# Supplementary material for: Abnormal transcriptome-wide DNA demethylation induced by folate deficiency causes neural tube defects
Source: Front Genet. 2022 Sep 19;13:987210. doi: 10.3389/fgene.2022.987210 (PMC9529027; doi:10.3389/fgene.2022.987210)
Supplement: Supplementary file 1 [file Table2.XLSX]

## Sheet: Sheet1
S2 RNA-seq deg.go.class
Class	GO term	GO name	Deg number of this term	All deg number	Backgroud gene number of this term	All backgroud gene number	Deg gene of this term
biological_process	GO:0071840	cellular component organization or biogenesis	120	310	4982	14773	16010|27428|29877|50878|18810|21810|245109|11857|327743|18541|54156|68813|12176|18128|20899|240025|18844|54418|14609|94352|70381|69697|74016|16669|50796|11816|19153|76484|27226|18595|16952|80838|18793|14011|13642|71960|21752|12373|110596|239528|56226|56275|11438|17180|78303|13631|231861|224912|56739|327959|107831|329934|330938|66214|244653|70435|22062|20377|72961|16136|240505|16668|15375|12877|15…
cellular_component	GO:0043226	organelle	217	310	10597	14773	15904|67111|27428|80879|29877|21810|11857|12176|12095|18844|70335|54418|212632|15404|69697|19679|74016|12728|11852|50796|74561|74121|18671|19153|14281|399675|66889|12029|69456|21752|12373|110805|56226|18104|66645|78303|13631|208777|56739|327959|329934|244653|12493|72961|56047|16859|16668|66111|14077|328971|63872|15375|15902|80976|239591|17748|83921|230073|80911|13496|107747|52055|66340|330406|693…
biological_process	GO:0008152	metabolic process	175	310	8881	14773	16010|15904|67111|12836|56636|18574|13531|12176|12319|54418|15404|69697|74016|50796|74561|74121|108115|16194|19153|27226|14281|399675|338372|66889|12029|69456|21752|110805|18104|66645|13631|56739|329934|240505|16859|17242|14077|328971|63872|15375|15902|239591|17748|230073|80911|13496|107747|66340|71934|71514|12494|20191|14859|11650|72112|74559|68738|20564|216835|64705|15450|257630|56296|239759|32…
biological_process	GO:0040007	growth	25	310	914	14773	16010|17180|76901|327743|18541|18128|20899|18844|20360|14609|98558|22062|74131|20377|12494|11816|18208|16194|14797|20564|12335|668303|18595|16952|14465
cellular_component	GO:0005623	cell	271	310	12690	14773	15904|80879|29877|21810|24059|277432|12095|212632|15404|69697|74016|11852|50796|74121|18671|16194|27226|269855|12029|69456|110596|18104|66645|78303|13631|224912|56739|327959|329934|56047|16668|17242|14077|63872|15375|15902|80976|239591|230073|80911|107747|52055|67020|69309|54637|71934|11650|72112|74559|68738|20564|72401|170676|20527|15450|13417|56296|56332|329502|20360|319184|12483|66813|12903|76…
biological_process	GO:0032502	developmental process	131	310	4892	14773	15904|27428|29877|11857|68813|12176|12095|18844|54418|15404|69697|74016|11852|50796|74561|18671|16194|19153|14281|269855|232983|13642|12029|21752|12373|110596|110805|13631|224912|56739|329934|244653|70435|72961|16859|17242|15375|15902|239591|83921|14171|67020|17433|20191|14859|20564|211187|20537|170676|257630|56296|20360|226251|21944|225341|12335|14218|71592|15018|245109|236899|15531|116810|18541…
biological_process	GO:0050896	response to stimulus	145	310	6270	14773	16010|56636|11857|18574|68813|12176|12319|18844|54418|11852|50796|18671|16194|27226|14281|69769|269855|232983|13642|21752|12373|110596|18104|56739|327959|12493|72961|240505|16859|16668|17242|15375|15902|17748|230073|52055|14171|66340|67020|71514|11828|12494|20191|20564|170676|257630|98932|56332|241688|20360|319184|14866|12483|226251|21944|246728|73614|225341|12335|15018|18810|236920|13136|15531|3…
biological_process	GO:0022414	reproductive process	36	310	1078	14773	15018|15904|330890|50878|236899|13819|11857|20899|18128|54418|98558|16669|50796|230126|238328|268491|18595|80838|18793|14011|19701|170676|240590|56296|21833|56739|83558|14766|20377|16859|30959|63872|15375|12877|328971|72634
biological_process	GO:0098743	cell aggregation	1	310	18	14773	21833
molecular_function	GO:0000988	protein binding transcription factor activity	7	310	409	14773	94352|14797|63872|20677|18128|11925|56275
cellular_component	GO:0031974	membrane-enclosed lumen	43	310	2729	14773	29877|50878|245109|80911|13819|13496|14958|29818|12176|64292|54418|94352|67267|71514|74016|19655|20677|15903|68738|14281|216134|16952|12614|14011|12373|21752|56275|66645|78303|76901|231861|56739|319184|109857|83558|22062|76429|13211|12877|15375|15902|269016|16971
cellular_component	GO:0044464	cell part	271	310	12690	14773	15904|80879|29877|21810|24059|277432|12095|212632|15404|69697|74016|11852|50796|74121|18671|16194|27226|269855|12029|69456|110596|18104|66645|78303|13631|224912|56739|327959|329934|56047|16668|17242|14077|63872|15375|15902|80976|239591|230073|80911|107747|52055|67020|69309|54637|71934|11650|72112|74559|68738|20564|72401|170676|20527|15450|13417|56296|56332|329502|20360|319184|12483|66813|12903|76…
biological_process	GO:0001906	cell killing	2	310	89	14773	16768|16859
biological_process	GO:0048519	negative regulation of biological process	112	310	3902	14773	15904|29877|12836|245109|56636|11857|277432|327743|18541|68813|12176|381290|18128|20899|240025|64292|54418|14609|94352|15404|69697|74016|11852|50796|74561|11816|18671|15903|230126|238328|69769|269855|18595|16952|66889|18793|14011|13642|12029|21752|12373|76509|110805|239528|56226|18104|56275|66645|13631|231861|327959|107831|330938|66214|22062|12493|20377|19739|16859|16668|17242|328971|63872|15375|…
cellular_component	GO:0009295	nucleoid	2	310	43	14773	67267|21752
biological_process	GO:0032501	multicellular organismal process	150	310	5496	14773	15904|27428|29877|11857|18574|68813|12095|18844|54418|15404|69697|74016|11852|50796|74561|18671|16194|19153|27226|14281|269855|232983|66889|13642|12029|21752|12373|110596|110805|56226|13631|56739|329934|19289|244653|72961|16859|17242|63872|15375|15902|83921|230073|53324|52055|14171|67020|17433|11828|12494|20191|14859|20564|211187|20537|170676|15450|257630|98932|20360|226251|21944|225341|12335|142…
cellular_component	GO:0030054	cell junction	38	310	1230	14773	83921|27428|230073|18810|236920|21817|330914|54419|18128|14609|69697|11852|11828|18671|19153|16952|20537|18793|319352|13642|14621|56226|243911|11438|56332|224912|330938|20969|73608|22062|13518|72961|260299|16668|225341|12877|16971|14218
biological_process	GO:0002376	immune system process	41	310	1816	14773	15018|230073|13136|13819|12176|18128|240025|15404|17754|11828|15007|20677|12494|18671|230126|27226|14281|69769|269855|18595|16952|14011|12029|13642|11438|27278|21833|16768|319184|66214|12493|20377|74131|76527|21944|16136|246728|16859|14130|15902|14218
molecular_function	GO:0005085	guanyl-nucleotide exchange factor activity	4	310	160	14773	76484|110596|68813|140580
molecular_function	GO:0001071	nucleic acid binding transcription factor activity	24	310	839	14773	14011|545913|12029|240590|245109|110805|13819|56296|13496|21833|116810|18128|329934|14282|15404|665902|22062|50796|20677|15903|14281|15375|11925|14465
cellular_component	GO:0045202	synapse	13	310	723	14773	107831|14704|13518|226251|72961|17754|13807|20527|11438|13631|330914|12877|12176
biological_process	GO:0048511	rhythmic process	9	310	266	14773	15904|71514|236899|15903|13211|66645|15902|20899|18595
cellular_component	GO:0044456	synapse part	13	310	550	14773	107831|14704|13518|226251|72961|17754|13807|20527|11438|13631|330914|12877|12176
molecular_function	GO:0005488	binding	232	310	10543	14773	16010|15904|67111|27428|80879|29877|21810|12836|56636|11857|18574|12176|12319|12095|18844|70335|54418|15404|69697|19679|74016|12728|11852|50796|74561|74121|18671|16194|19153|27226|14281|399675|69769|338372|269855|66889|13642|12029|21752|12373|110596|110805|56226|18104|66645|78303|13631|208777|56739|327959|329934|70435|240505|56047|16859|16668|17242|14077|80890|63872|15375|15902|101744|80976|23959…
cellular_component	GO:0031012	extracellular matrix	16	310	432	14773	18810|21810|12836|16949|17180|21817|327743|54156|94352|71514|20377|18256|11816|18208|20564|269855
molecular_function	GO:0005215	transporter activity	30	310	1038	14773	233836|12862|80879|20527|72267|24059|108017|11438|64008|54378|381290|13409|14609|69309|72961|12728|11828|11816|12903|20191|108115|18671|240332|67126|17364|407790|14077|333182|72401|20537
biological_process	GO:0065007	biological regulation	202	310	8761	14773	16010|15904|27428|29877|12836|56636|11857|277432|18574|68813|12176|12319|12095|18844|70335|54418|15404|69697|74016|11852|50796|74561|74121|108115|18671|16194|19153|27226|14281|399675|69769|338372|269855|66889|13642|12029|69456|21752|12373|110596|110805|56226|18104|66645|13631|54378|327959|329934|70435|12493|72961|240505|16859|16668|17242|14077|80890|328971|63872|15375|15902|80976|17748|230073|809…
cellular_component	GO:0044422	organelle part	103	310	5529	14773	27428|80879|29877|50878|21810|68239|245109|223917|18541|12176|381290|13409|70335|64292|54418|68097|14609|94352|212632|70381|69697|665902|668940|74016|16669|12728|11852|11816|15903|14281|407790|16952|80838|14011|12862|71960|21752|12373|56226|56275|66645|78303|231861|56739|240028|66214|244653|22062|72961|16668|67126|66111|15375|12877|15902|83603|333182|16971|239591|70762|18452|545913|12683|80911|13…
molecular_function	GO:0016247	channel regulator activity	1	310	109	14773	108017
biological_process	GO:0046879	hormone secretion	8	310	299	14773	19701|14609|67267|20377|20677|12494|52055|16952
biological_process	GO:0050789	regulation of biological process	194	310	8358	14773	16010|15904|27428|29877|12836|56636|11857|277432|18574|68813|12176|12319|12095|18844|70335|54418|15404|69697|74016|11852|50796|74561|18671|16194|19153|27226|14281|399675|69769|338372|269855|66889|13642|12029|69456|21752|12373|110596|110805|56226|18104|66645|13631|54378|327959|329934|70435|12493|72961|240505|16859|16668|17242|14077|80890|328971|63872|15375|15902|17748|230073|13496|52055|14171|6634…
biological_process	GO:0044848	biological phase	1	310	40	14773	18128
cellular_component	GO:0005581	collagen trimer	2	310	74	14773	12836|239126
biological_process	GO:0051704	multi-organism process	31	310	1520	14773	14011|15018|330890|230073|236899|11857|21833|12176|56739|18128|20899|54418|319184|83558|98558|12493|50796|17754|246728|16136|11816|16859|30959|230126|268491|14130|328971|63872|269855|80838|72634
biological_process	GO:0000003	reproduction	36	310	1078	14773	15018|15904|330890|50878|236899|13819|11857|20899|18128|54418|98558|16669|50796|230126|238328|268491|18595|80838|18793|14011|19701|170676|240590|56296|21833|56739|83558|14766|20377|16859|30959|63872|15375|12877|328971|72634
molecular_function	GO:0060089	molecular transducer activity	29	310	1323	14773	18793|78560|13136|11438|107934|21833|80893|16768|18128|18844|107831|14609|94352|70086|20377|14766|14704|12483|72961|19739|260299|20191|76429|16194|14130|338372|269855|18595|12614
molecular_function	GO:0003824	catalytic activity	86	310	4839	14773	67111|236899|242721|83965|15531|11857|30956|80893|18574|13531|381290|12319|64292|68097|94352|668940|74121|18671|27226|407790|338372|18595|16952|66889|12862|71960|21752|239528|16949|18104|13631|240028|233801|14704|20377|240505|67126|80890|83603|333182|101744|239591|70762|18452|216343|67103|230073|93841|80911|21817|107747|11522|330406|71934|329581|18256|13807|12494|11650|14859|108089|74559|68738|21…
cellular_component	GO:0032991	macromolecular complex	90	310	4391	14773	15018|27428|50878|12836|68239|242721|223917|18541|18128|18844|54418|68097|14609|212632|69697|668940|16669|74016|11816|16194|76484|27226|14281|407790|399675|18595|16952|80838|12862|71960|14621|21752|12373|239528|56226|56275|11438|78303|231861|224912|56739|330938|22062|14704|19739|16136|20970|16668|67126|66111|12877|15902|16971|239591|70762|18452|72634|330890|13819|14958|107747|66340|98558|71514|32…
molecular_function	GO:0030234	enzyme regulator activity	21	310	777	14773	12836|13136|236920|11857|78688|330914|18128|381290|66214|329581|11816|19739|16859|72112|14913|328971|211914|12335|269016|14218|16952
biological_process	GO:0009987	cellular process	260	310	11883	14773	16010|15904|80879|29877|21810|12836|277432|13531|15404|69697|74016|11852|50796|74121|18671|16194|27226|338372|269855|232983|12029|69456|110596|18104|66645|78303|13631|54378|224912|56739|327959|329934|16668|17242|14077|63872|15375|15902|80976|239591|230073|80911|107747|52055|67020|69309|71934|72112|74559|68738|20564|72401|211187|170676|20527|15450|13417|56296|56332|329502|20360|319184|12483|66813|…
cellular_component	GO:0044421	extracellular region part	79	310	3143	14773	16010|67111|50878|18810|21810|12836|56636|13136|11857|223917|327743|18541|54156|12095|18844|14609|94352|16669|11852|11816|18671|16194|238328|27226|269855|16952|18793|71960|16949|18104|17180|78303|208777|12493|20377|260299|16136|56047|16668|14077|328971|83921|67103|15896|21817|107747|71514|19655|18256|13807|15007|12494|20191|18208|14859|68662|20564|216134|239126|50781|20537|19701|226101|20527|6470…
biological_process	GO:0051179	localization	103	310	4826	14773	15904|80879|50878|56636|72267|24059|11857|18541|68813|12176|381290|18128|13409|18844|70335|54418|68097|14609|94352|15404|69697|19679|12728|11852|50796|11816|108115|18671|238328|27226|269855|18595|16952|13642|21752|12373|76509|110805|11438|13631|54378|330938|66214|22062|20377|72961|16136|16859|20970|16668|67126|66111|14077|17242|328971|12877|16971|80976|70762|12683|230073|21817|78688|64008|52055|6…
molecular_function	GO:0098772	molecular function regulator	26	310	1036	14773	12836|110596|13136|236920|108017|11857|78688|330914|68813|18128|381290|66214|329581|19739|11816|140580|16859|72112|76484|14913|328971|211914|12335|269016|14218|16952
molecular_function	GO:0005198	structural molecule activity	14	310	501	14773	212632|17433|18810|16669|18256|68239|16668|12962|17180|223917|54419|12335|12095|16952
cellular_component	GO:0044420	extracellular matrix component	6	310	118	14773	94352|21810|12836|54156|16949|18208
molecular_function	GO:0009055	electron carrier activity	5	310	71	14773	12862|407790|333182|74121|80911
molecular_function	GO:0045182	translation regulator activity	1	310	27	14773	12877
biological_process	GO:0007610	behavior	23	310	732	14773	19701|13642|71960|14621|240590|78560|56226|53324|11438|21833|18574|11522|18128|18844|14609|20360|329934|72961|27226|17242|15902|18595|12614
cellular_component	GO:0044425	membrane part	121	310	5227	14773	15018|27428|80879|18810|13136|242721|72267|83965|24059|15531|80893|12176|381290|18128|13409|18844|70335|64292|54418|14609|94346|70381|16669|12728|11816|108115|18671|16194|407790|18595|16952|66889|18793|12862|13642|14621|76509|11438|320916|54378|224912|240028|107831|19289|12493|14704|20377|72961|19739|260299|16136|56047|20970|67126|66111|328971|12877|83603|333182|16971|80976|219134|83921|230073|24…
biological_process	GO:0044699	single-organism process	249	310	10944	14773	16010|15904|67111|27428|80879|29877|21810|56636|24059|11857|277432|18574|68813|12176|12319|12095|18844|54418|15404|69697|74016|12728|11852|50796|74561|74121|108115|18671|16194|19153|27226|14281|69769|338372|269855|232983|66889|13642|12029|21752|12373|110596|110805|56226|18104|13631|54378|224912|56739|327959|329934|19289|244653|70435|12493|72961|240505|16859|16668|17242|14077|80890|328971|63872|15…
cellular_component	GO:0005576	extracellular region	91	310	3637	14773	16010|67111|50878|18810|21810|12836|56636|13136|83965|11857|223917|277432|327743|18541|54156|12095|18844|14609|94352|16669|11852|11816|18671|16194|238328|27226|269855|16952|232983|18793|71960|16949|18104|17180|78303|208777|12493|20377|260299|16136|56047|16859|16668|14077|17242|328971|101744|83921|67103|15896|53324|21817|107747|14171|71514|19655|18256|13807|15007|210094|12494|20191|18208|14859|686…
molecular_function	GO:0016209	antioxidant activity	2	310	66	14773	11816|18104
cellular_component	GO:0016020	membrane	155	310	7214	14773	27428|80879|24059|11857|68813|12176|18844|70335|54418|94346|19679|12728|11852|108115|18671|16194|19153|14281|269855|66889|13642|21752|110596|54378|224912|19289|12493|72961|56047|66111|328971|80976|83921|230073|245126|80911|13496|52055|330406|66340|67020|69309|54637|11828|12494|20191|11650|74559|20564|72401|211187|544806|20537|20527|333048|239759|56332|329502|228413|20360|12483|21944|246728|225341…
biological_process	GO:0022610	biological adhesion	40	310	1295	14773	83921|18810|21810|12836|15896|21817|327743|54156|68813|18128|240025|15404|69697|11852|20677|18208|230126|69769|18595|16952|12614|13642|76509|243911|107934|98932|208777|16768|66214|12483|14766|13518|20377|74131|260299|56047|16859|16668|20970|225341
biological_process	GO:0040011	locomotion	43	310	1360	14773	230073|11857|18541|68813|381290|18128|18844|14609|94352|15404|11852|50796|11816|18208|27226|238328|20564|18595|16952|12614|232983|13642|78560|21752|76509|110805|107934|20360|73608|66214|330938|20969|14766|20377|226251|140580|16859|20970|17242|12877|15902|16971|668303
biological_process	GO:0048518	positive regulation of biological process	101	310	4609	14773	16010|15904|56636|13136|116810|54156|68813|12176|381290|18128|20899|54418|14609|94352|15404|74016|11852|50796|11816|18671|15903|16194|230126|76484|238328|27226|14281|338372|18595|16952|18793|14011|13642|21752|12373|76509|110805|239528|56226|18104|56275|11438|13631|107831|329934|14282|330938|66214|22062|12493|20377|74131|19739|16136|16859|14077|17242|15375|12877|15902|16971|12683|230073|13819|1349…
molecular_function	GO:0045499	chemorepellent activity	1	310	24	14773	20360
biological_process	GO:0023052	signaling	105	310	4446	14773	16010|56636|236920|15531|11857|327743|18574|68813|12176|381290|18128|12319|240025|18844|14609|16669|11852|50796|11816|16194|19153|230126|76484|14281|18595|16952|18793|13642|71960|21752|12373|110596|56275|11438|240028|107831|330938|22062|12493|14704|20377|72961|19739|16136|240505|16859|16668|12877|15375|16971|80976|70762|219134|17748|12683|230073|21817|78688|330914|52055|66340|14171|67020|67267|70…
