# Supplementary material for: Abnormal transcriptome-wide DNA demethylation induced by folate deficiency causes neural tube defects
Source: Front Genet. 2022 Sep 19;13:987210. doi: 10.3389/fgene.2022.987210 (PMC9529027; doi:10.3389/fgene.2022.987210)
Supplement: Supplementary file 2 [file Table10.XLS]

## Sheet: MF
S11 MeDIP GO MF_result Down
#Column "GO.ID" stands for the ID of gene ontology term
#Column "Term" stands for the name of gene ontology term
#Column "Ontology" stands for the ontology of GOID belongs to
#Column "Count" stands for the number of DE genes associated with the listed GOID
#Column "Pop.Hits" stands for the number of background population genes associated with the listed GOID
#Column "List.Total" stands for the total number of DE genes
#Column "Pop.Total" stands for the total number of background population genes
#Column "Fold.Enrichment" stands for the Fold Enrichment value of the GOID, it equals (Count/Pop.Hits)/(List.Total/Pop.Total)
#Column "Pvalue" stands for the significance testing value of the GOID
#Column "FDR" stands for the false discovery rate of the GOID, using Benjamini & Hochberg (1995) method
#Column "Enrichment.Score" stands for the Enrichment Score value of the GOID, it equals (-log10(Pvalue))
#Column "Gene.Ratio" stands for the Gene Ratio value genes associated with the GOID, it equals (Count/List.Total)
#Column "GENES" stands for the DE genes associated with the GOID
GO.ID	Term	Ontology	Count	Pop.Hits	List.Total	Pop.Total	Fold.Enrichment	Pvalue	FDR	Enrichment.Score	Gene.Ratio	GENES
GO:0005488	binding	Molecular function	3151	13779	4555	22682	1.13874	6.60451e-40	8.55285e-37	39.1802	0.691767	EEF1A1//AARS//CARS//FARSA//RPS10//EARS2//TRNAU1AP//NSUN6//KARS//HNF4A//SOAT1//ACBD5//HADHA//STX12//ADCY6//KCNB1//MYO5A//STX3//SYT2//SEC24C//TNFAIP2//VAMP2//SYT5//BAIAP3//SYT7//STX1B//TRIM9//GPN2//TTLL2//TYW1//RAB28//EFL1//MAPKAPK3//DNM3//SBK1//FANCM//RAB15//CDK20//PRKAA1//ACACA//MYLK//CDK9//CAMK2D//PIP4K2B//PRKAG2//IRAK2//CHD9//ATL3//RAP1A//BCR//PRPS2//PCCA//PDE6C//HLCS//ABCA4//ABCA2//ABCB7//ABL1…
GO:0005515	protein binding	Molecular function	2238	9284	4555	22682	1.20038	3.5048e-36	2.26936e-33	35.4553	0.491328	STX12//ADCY6//KCNB1//MYO5A//STX3//SYT2//SEC24C//TNFAIP2//VAMP2//SYT5//BAIAP3//SYT7//STX1B//TRIM9//SCAF8//RECQL5//URI1//RPRD1A//SMYD2//ESRRB//ZFP326//PAF1//ELP2//SMYD3//PCF11//RPRD2//ERBB2//GATA1//HSPA4//SMAD4//NFATC1//PITX2//HDAC4//TEAD3//XBP1//ZFPM2//MIXL1//WWP2//RERE//TBP//DRAP1//ESR1//TCF4//FBL//RUVBL2//ZNHIT6//CTDP1//CREB1//CRKL//HEY2//HNF4A//JUN//LDB1//LMO2//NEUROD1//PRRX1//SIN3A//TCF3//TRP5…
GO:0043167	ion binding	Molecular function	1324	5237	4555	22682	1.25892	5.20316e-26	2.24603e-23	25.2837	0.29067	PSPH//PRPS2//ABL1//ABL2//ATP8A1//CDK2//COMT//MARK2//ENO3//EYA2//GNAI1//MTHFD2//PRKACB//PLK1//PPM1B//RAN//PDE2A//SRPK1//SRPK2//DIS3L2//XYLT2//ITPK1//PLSCR1//CERK//WRN//PGM5//ENO4//STK38L//ADPRHL1//SRR//MAST4//ENDOV//WEE2//BRSK1//ATP11A//HPGDS//MAST3//ATP8B1//NUDT3//MAST1//STK4//NEK6//ATP8B3//PRPSAP1//FOXK2//DYRK2//CLYBL//STK26//SIK3//TSSK4//PGM1//IRAK3//ERN1//NR2F2//IGF2R//RARA//HSP90AB1//HNF4A//P…
GO:1901363	heterocyclic compound binding	Molecular function	1294	5368	4555	22682	1.20037	6.38566e-17	2.06736e-14	16.1948	0.284083	EEF1A1//AARS//CARS//FARSA//RPS10//EARS2//TRNAU1AP//NSUN6//KARS//HNF4A//SOAT1//ACBD5//HADHA//GPN2//TTLL2//TYW1//RAB28//EFL1//MAPKAPK3//DNM3//SBK1//FANCM//RAB15//CDK20//PRKAA1//ACACA//MYLK//CDK9//CAMK2D//PIP4K2B//PRKAG2//IRAK2//CHD9//ATL3//RAP1A//BCR//PRPS2//PCCA//PDE6C//HLCS//ABCA4//ABCA2//ABCB7//ABL1//ABL2//ACTG2//ACVR2A//ACVRL1//ADCY6//ADCY7//ADK//AK1//AKT1//PIP4K2C//SPEG//ARF4//RHOA//RHOC//ARL4…
GO:0097159	organic cyclic compound binding	Molecular function	1312	5462	4555	22682	1.19612	1.23339e-16	3.19447e-14	15.9089	0.288035	EEF1A1//AARS//CARS//FARSA//RPS10//EARS2//TRNAU1AP//NSUN6//KARS//HNF4A//SOAT1//ACBD5//HADHA//GPN2//TTLL2//TYW1//RAB28//EFL1//MAPKAPK3//DNM3//SBK1//FANCM//RAB15//CDK20//PRKAA1//ACACA//MYLK//CDK9//CAMK2D//PIP4K2B//PRKAG2//IRAK2//CHD9//ATL3//RAP1A//BCR//PRPS2//PCCA//PDE6C//HLCS//ABCA4//ABCA2//ABCB7//ABL1//ABL2//ACTG2//ACVR2A//ACVRL1//ADCY6//ADCY7//ADK//AK1//AKT1//PIP4K2C//SPEG//ARF4//RHOA//RHOC//ARL4…
GO:0043169	cation binding	Molecular function	914	3628	4555	22682	1.2545	1.48352e-16	3.20194e-14	15.8287	0.200659	PSPH//PRPS2//ABL1//ABL2//ATP8A1//CDK2//COMT//MARK2//ENO3//EYA2//GNAI1//MTHFD2//PRKACB//PLK1//PPM1B//RAN//PDE2A//SRPK1//SRPK2//DIS3L2//XYLT2//ITPK1//PLSCR1//CERK//WRN//PGM5//ENO4//STK38L//ADPRHL1//SRR//MAST4//ENDOV//WEE2//BRSK1//ATP11A//HPGDS//MAST3//ATP8B1//NUDT3//MAST1//STK4//NEK6//ATP8B3//PRPSAP1//FOXK2//DYRK2//CLYBL//STK26//SIK3//TSSK4//PGM1//IRAK3//ERN1//KDM3A//CYP11A1//CYP19A1//CYP2E1//CYP3A…
GO:0046872	metal ion binding	Molecular function	891	3535	4555	22682	1.25511	3.61774e-16	6.69281e-14	15.4416	0.195609	PSPH//PRPS2//ABL1//ABL2//ATP8A1//CDK2//COMT//MARK2//ENO3//EYA2//GNAI1//MTHFD2//PRKACB//PLK1//PPM1B//RAN//PDE2A//SRPK1//SRPK2//DIS3L2//XYLT2//ITPK1//PLSCR1//CERK//WRN//PGM5//ENO4//STK38L//ADPRHL1//SRR//MAST4//ENDOV//WEE2//BRSK1//ATP11A//HPGDS//MAST3//ATP8B1//NUDT3//MAST1//STK4//NEK6//ATP8B3//PRPSAP1//FOXK2//DYRK2//CLYBL//STK26//SIK3//TSSK4//PGM1//IRAK3//ERN1//KDM3A//CYP11A1//CYP19A1//CYP2E1//CYP3A…
GO:0060589	nucleoside-triphosphatase regulator activity	Molecular function	164	463	4555	22682	1.76383	6.25197e-15	1.01204e-12	14.204	0.0360044	BAG1//HSPH1//PFN1//SIL1//ATP1B1//ATP1B2//ATP4B//RAB4A//RAB6A//TOR1AIP1//AHSA1//TOR1AIP2//DNAJA2//DNAJC10//RCC1//CCDC88A//PREX2//RAP1A//BCR//FGD6//ELMO1//ITSN1//ARHGEF2//MCF2L//CYTH1//CYTH2//RALGDS//RGL1//SOS2//DOCK3//DENND2A//ARHGEF19//TIAM1//SPATA13//VAV2//RAPGEF3//FGD4//EIF2B5//RIC1//RAB3GAP1//DENND1A//IQSEC1//ARHGEF10//PSD3//RASGRP3//RALGPS1//RGP1//IQSEC2//PLEKHG5//DOCK6//DENND5B//ARHGEF37//DE…
GO:0030695	GTPase regulator activity	Molecular function	149	422	4555	22682	1.75819	1.45925e-13	2.09971e-11	12.8359	0.0327113	RCC1//CCDC88A//PREX2//RAP1A//BCR//FGD6//ELMO1//ITSN1//ARHGEF2//MCF2L//CYTH1//CYTH2//RALGDS//RGL1//SOS2//DOCK3//DENND2A//ARHGEF19//TIAM1//SPATA13//VAV2//RAPGEF3//FGD4//EIF2B5//RIC1//RAB3GAP1//DENND1A//IQSEC1//ARHGEF10//PSD3//RASGRP3//RALGPS1//RGP1//IQSEC2//PLEKHG5//DOCK6//DENND5B//ARHGEF37//DENND1B//DENND2C//OBSCN//FRMD7//ARHGEF15//ARHGEF25//NUCB2//NGEF//KALRN//RAPGEF4//VAV3//RANGRF//EEF1D//DOCK7/…
GO:0043168	anion binding	Molecular function	593	2297	4555	22682	1.28554	1.16145e-12	1.50408e-10	11.935	0.130187	NR2F2//IGF2R//RARA//HSP90AB1//HNF4A//PPARD//PTGDS//ACOXL//TTLL2//MAPKAPK3//SBK1//FANCM//CDK20//PRKAA1//ACACA//MYLK//CDK9//CAMK2D//PIP4K2B//PRKAG2//IRAK2//CHD9//BCR//PRPS2//PCCA//HLCS//ABCA4//ABCA2//ABCB7//ABL1//ABL2//ACTG2//ACVR2A//ACVRL1//ADCY6//ADCY7//ADK//AK1//AKT1//PIP4K2C//SPEG//ATP8A1//BMPR1A//BMPR2//HYOU1//DDR1//CAMK2G//CAMK4//RUNX1//RUNX3//CCT6A//CDK1//CDK11B//CDK2//CDK7//CHKA//CIT//CKM//…
GO:0019899	enzyme binding	Molecular function	565	2179	4555	22682	1.29117	1.96008e-12	2.30755e-10	11.7077	0.12404	SCAF8//RECQL5//URI1//RPRD1A//SMYD2//ESRRB//ZFP326//PAF1//ELP2//SMYD3//PCF11//RPRD2//ERBB2//TIMP4//BCL10//BRCA2//CASP12//CHL1//FADD//IL1R1//INSL3//ITGB3//FURIN//PSAP//HSPA1A//RYR1//SERPINB6A//TIMP3//VWF//XBP1//RFFL//DERL1//NOS1AP//NDUFS7//RNF139//SH2B2//CCDC88A//ABL1//PAWR//ADCY6//AKT1//TIRAP//PICK1//FLNA//SLC22A8//BC034090//YWHAG//FEZ1//ADD3//PKN1//NELL1//NELL2//HDAC7//PARD6B//PKP2//HDAC9//LMNA//…
GO:0008092	cytoskeletal protein binding	Molecular function	285	987	4555	22682	1.43787	9.35165e-12	1.0092e-09	11.0291	0.0625686	PLS1//SYNPO//MYLK//CORO2A//CCDC88A//AIF1L//CALD1//MACF1//PAWR//AIF1//ANG//AQP2//SYNPO2//CAPZA3//CFL2//CNN2//COBL//DIAPH1//DST//DYRK1A//EPB41L1//EPB41L3//DMTN//EPS8//EVL//FHL3//IMPACT//LSP1//MAP1B//MYBPC3//MYH11//MYH3//MYH6//MYO1B//MYO5A//MYO5B//MYO7B//NOS2//PFN1//PICK1//PLEC//PSTPIP1//FLNA//CYFIP1//SLC4A1//SLC6A2//SPTBN1//MTSS1//PDLIM2//HIP1//PHACTR1//PXK//TLN1//TNNI1//TNNI2//TNS1//UTRN//VCL//WDR…
GO:0036094	small molecule binding	Molecular function	603	2370	4555	22682	1.26696	1.16736e-11	1.16287e-09	10.9328	0.132382	HNF4A//SOAT1//ACBD5//HADHA//GPN2//TTLL2//TYW1//RAB28//EFL1//MAPKAPK3//DNM3//SBK1//FANCM//RAB15//CDK20//PRKAA1//ACACA//MYLK//CDK9//CAMK2D//PIP4K2B//PRKAG2//IRAK2//CHD9//ATL3//RAP1A//BCR//PRPS2//PCCA//PDE6C//HLCS//ABCA4//ABCA2//ABCB7//ABL1//ABL2//ACTG2//ACVR2A//ACVRL1//ADCY6//ADCY7//ADK//AK1//AKT1//PIP4K2C//SPEG//ARF4//RHOA//RHOC//ARL4A//RAB27A//ATP8A1//BMPR1A//BMPR2//HYOU1//DDR1//CAMK2G//CAMK4//CC…
GO:0003824	catalytic activity	Molecular function	1326	5727	4555	22682	1.15295	1.84167e-11	1.70354e-09	10.7348	0.291109	EXOG//DCLRE1C//PIGZ//DPY19L3//TMTC1//GGT1//GGT7//GGT5//DHRS7B//MYH3//MYH6//MYO1B//MYO5A//MYO5B//MYO7B//MYO1G//MYO1D//DMC1//POP5//CNOT7//DIS3L2//XRN2//CNOT8//PARN//TFB2M//TSEN34//TSEN15//DHCR24//CBR3//GM12248//STEAP3//CYBRD1//NUDT3//NUDT4//NTHL1//ITPK1//PPIP5K1//ITPKA//POLR1C//POLR2J//CHST3//CHST11//CHST8//ST6GALNAC3//ST6GALNAC5//ST6GALNAC6//CERK//PIK3C2B//SPHK2//OAS1G//OAS3//OAS2//GAL3ST1//METTL3…
GO:0030234	enzyme regulator activity	Molecular function	323	1169	4555	22682	1.37588	1.16832e-10	1.00865e-08	9.93244	0.0709111	BAG1//HSPH1//PFN1//SIL1//ATP1B1//ATP1B2//ATP4B//RAB4A//RAB6A//TOR1AIP1//AHSA1//TOR1AIP2//DNAJA2//DNAJC10//STYXL1//SBF1//MAP3K14//IKBKE//TIMP4//CD55B//DTX3L//TIMP3//WFIKKN2//CRIM1//SPOCK3//PARP9//CDKN1A//CDKN1B//CDKN1C//TRIB1//TRIB2//YWHAB//PARVA//CAMK2N2//CDKN2C//KAT2B//PRKAG2//PRKAR1B//PPP1R8//CABIN1//URI1//ELFN2//PHACTR1//PPP1R37//PPP1R26//PPP1R1A//PPP1R27//2810408A11RIK//PHACTR3//MYOZ1//FAM122…
GO:0017076	purine nucleotide binding	Molecular function	469	1806	4555	22682	1.29315	1.53976e-10	1.24624e-08	9.81255	0.102964	HNF4A//SOAT1//ACBD5//HADHA//BAG1//HSPH1//PFN1//SIL1//TTLL2//MAPKAPK3//SBK1//FANCM//CDK20//PRKAA1//ACACA//MYLK//CDK9//CAMK2D//PIP4K2B//PRKAG2//IRAK2//CHD9//BCR//PRPS2//PCCA//HLCS//ABCA4//ABCA2//ABCB7//ABL1//ABL2//ACTG2//ACVR2A//ACVRL1//ADCY6//ADCY7//ADK//AK1//AKT1//PIP4K2C//SPEG//ATP8A1//BMPR1A//BMPR2//HYOU1//DDR1//CAMK2G//CAMK4//RUNX1//RUNX3//CCT6A//CDK1//CDK11B//CDK2//CDK7//CHKA//CIT//CKM//CLCN4…
GO:0004672	protein kinase activity	Molecular function	180	581	4555	22682	1.54273	1.9773e-10	1.35596e-08	9.70393	0.039517	GM4565//MAPKAPK3//SBK1//CDK20//PRKAA1//MYLK//CDK9//CAMK2D//IRAK2//BCR//ACVR2A//ACVRL1//AKT1//SPEG//BMPR1A//BMPR2//CAMK2G//CAMK4//CDK1//CDK11B//CDK2//CDK7//CIT//CLK1//CSNK2B//DYRK1A//EEF2K//MARK2//GRK5//HIPK3//ILK//LIMK2//NEK1//NEK2//CDK16//CDK18//PDPK1//PRKACB//PRKCA//PRKCG//PRKCQ//PRKCZ//PLK1//PRKG1//RIPK1//SGK1//PLK2//CAMKK2//SRPK1//SRPK2//NEK11//STK16//AURKA//ULK4//SYK//TGFBR1//TGFBR2//STK24//…
GO:0032553	ribonucleotide binding	Molecular function	469	1809	4555	22682	1.291	1.98234e-10	1.35596e-08	9.70282	0.102964	HNF4A//SOAT1//ACBD5//HADHA//HSP90AB1//TTLL2//MAPKAPK3//SBK1//FANCM//CDK20//PRKAA1//ACACA//MYLK//CDK9//CAMK2D//PIP4K2B//PRKAG2//IRAK2//CHD9//BCR//PRPS2//PCCA//HLCS//ABCA4//ABCA2//ABCB7//ABL1//ABL2//ACTG2//ACVR2A//ACVRL1//ADCY6//ADCY7//ADK//AK1//AKT1//PIP4K2C//SPEG//ATP8A1//BMPR1A//BMPR2//HYOU1//DDR1//CAMK2G//CAMK4//RUNX1//RUNX3//CCT6A//CDK1//CDK11B//CDK2//CDK7//CHKA//CIT//CKM//CLCN4//CLK1//CSK//DH…
GO:0097367	carbohydrate derivative binding	Molecular function	543	2138	4555	22682	1.26469	1.98945e-10	1.35596e-08	9.70127	0.11921	HNF4A//SOAT1//ACBD5//HADHA//SPON2//CD14//CD6//P2RX7//PSMB4//SFTPD//BPI//ZRANB2//HSP90AB1//TTLL2//MAPKAPK3//SBK1//FANCM//CDK20//PRKAA1//ACACA//MYLK//CDK9//CAMK2D//PIP4K2B//PRKAG2//IRAK2//CHD9//BCR//PRPS2//PCCA//HLCS//ABCA4//ABCA2//ABCB7//ABL1//ABL2//ACTG2//ACVR2A//ACVRL1//ADCY6//ADCY7//ADK//AK1//AKT1//PIP4K2C//SPEG//ATP8A1//BMPR1A//BMPR2//HYOU1//DDR1//CAMK2G//CAMK4//RUNX1//RUNX3//CCT6A//CDK1//CDK1…
GO:0032555	purine ribonucleotide binding	Molecular function	465	1792	4555	22682	1.29214	2.0964e-10	1.35742e-08	9.67853	0.102086	HNF4A//SOAT1//ACBD5//HADHA//TTLL2//MAPKAPK3//SBK1//FANCM//CDK20//PRKAA1//ACACA//MYLK//CDK9//CAMK2D//PIP4K2B//PRKAG2//IRAK2//CHD9//BCR//PRPS2//PCCA//HLCS//ABCA4//ABCA2//ABCB7//ABL1//ABL2//ACTG2//ACVR2A//ACVRL1//ADCY6//ADCY7//ADK//AK1//AKT1//PIP4K2C//SPEG//ATP8A1//BMPR1A//BMPR2//HYOU1//DDR1//CAMK2G//CAMK4//RUNX1//RUNX3//CCT6A//CDK1//CDK11B//CDK2//CDK7//CHKA//CIT//CKM//CLCN4//CLK1//CSK//DHX15//DMC1/…
GO:0035639	purine ribonucleoside triphosphate binding	Molecular function	446	1715	4555	22682	1.29498	3.73051e-10	2.30048e-08	9.42823	0.0979144	TTLL2//MAPKAPK3//SBK1//FANCM//CDK20//PRKAA1//ACACA//MYLK//CDK9//CAMK2D//PIP4K2B//PRKAG2//IRAK2//CHD9//BCR//PRPS2//PCCA//HLCS//ABCA4//ABCA2//ABCB7//ABL1//ABL2//ACTG2//ACVR2A//ACVRL1//ADCY6//ADCY7//ADK//AK1//AKT1//PIP4K2C//SPEG//ATP8A1//BMPR1A//BMPR2//HYOU1//DDR1//CAMK2G//CAMK4//RUNX1//RUNX3//CCT6A//CDK1//CDK11B//CDK2//CDK7//CHKA//CIT//CKM//CLCN4//CLK1//CSK//DHX15//DMC1//DNAH8//DYRK1A//EEF2K//DDX19…
GO:0140110	transcription regulator activity	Molecular function	462	1787	4555	22682	1.28739	4.17754e-10	2.39922e-08	9.37908	0.101427	4930522L14RIK//ZBTB48//ZFP729B//ZFP534//ZFP518B//ZFP956//HINFP//GM35315//GM11009//ETV5//OVOL2//OSR2//GCM2//FOXP1//SP110//HOXC11//LMX1A//FOXP2//ZBTB21//FERD3L//FOXN4//KLF16//ARNTL//ARX//ZFHX3//NEUROD6//BACH2//BARX2//RUNX1//RUNX3//CEBPB//CLOCK//CREB1//CREM//CUX1//DBP//DLX5//E2F5//EBF3//EGR3//EN1//ETV1//DMBX1//BHLHE23//FOXC2//FLI1//GATA1//GATA2//GATA5//GATA6//GLI1//GLI2//GLI3//HES3//HES5//HEY2//FOXN…
GO:0030554	adenyl nucleotide binding	Molecular function	390	1471	4555	22682	1.32022	4.26116e-10	2.39922e-08	9.37047	0.0856202	HNF4A//SOAT1//ACBD5//HADHA//BAG1//HSPH1//PFN1//SIL1//TTLL2//MAPKAPK3//SBK1//FANCM//CDK20//PRKAA1//ACACA//MYLK//CDK9//CAMK2D//PIP4K2B//PRKAG2//IRAK2//CHD9//BCR//PRPS2//PCCA//HLCS//ABCA4//ABCA2//ABCB7//ABL1//ABL2//ACTG2//ACVR2A//ACVRL1//ADCY6//ADCY7//ADK//AK1//AKT1//PIP4K2C//SPEG//ATP8A1//BMPR1A//BMPR2//HYOU1//DDR1//CAMK2G//CAMK4//RUNX1//RUNX3//CCT6A//CDK1//CDK11B//CDK2//CDK7//CHKA//CIT//CKM//CLCN4…
GO:0098772	molecular function regulator	Molecular function	566	2254	4555	22682	1.25042	5.23494e-10	2.82469e-08	9.28109	0.124259	BAG1//HSPH1//PFN1//SIL1//ATP1B1//ATP1B2//ATP4B//RAB4A//RAB6A//TOR1AIP1//AHSA1//TOR1AIP2//DNAJA2//DNAJC10//STYXL1//SBF1//KDM3A//BCL11A//FHL3//TFB2M//LDB1//NAB1//NAB2//KAT2B//PHF2//PPARGC1A//PTPN14//PXN//NRG1//TFDP2//KAT7//NPAT//TRP53BP1//DPF1//KDM2B//KDM7A//MED19//RYBP//MED12//MED29//PIR//MED26//PRDM16//PHF10//GON4L//MED15//TADA3//SUPT3//ARRB1//MTA1//BCL10//CBFB//DYRK1A//NR3C1//LMO2//MYT1L//NACA//…
GO:0032559	adenyl ribonucleotide binding	Molecular function	386	1458	4555	22682	1.31833	6.38318e-10	3.30649e-08	9.19496	0.084742	HNF4A//SOAT1//ACBD5//HADHA//TTLL2//MAPKAPK3//SBK1//FANCM//CDK20//PRKAA1//ACACA//MYLK//CDK9//CAMK2D//PIP4K2B//PRKAG2//IRAK2//CHD9//BCR//PRPS2//PCCA//HLCS//ABCA4//ABCA2//ABCB7//ABL1//ABL2//ACTG2//ACVR2A//ACVRL1//ADCY6//ADCY7//ADK//AK1//AKT1//PIP4K2C//SPEG//ATP8A1//BMPR1A//BMPR2//HYOU1//DDR1//CAMK2G//CAMK4//RUNX1//RUNX3//CCT6A//CDK1//CDK11B//CDK2//CDK7//CHKA//CIT//CKM//CLCN4//CLK1//CSK//DHX15//DMC1/…
GO:0140096	catalytic activity, acting on a protein	Molecular function	565	2253	4555	22682	1.24876	6.76432e-10	3.36915e-08	9.16978	0.12404	GGT1//GGT7//GGT5//AIPL1//FKBP1A//FKBP2//FKBP4//FKBP10//FKBP7//FKBP8//NKTR//PPIG//FKBP3//PPIE//PPIL2//PPIL3//PDIA4//ITGB3//EPB42//TGM2//TGM6//TGM7//GCNT1//GCNT4//MGAT3//LCMT2//PIGK//ATE1//HLCS//TMTC1//SDF2L1//CFD//CASP12//TPP1//CTSB//ADAM28//KLK1B22//KLK1B21//KLK1B24//KLK1B27//KLK1B5//GZMM//MMP3//MMP9//KLK1B4//FURIN//PSEN2//PSMA3//PSMB1//PSMB10//PSMB4//ADAMTS15//KEL//PSMB3//MMEL1//PARL//PSMB11//CL…
GO:0004674	protein serine/threonine kinase activity	Molecular function	142	440	4555	22682	1.60705	8.2092e-10	3.93738e-08	9.0857	0.0311745	ACVR2A//ACVRL1//BMPR1A//BMPR2//TGFBR1//TGFBR2//PDPK1//PRKAA1//PRKAG2//MAPKAPK3//CAMK2D//CAMK2G//CAMK4//PTK2B//CAMKK2//CAMK1D//ITPKA//CAMK1//CAMKK1//PNCK//EEF2K//MYLK//MYLK2//MYLK4//PRKACB//AKAP13//PRKG1//CDK20//CDK9//CCND3//CDK1//CDK11B//CDK2//CDK7//CDK16//CDK18//CDK10//CDK17//MOK//CDKL4//CDK13//CDK19//PRKCA//PRKCG//PRKCQ//PRKCZ//PKN1//GRK5//GRK6//MAPK10//MAPK8//MAPK9//RIPK1//MAP3K1//MAP3K10//MAP…
GO:0000166	nucleotide binding	Molecular function	516	2038	4555	22682	1.26078	9.76521e-10	4.36067e-08	9.01032	0.113282	HNF4A//SOAT1//ACBD5//HADHA//BAG1//HSPH1//PFN1//SIL1//HSP90AB1//TTLL2//MAPKAPK3//SBK1//FANCM//CDK20//PRKAA1//ACACA//MYLK//CDK9//CAMK2D//PIP4K2B//PRKAG2//IRAK2//CHD9//BCR//PRPS2//PCCA//HLCS//ABCA4//ABCA2//ABCB7//ABL1//ABL2//ACTG2//ACVR2A//ACVRL1//ADCY6//ADCY7//ADK//AK1//AKT1//PIP4K2C//SPEG//ATP8A1//BMPR1A//BMPR2//HYOU1//DDR1//CAMK2G//CAMK4//RUNX1//RUNX3//CCT6A//CDK1//CDK11B//CDK2//CDK7//CHKA//CIT//…
GO:1901265	nucleoside phosphate binding	Molecular function	516	2038	4555	22682	1.26078	9.76521e-10	4.36067e-08	9.01032	0.113282	HNF4A//SOAT1//ACBD5//HADHA//GPN2//TTLL2//TYW1//RAB28//EFL1//MAPKAPK3//DNM3//SBK1//FANCM//RAB15//CDK20//PRKAA1//ACACA//MYLK//CDK9//CAMK2D//PIP4K2B//PRKAG2//IRAK2//CHD9//ATL3//RAP1A//BCR//PRPS2//PCCA//PDE6C//HLCS//ABCA4//ABCA2//ABCB7//ABL1//ABL2//ACTG2//ACVR2A//ACVRL1//ADCY6//ADCY7//ADK//AK1//AKT1//PIP4K2C//SPEG//ARF4//RHOA//RHOC//ARL4A//RAB27A//ATP8A1//BMPR1A//BMPR2//HYOU1//DDR1//CAMK2G//CAMK4//CC…
GO:0005524	ATP binding	Molecular function	369	1391	4555	22682	1.32097	1.21693e-09	5.25307e-08	8.91474	0.0810099	TTLL2//MAPKAPK3//SBK1//FANCM//CDK20//PRKAA1//ACACA//MYLK//CDK9//CAMK2D//PIP4K2B//PRKAG2//IRAK2//CHD9//BCR//PRPS2//PCCA//HLCS//ABCA4//ABCA2//ABCB7//ABL1//ABL2//ACTG2//ACVR2A//ACVRL1//ADCY6//ADCY7//ADK//AK1//AKT1//PIP4K2C//SPEG//ATP8A1//BMPR1A//BMPR2//HYOU1//DDR1//CAMK2G//CAMK4//RUNX1//RUNX3//CCT6A//CDK1//CDK11B//CDK2//CDK7//CHKA//CIT//CKM//CLCN4//CLK1//CSK//DHX15//DMC1//DNAH8//DYRK1A//EEF2K//DDX19…
GO:0003677	DNA binding	Molecular function	577	2325	4555	22682	1.23579	2.40843e-09	1.0061e-07	8.61827	0.126674	DHX33//BEND3//RAD51AP1//FANCM//ABL1//WRN//RAD18//ZBTB48//HINFP//ETV5//OVOL2//CDK9//FOXP1//ARNTL//ZFHX3//RUNX1//CBX3//CCNT1//CEBPB//CREB1//CRY2//DLX5//EZH2//FOXC2//FOXM1//GATA1//GATA5//GATA6//GLI1//GLI2//FOXN1//FOXD3//FOXF1//FOXA2//HNF4A//HOXA13//IRF2//JUN//JUND//SMAD4//MAFK//NFATC2//NFKB1//NFYB//NKX2-5//PAX2//PAX8//PER3//PITX2//POU2F2//RARA//GRHL1//RFX3//NR1H4//SIX1//SOX11//SOX12//SOX6//SP1//SREB…
GO:0016773	phosphotransferase activity, alcohol group as acceptor	Molecular function	199	682	4555	22682	1.45299	5.54101e-09	2.24238e-07	8.25641	0.0436883	ITPK1//PFKM//PFKFB3//PFKFB4//DGKB//CERK//SPHK2//ADK//CHKA//DCAKD//ETNK1//GALK2//HK1//HKDC1//PANK3//MAPKAPK3//SBK1//CDK20//PRKAA1//MYLK//CDK9//CAMK2D//IRAK2//ABL1//ABL2//ACVR2A//ACVRL1//AKT1//SPEG//BMPR1A//BMPR2//DDR1//CAMK2G//CAMK4//CCND1//CDK1//CDK11B//CDK2//CDK7//CIT//CLK1//CSK//DYRK1A//MARK2//EPHA2//ERBB2//ERBB3//FGFR2//FLT3//FRK//GRK5//GUCY2D//HIPK3//IGF1R//ILK//LCK//LIMK2//LTK//MERTK//NEK1//…
GO:0016301	kinase activity	Molecular function	211	737	4555	22682	1.42563	1.05965e-08	4.09186e-07	7.97484	0.0463227	ITPK1//PPIP5K1//ITPKA//CERK//PIK3C2B//SPHK2//PFKM//PFKFB3//PFKFB4//DGKB//ADK//AK1//AK8//AK7//CHKA//CKM//MAP4K4//DCAKD//ETNK1//GALK2//HK1//HKDC1//PANK3//PMVK//MAPKAPK3//SBK1//CDK20//PRKAA1//MYLK//CDK9//CAMK2D//IRAK2//ABL1//ABL2//ACVR2A//ACVRL1//AKT1//SPEG//BMPR1A//BMPR2//DDR1//CAMK2G//CAMK4//CCND1//CDK1//CDK11B//CDK2//CDK7//CIT//CLK1//CSK//DYRK1A//MARK2//EPHA2//ERBB2//ERBB3//FGFR2//FLT3//FRK//GRK5…
GO:0016772	transferase activity, transferring phosphorus-containing groups	Molecular function	245	880	4555	22682	1.38636	1.08172e-08	4.09186e-07	7.96589	0.053787	ITPK1//PPIP5K1//ITPKA//POLR1C//POLR2J//CERK//PIK3C2B//SPHK2//OAS1G//OAS3//OAS2//SGMS2//TERF1//TERF2//PTGES3//PFKM//PFKFB3//PFKFB4//KARS//DNTT//POLG2//PRIM1//CRCP//POLR1B//POLR1D//POLR2B//POLR2E//POLR2L//POLR3D//POLR3G//POLR2F//POLR3GL//DGKB//GNPTAB//UGP2//ADK//AK1//AK8//AK7//CHKA//PCYT1A//PCYT1B//CKM//MAP4K4//DCAKD//ETNK1//GALK2//HK1//HKDC1//GMPPB//PANK3//CDS2//PMVK//PAPOLA//MAPKAPK3//SBK1//CDK20…
GO:0019901	protein kinase binding	Molecular function	214	750	4555	22682	1.42084	1.12306e-08	4.09186e-07	7.9496	0.0469813	SH2B2//CCDC88A//ABL1//PAWR//ADCY6//AKT1//TIRAP//ITGB3//PICK1//FLNA//SLC22A8//BC034090//YWHAG//FEZ1//ADD3//PKN1//NELL1//NELL2//HDAC7//PARD6B//PKP2//HDAC9//KIF5B//MAPK8IP1//MAP3K1//MAPK8IP3//SPAG9//ANXA5//FNTA//GDNF//NR3C1//MST1//PTPN14//PITPNM2//SHC3//NRG1//TIAM1//ZPR1//SHC4//CPNE3//ARRB1//TRIB1//TRIB2//TAOK2//PPEF2//TCF3//TGFBR2//TRAF2//MAP2K1//MAP2K4//MAPK9//SASH1//CSK//PRKAR1B//RYR2//BCL10//PPP…
GO:0019900	kinase binding	Molecular function	234	834	4555	22682	1.39715	1.13751e-08	4.09186e-07	7.94405	0.0513721	SH2B2//CCDC88A//ABL1//PAWR//ADCY6//AKT1//TIRAP//ITGB3//PICK1//FLNA//SLC22A8//BC034090//YWHAG//FEZ1//ADD3//PKN1//NELL1//NELL2//HDAC7//PARD6B//PKP2//HDAC9//KIF5B//MAPK8IP1//MAP3K1//MAPK8IP3//SPAG9//SPRED3//FAM83H//CDK9//PRKAG2//LIMS1//SPRED2//ACVRL1//AKAP1//AP2A1//RHOA//RHOC//ATP1B1//AXIN1//AXIN2//BCL10//CACNB3//CACNB4//CASR//CCND1//CCND3//CCNT1//CD44//CD6//CDKN1A//CDKN1B//CDKN2C//SOCS1//CIT//CRY2/…
GO:0000981	DNA-binding transcription factor activity, RNA polymerase II-specific	Molecular function	337	1279	4555	22682	1.31206	1.4475e-08	5.06624e-07	7.83938	0.0739846	ZFP729B//HINFP//CGGBP1//OVOL2//OSR2//FOXP1//ZBTB25//FOXP2//ZBTB21//FERD3L//AEBP2//KLF16//ARX//ZFHX3//BACH2//BCL6//CEBPB//CREM//E4F1//EN1//ENO1//BCL11A//DMBX1//NR3C1//HES3//HES5//HEY2//FOXD3//IRX1//JUN//KLF12//LRRFIP1//MAFK//ASCL1//MAX//MXI1//MYT1L//NFATC1//NFATC2//NFIL3//NFKB1//PEG3//PITX2//PRRX1//PPARA//PPARD//PURB//ZFP3//RORC//SATB1//SKI//SOX6//ZFP180//TCF7//ZEB1//TCF3//NR1D1//VAX1//ZFP13//ZFP2…
GO:0043565	sequence-specific DNA binding	Molecular function	411	1609	4555	22682	1.27198	1.99852e-08	6.76752e-07	7.69929	0.0902305	DHX33//BEND3//ZBTB48//HINFP//ETV5//OVOL2//CDK9//FOXP1//ARNTL//ZFHX3//RUNX1//CBX3//CCNT1//CEBPB//CREB1//CRY2//DLX5//EZH2//FOXC2//FOXM1//GATA1//GATA5//GATA6//GLI1//GLI2//FOXN1//FOXD3//FOXF1//FOXA2//HNF4A//HOXA13//IRF2//JUN//JUND//SMAD4//MAFK//NFATC2//NFKB1//NFYB//NKX2-5//PAX2//PAX8//PER3//PITX2//POU2F2//RARA//GRHL1//RFX3//NR1H4//SIX1//SOX11//SOX12//SOX6//SP1//SREBF1//HDAC4//TBL1X//TBP//HNF1A//TCF12…
GO:0003700	DNA-binding transcription factor activity	Molecular function	353	1353	4555	22682	1.29918	2.03809e-08	6.76752e-07	7.69078	0.0774973	4930522L14RIK//ZBTB48//ZFP729B//ZFP534//ZFP518B//ZFP956//HINFP//GM35315//GM11009//ETV5//OVOL2//OSR2//GCM2//FOXP1//SP110//HOXC11//LMX1A//FOXP2//ZBTB21//FERD3L//FOXN4//KLF16//ARNTL//ARX//ZFHX3//NEUROD6//BACH2//BARX2//RUNX1//RUNX3//CEBPB//CLOCK//CREB1//CREM//CUX1//DBP//DLX5//E2F5//EBF3//EGR3//EN1//ETV1//DMBX1//BHLHE23//FOXC2//FLI1//GATA1//GATA2//GATA5//GATA6//GLI1//GLI2//GLI3//HES3//HES5//HEY2//FOXN…
GO:0005096	GTPase activator activity	Molecular function	84	238	4555	22682	1.7575	2.90483e-08	9.40173e-07	7.53688	0.0184413	ARAP3//CHN1//TBCD//PREX2//ARRB1//BCR//RAP1GAP//ARHGDIB//CHML//ACAP3//GDI1//GNAQ//GNB5//AGFG1//HTR2B//JUN//PLCB1//RANGAP1//RGS16//RALBP1//SH3BP1//TBC1D4//ASAP2//EVI5L//ARHGEF19//AGAP3//RUNDC1//SIPA1L1//THY1//DEPDC1B//TSC2//WNT11//TBC1D24//FAM13B//RAB3GAP1//ARHGAP30//ARHGAP24//ELMOD3//ARHGAP35//TBC1D17//ADPRHL1//ARHGAP22//SYNGAP1//RASGRP3//ELMOD2//SIPA1L2//SRGAP3//GIT2//ARHGAP28//SEC23B//RABGAP1L//…
GO:1990837	sequence-specific double-stranded DNA binding	Molecular function	388	1512	4555	22682	1.27783	2.97661e-08	9.40173e-07	7.52628	0.0851811	DHX33//BEND3//ZBTB48//HINFP//ETV5//OVOL2//CDK9//FOXP1//ARNTL//ZFHX3//RUNX1//CBX3//CCNT1//CEBPB//CREB1//CRY2//DLX5//EZH2//FOXC2//FOXM1//GATA1//GATA5//GATA6//GLI1//GLI2//FOXN1//FOXD3//FOXF1//FOXA2//HNF4A//HOXA13//IRF2//JUN//JUND//SMAD4//MAFK//NFATC2//NFKB1//NFYB//NKX2-5//PAX2//PAX8//PER3//PITX2//POU2F2//RARA//GRHL1//RFX3//NR1H4//SIX1//SOX11//SOX12//SOX6//SP1//SREBF1//HDAC4//TBL1X//TBP//HNF1A//TCF12…
GO:0000976	transcription regulatory region sequence-specific DNA binding	Molecular function	375	1458	4555	22682	1.28076	3.95467e-08	1.21936e-06	7.40289	0.0823271	ZFP729B//ZFP518B//HINFP//GM11009//ETV5//OSR2//LMX1A//FERD3L//ARX//BARX2//BCL6//RUNX1//RUNX3//CEBPB//CREB1//CREM//CUX1//DBP//E4F1//ENO1//MECOM//DMBX1//FOXC2//FOXM1//GATA1//GLI1//GLI3//NR3C1//FOXD3//FOXF1//HIF1A//HMX3//HOXB1//HOXD10//IRF2//KLF12//LHX2//LMX1B//SMAD4//ASCL1//MAX//MXI1//MYT1//MYT1L//NFATC1//NFIL3//NFIX//NFKB1//NHLH1//PAX9//KAT2B//PEG3//PURA//PURB//RARA//RORA//NR1H4//SATB1//SMARCA4//SP…
GO:0001067	regulatory region nucleic acid binding	Molecular function	376	1463	4555	22682	1.27978	4.14065e-08	1.24701e-06	7.38293	0.0825467	ZBTB48//HINFP//ETV5//OVOL2//CDK9//FOXP1//ARNTL//ZFHX3//RUNX1//CBX3//CCNT1//CEBPB//CREB1//CRY2//DLX5//EZH2//FOXC2//FOXM1//GATA1//GATA5//GATA6//GLI1//GLI2//FOXN1//FOXD3//FOXF1//FOXA2//HNF4A//HOXA13//IRF2//JUN//JUND//SMAD4//MAFK//NFATC2//NFKB1//NFYB//NKX2-5//PAX2//PAX8//PER3//PITX2//POU2F2//RARA//GRHL1//RFX3//NR1H4//SIX1//SOX11//SOX12//SOX6//SP1//SREBF1//HDAC4//TBL1X//TBP//HNF1A//TCF12//HNF1B//TCF7L…
GO:0008047	enzyme activator activity	Molecular function	143	470	4555	22682	1.51506	4.9919e-08	1.46921e-06	7.30173	0.0313941	ATP1B1//ATP1B2//ATP4B//RAB4A//RAB6A//TOR1AIP1//AHSA1//TOR1AIP2//DNAJA2//DNAJC10//ARAP3//CHN1//TBCD//PREX2//ARRB1//BCR//RAP1GAP//ARHGDIB//CHML//ACAP3//GDI1//GNAQ//GNB5//AGFG1//HTR2B//JUN//PLCB1//RANGAP1//RGS16//RALBP1//SH3BP1//TBC1D4//ASAP2//EVI5L//ARHGEF19//AGAP3//RUNDC1//SIPA1L1//THY1//DEPDC1B//TSC2//WNT11//TBC1D24//FAM13B//RAB3GAP1//ARHGAP30//ARHGAP24//ELMOD3//ARHGAP35//TBC1D17//ADPRHL1//ARHGAP…
GO:0005085	guanyl-nucleotide exchange factor activity	Molecular function	72	197	4555	22682	1.81995	5.59037e-08	1.60878e-06	7.25256	0.0158068	RCC1//CCDC88A//PREX2//RAP1A//BCR//FGD6//ELMO1//ITSN1//ARHGEF2//MCF2L//CYTH1//CYTH2//RALGDS//RGL1//SOS2//DOCK3//DENND2A//ARHGEF19//TIAM1//SPATA13//VAV2//RAPGEF3//FGD4//EIF2B5//RIC1//RAB3GAP1//DENND1A//IQSEC1//ARHGEF10//PSD3//RASGRP3//RALGPS1//RGP1//IQSEC2//PLEKHG5//DOCK6//DENND5B//ARHGEF37//DENND1B//DENND2C//OBSCN//FRMD7//ARHGEF15//ARHGEF25//NUCB2//NGEF//KALRN//RAPGEF4//VAV3//RANGRF//EEF1D//DOCK7/…
GO:0001228	DNA-binding transcription activator activity, RNA polymerase II-specific	Molecular function	149	496	4555	22682	1.49588	6.41981e-08	1.80732e-06	7.19248	0.0327113	GM14124//AW146154//HINFP//ETV5//OVOL2//OSR2//GCM2//HOXC11//LMX1A//ARNTL//NEUROD6//BARX2//RUNX1//CEBPB//CLOCK//CREB1//DBP//DLX5//E4F1//EBF3//EGR3//ESR1//ETV1//MECOM//FOXC2//FLI1//GATA1//GATA2//GLI2//NR3C1//FOXN1//FOXF1//HIF1A//FOXA2//HNF4A//ONECUT1//HOXA10//HOXA13//HOXB1//HOXC4//HOXD10//HOXD13//IRF2//JUN//JUND//MAFB//LHX2//SP7//SMAD1//SMAD4//MAFF//MDM2//MEF2B//MEIS1//MITF//MEIS2//MYB//MYBL1//MYF5/…
GO:0000987	cis-regulatory region sequence-specific DNA binding	Molecular function	309	1175	4555	22682	1.30952	7.23524e-08	1.97389e-06	7.14055	0.0678375	4930522L14RIK//MIR208B//GM14124//ZFP534//ZFP956//AW146154//HINFP//GM35315//OVOL2//GCM2//CDK9//FOXP1//HOXC11//ZBTB25//NR3C2//FOXP2//AEBP2//MTA1//NR2F2//APP//KLF16//ARNTL//ARX//ZFHX3//NEUROD6//BACH2//BCL6//RUNX1//RUNX3//CEBPB//CLOCK//CREB1//CREM//CUX1//DBP//DLX5//DNMT3A//E2F5//E4F1//EBF3//EGR3//EN1//ESR1//ETV1//MECOM//BCL11A//BHLHE23//EZH2//FOXC2//FLI1//GATA1//GATA2//GATA5//GATA6//GLI1//GLI2//GLI3/…
GO:0001216	DNA-binding transcription activator activity	Molecular function	150	501	4555	22682	1.49089	7.31636e-08	1.97389e-06	7.13571	0.0329308	GM14124//AW146154//HINFP//ETV5//OVOL2//OSR2//GCM2//HOXC11//LMX1A//ARNTL//NEUROD6//BARX2//RUNX1//CEBPB//CLOCK//CREB1//DBP//DLX5//E4F1//EBF3//EGR3//ESR1//ETV1//MECOM//FOXC2//FLI1//GATA1//GATA2//GLI2//NR3C1//FOXN1//FOXF1//HIF1A//FOXA2//HNF4A//ONECUT1//HOXA10//HOXA13//HOXB1//HOXC4//HOXD10//HOXD13//IRF2//JUN//JUND//MAFB//LHX2//SP7//SMAD1//SMAD4//MAFF//MDM2//MEF2B//MEIS1//MITF//MEIS2//MYB//MYBL1//MYF5/…
GO:0042802	identical protein binding	Molecular function	537	2195	4555	22682	1.21824	7.52637e-08	1.98911e-06	7.12341	0.117892	PSPH//ANO6//FBXO4//CAMK2D//GRM6//PIP4K2B//CCDC88A//IRAK2//GGCT//RAP1GAP//IMPA2//ADRB2//NR0B1//AKT1//ANG//APOA2//APOA4//NR2F2//APP//AXIN1//CEP131//BCL10//BMPR1A//CAMK2G//CASR//RUNX1//CDH13//CEBPB//CRYAB//PCYT1A//DST//ENO1//STOM//FGFR2//FZD1//GDNF//GHR//GZMA//HNF4A//HSP90AB1//IL17A//IL6RA//KCNH2//LDB1//LRRFIP1//SLC8B1//SMAD4//MCL1//PSMD7//NKX2-5//NOG//NR4A3//NOS2//OCM//PDCD6IP//PDGFA//PEX11A//PITX2…
GO:0008134	transcription factor binding	Molecular function	199	704	4555	22682	1.40758	7.86436e-08	2.03687e-06	7.10434	0.0436883	GATA1//HSPA4//SMAD4//NFATC1//PITX2//HDAC4//TEAD3//XBP1//ZFPM2//MIXL1//WWP2//RERE//TBP//DRAP1//ESR1//TCF4//FBL//RUVBL2//ZNHIT6//CTDP1//CREB1//CRKL//HEY2//HNF4A//JUN//LDB1//LMO2//NEUROD1//PRRX1//SIN3A//TCF3//TRP53BP1//TCF23//MTA1//GATA6//PPARA//PPARD//SP1//TCF7L2//GTF2A2//MKKS//DMAP1//TTC8//DDRGK1//GTF2A1//MTOR//RPTOR//MAFK//HNF1A//CHD6//PER3//RORA//NR1D1//ZFP568//NEK6//CDK9//CIT//NR4A3//RORC//SIX1…
GO:0003682	chromatin binding	Molecular function	185	646	4555	22682	1.42604	8.33378e-08	2.11613e-06	7.07916	0.0406147	KDM3A//BCL6//CLOCK//EZH2//FOXC2//GATA1//HDAC3//PITX2//PPARGC1A//RARA//GRHL1//RUVBL2//SBNO2//THRB//KDM6A//VAX1//WBP2//XBP1//LEMD2//SBNO1//TOX3//RCC1//CABIN1//HP1BP3//MLLT10//L3MBTL1//MLLT6//DNTTIP1//SPHK2//ZFP276//CTCFL//ASH2L//RUNX1//ESR1//GLI2//PDX1//HDAC4//ZFP609//PCGF2//USP3//NUP98//TAF1//CHD7//PCGF1//SETDB1//MIR208B//FAAP24//HINFP//MBTD1//FANCM//PRKAA1//OVOL2//CDK9//FOXP1//ADNP//FOXN4//MTA1//…
GO:0003676	nucleic acid binding	Molecular function	804	3436	4555	22682	1.16519	1.18523e-07	2.93464e-06	6.9262	0.176509	EEF1A1//AARS//CARS//FARSA//RPS10//EARS2//TRNAU1AP//NSUN6//KARS//DHX33//BEND3//RAD51AP1//NCBP3//CYFIP1//GEMIN5//EIF4E1B//EIF4E3//DCPS//FANCM//ABL1//WRN//RAD18//DHFR//PURA//PURB//RARA//SHMT1//TYMS//PAIP2//ZBTB48//HINFP//ETV5//OVOL2//CDK9//FOXP1//ARNTL//ZFHX3//RUNX1//CBX3//CCNT1//CEBPB//CREB1//CRY2//DLX5//EZH2//FOXC2//FOXM1//GATA1//GATA5//GATA6//GLI1//GLI2//FOXN1//FOXD3//FOXF1//FOXA2//HNF4A//HOXA13/…
GO:0003690	double-stranded DNA binding	Molecular function	403	1597	4555	22682	1.25659	1.20105e-07	2.93464e-06	6.92044	0.0884742	DHX33//BEND3//ZBTB48//HINFP//ETV5//OVOL2//CDK9//FOXP1//ARNTL//ZFHX3//RUNX1//CBX3//CCNT1//CEBPB//CREB1//CRY2//DLX5//EZH2//FOXC2//FOXM1//GATA1//GATA5//GATA6//GLI1//GLI2//FOXN1//FOXD3//FOXF1//FOXA2//HNF4A//HOXA13//IRF2//JUN//JUND//SMAD4//MAFK//NFATC2//NFKB1//NFYB//NKX2-5//PAX2//PAX8//PER3//PITX2//POU2F2//RARA//GRHL1//RFX3//NR1H4//SIX1//SOX11//SOX12//SOX6//SP1//SREBF1//HDAC4//TBL1X//TBP//HNF1A//TCF12…
GO:0016740	transferase activity	Molecular function	543	2234	4555	22682	1.21035	1.56721e-07	3.75839e-06	6.80487	0.11921	PIGZ//DPY19L3//TMTC1//GGT1//GGT7//GGT5//TFB2M//ITPK1//PPIP5K1//ITPKA//POLR1C//POLR2J//CHST3//CHST11//CHST8//ST6GALNAC3//ST6GALNAC5//ST6GALNAC6//CERK//PIK3C2B//SPHK2//OAS1G//OAS3//OAS2//GAL3ST1//METTL3//METTL16//A3GALT2//SGMS2//TERF1//TERF2//PTGES3//EPB42//TGM2//TGM6//TGM7//GCNT1//GCNT4//MGAT3//B4GALT1//ST6GAL1//ST6GAL2//ST3GAL3//ST3GAL2//LPCAT1//AGPAT3//AGPAT5//AGPAT1//ABHD5//AGPAT2//LPGAT1//PFKM…
GO:0044877	protein-containing complex binding	Molecular function	379	1494	4555	22682	1.26323	1.63114e-07	3.84059e-06	6.78751	0.0832053	FBL//RUVBL2//ZNHIT6//CTDP1//CD300LG//C4A//DERL1//GM13276//GM13277//CCDC88A//APP//GRB10//IGF1//IGF1R//IGF2//PDPK1//IRS2//NPNT//CASR//ADAM26A//FBLN1//FGF1//ICAM5//ILK//ITGA5//ITGA6//ITGA7//ITGB2L//ITGB3//ITGB6//LAMB1//PRKCA//PXN//SYK//THY1//TLN1//UTRN//VWF//FRMD5//TNN//CDH26//TSPAN4//TCAM1//ITGA9//AP1G1//DDR1//SERPINH1//COL6A2//CTSB//CTSK//CTSS//ADGRG1//LUM//SMAD4//MUSK//PDGFA//SRGN//USH2A//RELL2//…
GO:0000978	RNA polymerase II cis-regulatory region sequence-specific DNA binding	Molecular function	302	1154	4555	22682	1.30315	1.66412e-07	3.84827e-06	6.77882	0.0663008	SREBF1//NR1H3//ESR1//CREB1//E4F1//JUN//NR4A3//TCF12//CREB5//MLXIPL//MYT1L//RARA//ZFP536//TCF3//VDR//ARNTL//CLOCK//HES3//HIF1A//ASCL1//MAX//MITF//NEUROD1//TCF4//ZEB1//NR1D1//TWIST1//CIART//ATOH8//TFAP4//4930522L14RIK//MIR208B//GM14124//ZFP534//ZFP956//AW146154//HINFP//GM35315//OVOL2//GCM2//CDK9//FOXP1//HOXC11//ZBTB25//NR3C2//FOXP2//AEBP2//MTA1//NR2F2//APP//KLF16//ARX//ZFHX3//NEUROD6//BACH2//BCL6//…
GO:0000977	RNA polymerase II transcription regulatory region sequence-specific DNA binding	Molecular function	347	1362	4555	22682	1.26866	3.58673e-07	8.14879e-06	6.4453	0.07618	4930522L14RIK//MIR208B//GM14124//ZFP534//ZFP956//AW146154//HINFP//GM35315//OVOL2//GCM2//CDK9//FOXP1//HOXC11//ZBTB25//NR3C2//FOXP2//AEBP2//MTA1//NR2F2//APP//KLF16//ARNTL//ARX//ZFHX3//NEUROD6//BACH2//BCL6//RUNX1//RUNX3//CEBPB//CLOCK//CREB1//CREM//CUX1//DBP//DLX5//DNMT3A//E2F5//E4F1//EBF3//EGR3//EN1//ESR1//ETV1//MECOM//BCL11A//BHLHE23//EZH2//FOXC2//FLI1//GATA1//GATA2//GATA5//GATA6//GLI1//GLI2//GLI3/…
GO:0019904	protein domain specific binding	Molecular function	217	804	4555	22682	1.34399	9.33796e-07	2.08494e-05	6.02975	0.04764	SYNJ1//ABL1//ADAM12//CIT//DNM1//EFS//KHDRBS3//EVL//ELMO1//DTX1//GRIK5//ILK//PDCD6IP//KHDRBS1//SH3BP1//DOCK3//SYNJ2//SHANK2//PLSCR1//DPYSL3//MAP4K3//DENND1A//SYNGAP1//SH3BP2//SHANK1//ZFP384//SH2D2A//HIP1R//ABI2//ARHGAP27//ESPN//SHANK3//MYPN//PRRT2//ARHGAP17//DNAJC6//MVB12A//ERRFI1//NCKIPSD//GRM7//ACVR2A//AQP2//CACNA1D//MPP3//DTNA//LNX2//FZD1//KCNJ4//LNX1//SLC26A6//NCOA2//MUSK//TCF3//ERC2//LZTS3//M…
GO:0016787	hydrolase activity	Molecular function	598	2535	4555	22682	1.17467	2.39223e-06	5.25074e-05	5.6212	0.131284	EXOG//DCLRE1C//MYH3//MYH6//MYO1B//MYO5A//MYO5B//MYO7B//MYO1G//MYO1D//POP5//CNOT7//DIS3L2//XRN2//CNOT8//PARN//TSEN34//TSEN15//NUDT3//NUDT4//NTHL1//VARS//AARS//TARS2//GGT1//GGT5//RECQL5//RECQL//RUVBL2//WRN//CHD8//MCM9//DDX19A//DDX19B//DDX20//DDX42//DNAL1//DNAH8//MYH11//MYL6B//CCDC102A//DNAH2//MYH7B//DCTN2//DNAH17//KIF18B//KIF17//KIF4//KIF5B//KIFC2//KIFC3//KIF18A//KLC3//KIF20B//KIF6//STARD9//KIF2B//…
GO:0008324	cation transmembrane transporter activity	Molecular function	170	616	4555	22682	1.37424	3.39879e-06	7.33573e-05	5.46868	0.0373216	SLC7A1//SLC7A2//AU018091//SLC25A26//COX7C//COX1//COX2//P2RX7//GRIA3//GRIN1//GRIN2A//RYR1//RYR2//ITPR1//ITPR2//CNGA3//AQP1//ANO6//TMEM63A//CATSPER2//TMEM63B//CATSPER4//KCNT1//KCNH2//KCNJ10//KCNJ11//KCNJ15//KCNJ2//KCNJ4//KCNJ5//KCNH6//KCNE2//GRM7//CACNA1A//CACNA1C//CACNA1D//CACNA1E//CACNA1G//CACNA2D1//CACNB1//CACNB3//CACNB4//CACNG1//TMC1//CACNG5//PKD2//CACNA2D4//CACNG7//SCN4A//ASIC2//SCN1B//SCN3A//…
GO:0005516	calmodulin binding	Molecular function	65	192	4555	22682	1.6858	5.13155e-06	0.00010894	5.28975	0.01427	MAPKAPK3//MYLK//CTH//CAMK2D//GRM7//SLC8A2//SLC8A3//AKT1//CACNA1A//CACNA1C//ASPM//CAMK2G//CAMK4//CNN2//PCYT1A//EEF1A1//EEF2K//KCNN2//GRIN1//KCNN4//KCNQ2//MAP6//MYH11//MYH3//MYH6//MYO1B//MYO5A//MYO5B//NOS2//PDE1A//PDE1B//PLCB1//PLCB3//REM1//RIT2//RYR1//RYR2//SCN3A//SCN5A//SPTBN1//CAMKK2//VAMP2//CAMK1D//CAMSAP1//ITPKA//MYLK2//MYO1G//CEACAM2//GRM4//ADD3//IQGAP1//MYO1D//OBSCN//CAMK1//SYT7//CAMKK1//RRA…
GO:0003779	actin binding	Molecular function	126	437	4555	22682	1.43576	6.44212e-06	0.000134557	5.19097	0.0276619	COBL//MYL2//PFN1//PKNOX2//MTSS1//COBLL1//PLS1//CORO2A//AIF1L//ABL1//AIF1//CAPZA3//CTNNA1//CFL2//DMTN//GAS7//MYH11//MYH3//MYH6//MYO1B//MYO5A//MYO5B//MYO7B//NEB//PICK1//PSTPIP1//FLNA//HIP1//SIPA1L1//TLN1//UTRN//VCL//WDR1//FGD4//SVIL//ABLIM1//RCSD1//ESPNL//GSN//ABLIM2//MICALL2//MYOM3//ACTR3B//MYO1G//MPRIP//ADD3//HIP1R//IQGAP1//ABLIM3//TPM4//MYO1D//ESPN//DBN1//SYNE1//MYH7B//ARPC5//ARPC4//COTL1//ERMN/…
GO:0015318	inorganic molecular entity transmembrane transporter activity	Molecular function	213	809	4555	22682	1.31106	7.28866e-06	0.000149822	5.13735	0.0467618	SLC7A1//SLC7A2//AU018091//SLC25A26//COX7C//COX1//COX2//P2RX7//GRIK1//GRIK5//GRIN1//GRIN2A//GRIA3//CHRNA3//SCN4A//ASIC2//CHRNA4//CHRNB1//CHRNG//CACNA1A//CACNA1C//CACNA1D//CACNA1E//CNGA3//KCNN2//GABRA3//GABRB2//GABRR2//GJC1//GLRA4//GLRB//ITPR1//ITPR2//KCNA2//KCNA3//KCNB1//KCND2//KCNH2//KCNH3//KCNU1//KCNQ2//TRPM8//RYR1//RYR2//SCN3A//SCN5A//CATSPER2//KCNG1//KCNC2//TRPM2//CATSPER4//AQP1//LRRC8D//ANO6/…
GO:0022836	gated channel activity	Molecular function	97	323	4555	22682	1.49542	1.21289e-05	0.00024542	4.91618	0.0212953	P2RX7//GRIK1//GRIK5//GRIN1//GRIN2A//GRIA3//RYR1//RYR2//ITPR1//ITPR2//CNGA3//AQP1//ANO6//TMEM63A//CATSPER2//TMEM63B//CATSPER4//KCNT1//ANO7//TTYH1//TTYH3//CHRNA3//CHRNA4//CHRNB1//CHRNG//GABRA3//GABRB2//GABRR2//GLRA4//GLRB//GABRE//KCNH2//KCNJ10//KCNJ11//KCNJ15//KCNJ2//KCNJ4//KCNJ5//KCNH6//KCNE2//SCN4A//CACNA1A//CACNA1C//CACNA1D//CACNA1E//CACNA2D1//CACNB1//CACNB3//CACNB4//CACNG1//CLCNKA//KCNA2//KCNA3…
GO:0005216	ion channel activity	Molecular function	120	418	4555	22682	1.42955	1.31677e-05	0.00026234	4.88049	0.0263447	P2RX7//GRIK1//GRIK5//GRIN1//GRIN2A//GRIA3//RYR1//RYR2//ITPR1//ITPR2//CNGA3//AQP1//LRRC8D//ANO6//TMEM63A//CATSPER2//TMEM63B//CATSPER4//KCNT1//ANO7//TTYH1//TTYH3//CHRNA3//CHRNA4//CHRNB1//CHRNG//GABRA3//GABRB2//GABRR2//GLRA4//GLRB//GABRE//KCNH2//KCNJ10//KCNJ11//KCNJ15//KCNJ2//KCNJ4//KCNJ5//KCNH6//KCNE2//GRM7//CACNA1A//CACNA1C//CACNA1D//CACNA1E//CACNA1G//CACNA2D1//CACNB1//CACNB3//CACNB4//CACNG1//TMC1…
GO:0031267	small GTPase binding	Molecular function	83	270	4555	22682	1.53076	1.96447e-05	0.000385453	4.70675	0.0182217	RCC1//RUSC2//BRK1//RAP1A//RAP1GAP//RIMS2//AP1G1//ARHGDIB//CHML//DIAPH1//DVL1//DVL2//EPS8//GDI1//ARHGEF2//MFN2//MYO5A//MYO5B//NCF2//ODF2//PFN1//FLNA//RAB7//RABGGTB//RANGAP1//RALBP1//RTKN//CYFIP1//SORL1//CCDC186//APPL2//TNFAIP1//TSC2//VCL//RIC1//RAB3GAP1//IPO9//DENND1A//ITPKA//STRIP1//MICALL2//KCTD13//RASGRP3//RGP1//GGA3//MAP2K1//RAB11FIP4//RABGAP1L//IQGAP1//PKN1//ABI2//DENND1B//WHAMM//SGSM1//DIAPH…
GO:0015267	channel activity	Molecular function	130	464	4555	22682	1.39514	2.14194e-05	0.000407914	4.66919	0.0285401	P2RX7//GRIK1//GRIK5//GRIN1//GRIN2A//GRIA3//CHRNA3//SCN4A//ASIC2//CHRNA4//CHRNB1//CHRNG//CACNA1A//CACNA1C//CACNA1D//CACNA1E//CNGA3//KCNN2//GABRA3//GABRB2//GABRR2//GJC1//GLRA4//GLRB//ITPR1//ITPR2//KCNA2//KCNA3//KCNB1//KCND2//KCNH2//KCNH3//KCNU1//KCNQ2//TRPM8//RYR1//RYR2//SCN3A//SCN5A//CATSPER2//KCNG1//KCNC2//TRPM2//CATSPER4//AQP1//LRRC8D//ANO6//TMEM63A//TMEM63B//KCNT1//ANO7//TTYH1//TTYH3//GABRE//KC…
GO:0022803	passive transmembrane transporter activity	Molecular function	130	464	4555	22682	1.39514	2.14194e-05	0.000407914	4.66919	0.0285401	P2RX7//GRIK1//GRIK5//GRIN1//GRIN2A//GRIA3//CHRNA3//SCN4A//ASIC2//CHRNA4//CHRNB1//CHRNG//CACNA1A//CACNA1C//CACNA1D//CACNA1E//CNGA3//KCNN2//GABRA3//GABRB2//GABRR2//GJC1//GLRA4//GLRB//ITPR1//ITPR2//KCNA2//KCNA3//KCNB1//KCND2//KCNH2//KCNH3//KCNU1//KCNQ2//TRPM8//RYR1//RYR2//SCN3A//SCN5A//CATSPER2//KCNG1//KCNC2//TRPM2//CATSPER4//AQP1//LRRC8D//ANO6//TMEM63A//TMEM63B//KCNT1//ANO7//TTYH1//TTYH3//GABRE//KC…
GO:0030506	ankyrin binding	Molecular function	14	23	4555	22682	3.03105	2.18474e-05	0.000410034	4.6606	0.00307355	CACNA1D//KCNJ11//KCNQ2//PLEC//PTPRC//SCN5A//SLC4A1//SPTBN1//OBSCN//RHBG//CLTC//FLNC//KCTD6//SPTBN4
GO:0022890	inorganic cation transmembrane transporter activity	Molecular function	152	567	4555	22682	1.33491	5.53389e-05	0.00102377	4.25697	0.0333699	COX7C//COX1//COX2//P2RX7//GRIA3//GRIN1//GRIN2A//RYR1//RYR2//ITPR1//ITPR2//CNGA3//AQP1//ANO6//TMEM63A//CATSPER2//TMEM63B//CATSPER4//KCNT1//KCNH2//KCNJ10//KCNJ11//KCNJ15//KCNJ2//KCNJ4//KCNJ5//KCNH6//KCNE2//GRM7//CACNA1A//CACNA1C//CACNA1D//CACNA1E//CACNA1G//CACNA2D1//CACNB1//CACNB3//CACNB4//CACNG1//TMC1//CACNG5//PKD2//CACNA2D4//CACNG7//SCN4A//ASIC2//SCN1B//SCN3A//SCN5A//KCNA2//KCNA3//KCNAB2//KCNB1//…
GO:0022857	transmembrane transporter activity	Molecular function	255	1021	4555	22682	1.24368	5.68958e-05	0.00103665	4.24492	0.0559824	SLC7A1//SLC7A2//AU018091//SLC25A26//COX7C//COX1//COX2//P2RX7//GRIK1//GRIK5//GRIN1//GRIN2A//GRIA3//CHRNA3//SCN4A//ASIC2//CHRNA4//CHRNB1//CHRNG//CACNA1A//CACNA1C//CACNA1D//CACNA1E//CNGA3//KCNN2//GABRA3//GABRB2//GABRR2//GJC1//GLRA4//GLRB//ITPR1//ITPR2//KCNA2//KCNA3//KCNB1//KCND2//KCNH2//KCNH3//KCNU1//KCNQ2//TRPM8//RYR1//RYR2//SCN3A//SCN5A//CATSPER2//KCNG1//KCNC2//TRPM2//CATSPER4//AQP1//LRRC8D//ANO6/…
GO:0005215	transporter activity	Molecular function	277	1120	4555	22682	1.23156	5.76362e-05	0.00103665	4.2393	0.0608123	SLC7A1//SLC7A2//AU018091//SLC25A26//COX7C//COX1//COX2//P2RX7//GRIK1//GRIK5//GRIN1//GRIN2A//GRIA3//CHRNA3//SCN4A//ASIC2//CHRNA4//CHRNB1//CHRNG//CACNA1A//CACNA1C//CACNA1D//CACNA1E//CNGA3//KCNN2//GABRA3//GABRB2//GABRR2//GJC1//GLRA4//GLRB//ITPR1//ITPR2//KCNA2//KCNA3//KCNB1//KCND2//KCNH2//KCNH3//KCNU1//KCNQ2//TRPM8//RYR1//RYR2//SCN3A//SCN5A//CATSPER2//KCNG1//KCNC2//TRPM2//CATSPER4//AQP1//LRRC8D//ANO6/…
GO:0008270	zinc ion binding	Molecular function	179	685	4555	22682	1.30123	5.9504e-05	0.00105558	4.22545	0.0392975	ZGLP1//SMPDL3B//MBTD1//RNPEPL1//FNTB//NR3C2//LIMS1//ADH7//MTA1//NR2F2//ZFHX3//BMP1//CAR4//CPA3//CPE//DHH//DTNA//PHC1//ENPEP//ESR1//FNTA//DTX1//GATA1//GATA2//GATA5//GATA6//GDA//GLI2//GRIN2A//NR3C1//HNF4A//OTUD7A//MATR3//MDM2//MMP11//MMP16//MMP24//MMP3//MMP9//MORC1//MT3//MYT1//MYT1L//NR4A3//SLC11A2//PAM//PHF2//PRKCA//PRKCG//PPARA//PPARD//NPEPPS//PTCH1//PTER//RABGGTB//RARA//RBM4//RORA//RORC//RPS29//…
GO:0005261	cation channel activity	Molecular function	94	323	4555	22682	1.44917	6.20518e-05	0.00108591	4.20725	0.0206367	P2RX7//GRIA3//GRIN1//GRIN2A//RYR1//RYR2//ITPR1//ITPR2//CNGA3//AQP1//ANO6//TMEM63A//CATSPER2//TMEM63B//CATSPER4//KCNT1//KCNH2//KCNJ10//KCNJ11//KCNJ15//KCNJ2//KCNJ4//KCNJ5//KCNH6//KCNE2//GRM7//CACNA1A//CACNA1C//CACNA1D//CACNA1E//CACNA1G//CACNA2D1//CACNB1//CACNB3//CACNB4//CACNG1//TMC1//CACNG5//PKD2//CACNA2D4//CACNG7//SCN4A//ASIC2//SCN1B//SCN3A//SCN5A//KCNA2//KCNA3//KCNAB2//KCNB1//KCND2//KCNH3//KCNK5…
GO:0015075	ion transmembrane transporter activity	Molecular function	230	911	4555	22682	1.25719	6.39835e-05	0.00110478	4.19393	0.050494	SLC7A1//SLC7A2//AU018091//SLC25A26//COX7C//COX1//COX2//P2RX7//GRIK1//GRIK5//GRIN1//GRIN2A//GRIA3//CHRNA3//SCN4A//ASIC2//CHRNA4//CHRNB1//CHRNG//CACNA1A//CACNA1C//CACNA1D//CACNA1E//CNGA3//KCNN2//GABRA3//GABRB2//GABRR2//GJC1//GLRA4//GLRB//ITPR1//ITPR2//KCNA2//KCNA3//KCNB1//KCND2//KCNH2//KCNH3//KCNU1//KCNQ2//TRPM8//RYR1//RYR2//SCN3A//SCN5A//CATSPER2//KCNG1//KCNC2//TRPM2//CATSPER4//AQP1//LRRC8D//ANO6/…
GO:0051020	GTPase binding	Molecular function	89	307	4555	22682	1.44359	0.000111132	0.00189363	3.95416	0.019539	RCC1//RUSC2//BRK1//RAP1A//RAP1GAP//RIMS2//AP1G1//ARHGDIB//CHML//DIAPH1//DVL1//DVL2//EPS8//GDI1//ARHGEF2//MFN2//MYO5A//MYO5B//NCF2//ODF2//PFN1//FLNA//RAB7//RABGGTB//RANGAP1//RALBP1//RTKN//CYFIP1//SORL1//CCDC186//APPL2//TNFAIP1//TSC2//VCL//RIC1//RAB3GAP1//IPO9//DENND1A//ITPKA//STRIP1//MICALL2//KCTD13//RASGRP3//RGP1//GGA3//MAP2K1//RAB11FIP4//RABGAP1L//IQGAP1//PKN1//ABI2//DENND1B//WHAMM//SGSM1//DIAPH…
GO:0008022	protein C-terminus binding	Molecular function	71	234	4555	22682	1.5109	0.000117856	0.00198212	3.92865	0.0155873	SYNJ1//PRKAA1//XRCC4//ABL1//AP1G1//AP2A1//ATP1B1//AXIN1//BCL10//BRCA2//CDK7//CNGA3//COIL//DNM1//ERBB2//FBLN1//HRAS//ITPR1//KCNJ11//LCK//PDZD3//NCF2//PFKM//PHB//PICK1//PPP2CA//PROCR//PTK2B//ATXN1//SLC4A1//SP1//CLIC6//SDC1//SHANK2//TBL1X//TCF4//TFCP2//DYNLT1B//TERF1//TERF2//PXK//TJP2//VAMP2//GRIP2//SHANK1//NPAT//USP7//MAP2K1//MAPK14//HOMER3//RBFOX1//LIG4//ERCC6//LMO7//AKAP7//DLG3//YWHAB//SAE1//HIC2…
GO:0046873	metal ion transmembrane transporter activity	Molecular function	117	426	4555	22682	1.36763	0.000132869	0.00220597	3.87658	0.0256861	RYR1//RYR2//ITPR1//ITPR2//KCNT1//KCNH2//KCNJ10//KCNJ11//KCNJ15//KCNJ2//KCNJ4//KCNJ5//KCNH6//KCNE2//GRM7//CACNA1A//CACNA1C//CACNA1D//CACNA1E//CACNA1G//CACNA2D1//CACNB1//CACNB3//CACNB4//CACNG1//TMC1//CACNG5//PKD2//CACNA2D4//CATSPER4//CACNG7//SCN4A//ASIC2//SCN1B//SCN3A//SCN5A//KCNA2//KCNA3//KCNAB2//KCNB1//KCND2//KCNH3//KCNK5//KCNQ2//LRRC52//KCNG1//LRRC38//KCNC2//KCNE3//KCNIP2//KCNE1//GRIN1//GRIN2A//…
GO:0004693	cyclin-dependent protein serine/threonine kinase activity	Molecular function	15	29	4555	22682	2.57565	0.000147221	0.00235371	3.83203	0.00329308	CDK20//CDK9//CCND3//CDK1//CDK11B//CDK2//CDK7//CDK16//CDK18//CDK10//CDK17//MOK//CDKL4//CDK13//CDK19
GO:0042910	xenobiotic transmembrane transporter activity	Molecular function	15	29	4555	22682	2.57565	0.000147221	0.00235371	3.83203	0.00329308	SLC6A13//SLC36A1//ABCC2//ABCC10//ABCG2//ABCA8B//ABCC6//ABCC3//SLC19A1//SLC46A1//ABCB1B//ABCB4//RALBP1//SLC22A1//SLC18A2
GO:0097472	cyclin-dependent protein kinase activity	Molecular function	15	29	4555	22682	2.57565	0.000147221	0.00235371	3.83203	0.00329308	CDK20//CDK9//CCND3//CDK1//CDK11B//CDK2//CDK7//CDK16//CDK18//CDK10//CDK17//MOK//CDKL4//CDK13//CDK19
GO:0042578	phosphoric ester hydrolase activity	Molecular function	100	356	4555	22682	1.39876	0.00016231	0.00256332	3.78965	0.0219539	ACP7//ACP1//ACP2//ACP5//ACP6//ALPL//ALPPL2//PDE1B//PDE10A//PDE6C//PDE1A//PDE4A//PDE4B//PDE9A//PDE2A//PDE8B//PDE4D//PDE3A//PFKFB3//PFKFB4//PLCZ1//PLCB1//PLCB2//PLCB3//PLCB4//PLCD1//PLCH1//PLCH2//SYNJ1//MTM1//MTMR1//MTMR2//SACM1L//MTMR14//INPP5B//SYNJ2//PTPMT1//GPLD1//PSPH//EYA2//EYA3//DUSP8//PPEF2//PPM1B//PPP2CA//PTP4A1//PTPN14//PTPN20//PTPN4//PTPN5//PTPRA//PTPRC//PTPRD//PTPRE//PTPRU//PTPRO//PTPDC…
GO:0051019	mitogen-activated protein kinase binding	Molecular function	19	42	4555	22682	2.25267	0.000199677	0.00311544	3.69967	0.00417124	PRMT1//NFATC1//PRKG1//MAPK14//TAB1//SPAG9//MAPKAPK3//ABL1//DUSP8//PLCB4//PTPN5//DUSP7//MAPK7//DUSP5//MAP3K1//STAU2//IQGAP1//PPM1D//TNIP1
GO:0051219	phosphoprotein binding	Molecular function	37	105	4555	22682	1.75471	0.000208312	0.00321148	3.68129	0.00812294	ABL1//ABL2//ACP2//SOCS3//CRKL//GRB10//LCK//PFN1//PIK3R3//PTPN5//SHC3//SYK//SHE//VAV2//YES1//ZAP70//SHB//SH3BP2//ARRB1//YWHAB//SCAF8//RTF1//BAG1//CD44//CRMP1//FKBP4//IGF2R//PITX2//PKD2//URI1//SAG//DPYSL3//TOX3//GPRIN1//TBL2//MTOR//UBASH3B
GO:0005509	calcium ion binding	Molecular function	160	617	4555	22682	1.2913	0.00021232	0.00323476	3.67301	0.0351262	EFHB//EFCAB9//PSPH//PLS1//CDH22//GRM7//LTBP4//CALR4//AIF1L//NPNT//MACF1//PLCZ1//AGRN//AIF1//NECAB2//ANXA4//ANXA5//BMP1//CAB39//CACNA1E//CALM1//CALM3//CAPN2//CAPN3//CAPNS1//CASR//RUNX1//CDH13//CDH4//CLGN//PCDHA4//DHH//DLL3//DSC2//DST//EEF2K//FBLN1//FKBP10//FKBP7//GRIN1//IHH//ITPR1//ITPR2//ITSN1//DSG4//LALBA//ADGRL4//MAN1A//MATN1//MGMT//MYL2//MYO5A//NRXN1//OCM//OIT3//PAM//PADI1//PADI4//PKD2//PLA2G2…
GO:0005244	voltage-gated ion channel activity	Molecular function	58	188	4555	22682	1.53625	0.000293043	0.00436196	3.53307	0.0127333	GRIN1//GRIN2A//KCNH2//KCNJ10//KCNJ11//KCNJ15//KCNJ2//KCNJ4//KCNJ5//KCNH6//KCNE2//GRM7//CACNA1A//CACNA1C//CACNA1D//CACNA1E//CACNA1G//CACNA2D1//CACNB1//CACNB3//CACNB4//CACNG1//TMC1//CACNG5//PKD2//RYR1//CACNA2D4//CATSPER4//CACNG7//ANO6//CLCN4//CLCNKA//CLCN6//KCNA2//KCNA3//KCNAB2//KCNB1//KCND2//KCNH3//KCNK5//KCNQ2//LRRC52//KCNG1//LRRC38//KCNC2//KCNE3//KCNIP2//KCNE1//KCNT1//SCN4A//KCNU1//TMEM37//SCN1B…
GO:0022832	voltage-gated channel activity	Molecular function	58	188	4555	22682	1.53625	0.000293043	0.00436196	3.53307	0.0127333	GRIN1//GRIN2A//KCNH2//KCNJ10//KCNJ11//KCNJ15//KCNJ2//KCNJ4//KCNJ5//KCNH6//KCNE2//ANO6//SCN4A//CACNA1A//CACNA1C//CACNA1D//CACNA1E//CACNA2D1//CACNB1//CACNB3//CACNB4//CACNG1//CLCNKA//KCNA2//KCNA3//KCNAB2//KCNB1//KCND2//KCNE1//KCNH3//KCNU1//KCNQ2//TMEM37//PKD2//SCN1B//SCN3A//SCN5A//CLIC6//CATSPER2//KCNG1//KCNC2//CACNA2D4//CATSPER4//KCNE3//KCNIP1//KCNIP2//CACNG7//GRM7//CACNA1G//TMC1//CACNG5//RYR1//CLC…
GO:0008289	lipid binding	Molecular function	199	796	4555	22682	1.2449	0.000339416	0.00499482	3.46927	0.0436883	SPON2//CD14//CD6//P2RX7//PSMB4//SFTPD//BPI//ZRANB2//PLCD1//SYT2//APPL2//TLN1//PLEKHN1//GRAMD1B//GSDMA3//SYT5//SYT7//SMPD3//JPH2//APPL1//OSBPL10//SYTL2//NR2F2//IGF2R//RARA//NR3C2//ESR1//NR3C1//IGF1//ESRRA//ESRRB//PGRMC1//PAQR7//VDR//PTGDS//RLBP1//HNF4A//PPARD//ACOXL//APOA2//APOA4//MAP1B//PICK1//PLA2G2C//PLCB2//PSAP//PITPNM2//SPTBN1//BAIAP2L2//HIP1//TIAM1//VAMP2//TICAM2//ARHGAP35//PACSIN2//NR5A2//P…
GO:0022843	voltage-gated cation channel activity	Molecular function	45	138	4555	22682	1.62378	0.000353683	0.00514628	3.45139	0.00987925	GRIN1//GRIN2A//KCNH2//KCNJ10//KCNJ11//KCNJ15//KCNJ2//KCNJ4//KCNJ5//KCNH6//KCNE2//GRM7//CACNA1A//CACNA1C//CACNA1D//CACNA1E//CACNA1G//CACNA2D1//CACNB1//CACNB3//CACNB4//CACNG1//TMC1//CACNG5//PKD2//RYR1//CACNA2D4//CATSPER4//CACNG7//KCNA2//KCNA3//KCNAB2//KCNB1//KCND2//KCNH3//KCNK5//KCNQ2//LRRC52//KCNG1//LRRC38//KCNC2//KCNE3//KCNIP2//KCNE1//KCNT1
GO:0140296	general transcription initiation factor binding	Molecular function	20	47	4555	22682	2.11897	0.000374258	0.00538516	3.42683	0.00439078	TBP//DRAP1//ESR1//TCF4//FBL//RUVBL2//ZNHIT6//CTDP1//MTOR//RPTOR//NACA//PSMC1//GTF2A2//TAF1//TAF12//BRF2//CAND2//BRF1//GTF2A1//HNRNPF
GO:0016788	hydrolase activity, acting on ester bonds	Molecular function	188	749	4555	22682	1.24988	0.000394835	0.00561881	3.40358	0.0412733	EXOG//DCLRE1C//POP5//CNOT7//DIS3L2//XRN2//CNOT8//PARN//TSEN34//TSEN15//VARS//AARS//TARS2//PAFAH2//ASPG//PAFAH1B2//ACOT8//ACAA2//ACP7//ACP1//ACP2//ACP5//ACP6//ALPL//ALPPL2//SULF1//ARSG//CHKA//PDE1B//PDE10A//PDE6C//PDE1A//PDE4A//PDE4B//PDE9A//PDE2A//PDE8B//PDE4D//PDE3A//PFKFB3//PFKFB4//PNKD//HAGHL//PLCZ1//PLCB1//PLCB2//PLCB3//PLCB4//PLCD1//PLCH1//PLCH2//SYNJ1//MTM1//MTMR1//MTMR2//SACM1L//MTMR14//IN…
GO:0004725	protein tyrosine phosphatase activity	Molecular function	34	98	4555	22682	1.72761	0.000511626	0.00720169	3.29105	0.00746432	ACP1//PTPN4//PTP4A1//EYA2//EYA3//MTM1//DUSP8//PTPN14//PTPN20//PTPN5//PTPRA//PTPRC//PTPRD//PTPRE//PTPRU//PTPRO//PTPDC1//CDC14B//CDC14A//SSH1//TPTE//DUSP7//DUSP5//DUSP13//DUPD1//MTMR1//PTPN9//DUSP14//PTPMT1//DNAJC6//UBASH3B//DUSP18//MTMR2//MTMR14
GO:0140297	DNA-binding transcription factor binding	Molecular function	110	410	4555	22682	1.33599	0.000533588	0.00743007	3.27279	0.0241493	GATA1//HSPA4//SMAD4//NFATC1//PITX2//HDAC4//TEAD3//XBP1//ZFPM2//MIXL1//WWP2//RERE//CREB1//CRKL//HEY2//HNF4A//JUN//LDB1//LMO2//NEUROD1//PRRX1//SIN3A//TCF3//TRP53BP1//TCF23//MTA1//GATA6//PPARA//PPARD//SP1//TBP//TCF7L2//GTF2A2//MKKS//DMAP1//TTC8//DDRGK1//GTF2A1//CRTC1//TADA3//JUND//NCOA2//PPARGC1A//NCOR2//TACC1//NRBF2//SMARCD3//ARNTL//TAF4//ARRB1//ESR1//GRM1//PSMC3IP//ARID5A//WBP2//WIPI1//MMS19//MDFI…
GO:0001223	transcription coactivator binding	Molecular function	14	29	4555	22682	2.40394	0.000609787	0.00840079	3.21482	0.00307355	CREB1//NFATC1//NFKB1//THRB//CDK9//CIT//ESR1//SMAD4//NR4A3//PPARA//PPARD//RORA//RORC//SIX1
GO:0017025	TBP-class protein binding	Molecular function	13	26	4555	22682	2.48979	0.000623825	0.00850371	3.20494	0.00285401	ESR1//NACA//PSMC1//RUVBL2//GTF2A2//TAF1//TAF12//DRAP1//BRF2//CAND2//BRF1//GTF2A1//HNRNPF
GO:0015144	carbohydrate transmembrane transporter activity	Molecular function	16	36	4555	22682	2.21315	0.000799139	0.0107801	3.09738	0.00351262	SLC2A9//SLC2A10//SLC2A3//MFSD4B4//MFSD4B5//MFSD4B1//SLC45A1//SLC5A4B//SLC5A10//SLC45A4//SLC23A2//AQP1//AQP2//AQP7//AQP9//TMEM144
GO:0044325	ion channel binding	Molecular function	45	143	4555	22682	1.567	0.000833577	0.0111287	3.07905	0.00987925	CBARP//CAMK2D//ANK2//ARRB1//AGRN//RIMS2//ANK1//CACNA1C//CALM1//CALM3//CASR//DIAPH1//FKBP1A//HSP90AB1//ITPR1//ITPR2//KCNAB2//KCNB1//KCNE1//KCNJ11//PDE4B//PKD2//PPP2CA//FLNA//PIRT//S100A10//SCN1B//SCN5A//ABCC9//USP10//VAMP2//RAPGEF3//YES1//PDE4D//LRRC52//LRRC38//KCNE2//KCNC2//CHERP//KCNE3//RANGRF//KCNIP1//PHPT1//KCNIP2//NEDD4L
GO:0001098	basal transcription machinery binding	Molecular function	22	57	4555	22682	1.92194	0.000977428	0.0127856	3.00992	0.00482986	SCAF8//RECQL5//URI1//RPRD1A//SMYD2//ESRRB//ZFP326//PAF1//ELP2//SMYD3//PCF11//RPRD2//TBP//DRAP1//ESR1//TCF4//FBL//RUVBL2//ZNHIT6//CTDP1//BRD4//RTF1
GO:0001099	basal RNA polymerase II transcription machinery binding	Molecular function	22	57	4555	22682	1.92194	0.000977428	0.0127856	3.00992	0.00482986	SCAF8//RECQL5//URI1//RPRD1A//SMYD2//ESRRB//ZFP326//PAF1//ELP2//SMYD3//PCF11//RPRD2//TBP//DRAP1//ESR1//TCF4//FBL//RUVBL2//ZNHIT6//CTDP1//BRD4//RTF1
GO:0004683	calmodulin-dependent protein kinase activity	Molecular function	12	24	4555	22682	2.48979	0.00100941	0.0130719	2.99593	0.00263447	EEF2K//MAPKAPK3//CAMK2D//CAMK2G//CAMK4//PTK2B//CAMKK2//CAMK1D//ITPKA//CAMK1//CAMKK1//PNCK
GO:0003712	transcription coregulator activity	Molecular function	121	466	4555	22682	1.29298	0.00111354	0.0141787	2.95329	0.0265642	TADA3//SUPT3//ARRB1//MTA1//BCL10//CBFB//DYRK1A//NR3C1//LMO2//MYT1L//NACA//NCOA2//KAT2B//PHF2//PPARGC1A//RBPMS//SIN3A//SMARCA4//SOX12//TRIM21//MYOCD//TADA2A//ATXN7L3//CENPJ//UTF1//WBP2//TRERF1//ZFPM2//TOX3//NPAT//SS18L1//NUP98//MAML2//CITED4//GPS2//SERTAD2//MED12//MCIDAS//NRBF2//TAF12//DRAP1//SMARCA2//RERE//MED27//PRDM16//MMS19//RRP1B//BCL9//BCL9L//NUCKS1//KCTD1//NR0B1//SMYD1//RUNX1T1//CBFA2T2//CB…
GO:0008081	phosphoric diester hydrolase activity	Molecular function	29	83	4555	22682	1.73985	0.00112311	0.0141787	2.94958	0.00636663	PDE1B//PDE10A//PDE6C//PDE1A//PDE4A//PDE4B//PDE9A//PDE2A//PDE8B//PDE4D//PDE3A//PLCZ1//PLCB1//PLCB2//PLCB3//PLCB4//PLCD1//PLCH1//PLCH2//GPLD1//SMPDL3B//SMPD3//SMPD4//ENPP6//GNA11//GNAQ//MPPE1//TULP2//GDPD3
GO:0003707	steroid hormone receptor activity	Molecular function	21	54	4555	22682	1.9365	0.00112773	0.0141787	2.94779	0.00461032	NR3C1//ESR1//NR3C2//NR0B1//NR2F2//HNF4A//NR4A3//PPARA//PPARD//RARA//RORA//RORC//NR1H4//NR1D1//THRB//NR1H3//VDR//ESRRA//ESRRB//NR5A2//PAQR7
GO:0070491	repressing transcription factor binding	Molecular function	26	72	4555	22682	1.79818	0.00114463	0.0142184	2.94133	0.00570801	MTA1//GATA6//PPARA//PPARD//SIN3A//SP1//TBP//TCF7L2//GTF2A2//MIXL1//MKKS//DMAP1//TTC8//DDRGK1//GTF2A1//RUNX1//HNF4A//NFYB//SKI//HDAC4//TCF3//ZFP503//TLE4//DDX20//HDAC7//HDAC9
GO:0046914	transition metal ion binding	Molecular function	233	969	4555	22682	1.19736	0.00115284	0.0142184	2.93823	0.0511526	KDM3A//CYP11A1//CYP19A1//CYP2E1//CYP3A16//CYP4A12B//CYP51//FDX1//P3H3//SLC11A2//PHF2//PPEF2//TBXAS1//TH//TPH1//XDH//PPEF1//CYP4A12A//P4HA3//SCD4//KDM7A//CYP2C54//TET1//CYP4F14//ETHE1//FTMT//ADNP//ANG//APOA4//IL1A//COX2//PAM//S100A13//SOD3//LACC1//AHCY//ACP5//ALKBH2//NT5E//ALKBH3//ZGLP1//SMPDL3B//MBTD1//RNPEPL1//FNTB//NR3C2//LIMS1//ADH7//MTA1//NR2F2//ZFHX3//BMP1//CAR4//CPA3//CPE//DHH//DTNA//PHC1//…
GO:0045309	protein phosphorylated amino acid binding	Molecular function	22	58	4555	22682	1.88881	0.00127966	0.0156336	2.89291	0.00482986	ABL1//ABL2//ACP2//SOCS3//CRKL//GRB10//LCK//PFN1//PIK3R3//PTPN5//SHC3//SYK//SHE//VAV2//YES1//ZAP70//SHB//SH3BP2//YWHAB//SCAF8//RTF1//ARRB1
GO:0046983	protein dimerization activity	Molecular function	234	976	4555	22682	1.19388	0.00132384	0.0160221	2.87817	0.0513721	PSPH//ANO6//FBXO4//CAMK2D//GRM6//PIP4K2B//CCDC88A//IRAK2//GGCT//RAP1GAP//IMPA2//ADRB2//NR0B1//AKT1//ANG//APOA2//APOA4//NR2F2//APP//AXIN1//CEP131//BCL10//BMPR1A//CAMK2G//CASR//RUNX1//CDH13//CEBPB//CRYAB//PCYT1A//DST//ENO1//STOM//FGFR2//FZD1//GDNF//GHR//GZMA//HNF4A//HSP90AB1//IL17A//IL6RA//KCNH2//LDB1//LRRFIP1//SLC8B1//SMAD4//MCL1//PSMD7//NKX2-5//NOG//NR4A3//NOS2//OCM//PDCD6IP//PDGFA//PEX11A//PITX2…
GO:0001217	DNA-binding transcription repressor activity	Molecular function	89	330	4555	22682	1.34298	0.00144247	0.0171376	2.84089	0.019539	ZFP729B//HINFP//CGGBP1//OVOL2//OSR2//FOXP1//ZBTB25//FOXP2//ZBTB21//FERD3L//AEBP2//KLF16//ARX//ZFHX3//BACH2//BCL6//CEBPB//CREM//E4F1//EN1//ENO1//BCL11A//DMBX1//NR3C1//HES3//HES5//HEY2//FOXD3//IRX1//JUN//KLF12//LRRFIP1//MAFK//ASCL1//MAX//MXI1//MYT1L//NFATC1//NFATC2//NFIL3//NFKB1//PEG3//PITX2//PRRX1//PPARA//PPARD//PURB//ZFP3//RORC//SATB1//SKI//SOX6//ZFP180//TCF7//ZEB1//TCF3//NR1D1//VAX1//ZFP13//ZFP2…
GO:0001227	DNA-binding transcription repressor activity, RNA polymerase II-specific	Molecular function	89	330	4555	22682	1.34298	0.00144247	0.0171376	2.84089	0.019539	ZFP729B//HINFP//CGGBP1//OVOL2//OSR2//FOXP1//ZBTB25//FOXP2//ZBTB21//FERD3L//AEBP2//KLF16//ARX//ZFHX3//BACH2//BCL6//CEBPB//CREM//E4F1//EN1//ENO1//BCL11A//DMBX1//NR3C1//HES3//HES5//HEY2//FOXD3//IRX1//JUN//KLF12//LRRFIP1//MAFK//ASCL1//MAX//MXI1//MYT1L//NFATC1//NFATC2//NFIL3//NFKB1//PEG3//PITX2//PRRX1//PPARA//PPARD//PURB//ZFP3//RORC//SATB1//SKI//SOX6//ZFP180//TCF7//ZEB1//TCF3//NR1D1//VAX1//ZFP13//ZFP2…
GO:0070577	lysine-acetylated histone binding	Molecular function	10	19	4555	22682	2.62083	0.00162417	0.0186355	2.78937	0.00219539	PSME4//BRD9//BAZ2A//SMARCA4//KMT2A//ZMYND8//TAF1//ATAD2B//BRD3//MLLT3
GO:0071617	lysophospholipid acyltransferase activity	Molecular function	10	19	4555	22682	2.62083	0.00162417	0.0186355	2.78937	0.00219539	LPCAT1//AGPAT3//AGPAT5//AGPAT1//ABHD5//AGPAT2//ABHD4//LPCAT3//LPGAT1//MBOAT7
GO:0140033	acetylation-dependent protein binding	Molecular function	10	19	4555	22682	2.62083	0.00162417	0.0186355	2.78937	0.00219539	PSME4//BRD9//BAZ2A//SMARCA4//KMT2A//ZMYND8//TAF1//ATAD2B//BRD3//MLLT3
GO:0099094	ligand-gated cation channel activity	Molecular function	33	100	4555	22682	1.64326	0.00162611	0.0186355	2.78885	0.00724479	P2RX7//GRIA3//GRIN1//GRIN2A//RYR1//RYR2//ITPR1//ITPR2//CNGA3//AQP1//KCNH2//KCNJ10//KCNJ11//KCNJ15//KCNJ2//KCNJ4//KCNJ5//KCNH6//KCNE2//GRIK1//GRIK5//TRPM2//ASIC2//ASIC5//CHRNA3//CHRNA4//CHRNB1//CHRNG//CHRNA9//CHRNA10//PKD2//MCOLN1//TRPM8
GO:0003714	transcription corepressor activity	Molecular function	53	180	4555	22682	1.46621	0.00169551	0.0192604	2.7707	0.0116356	KCTD1//NR0B1//MTA1//SMYD1//RUNX1T1//CBFA2T2//CBFA2T3//CCND1//CYS1//BCL11A//EZH2//HDAC3//HIPK3//PHB//CNOT7//HSPA1A//URI1//RUVBL2//SIN3A//SKI//SMARCA4//NCOR2//SKOR1//HDAC4//TBL1X//TCF4//RCOR3//ARID5A//DHRS7B//RCOR1//TLE4//WNT4//TRERF1//ZFPM2//ZMYND8//NPAT//MAP3K10//SIRT6//ATF7IP//PARP14//HDAC7//GPS2//RYBP//DMAP1//ZMYND11//DRAP1//TCF25//RERE//CDYL2//GON4L//HDAC9//PARP9//ZFP451
GO:0001784	phosphotyrosine residue binding	Molecular function	18	45	4555	22682	1.99183	0.00171402	0.0193014	2.76598	0.0039517	ABL1//ABL2//ACP2//SOCS3//CRKL//GRB10//LCK//PFN1//PIK3R3//PTPN5//SHC3//SYK//SHE//VAV2//YES1//ZAP70//SHB//SH3BP2
GO:0016813	hydrolase activity, acting on carbon-nitrogen (but not peptide) bonds, in linear amidines	Molecular function	7	11	4555	22682	3.16883	0.0020101	0.0224403	2.69678	0.00153677	ALLC//PADI1//PADI4//PADI6//AGMAT//DDAH2//DDAH1
GO:0001221	transcription coregulator binding	Molecular function	26	75	4555	22682	1.72626	0.00224312	0.0244265	2.64915	0.00570801	PER3//RORA//NR1D1//ZFP568//NEK6//CDK9//CIT//ESR1//SMAD4//NR4A3//PPARA//PPARD//RORC//SIX1//CREB1//NFATC1//NFKB1//THRB//EZH2//HDAC3//WIZ//EHMT1//LMO2//MAFK//HNF1A//CHD6
GO:0004879	nuclear receptor activity	Molecular function	20	53	4555	22682	1.87909	0.0022446	0.0244265	2.64886	0.00439078	NR3C2//NR2F2//ESR1//NR3C1//HNF4A//NR4A3//PPARA//PPARD//RARA//RORA//RORC//NR1H4//SREBF1//NR1D1//THRB//NR1H3//VDR//ESRRA//ESRRB//NR5A2
GO:0098531	ligand-activated transcription factor activity	Molecular function	20	53	4555	22682	1.87909	0.0022446	0.0244265	2.64886	0.00439078	NR3C2//NR2F2//ESR1//NR3C1//HNF4A//NR4A3//PPARA//PPARD//RARA//RORA//RORC//NR1H4//SREBF1//NR1D1//THRB//NR1H3//VDR//ESRRA//ESRRB//NR5A2
GO:0019955	cytokine binding	Molecular function	42	138	4555	22682	1.51553	0.00247658	0.0267265	2.60615	0.00922064	ACKR4//CXCR2//CCR2//CCR4//CCR7//CCR8//CXCR1//XCR1//ITGB3//IFNAR2//IL1R1//IL1R2//IL10RA//IL11RA2//IL6RA//IL2RB//AGRN//BMPR1A//BMPR2//NBL1//IL18BP//IL22RA1//TMC8//TNFRSF1B//TRAF2//LTBP4//ACVRL1//TGFBR1//TGFBR2//CD109//TSKU//VASN//WFIKKN2//IL31RA//CD44//CRLF1//GHR//IL12RB2//LIFR//NOG//PRLR//TNFRSF9
GO:0001103	RNA polymerase II repressing transcription factor binding	Molecular function	15	36	4555	22682	2.07483	0.00253833	0.0271664	2.59545	0.00329308	MTA1//GATA6//PPARA//PPARD//SIN3A//SP1//TBP//TCF7L2//GTF2A2//MIXL1//MKKS//DMAP1//TTC8//DDRGK1//GTF2A1
GO:0008381	mechanosensitive ion channel activity	Molecular function	9	17	4555	22682	2.63625	0.00264932	0.0281219	2.57687	0.00197585	TMC1//TMEM63A//TMC6//TMC8//TMEM63B//TMEM150C//TMC3//PIEZO1//TMC5
GO:0005245	voltage-gated calcium channel activity	Molecular function	18	47	4555	22682	1.90707	0.00302936	0.0318945	2.51865	0.0039517	CACNA1A//CACNA1C//CACNA1D//CACNB1//CACNB3//CACNB4//CACNA1G//CACNA2D1//CACNA1E//GRM7//CACNG1//TMC1//CACNG5//PKD2//RYR1//CACNA2D4//CATSPER4//CACNG7
GO:0061629	RNA polymerase II-specific DNA-binding transcription factor binding	Molecular function	79	295	4555	22682	1.33352	0.00314283	0.0327116	2.50268	0.0173436	CREB1//CRKL//HEY2//HNF4A//JUN//LDB1//LMO2//NEUROD1//PITX2//PRRX1//SIN3A//TCF3//TRP53BP1//TCF23//MTA1//GATA6//PPARA//PPARD//SP1//TBP//TCF7L2//GTF2A2//MIXL1//MKKS//DMAP1//TTC8//DDRGK1//GTF2A1//TADA3//JUND//NCOA2//PPARGC1A//NCOR2//TACC1//NRBF2//SMARCD3//ARNTL//TAF4//ARRB1//ESR1//GRM1//PSMC3IP//ARID5A//WBP2//WIPI1//MMS19//MDFIC//SMARCA4//CTDP1//TRERF1//CRY2//HIF1A//BCAS3//TAF1//TACC2//NR0B1//CEBPB//F…
GO:0035591	signaling adaptor activity	Molecular function	21	58	4555	22682	1.80295	0.00317002	0.0327116	2.49894	0.00461032	SH2B2//MAPK8IP1//MAP2K1//MAP2K2//IQGAP1//MAPK8IP3//SPAG9//AKAP13//AXIN1//GRB10//PXN//SHANK1//SPATA2//SAV1//GRIP1//SHANK2//HOMER2//SHANK3//EPS8//KHDRBS1//ABI2
GO:0015079	potassium ion transmembrane transporter activity	Molecular function	46	156	4555	22682	1.46834	0.00318275	0.0327116	2.4972	0.0100988	KCNT1//KCNH2//KCNJ10//KCNJ11//KCNJ15//KCNJ2//KCNJ4//KCNJ5//KCNH6//KCNE2//KCNA2//KCNA3//KCNAB2//KCNB1//KCND2//KCNH3//KCNK5//KCNQ2//PKD2//LRRC52//KCNG1//LRRC38//KCNC2//KCNE3//KCNIP2//KCNE1//AQP1//KCNU1//KCNN4//ABCC9//KCNK6//KCNIP1//KCNK10//ATP1B1//ATP1B2//ATP1A4//SLC24A1//SLC24A5//ATP4B//KCNN2//GRIK1//GRIK5//SLC12A8//SLC12A7//SLC12A5//SLC9A8
GO:0070888	E-box binding	Molecular function	17	44	4555	22682	1.92393	0.00351389	0.0358306	2.45421	0.00373216	ARNTL//CLOCK//HES3//HIF1A//ASCL1//MAX//MITF//NEUROD1//TCF12//TCF4//ZEB1//TCF3//NR1D1//TWIST1//CIART//ATOH8//TFAP4
GO:0004896	cytokine receptor activity	Molecular function	31	97	4555	22682	1.59141	0.0038445	0.0388955	2.41516	0.00680571	IL1RAP//IL6RA//LIFR//GHR//IFNAR2//IL18RAP//IL1R1//IL1R2//IL1RAPL2//IL2RB//CXCR2//CXCR1//IL10RA//IL10RB//IL11RA2//PRLR//CCR2//CCR4//CCR7//CCR8//XCR1//ACKR4//MPL//IL15RA//GM13305//CD44//CRLF1//FLT3//IL12RB2//IL31RA//IL22RA1
GO:0004114	3',5'-cyclic-nucleotide phosphodiesterase activity	Molecular function	11	24	4555	22682	2.28231	0.00389807	0.0390672	2.40915	0.00241493	PDE1B//PDE4A//PDE4B//PDE2A//PDE8B//PDE4D//PDE3A//PDE1A//PDE10A//PDE6C//PDE9A
GO:0017124	SH3 domain binding	Molecular function	39	129	4555	22682	1.50546	0.00392181	0.0390672	2.40651	0.00856202	SYNJ1//ABL1//ADAM12//CIT//DNM1//EFS//KHDRBS3//EVL//ELMO1//DTX1//GRIK5//ILK//PDCD6IP//KHDRBS1//SH3BP1//DOCK3//SYNJ2//SHANK2//PLSCR1//DPYSL3//MAP4K3//DENND1A//SYNGAP1//SH3BP2//SHANK1//ZFP384//SH2D2A//HIP1R//ABI2//ARHGAP27//ESPN//SHANK3//MYPN//PRRT2//ARHGAP17//DNAJC6//MVB12A//ERRFI1//NCKIPSD
GO:0004115	3',5'-cyclic-AMP phosphodiesterase activity	Molecular function	7	12	4555	22682	2.90476	0.0039895	0.0391395	2.39908	0.00153677	PDE1B//PDE4A//PDE4B//PDE2A//PDE8B//PDE4D//PDE3A
GO:0005078	MAP-kinase scaffold activity	Molecular function	7	12	4555	22682	2.90476	0.0039895	0.0391395	2.39908	0.00153677	MAPK8IP1//MAP2K1//MAP2K2//IQGAP1//MAPK8IP3//SPAG9//AKAP13
GO:0008514	organic anion transmembrane transporter activity	Molecular function	49	171	4555	22682	1.4269	0.00447351	0.043443	2.34935	0.0107574	SLC7A1//SLC7A2//AU018091//SLC15A4//SLC38A3//SLC6A8//SLC6A13//GRIK1//SLC1A3//SLC25A13//SLC25A12//SLC6A12//SLC25A25//SLC25A42//SLC36A1//SLC35B4//SLC35D3//SLC4A5//SLC19A1//SLC46A1//SLC23A2//SLC26A6//SLC4A1//SLC26A7//SLC26A8//SLC26A1//SLC26A9//SLC16A8//SLC13A3//SLC13A5//SLC2A9//ABCG2//SLC36A3//SLC36A4//SLC1A5//SLC38A6//SLC6A5//SLC25A38//SLC32A1//SLC6A20B//SLC6A7//SFXN1//SLCO1A6//SLCO6C1//RTBDN//SLC2A…
GO:0035254	glutamate receptor binding	Molecular function	23	67	4555	22682	1.70941	0.00449526	0.043443	2.34725	0.0050494	DNM3//ESR1//CALM1//CALM3//NECAB2//ADRB2//IL1R1//ND2//MYO5B//PICK1//RAB4A//SHANK2//SHANK1//DLG3//SHANK3//NETO2//SNX27//HOMER2//HOMER3//GRIN1//GRIN2A//PTPN5//GRIP2
GO:0008138	protein tyrosine/serine/threonine phosphatase activity	Molecular function	15	38	4555	22682	1.96562	0.00470582	0.045141	2.32736	0.00329308	DUSP8//DUSP7//DUSP5//DUSP14//DUSP18//EYA3//PTP4A1//PTPDC1//CDC14B//CDC14A//SSH1//DUSP13//DUPD1//PTPMT1//PPM1F
GO:0016817	hydrolase activity, acting on acid anhydrides	Molecular function	202	854	4555	22682	1.17784	0.00509642	0.0479349	2.29274	0.0443469	MYH3//MYH6//MYO1B//MYO5A//MYO5B//MYO7B//MYO1G//MYO1D//NUDT3//NUDT4//RECQL5//RECQL//RUVBL2//WRN//CHD8//MCM9//DDX19A//DDX19B//DDX20//DDX42//DNAL1//DNAH8//MYH11//MYL6B//CCDC102A//DNAH2//MYH7B//DCTN2//DNAH17//KIF18B//KIF17//KIF4//KIF5B//KIFC2//KIFC3//KIF18A//KLC3//KIF20B//KIF6//STARD9//KIF2B//GM960//GPN2//RAB28//EFL1//DNM3//RAB15//ATL3//RAP1A//RHOA//RHOC//ARHGDIB//ARL4A//RAB27A//DNM1//EEF1A1//EEF1A2/…
GO:0016818	hydrolase activity, acting on acid anhydrides, in phosphorus-containing anhydrides	Molecular function	202	854	4555	22682	1.17784	0.00509642	0.0479349	2.29274	0.0443469	MYH3//MYH6//MYO1B//MYO5A//MYO5B//MYO7B//MYO1G//MYO1D//NUDT3//NUDT4//RECQL5//RECQL//RUVBL2//WRN//CHD8//MCM9//DDX19A//DDX19B//DDX20//DDX42//DNAL1//DNAH8//MYH11//MYL6B//CCDC102A//DNAH2//MYH7B//DCTN2//DNAH17//KIF18B//KIF17//KIF4//KIF5B//KIFC2//KIFC3//KIF18A//KLC3//KIF20B//KIF6//STARD9//KIF2B//GM960//GPN2//RAB28//EFL1//DNM3//RAB15//ATL3//RAP1A//RHOA//RHOC//ARHGDIB//ARL4A//RAB27A//DNM1//EEF1A1//EEF1A2/…
GO:0005310	dicarboxylic acid transmembrane transporter activity	Molecular function	12	28	4555	22682	2.13411	0.00510812	0.0479349	2.29174	0.00263447	SLC13A3//SLC13A5//SLC1A5//SLC25A13//SLC25A12//SLC19A1//SLC46A1//SLC26A6//SLC26A7//SLC26A8//SLC26A1//SLC26A9
GO:0016810	hydrolase activity, acting on carbon-nitrogen (but not peptide) bonds	Molecular function	39	131	4555	22682	1.48247	0.00523253	0.0487492	2.28129	0.00856202	AMPD2//AMPD3//AMPD1//LACC1//ADAL//ALLC//ASPA//AFMID//ASPG//APOBEC3//DCTD//NADSYN1//HDAC3//HDAC4//SIRT6//HDAC7//HDAC8//HDAC9//MTHFD2//PADI1//PADI4//PADI6//NTAN1//AMDHD2//PGLYRP4//AGMAT//GDA//DDAH2//DDAH1//KLK1B22//KLK1B21//KLK1B24//KLK1B27//KLK1B5//KLK1B4//PDF//HINT1//CRMP1//DPYSL3
GO:0022804	active transmembrane transporter activity	Molecular function	80	305	4555	22682	1.30612	0.00531451	0.0491592	2.27454	0.0175631	SLC36A3//SLC36A1//SLC6A8//SLC1A3//SLC20A1//SLC20A2//SLC6A5//SLC6A12//SLC6A13//SLC6A2//SLC6A20B//SLC6A7//SLC22A1//SLC18A2//SLC13A3//SLC13A5//ATP1B1//ATP1B2//ATP1A4//SLC5A4B//SLC5A10//SLC8A2//SLC8A3//SLC8B1//SLC22A8//SLC4A1//SLC26A6//SLC26A7//SLC26A8//SLC26A1//SLC26A9//SLC24A1//SLC24A5//SLC45A4//SLC45A1//SLC10A5//SLC4A5//SLC19A1//SLC23A2//ABCC2//ABCC10//ABCG2//ABCA8B//ABCC6//ABCC3//SLC15A4//SLC16A6…
GO:0016462	pyrophosphatase activity	Molecular function	201	852	4555	22682	1.17476	0.00583819	0.0536203	2.23372	0.0441273	MYH3//MYH6//MYO1B//MYO5A//MYO5B//MYO7B//MYO1G//MYO1D//NUDT3//NUDT4//RECQL5//RECQL//RUVBL2//WRN//CHD8//MCM9//DDX19A//DDX19B//DDX20//DDX42//DNAL1//DNAH8//MYH11//MYL6B//CCDC102A//DNAH2//MYH7B//DCTN2//DNAH17//KIF18B//KIF17//KIF4//KIF5B//KIFC2//KIFC3//KIF18A//KLC3//KIF20B//KIF6//STARD9//KIF2B//GM960//GPN2//RAB28//EFL1//DNM3//RAB15//ATL3//RAP1A//RHOA//RHOC//ARHGDIB//ARL4A//RAB27A//DNM1//EEF1A1//EEF1A2/…
GO:0015276	ligand-gated ion channel activity	Molecular function	39	132	4555	22682	1.47124	0.0060159	0.0548633	2.2207	0.00856202	P2RX7//GRIK1//GRIK5//GRIN1//GRIN2A//GRIA3//RYR1//RYR2//ITPR1//ITPR2//CNGA3//AQP1//CHRNA3//CHRNA4//CHRNB1//CHRNG//GABRA3//GABRB2//GABRR2//GLRA4//GLRB//GABRE//KCNH2//KCNJ10//KCNJ11//KCNJ15//KCNJ2//KCNJ4//KCNJ5//KCNH6//KCNE2//TRPM2//ASIC2//ASIC5//CHRNA9//CHRNA10//PKD2//MCOLN1//TRPM8
GO:0015171	amino acid transmembrane transporter activity	Molecular function	27	84	4555	22682	1.60058	0.00613547	0.0553522	2.21215	0.00592755	SLC7A1//SLC7A2//AU018091//SLC36A3//SLC36A1//SLC15A4//SLC38A3//GRIK1//SLC1A3//SLC25A13//SLC25A12//SLC6A12//SLC6A13//SLC16A10//SLC1A5//SLC36A4//SLC13A3//SLC38A6//SLC6A5//SLC25A38//SLC32A1//SLC6A20B//SLC6A7//SFXN1//SLC38A8//SLC22A4//SLC38A4
GO:0140375	immune receptor activity	Molecular function	37	124	4555	22682	1.48584	0.00615518	0.0553522	2.21076	0.00812294	PIGR//IL1RAP//C5AR2//FPR-RS6//FPR-RS7//GM13305//CD44//CRLF1//FLT3//GHR//IFNAR2//IL10RA//IL10RB//IL11RA2//IL12RB2//IL2RB//IL6RA//LIFR//MPL//PRLR//IL31RA//IL22RA1//IL18RAP//IL1R1//IL1R2//IL1RAPL2//CXCR2//CXCR1//CCR2//CCR4//CCR7//CCR8//XCR1//ACKR4//FCGR4//FCGR3//IL15RA
GO:0005267	potassium channel activity	Molecular function	36	120	4555	22682	1.49387	0.00621304	0.0553522	2.2067	0.0079034	KCNT1//KCNH2//KCNJ10//KCNJ11//KCNJ15//KCNJ2//KCNJ4//KCNJ5//KCNH6//KCNE2//KCNA2//KCNA3//KCNAB2//KCNB1//KCND2//KCNH3//KCNK5//KCNQ2//PKD2//LRRC52//KCNG1//LRRC38//KCNC2//KCNE3//KCNIP2//KCNE1//KCNN2//KCNN4//GRIK1//GRIK5//KCNK6//KCNK10//AQP1//KCNU1//ABCC9//KCNIP1
GO:0030159	signaling receptor complex adaptor activity	Molecular function	13	32	4555	22682	2.02296	0.00624048	0.0553522	2.20478	0.00285401	SH2B2//SHANK2//SHANK1//HOMER2//SHANK3//AXIN1//GRB10//PXN//SPATA2//MAPK8IP3//SAV1//SPAG9//GRIP1
GO:0030544	Hsp70 protein binding	Molecular function	18	50	4555	22682	1.79265	0.0064875	0.0564421	2.18792	0.0039517	CDK1//CDKN1B//CREB1//CYP2E1//FGF1//FKBP1A//NR3C1//PPEF2//MVD//NOD2//STAU2//SACS//DNAJC10//PACRG//IQCG//HDAC8//DNAJC18//ERN1
GO:0008331	high voltage-gated calcium channel activity	Molecular function	6	10	4555	22682	2.98775	0.00649412	0.0564421	2.18748	0.00131723	CACNA1A//CACNA1C//CACNA1D//CACNB1//CACNB3//CACNB4
GO:0008559	ABC-type xenobiotic transporter activity	Molecular function	6	10	4555	22682	2.98775	0.00649412	0.0564421	2.18748	0.00131723	ABCC2//ABCC10//ABCG2//ABCA8B//ABCC6//ABCC3
GO:0016597	amino acid binding	Molecular function	23	69	4555	22682	1.65986	0.00674201	0.058206	2.17121	0.0050494	GLRA4//GLRB//GRIN1//SRR//GRM7//GAD1//GRIK1//GRIN2A//SLC1A3//NOS2//PADI4//SHMT1//CASR//DDC//IDO1//TH//MAT2A//AARS//MTR//DDAH2//TDO2//DDAH1//KARS
GO:0017111	nucleoside-triphosphatase activity	Molecular function	189	800	4555	22682	1.17643	0.00691562	0.0593095	2.16017	0.0414929	MYH3//MYH6//MYO1B//MYO5A//MYO5B//MYO7B//MYO1G//MYO1D//RECQL5//RECQL//RUVBL2//WRN//CHD8//MCM9//DDX19A//DDX19B//DDX20//DDX42//DNAL1//DNAH8//MYH11//MYL6B//CCDC102A//DNAH2//MYH7B//DCTN2//DNAH17//KIF18B//KIF17//KIF4//KIF5B//KIFC2//KIFC3//KIF18A//KLC3//KIF20B//KIF6//STARD9//KIF2B//GM960//GPN2//RAB28//EFL1//DNM3//RAB15//ATL3//RAP1A//RHOA//RHOC//ARHGDIB//ARL4A//RAB27A//DNM1//EEF1A1//EEF1A2//GNL1//GNA11//…
GO:0005543	phospholipid binding	Molecular function	112	450	4555	22682	1.23936	0.00699366	0.0594946	2.1553	0.0245884	PLCD1//SYT2//APPL2//TLN1//PLEKHN1//GRAMD1B//GSDMA3//SYT5//SYT7//SMPD3//JPH2//APPL1//OSBPL10//SYTL2//ANXA4//ANXA5//PLA2G4C//CPNE5//ANXA10//CPNE8//CPNE3//SYTL3//MCF2L//ZFYVE9//SNX10//PLCZ1//TIRAP//KCNJ2//SNX18//MYO1B//PFN1//PLCB1//SVIL//GSN//MYO1G//PHLDA3//HIP1R//OBSCN//GRAMD2//PLEKHA4//EXOC1//SNX20//AMER2//PARD3//ARAP3//AKT1//PIRT//PLEKHB2//IQGAP1//ARAP1//PLEKHA5//APOA2//APOA4//PCYT1A//PCTP//PITPN…
GO:0043177	organic acid binding	Molecular function	37	125	4555	22682	1.47396	0.00708574	0.0594946	2.14961	0.00812294	NR2F2//IGF2R//RARA//DHFR//FOLR2//SLC19A1//TYMS//UROS//MTR//SLC46A1//ACACA//HLCS//PCX//GLRA4//GLRB//GRIN1//SRR//GRM7//GAD1//GRIK1//GRIN2A//SLC1A3//P3H3//PAM//P4HA3//NOS2//PADI4//RYR2//ALOX5AP//HNF4A//S100A8//STX3//CYP4F14//PPARD//SHMT1//VDR//NR1H4
GO:0000900	translation repressor activity, mRNA regulatory element binding	Molecular function	7	13	4555	22682	2.68131	0.00715411	0.0594946	2.14544	0.00153677	DHFR//PURA//PURB//RARA//SHMT1//TYMS//PAIP2
GO:0035256	G protein-coupled glutamate receptor binding	Molecular function	7	13	4555	22682	2.68131	0.00715411	0.0594946	2.14544	0.00153677	DNM3//ESR1//CALM1//CALM3//NECAB2//HOMER2//HOMER3
GO:0031005	filamin binding	Molecular function	8	16	4555	22682	2.48979	0.00716691	0.0594946	2.14467	0.00175631	SYNPO2//CRMP1//SMAD4//PDLIM2//DPYSL3//MICALL2//CEACAM2//FBLIM1
GO:0046332	SMAD binding	Molecular function	27	85	4555	22682	1.58175	0.00730506	0.0602551	2.13638	0.00592755	SMAD1//AXIN1//AXIN2//SMAD4//TGFBR1//SMAD9//SMURF1//JUN//MYOCD//LDLRAD4//RGCC//ACVRL1//BMPR1A//RUNX3//FKBP1A//FOXA2//FLNA//PURA//PURB//SKI//SKOR1//TCF12//TGFBR2//ZFYVE9//SAV1//SMURF2//PRDM16
GO:0004721	phosphoprotein phosphatase activity	Molecular function	48	171	4555	22682	1.39778	0.00740008	0.0606526	2.13076	0.0105379	LCK//PPEF2//PPM1B//PPP2CA//CDC14B//CDC14A//PPEF1//PDP2//PPM1D//TAB1//PPM1F//PPP4R1//PPP2R1B//ACP1//EYA2//EYA3//MTM1//DUSP8//PTP4A1//PTPN14//PTPN20//PTPN4//PTPN5//PTPRA//PTPRC//PTPRD//PTPRE//PTPRU//PTPRO//PTPDC1//SSH1//TPTE//DUSP7//DUSP5//DUSP13//DUPD1//MTMR1//PTPN9//DUSP14//PTPMT1//DNAJC6//UBASH3B//DUSP18//MTMR2//MTMR14//CTDP1//PHPT1//ACP2
GO:0032266	phosphatidylinositol-3-phosphate binding	Molecular function	17	47	4555	22682	1.80113	0.0076245	0.062073	2.11779	0.00373216	PLEKHA5//PLCZ1//HIP1//DENND1A//ZFYVE28//PHLDA3//ATG2A//OBSCN//WIPI1//JPH2//PLEKHA4//VPS36//TECPR1//SNX20//ZFYVE19//SNX27//PARD3
GO:0015179	L-amino acid transmembrane transporter activity	Molecular function	21	62	4555	22682	1.68663	0.00766925	0.062073	2.11525	0.00461032	SLC7A1//SLC7A2//AU018091//SLC15A4//SLC38A3//GRIK1//SLC1A3//SLC25A13//SLC25A12//SLC36A3//SLC36A1//SLC36A4//SLC13A3//SLC1A5//SLC38A6//SLC6A5//SLC25A38//SLC32A1//SLC6A20B//SLC6A7//SFXN1
GO:0015085	calcium ion transmembrane transporter activity	Molecular function	39	134	4555	22682	1.44928	0.00788062	0.0633876	2.10344	0.00856202	RYR1//RYR2//ITPR1//ITPR2//GRM7//CACNA1A//CACNA1C//CACNA1D//CACNA1E//CACNA1G//CACNA2D1//CACNB1//CACNB3//CACNB4//CACNG1//TMC1//CACNG5//PKD2//CACNA2D4//CATSPER4//CACNG7//GRIN1//GRIN2A//TMEM37//TRPM8//CATSPER2//SLC24A1//TRPM2//SLC24A5//PKD2L2//PKD1L2//ANXA5//ATP13A4//SLC8A2//SLC8A3//SLC8B1//XNTRPC//ORAI2//MCOLN1
GO:0004713	protein tyrosine kinase activity	Molecular function	38	130	4555	22682	1.45557	0.008009	0.0640225	2.09642	0.00834248	DDR1//EPHA2//ERBB2//ERBB3//FGFR2//FLT3//IGF1R//LTK//MERTK//MUSK//EPHA10//ROR1//ABL1//ABL2//CSK//DYRK1A//FRK//LCK//PTK2B//SRMS//STK16//SYK//TEC//YES1//ZAP70//WEE2//TNK2//NRG2//FGFRL1//CLK1//HIPK3//NEK1//HIPK4//MAP2K1//MAP2K2//MAP2K3//MAP2K4//DYRK2
GO:0004112	cyclic-nucleotide phosphodiesterase activity	Molecular function	11	26	4555	22682	2.10675	0.00813019	0.06455	2.0899	0.00241493	PDE6C//PDE1A//PDE1B//PDE4A//PDE4B//PDE9A//PDE2A//PDE8B//PDE4D//PDE10A//PDE3A
GO:0042805	actinin binding	Molecular function	15	40	4555	22682	1.86734	0.00817467	0.06455	2.08753	0.00329308	SYNPO2//PKD2//PDLIM2//PRICKLE4//MYPN//CACNA1C//CACNA1D//MAGI1//RARA//ALMS1//MYOT//NFKB1//PROM1//MICALL2//LMO7
GO:0099106	ion channel regulator activity	Molecular function	33	110	4555	22682	1.49387	0.00852812	0.0669328	2.06915	0.00724479	GRM2//GRM7//CACNB3//CACNG1//NRXN1//NRXN3//PRKG1//REM1//CABP2//RRAD//CACNG7//ANK2//ADRB2//DPP6//KCNAB2//KCNE1//PRKCZ//FLNA//SGK1//ABCC9//KCNE2//KCNE3//KCNIP1//KCNIP2//NEDD4L//ITPR1//PHPT1//WNK4//CAMK2D//SCN1B//LRRC52//LRRC38//FXYD3
GO:0051117	ATPase binding	Molecular function	30	98	4555	22682	1.52436	0.00868437	0.0677486	2.06126	0.00658617	ANK2//ANK1//ATP1B1//ATP1B2//ESR1//FBL//GRIN2A//LCK//BBC3//FXYD3//PKD2//PEX19//RAB4A//RAB6A//RUVBL2//S100A1//TOR1AIP1//ATP6V0A2//ZNHIT6//ALDOB//PDE4D//TOR1AIP2//SLC26A9//SDF2L1//DNAJC10//DERL1//TMEM106B//SNX10//NKD2//SVIP
GO:0022853	active ion transmembrane transporter activity	Molecular function	54	198	4555	22682	1.35807	0.00880521	0.0682799	2.05526	0.0118551	SLC36A3//SLC36A1//SLC6A8//SLC1A3//SLC20A1//SLC6A5//SLC6A12//SLC6A13//SLC6A2//SLC6A20B//SLC6A7//SLC22A1//SLC18A2//SLC13A3//SLC13A5//ATP1B1//ATP1B2//ATP1A4//SLC5A4B//SLC5A10//SLC8A2//SLC8A3//SLC8B1//SLC22A8//SLC4A1//SLC26A6//SLC26A7//SLC26A8//SLC26A1//SLC26A9//SLC24A1//SLC24A5//SLC45A4//SLC45A1//SLC10A5//SLC4A5//SLC19A1//SLC23A2//SLC11A2//CLCN4//SLC9A8//SLC15A4//SLC15A2//SLCO1A6//SLCO6C1//SLC12A7//…
GO:0022834	ligand-gated channel activity	Molecular function	39	135	4555	22682	1.43855	0.00898012	0.0692217	2.04672	0.00856202	P2RX7//GRIK1//GRIK5//GRIN1//GRIN2A//GRIA3//RYR1//RYR2//ITPR1//ITPR2//CNGA3//AQP1//CHRNA3//CHRNA4//CHRNB1//CHRNG//GABRA3//GABRB2//GABRR2//GLRA4//GLRB//GABRE//KCNH2//KCNJ10//KCNJ11//KCNJ15//KCNJ2//KCNJ4//KCNJ5//KCNH6//KCNE2//TRPM2//ASIC2//ASIC5//CHRNA9//CHRNA10//PKD2//MCOLN1//TRPM8
GO:0005080	protein kinase C binding	Molecular function	21	63	4555	22682	1.65986	0.00937081	0.0718059	2.02822	0.00461032	CCDC88A//ABL1//PAWR//ADCY6//AKT1//TIRAP//ITGB3//PICK1//FLNA//SLC22A8//BC034090//YWHAG//FEZ1//ADD3//PKN1//NELL1//NELL2//HDAC7//PARD6B//PKP2//HDAC9
GO:0000993	RNA polymerase II complex binding	Molecular function	14	37	4555	22682	1.88417	0.00956732	0.0728804	2.01921	0.00307355	BRD4//SCAF8//RTF1//RECQL5//URI1//RPRD1A//SMYD2//ESRRB//ZFP326//PAF1//ELP2//SMYD3//PCF11//RPRD2
GO:0005518	collagen binding	Molecular function	23	71	4555	22682	1.6131	0.00983659	0.0743841	2.00716	0.0050494	2300002M23RIK//ITGA9//AP1G1//DDR1//SERPINH1//COL6A2//CTSB//CTSK//CTSS//ADGRG1//LUM//SMAD4//MUSK//PDGFA//SRGN//USH2A//VWF//RELL2//PODN//P3H4//DSPP//PCOLCE2//TNXB
GO:0035091	phosphatidylinositol binding	Molecular function	69	264	4555	22682	1.30148	0.00987959	0.0743841	2.00526	0.0151482	MCF2L//ZFYVE9//SNX10//PLCZ1//TIRAP//KCNJ2//SNX18//MYO1B//PFN1//PLCB1//PLCD1//SVIL//GSN//MYO1G//PHLDA3//HIP1R//OBSCN//GSDMA3//SYT5//SYT7//GRAMD2//JPH2//PLEKHA4//EXOC1//SNX20//AMER2//SYTL2//PARD3//ARAP3//AKT1//PIRT//PLEKHB2//IQGAP1//ARAP1//PLEKHA5//HIP1//DENND1A//ZFYVE28//ATG2A//WIPI1//VPS36//TECPR1//ZFYVE19//SNX27//THY1//CLVS1//RUBCN//PLEKHN1//DENND1B//SNX11//RLBP1//CCDC88A//ITPR1//ITPR2//MTM1//PI…
GO:0005242	inward rectifier potassium channel activity	Molecular function	9	20	4555	22682	2.24081	0.010226	0.0756725	1.99029	0.00197585	KCNJ11//KCNJ5//KCNH2//KCNJ10//KCNJ15//KCNJ2//KCNJ4//KCNH6//KCNE2
GO:0035259	glucocorticoid receptor binding	Molecular function	9	20	4555	22682	2.24081	0.010226	0.0756725	1.99029	0.00197585	CEBPB//FKBP4//FLT3//NCOA2//NR4A3//PSMC3IP//NCOR2//TACC1//GRIP1
GO:0070064	proline-rich region binding	Molecular function	9	20	4555	22682	2.24081	0.010226	0.0756725	1.99029	0.00197585	ABL1//APBB1//CCND1//CSK//ITSN1//PFN1//GIGYF2//SH3D19//ABI2
GO:0016887	ATPase activity	Molecular function	112	456	4555	22682	1.22306	0.0105291	0.0771342	1.97761	0.0245884	RECQL5//RECQL//RUVBL2//WRN//CHD8//MCM9//DDX19A//DDX19B//DDX20//DDX42//GM960//CLPX//FANCM//CHD9//DHX15//SMARCAD1//MCM3//RAD54L//SMARCA4//DDX46//DHX33//SHPRH//ERCC6//CHD7//DDX56//SMARCAL1//SMARCA2//CHD6//IFIH1//ERCC6L2//ACSL1//SLC27A3//SLC27A4//ACSBG2//ATP1B1//ATP1B2//ATP1A4//CDK7//DMC1//MSH3//RBBP4//BPTF//ABCC2//ABCC10//ABCG2//ABCA8B//ABCC6//ABCC3//KATNAL1//SPAST//FIGNL2//DNAH7C//DNAH8//KIFC3//DNA…
GO:0043175	RNA polymerase core enzyme binding	Molecular function	15	41	4555	22682	1.8218	0.0105427	0.0771342	1.97705	0.00329308	SCAF8//RECQL5//URI1//RPRD1A//SMYD2//ESRRB//ZFP326//PAF1//ELP2//SMYD3//PCF11//RPRD2//ERBB2//BRD4//RTF1
GO:0005262	calcium channel activity	Molecular function	34	116	4555	22682	1.45953	0.011163	0.0804522	1.95222	0.00746432	RYR1//RYR2//ITPR1//ITPR2//GRM7//CACNA1A//CACNA1C//CACNA1D//CACNA1E//CACNA1G//CACNA2D1//CACNB1//CACNB3//CACNB4//CACNG1//TMC1//CACNG5//PKD2//CACNA2D4//CATSPER4//CACNG7//TRPM2//XNTRPC//ORAI2//GRIN1//GRIN2A//MCOLN1//TRPM8//TMEM37//CATSPER2//SLC24A1//SLC24A5//PKD2L2//PKD1L2
GO:0015295	solute:proton symporter activity	Molecular function	8	17	4555	22682	2.34333	0.0111826	0.0804522	1.95146	0.00175631	SLC36A3//SLC36A1//SLC45A4//SLC45A1//SLC15A4//SLC15A2//SLC32A1//SLC11A2
GO:0016646	oxidoreductase activity, acting on the CH-NH group of donors, NAD or NADP as acceptor	Molecular function	8	17	4555	22682	2.34333	0.0111826	0.0804522	1.95146	0.00175631	ALDH4A1//DHFR//MTHFD2//MTHFR//PYCR2//NOXRED1//AASS//ALDH1L1
GO:0005542	folic acid binding	Molecular function	7	14	4555	22682	2.48979	0.0118521	0.0831246	1.9262	0.00153677	DHFR//FOLR2//SLC19A1//TYMS//UROS//MTR//SLC46A1
GO:0015271	outward rectifier potassium channel activity	Molecular function	7	14	4555	22682	2.48979	0.0118521	0.0831246	1.9262	0.00153677	KCND2//KCNIP2//KCNA2//KCNA3//KCNB1//PKD2//KCNT1
GO:0070411	I-SMAD binding	Molecular function	7	14	4555	22682	2.48979	0.0118521	0.0831246	1.9262	0.00153677	AXIN1//AXIN2//SMAD1//SMAD4//TGFBR1//SMAD9//SMURF1
GO:0015250	water channel activity	Molecular function	6	11	4555	22682	2.71614	0.0118749	0.0831246	1.92537	0.00131723	AQP1//AQP2//AQP4//AQP7//AQP8//AQP9
GO:0046974	histone methyltransferase activity (H3-K9 specific)	Molecular function	6	11	4555	22682	2.71614	0.0118749	0.0831246	1.92537	0.00131723	MECOM//ASH1L//PRDM16//SETD5//EHMT1//SETDB1
GO:0005249	voltage-gated potassium channel activity	Molecular function	26	84	4555	22682	1.5413	0.0119713	0.0833484	1.92186	0.00570801	KCNH2//KCNJ10//KCNJ11//KCNJ15//KCNJ2//KCNJ4//KCNJ5//KCNH6//KCNE2//KCND2//KCNIP2//KCNA2//KCNA3//KCNB1//KCNE1//KCNQ2//KCNG1//KCNC2//KCNE3//PKD2//KCNT1//KCNAB2//KCNH3//KCNK5//LRRC52//LRRC38
GO:0015459	potassium channel regulator activity	Molecular function	17	49	4555	22682	1.72761	0.0120554	0.0834849	1.91882	0.00373216	WNK4//NEDD4L//LRRC52//LRRC38//ANK2//ADRB2//DPP6//KCNAB2//KCNE1//PRKCZ//FLNA//SGK1//ABCC9//KCNE2//KCNE3//KCNIP1//KCNIP2
GO:0016791	phosphatase activity	Molecular function	70	271	4555	22682	1.28624	0.0124038	0.0854408	1.90645	0.0153677	ACP7//ACP1//ACP2//ACP5//ACP6//ALPL//ALPPL2//PFKFB3//PFKFB4//SYNJ1//MTM1//MTMR1//MTMR2//SACM1L//MTMR14//INPP5B//SYNJ2//PTPMT1//PSPH//EYA2//EYA3//DUSP8//PPEF2//PPM1B//PPP2CA//PTP4A1//PTPN14//PTPN20//PTPN4//PTPN5//PTPRA//PTPRC//PTPRD//PTPRE//PTPRU//PTPRO//PTPDC1//CDC14B//CDC14A//SSH1//DUSP7//PPEF1//DUSP5//DUSP13//DUPD1//PPM1D//PTPN9//DUSP14//CTDP1//PPM1F//DNAJC6//UBASH3B//DUSP18//PHPT1//LCK//PDP2//T…
GO:0015293	symporter activity	Molecular function	40	142	4555	22682	1.4027	0.0127601	0.0874306	1.89414	0.00878156	SLC36A3//SLC36A1//SLC6A8//SLC1A3//SLC20A1//SLC6A5//SLC6A12//SLC6A13//SLC6A2//SLC6A20B//SLC6A7//SLC22A1//SLC18A2//SLC13A3//SLC13A5//SLC5A4B//SLC5A10//SLC45A4//SLC45A1//SLC10A5//SLC4A5//SLC23A2//SLC11A2//SLC15A4//SLC15A2//SLC12A7//SLC12A5//SLC12A8//SLC32A1//SLC16A6//SLC22A18//SLC1A5//SLC20A2//MFSD4B1//SLC36A4//SLC22A4//SLC24A5//SLC16A8//SLC38A4//SLC38A3
GO:0015145	monosaccharide transmembrane transporter activity	Molecular function	10	24	4555	22682	2.07483	0.0129437	0.0882219	1.88794	0.00219539	SLC2A9//SLC2A10//SLC2A3//MFSD4B4//MFSD4B5//MFSD4B1//SLC45A1//SLC5A10//SLC5A4B//SLC23A2
GO:0060590	ATPase regulator activity	Molecular function	15	42	4555	22682	1.77842	0.0134175	0.0909718	1.87233	0.00329308	BAG1//HSPH1//PFN1//SIL1//ATP1B1//ATP1B2//ATP4B//RAB4A//RAB6A//TOR1AIP1//AHSA1//TOR1AIP2//DNAJA2//DNAJC10//AGRN
GO:0000287	magnesium ion binding	Molecular function	53	198	4555	22682	1.33292	0.013641	0.0920055	1.86515	0.0116356	PSPH//PRPS2//ABL1//ABL2//ATP8A1//CDK2//COMT//MARK2//ENO3//EYA2//GNAI1//MTHFD2//PRKACB//PLK1//PPM1B//RAN//PDE2A//SRPK1//SRPK2//DIS3L2//XYLT2//ITPK1//PLSCR1//CERK//WRN//PGM5//ENO4//STK38L//ADPRHL1//SRR//MAST4//ENDOV//WEE2//BRSK1//ATP11A//HPGDS//MAST3//ATP8B1//NUDT3//MAST1//STK4//NEK6//ATP8B3//PRPSAP1//FOXK2//DYRK2//CLYBL//STK26//SIK3//TSSK4//PGM1//IRAK3//ERN1
GO:0019838	growth factor binding	Molecular function	41	147	4555	22682	1.38886	0.0139992	0.0939322	1.8539	0.0090011	IGF1R//IGF2R//IGFBP4//IGFBP6//CRIM1//FGFRL1//FGFR2//ITGB3//S100A13//SCN5A//GLG1//FIBP//IL1R1//IL1R2//IL10RA//IL11RA2//IL6RA//IL2RB//ITGA6//ERBB3//FSTL4//FURIN//SORT1//COL5A1//PDGFA//LTBP4//ACVRL1//AGRN//TGFBR1//TGFBR2//CD109//TSKU//VASN//WFIKKN2//ACVR2A//BMPR2//ERBB2//FLT3//GHR//LIFR//NKD2
GO:0016874	ligase activity	Molecular function	44	160	4555	22682	1.36939	0.0144577	0.096509	1.8399	0.00965971	CTPS//CTPS2//LIG1//LIG4//NADSYN1//ACSS3//ACSS1//ACACA//HLCS//ACSL1//SLC27A3//SLC27A4//ACSBG2//MCCC2//PCCA//PCCB//PCX//SUCLG2//VARS//AARS//CARS//GARS//FARSA//EARS2//DALRD3//TARS2//CARS2//KARS//TTL//SAE1//ACSM3//ACSM5//ATP6//ATP5D//ATP5E//GATC//TTLL10//TTLL2//TTLL5//TTLL11//TTLL9//MDM2//UCHL1//AASDH
GO:0003755	peptidyl-prolyl cis-trans isomerase activity	Molecular function	13	35	4555	22682	1.84956	0.0145958	0.0969308	1.83577	0.00285401	AIPL1//FKBP1A//FKBP2//FKBP4//FKBP10//FKBP7//FKBP8//NKTR//PPIG//FKBP3//PPIE//PPIL2//PPIL3
GO:0046943	carboxylic acid transmembrane transporter activity	Molecular function	43	156	4555	22682	1.37258	0.0148634	0.0982044	1.82788	0.00944018	SLC7A1//SLC7A2//AU018091//SLC36A3//SLC36A1//SLC15A4//SLC38A3//SLC13A3//GRIK1//SLC1A3//SLC25A13//SLC25A12//SLC6A12//SLC6A13//SLC16A6//SLC16A8//SLC10A5//SLC19A1//SLC46A1//SLC23A2//CEACAM2//SLCO1A6//SLC13A5//SLC38A8//SLC36A4//SLC22A4//SLC38A6//SLC38A4//SLC16A10//SLC1A5//SLC6A5//SLC25A38//SLC32A1//SLC6A20B//SLC6A7//SFXN1//ABCG2//ABCC3//SLC26A6//SLC26A7//SLC26A8//SLC26A1//SLC26A9
GO:0051015	actin filament binding	Molecular function	56	212	4555	22682	1.31536	0.0150436	0.0988906	1.82265	0.0122942	PLS1//CORO2A//AIF1L//ABL1//AIF1//CAPZA3//CTNNA1//CFL2//DMTN//GAS7//MYH11//MYH3//MYH6//MYO1B//MYO5A//MYO5B//MYO7B//NEB//PICK1//PSTPIP1//FLNA//PKNOX2//MTSS1//HIP1//SIPA1L1//TLN1//UTRN//VCL//WDR1//FGD4//SVIL//ABLIM1//RCSD1//ESPNL//GSN//ABLIM2//MICALL2//MYOM3//ACTR3B//MYO1G//MPRIP//ADD3//HIP1R//IQGAP1//ABLIM3//TPM4//MYO1D//ESPN//DBN1//SYNE1//MYH7B//ARPC5//ARPC4//COTL1//ERMN//EPS8L2
GO:0015294	solute:cation symporter activity	Molecular function	29	98	4555	22682	1.47355	0.0158371	0.10314	1.80032	0.00636663	SLC36A3//SLC36A1//SLC6A8//SLC1A3//SLC20A1//SLC6A5//SLC6A12//SLC6A13//SLC6A2//SLC6A20B//SLC6A7//SLC22A1//SLC18A2//SLC13A3//SLC13A5//SLC5A4B//SLC5A10//SLC45A4//SLC45A1//SLC10A5//SLC4A5//SLC23A2//SLC11A2//SLC15A4//SLC15A2//SLC12A7//SLC12A5//SLC12A8//SLC32A1
GO:0004864	protein phosphatase inhibitor activity	Molecular function	14	39	4555	22682	1.78754	0.0158493	0.10314	1.79999	0.00307355	PPP1R8//MYOZ1//FAM122A//CABIN1//URI1//ELFN2//PHACTR1//PPP1R37//PPP1R26//PPP1R1A//PPP1R27//2810408A11RIK//PHACTR3//STYXL1
GO:0005342	organic acid transmembrane transporter activity	Molecular function	43	157	4555	22682	1.36383	0.0165871	0.106149	1.78023	0.00944018	SLC7A1//SLC7A2//AU018091//SLC36A3//SLC36A1//SLC15A4//SLC38A3//SLC13A3//GRIK1//SLC1A3//SLC25A13//SLC25A12//SLC6A12//SLC6A13//SLC13A5//SLC16A6//SLC16A8//SLC10A5//SLC19A1//SLC46A1//SLC23A2//CEACAM2//SLCO1A6//SLC38A8//SLC36A4//SLC22A4//SLC38A6//SLC38A4//SLC16A10//SLC1A5//SLC6A5//SLC25A38//SLC32A1//SLC6A20B//SLC6A7//SFXN1//ABCG2//ABCC3//SLC26A6//SLC26A7//SLC26A8//SLC26A1//SLC26A9
GO:0004435	phosphatidylinositol phospholipase C activity	Molecular function	8	18	4555	22682	2.21315	0.0166396	0.106149	1.77886	0.00175631	PLCZ1//PLCB1//PLCB2//PLCB3//PLCB4//PLCD1//PLCH1//PLCH2
GO:0004629	phospholipase C activity	Molecular function	8	18	4555	22682	2.21315	0.0166396	0.106149	1.77886	0.00175631	PLCZ1//PLCB1//PLCB2//PLCB3//PLCB4//PLCD1//PLCH1//PLCH2
GO:0016755	transferase activity, transferring amino-acyl groups	Molecular function	8	18	4555	22682	2.21315	0.0166396	0.106149	1.77886	0.00175631	GGT1//GGT7//GGT5//EPB42//TGM2//TGM6//TGM7//ATE1
GO:0019212	phosphatase inhibitor activity	Molecular function	15	43	4555	22682	1.73706	0.0168649	0.107059	1.77302	0.00329308	STYXL1//SBF1//PPP1R8//CABIN1//URI1//ELFN2//PHACTR1//PPP1R37//PPP1R26//PPP1R1A//PPP1R27//2810408A11RIK//PHACTR3//MYOZ1//FAM122A
GO:0015631	tubulin binding	Molecular function	92	373	4555	22682	1.22821	0.016951	0.10708	1.77081	0.0201976	DNM3//CCDC88A//MACF1//AKAP1//CRYAB//DNM1//DST//FNTA//GLI1//KIF17//KIF4//KIF5B//KIFC2//KIFC3//ARHGEF2//LRMP//HOOK2//MAP1B//MAP6//MX1//PLK1//S100A8//TERF1//TIAM1//EML3//CAMSAP1//KIF18A//KATNAL1//KLC3//ALMS1//FSD1//KIF20B//MAP4K4//GTSE1//VAPA//KIF6//CCDC187//SAXO2//RMDN2//WHAMM//SPAST//SPAG5//MAST1//SKA2//SBDS//APPBP2//STARD9//CCDC88C//KIF18B//REEP4//CCSER2//KIF2B//FAM161A//JAKMIP3//CEP350//MAP10//J…
GO:0035035	histone acetyltransferase binding	Molecular function	12	32	4555	22682	1.86734	0.0171784	0.107991	1.76502	0.00263447	APBB1//APBB2//CEBPB//CREB1//GLI3//HIF1A//NR4A3//KAT2B//BCAS3//SP1//MYOCD//ETS1
GO:0015291	secondary active transmembrane transporter activity	Molecular function	60	231	4555	22682	1.2934	0.0173175	0.108339	1.76152	0.0131723	SLC36A3//SLC36A1//SLC6A8//SLC1A3//SLC20A1//SLC20A2//SLC6A5//SLC6A12//SLC6A13//SLC6A2//SLC6A20B//SLC6A7//SLC22A1//SLC18A2//SLC13A3//SLC13A5//SLC5A4B//SLC5A10//SLC8A2//SLC8A3//SLC8B1//SLC22A8//SLC4A1//SLC26A6//SLC26A7//SLC26A8//SLC26A1//SLC26A9//SLC24A1//SLC24A5//SLC45A4//SLC45A1//SLC10A5//SLC4A5//SLC19A1//SLC23A2//SLC15A4//SLC16A6//SLC12A8//SLC22A18//SLC12A7//SLC1A5//MFSD4B1//SLC36A4//SLC22A4//SLC…
GO:0001671	ATPase activator activity	Molecular function	10	25	4555	22682	1.99183	0.0177645	0.108515	1.75045	0.00219539	ATP1B1//ATP1B2//ATP4B//RAB4A//RAB6A//TOR1AIP1//AHSA1//TOR1AIP2//DNAJA2//DNAJC10
GO:0005537	mannose binding	Molecular function	10	25	4555	22682	1.99183	0.0177645	0.108515	1.75045	0.00219539	ACR//IGF2R//CD209E//CD209A//MAN2B1//LMAN2L//CLEC4A2//CD209B//LMAN1//COLEC11
GO:0031435	mitogen-activated protein kinase kinase kinase binding	Molecular function	10	25	4555	22682	1.99183	0.0177645	0.108515	1.75045	0.00219539	PPEF2//MAPK8IP1//TCF3//TGFBR2//TRAF2//MAP2K1//MAP2K4//MAPK9//MAPK8IP3//SASH1
GO:0051119	sugar transmembrane transporter activity	Molecular function	10	25	4555	22682	1.99183	0.0177645	0.108515	1.75045	0.00219539	SLC2A9//SLC2A10//SLC2A3//MFSD4B4//MFSD4B5//MFSD4B1//SLC45A1//SLC5A10//SLC5A4B//SLC23A2
GO:0099604	ligand-gated calcium channel activity	Molecular function	10	25	4555	22682	1.99183	0.0177645	0.108515	1.75045	0.00219539	RYR1//RYR2//ITPR1//ITPR2//TRPM2//GRIN1//GRIN2A//PKD2//MCOLN1//TRPM8
GO:0016830	carbon-carbon lyase activity	Molecular function	17	51	4555	22682	1.65986	0.0182959	0.111236	1.73765	0.00373216	AMD1//DDC//CSAD//DERA//MVD//ALDOC//ALDOB//GAD1//HMGCLL1//AZIN1//PISD//GGCX//SHMT1//ME2//ME3//MLYCD//CLYBL
GO:0042171	lysophosphatidic acid acyltransferase activity	Molecular function	7	15	4555	22682	2.32381	0.0184241	0.111492	1.73461	0.00153677	LPCAT1//AGPAT3//AGPAT5//AGPAT1//ABHD5//AGPAT2//ABHD4
GO:0003899	DNA-directed 5'-3' RNA polymerase activity	Molecular function	13	36	4555	22682	1.79818	0.0187384	0.112866	1.72727	0.00285401	POLR1C//POLR2J//PRIM1//CRCP//POLR1B//POLR1D//POLR2B//POLR2E//POLR2L//POLR3D//POLR3G//POLR2F//POLR3GL
GO:0070063	RNA polymerase binding	Molecular function	19	59	4555	22682	1.60359	0.0190958	0.114486	1.71906	0.00417124	SCAF8//RECQL5//URI1//RPRD1A//SMYD2//ESRRB//ZFP326//PAF1//ELP2//SMYD3//PCF11//RPRD2//ERBB2//BRD4//RTF1//CCNT1//STOM//WDHD1//ERCC6
GO:0003841	1-acylglycerol-3-phosphate O-acyltransferase activity	Molecular function	6	12	4555	22682	2.48979	0.0197604	0.117384	1.7042	0.00131723	LPCAT1//AGPAT3//AGPAT5//AGPAT1//ABHD5//AGPAT2
GO:0008353	RNA polymerase II CTD heptapeptide repeat kinase activity	Molecular function	6	12	4555	22682	2.48979	0.0197604	0.117384	1.7042	0.00131723	CDK9//CDK1//CDK7//BRD4//CDK13//CDK19
GO:0004712	protein serine/threonine/tyrosine kinase activity	Molecular function	14	40	4555	22682	1.74285	0.0199818	0.117406	1.69937	0.00307355	MAP2K1//MAP2K2//MAP2K3//MAP2K4//AKT1//CLK1//DYRK1A//PRKCG//SGK1//MAPK8//MAPK9//PDK4//TNK2//DYRK2
GO:0003729	mRNA binding	Molecular function	85	344	4555	22682	1.23042	0.0201128	0.117406	1.69653	0.0186608	DAZL//CELF2//IGF2BP3//KHSRP//RBM4//RBMS3//GEMIN5//LARP4B//ZC3H12A//RNF40//RBFOX1//ZFP385A//MIR135A-1//HNRNPA2B1//YBX3//PABPC6//DAZAP1//MIR124-2HG//MIR24-2//SECISBP2//HNRNPD//ILF3//ZFP36L3//HNRNPA0//RARA//RPL26//SHMT1//RPS13//EIF3D//ZAR1L//DHFR//TYMS//SRSF4//PPP1R8//GM21992//SCAF8//CELF4//HDLBP//EEF1A1//KHDRBS3//LUC7L2//PURB//RBPMS//RPS3A1//KHDRBS1//STRAP//DHX33//TSN//YTHDF1//ZC3H12D//G3BP2//LSM14…
GO:0031072	heat shock protein binding	Molecular function	40	146	4555	22682	1.36427	0.0201586	0.117406	1.69554	0.00878156	CDK1//CDKN1B//CREB1//CYP2E1//FGF1//FKBP1A//NR3C1//PPEF2//MVD//NOD2//STAU2//SACS//DNAJC10//PACRG//IQCG//HDAC8//DNAJC18//ERN1//ARNTL//ERBB2//HIF1A//NOS2//AHSA1//TSC2//PTGES3//CHORDC1//PTGES3L//APOA2//BAG1//ENO1//FKBP4//HSPA1L//HSP90AB1//KCNJ11//NFKB1//HSPA1A//SLC18A2//DNAJA2//EEF1D//CLTC
GO:0042803	protein homodimerization activity	Molecular function	158	678	4555	22682	1.16043	0.0202059	0.117406	1.69452	0.0346872	PSPH//ANO6//FBXO4//CAMK2D//GRM6//PIP4K2B//CCDC88A//IRAK2//GGCT//RAP1GAP//IMPA2//ADRB2//NR0B1//AKT1//ANG//APOA2//APOA4//NR2F2//APP//AXIN1//CEP131//BCL10//BMPR1A//CAMK2G//CASR//RUNX1//CDH13//CEBPB//CRYAB//PCYT1A//DST//ENO1//STOM//FGFR2//FZD1//GDNF//GHR//GZMA//HNF4A//HSP90AB1//IL17A//IL6RA//KCNH2//LDB1//LRRFIP1//SLC8B1//SMAD4//MCL1//PSMD7//NKX2-5//NOG//NR4A3//NOS2//OCM//PDCD6IP//PDGFA//PEX11A//PITX2…
GO:0051393	alpha-actinin binding	Molecular function	11	29	4555	22682	1.88881	0.0202174	0.117406	1.69427	0.00241493	SYNPO2//PKD2//PDLIM2//PRICKLE4//MYPN//CACNA1C//CACNA1D//MAGI1//RARA//ALMS1//MYOT
GO:0005355	glucose transmembrane transporter activity	Molecular function	9	22	4555	22682	2.0371	0.0206099	0.118096	1.68593	0.00197585	SLC5A10//SLC5A4B//SLC2A10//SLC2A3//SLC2A9//MFSD4B4//MFSD4B5//MFSD4B1//SLC45A1
GO:0015149	hexose transmembrane transporter activity	Molecular function	9	22	4555	22682	2.0371	0.0206099	0.118096	1.68593	0.00197585	SLC2A9//SLC2A10//SLC2A3//MFSD4B4//MFSD4B5//MFSD4B1//SLC45A1//SLC5A10//SLC5A4B
GO:0034593	phosphatidylinositol bisphosphate phosphatase activity	Molecular function	9	22	4555	22682	2.0371	0.0206099	0.118096	1.68593	0.00197585	SYNJ1//INPP5B//SYNJ2//PTPMT1//INPP4B//MTM1//MTMR1//MTMR2//SACM1L
GO:0019207	kinase regulator activity	Molecular function	54	207	4555	22682	1.29902	0.0211678	0.120759	1.67433	0.0118551	CDKN1A//CDKN1B//CDKN1C//TRIB1//TRIB2//YWHAB//PARVA//CAMK2N2//CDKN2C//KAT2B//PRKAG2//PRKAR1B//NOS2//CCNA1//CCND1//CCND3//CCNI//CCNT1//CCNB1//CCNJL//TEX24//CCNL2//CKS2//BCL10//ITSN1//TAB1//SOCS1//CSNK2B//HSP90AB1//ANKRD54//SPRED2//CIT//RPTOR//AHSG//CAB39//WNT11//RGCC//STRADA//ERBB3//NRG1//ERCC6//RARA//IGF1//IGF2//INCENP//MAP2K1//MAP2K2//TCL1B3//IQGAP1//MLST8//SOCS3//PIK3R3//SOCS7//SOCS4
GO:0001046	core promoter sequence-specific DNA binding	Molecular function	16	48	4555	22682	1.65986	0.0216875	0.12211	1.66379	0.00351262	CEBPB//EZH2//RUVBL2//TBP//TAF1//GTF2A1//BAZ2A//SMARCA4//TAF1B//UBTF//NR3C1//KLF10//TAF4//JPH2//DRAP1//FENDRR
GO:0015485	cholesterol binding	Molecular function	16	48	4555	22682	1.65986	0.0216875	0.12211	1.66379	0.00351262	APOA2//APOA4//CYP11A1//PROM1//PTCH1//SOAT1//GRAMD1C//ERLIN1//GRAMD1B//SCAP//SULT2B1//OSBPL1A//TSPO2//OSBPL3//OSBP2//OSBPL10
GO:0051879	Hsp90 protein binding	Molecular function	16	48	4555	22682	1.65986	0.0216875	0.12211	1.66379	0.00351262	ARNTL//CYP2E1//ERBB2//NR3C1//HIF1A//NOS2//PPEF2//AHSA1//TSC2//NOD2//PTGES3//CHORDC1//PACRG//HDAC8//PTGES3L//ERN1
GO:0031406	carboxylic acid binding	Molecular function	53	203	4555	22682	1.30009	0.0218886	0.122709	1.65978	0.0116356	NR2F2//IGF2R//RARA//HNF4A//PPARD//PTGDS//ACOXL//DHFR//FOLR2//SLC19A1//TYMS//UROS//MTR//SLC46A1//ACACA//HLCS//PCX//GLRA4//GLRB//GRIN1//SRR//GRM7//GAD1//GRIK1//GRIN2A//SLC1A3//CASR//DDC//IDO1//SHMT1//TH//MAT2A//AARS//DDAH2//TDO2//DDAH1//KARS//P3H3//PAM//P4HA3//NR1H4//FCNB//SIGLECF//SIGLECG//NOS2//PADI4//PRR7//ALOX5AP//S100A8//STX3//CYP4F14//VDR//PSAP
GO:0030332	cyclin binding	Molecular function	12	33	4555	22682	1.81076	0.022175	0.123779	1.65414	0.00263447	CDK1//CDK2//CDKN1A//CDKN1B//HDAC3//MDFIC//PTCH1//RBM4//TNFAIP1//CUL3//GPS2//CDK13
GO:0016247	channel regulator activity	Molecular function	39	143	4555	22682	1.35807	0.0231396	0.128609	1.63564	0.00856202	GRM2//GRM7//CACNB3//CACNG1//NRXN1//NRXN3//PRKG1//REM1//CABP2//RRAD//CACNG7//ANK2//ADRB2//DPP6//KCNAB2//KCNE1//PRKCZ//FLNA//SGK1//ABCC9//KCNE2//KCNE3//KCNIP1//KCNIP2//NEDD4L//FGF11//FGF14//GPLD1//FXYD3//SCN1B//RANGRF//BSND//ITPR1//PHPT1//WNK4//CAMK2D//LRRC52//LRRC38//CACNG5
GO:0070182	DNA polymerase binding	Molecular function	8	19	4555	22682	2.09667	0.0237778	0.130521	1.62383	0.00175631	SMG6//HSP90AB1//NCOA2//SMARCA4//POLG2//HNRNPA2B1//PTGES3//CDT1
GO:0008066	glutamate receptor activity	Molecular function	10	26	4555	22682	1.91522	0.023786	0.130521	1.62368	0.00219539	GRM1//GRM2//GRM6//GRM7//GRM4//GRIK1//GRIK5//GRIN1//GRIN2A//GRIA3
GO:0070003	threonine-type peptidase activity	Molecular function	10	26	4555	22682	1.91522	0.023786	0.130521	1.62368	0.00219539	PSMA3//PSMB1//PSMB10//PSMB4//PSMB3//PSMB11//GGT1//GGT7//GGT5//GGT6
GO:0044389	ubiquitin-like protein ligase binding	Molecular function	80	324	4555	22682	1.22953	0.0239012	0.130599	1.62158	0.0175631	ARRB1//APBB1//AXIN1//AXIN2//BAG1//BCL10//CDKN1A//ERBB2//ERBB3//FHIT//FLT3//DTX1//HIF1A//HSPA1L//HSP90AB1//JUN//KCNH2//MFN2//MDM2//SLC22A18//PER3//PRKACB//PPARGC1A//PSMA3//CASC3//PTK2B//PXN//HSPA1A//RANGAP1//RIPK1//SCN5A//SKI//AURKA//SYK//TRIB1//TANK//UBE2D1//TRIB2//SIPA1L1//TGFBR1//TNFRSF1B//TRAF2//UBA52//UBB//UCHL1//VCL//UBXN7//XBP1//ERLIN1//RNF40//GGN//USP7//CUL3//SHPRH//ABI2//TDPOZ3//TNK2//MFH…
GO:0008509	anion transmembrane transporter activity	Molecular function	106	443	4555	22682	1.1915	0.0255778	0.139173	1.59214	0.0232711	SLC7A1//SLC7A2//AU018091//SLC25A26//LRRC8D//ANO6//ANO7//TTYH1//TTYH3//CLCN4//CLCNKA//CLCN6//SLC26A7//BSND//GABRA3//GABRB2//GABRE//GABRR2//GLRA4//GLRB//SLC26A6//CLIC6//SLC26A8//SLC26A9//BEST3//SLC18A2//SLC22A1//SLC36A3//SLC36A1//SLC15A4//SLC38A3//SLC6A8//SLC6A13//SLC13A3//GRIK1//SLC1A3//SLC25A13//SLC25A12//SLC6A2//SLC6A12//SLC13A5//AQP9//SLC25A25//SLC25A42//SLC2A9//SLC2A10//SLC2A3//MFSD4B4//MFSD4B…
GO:0004715	non-membrane spanning protein tyrosine kinase activity	Molecular function	15	45	4555	22682	1.65986	0.0257433	0.139488	1.58934	0.00329308	ABL1//ABL2//CSK//DYRK1A//FRK//LCK//PTK2B//SRMS//STK16//SYK//TEC//YES1//ZAP70//WEE2//TNK2
GO:0016645	oxidoreductase activity, acting on the CH-NH group of donors	Molecular function	11	30	4555	22682	1.82585	0.0262679	0.141149	1.58057	0.00241493	ALDH4A1//DHFR//MTHFD2//MTHFR//PRODH2//PYCR2//NOXRED1//AASS//PIPOX//ALDH1L1//PAOX
GO:0052866	phosphatidylinositol phosphate phosphatase activity	Molecular function	11	30	4555	22682	1.82585	0.0262679	0.141149	1.58057	0.00241493	SYNJ1//MTM1//MTMR1//MTMR2//SACM1L//MTMR14//INPP5B//SYNJ2//PTPMT1//TPTE//INPP4B
GO:0032934	sterol binding	Molecular function	18	57	4555	22682	1.5725	0.0269894	0.14308	1.56881	0.0039517	RORA//RORC//APOA2//APOA4//CYP11A1//PROM1//PTCH1//SOAT1//GRAMD1C//ERLIN1//GRAMD1B//SCAP//SULT2B1//OSBPL1A//TSPO2//OSBPL3//OSBP2//OSBPL10
GO:0015108	chloride transmembrane transporter activity	Molecular function	29	102	4555	22682	1.41576	0.0270272	0.14308	1.5682	0.00636663	ANO6//ANO7//TTYH1//TTYH3//CLCN4//CLCNKA//CLCN6//BSND//GABRA3//GABRB2//GABRE//GABRR2//GLRA4//GLRB//SLC26A6//SLC26A7//CLIC6//SLC26A8//SLC26A9//BEST3//SLC22A1//SLC6A2//SLC18A2//PCYOX1//SLC12A7//SLC12A5//SLC12A8//SLC4A1//SLC26A1
GO:0042626	ATPase-coupled transmembrane transporter activity	Molecular function	20	65	4555	22682	1.53218	0.0270335	0.14308	1.5681	0.00439078	ATP1B1//ATP1B2//ATP1A4//ABCC2//ABCC10//ABCG2//ABCA8B//ABCC6//ABCC3//ABCA4//ABCA2//ABCB7//ABCB1B//ABCB4//RALBP1//ABCC9//ABCC12//ABCA7//ABCA17//ABCB5
GO:0000339	RNA cap binding	Molecular function	7	16	4555	22682	2.17857	0.0271798	0.14308	1.56575	0.00153677	CYFIP1//GEMIN5//EIF4E1B//NCBP3//EIF4E3//DCPS//EIF3D
GO:0015278	calcium-release channel activity	Molecular function	7	16	4555	22682	2.17857	0.0271798	0.14308	1.56575	0.00153677	RYR1//RYR2//ITPR1//ITPR2//PKD2//MCOLN1//TRPM2
GO:0050431	transforming growth factor beta binding	Molecular function	9	23	4555	22682	1.94853	0.027961	0.146597	1.55345	0.00197585	LTBP4//ACVRL1//AGRN//TGFBR1//TGFBR2//CD109//TSKU//VASN//WFIKKN2
GO:1901981	phosphatidylinositol phosphate binding	Molecular function	47	180	4555	22682	1.30022	0.029352	0.152027	1.53236	0.0103183	PLCZ1//TIRAP//KCNJ2//SNX18//MYO1B//PFN1//PLCB1//PLCD1//SVIL//GSN//MYO1G//PHLDA3//HIP1R//OBSCN//GSDMA3//SYT5//SYT7//GRAMD2//JPH2//PLEKHA4//EXOC1//SNX20//AMER2//SYTL2//PARD3//ARAP3//AKT1//PIRT//PLEKHB2//IQGAP1//ARAP1//PLEKHA5//HIP1//DENND1A//ZFYVE28//ATG2A//WIPI1//VPS36//TECPR1//ZFYVE19//SNX27//CLVS1//RLBP1//RUBCN//PLEKHN1//DENND1B//SNX11
GO:0001664	G protein-coupled receptor binding	Molecular function	76	309	4555	22682	1.22475	0.029434	0.152027	1.53115	0.016685	APP//DVL1//DVL2//FZD1//WNT10A//WNT11//WNT3//WNT4//WNT5B//WNT7B//ZNRF3//CCDC88C//WNT16//PTCH1//PTCH2//CCL21B//CCL27A//CCL8//CXCL11//CCL24//CCL28//2610528A11RIK//NECAB2//ARRB1//APLP1//UCHL1//SAV1//RAPGEF2//PPP2CA//EDNRB//ARAP1//NMB//ADRB2//C3//CALCB//CALCA//CNIH4//DEFB14//DEFB7//DEFB37//DNM1//CLIC6//PALM//GIP//DNM3//ESR1//CALM1//CALM3//GNAI1//GNAI3//GNA11//GNAQ//TAC1//FLNA//RPGRIP1L//PDCD6IP//PHB//…
GO:0016859	cis-trans isomerase activity	Molecular function	13	38	4555	22682	1.70354	0.0295836	0.152027	1.52895	0.00285401	AIPL1//FKBP1A//FKBP2//FKBP4//FKBP10//FKBP7//FKBP8//NKTR//PPIG//FKBP3//PPIE//PPIL2//PPIL3
GO:0034062	5'-3' RNA polymerase activity	Molecular function	13	38	4555	22682	1.70354	0.0295836	0.152027	1.52895	0.00285401	POLR1C//POLR2J//PRIM1//CRCP//POLR1B//POLR1D//POLR2B//POLR2E//POLR2L//POLR3D//POLR3G//POLR2F//POLR3GL
GO:0097747	RNA polymerase activity	Molecular function	13	38	4555	22682	1.70354	0.0295836	0.152027	1.52895	0.00285401	POLR1C//POLR2J//PRIM1//CRCP//POLR1B//POLR1D//POLR2B//POLR2E//POLR2L//POLR3D//POLR3G//POLR2F//POLR3GL
GO:0000340	RNA 7-methylguanosine cap binding	Molecular function	6	13	4555	22682	2.29827	0.0305657	0.155226	1.51477	0.00131723	CYFIP1//GEMIN5//EIF4E1B//NCBP3//EIF4E3//DCPS
GO:0005372	water transmembrane transporter activity	Molecular function	6	13	4555	22682	2.29827	0.0305657	0.155226	1.51477	0.00131723	AQP1//AQP2//AQP4//AQP7//AQP8//AQP9
GO:0017166	vinculin binding	Molecular function	6	13	4555	22682	2.29827	0.0305657	0.155226	1.51477	0.00131723	CTNNA1//PXN//TLN1//UTRN//SYNM//DLC1
GO:0019888	protein phosphatase regulator activity	Molecular function	22	74	4555	22682	1.48042	0.0309639	0.156634	1.50914	0.00482986	PPP1R8//CABIN1//URI1//ELFN2//PHACTR1//PPP1R37//PPP1R26//PPP1R1A//PPP1R27//2810408A11RIK//PHACTR3//STYXL1//MYOZ1//FAM122A//RCAN1//PPP1R16B//PPP1R15B//PPP2R2C//PPP6R3//PPP4R1//PPP6R2//PPP2R1B
GO:0043621	protein self-association	Molecular function	20	66	4555	22682	1.50896	0.0316745	0.159605	1.49929	0.00439078	ACVR2A//AXIN1//BCL10//CTSB//DVL2//DYRK1A//DMTN//FLT3//LDB1//MDH2//RYR2//ATXN1//TCF4//LZTS3//AHCY//S100A7A//RSAD2//SHANK3//CCDC88C//SVIP
GO:0001091	RNA polymerase II general transcription initiation factor binding	Molecular function	8	20	4555	22682	1.99183	0.0328123	0.161986	1.48396	0.00175631	ESR1//TBP//TCF4//FBL//RUVBL2//ZNHIT6//CTDP1//DRAP1
GO:0008307	structural constituent of muscle	Molecular function	8	20	4555	22682	1.99183	0.0328123	0.161986	1.48396	0.00175631	CAPN3//KRT19//MYBPC3//MYH11//PLEC//MYL6B//SYNM//JPH1
GO:0070300	phosphatidic acid binding	Molecular function	8	20	4555	22682	1.99183	0.0328123	0.161986	1.48396	0.00175631	UQCC3//PLCD1//PLEKHN1//GRAMD1B//PACSIN2//SMPD3//JPH2//RAPGEF2
GO:0003993	acid phosphatase activity	Molecular function	5	10	4555	22682	2.48979	0.033306	0.161986	1.47748	0.00109769	ACP7//ACP1//ACP2//ACP5//ACP6
GO:0015368	calcium:cation antiporter activity	Molecular function	5	10	4555	22682	2.48979	0.033306	0.161986	1.47748	0.00109769	SLC8A2//SLC8A3//SLC8B1//SLC24A1//SLC24A5
GO:0019531	oxalate transmembrane transporter activity	Molecular function	5	10	4555	22682	2.48979	0.033306	0.161986	1.47748	0.00109769	SLC26A6//SLC26A7//SLC26A8//SLC26A1//SLC26A9
GO:0050542	icosanoid binding	Molecular function	5	10	4555	22682	2.48979	0.033306	0.161986	1.47748	0.00109769	ALOX5AP//HNF4A//S100A8//STX3//CYP4F14
GO:0050544	arachidonic acid binding	Molecular function	5	10	4555	22682	2.48979	0.033306	0.161986	1.47748	0.00109769	ALOX5AP//HNF4A//S100A8//STX3//CYP4F14
GO:0070016	armadillo repeat domain binding	Molecular function	5	10	4555	22682	2.48979	0.033306	0.161986	1.47748	0.00109769	AXIN1//TCF7L2//CTNNBIP1//CHD8//STRN4
GO:0042826	histone deacetylase binding	Molecular function	34	125	4555	22682	1.35445	0.03341	0.161986	1.47612	0.00746432	MTA1//HNRNPD//RUNX3//CCND1//CEBPB//GLI3//HDAC3//HEY2//HIF1A//HOXA10//HSP90AB1//MEF2B//NKX2-5//KAT2B//PHB//HSPA1A//RARA//RBBP4//NCOR2//SP1//HDAC4//SATB2//MYOCD//XBP1//UHRF1BP1//ZBTB7B//MAPK8//PKN1//DDX20//YWHAB//SFPQ//SP2//HDAC9//TFAP4
GO:0071889	14-3-3 protein binding	Molecular function	11	31	4555	22682	1.76695	0.0335231	0.161986	1.47466	0.00241493	AKT1//SYNPO2//NEK1//PRKCZ//SRPK2//TSC2//KLHL22//TMCC3//IRS2//HDAC7//RPTOR
GO:0019001	guanyl nucleotide binding	Molecular function	91	380	4555	22682	1.19248	0.0354839	0.170191	1.44997	0.019978	GPN2//RAB28//EFL1//DNM3//RAB15//PIP4K2B//ATL3//RAP1A//ARF4//RHOA//RHOC//ARL4A//RAB27A//DNM1//EEF1A1//EEF1A2//FKBP4//GNL1//GNA11//GNAI1//GNAI3//GNAL//GNAQ//GNAT1//GNAT2//HRAS//HSP90AB1//MFN2//NRAS//RAB11B//RAB17//RAB22A//RAB24//RAB3D//RAB4A//RAB6A//RAB7//RAN//RASD1//REM1//RIT2//RTKN//SAR1A//SUCLG2//AGAP3//RHOT2//ARL5C//DNAJC27//EIF5//TGM2//ARL15//TUBA3A//TUBB2A//TUBB3//LSG1//RAB40C//HHAT//RABL6//R…
GO:0032561	guanyl ribonucleotide binding	Molecular function	91	380	4555	22682	1.19248	0.0354839	0.170191	1.44997	0.019978	GPN2//RAB28//EFL1//DNM3//RAB15//PIP4K2B//ATL3//RAP1A//ARF4//RHOA//RHOC//ARL4A//RAB27A//DNM1//EEF1A1//EEF1A2//FKBP4//GNL1//GNA11//GNAI1//GNAI3//GNAL//GNAQ//GNAT1//GNAT2//HRAS//HSP90AB1//MFN2//NRAS//RAB11B//RAB17//RAB22A//RAB24//RAB3D//RAB4A//RAB6A//RAB7//RAN//RASD1//REM1//RIT2//RTKN//SAR1A//SUCLG2//AGAP3//RHOT2//ARL5C//DNAJC27//EIF5//TGM2//ARL15//TUBA3A//TUBB2A//TUBB3//LSG1//RAB40C//HHAT//RABL6//R…
GO:0016829	lyase activity	Molecular function	49	191	4555	22682	1.27748	0.035702	0.170606	1.44731	0.0107574	GGCT//SRR//AMD1//ADCY6//ADCY7//DDC//CSAD//CAR4//CAR13//CAR10//CAR15//CTH//DERA//MVD//ECI1//ECHS1//HADHA//ALDOC//ALDOB//FH1//GAD1//GUCY2D//GUCY1A2//GUCY2G//HMGCLL1//ALOX5AP//MGST2//MGST3//AZIN1//PAM//PISD//ENO1//ENO3//ENO4//UROS//GGCX//SHMT1//ME2//ME3//UROC1//MLYCD//FAHD2A//CLYBL//KYAT1//TBXAS1//NTHL1//TYW1//TSEN34//PTGES2
GO:0043394	proteoglycan binding	Molecular function	13	39	4555	22682	1.65986	0.0364508	0.172969	1.43829	0.00285401	AGRN//APP//LIPC//PTPRC//PSG23//FBLN7//CHRD//COL5A1//CTSB//CTSK//CTSS//MFN2//COL5A3
GO:0004222	metalloendopeptidase activity	Molecular function	31	113	4555	22682	1.36608	0.0365973	0.172969	1.43655	0.00680571	ADAMTS7//ADAMTS6//ADAM11//ADAM12//ADAM22//ADAM3//MMP28//BMP1//ADAM28//ADAM26A//PAPLN//MMP11//MMP16//MMP24//MMP3//MMP9//ADAMTS18//MMP21//ADAMTS15//PAPPA2//KEL//ADAMTS12//MMP17//TLL2//MMP23//ADAMTS16//MMEL1//ADAM32//TRABD2B//UQCRC2//ADAMTSL1
GO:1902936	phosphatidylinositol bisphosphate binding	Molecular function	31	113	4555	22682	1.36608	0.0365973	0.172969	1.43655	0.00680571	PLCZ1//TIRAP//KCNJ2//SNX18//MYO1B//PFN1//PLCB1//PLCD1//SVIL//GSN//MYO1G//PHLDA3//HIP1R//OBSCN//GSDMA3//SYT5//SYT7//GRAMD2//JPH2//PLEKHA4//EXOC1//SNX20//AMER2//SYTL2//PARD3//PLEKHA5//HIP1//WIPI1//CLVS1//PIRT//RLBP1
GO:0030371	translation repressor activity	Molecular function	9	24	4555	22682	1.86734	0.0369714	0.174102	1.43213	0.00197585	DHFR//PURA//PURB//RARA//SHMT1//TYMS//PAIP2//TRIM71//SAMD4
GO:0008013	beta-catenin binding	Molecular function	26	92	4555	22682	1.40727	0.0373903	0.175436	1.42724	0.00570801	KANK1//AXIN1//AXIN2//CTNNA1//DVL1//ESR1//GLI3//NOS2//PTPRU//PXN//RORA//RUVBL2//TBL1X//TCF4//TCF7//TCF7L2//AJAP1//ASH2L//CDH26//MED12//SLC9A3R2//CTNNBIP1//CHD8//AMER2//BCL9//BCL9L
GO:0016538	cyclin-dependent protein serine/threonine kinase regulator activity	Molecular function	15	47	4555	22682	1.58923	0.0376944	0.176225	1.42372	0.00329308	CDKN1A//CDKN1B//CDKN1C//CDKN2C//KAT2B//CCNT1//CCNB1//CKS2//CCNA1//CCND1//CCND3//CCNI//CCNJL//TEX24//CCNL2
GO:0099529	neurotransmitter receptor activity involved in regulation of postsynaptic membrane potential	Molecular function	17	55	4555	22682	1.53914	0.0378586	0.176356	1.42184	0.00373216	CHRNA3//CHRNA4//CHRNB1//CHRNG//CHRNA9//CHRNA10//GABRA3//GABRB2//GABRE//GABRR2//GLRB//GRIK1//GRIK5//GRIN1//GRIN2A//GRIA3//CHRM1
GO:0140142	nucleocytoplasmic carrier activity	Molecular function	10	28	4555	22682	1.77842	0.0399752	0.185548	1.39821	0.00219539	NUP214//RANBP17//EIF4ENIF1//XPO6//KPNA4//IPO9//RANBP6//IPO5//IPO4//IPO11
GO:0019887	protein kinase regulator activity	Molecular function	45	175	4555	22682	1.28046	0.0411232	0.190195	1.38591	0.00987925	CDKN1A//CDKN1B//CDKN1C//TRIB1//TRIB2//YWHAB//PARVA//CAMK2N2//CDKN2C//KAT2B//PRKAG2//PRKAR1B//NOS2//CCNA1//CCND1//CCND3//CCNI//CCNT1//CCNB1//CCNJL//TEX24//CCNL2//CKS2//SPRED2//CIT//RPTOR//AHSG//CAB39//WNT11//RGCC//STRADA//ERBB3//NRG1//ERCC6//IGF1//IGF2//INCENP//MAP2K1//MAP2K2//TCL1B3//IQGAP1//MLST8//CSNK2B//HSP90AB1//ANKRD54
GO:0048306	calcium-dependent protein binding	Molecular function	25	89	4555	22682	1.39876	0.0434626	0.199061	1.36188	0.00548847	EFCAB1//VPS37C//GRM7//ANXA4//CALM1//CALM3//CD209A//MYO5A//NRXN1//PDCD6IP//S100A1//S100A10//S100A13//S100A3//S100A8//STMN2//SNTN//VAMP2//S100Z//GRM4//VPS37B//MYO1D//S100A7A//SPACA9//CPNE3
GO:0005154	epidermal growth factor receptor binding	Molecular function	12	36	4555	22682	1.65986	0.0435014	0.199061	1.3615	0.00263447	NRG2//CCDC88A//ARF4//CD44//ITGA5//PIGR//PLSCR1//VAV2//YES1//LINGO1//TNK2//VAV3
GO:0030551	cyclic nucleotide binding	Molecular function	12	36	4555	22682	1.65986	0.0435014	0.199061	1.3615	0.00263447	PDE4A//PDE4B//PRKAR1B//PDE2A//RAPGEF3//PDE10A//RAPGEF4//POPDC3//PDE6C//CNGA3//PRKG1//SLC19A1
GO:0008373	sialyltransferase activity	Molecular function	8	21	4555	22682	1.89698	0.0439227	0.199579	1.35731	0.00175631	ST6GALNAC3//ST6GALNAC5//ST6GALNAC6//ST6GAL1//ST6GAL2//ST3GAL3//ST3GAL2//ST3GAL5
GO:0030552	cAMP binding	Molecular function	8	21	4555	22682	1.89698	0.0439227	0.199579	1.35731	0.00175631	PDE4A//PDE4B//PRKAR1B//PDE2A//RAPGEF3//PDE10A//RAPGEF4//POPDC3
GO:0008191	metalloendopeptidase inhibitor activity	Molecular function	6	14	4555	22682	2.13411	0.0446009	0.200004	1.35066	0.00131723	RARRES1//TIMP4//TIMP3//WFIKKN2//BST2//SPOCK3
GO:0016595	glutamate binding	Molecular function	6	14	4555	22682	2.13411	0.0446009	0.200004	1.35066	0.00131723	GRM7//GAD1//GRIK1//GRIN1//GRIN2A//SLC1A3
GO:0140333	glycerophospholipid flippase activity	Molecular function	6	14	4555	22682	2.13411	0.0446009	0.200004	1.35066	0.00131723	ABCA4//ABCB1B//ABCB4//ATP11A//ATP8B1//ATP8A1
GO:0048029	monosaccharide binding	Molecular function	24	85	4555	22682	1.406	0.044634	0.200004	1.35033	0.00526894	GALK2//GYS1//HK1//SLC2A3//HKDC1//UGP2//ACR//IGF2R//CD209E//CD209A//MAN2B1//LMAN2L//CLEC4A2//CD209B//LMAN1//COLEC11//P3H3//PAM//P4HA3//PFKM//ALDOB//SFTPD//SIGLECF//PGLS
GO:1904315	transmitter-gated ion channel activity involved in regulation of postsynaptic membrane potential	Molecular function	16	52	4555	22682	1.53218	0.0448429	0.200247	1.34831	0.00351262	CHRNA3//CHRNA4//CHRNB1//CHRNG//CHRNA9//CHRNA10//GABRA3//GABRB2//GABRE//GABRR2//GLRB//GRIK1//GRIK5//GRIN1//GRIN2A//GRIA3
GO:0032549	ribonucleoside binding	Molecular function	87	366	4555	22682	1.18367	0.0457165	0.203446	1.33993	0.0190999	GPN2//RAB28//EFL1//DNM3//RAB15//PIP4K2B//ATL3//RAP1A//ARF4//RHOA//RHOC//ARL4A//RAB27A//DNM1//EEF1A1//EEF1A2//FKBP4//GNL1//GNA11//GNAI1//GNAI3//GNAL//GNAQ//GNAT1//GNAT2//HRAS//HSP90AB1//MFN2//NRAS//RAB11B//RAB17//RAB22A//RAB24//RAB3D//RAB4A//RAB6A//RAB7//RAN//RASD1//REM1//RIT2//RTKN//SAR1A//SUCLG2//AGAP3//RHOT2//ARL5C//DNAJC27//EIF5//TGM2//ARL15//TUBA3A//TUBB2A//TUBB3//LSG1//RAB40C//HHAT//RABL6//R…
GO:0030674	protein-macromolecule adaptor activity	Molecular function	59	239	4555	22682	1.22927	0.0466511	0.206895	1.33114	0.0129528	SH2B2//MAPK8IP1//MAP2K1//MAP2K2//IQGAP1//MAPK8IP3//SPAG9//AKAP13//STX12//PICK1//STX3//VAMP2//STX1B//ANK1//BICD2//AXIN1//GRB10//PXN//SHANK1//SPATA2//SAV1//GRIP1//SHANK2//HOMER2//SHANK3//EPS8//KHDRBS1//ABI2//ARRB1//AP1G1//AP2A1//HIP1//HIP1R//STON1//PDZD3//PRIMA1//SUN2//SLC9A3R2//SUN1//EPB41L3//SYNE1//DGCR8//ARRDC4//SPSB1//ANK2//SYNPO2//ATP1B1//ATP1B2//DVL2//FRMD4A//TJP2//TRAF2//APH1A//SYNM//SH2D2A/…
GO:0005546	phosphatidylinositol-4,5-bisphosphate binding	Molecular function	25	90	4555	22682	1.38322	0.0490727	0.216891	1.30916	0.00548847	PLCZ1//TIRAP//KCNJ2//SNX18//MYO1B//PFN1//PLCB1//PLCD1//SVIL//GSN//MYO1G//PHLDA3//HIP1R//OBSCN//GSDMA3//SYT5//SYT7//GRAMD2//JPH2//PLEKHA4//EXOC1//SNX20//AMER2//SYTL2//PARD3
