# Supplementary material for: Abnormal transcriptome-wide DNA demethylation induced by folate deficiency causes neural tube defects
Source: Front Genet. 2022 Sep 19;13:987210. doi: 10.3389/fgene.2022.987210 (PMC9529027; doi:10.3389/fgene.2022.987210)
Supplement: Supplementary file 3 [file Table3.XLSX]

## Sheet: Pathway
S3 RNA-seq enrichment.Pathway
#Term	Database	ID	Input number	Background number	All input number	All background number	Input frequency	Background frequency	P-Value	Corrected P-Value	input_gene	Hyperlink_change
Meiotic synapsis	Reactome	R-MMU-1221632	9	98	1566	78321	0.00574713	0.00125126	9.11854e-05	0.0395289	Hist3h2ba,78303:down|Stag3,50878:down|Hist1h2ae,319166:down|Hist1h4d,319156:down|Hist1h4n,319161:down|Hist1h2bk,319184:down|Rec8,56739:down|Hist1h3i,319153:down|Hist1h3h,319152:down	http://www.reactome.org/cgi-bin/eventbrowser_st_id?ST_ID=R-MMU-1221632
@@Meiotic Synapsis	Reactome	R-MMU-1221633	9	98	1566	78321	0.00574713	0.00125126	9.11854e-05	0.0395289	Hist3h2ba,78303:down|Stag3,50878:down|Hist1h2ae,319166:down|Hist1h4d,319156:down|Hist1h4n,319161:down|Hist1h2bk,319184:down|Rec8,56739:down|Hist1h3i,319153:down|Hist1h3h,319152:down	http://www.reactome.org/cgi-bin/eventbrowser_st_id?ST_ID=R-MMU-1221633
Dorso-ventral axis formation	KEGG PATHWAY	mmu04320	5	26	520	26776	0.00961538	0.000971019	0.000164803	0.047628	Cpeb1,12877:down|Notch1,18128:up|Piwil4,330890:down|Etv6,14011:up|Fmn2,54418:up	http://www.genome.jp/kegg-bin/show_pathway?mmu04320/mmu:330890%09blue/mmu:12877%09blue/mmu:18128%09red/mmu:54418%09red/mmu:14011%09red
Meiosis	Reactome	R-MMU-1500620	9	113	1566	78321	0.00574713	0.00144278	0.000247997	0.0524409	Hist3h2ba,78303:down|Stag3,50878:down|Hist1h2ae,319166:down|Hist1h4d,319156:down|Hist1h4n,319161:down|Hist1h2bk,319184:down|Rec8,56739:down|Hist1h3i,319153:down|Hist1h3h,319152:down	http://www.reactome.org/cgi-bin/eventbrowser_st_id?ST_ID=R-MMU-1500620
ERCC6 (CSB) and EHMT2 (G9a) positively regulate rRNA expression	Reactome	R-MMU-427389	7	70	1566	78321	0.00446999	0.000893758	0.000340836	0.0524409	Hist3h2ba,78303:down|Hist1h2ae,319166:down|Hist1h4n,319161:down|Hist1h2bk,319184:down|Hist1h4d,319156:down|Hist1h3i,319153:down|Hist1h3h,319152:down	http://www.reactome.org/cgi-bin/eventbrowser_st_id?ST_ID=R-MMU-427389
Transmembrane transport of small molecules	Reactome	R-MMU-382551	23	587	1566	78321	0.0146871	0.0074948	0.000362912	0.0524409	Aqp3,11828:down|Slc2a3,20527:down|Atp4a,11944:down|Aqp9,64008:up|Slc4a9,240215:up|Slc6a7,240332:up|Slc5a11,233836:up|Fxyd4,108017:up|Slc43a1,72401:down|Casq2,12373:up|Ryr2,20191:up|Atp2b4,381290:up|Slc2a7,435818:up|Slc5a1,20537:up|Abcb1a,18671:up|Slc16a3,80879:down|Gng3,14704:down|Slco4a1,108115:up|Clcn5,12728:down|Slco2a1,24059:up|Fgf21,56636:down|Trpm1,17364:up|Slc17a7,72961:down	http://www.reactome.org/cgi-bin/eventbrowser_st_id?ST_ID=R-MMU-382551
DNA methylation	Reactome	R-MMU-5334118	7	74	1566	78321	0.00446999	0.00094483	0.000464983	0.0538535	Hist3h2ba,78303:down|Hist1h2ae,319166:down|Hist1h4n,319161:down|Hist1h2bk,319184:down|Hist1h4d,319156:down|Hist1h3i,319153:down|Hist1h3h,319152:down	http://www.reactome.org/cgi-bin/eventbrowser_st_id?ST_ID=R-MMU-5334118
Gene Silencing by RNA	Reactome	R-MMU-211000	8	99	1566	78321	0.00510856	0.00126403	0.000496918	0.0538535	Ago2,239528:up|Mael,98558:down|Tdrkh,72634:down|Hist1h4n,319161:down|Hist1h4d,319156:down|Piwil4,330890:down|Hist1h3i,319153:down|Hist1h3h,319152:down	http://www.reactome.org/cgi-bin/eventbrowser_st_id?ST_ID=R-MMU-211000
PRC2 methylates histones and DNA	Reactome	R-MMU-212300	5	38	1566	78321	0.00319285	0.000485183	0.000789673	0.0760718	Hist1h4d,319156:down|Phf19,74016:up|Hist1h3i,319153:down|Hist1h3h,319152:down|Hist1h4n,319161:down	http://www.reactome.org/cgi-bin/eventbrowser_st_id?ST_ID=R-MMU-212300
Meiotic Recombination	Reactome	R-MMU-912497	7	85	1566	78321	0.00446999	0.00108528	0.000998639	0.086582	Hist3h2ba,78303:down|Hist1h2ae,319166:down|Hist1h4n,319161:down|Hist1h2bk,319184:down|Hist1h4d,319156:down|Hist1h3i,319153:down|Hist1h3h,319152:down	http://www.reactome.org/cgi-bin/eventbrowser_st_id?ST_ID=R-MMU-912497
NoRC negatively regulates rRNA expression	Reactome	R-MMU-573389	7	87	1566	78321	0.00446999	0.00111081	0.00113349	0.0893398	Hist3h2ba,78303:down|Hist1h2ae,319166:down|Hist1h4n,319161:down|Hist1h2bk,319184:down|Hist1h4d,319156:down|Hist1h3i,319153:down|Hist1h3h,319152:down	http://www.reactome.org/cgi-bin/eventbrowser_st_id?ST_ID=R-MMU-573389
Transport of glucose and other sugars, bile salts and organic acids, metal ions and amine compounds	Reactome	R-MMU-425366	7	92	1566	78321	0.00446999	0.00117465	0.00153347	0.0983482	Slc5a1,20537:up|Slc2a3,20527:down|Slc16a3,80879:down|Fgf21,56636:down|Slc6a7,240332:up|Slc5a11,233836:up|Slc2a7,435818:up	http://www.reactome.org/cgi-bin/eventbrowser_st_id?ST_ID=R-MMU-425366
RHO GTPases activate PKNs	Reactome	R-MMU-5625740	5	46	1566	78321	0.00319285	0.000587327	0.00172429	0.0983482	Hist1h4d,319156:down|Rhob,11852:down|Hist1h3i,319153:down|Hist1h3h,319152:down|Hist1h4n,319161:down	http://www.reactome.org/cgi-bin/eventbrowser_st_id?ST_ID=R-MMU-5625740
Negative epigenetic regulation of rRNA expression	Reactome	R-MMU-5250941	7	95	1566	78321	0.00446999	0.00121296	0.00182149	0.0983482	Hist3h2ba,78303:down|Hist1h2ae,319166:down|Hist1h4n,319161:down|Hist1h2bk,319184:down|Hist1h4d,319156:down|Hist1h3i,319153:down|Hist1h3h,319152:down	http://www.reactome.org/cgi-bin/eventbrowser_st_id?ST_ID=R-MMU-5250941
SLC-mediated transmembrane transport	Reactome	R-MMU-425407	12	249	1566	78321	0.00766284	0.00317922	0.00184489	0.0983482	Slc5a1,20537:up|Slc2a3,20527:down|Slc16a3,80879:down|Slc43a1,72401:down|Fgf21,56636:down|Slc4a9,240215:up|Slc17a7,72961:down|Slc6a7,240332:up|Slc5a11,233836:up|Slco4a1,108115:up|Slco2a1,24059:up|Slc2a7,435818:up	http://www.reactome.org/cgi-bin/eventbrowser_st_id?ST_ID=R-MMU-425407
Facilitative Na+-independent glucose transporters	Reactome	R-MMU-428790	3	12	1566	78321	0.00191571	0.000153216	0.00191352	0.0983482	Slc2a3,20527:down|Slc2a7,435818:up|Fgf21,56636:down	http://www.reactome.org/cgi-bin/eventbrowser_st_id?ST_ID=R-MMU-428790
RNA Polymerase I Promoter Opening	Reactome	R-MMU-73728	4	28	1566	78321	0.00255428	0.000357503	0.00204183	0.0983482	Hist1h4d,319156:down|Hist1h3i,319153:down|Hist1h3h,319152:down|Hist1h4n,319161:down	http://www.reactome.org/cgi-bin/eventbrowser_st_id?ST_ID=R-MMU-73728
Endosomal/Vacuolar pathway	Reactome	R-MMU-1236977	4	28	1566	78321	0.00255428	0.000357503	0.00204183	0.0983482	H2-Q7,15018:down|H2-Q10,15007:down|Lnpep,240028:up|H2-K1,14972:down	http://www.reactome.org/cgi-bin/eventbrowser_st_id?ST_ID=R-MMU-1236977
HATs acetylate histones	Reactome	R-MMU-3214847	6	73	1566	78321	0.00383142	0.000932062	0.00229528	0.101035	Hist3h2ba,78303:down|Hist1h4n,319161:down|Hist1h2bk,319184:down|Hist1h4d,319156:down|Hist1h3i,319153:down|Hist1h3h,319152:down	http://www.reactome.org/cgi-bin/eventbrowser_st_id?ST_ID=R-MMU-3214847
Positive epigenetic regulation of rRNA expression	Reactome	R-MMU-5250913	7	100	1566	78321	0.00446999	0.0012768	0.00239285	0.101035	Hist3h2ba,78303:down|Hist1h2ae,319166:down|Hist1h4n,319161:down|Hist1h2bk,319184:down|Hist1h4d,319156:down|Hist1h3i,319153:down|Hist1h3h,319152:down	http://www.reactome.org/cgi-bin/eventbrowser_st_id?ST_ID=R-MMU-5250913
Epigenetic regulation of gene expression	Reactome	R-MMU-212165	8	129	1566	78321	0.00510856	0.00164707	0.00245378	0.101035	Hist3h2ba,78303:down|Hist1h2ae,319166:down|Hist1h4n,319161:down|Hist1h2bk,319184:down|Hist1h4d,319156:down|Phf19,74016:up|Hist1h3i,319153:down|Hist1h3h,319152:down	http://www.reactome.org/cgi-bin/eventbrowser_st_id?ST_ID=R-MMU-212165
Activated PKN1 stimulates transcription of AR (androgen receptor) regulated genes KLK2 and KLK3	Reactome	R-MMU-5625886	4	30	1566	78321	0.00255428	0.000383039	0.00256376	0.101035	Hist1h4d,319156:down|Hist1h3i,319153:down|Hist1h3h,319152:down|Hist1h4n,319161:down	http://www.reactome.org/cgi-bin/eventbrowser_st_id?ST_ID=R-MMU-5625886
Cell adhesion molecules (CAMs)	KEGG PATHWAY	mmu04514	9	162	520	26776	0.0173077	0.00605019	0.00273416	0.103066	Cd22,12483:up|Vcan,13003:up|Icam2,15896:up|H2-K1,14972:down|H2-Q10,15007:down|Cldn6,54419:down|Sdc3,20970:up|H2-Q7,15018:down|Sdc1,20969:up	http://www.genome.jp/kegg-bin/show_pathway?mmu04514/mmu:12483%09red/mmu:15896%09red/mmu:15018%09blue/mmu:15007%09blue/mmu:20969%09red/mmu:14972%09blue/mmu:20970%09red/mmu:13003%09red/mmu:54419%09blue
SIRT1 negatively regulates rRNA Expression	Reactome	R-MMU-427359	4	33	1566	78321	0.00255428	0.000421343	0.00350773	0.126717	Hist1h4d,319156:down|Hist1h3i,319153:down|Hist1h3h,319152:down|Hist1h4n,319161:down	http://www.reactome.org/cgi-bin/eventbrowser_st_id?ST_ID=R-MMU-427359
Collagen formation	Reactome	R-MMU-1474290	6	86	1566	78321	0.00383142	0.00109805	0.00489859	0.159038	P4ha2,18452:down|P4ha1,18451:down|Col5a3,53867:up|Col7a1,12836:up|Dst,13518:up|Plec,18810:up	http://www.reactome.org/cgi-bin/eventbrowser_st_id?ST_ID=R-MMU-1474290
Activation of HOX genes during differentiation	Reactome	R-MMU-5619507	7	115	1566	78321	0.00446999	0.00146832	0.00495273	0.159038	Hist3h2ba,78303:down|Hist1h2ae,319166:down|Hist1h4n,319161:down|Hist1h2bk,319184:down|Hist1h4d,319156:down|Hist1h3i,319153:down|Hist1h3h,319152:down	http://www.reactome.org/cgi-bin/eventbrowser_st_id?ST_ID=R-MMU-5619507
Activation of anterior HOX genes in hindbrain development during early embryogenesis	Reactome	R-MMU-5617472	7	115	1566	78321	0.00446999	0.00146832	0.00495273	0.159038	Hist3h2ba,78303:down|Hist1h2ae,319166:down|Hist1h4n,319161:down|Hist1h2bk,319184:down|Hist1h4d,319156:down|Hist1h3i,319153:down|Hist1h3h,319152:down	http://www.reactome.org/cgi-bin/eventbrowser_st_id?ST_ID=R-MMU-5617472
Extracellular matrix organization	Reactome	R-MMU-1474244	11	250	1566	78321	0.00702427	0.00319199	0.00539575	0.167076	Icam2,15896:up|P4ha2,18452:down|P4ha1,18451:down|Dst,13518:up|Col5a3,53867:up|Col7a1,12836:up|Vcan,13003:up|Sdc3,20970:up|Matn1,17180:up|Sdc1,20969:up|Plec,18810:up	http://www.reactome.org/cgi-bin/eventbrowser_st_id?ST_ID=R-MMU-1474244
Muscle contraction	Reactome	R-MMU-397014	8	154	1566	78321	0.00510856	0.00196627	0.00673195	0.197481	Casq2,12373:up|Ryr2,20191:up|Mybpc1,109272:up|Atp2b4,381290:up|Myl9,98932:down|Anxa1,16952:up|Fxyd4,108017:up|Cacng6,54378:down	http://www.reactome.org/cgi-bin/eventbrowser_st_id?ST_ID=R-MMU-397014
RMTs methylate histone arginines	Reactome	R-MMU-3214858	5	65	1566	78321	0.00319285	0.000829918	0.00683326	0.197481	Hist1h2ae,319166:down|Hist1h4d,319156:down|Hist1h3i,319153:down|Hist1h3h,319152:down|Hist1h4n,319161:down	http://www.reactome.org/cgi-bin/eventbrowser_st_id?ST_ID=R-MMU-3214858
Oxytocin signaling pathway	KEGG PATHWAY	mmu04921	8	158	520	26776	0.0153846	0.00590081	0.00775403	0.216863	Pla2g4c,232889:up|Pla2g4e,329502:up|Ryr2,20191:up|Cd38,12494:up|Eef2k,13631:up|Myl9,98932:down|Fos,14281:up|Cacng6,54378:down	http://www.genome.jp/kegg-bin/show_pathway?mmu04921/mmu:12494%09red/mmu:329502%09red/mmu:54378%09blue/mmu:232889%09red/mmu:13631%09red/mmu:14281%09red/mmu:98932%09blue/mmu:20191%09red
Oxidative Stress Induced Senescence	Reactome	R-MMU-2559580	5	69	1566	78321	0.00319285	0.00088099	0.00860854	0.22617	Hist1h4d,319156:down|Fos,14281:up|Hist1h3i,319153:down|Hist1h3h,319152:down|Hist1h4n,319161:down	http://www.reactome.org/cgi-bin/eventbrowser_st_id?ST_ID=R-MMU-2559580
Transcriptional regulation by small RNAs	Reactome	R-MMU-5578749	5	69	1566	78321	0.00319285	0.00088099	0.00860854	0.22617	Hist1h4d,319156:down|Ago2,239528:up|Hist1h3i,319153:down|Hist1h3h,319152:down|Hist1h4n,319161:down	http://www.reactome.org/cgi-bin/eventbrowser_st_id?ST_ID=R-MMU-5578749
Hydrolysis of LPC	Reactome	R-MMU-1483115	2	7	1566	78321	0.00127714	8.93758e-05	0.00961238	0.238112	Pla2g4c,232889:up|Pla2g4e,329502:up	http://www.reactome.org/cgi-bin/eventbrowser_st_id?ST_ID=R-MMU-1483115
Regulation of gene expression in late stage (branching morphogenesis) pancreatic bud precursor cells	Reactome	R-MMU-210744	2	7	1566	78321	0.00127714	8.93758e-05	0.00961238	0.238112	Notch1,18128:up|Neurog3,11925:down	http://www.reactome.org/cgi-bin/eventbrowser_st_id?ST_ID=R-MMU-210744
Alcoholism	KEGG PATHWAY	mmu05034	9	200	520	26776	0.0173077	0.00746938	0.00990153	0.238462	Hist1h2ae,319166:down|Hist3h2ba,78303:down|Fosb,14282:up|Gng3,14704:down|Hist1h4n,319161:down|Hist1h2bk,319184:down|Hist1h4d,319156:down|Hist1h3i,319153:down|Hist1h3h,319152:down	http://www.genome.jp/kegg-bin/show_pathway?mmu05034/mmu:319166%09blue/mmu:14282%09red/mmu:14704%09blue/mmu:319161%09blue/mmu:319156%09blue/mmu:319152%09blue/mmu:319153%09blue/mmu:319184%09blue/mmu:78303%09blue
A tetrasaccharide linker sequence is required for GAG synthesis	Reactome	R-MMU-1971475	3	24	1566	78321	0.00191571	0.000306431	0.0105782	0.247874	Sdc1,20969:up|Vcan,13003:up|Sdc3,20970:up	http://www.reactome.org/cgi-bin/eventbrowser_st_id?ST_ID=R-MMU-1971475
Heparan sulfate/heparin (HS-GAG) metabolism	Reactome	R-MMU-1638091	4	47	1566	78321	0.00255428	0.000600094	0.0110202	0.251241	Sdc1,20969:up|Vcan,13003:up|Ndst1,15531:up|Sdc3,20970:up	http://www.reactome.org/cgi-bin/eventbrowser_st_id?ST_ID=R-MMU-1638091
HS-GAG biosynthesis	Reactome	R-MMU-2022928	3	25	1566	78321	0.00191571	0.000319199	0.0117004	0.251241	Sdc1,20969:up|Ndst1,15531:up|Sdc3,20970:up	http://www.reactome.org/cgi-bin/eventbrowser_st_id?ST_ID=R-MMU-2022928
alpha-Linolenic acid metabolism	KEGG PATHWAY	mmu00592	3	25	520	26776	0.00576923	0.000933672	0.0117004	0.251241	Pla2g4c,232889:up|Pla2g4e,329502:up|Acox3,80911:up	http://www.genome.jp/kegg-bin/show_pathway?mmu00592/mmu:329502%09red/mmu:80911%09red/mmu:232889%09red
Abacavir transport and metabolism	Reactome	R-MMU-2161522	2	8	1566	78321	0.00127714	0.000102144	0.0118811	0.251241	Abcb1a,18671:up|Adh1,11522:up	http://www.reactome.org/cgi-bin/eventbrowser_st_id?ST_ID=R-MMU-2161522
HDMs demethylate histones	Reactome	R-MMU-3214842	4	49	1566	78321	0.00255428	0.00062563	0.0125763	0.25961	Hist1h4d,319156:down|Hist1h3i,319153:down|Hist1h3h,319152:down|Hist1h4n,319161:down	http://www.reactome.org/cgi-bin/eventbrowser_st_id?ST_ID=R-MMU-3214842
Developmental Biology	Reactome	R-MMU-1266738	20	658	1566	78321	0.0127714	0.00840132	0.012964	0.26139	Hist3h2ba,78303:down|Arhgef28,110596:up|Fgf17,14171:down|Ntn1,18208:up|Sptbn4,80297:up|Plxna1,18844:up|Hist1h3h,319152:down|Hist1h2ae,319166:down|Shb,230126:up|Col5a3,53867:up|Efnb2,13642:up|Hist1h4n,319161:down|Hist1h2bk,319184:down|Hist1h4d,319156:down|Rhob,11852:down|Notch1,18128:up|Hist1h3i,319153:down|Neurog3,11925:down|Psenen,66340:down|Pdgfra,18595:down	http://www.reactome.org/cgi-bin/eventbrowser_st_id?ST_ID=R-MMU-1266738
PIWI-interacting RNA (piRNA) biogenesis	Reactome	R-MMU-5601884	3	27	1566	78321	0.00191571	0.000344735	0.014143	0.268912	Piwil4,330890:down|Mael,98558:down|Tdrkh,72634:down	http://www.reactome.org/cgi-bin/eventbrowser_st_id?ST_ID=R-MMU-5601884
Ion homeostasis	Reactome	R-MMU-5578775	4	51	1566	78321	0.00255428	0.000651166	0.0142661	0.268912	Fxyd4,108017:up|Casq2,12373:up|Ryr2,20191:up|Atp2b4,381290:up	http://www.reactome.org/cgi-bin/eventbrowser_st_id?ST_ID=R-MMU-5578775
Passive transport by Aquaporins	Reactome	R-MMU-432047	2	9	1566	78321	0.00127714	0.000114912	0.0143591	0.268912	Aqp3,11828:down|Aqp9,64008:up	http://www.reactome.org/cgi-bin/eventbrowser_st_id?ST_ID=R-MMU-432047
Mus musculus biological processes	Reactome	R-MMU-5334727	9	214	1566	78321	0.00574713	0.00273235	0.0146247	0.268912	Hist3h2ba,78303:down|Stag3,50878:down|Hist1h2ae,319166:down|Hist1h4d,319156:down|Hist1h4n,319161:down|Hist1h2bk,319184:down|Rec8,56739:down|Hist1h3i,319153:down|Hist1h3h,319152:down	http://www.reactome.org/cgi-bin/eventbrowser_st_id?ST_ID=R-MMU-5334727
Metabolism of vitamins and cofactors	Reactome	R-MMU-196854	7	144	1566	78321	0.00446999	0.00183859	0.0150616	0.268912	Pdxk,216134:up|Slc2a3,20527:down|Aldh1l1,107747:up|Apoe,11816:up|Mthfsl,100039707:down|Sdc3,20970:up|Sdc1,20969:up	http://www.reactome.org/cgi-bin/eventbrowser_st_id?ST_ID=R-MMU-196854
Systemic lupus erythematosus	KEGG PATHWAY	mmu05322	7	145	520	26776	0.0134615	0.0054153	0.0155655	0.268912	Hist3h2ba,78303:down|Hist1h2ae,319166:down|Hist1h4n,319161:down|Hist1h2bk,319184:down|Hist1h4d,319156:down|Hist1h3i,319153:down|Hist1h3h,319152:down	http://www.genome.jp/kegg-bin/show_pathway?mmu05322/mmu:319166%09blue/mmu:319161%09blue/mmu:319156%09blue/mmu:319152%09blue/mmu:319153%09blue/mmu:319184%09blue/mmu:78303%09blue
Digestion of dietary lipid	Reactome	R-MMU-192456	2	10	1566	78321	0.00127714	0.00012768	0.0170387	0.268912	Lipc,15450:up|Liph,239759:up	http://www.reactome.org/cgi-bin/eventbrowser_st_id?ST_ID=R-MMU-192456
Type I hemidesmosome assembly	Reactome	R-MMU-446107	2	10	1566	78321	0.00127714	0.00012768	0.0170387	0.268912	Plec,18810:up|Dst,13518:up	http://www.reactome.org/cgi-bin/eventbrowser_st_id?ST_ID=R-MMU-446107
Ethanol oxidation	Reactome	R-MMU-71384	2	10	1566	78321	0.00127714	0.00012768	0.0170387	0.268912	Acss1,68738:up|Adh1,11522:up	http://www.reactome.org/cgi-bin/eventbrowser_st_id?ST_ID=R-MMU-71384
Beta-oxidation of pristanoyl-CoA	Reactome	R-MMU-389887	2	10	1566	78321	0.00127714	0.00012768	0.0170387	0.268912	Acoxl,74121:up|Acox3,80911:up	http://www.reactome.org/cgi-bin/eventbrowser_st_id?ST_ID=R-MMU-389887
RNA Polymerase I Chain Elongation	Reactome	R-MMU-73777	4	54	1566	78321	0.00255428	0.00068947	0.017059	0.268912	Hist1h4d,319156:down|Hist1h3i,319153:down|Hist1h3h,319152:down|Hist1h4n,319161:down	http://www.reactome.org/cgi-bin/eventbrowser_st_id?ST_ID=R-MMU-73777
Assembly of collagen fibrils and other multimeric structures	Reactome	R-MMU-2022090	4	54	1566	78321	0.00255428	0.00068947	0.017059	0.268912	Plec,18810:up|Col5a3,53867:up|Col7a1,12836:up|Dst,13518:up	http://www.reactome.org/cgi-bin/eventbrowser_st_id?ST_ID=R-MMU-2022090
Signaling by Rho GTPases	Reactome	R-MMU-194315	12	338	1566	78321	0.00766284	0.00431557	0.0175369	0.271508	Kif5a,16572:up|Arhgap32,330914:up|Sgol2b,244495:up|Rhob,11852:down|Myl9,98932:down|Hist1h4n,319161:down|Hist1h4d,319156:down|Stard8,236920:up|Hist1h3i,319153:down|Hist1h3h,319152:down|Myh14,71960:up|Arhgdib,11857:down	http://www.reactome.org/cgi-bin/eventbrowser_st_id?ST_ID=R-MMU-194315
B-WICH complex positively regulates rRNA expression	Reactome	R-MMU-5250924	4	55	1566	78321	0.00255428	0.000702238	0.0180604	0.274709	Hist1h4d,319156:down|Hist1h3i,319153:down|Hist1h3h,319152:down|Hist1h4n,319161:down	http://www.reactome.org/cgi-bin/eventbrowser_st_id?ST_ID=R-MMU-5250924
Hematopoietic cell lineage	KEGG PATHWAY	mmu04640	5	85	520	26776	0.00961538	0.00317448	0.0188719	0.282102	Il6ra,16194:up|Cd22,12483:up|Cd37,12493:down|Cd55,13136:up|Cd38,12494:up	http://www.genome.jp/kegg-bin/show_pathway?mmu04640/mmu:12494%09red/mmu:12483%09red/mmu:16194%09red/mmu:13136%09red/mmu:12493%09blue
ethanol degradation II (cytosol)	BioCyc	PWY66-21	2	11	32	2272	0.0625	0.00484155	0.0199123	0.291471	Acss1,68738:up|Adh1,11522:up	http://biocyc.org/MOUSE/NEW-IMAGE?type=NIL&object=PWY66-21
PKMTs methylate histone lysines	Reactome	R-MMU-3214841	4	57	1566	78321	0.00255428	0.000727774	0.020171	0.291471	Hist1h4d,319156:down|Hist1h3i,319153:down|Hist1h3h,319152:down|Hist1h4n,319161:down	http://www.reactome.org/cgi-bin/eventbrowser_st_id?ST_ID=R-MMU-3214841
RHO GTPase Effectors	Reactome	R-MMU-195258	9	229	1566	78321	0.00574713	0.00292386	0.0213394	0.303299	Kif5a,16572:up|Sgol2b,244495:up|Myl9,98932:down|Hist1h4n,319161:down|Hist1h4d,319156:down|Rhob,11852:down|Hist1h3i,319153:down|Hist1h3h,319152:down|Myh14,71960:up	http://www.reactome.org/cgi-bin/eventbrowser_st_id?ST_ID=R-MMU-195258
Lipid digestion, mobilization, and transport	Reactome	R-MMU-73923	5	89	1566	78321	0.00319285	0.00113635	0.022322	0.307194	Lipc,15450:up|Liph,239759:up|Fabp3,14077:up|Cidea,12683:down|Apoe,11816:up	http://www.reactome.org/cgi-bin/eventbrowser_st_id?ST_ID=R-MMU-73923
Visual phototransduction	Reactome	R-MMU-2187338	5	89	1566	78321	0.00319285	0.00113635	0.022322	0.307194	Guca1a,14913:down|Apoe,11816:up|Rgs9,19739:up|Sdc1,20969:up|Sdc3,20970:up	http://www.reactome.org/cgi-bin/eventbrowser_st_id?ST_ID=R-MMU-2187338
Collagen biosynthesis and modifying enzymes	Reactome	R-MMU-1650814	4	60	1566	78321	0.00255428	0.000766078	0.0236107	0.319852	P4ha2,18452:down|P4ha1,18451:down|Col5a3,53867:up|Col7a1,12836:up	http://www.reactome.org/cgi-bin/eventbrowser_st_id?ST_ID=R-MMU-1650814
Cellular Senescence	Reactome	R-MMU-2559583	6	127	1566	78321	0.00383142	0.00162153	0.0265218	0.341052	H1f0,14958:down|Fos,14281:up|Hist1h4n,319161:down|Hist1h4d,319156:down|Hist1h3i,319153:down|Hist1h3h,319152:down	http://www.reactome.org/cgi-bin/eventbrowser_st_id?ST_ID=R-MMU-2559583
ER-Phagosome pathway	Reactome	R-MMU-1236974	3	35	1566	78321	0.00191571	0.000446879	0.0266059	0.341052	H2-Q7,15018:down|H2-Q10,15007:down|H2-K1,14972:down	http://www.reactome.org/cgi-bin/eventbrowser_st_id?ST_ID=R-MMU-1236974
Cell-Cell communication	Reactome	R-MMU-1500931	5	96	1566	78321	0.00319285	0.00122572	0.0292933	0.341052	Crb3,224912:down|Plec,18810:up|Kirrel2,243911:up|Ntn1,18208:up|Dst,13518:up	http://www.reactome.org/cgi-bin/eventbrowser_st_id?ST_ID=R-MMU-1500931
Ub-specific processing proteases	Reactome	R-MMU-5689880	7	167	1566	78321	0.00446999	0.00213225	0.0298837	0.341052	Rnf128,66889:up|Usp17la,13531:down|Usp17ld,384701:down|Hist1h2ae,319166:down|Usp17lc,13532:down|Usp17lb,381944:down|Ddx58,230073:up	http://www.reactome.org/cgi-bin/eventbrowser_st_id?ST_ID=R-MMU-5689880
Senescence-Associated Secretory Phenotype (SASP)	Reactome	R-MMU-2559582	4	65	1566	78321	0.00255428	0.000829918	0.03009	0.341052	Hist1h4d,319156:down|Hist1h3i,319153:down|Hist1h3h,319152:down|Hist1h4n,319161:down	http://www.reactome.org/cgi-bin/eventbrowser_st_id?ST_ID=R-MMU-2559582
Metabolism of xenobiotics by cytochrome P450	KEGG PATHWAY	mmu00980	4	65	520	26776	0.00769231	0.00242755	0.03009	0.341052	Gstm5,14866:down|Gsta3,14859:up|Adh1,11522:up|Cbr3,109857:up	http://www.genome.jp/kegg-bin/show_pathway?mmu00980/mmu:109857%09red/mmu:11522%09red/mmu:14859%09red/mmu:14866%09blue
ECM proteoglycans	Reactome	R-MMU-3000178	3	37	1566	78321	0.00191571	0.000472415	0.0303987	0.341052	Matn1,17180:up|Col5a3,53867:up|Vcan,13003:up	http://www.reactome.org/cgi-bin/eventbrowser_st_id?ST_ID=R-MMU-3000178
Formation of the beta-catenin:TCF transactivating complex	Reactome	R-MMU-201722	3	37	1566	78321	0.00191571	0.000472415	0.0303987	0.341052	Hist1h4d,319156:down|Tert,21752:up|Hist1h4n,319161:down	http://www.reactome.org/cgi-bin/eventbrowser_st_id?ST_ID=R-MMU-201722
Cardiac conduction	Reactome	R-MMU-5576891	5	98	1566	78321	0.00319285	0.00125126	0.0315104	0.341052	Fxyd4,108017:up|Casq2,12373:up|Ryr2,20191:up|Cacng6,54378:down|Atp2b4,381290:up	http://www.reactome.org/cgi-bin/eventbrowser_st_id?ST_ID=R-MMU-5576891
Herpes simplex infection	KEGG PATHWAY	mmu05168	8	207	520	26776	0.0153846	0.0077308	0.0315185	0.341052	Oas1a,246730:up|Ddx58,230073:up|Oas2,246728:up|H2-K1,14972:down|H2-Q10,15007:down|Fos,14281:up|H2-Q7,15018:down|Gm4340,100043292:down	http://www.genome.jp/kegg-bin/show_pathway?mmu05168/mmu:230073%09red/mmu:100043292%09blue/mmu:15018%09blue/mmu:15007%09blue/mmu:14281%09red/mmu:14972%09blue/mmu:246730%09red/mmu:246728%09red
Oxidative phosphorylation	KEGG PATHWAY	mmu00190	6	133	520	26776	0.0115385	0.00496713	0.0319593	0.341052	Cox6a2,12862:down|Lhpp,76429:down|Atp4a,11944:down|Ndufa4l2,407790:down|Cox6b2,333182:up|Atp5e,67126:down	http://www.genome.jp/kegg-bin/show_pathway?mmu00190/mmu:11944%09blue/mmu:333182%09red/mmu:12862%09blue/mmu:67126%09blue/mmu:407790%09blue/mmu:76429%09blue
Chromatin organization	Reactome	R-MMU-4839726	7	170	1566	78321	0.00446999	0.00217055	0.0323535	0.341052	Hist3h2ba,78303:down|Hist1h2ae,319166:down|Hist1h4n,319161:down|Hist1h2bk,319184:down|Hist1h4d,319156:down|Hist1h3i,319153:down|Hist1h3h,319152:down	http://www.reactome.org/cgi-bin/eventbrowser_st_id?ST_ID=R-MMU-4839726
Chromatin modifying enzymes	Reactome	R-MMU-3247509	7	170	1566	78321	0.00446999	0.00217055	0.0323535	0.341052	Hist3h2ba,78303:down|Hist1h2ae,319166:down|Hist1h4n,319161:down|Hist1h2bk,319184:down|Hist1h4d,319156:down|Hist1h3i,319153:down|Hist1h3h,319152:down	http://www.reactome.org/cgi-bin/eventbrowser_st_id?ST_ID=R-MMU-3247509
COPI-mediated anterograde transport	Reactome	R-MMU-6807878	4	67	1566	78321	0.00255428	0.000855454	0.0329472	0.341052	Sptbn4,80297:up|Dynll2,68097:up|Tmed3,66111:down|Cd55,13136:up	http://www.reactome.org/cgi-bin/eventbrowser_st_id?ST_ID=R-MMU-6807878
Axon guidance mediated by semaphorins	PANTHER	P00007	2	15	110	4944	0.0181818	0.00303398	0.0332032	0.341052	Plxna1,18844:up|Dpys,64705:up	http://www.pantherdb.org/pathway/pathwayDiagram.jsp?catAccession=P00007
Acyl chain remodelling of PI	Reactome	R-MMU-1482922	2	15	1566	78321	0.00127714	0.00019152	0.0332032	0.341052	Pla2g4c,232889:up|Pla2g4e,329502:up	http://www.reactome.org/cgi-bin/eventbrowser_st_id?ST_ID=R-MMU-1482922
Syndecan interactions	Reactome	R-MMU-3000170	2	15	1566	78321	0.00127714	0.00019152	0.0332032	0.341052	Sdc1,20969:up|Sdc3,20970:up	http://www.reactome.org/cgi-bin/eventbrowser_st_id?ST_ID=R-MMU-3000170
Transport of organic anions	Reactome	R-MMU-879518	2	15	1566	78321	0.00127714	0.00019152	0.0332032	0.341052	Slco2a1,24059:up|Slco4a1,108115:up	http://www.reactome.org/cgi-bin/eventbrowser_st_id?ST_ID=R-MMU-879518
Alzheimer's disease	KEGG PATHWAY	mmu05010	7	171	520	26776	0.0134615	0.00638632	0.0332062	0.341052	Cox6a2,12862:down|Lrp1,16971:up|Ndufa4l2,407790:down|Apoe,11816:up|Cox6b2,333182:up|Atp5e,67126:down|Psenen,66340:down	http://www.genome.jp/kegg-bin/show_pathway?mmu05010/mmu:16971%09red/mmu:333182%09red/mmu:11816%09red/mmu:66340%09blue/mmu:67126%09blue/mmu:12862%09blue/mmu:407790%09blue
CD22 mediated BCR regulation	Reactome	R-MMU-5690714	1	1	1566	78321	0.00063857	1.2768e-05	0.0337472	0.341052	Cd22,12483:up	http://www.reactome.org/cgi-bin/eventbrowser_st_id?ST_ID=R-MMU-5690714
Microtubule-dependent trafficking of connexons from Golgi to the plasma membrane	Reactome	R-MMU-190840	1	1	1566	78321	0.00063857	1.2768e-05	0.0337472	0.341052	Gja1,14609:up	http://www.reactome.org/cgi-bin/eventbrowser_st_id?ST_ID=R-MMU-190840
Choline metabolism in cancer	KEGG PATHWAY	mmu05231	5	100	520	26776	0.00961538	0.00373469	0.0338298	0.341052	Pla2g4c,232889:up|Pla2g4e,329502:up|Pdgfra,18595:down|Fos,14281:up|Pcyt1b,236899:up	http://www.genome.jp/kegg-bin/show_pathway?mmu05231/mmu:236899%09red/mmu:329502%09red/mmu:18595%09blue/mmu:14281%09red/mmu:232889%09red
Hexose transport	Reactome	R-MMU-189200	3	40	1566	78321	0.00191571	0.000510719	0.0365909	0.363948	Slc5a1,20537:up|Slc2a3,20527:down|Fgf21,56636:down	http://www.reactome.org/cgi-bin/eventbrowser_st_id?ST_ID=R-MMU-189200
Metabolism of folate and pterines	Reactome	R-MMU-196757	2	16	1566	78321	0.00127714	0.000204287	0.0369406	0.363948	Aldh1l1,107747:up|Mthfsl,100039707:down	http://www.reactome.org/cgi-bin/eventbrowser_st_id?ST_ID=R-MMU-196757
Antigen Presentation: Folding, assembly and peptide loading of class I MHC	Reactome	R-MMU-983170	3	41	1566	78321	0.00191571	0.000523487	0.0387876	0.373118	H2-Q7,15018:down|H2-Q10,15007:down|H2-K1,14972:down	http://www.reactome.org/cgi-bin/eventbrowser_st_id?ST_ID=R-MMU-983170
RNA Polymerase I Promoter Clearance	Reactome	R-MMU-73854	4	71	1566	78321	0.00255428	0.000906526	0.0391217	0.373118	Hist1h4d,319156:down|Hist1h3i,319153:down|Hist1h3h,319152:down|Hist1h4n,319161:down	http://www.reactome.org/cgi-bin/eventbrowser_st_id?ST_ID=R-MMU-73854
Tight junction	KEGG PATHWAY	mmu04530	6	140	520	26776	0.0115385	0.00522856	0.0391623	0.373118	Myl9,98932:down|Crb3,224912:down|Cldn6,54419:down|Myh7b,668940:up|Shroom3,27428:up|Myh14,71960:up	http://www.genome.jp/kegg-bin/show_pathway?mmu04530/mmu:224912%09blue/mmu:668940%09red/mmu:71960%09red/mmu:98932%09blue/mmu:27428%09red/mmu:54419%09blue
Nitrogen metabolism	KEGG PATHWAY	mmu00910	2	17	520	26776	0.00384615	0.000634897	0.0408307	0.378405	Car13,71934:up|Car8,12319:up	http://www.genome.jp/kegg-bin/show_pathway?mmu00910/mmu:12319%09red/mmu:71934%09red
Non-integrin membrane-ECM interactions	Reactome	R-MMU-3000171	3	42	1566	78321	0.00191571	0.000536255	0.04105	0.378405	Sdc1,20969:up|Col5a3,53867:up|Sdc3,20970:up	http://www.reactome.org/cgi-bin/eventbrowser_st_id?ST_ID=R-MMU-3000171
RNA Polymerase I Transcription	Reactome	R-MMU-73864	4	73	1566	78321	0.00255428	0.000932062	0.0424397	0.378405	Hist1h4d,319156:down|Hist1h3i,319153:down|Hist1h3h,319152:down|Hist1h4n,319161:down	http://www.reactome.org/cgi-bin/eventbrowser_st_id?ST_ID=R-MMU-73864
Factors involved in megakaryocyte development and platelet production	Reactome	R-MMU-983231	5	107	1566	78321	0.00319285	0.00136617	0.0427668	0.378405	Hist1h3i,319153:down|Kif26a,668303:up|Kif5a,16572:up|Hist1h3h,319152:down|Gata6,14465:down	http://www.reactome.org/cgi-bin/eventbrowser_st_id?ST_ID=R-MMU-983231
Vasopressin-regulated water reabsorption	KEGG PATHWAY	mmu04962	3	43	520	26776	0.00576923	0.00160592	0.0433775	0.378405	Dynll2,68097:up|Aqp3,11828:down|Arhgdib,11857:down	http://www.genome.jp/kegg-bin/show_pathway?mmu04962/mmu:11828%09blue/mmu:68097%09red/mmu:11857%09blue
EPH-Ephrin signaling	Reactome	R-MMU-2682334	4	74	1566	78321	0.00255428	0.00094483	0.0441565	0.378405	Shb,230126:up|Arhgef28,110596:up|Efnb2,13642:up|Psenen,66340:down	http://www.reactome.org/cgi-bin/eventbrowser_st_id?ST_ID=R-MMU-2682334
Axon guidance mediated by Slit/Robo	PANTHER	P00008	2	18	110	4944	0.0181818	0.00364078	0.0448673	0.378405	Slit3,20564:up|Ntn1,18208:up	http://www.pantherdb.org/pathway/pathwayDiagram.jsp?catAccession=P00008
Ion channel transport	Reactome	R-MMU-983712	7	184	1566	78321	0.00446999	0.00234931	0.0456715	0.378405	Casq2,12373:up|Ryr2,20191:up|Atp2b4,381290:up|Atp4a,11944:down|Trpm1,17364:up|Clcn5,12728:down|Fxyd4,108017:up	http://www.reactome.org/cgi-bin/eventbrowser_st_id?ST_ID=R-MMU-983712
DNA Damage/Telomere Stress Induced Senescence	Reactome	R-MMU-2559586	3	44	1566	78321	0.00191571	0.000561791	0.0457696	0.378405	Hist1h4d,319156:down|H1f0,14958:down|Hist1h4n,319161:down	http://www.reactome.org/cgi-bin/eventbrowser_st_id?ST_ID=R-MMU-2559586
Ether lipid metabolism	KEGG PATHWAY	mmu00565	3	44	520	26776	0.00576923	0.00164326	0.0457696	0.378405	Pla2g4c,232889:up|Pla2g7,27226:up|Pla2g4e,329502:up	http://www.genome.jp/kegg-bin/show_pathway?mmu00565/mmu:27226%09red/mmu:329502%09red/mmu:232889%09red
ER to Golgi Anterograde Transport	Reactome	R-MMU-199977	5	110	1566	78321	0.00319285	0.00140448	0.046992	0.378405	Sptbn4,80297:up|Dynll2,68097:up|Col7a1,12836:up|Tmed3,66111:down|Cd55,13136:up	http://www.reactome.org/cgi-bin/eventbrowser_st_id?ST_ID=R-MMU-199977
Chondroitin sulfate/dermatan sulfate metabolism	Reactome	R-MMU-1793185	3	45	1566	78321	0.00191571	0.000574559	0.0482257	0.378405	Sdc1,20969:up|Vcan,13003:up|Sdc3,20970:up	http://www.reactome.org/cgi-bin/eventbrowser_st_id?ST_ID=R-MMU-1793185
Ion transport by P-type ATPases	Reactome	R-MMU-936837	3	45	1566	78321	0.00191571	0.000574559	0.0482257	0.378405	Fxyd4,108017:up|Atp4a,11944:down|Atp2b4,381290:up	http://www.reactome.org/cgi-bin/eventbrowser_st_id?ST_ID=R-MMU-936837
Huntington disease	PANTHER	P00029	5	111	110	4944	0.0454545	0.0224515	0.0484534	0.378405	Fos,14281:up|Capn3,12335:up|Dynll2,68097:up|Dnah8,13417:up|Trp73,22062:up	http://www.pantherdb.org/pathway/pathwayDiagram.jsp?catAccession=P00029
Metabolism	Reactome	R-MMU-1430728	39	1701	1566	78321	0.0249042	0.0217183	0.04873	0.378405	Lipc,15450:up|Pla2g4e,329502:up|Lhpp,76429:down|Car13,71934:up|Ndst1,15531:up|Slc2a3,20527:down|Elovl7,74559:up|Fgf21,56636:down|Mt1,17748:down|Ckmt1,12716:up|Adh1,11522:up|Fabp3,14077:up|Pcyt1b,236899:up|Pla2g4c,232889:up|Acoxl,74121:up|Aass,30956:up|Apoe,11816:up|Gstm5,14866:down|Vcan,13003:up|Sdc1,20969:up|Tph2,216343:up|Slc5a1,20537:up|Liph,239759:up|Abcb1a,18671:up|Slc16a3,80879:down|Ptges,6…	http://www.reactome.org/cgi-bin/eventbrowser_st_id?ST_ID=R-MMU-1430728
Kinesins	Reactome	R-MMU-983189	2	19	1566	78321	0.00127714	0.000242591	0.0490443	0.378405	Kif26a,668303:up|Kif5a,16572:up	http://www.reactome.org/cgi-bin/eventbrowser_st_id?ST_ID=R-MMU-983189
One carbon pool by folate	KEGG PATHWAY	mmu00670	2	19	520	26776	0.00384615	0.000709591	0.0490443	0.378405	Aldh1l1,107747:up|Mthfsl,100039707:down	http://www.genome.jp/kegg-bin/show_pathway?mmu00670/mmu:107747%09red/mmu:100039707%09blue
Triacylglycerol metabolism	PANTHER	P02782	1	2	110	4944	0.00909091	0.000404531	0.0501921	0.378405	Lipc,15450:up	http://www.pantherdb.org/pathway/pathwayDiagram.jsp?catAccession=P02782
Pyridoxal phosphate salvage pathway	PANTHER	P02770	1	2	110	4944	0.00909091	0.000404531	0.0501921	0.378405	Pdxk,216134:up	http://www.pantherdb.org/pathway/pathwayDiagram.jsp?catAccession=P02770
pyridoxal 5'-phosphate salvage pathway	BioCyc	PLPSAL-PWY	1	2	32	2272	0.03125	0.000880282	0.0501921	0.378405	Pdxk,216134:up	http://biocyc.org/MOUSE/NEW-IMAGE?type=NIL&object=PLPSAL-PWY
Transport of connexons to the plasma membrane	Reactome	R-MMU-190872	1	2	1566	78321	0.00063857	2.55359e-05	0.0501921	0.378405	Gja1,14609:up	http://www.reactome.org/cgi-bin/eventbrowser_st_id?ST_ID=R-MMU-190872
Transport of glycerol from adipocytes to the liver by Aquaporins	Reactome	R-MMU-432030	1	2	1566	78321	0.00063857	2.55359e-05	0.0501921	0.378405	Aqp9,64008:up	http://www.reactome.org/cgi-bin/eventbrowser_st_id?ST_ID=R-MMU-432030
Hydrolysis of LPE	Reactome	R-MMU-1483152	1	2	1566	78321	0.00063857	2.55359e-05	0.0501921	0.378405	Pla2g4c,232889:up	http://www.reactome.org/cgi-bin/eventbrowser_st_id?ST_ID=R-MMU-1483152
Telomere Extension By Telomerase	Reactome	R-MMU-171319	1	2	1566	78321	0.00063857	2.55359e-05	0.0501921	0.378405	Tert,21752:up	http://www.reactome.org/cgi-bin/eventbrowser_st_id?ST_ID=R-MMU-171319
Cardiac muscle contraction	KEGG PATHWAY	mmu04260	4	78	520	26776	0.00769231	0.00291306	0.0514075	0.382309	Cox6a2,12862:down|Ryr2,20191:up|Cox6b2,333182:up|Cacng6,54378:down	http://www.genome.jp/kegg-bin/show_pathway?mmu04260/mmu:54378%09blue/mmu:333182%09red/mmu:20191%09red/mmu:12862%09blue
Deubiquitination	Reactome	R-MMU-5688426	8	231	1566	78321	0.00510856	0.0029494	0.0528958	0.382309	Rnf128,66889:up|Usp17la,13531:down|Usp17ld,384701:down|Hist1h2ae,319166:down|Usp17lc,13532:down|Uchl4,93841:down|Usp17lb,381944:down|Ddx58,230073:up	http://www.reactome.org/cgi-bin/eventbrowser_st_id?ST_ID=R-MMU-5688426
Golgi-to-ER retrograde transport	Reactome	R-MMU-8856688	4	79	1566	78321	0.00255428	0.00100867	0.0533159	0.382309	Kif26a,668303:up|Dynll2,68097:up|Kif5a,16572:up|Tmed3,66111:down	http://www.reactome.org/cgi-bin/eventbrowser_st_id?ST_ID=R-MMU-8856688
Retinoid metabolism and transport	Reactome	R-MMU-975634	3	47	1566	78321	0.00191571	0.000600094	0.0533274	0.382309	Sdc1,20969:up|Apoe,11816:up|Sdc3,20970:up	http://www.reactome.org/cgi-bin/eventbrowser_st_id?ST_ID=R-MMU-975634
HS-GAG degradation	Reactome	R-MMU-2024096	2	20	1566	78321	0.00127714	0.000255359	0.0533557	0.382309	Sdc1,20969:up|Sdc3,20970:up	http://www.reactome.org/cgi-bin/eventbrowser_st_id?ST_ID=R-MMU-2024096
RHO GTPases activate PAKs	Reactome	R-MMU-5627123	2	20	1566	78321	0.00127714	0.000255359	0.0533557	0.382309	Myl9,98932:down|Myh14,71960:up	http://www.reactome.org/cgi-bin/eventbrowser_st_id?ST_ID=R-MMU-5627123
Aquaporin-mediated transport	Reactome	R-MMU-445717	3	48	1566	78321	0.00191571	0.000612862	0.0559716	0.397765	Gng3,14704:down|Aqp3,11828:down|Aqp9,64008:up	http://www.reactome.org/cgi-bin/eventbrowser_st_id?ST_ID=R-MMU-445717
Viral myocarditis	KEGG PATHWAY	mmu05416	4	81	520	26776	0.00769231	0.0030251	0.0572468	0.40352	H2-Q7,15018:down|H2-Q10,15007:down|Cd55,13136:up|H2-K1,14972:down	http://www.genome.jp/kegg-bin/show_pathway?mmu05416/mmu:15007%09blue/mmu:14972%09blue/mmu:15018%09blue/mmu:13136%09red
Synthesis of very long-chain fatty acyl-CoAs	Reactome	R-MMU-75876	2	21	1566	78321	0.00127714	0.000268127	0.0577959	0.404105	Elovl4,83603:down|Elovl7,74559:up	http://www.reactome.org/cgi-bin/eventbrowser_st_id?ST_ID=R-MMU-75876
Signaling by NOTCH	Reactome	R-MMU-157118	3	50	1566	78321	0.00191571	0.000638398	0.0614431	0.404321	Notch1,18128:up|Mdk,17242:down|Psenen,66340:down	http://www.reactome.org/cgi-bin/eventbrowser_st_id?ST_ID=R-MMU-157118
Arginine and proline metabolism	KEGG PATHWAY	mmu00330	3	50	520	26776	0.00576923	0.00186734	0.0614431	0.404321	P4ha2,18452:down|P4ha1,18451:down|Ckmt1,12716:up	http://www.genome.jp/kegg-bin/show_pathway?mmu00330/mmu:18452%09blue/mmu:12716%09red/mmu:18451%09blue
Activated NOTCH1 Transmits Signal to the Nucleus	Reactome	R-MMU-2122948	2	22	1566	78321	0.00127714	0.000280895	0.0623591	0.404321	Notch1,18128:up|Psenen,66340:down	http://www.reactome.org/cgi-bin/eventbrowser_st_id?ST_ID=R-MMU-2122948
5-Hydroxytryptamine biosynthesis	PANTHER	P04371	1	3	110	4944	0.00909091	0.000606796	0.0663578	0.404321	Tph2,216343:up	http://www.pantherdb.org/pathway/pathwayDiagram.jsp?catAccession=P04371
Vitamin B6 metabolism	PANTHER	P02787	1	3	110	4944	0.00909091	0.000606796	0.0663578	0.404321	Pdxk,216134:up	http://www.pantherdb.org/pathway/pathwayDiagram.jsp?catAccession=P02787
Acetate utilization	PANTHER	P02722	1	3	110	4944	0.00909091	0.000606796	0.0663578	0.404321	Acss1,68738:up	http://www.pantherdb.org/pathway/pathwayDiagram.jsp?catAccession=P02722
uracil degradation II (reductive)	BioCyc	PWY-3982	1	3	32	2272	0.03125	0.00132042	0.0663578	0.404321	Dpys,64705:up	http://biocyc.org/MOUSE/NEW-IMAGE?type=NIL&object=PWY-3982
acetate conversion to acetyl-CoA	BioCyc	PWY0-1313	1	3	32	2272	0.03125	0.00132042	0.0663578	0.404321	Acss1,68738:up	http://biocyc.org/MOUSE/NEW-IMAGE?type=NIL&object=PWY0-1313
Inositol transporters	Reactome	R-MMU-429593	1	3	1566	78321	0.00063857	3.83039e-05	0.0663578	0.404321	Slc5a11,233836:up	http://www.reactome.org/cgi-bin/eventbrowser_st_id?ST_ID=R-MMU-429593
Oxygen-dependent asparagine hydroxylation of Hypoxia-inducible Factor Alpha	Reactome	R-MMU-1234162	1	3	1566	78321	0.00063857	3.83039e-05	0.0663578	0.404321	Epas1,13819:up	http://www.reactome.org/cgi-bin/eventbrowser_st_id?ST_ID=R-MMU-1234162
Abacavir metabolism	Reactome	R-MMU-2161541	1	3	1566	78321	0.00063857	3.83039e-05	0.0663578	0.404321	Adh1,11522:up	http://www.reactome.org/cgi-bin/eventbrowser_st_id?ST_ID=R-MMU-2161541
Vitamins B6 activation to pyridoxal phosphate	Reactome	R-MMU-964975	1	3	1566	78321	0.00063857	3.83039e-05	0.0663578	0.404321	Pdxk,216134:up	http://www.reactome.org/cgi-bin/eventbrowser_st_id?ST_ID=R-MMU-964975
Activation of BMF and translocation to mitochondria	Reactome	R-MMU-139910	1	3	1566	78321	0.00063857	3.83039e-05	0.0663578	0.404321	Dynll2,68097:up	http://www.reactome.org/cgi-bin/eventbrowser_st_id?ST_ID=R-MMU-139910
c-src mediated regulation of Cx43 function and closure of gap junctions	Reactome	R-MMU-191647	1	3	1566	78321	0.00063857	3.83039e-05	0.0663578	0.404321	Gja1,14609:up	http://www.reactome.org/cgi-bin/eventbrowser_st_id?ST_ID=R-MMU-191647
Role of second messengers in netrin-1 signaling	Reactome	R-MMU-418890	1	3	1566	78321	0.00063857	3.83039e-05	0.0663578	0.404321	Ntn1,18208:up	http://www.reactome.org/cgi-bin/eventbrowser_st_id?ST_ID=R-MMU-418890
Na+-dependent glucose transporters	Reactome	R-MMU-428808	1	3	1566	78321	0.00063857	3.83039e-05	0.0663578	0.404321	Slc5a1,20537:up	http://www.reactome.org/cgi-bin/eventbrowser_st_id?ST_ID=R-MMU-428808
Class II GLUTs	Reactome	R-MMU-428776	1	3	1566	78321	0.00063857	3.83039e-05	0.0663578	0.404321	Slc2a7,435818:up	http://www.reactome.org/cgi-bin/eventbrowser_st_id?ST_ID=R-MMU-428776
Regulation of gap junction activity	Reactome	R-MMU-191650	1	3	1566	78321	0.00063857	3.83039e-05	0.0663578	0.404321	Gja1,14609:up	http://www.reactome.org/cgi-bin/eventbrowser_st_id?ST_ID=R-MMU-191650
Acyl chain remodelling of PE	Reactome	R-MMU-1482839	2	23	1566	78321	0.00127714	0.000293663	0.06704	0.404321	Pla2g4c,232889:up|Pla2g4e,329502:up	http://www.reactome.org/cgi-bin/eventbrowser_st_id?ST_ID=R-MMU-1482839
COPI-dependent Golgi-to-ER retrograde traffic	Reactome	R-MMU-6811434	3	52	1566	78321	0.00191571	0.000663934	0.0671537	0.404321	Kif26a,668303:up|Kif5a,16572:up|Tmed3,66111:down	http://www.reactome.org/cgi-bin/eventbrowser_st_id?ST_ID=R-MMU-6811434
glutathione-mediated detoxification	BioCyc	PWY-4061	2	24	32	2272	0.0625	0.0105634	0.0718333	0.426572	Gstm5,14866:down|Gsta3,14859:up	http://biocyc.org/MOUSE/NEW-IMAGE?type=NIL&object=PWY-4061
Acyl chain remodelling of PC	Reactome	R-MMU-1482788	2	24	1566	78321	0.00127714	0.000306431	0.0718333	0.426572	Pla2g4c,232889:up|Pla2g4e,329502:up	http://www.reactome.org/cgi-bin/eventbrowser_st_id?ST_ID=R-MMU-1482788
Metabolism of fat-soluble vitamins	Reactome	R-MMU-6806667	3	54	1566	78321	0.00191571	0.00068947	0.0730968	0.431122	Sdc1,20969:up|Apoe,11816:up|Sdc3,20970:up	http://www.reactome.org/cgi-bin/eventbrowser_st_id?ST_ID=R-MMU-6806667
Arachidonic acid metabolism	KEGG PATHWAY	mmu00590	4	89	520	26776	0.00769231	0.00332387	0.0744669	0.436235	Pla2g4c,232889:up|Pla2g4e,329502:up|Ptges,64292:up|Cbr3,109857:up	http://www.genome.jp/kegg-bin/show_pathway?mmu00590/mmu:109857%09red/mmu:329502%09red/mmu:64292%09red/mmu:232889%09red
Antigen processing-Cross presentation	Reactome	R-MMU-1236975	4	90	1566	78321	0.00255428	0.00114912	0.0767844	0.438459	H2-Q7,15018:down|H2-Q10,15007:down|Lnpep,240028:up|H2-K1,14972:down	http://www.reactome.org/cgi-bin/eventbrowser_st_id?ST_ID=R-MMU-1236975
Metabolism of water-soluble vitamins and cofactors	Reactome	R-MMU-196849	4	91	1566	78321	0.00255428	0.00116189	0.0791378	0.438459	Aldh1l1,107747:up|Pdxk,216134:up|Mthfsl,100039707:down|Slc2a3,20527:down	http://www.reactome.org/cgi-bin/eventbrowser_st_id?ST_ID=R-MMU-196849
Metabolism of carbohydrates	Reactome	R-MMU-71387	8	253	1566	78321	0.00510856	0.0032303	0.0791624	0.438459	Slc5a1,20537:up|Ndst1,15531:up|Slc2a3,20527:down|Fgf21,56636:down|Vcan,13003:up|Sdc3,20970:up|Sdc1,20969:up|Eno2,13807:down	http://www.reactome.org/cgi-bin/eventbrowser_st_id?ST_ID=R-MMU-71387
Interleukin-7 signaling	Reactome	R-MMU-1266695	2	26	1566	78321	0.00127714	0.000331967	0.0817362	0.438459	Hist1h3i,319153:down|Hist1h3h,319152:down	http://www.reactome.org/cgi-bin/eventbrowser_st_id?ST_ID=R-MMU-1266695
Glycosphingolipid biosynthesis - lacto and neolacto series	KEGG PATHWAY	mmu00601	2	26	520	26776	0.00384615	0.000971019	0.0817362	0.438459	Gm34653,102637973:up|Fut9,14348:up	http://www.genome.jp/kegg-bin/show_pathway?mmu00601/mmu:14348%09red/mmu:102637973%09red
Phototransduction	KEGG PATHWAY	mmu04744	2	26	520	26776	0.00384615	0.000971019	0.0817362	0.438459	Guca1a,14913:down|Rgs9,19739:up	http://www.genome.jp/kegg-bin/show_pathway?mmu04744/mmu:14913%09blue/mmu:19739%09red
lysine degradation II	BioCyc	LYSINE-DEG1-PWY	1	4	32	2272	0.03125	0.00176056	0.0822488	0.438459	Aass,30956:up	http://biocyc.org/MOUSE/NEW-IMAGE?type=NIL&object=LYSINE-DEG1-PWY
biosynthesis of serotonin and melatonin	BioCyc	PWY3DJ-5	1	4	32	2272	0.03125	0.00176056	0.0822488	0.438459	Tph2,216343:up	http://biocyc.org/MOUSE/NEW-IMAGE?type=NIL&object=PWY3DJ-5
@@serotonin and melatonin biosynthesis	BioCyc	PWY-6030	1	4	32	2272	0.03125	0.00176056	0.0822488	0.438459	Tph2,216343:up	http://biocyc.org/MOUSE/NEW-IMAGE?type=NIL&object=PWY-6030
@@Serotonin and melatonin biosynthesis	Reactome	R-MMU-209931	1	4	1566	78321	0.00063857	5.10719e-05	0.0822488	0.438459	Tph2,216343:up	http://www.reactome.org/cgi-bin/eventbrowser_st_id?ST_ID=R-MMU-209931
Gap junction assembly	Reactome	R-MMU-190861	1	4	1566	78321	0.00063857	5.10719e-05	0.0822488	0.438459	Gja1,14609:up	http://www.reactome.org/cgi-bin/eventbrowser_st_id?ST_ID=R-MMU-190861
Response to metal ions	Reactome	R-MMU-5660526	1	4	1566	78321	0.00063857	5.10719e-05	0.0822488	0.438459	Mt1,17748:down	http://www.reactome.org/cgi-bin/eventbrowser_st_id?ST_ID=R-MMU-5660526
Regulation of gene expression in endocrine-committed (NEUROG3+) progenitor cells	Reactome	R-MMU-210746	1	4	1566	78321	0.00063857	5.10719e-05	0.0822488	0.438459	Neurog3,11925:down	http://www.reactome.org/cgi-bin/eventbrowser_st_id?ST_ID=R-MMU-210746
Metallothioneins bind metals	Reactome	R-MMU-5661231	1	4	1566	78321	0.00063857	5.10719e-05	0.0822488	0.438459	Mt1,17748:down	http://www.reactome.org/cgi-bin/eventbrowser_st_id?ST_ID=R-MMU-5661231
Allograft rejection	KEGG PATHWAY	mmu05330	3	57	520	26776	0.00576923	0.00212877	0.0824323	0.438459	H2-Q7,15018:down|H2-Q10,15007:down|H2-K1,14972:down	http://www.genome.jp/kegg-bin/show_pathway?mmu05330/mmu:15007%09blue/mmu:14972%09blue/mmu:15018%09blue
Immune System	Reactome	R-MMU-168256	27	1171	1566	78321	0.0172414	0.0149513	0.0854581	0.45082	Cd22,12483:up|Fgf17,14171:down|Icam2,15896:up|Tnfsf12,21944:down|Fcgr2b,14130:up|H2-K1,14972:down|H2-Q10,15007:down|Kif26a,668303:up|Il17f,257630:down|Il6ra,16194:up|Pdgfra,18595:down|Pde1b,18574:up|Kif5a,16572:up|Cd55,13136:up|Dynll2,68097:up|Lnpep,240028:up|H2-Q7,15018:down|Hist1h3i,319153:down|Hist1h3h,319152:down|Dhx9,13211:up|Ddx58,230073:up|Lgals9,16859:up|Il34,76527:up|Fos,14281:up|Elmo1,1…	http://www.reactome.org/cgi-bin/eventbrowser_st_id?ST_ID=R-MMU-168256
Regulation of beta-cell development	Reactome	R-MMU-186712	2	27	1566	78321	0.00127714	0.000344735	0.0868361	0.45082	Notch1,18128:up|Neurog3,11925:down	http://www.reactome.org/cgi-bin/eventbrowser_st_id?ST_ID=R-MMU-186712
Condensation of Prophase Chromosomes	Reactome	R-MMU-2299718	2	27	1566	78321	0.00127714	0.000344735	0.0868361	0.45082	Hist1h4d,319156:down|Hist1h4n,319161:down	http://www.reactome.org/cgi-bin/eventbrowser_st_id?ST_ID=R-MMU-2299718
Fatty acid elongation	KEGG PATHWAY	mmu00062	2	27	520	26776	0.00384615	0.00100837	0.0868361	0.45082	Elovl4,83603:down|Elovl7,74559:up	http://www.genome.jp/kegg-bin/show_pathway?mmu00062/mmu:74559%09red/mmu:83603%09blue
Graft-versus-host disease	KEGG PATHWAY	mmu05332	3	59	520	26776	0.00576923	0.00220347	0.0889259	0.456313	H2-Q7,15018:down|H2-Q10,15007:down|H2-K1,14972:down	http://www.genome.jp/kegg-bin/show_pathway?mmu05332/mmu:15007%09blue/mmu:14972%09blue/mmu:15018%09blue
Metabolic pathways	KEGG PATHWAY	mmu01100	29	1278	520	26776	0.0557692	0.0477293	0.0889468	0.456313	Lipc,15450:up|Pla2g4e,329502:up|Ndst1,15531:up|P4ha2,18452:down|P4ha1,18451:down|Fut9,14348:up|Ckmt1,12716:up|Adh1,11522:up|Cox6b2,333182:up|Pcyt1b,236899:up|Pla2g4c,232889:up|Aass,30956:up|Ndufa4l2,407790:down|Pla2g7,27226:up|Cbr3,109857:up|Tph2,216343:up|Cox6a2,12862:down|Cd38,12494:up|Ptges,64292:up|Acox3,80911:up|Atp5e,67126:down|Eno2,13807:down|Pdxk,216134:up|Gm34653,102637973:up|Acsm4,23380…	http://www.genome.jp/kegg-bin/show_pathway?mmu01100/mmu:12494%09red/mmu:216134%09red/mmu:100039707%09blue/mmu:15450%09red/mmu:27226%09red/mmu:232889%09red/mmu:236899%09red/mmu:12716%09red/mmu:333182%09red/mmu:12862%09blue/mmu:68738%09red/mmu:14348%09red/mmu:64292%09red/mmu:64705%09red/mmu:80911%09red/mmu:11650%09blue/mmu:11522%09red/mmu:407790%09blue/mmu:329502%09red/mmu:102637973%09red/mmu:10985…
Intra-Golgi and retrograde Golgi-to-ER traffic	Reactome	R-MMU-6811442	5	135	1566	78321	0.00319285	0.00172368	0.0914601	0.458666	Kif26a,668303:up|Dynll2,68097:up|Kif5a,16572:up|Alppl2,11650:down|Tmed3,66111:down	http://www.reactome.org/cgi-bin/eventbrowser_st_id?ST_ID=R-MMU-6811442
Axon guidance	KEGG PATHWAY	mmu04360	6	176	520	26776	0.0115385	0.00657305	0.0916196	0.458666	Ntn1,18208:up|Sema6c,20360:up|Plxna1,18844:up|Ablim1,226251:up|Efnb2,13642:up|Slit3,20564:up	http://www.genome.jp/kegg-bin/show_pathway?mmu04360/mmu:20360%09red/mmu:18208%09red/mmu:13642%09red/mmu:18844%09red/mmu:20564%09red/mmu:226251%09red
Stimuli-sensing channels	Reactome	R-MMU-2672351	4	97	1566	78321	0.00255428	0.00123849	0.0939954	0.458666	Trpm1,17364:up|Casq2,12373:up|Ryr2,20191:up|Clcn5,12728:down	http://www.reactome.org/cgi-bin/eventbrowser_st_id?ST_ID=R-MMU-2672351
Cell junction organization	Reactome	R-MMU-446728	3	61	1566	78321	0.00191571	0.000778846	0.0956265	0.458666	Crb3,224912:down|Plec,18810:up|Dst,13518:up	http://www.reactome.org/cgi-bin/eventbrowser_st_id?ST_ID=R-MMU-446728
Measles	KEGG PATHWAY	mmu05162	5	137	520	26776	0.00961538	0.00511652	0.0957158	0.458666	Fcgr2b,14130:up|Trp73,22062:up|Oas2,246728:up|Oas1a,246730:up|Ddx58,230073:up	http://www.genome.jp/kegg-bin/show_pathway?mmu05162/mmu:246728%09red/mmu:230073%09red/mmu:22062%09red/mmu:14130%09red/mmu:246730%09red
phosphatidylcholine biosynthesis I	BioCyc	PWY3O-450	1	5	32	2272	0.03125	0.0022007	0.09787	0.458666	Pcyt1b,236899:up	http://biocyc.org/MOUSE/NEW-IMAGE?type=NIL&object=PWY3O-450
phenylalanine degradation III	BioCyc	PWY-5079	1	5	32	2272	0.03125	0.0022007	0.09787	0.458666	Adh1,11522:up	http://biocyc.org/MOUSE/NEW-IMAGE?type=NIL&object=PWY-5079
The proton buffering model	Reactome	R-MMU-167827	1	5	1566	78321	0.00063857	6.38398e-05	0.09787	0.458666	Slc25a27,74011:up	http://www.reactome.org/cgi-bin/eventbrowser_st_id?ST_ID=R-MMU-167827
The fatty acid cycling model	Reactome	R-MMU-167826	1	5	1566	78321	0.00063857	6.38398e-05	0.09787	0.458666	Slc25a27,74011:up	http://www.reactome.org/cgi-bin/eventbrowser_st_id?ST_ID=R-MMU-167826
Pre-NOTCH Processing in the Endoplasmic Reticulum	Reactome	R-MMU-1912399	1	5	1566	78321	0.00063857	6.38398e-05	0.09787	0.458666	Notch1,18128:up	http://www.reactome.org/cgi-bin/eventbrowser_st_id?ST_ID=R-MMU-1912399
Netrin mediated repulsion signals	Reactome	R-MMU-418886	1	5	1566	78321	0.00063857	6.38398e-05	0.09787	0.458666	Ntn1,18208:up	http://www.reactome.org/cgi-bin/eventbrowser_st_id?ST_ID=R-MMU-418886
Mitochondrial Uncoupling Proteins	Reactome	R-MMU-166187	1	5	1566	78321	0.00063857	6.38398e-05	0.09787	0.458666	Slc25a27,74011:up	http://www.reactome.org/cgi-bin/eventbrowser_st_id?ST_ID=R-MMU-166187
RHO GTPases Activate ROCKs	Reactome	R-MMU-5627117	1	5	1566	78321	0.00063857	6.38398e-05	0.09787	0.458666	Rhob,11852:down	http://www.reactome.org/cgi-bin/eventbrowser_st_id?ST_ID=R-MMU-5627117
PTK6 Regulates Proteins Involved in RNA Processing	Reactome	R-MMU-8849468	1	5	1566	78321	0.00063857	6.38398e-05	0.09787	0.458666	Sfpq,71514:up	http://www.reactome.org/cgi-bin/eventbrowser_st_id?ST_ID=R-MMU-8849468
Abacavir transmembrane transport	Reactome	R-MMU-2161517	1	5	1566	78321	0.00063857	6.38398e-05	0.09787	0.458666	Abcb1a,18671:up	http://www.reactome.org/cgi-bin/eventbrowser_st_id?ST_ID=R-MMU-2161517
Leukotriene receptors	Reactome	R-MMU-391906	1	5	1566	78321	0.00063857	6.38398e-05	0.09787	0.458666	Cysltr2,70086:up	http://www.reactome.org/cgi-bin/eventbrowser_st_id?ST_ID=R-MMU-391906
Calcium signaling pathway	KEGG PATHWAY	mmu04020	6	180	520	26776	0.0115385	0.00672244	0.0990486	0.461694	Ryr2,20191:up|Cd38,12494:up|Atp2b4,381290:up|Cysltr2,70086:up|Pde1b,18574:up|Pdgfra,18595:down	http://www.genome.jp/kegg-bin/show_pathway?mmu04020/mmu:12494%09red/mmu:20191%09red/mmu:70086%09red/mmu:18595%09blue/mmu:381290%09red/mmu:18574%09red
Transport to the Golgi and subsequent modification	Reactome	R-MMU-948021	5	140	1566	78321	0.00319285	0.00178752	0.102285	0.468511	Sptbn4,80297:up|Dynll2,68097:up|Col7a1,12836:up|Tmed3,66111:down|Cd55,13136:up	http://www.reactome.org/cgi-bin/eventbrowser_st_id?ST_ID=R-MMU-948021
Chromosome Maintenance	Reactome	R-MMU-73886	3	63	1566	78321	0.00191571	0.000804382	0.102527	0.468511	Hist1h4d,319156:down|Tert,21752:up|Hist1h4n,319161:down	http://www.reactome.org/cgi-bin/eventbrowser_st_id?ST_ID=R-MMU-73886
Peroxisomal lipid metabolism	Reactome	R-MMU-390918	2	30	1566	78321	0.00127714	0.000383039	0.102672	0.468511	Acoxl,74121:up|Acox3,80911:up	http://www.reactome.org/cgi-bin/eventbrowser_st_id?ST_ID=R-MMU-390918
Inactivation, recovery and regulation of the phototransduction cascade	Reactome	R-MMU-2514859	2	30	1566	78321	0.00127714	0.000383039	0.102672	0.468511	Guca1a,14913:down|Rgs9,19739:up	http://www.reactome.org/cgi-bin/eventbrowser_st_id?ST_ID=R-MMU-2514859
Type I diabetes mellitus	KEGG PATHWAY	mmu04940	3	64	520	26776	0.00576923	0.0023902	0.106049	0.478892	H2-Q7,15018:down|H2-Q10,15007:down|H2-K1,14972:down	http://www.genome.jp/kegg-bin/show_pathway?mmu04940/mmu:15007%09blue/mmu:14972%09blue/mmu:15018%09blue
DNA replication	PANTHER	P00017	2	31	110	4944	0.0181818	0.00627023	0.108115	0.478892	Hist1h3i,319153:down|Hist1h3h,319152:down	http://www.pantherdb.org/pathway/pathwayDiagram.jsp?catAccession=P00017
The phototransduction cascade	Reactome	R-MMU-2514856	2	31	1566	78321	0.00127714	0.000395807	0.108115	0.478892	Guca1a,14913:down|Rgs9,19739:up	http://www.reactome.org/cgi-bin/eventbrowser_st_id?ST_ID=R-MMU-2514856
Signaling by NOTCH1	Reactome	R-MMU-1980143	2	31	1566	78321	0.00127714	0.000395807	0.108115	0.478892	Notch1,18128:up|Psenen,66340:down	http://www.reactome.org/cgi-bin/eventbrowser_st_id?ST_ID=R-MMU-1980143
Parkinson's disease	KEGG PATHWAY	mmu05012	5	143	520	26776	0.00961538	0.0053406	0.109072	0.478892	Atp5e,67126:down|Cox6a2,12862:down|Gm10705,100042355:down|Cox6b2,333182:up|Ndufa4l2,407790:down	http://www.genome.jp/kegg-bin/show_pathway?mmu05012/mmu:67126%09blue/mmu:100042355%09blue/mmu:407790%09blue/mmu:333182%09red/mmu:12862%09blue
Viral carcinogenesis	KEGG PATHWAY	mmu05203	7	229	520	26776	0.0134615	0.00855244	0.109697	0.478892	Hist3h2ba,78303:down|H2-K1,14972:down|H2-Q10,15007:down|H2-Q7,15018:down|Hist1h4n,319161:down|Hist1h2bk,319184:down|Hist1h4d,319156:down	http://www.genome.jp/kegg-bin/show_pathway?mmu05203/mmu:15018%09blue/mmu:15007%09blue/mmu:319161%09blue/mmu:319156%09blue/mmu:14972%09blue/mmu:319184%09blue/mmu:78303%09blue
Pancreatic secretion	KEGG PATHWAY	mmu04972	4	103	520	26776	0.00769231	0.00384673	0.110066	0.478892	Clca3b,229927:up|Ryr2,20191:up|Cd38,12494:up|Atp2b4,381290:up	http://www.genome.jp/kegg-bin/show_pathway?mmu04972/mmu:12494%09red/mmu:381290%09red/mmu:20191%09red/mmu:229927%09red
Angiogenesis	PANTHER	P00005	5	144	110	4944	0.0454545	0.0291262	0.111382	0.478892	Rhob,11852:down|Fos,14281:up|Efnb2,13642:up|Sfrp1,20377:up|Pdgfra,18595:down	http://www.pantherdb.org/pathway/pathwayDiagram.jsp?catAccession=P00005
RNA Polymerase I, RNA Polymerase III, and Mitochondrial Transcription	Reactome	R-MMU-504046	4	104	1566	78321	0.00255428	0.00132787	0.112857	0.478892	Hist1h4d,319156:down|Hist1h3i,319153:down|Hist1h3h,319152:down|Hist1h4n,319161:down	http://www.reactome.org/cgi-bin/eventbrowser_st_id?ST_ID=R-MMU-504046
P53 pathway feedback loops 1	PANTHER	P04392	1	6	110	4944	0.00909091	0.00121359	0.113226	0.478892	Trp73,22062:up	http://www.pantherdb.org/pathway/pathwayDiagram.jsp?catAccession=P04392
Proton-coupled monocarboxylate transport	Reactome	R-MMU-433692	1	6	1566	78321	0.00063857	7.66078e-05	0.113226	0.478892	Slc16a3,80879:down	http://www.reactome.org/cgi-bin/eventbrowser_st_id?ST_ID=R-MMU-433692
Cam-PDE 1 activation	Reactome	R-MMU-111957	1	6	1566	78321	0.00063857	7.66078e-05	0.113226	0.478892	Pde1b,18574:up	http://www.reactome.org/cgi-bin/eventbrowser_st_id?ST_ID=R-MMU-111957
Attachment of GPI anchor to uPAR	Reactome	R-MMU-162791	1	6	1566	78321	0.00063857	7.66078e-05	0.113226	0.478892	Plaur,18793:up	http://www.reactome.org/cgi-bin/eventbrowser_st_id?ST_ID=R-MMU-162791
Small interfering RNA (siRNA) biogenesis	Reactome	R-MMU-426486	1	6	1566	78321	0.00063857	7.66078e-05	0.113226	0.478892	Ago2,239528:up	http://www.reactome.org/cgi-bin/eventbrowser_st_id?ST_ID=R-MMU-426486
Glycolysis / Gluconeogenesis	KEGG PATHWAY	mmu00010	3	66	520	26776	0.00576923	0.00246489	0.113233	0.478892	Eno2,13807:down|Acss1,68738:up|Adh1,11522:up	http://www.genome.jp/kegg-bin/show_pathway?mmu00010/mmu:68738%09red/mmu:11522%09red/mmu:13807%09blue
Immunoregulatory interactions between a Lymphoid and a non-Lymphoid cell	Reactome	R-MMU-198933	4	105	1566	78321	0.00255428	0.00134064	0.115679	0.483714	H2-Q7,15018:down|H2-Q10,15007:down|Icam2,15896:up|H2-K1,14972:down	http://www.reactome.org/cgi-bin/eventbrowser_st_id?ST_ID=R-MMU-198933
Drug metabolism - cytochrome P450	KEGG PATHWAY	mmu00982	3	67	520	26776	0.00576923	0.00250224	0.116892	0.483714	Gstm5,14866:down|Gsta3,14859:up|Adh1,11522:up	http://www.genome.jp/kegg-bin/show_pathway?mmu00982/mmu:14866%09blue/mmu:11522%09red/mmu:14859%09red
Heterotrimeric G-protein signaling pathway-rod outer segment phototransduction	PANTHER	P00028	2	33	110	4944	0.0181818	0.00667476	0.119221	0.483714	Gng3,14704:down|Rgs9,19739:up	http://www.pantherdb.org/pathway/pathwayDiagram.jsp?catAccession=P00028
RA biosynthesis pathway	Reactome	R-MMU-5365859	2	33	1566	78321	0.00127714	0.000421343	0.119221	0.483714	Crabp1,12903:down|Adh1,11522:up	http://www.reactome.org/cgi-bin/eventbrowser_st_id?ST_ID=R-MMU-5365859
Smooth Muscle Contraction	Reactome	R-MMU-445355	2	33	1566	78321	0.00127714	0.000421343	0.119221	0.483714	Anxa1,16952:up|Myl9,98932:down	http://www.reactome.org/cgi-bin/eventbrowser_st_id?ST_ID=R-MMU-445355
@@Axon guidance	Reactome	R-MMU-422475	11	420	1566	78321	0.00702427	0.00536255	0.120438	0.483714	Arhgef28,110596:up|Fgf17,14171:down|Ntn1,18208:up|Plxna1,18844:up|Shb,230126:up|Col5a3,53867:up|Efnb2,13642:up|Sptbn4,80297:up|Rhob,11852:down|Psenen,66340:down|Pdgfra,18595:down	http://www.reactome.org/cgi-bin/eventbrowser_st_id?ST_ID=R-MMU-422475
Huntington's disease	KEGG PATHWAY	mmu05016	6	191	520	26776	0.0115385	0.00713325	0.121053	0.483714	Cox6a2,12862:down|Ndufa4l2,407790:down|Tgm2,21817:up|Dnah8,13417:up|Cox6b2,333182:up|Atp5e,67126:down	http://www.genome.jp/kegg-bin/show_pathway?mmu05016/mmu:407790%09blue/mmu:333182%09red/mmu:12862%09blue/mmu:67126%09blue/mmu:13417%09red/mmu:21817%09red
Renin-angiotensin system	KEGG PATHWAY	mmu04614	2	34	520	26776	0.00384615	0.00126979	0.124876	0.483714	Lnpep,240028:up|Ren1,19701:up	http://www.genome.jp/kegg-bin/show_pathway?mmu04614/mmu:19701%09red/mmu:240028%09red
Glycosaminoglycan metabolism	Reactome	R-MMU-1630316	4	109	1566	78321	0.00255428	0.00139171	0.127269	0.483714	Sdc1,20969:up|Vcan,13003:up|Ndst1,15531:up|Sdc3,20970:up	http://www.reactome.org/cgi-bin/eventbrowser_st_id?ST_ID=R-MMU-1630316
Nicotinic acetylcholine receptor signaling pathway	PANTHER	P00044	3	70	110	4944	0.0272727	0.0141586	0.12813	0.483714	Chrna4,11438:up|Myh14,71960:up|Myh7b,668940:up	http://www.pantherdb.org/pathway/pathwayDiagram.jsp?catAccession=P00044
Renin secretion	KEGG PATHWAY	mmu04924	3	70	520	26776	0.00576923	0.00261428	0.12813	0.483714	Pde1b,18574:up|Clca3b,229927:up|Ren1,19701:up	http://www.genome.jp/kegg-bin/show_pathway?mmu04924/mmu:19701%09red/mmu:18574%09red/mmu:229927%09red
Bile secretion	KEGG PATHWAY	mmu04976	3	70	520	26776	0.00576923	0.00261428	0.12813	0.483714	Slc5a1,20537:up|Abcb1a,18671:up|Aqp9,64008:up	http://www.genome.jp/kegg-bin/show_pathway?mmu04976/mmu:64008%09red/mmu:20537%09red/mmu:18671%09red
pyridine nucleotide cycling	BioCyc	PYRNUCYC-PWY	1	7	32	2272	0.03125	0.00308099	0.128321	0.483714	Cd38,12494:up	http://biocyc.org/MOUSE/NEW-IMAGE?type=NIL&object=PYRNUCYC-PWY
phosphate acquisition	BioCyc	PWY-6348	1	7	32	2272	0.03125	0.00308099	0.128321	0.483714	Acp7,101744:up	http://biocyc.org/MOUSE/NEW-IMAGE?type=NIL&object=PWY-6348
NOTCH2 Activation and Transmission of Signal to the Nucleus	Reactome	R-MMU-2979096	1	7	1566	78321	0.00063857	8.93758e-05	0.128321	0.483714	Mdk,17242:down	http://www.reactome.org/cgi-bin/eventbrowser_st_id?ST_ID=R-MMU-2979096
Interleukin-17 signaling	Reactome	R-MMU-448424	1	7	1566	78321	0.00063857	8.93758e-05	0.128321	0.483714	Il17f,257630:down	http://www.reactome.org/cgi-bin/eventbrowser_st_id?ST_ID=R-MMU-448424
Highly sodium permeable acetylcholine nicotinic receptors	Reactome	R-MMU-629587	1	7	1566	78321	0.00063857	8.93758e-05	0.128321	0.483714	Chrna4,11438:up	http://www.reactome.org/cgi-bin/eventbrowser_st_id?ST_ID=R-MMU-629587
Regulation of gene expression by Hypoxia-inducible Factor	Reactome	R-MMU-1234158	1	7	1566	78321	0.00063857	8.93758e-05	0.128321	0.483714	Epas1,13819:up	http://www.reactome.org/cgi-bin/eventbrowser_st_id?ST_ID=R-MMU-1234158
RHO GTPases activate KTN1	Reactome	R-MMU-5625970	1	7	1566	78321	0.00063857	8.93758e-05	0.128321	0.483714	Kif5a,16572:up	http://www.reactome.org/cgi-bin/eventbrowser_st_id?ST_ID=R-MMU-5625970
Post-transcriptional silencing by small RNAs	Reactome	R-MMU-426496	1	7	1566	78321	0.00063857	8.93758e-05	0.128321	0.483714	Ago2,239528:up	http://www.reactome.org/cgi-bin/eventbrowser_st_id?ST_ID=R-MMU-426496
Pre-NOTCH Transcription and Translation	Reactome	R-MMU-1912408	1	7	1566	78321	0.00063857	8.93758e-05	0.128321	0.483714	Notch1,18128:up	http://www.reactome.org/cgi-bin/eventbrowser_st_id?ST_ID=R-MMU-1912408
Creatine metabolism	Reactome	R-MMU-71288	1	7	1566	78321	0.00063857	8.93758e-05	0.128321	0.483714	Ckmt1,12716:up	http://www.reactome.org/cgi-bin/eventbrowser_st_id?ST_ID=R-MMU-71288
Organic anion transporters	Reactome	R-MMU-428643	1	7	1566	78321	0.00063857	8.93758e-05	0.128321	0.483714	Slc17a7,72961:down	http://www.reactome.org/cgi-bin/eventbrowser_st_id?ST_ID=R-MMU-428643
FGFR3b ligand binding and activation	Reactome	R-MMU-190371	1	7	1566	78321	0.00063857	8.93758e-05	0.128321	0.483714	Fgf17,14171:down	http://www.reactome.org/cgi-bin/eventbrowser_st_id?ST_ID=R-MMU-190371
Vitamin C (ascorbate) metabolism	Reactome	R-MMU-196836	1	7	1566	78321	0.00063857	8.93758e-05	0.128321	0.483714	Slc2a3,20527:down	http://www.reactome.org/cgi-bin/eventbrowser_st_id?ST_ID=R-MMU-196836
Melanoma	KEGG PATHWAY	mmu05218	3	71	520	26776	0.00576923	0.00265163	0.131959	0.495273	Pdgfra,18595:down|Fgf17,14171:down|Fgf21,56636:down	http://www.genome.jp/kegg-bin/show_pathway?mmu05218/mmu:14171%09blue/mmu:18595%09blue/mmu:56636%09blue
Metabolism of proteins	Reactome	R-MMU-392499	21	927	1566	78321	0.01341	0.0118359	0.133616	0.499332	Rnf128,66889:up|Hist1h2ae,319166:down|Ddx58,230073:up|Bglap3,12095:up|Rgs9,19739:up|Usp17ld,384701:down|Tmed3,66111:down|Plaur,18793:up|Gata6,14465:down|Pla2g7,27226:up|Igfbp4,16010:up|Rpl29,19944:down|Cd55,13136:up|Col7a1,12836:up|Usp17lc,13532:down|Sptbn4,80297:up|Uchl4,93841:down|Usp17lb,381944:down|Dynll2,68097:up|Usp17la,13531:down|Ren1,19701:up	http://www.reactome.org/cgi-bin/eventbrowser_st_id?ST_ID=R-MMU-392499
Integrin cell surface interactions	Reactome	R-MMU-216083	3	72	1566	78321	0.00191571	0.000919294	0.135827	0.503256	Col5a3,53867:up|Col7a1,12836:up|Icam2,15896:up	http://www.reactome.org/cgi-bin/eventbrowser_st_id?ST_ID=R-MMU-216083
Autoimmune thyroid disease	KEGG PATHWAY	mmu05320	3	72	520	26776	0.00576923	0.00268898	0.135827	0.503256	H2-Q7,15018:down|H2-Q10,15007:down|H2-K1,14972:down	http://www.genome.jp/kegg-bin/show_pathway?mmu05320/mmu:15007%09blue/mmu:14972%09blue/mmu:15018%09blue
B cell receptor signaling pathway	KEGG PATHWAY	mmu04662	3	73	520	26776	0.00576923	0.00272632	0.139734	0.504327	Fcgr2b,14130:up|Cd22,12483:up|Fos,14281:up	http://www.genome.jp/kegg-bin/show_pathway?mmu04662/mmu:12483%09red/mmu:14130%09red/mmu:14281%09red
Beta2 adrenergic receptor signaling pathway	PANTHER	P04378	2	37	110	4944	0.0181818	0.00748382	0.142204	0.504327	Gng3,14704:down|Ryr2,20191:up	http://www.pantherdb.org/pathway/pathwayDiagram.jsp?catAccession=P04378
Beta1 adrenergic receptor signaling pathway	PANTHER	P04377	2	37	110	4944	0.0181818	0.00748382	0.142204	0.504327	Gng3,14704:down|Ryr2,20191:up	http://www.pantherdb.org/pathway/pathwayDiagram.jsp?catAccession=P04377
Transport of vitamins, nucleosides, and related molecules	Reactome	R-MMU-425397	2	37	1566	78321	0.00127714	0.000472415	0.142204	0.504327	Slco2a1,24059:up|Slco4a1,108115:up	http://www.reactome.org/cgi-bin/eventbrowser_st_id?ST_ID=R-MMU-425397
Glutamatergic synapse	KEGG PATHWAY	mmu04724	4	114	520	26776	0.00769231	0.00425754	0.142408	0.504327	Pla2g4c,232889:up|Pla2g4e,329502:up|Slc17a7,72961:down|Gng3,14704:down	http://www.genome.jp/kegg-bin/show_pathway?mmu04724/mmu:329502%09red/mmu:72961%09blue/mmu:14704%09blue/mmu:232889%09red
NAD phosphorylation and dephosphorylation	BioCyc	NADPHOS-DEPHOS-PWY	1	8	32	2272	0.03125	0.00352113	0.143159	0.504327	Acp7,101744:up	http://biocyc.org/MOUSE/NEW-IMAGE?type=NIL&object=NADPHOS-DEPHOS-PWY
choline biosynthesis III	BioCyc	PWY-3561	1	8	32	2272	0.03125	0.00352113	0.143159	0.504327	Pcyt1b,236899:up	http://biocyc.org/MOUSE/NEW-IMAGE?type=NIL&object=PWY-3561
mannitol degradation II	BioCyc	PWY-3861	1	8	32	2272	0.03125	0.00352113	0.143159	0.504327	Adh1,11522:up	http://biocyc.org/MOUSE/NEW-IMAGE?type=NIL&object=PWY-3861
creatine-phosphate energy transfer	BioCyc	PWY3DJ-471	1	8	32	2272	0.03125	0.00352113	0.143159	0.504327	Ckmt1,12716:up	http://biocyc.org/MOUSE/NEW-IMAGE?type=NIL&object=PWY3DJ-471
MicroRNA (miRNA) biogenesis	Reactome	R-MMU-203927	1	8	1566	78321	0.00063857	0.000102144	0.143159	0.504327	Ago2,239528:up	http://www.reactome.org/cgi-bin/eventbrowser_st_id?ST_ID=R-MMU-203927
Bicarbonate transporters	Reactome	R-MMU-425381	1	8	1566	78321	0.00063857	0.000102144	0.143159	0.504327	Slc4a9,240215:up	http://www.reactome.org/cgi-bin/eventbrowser_st_id?ST_ID=R-MMU-425381
MAPK1 (ERK2) activation	Reactome	R-MMU-112411	1	8	1566	78321	0.00063857	0.000102144	0.143159	0.504327	Il6ra,16194:up	http://www.reactome.org/cgi-bin/eventbrowser_st_id?ST_ID=R-MMU-112411
Arrhythmogenic right ventricular cardiomyopathy (ARVC)	KEGG PATHWAY	mmu05412	3	74	520	26776	0.00576923	0.00276367	0.143678	0.504327	Ryr2,20191:up|Cacng6,54378:down|Gja1,14609:up	http://www.genome.jp/kegg-bin/show_pathway?mmu05412/mmu:14609%09red/mmu:54378%09blue/mmu:20191%09red
Cellular responses to stress	Reactome	R-MMU-2262752	8	294	1566	78321	0.00510856	0.00375378	0.14545	0.507482	Epas1,13819:up|H1f0,14958:down|Fos,14281:up|Hist1h4n,319161:down|Hist1h4d,319156:down|Dynll2,68097:up|Hist1h3i,319153:down|Hist1h3h,319152:down	http://www.reactome.org/cgi-bin/eventbrowser_st_id?ST_ID=R-MMU-2262752
Glucose transport	Reactome	R-MMU-70153	2	38	1566	78321	0.00127714	0.000485183	0.148089	0.507482	Slc2a3,20527:down|Fgf21,56636:down	http://www.reactome.org/cgi-bin/eventbrowser_st_id?ST_ID=R-MMU-70153
EPHB-mediated forward signaling	Reactome	R-MMU-3928662	2	38	1566	78321	0.00127714	0.000485183	0.148089	0.507482	Arhgef28,110596:up|Efnb2,13642:up	http://www.reactome.org/cgi-bin/eventbrowser_st_id?ST_ID=R-MMU-3928662
EPH-ephrin mediated repulsion of cells	Reactome	R-MMU-3928665	2	38	1566	78321	0.00127714	0.000485183	0.148089	0.507482	Efnb2,13642:up|Psenen,66340:down	http://www.reactome.org/cgi-bin/eventbrowser_st_id?ST_ID=R-MMU-3928665
Deposition of new CENPA-containing nucleosomes at the centromere	Reactome	R-MMU-606279	2	38	1566	78321	0.00127714	0.000485183	0.148089	0.507482	Hist1h4d,319156:down|Hist1h4n,319161:down	http://www.reactome.org/cgi-bin/eventbrowser_st_id?ST_ID=R-MMU-606279
Nucleosome assembly	Reactome	R-MMU-774815	2	38	1566	78321	0.00127714	0.000485183	0.148089	0.507482	Hist1h4d,319156:down|Hist1h4n,319161:down	http://www.reactome.org/cgi-bin/eventbrowser_st_id?ST_ID=R-MMU-774815
Rho GTPase cycle	Reactome	R-MMU-194840	4	117	1566	78321	0.00255428	0.00149385	0.151816	0.514156	Stard8,236920:up|Rhob,11852:down|Arhgap32,330914:up|Arhgdib,11857:down	http://www.reactome.org/cgi-bin/eventbrowser_st_id?ST_ID=R-MMU-194840
MAPK signaling pathway	KEGG PATHWAY	mmu04010	7	252	520	26776	0.0134615	0.00941141	0.154674	0.514156	Pla2g4c,232889:up|Pla2g4e,329502:up|Fgf17,14171:down|Fgf21,56636:down|Fos,14281:up|Cacng6,54378:down|Pdgfra,18595:down	http://www.genome.jp/kegg-bin/show_pathway?mmu04010/mmu:329502%09red/mmu:54378%09blue/mmu:232889%09red/mmu:14171%09blue/mmu:56636%09blue/mmu:14281%09red/mmu:18595%09blue
@@Vitamin B6 metabolism	KEGG PATHWAY	mmu00750	1	9	520	26776	0.00192308	0.000336122	0.157746	0.514156	Pdxk,216134:up	http://www.genome.jp/kegg-bin/show_pathway?mmu00750/mmu:216134%09red
Pyrimidine Metabolism	PANTHER	P02771	1	9	110	4944	0.00909091	0.00182039	0.157746	0.514156	Dpys,64705:up	http://www.pantherdb.org/pathway/pathwayDiagram.jsp?catAccession=P02771
sphingosine and sphingosine-1-phosphate metabolism	BioCyc	PWY3DJ-11470	1	9	32	2272	0.03125	0.00396127	0.157746	0.514156	Ptgr1,67103:up	http://biocyc.org/MOUSE/NEW-IMAGE?type=NIL&object=PWY3DJ-11470
Highly calcium permeable nicotinic acetylcholine receptors	Reactome	R-MMU-629597	1	9	1566	78321	0.00063857	0.000114912	0.157746	0.514156	Chrna4,11438:up	http://www.reactome.org/cgi-bin/eventbrowser_st_id?ST_ID=R-MMU-629597
Interaction between L1 and Ankyrins	Reactome	R-MMU-445095	1	9	1566	78321	0.00063857	0.000114912	0.157746	0.514156	Sptbn4,80297:up	http://www.reactome.org/cgi-bin/eventbrowser_st_id?ST_ID=R-MMU-445095
Activation of DNA fragmentation factor	Reactome	R-MMU-211227	1	9	1566	78321	0.00063857	0.000114912	0.157746	0.514156	H1f0,14958:down	http://www.reactome.org/cgi-bin/eventbrowser_st_id?ST_ID=R-MMU-211227
Formation of annular gap junctions	Reactome	R-MMU-196025	1	9	1566	78321	0.00063857	0.000114912	0.157746	0.514156	Gja1,14609:up	http://www.reactome.org/cgi-bin/eventbrowser_st_id?ST_ID=R-MMU-196025
Apoptosis induced DNA fragmentation	Reactome	R-MMU-140342	1	9	1566	78321	0.00063857	0.000114912	0.157746	0.514156	H1f0,14958:down	http://www.reactome.org/cgi-bin/eventbrowser_st_id?ST_ID=R-MMU-140342
Dissolution of Fibrin Clot	Reactome	R-MMU-75205	1	9	1566	78321	0.00063857	0.000114912	0.157746	0.514156	Plaur,18793:up	http://www.reactome.org/cgi-bin/eventbrowser_st_id?ST_ID=R-MMU-75205
MAPK3 (ERK1) activation	Reactome	R-MMU-110056	1	9	1566	78321	0.00063857	0.000114912	0.157746	0.514156	Il6ra,16194:up	http://www.reactome.org/cgi-bin/eventbrowser_st_id?ST_ID=R-MMU-110056
Activation of the AP-1 family of transcription factors	Reactome	R-MMU-450341	1	9	1566	78321	0.00063857	0.000114912	0.157746	0.514156	Fos,14281:up	http://www.reactome.org/cgi-bin/eventbrowser_st_id?ST_ID=R-MMU-450341
Phospholipase C-mediated cascade; FGFR3	Reactome	R-MMU-5654227	2	40	1566	78321	0.00127714	0.000510719	0.16	0.517611	Pde1b,18574:up|Fgf17,14171:down	http://www.reactome.org/cgi-bin/eventbrowser_st_id?ST_ID=R-MMU-5654227
Nicotine addiction	KEGG PATHWAY	mmu05033	2	40	520	26776	0.00384615	0.00149388	0.16	0.517611	Chrna4,11438:up|Slc17a7,72961:down	http://www.genome.jp/kegg-bin/show_pathway?mmu05033/mmu:11438%09red/mmu:72961%09blue
Phospholipase C-mediated cascade; FGFR4	Reactome	R-MMU-5654228	2	41	1566	78321	0.00127714	0.000523487	0.16602	0.530951	Pde1b,18574:up|Fgf17,14171:down	http://www.reactome.org/cgi-bin/eventbrowser_st_id?ST_ID=R-MMU-5654228
Gonadotropin-releasing hormone receptor pathway	PANTHER	P06664	6	212	110	4944	0.0545455	0.0428803	0.169004	0.530951	Id2,15902:up|Id3,15903:up|Map3k9,338372:up|Arhgap32,330914:up|Fosb,14282:up|Fos,14281:up	http://www.pantherdb.org/pathway/pathwayDiagram.jsp?catAccession=P06664
Vasopressin regulates renal water homeostasis via Aquaporins	Reactome	R-MMU-432040	2	42	1566	78321	0.00127714	0.000536255	0.172078	0.530951	Gng3,14704:down|Aqp3,11828:down	http://www.reactome.org/cgi-bin/eventbrowser_st_id?ST_ID=R-MMU-432040
Apoptotic execution phase	Reactome	R-MMU-75153	2	42	1566	78321	0.00127714	0.000536255	0.172078	0.530951	Plec,18810:up|H1f0,14958:down	http://www.reactome.org/cgi-bin/eventbrowser_st_id?ST_ID=R-MMU-75153
Formyl peptide receptors bind formyl peptides and many other ligands	Reactome	R-MMU-444473	1	10	1566	78321	0.00063857	0.00012768	0.172084	0.530951	Anxa1,16952:up	http://www.reactome.org/cgi-bin/eventbrowser_st_id?ST_ID=R-MMU-444473
Gap junction degradation	Reactome	R-MMU-190873	1	10	1566	78321	0.00063857	0.00012768	0.172084	0.530951	Gja1,14609:up	http://www.reactome.org/cgi-bin/eventbrowser_st_id?ST_ID=R-MMU-190873
Dermatan sulfate biosynthesis	Reactome	R-MMU-2022923	1	10	1566	78321	0.00063857	0.00012768	0.172084	0.530951	Vcan,13003:up	http://www.reactome.org/cgi-bin/eventbrowser_st_id?ST_ID=R-MMU-2022923
Notch-HLH transcription pathway	Reactome	R-MMU-350054	1	10	1566	78321	0.00063857	0.00012768	0.172084	0.530951	Notch1,18128:up	http://www.reactome.org/cgi-bin/eventbrowser_st_id?ST_ID=R-MMU-350054
NOTCH1 Intracellular Domain Regulates Transcription	Reactome	R-MMU-2122947	1	10	1566	78321	0.00063857	0.00012768	0.172084	0.530951	Notch1,18128:up	http://www.reactome.org/cgi-bin/eventbrowser_st_id?ST_ID=R-MMU-2122947
Tight junction interactions	Reactome	R-MMU-420029	1	10	1566	78321	0.00063857	0.00012768	0.172084	0.530951	Crb3,224912:down	http://www.reactome.org/cgi-bin/eventbrowser_st_id?ST_ID=R-MMU-420029
RHO GTPases Activate Rhotekin and Rhophilins	Reactome	R-MMU-5666185	1	10	1566	78321	0.00063857	0.00012768	0.172084	0.530951	Rhob,11852:down	http://www.reactome.org/cgi-bin/eventbrowser_st_id?ST_ID=R-MMU-5666185
RHO GTPases activate CIT	Reactome	R-MMU-5625900	1	10	1566	78321	0.00063857	0.00012768	0.172084	0.530951	Rhob,11852:down	http://www.reactome.org/cgi-bin/eventbrowser_st_id?ST_ID=R-MMU-5625900
Interleukin-6 signaling	Reactome	R-MMU-1059683	1	10	1566	78321	0.00063857	0.00012768	0.172084	0.530951	Il6ra,16194:up	http://www.reactome.org/cgi-bin/eventbrowser_st_id?ST_ID=R-MMU-1059683
Post-translational protein modification	Reactome	R-MMU-597592	15	657	1566	78321	0.00957854	0.00838855	0.175183	0.532732	Rnf128,66889:up|Bglap3,12095:up|Ddx58,230073:up|Usp17ld,384701:down|Plaur,18793:up|Hist1h2ae,319166:down|Cd55,13136:up|Col7a1,12836:up|Usp17lc,13532:down|Sptbn4,80297:up|Uchl4,93841:down|Usp17lb,381944:down|Dynll2,68097:up|Usp17la,13531:down|Tmed3,66111:down	http://www.reactome.org/cgi-bin/eventbrowser_st_id?ST_ID=R-MMU-597592
Phospholipase C-mediated cascade: FGFR1	Reactome	R-MMU-5654219	2	43	1566	78321	0.00127714	0.000549023	0.178173	0.532732	Pde1b,18574:up|Fgf17,14171:down	http://www.reactome.org/cgi-bin/eventbrowser_st_id?ST_ID=R-MMU-5654219
Vesicle-mediated transport	Reactome	R-MMU-5653656	11	460	1566	78321	0.00702427	0.00587327	0.182253	0.532732	Apoe,11816:up|Lnpep,240028:up|Kif26a,668303:up|Cd55,13136:up|Col7a1,12836:up|Tmed3,66111:down|Gja1,14609:up|Alppl2,11650:down|Dynll2,68097:up|Kif5a,16572:up|Sptbn4,80297:up	http://www.reactome.org/cgi-bin/eventbrowser_st_id?ST_ID=R-MMU-5653656
Signaling by Interleukins	Reactome	R-MMU-449147	9	362	1566	78321	0.00574713	0.004622	0.183841	0.532732	Fgf17,14171:down|Lgals9,16859:up|Il34,76527:up|Il17f,257630:down|Sptbn4,80297:up|Il6ra,16194:up|Hist1h3i,319153:down|Hist1h3h,319152:down|Pdgfra,18595:down	http://www.reactome.org/cgi-bin/eventbrowser_st_id?ST_ID=R-MMU-449147
biosynthesis of prostaglandins	BioCyc	PWY3DJ-35583	1	11	32	2272	0.03125	0.00484155	0.18618	0.532732	Ptges,64292:up	http://biocyc.org/MOUSE/NEW-IMAGE?type=NIL&object=PWY3DJ-35583
fatty acid activation	BioCyc	PWY-5143	1	11	32	2272	0.03125	0.00484155	0.18618	0.532732	Acsm4,233801:up	http://biocyc.org/MOUSE/NEW-IMAGE?type=NIL&object=PWY-5143
Gamma-carboxylation of protein precursors	Reactome	R-MMU-159740	1	11	1566	78321	0.00063857	0.000140448	0.18618	0.532732	Bglap3,12095:up	http://www.reactome.org/cgi-bin/eventbrowser_st_id?ST_ID=R-MMU-159740
Pyrimidine catabolism	Reactome	R-MMU-73621	1	11	1566	78321	0.00063857	0.000140448	0.18618	0.532732	Dpys,64705:up	http://www.reactome.org/cgi-bin/eventbrowser_st_id?ST_ID=R-MMU-73621
Caspase-mediated cleavage of cytoskeletal proteins	Reactome	R-MMU-264870	1	11	1566	78321	0.00063857	0.000140448	0.18618	0.532732	Plec,18810:up	http://www.reactome.org/cgi-bin/eventbrowser_st_id?ST_ID=R-MMU-264870
Nephrin interactions	Reactome	R-MMU-373753	1	11	1566	78321	0.00063857	0.000140448	0.18618	0.532732	Kirrel2,243911:up	http://www.reactome.org/cgi-bin/eventbrowser_st_id?ST_ID=R-MMU-373753
FGFR1c ligand binding and activation	Reactome	R-MMU-190373	1	11	1566	78321	0.00063857	0.000140448	0.18618	0.532732	Fgf17,14171:down	http://www.reactome.org/cgi-bin/eventbrowser_st_id?ST_ID=R-MMU-190373
Regulated proteolysis of p75NTR	Reactome	R-MMU-193692	1	11	1566	78321	0.00063857	0.000140448	0.18618	0.532732	Psenen,66340:down	http://www.reactome.org/cgi-bin/eventbrowser_st_id?ST_ID=R-MMU-193692
Pre-NOTCH Processing in Golgi	Reactome	R-MMU-1912420	1	11	1566	78321	0.00063857	0.000140448	0.18618	0.532732	Notch1,18128:up	http://www.reactome.org/cgi-bin/eventbrowser_st_id?ST_ID=R-MMU-1912420
DEx/H-box helicases activate type I IFN and inflammatory cytokines production	Reactome	R-MMU-3134963	1	11	1566	78321	0.00063857	0.000140448	0.18618	0.532732	Dhx9,13211:up	http://www.reactome.org/cgi-bin/eventbrowser_st_id?ST_ID=R-MMU-3134963
CS/DS degradation	Reactome	R-MMU-2024101	1	11	1566	78321	0.00063857	0.000140448	0.18618	0.532732	Vcan,13003:up	http://www.reactome.org/cgi-bin/eventbrowser_st_id?ST_ID=R-MMU-2024101
DCC mediated attractive signaling	Reactome	R-MMU-418885	1	11	1566	78321	0.00063857	0.000140448	0.18618	0.532732	Ntn1,18208:up	http://www.reactome.org/cgi-bin/eventbrowser_st_id?ST_ID=R-MMU-418885
Transport of gamma-carboxylated protein precursors from the endoplasmic reticulum to the Golgi apparatus	Reactome	R-MMU-159763	1	11	1566	78321	0.00063857	0.000140448	0.18618	0.532732	Bglap3,12095:up	http://www.reactome.org/cgi-bin/eventbrowser_st_id?ST_ID=R-MMU-159763
DSCAM interactions	Reactome	R-MMU-376172	1	11	1566	78321	0.00063857	0.000140448	0.18618	0.532732	Ntn1,18208:up	http://www.reactome.org/cgi-bin/eventbrowser_st_id?ST_ID=R-MMU-376172
Reversible hydration of carbon dioxide	Reactome	R-MMU-1475029	1	11	1566	78321	0.00063857	0.000140448	0.18618	0.532732	Car13,71934:up	http://www.reactome.org/cgi-bin/eventbrowser_st_id?ST_ID=R-MMU-1475029
Scavenging by Class A Receptors	Reactome	R-MMU-3000480	1	11	1566	78321	0.00063857	0.000140448	0.18618	0.532732	Apoe,11816:up	http://www.reactome.org/cgi-bin/eventbrowser_st_id?ST_ID=R-MMU-3000480
Highly calcium permeable postsynaptic nicotinic acetylcholine receptors	Reactome	R-MMU-629594	1	11	1566	78321	0.00063857	0.000140448	0.18618	0.532732	Chrna4,11438:up	http://www.reactome.org/cgi-bin/eventbrowser_st_id?ST_ID=R-MMU-629594
Ubiquinone and other terpenoid-quinone biosynthesis	KEGG PATHWAY	mmu00130	1	11	520	26776	0.00192308	0.000410816	0.18618	0.532732	Nqo1,18104:up	http://www.genome.jp/kegg-bin/show_pathway?mmu00130/mmu:18104%09red
TGF-beta signaling pathway	KEGG PATHWAY	mmu04350	3	85	520	26776	0.00576923	0.00317448	0.189249	0.534388	Id4,15904:up|Id2,15902:up|Id3,15903:up	http://www.genome.jp/kegg-bin/show_pathway?mmu04350/mmu:15904%09red/mmu:15903%09red/mmu:15902%09red
Antigen processing and presentation	KEGG PATHWAY	mmu04612	3	85	520	26776	0.00576923	0.00317448	0.189249	0.534388	H2-Q7,15018:down|H2-Q10,15007:down|H2-K1,14972:down	http://www.genome.jp/kegg-bin/show_pathway?mmu04612/mmu:15007%09blue/mmu:14972%09blue/mmu:15018%09blue
Neurotransmitter Release Cycle	Reactome	R-MMU-112310	2	45	1566	78321	0.00127714	0.000574559	0.190457	0.534388	Slc17a7,72961:down|Naaa,67111:up	http://www.reactome.org/cgi-bin/eventbrowser_st_id?ST_ID=R-MMU-112310
Phospholipase C-mediated cascade; FGFR2	Reactome	R-MMU-5654221	2	45	1566	78321	0.00127714	0.000574559	0.190457	0.534388	Pde1b,18574:up|Fgf17,14171:down	http://www.reactome.org/cgi-bin/eventbrowser_st_id?ST_ID=R-MMU-5654221
Nonhomologous End-Joining (NHEJ)	Reactome	R-MMU-5693571	2	45	1566	78321	0.00127714	0.000574559	0.190457	0.534388	Hist1h4d,319156:down|Hist1h4n,319161:down	http://www.reactome.org/cgi-bin/eventbrowser_st_id?ST_ID=R-MMU-5693571
Mineral absorption	KEGG PATHWAY	mmu04978	2	45	520	26776	0.00384615	0.00168061	0.190457	0.534388	Slc5a1,20537:up|Mt1,17748:down	http://www.genome.jp/kegg-bin/show_pathway?mmu04978/mmu:20537%09red/mmu:17748%09blue
Apoptosis	Reactome	R-MMU-109581	3	86	1566	78321	0.00191571	0.00109805	0.193563	0.536936	Plec,18810:up|Dynll2,68097:up|H1f0,14958:down	http://www.reactome.org/cgi-bin/eventbrowser_st_id?ST_ID=R-MMU-109581
Spliceosome	KEGG PATHWAY	mmu03040	4	130	520	26776	0.00769231	0.00485509	0.195067	0.536936	Txnl4a,27366:down|Gm4340,100043292:down|Gm8994,668137:down|Rbmx,19655:up	http://www.genome.jp/kegg-bin/show_pathway?mmu03040/mmu:27366%09blue/mmu:668137%09blue/mmu:100043292%09blue/mmu:19655%09red
Plasminogen activating cascade	PANTHER	P00050	1	12	110	4944	0.00909091	0.00242718	0.200035	0.536936	Plaur,18793:up	http://www.pantherdb.org/pathway/pathwayDiagram.jsp?catAccession=P00050
NAD salvage pathway II	BioCyc	NAD-BIOSYNTHESIS-II	1	12	32	2272	0.03125	0.00528169	0.200035	0.536936	Acp7,101744:up	http://biocyc.org/MOUSE/NEW-IMAGE?type=NIL&object=NAD-BIOSYNTHESIS-II
Purine ribonucleoside monophosphate biosynthesis	Reactome	R-MMU-73817	1	12	1566	78321	0.00063857	0.000153216	0.200035	0.536936	Lhpp,76429:down	http://www.reactome.org/cgi-bin/eventbrowser_st_id?ST_ID=R-MMU-73817
Regulation of TP53 Activity through Association with Co-factors	Reactome	R-MMU-6804759	1	12	1566	78321	0.00063857	0.000153216	0.200035	0.536936	Trp73,22062:up	http://www.reactome.org/cgi-bin/eventbrowser_st_id?ST_ID=R-MMU-6804759
Lysine catabolism	Reactome	R-MMU-71064	1	12	1566	78321	0.00063857	0.000153216	0.200035	0.536936	Aass,30956:up	http://www.reactome.org/cgi-bin/eventbrowser_st_id?ST_ID=R-MMU-71064
Presynaptic nicotinic acetylcholine receptors	Reactome	R-MMU-622323	1	12	1566	78321	0.00063857	0.000153216	0.200035	0.536936	Chrna4,11438:up	http://www.reactome.org/cgi-bin/eventbrowser_st_id?ST_ID=R-MMU-622323
cGMP effects	Reactome	R-MMU-418457	1	12	1566	78321	0.00063857	0.000153216	0.200035	0.536936	Pde1b,18574:up	http://www.reactome.org/cgi-bin/eventbrowser_st_id?ST_ID=R-MMU-418457
Metabolism of Angiotensinogen to Angiotensins	Reactome	R-MMU-2022377	1	12	1566	78321	0.00063857	0.000153216	0.200035	0.536936	Ren1,19701:up	http://www.reactome.org/cgi-bin/eventbrowser_st_id?ST_ID=R-MMU-2022377
Removal of aminoterminal propeptides from gamma-carboxylated proteins	Reactome	R-MMU-159782	1	12	1566	78321	0.00063857	0.000153216	0.200035	0.536936	Bglap3,12095:up	http://www.reactome.org/cgi-bin/eventbrowser_st_id?ST_ID=R-MMU-159782
Signaling by NOTCH3	Reactome	R-MMU-1980148	1	12	1566	78321	0.00063857	0.000153216	0.200035	0.536936	Psenen,66340:down	http://www.reactome.org/cgi-bin/eventbrowser_st_id?ST_ID=R-MMU-1980148
Formation of Senescence-Associated Heterochromatin Foci (SAHF)	Reactome	R-MMU-2559584	1	12	1566	78321	0.00063857	0.000153216	0.200035	0.536936	H1f0,14958:down	http://www.reactome.org/cgi-bin/eventbrowser_st_id?ST_ID=R-MMU-2559584
Signaling by NOTCH4	Reactome	R-MMU-1980150	1	12	1566	78321	0.00063857	0.000153216	0.200035	0.536936	Psenen,66340:down	http://www.reactome.org/cgi-bin/eventbrowser_st_id?ST_ID=R-MMU-1980150
Serotonergic synapse	KEGG PATHWAY	mmu04726	4	132	520	26776	0.00769231	0.00492979	0.202035	0.537829	Pla2g4c,232889:up|Pla2g4e,329502:up|Gng3,14704:down|Tph2,216343:up	http://www.genome.jp/kegg-bin/show_pathway?mmu04726/mmu:329502%09red/mmu:216343%09red/mmu:14704%09blue/mmu:232889%09red
Fc gamma R-mediated phagocytosis	KEGG PATHWAY	mmu04666	3	88	520	26776	0.00576923	0.00328653	0.202265	0.537829	Asap2,211914:up|Pla2g4e,329502:up|Fcgr2b,14130:up	http://www.genome.jp/kegg-bin/show_pathway?mmu04666/mmu:329502%09red/mmu:211914%09red/mmu:14130%09red
Fatty Acyl-CoA Biosynthesis	Reactome	R-MMU-75105	2	47	1566	78321	0.00127714	0.000600094	0.202849	0.537829	Elovl4,83603:down|Elovl7,74559:up	http://www.reactome.org/cgi-bin/eventbrowser_st_id?ST_ID=R-MMU-75105
Malaria	KEGG PATHWAY	mmu05144	2	47	520	26776	0.00384615	0.0017553	0.202849	0.537829	Sdc1,20969:up|Lrp1,16971:up	http://www.genome.jp/kegg-bin/show_pathway?mmu05144/mmu:20969%09red/mmu:16971%09red
MHC class II antigen presentation	Reactome	R-MMU-2132295	3	89	1566	78321	0.00191571	0.00113635	0.206649	0.54309	Kif26a,668303:up|Dynll2,68097:up|Kif5a,16572:up	http://www.reactome.org/cgi-bin/eventbrowser_st_id?ST_ID=R-MMU-2132295
Regulation of actin dynamics for phagocytic cup formation	Reactome	R-MMU-2029482	2	48	1566	78321	0.00127714	0.000612862	0.209079	0.54309	Fcgr2b,14130:up|Elmo1,140580:up	http://www.reactome.org/cgi-bin/eventbrowser_st_id?ST_ID=R-MMU-2029482
Cocaine addiction	KEGG PATHWAY	mmu05030	2	48	520	26776	0.00384615	0.00179265	0.209079	0.54309	Fosb,14282:up|Rgs9,19739:up	http://www.genome.jp/kegg-bin/show_pathway?mmu05030/mmu:14282%09red/mmu:19739%09red
Protein digestion and absorption	KEGG PATHWAY	mmu04974	3	90	520	26776	0.00576923	0.00336122	0.211056	0.54309	Col5a3,53867:up|Xpnpep2,170745:up|Col7a1,12836:up	http://www.genome.jp/kegg-bin/show_pathway?mmu04974/mmu:170745%09red/mmu:12836%09red/mmu:53867%09red
Ras signaling pathway	KEGG PATHWAY	mmu04014	6	229	520	26776	0.0115385	0.00855244	0.212726	0.54309	Pla2g4c,232889:up|Pla2g4e,329502:up|Fgf17,14171:down|Fgf21,56636:down|Gng3,14704:down|Pdgfra,18595:down	http://www.genome.jp/kegg-bin/show_pathway?mmu04014/mmu:329502%09red/mmu:232889%09red/mmu:14171%09blue/mmu:56636%09blue/mmu:14704%09blue/mmu:18595%09blue
Membrane Trafficking	Reactome	R-MMU-199991	10	427	1566	78321	0.0063857	0.00545192	0.213479	0.54309	Sptbn4,80297:up|Lnpep,240028:up|Kif26a,668303:up|Cd55,13136:up|Col7a1,12836:up|Tmed3,66111:down|Gja1,14609:up|Alppl2,11650:down|Dynll2,68097:up|Kif5a,16572:up	http://www.reactome.org/cgi-bin/eventbrowser_st_id?ST_ID=R-MMU-199991
FGFR3c ligand binding and activation	Reactome	R-MMU-190372	1	13	1566	78321	0.00063857	0.000165984	0.213655	0.54309	Fgf17,14171:down	http://www.reactome.org/cgi-bin/eventbrowser_st_id?ST_ID=R-MMU-190372
FGFR4 ligand binding and activation	Reactome	R-MMU-190322	1	13	1566	78321	0.00063857	0.000165984	0.213655	0.54309	Fgf17,14171:down	http://www.reactome.org/cgi-bin/eventbrowser_st_id?ST_ID=R-MMU-190322
FGFR3 ligand binding and activation	Reactome	R-MMU-190239	1	13	1566	78321	0.00063857	0.000165984	0.213655	0.54309	Fgf17,14171:down	http://www.reactome.org/cgi-bin/eventbrowser_st_id?ST_ID=R-MMU-190239
Sema4D induced cell migration and growth-cone collapse	Reactome	R-MMU-416572	1	13	1566	78321	0.00063857	0.000165984	0.213655	0.54309	Rhob,11852:down	http://www.reactome.org/cgi-bin/eventbrowser_st_id?ST_ID=R-MMU-416572
FGFR2c ligand binding and activation	Reactome	R-MMU-190375	1	13	1566	78321	0.00063857	0.000165984	0.213655	0.54309	Fgf17,14171:down	http://www.reactome.org/cgi-bin/eventbrowser_st_id?ST_ID=R-MMU-190375
Gamma-carboxylation, transport, and amino-terminal cleavage of proteins	Reactome	R-MMU-159854	1	13	1566	78321	0.00063857	0.000165984	0.213655	0.54309	Bglap3,12095:up	http://www.reactome.org/cgi-bin/eventbrowser_st_id?ST_ID=R-MMU-159854
Gap junction trafficking	Reactome	R-MMU-190828	1	13	1566	78321	0.00063857	0.000165984	0.213655	0.54309	Gja1,14609:up	http://www.reactome.org/cgi-bin/eventbrowser_st_id?ST_ID=R-MMU-190828
Folate biosynthesis	KEGG PATHWAY	mmu00790	1	13	520	26776	0.00192308	0.000485509	0.213655	0.54309	Alppl2,11650:down	http://www.genome.jp/kegg-bin/show_pathway?mmu00790/mmu:11650%09blue
Notch signaling pathway	KEGG PATHWAY	mmu04330	2	49	520	26776	0.00384615	0.00183	0.215328	0.54309	Notch1,18128:up|Psenen,66340:down	http://www.genome.jp/kegg-bin/show_pathway?mmu04330/mmu:18128%09red/mmu:66340%09blue
Fatty acid degradation	KEGG PATHWAY	mmu00071	2	49	520	26776	0.00384615	0.00183	0.215328	0.54309	Acox3,80911:up|Adh1,11522:up	http://www.genome.jp/kegg-bin/show_pathway?mmu00071/mmu:11522%09red/mmu:80911%09red
Programmed Cell Death	Reactome	R-MMU-5357801	3	91	1566	78321	0.00191571	0.00116189	0.215482	0.54309	Plec,18810:up|Dynll2,68097:up|H1f0,14958:down	http://www.reactome.org/cgi-bin/eventbrowser_st_id?ST_ID=R-MMU-5357801
Hepatitis C	KEGG PATHWAY	mmu05160	4	136	520	26776	0.00769231	0.00507918	0.216188	0.543289	Oas2,246728:up|Oas1a,246730:up|Ddx58,230073:up|Cldn6,54419:down	http://www.genome.jp/kegg-bin/show_pathway?mmu05160/mmu:246728%09red/mmu:230073%09red/mmu:54419%09blue/mmu:246730%09red
Endocytosis	KEGG PATHWAY	mmu04144	7	280	520	26776	0.0134615	0.0104571	0.218873	0.545767	Rab11fip5,52055:up|H2-K1,14972:down|H2-Q10,15007:down|H2-Q7,15018:down|Asap2,211914:up|Kif5a,16572:up|Pdgfra,18595:down	http://www.genome.jp/kegg-bin/show_pathway?mmu04144/mmu:15018%09blue/mmu:15007%09blue/mmu:211914%09red/mmu:16572%09red/mmu:14972%09blue/mmu:18595%09blue/mmu:52055%09red
Recruitment and ATM-mediated phosphorylation of repair and signaling proteins at DNA double strand breaks	Reactome	R-MMU-5693565	2	50	1566	78321	0.00127714	0.000638398	0.221594	0.545767	Hist1h4d,319156:down|Hist1h4n,319161:down	http://www.reactome.org/cgi-bin/eventbrowser_st_id?ST_ID=R-MMU-5693565
Linoleic acid metabolism	KEGG PATHWAY	mmu00591	2	50	520	26776	0.00384615	0.00186734	0.221594	0.545767	Pla2g4c,232889:up|Pla2g4e,329502:up	http://www.genome.jp/kegg-bin/show_pathway?mmu00591/mmu:329502%09red/mmu:232889%09red
Cytokine Signaling in Immune system	Reactome	R-MMU-1280215	11	483	1566	78321	0.00702427	0.00616693	0.22339	0.545767	Tnfsf12,21944:down|Fgf17,14171:down|Lgals9,16859:up|Hist1h3h,319152:down|Il34,76527:up|Il17f,257630:down|Sptbn4,80297:up|Il6ra,16194:up|Hist1h3i,319153:down|Gm8994,668137:down|Pdgfra,18595:down	http://www.reactome.org/cgi-bin/eventbrowser_st_id?ST_ID=R-MMU-1280215
Chemical carcinogenesis	KEGG PATHWAY	mmu05204	3	93	520	26776	0.00576923	0.00347326	0.224393	0.545767	Gstm5,14866:down|Gsta3,14859:up|Adh1,11522:up	http://www.genome.jp/kegg-bin/show_pathway?mmu05204/mmu:14866%09blue/mmu:11522%09red/mmu:14859%09red
Glycerophospholipid metabolism	KEGG PATHWAY	mmu00564	3	93	520	26776	0.00576923	0.00347326	0.224393	0.545767	Pla2g4c,232889:up|Pla2g4e,329502:up|Pcyt1b,236899:up	http://www.genome.jp/kegg-bin/show_pathway?mmu00564/mmu:236899%09red/mmu:329502%09red/mmu:232889%09red
triacylglycerol degradation	BioCyc	LIPAS-PWY	1	14	32	2272	0.03125	0.00616197	0.227044	0.545767	Lipc,15450:up	http://biocyc.org/MOUSE/NEW-IMAGE?type=NIL&object=LIPAS-PWY
RIP-mediated NFkB activation via ZBP1	Reactome	R-MMU-1810476	1	14	1566	78321	0.00063857	0.000178752	0.227044	0.545767	Dhx9,13211:up	http://www.reactome.org/cgi-bin/eventbrowser_st_id?ST_ID=R-MMU-1810476
SEMA3A-Plexin repulsion signaling by inhibiting Integrin adhesion	Reactome	R-MMU-399955	1	14	1566	78321	0.00063857	0.000178752	0.227044	0.545767	Plxna1,18844:up	http://www.reactome.org/cgi-bin/eventbrowser_st_id?ST_ID=R-MMU-399955
Reduction of cytosolic Ca++ levels	Reactome	R-MMU-418359	1	14	1566	78321	0.00063857	0.000178752	0.227044	0.545767	Atp2b4,381290:up	http://www.reactome.org/cgi-bin/eventbrowser_st_id?ST_ID=R-MMU-418359
Hormone-sensitive lipase (HSL)-mediated triacylglycerol hydrolysis	Reactome	R-MMU-163560	1	14	1566	78321	0.00063857	0.000178752	0.227044	0.545767	Fabp3,14077:up	http://www.reactome.org/cgi-bin/eventbrowser_st_id?ST_ID=R-MMU-163560
Acetylcholine Binding And Downstream Events	Reactome	R-MMU-181431	1	14	1566	78321	0.00063857	0.000178752	0.227044	0.545767	Chrna4,11438:up	http://www.reactome.org/cgi-bin/eventbrowser_st_id?ST_ID=R-MMU-181431
Activation of Nicotinic Acetylcholine Receptors	Reactome	R-MMU-629602	1	14	1566	78321	0.00063857	0.000178752	0.227044	0.545767	Chrna4,11438:up	http://www.reactome.org/cgi-bin/eventbrowser_st_id?ST_ID=R-MMU-629602
Eicosanoid ligand-binding receptors	Reactome	R-MMU-391903	1	14	1566	78321	0.00063857	0.000178752	0.227044	0.545767	Cysltr2,70086:up	http://www.reactome.org/cgi-bin/eventbrowser_st_id?ST_ID=R-MMU-391903
Postsynaptic nicotinic acetylcholine receptors	Reactome	R-MMU-622327	1	14	1566	78321	0.00063857	0.000178752	0.227044	0.545767	Chrna4,11438:up	http://www.reactome.org/cgi-bin/eventbrowser_st_id?ST_ID=R-MMU-622327
DNA Double Strand Break Response	Reactome	R-MMU-5693606	2	51	1566	78321	0.00127714	0.000651166	0.227875	0.545767	Hist1h4d,319156:down|Hist1h4n,319161:down	http://www.reactome.org/cgi-bin/eventbrowser_st_id?ST_ID=R-MMU-5693606
RIG-I/MDA5 mediated induction of IFN-alpha/beta pathways	Reactome	R-MMU-168928	2	51	1566	78321	0.00127714	0.000651166	0.227875	0.545767	Dhx9,13211:up|Ddx58,230073:up	http://www.reactome.org/cgi-bin/eventbrowser_st_id?ST_ID=R-MMU-168928
Transport of inorganic cations/anions and amino acids/oligopeptides	Reactome	R-MMU-425393	3	95	1566	78321	0.00191571	0.00121296	0.233374	0.551554	Slc4a9,240215:up|Slc17a7,72961:down|Slc43a1,72401:down	http://www.reactome.org/cgi-bin/eventbrowser_st_id?ST_ID=R-MMU-425393
Signaling by Retinoic Acid	Reactome	R-MMU-5362517	2	52	1566	78321	0.00127714	0.000663934	0.234167	0.551554	Crabp1,12903:down|Adh1,11522:up	http://www.reactome.org/cgi-bin/eventbrowser_st_id?ST_ID=R-MMU-5362517
Class B/2 (Secretin family receptors)	Reactome	R-MMU-373080	2	52	1566	78321	0.00127714	0.000663934	0.234167	0.551554	Gng3,14704:down|Cd55,13136:up	http://www.reactome.org/cgi-bin/eventbrowser_st_id?ST_ID=R-MMU-373080
Lysine degradation	KEGG PATHWAY	mmu00310	2	52	520	26776	0.00384615	0.00194204	0.234167	0.551554	Aass,30956:up|Kmt2d,381022:up	http://www.genome.jp/kegg-bin/show_pathway?mmu00310/mmu:381022%09red/mmu:30956%09red
Glycerophospholipid biosynthesis	Reactome	R-MMU-1483206	3	96	1566	78321	0.00191571	0.00122572	0.237888	0.551554	Pla2g4c,232889:up|Pla2g4e,329502:up|Pcyt1b,236899:up	http://www.reactome.org/cgi-bin/eventbrowser_st_id?ST_ID=R-MMU-1483206
Nitric oxide stimulates guanylate cyclase	Reactome	R-MMU-392154	1	15	1566	78321	0.00063857	0.00019152	0.240205	0.551554	Pde1b,18574:up	http://www.reactome.org/cgi-bin/eventbrowser_st_id?ST_ID=R-MMU-392154
Sema3A PAK dependent Axon repulsion	Reactome	R-MMU-399954	1	15	1566	78321	0.00063857	0.00019152	0.240205	0.551554	Plxna1,18844:up	http://www.reactome.org/cgi-bin/eventbrowser_st_id?ST_ID=R-MMU-399954
Negative regulators of RIG-I/MDA5 signaling	Reactome	R-MMU-936440	1	15	1566	78321	0.00063857	0.00019152	0.240205	0.551554	Ddx58,230073:up	http://www.reactome.org/cgi-bin/eventbrowser_st_id?ST_ID=R-MMU-936440
FGFR1 ligand binding and activation	Reactome	R-MMU-190242	1	15	1566	78321	0.00063857	0.00019152	0.240205	0.551554	Fgf17,14171:down	http://www.reactome.org/cgi-bin/eventbrowser_st_id?ST_ID=R-MMU-190242
Gap junction trafficking and regulation	Reactome	R-MMU-157858	1	15	1566	78321	0.00063857	0.00019152	0.240205	0.551554	Gja1,14609:up	http://www.reactome.org/cgi-bin/eventbrowser_st_id?ST_ID=R-MMU-157858
NRIF signals cell death from the nucleus	Reactome	R-MMU-205043	1	15	1566	78321	0.00063857	0.00019152	0.240205	0.551554	Psenen,66340:down	http://www.reactome.org/cgi-bin/eventbrowser_st_id?ST_ID=R-MMU-205043
Signaling by NOTCH2	Reactome	R-MMU-1980145	1	15	1566	78321	0.00063857	0.00019152	0.240205	0.551554	Mdk,17242:down	http://www.reactome.org/cgi-bin/eventbrowser_st_id?ST_ID=R-MMU-1980145
Anchoring fibril formation	Reactome	R-MMU-2214320	1	15	1566	78321	0.00063857	0.00019152	0.240205	0.551554	Col7a1,12836:up	http://www.reactome.org/cgi-bin/eventbrowser_st_id?ST_ID=R-MMU-2214320
TRAF6 mediated NF-kB activation	Reactome	R-MMU-933542	1	15	1566	78321	0.00063857	0.00019152	0.240205	0.551554	Dhx9,13211:up	http://www.reactome.org/cgi-bin/eventbrowser_st_id?ST_ID=R-MMU-933542
Glycosphingolipid biosynthesis - globo series	KEGG PATHWAY	mmu00603	1	15	520	26776	0.00192308	0.000560203	0.240205	0.551554	Fut9,14348:up	http://www.genome.jp/kegg-bin/show_pathway?mmu00603/mmu:14348%09red
Platelet homeostasis	Reactome	R-MMU-418346	2	53	1566	78321	0.00127714	0.000676702	0.24047	0.551554	Pde1b,18574:up|Atp2b4,381290:up	http://www.reactome.org/cgi-bin/eventbrowser_st_id?ST_ID=R-MMU-418346
Circadian entrainment	KEGG PATHWAY	mmu04713	3	97	520	26776	0.00576923	0.00362265	0.242418	0.554555	Gng3,14704:down|Ryr2,20191:up|Fos,14281:up	http://www.genome.jp/kegg-bin/show_pathway?mmu04713/mmu:14281%09red/mmu:14704%09blue/mmu:20191%09red
Integrin signalling pathway	PANTHER	P00034	4	146	110	4944	0.0363636	0.0295307	0.252639	0.565657	Elmo1,140580:up|Rhob,11852:down|Lims2,225341:up|Col5a3,53867:up	http://www.pantherdb.org/pathway/pathwayDiagram.jsp?catAccession=P00034
Semaphorin interactions	Reactome	R-MMU-373755	2	55	1566	78321	0.00127714	0.000702238	0.253096	0.565657	Rhob,11852:down|Plxna1,18844:up	http://www.reactome.org/cgi-bin/eventbrowser_st_id?ST_ID=R-MMU-373755
Amine-derived hormones	Reactome	R-MMU-209776	1	16	1566	78321	0.00063857	0.000204287	0.253143	0.565657	Tph2,216343:up	http://www.reactome.org/cgi-bin/eventbrowser_st_id?ST_ID=R-MMU-209776
RAF-independent MAPK1/3 activation	Reactome	R-MMU-112409	1	16	1566	78321	0.00063857	0.000204287	0.253143	0.565657	Il6ra,16194:up	http://www.reactome.org/cgi-bin/eventbrowser_st_id?ST_ID=R-MMU-112409
Sema4D in semaphorin signaling	Reactome	R-MMU-400685	1	16	1566	78321	0.00063857	0.000204287	0.253143	0.565657	Rhob,11852:down	http://www.reactome.org/cgi-bin/eventbrowser_st_id?ST_ID=R-MMU-400685
Oxygen-dependent proline hydroxylation of Hypoxia-inducible Factor Alpha	Reactome	R-MMU-1234176	1	16	1566	78321	0.00063857	0.000204287	0.253143	0.565657	Epas1,13819:up	http://www.reactome.org/cgi-bin/eventbrowser_st_id?ST_ID=R-MMU-1234176
Role of phospholipids in phagocytosis	Reactome	R-MMU-2029485	1	16	1566	78321	0.00063857	0.000204287	0.253143	0.565657	Fcgr2b,14130:up	http://www.reactome.org/cgi-bin/eventbrowser_st_id?ST_ID=R-MMU-2029485
Activation of BH3-only proteins	Reactome	R-MMU-114452	1	16	1566	78321	0.00063857	0.000204287	0.253143	0.565657	Dynll2,68097:up	http://www.reactome.org/cgi-bin/eventbrowser_st_id?ST_ID=R-MMU-114452
CRMPs in Sema3A signaling	Reactome	R-MMU-399956	1	16	1566	78321	0.00063857	0.000204287	0.253143	0.565657	Plxna1,18844:up	http://www.reactome.org/cgi-bin/eventbrowser_st_id?ST_ID=R-MMU-399956
Wnt signaling pathway	PANTHER	P00057	6	245	110	4944	0.0545455	0.049555	0.257014	0.572831	Sfrp1,20377:up|Aes,14797:down|Gng3,14704:down|Myh7b,668940:up|Celsr1,12614:up|Celsr3,107934:up	http://www.pantherdb.org/pathway/pathwayDiagram.jsp?catAccession=P00057
B cell activation	PANTHER	P00010	2	56	110	4944	0.0181818	0.0113269	0.259415	0.573386	Cd22,12483:up|Fos,14281:up	http://www.pantherdb.org/pathway/pathwayDiagram.jsp?catAccession=P00010
Signaling by PTK6	Reactome	R-MMU-8848021	2	56	1566	78321	0.00127714	0.000715006	0.259415	0.573386	Elmo1,140580:up|Sfpq,71514:up	http://www.reactome.org/cgi-bin/eventbrowser_st_id?ST_ID=R-MMU-8848021
cAMP signaling pathway	KEGG PATHWAY	mmu04024	5	198	520	26776	0.00961538	0.00739468	0.264751	0.573386	Atp2b4,381290:up|Acox3,80911:up|Fos,14281:up|Ryr2,20191:up|Myl9,98932:down	http://www.genome.jp/kegg-bin/show_pathway?mmu04024/mmu:381290%09red/mmu:80911%09red/mmu:20191%09red/mmu:14281%09red/mmu:98932%09blue
Fcgamma receptor (FCGR) dependent phagocytosis	Reactome	R-MMU-2029480	2	57	1566	78321	0.00127714	0.000727774	0.265736	0.573386	Fcgr2b,14130:up|Elmo1,140580:up	http://www.reactome.org/cgi-bin/eventbrowser_st_id?ST_ID=R-MMU-2029480
Glutathione metabolism	KEGG PATHWAY	mmu00480	2	57	520	26776	0.00384615	0.00212877	0.265736	0.573386	Gstm5,14866:down|Gsta3,14859:up	http://www.genome.jp/kegg-bin/show_pathway?mmu00480/mmu:14866%09blue/mmu:14859%09red
phosphate acquisition II	BioCyc	PWY-6355	1	17	32	2272	0.03125	0.00748239	0.265861	0.573386	Acp7,101744:up	http://biocyc.org/MOUSE/NEW-IMAGE?type=NIL&object=PWY-6355
ZBP1(DAI) mediated induction of type I IFNs	Reactome	R-MMU-1606322	1	17	1566	78321	0.00063857	0.000217055	0.265861	0.573386	Dhx9,13211:up	http://www.reactome.org/cgi-bin/eventbrowser_st_id?ST_ID=R-MMU-1606322
TNF receptor superfamily (TNFSF) members mediating non-canonical NF-kB pathway	Reactome	R-MMU-5676594	1	17	1566	78321	0.00063857	0.000217055	0.265861	0.573386	Tnfsf12,21944:down	http://www.reactome.org/cgi-bin/eventbrowser_st_id?ST_ID=R-MMU-5676594
Acyl chain remodelling of PS	Reactome	R-MMU-1482801	1	17	1566	78321	0.00063857	0.000217055	0.265861	0.573386	Pla2g4e,329502:up	http://www.reactome.org/cgi-bin/eventbrowser_st_id?ST_ID=R-MMU-1482801
Synthesis of PC	Reactome	R-MMU-1483191	1	17	1566	78321	0.00063857	0.000217055	0.265861	0.573386	Pcyt1b,236899:up	http://www.reactome.org/cgi-bin/eventbrowser_st_id?ST_ID=R-MMU-1483191
SHC-mediated cascade:FGFR3	Reactome	R-MMU-5654704	1	17	1566	78321	0.00063857	0.000217055	0.265861	0.573386	Fgf17,14171:down	http://www.reactome.org/cgi-bin/eventbrowser_st_id?ST_ID=R-MMU-5654704
Ephrin signaling	Reactome	R-MMU-3928664	1	17	1566	78321	0.00063857	0.000217055	0.265861	0.573386	Efnb2,13642:up	http://www.reactome.org/cgi-bin/eventbrowser_st_id?ST_ID=R-MMU-3928664
Pantothenate and CoA biosynthesis	KEGG PATHWAY	mmu00770	1	17	520	26776	0.00192308	0.000634897	0.265861	0.573386	Dpys,64705:up	http://www.genome.jp/kegg-bin/show_pathway?mmu00770/mmu:64705%09red
Ovarian steroidogenesis	KEGG PATHWAY	mmu04913	2	58	520	26776	0.00384615	0.00216612	0.272057	0.585294	Pla2g4c,232889:up|Pla2g4e,329502:up	http://www.genome.jp/kegg-bin/show_pathway?mmu04913/mmu:329502%09red/mmu:232889%09red
Non-alcoholic fatty liver disease (NAFLD)	KEGG PATHWAY	mmu04932	4	152	520	26776	0.00769231	0.00567673	0.275091	0.587203	Il6ra,16194:up|Cox6a2,12862:down|Cox6b2,333182:up|Ndufa4l2,407790:down	http://www.genome.jp/kegg-bin/show_pathway?mmu04932/mmu:333182%09red/mmu:407790%09blue/mmu:16194%09red/mmu:12862%09blue
heparan sulfate biosynthesis (late stages)	BioCyc	PWY-6558	1	18	32	2272	0.03125	0.00792254	0.278362	0.587203	Ndst1,15531:up	http://biocyc.org/MOUSE/NEW-IMAGE?type=NIL&object=PWY-6558
FGFR2 ligand binding and activation	Reactome	R-MMU-190241	1	18	1566	78321	0.00063857	0.000229823	0.278362	0.587203	Fgf17,14171:down	http://www.reactome.org/cgi-bin/eventbrowser_st_id?ST_ID=R-MMU-190241
HDL-mediated lipid transport	Reactome	R-MMU-194223	1	18	1566	78321	0.00063857	0.000229823	0.278362	0.587203	Apoe,11816:up	http://www.reactome.org/cgi-bin/eventbrowser_st_id?ST_ID=R-MMU-194223
Chondroitin sulfate biosynthesis	Reactome	R-MMU-2022870	1	18	1566	78321	0.00063857	0.000229823	0.278362	0.587203	Vcan,13003:up	http://www.reactome.org/cgi-bin/eventbrowser_st_id?ST_ID=R-MMU-2022870
Other semaphorin interactions	Reactome	R-MMU-416700	1	18	1566	78321	0.00063857	0.000229823	0.278362	0.587203	Plxna1,18844:up	http://www.reactome.org/cgi-bin/eventbrowser_st_id?ST_ID=R-MMU-416700
Synthesis, secretion, and deacylation of Ghrelin	Reactome	R-MMU-422085	1	18	1566	78321	0.00063857	0.000229823	0.278362	0.587203	Pla2g7,27226:up	http://www.reactome.org/cgi-bin/eventbrowser_st_id?ST_ID=R-MMU-422085
Pre-NOTCH Expression and Processing	Reactome	R-MMU-1912422	1	18	1566	78321	0.00063857	0.000229823	0.278362	0.587203	Notch1,18128:up	http://www.reactome.org/cgi-bin/eventbrowser_st_id?ST_ID=R-MMU-1912422
Metabotropic glutamate receptor group III pathway	PANTHER	P00039	2	60	110	4944	0.0181818	0.0121359	0.284691	0.597644	Slc17a7,72961:down|Gng3,14704:down	http://www.pantherdb.org/pathway/pathwayDiagram.jsp?catAccession=P00039
VEGF signaling pathway	KEGG PATHWAY	mmu04370	2	60	520	26776	0.00384615	0.00224081	0.284691	0.597644	Pla2g4c,232889:up|Pla2g4e,329502:up	http://www.genome.jp/kegg-bin/show_pathway?mmu04370/mmu:329502%09red/mmu:232889%09red
TCF dependent signaling in response to WNT	Reactome	R-MMU-201681	4	156	1566	78321	0.00255428	0.0019918	0.290239	0.603024	Hist1h4d,319156:down|Sox4,20677:up|Tert,21752:up|Hist1h4n,319161:down	http://www.reactome.org/cgi-bin/eventbrowser_st_id?ST_ID=R-MMU-201681
5-Hydroxytryptamine degredation	PANTHER	P04372	1	19	110	4944	0.00909091	0.00384304	0.290652	0.603024	Aldh1l1,107747:up	http://www.pantherdb.org/pathway/pathwayDiagram.jsp?catAccession=P04372
Glycolysis	PANTHER	P00024	1	19	110	4944	0.00909091	0.00384304	0.290652	0.603024	Eno2,13807:down	http://www.pantherdb.org/pathway/pathwayDiagram.jsp?catAccession=P00024
Na+/Cl- dependent neurotransmitter transporters	Reactome	R-MMU-442660	1	19	1566	78321	0.00063857	0.000242591	0.290652	0.603024	Slc6a7,240332:up	http://www.reactome.org/cgi-bin/eventbrowser_st_id?ST_ID=R-MMU-442660
Long-term depression	KEGG PATHWAY	mmu04730	2	61	520	26776	0.00384615	0.00227816	0.291	0.603024	Pla2g4c,232889:up|Pla2g4e,329502:up	http://www.genome.jp/kegg-bin/show_pathway?mmu04730/mmu:329502%09red/mmu:232889%09red
Metabolism of lipids and lipoproteins	Reactome	R-MMU-556833	13	624	1566	78321	0.0083014	0.00796721	0.291427	0.603024	Pla2g4c,232889:up|Liph,239759:up|Cidea,12683:down|Lipc,15450:up|Pla2g4e,329502:up|Acoxl,74121:up|Elovl7,74559:up|Ptges,64292:up|Acox3,80911:up|Apoe,11816:up|Elovl4,83603:down|Fabp3,14077:up|Pcyt1b,236899:up	http://www.reactome.org/cgi-bin/eventbrowser_st_id?ST_ID=R-MMU-556833
Alzheimer disease-presenilin pathway	PANTHER	P00004	3	110	110	4944	0.0272727	0.0222492	0.302266	0.617573	Lrp1,16971:up|Psenen,66340:down|Trim2,80890:up	http://www.pantherdb.org/pathway/pathwayDiagram.jsp?catAccession=P00004
p53 pathway by glucose deprivation	PANTHER	P04397	1	20	110	4944	0.00909091	0.00404531	0.302732	0.617573	Trp73,22062:up	http://www.pantherdb.org/pathway/pathwayDiagram.jsp?catAccession=P04397
fatty acid beta-oxidation II (core pathway)	BioCyc	PWY-5136	1	20	32	2272	0.03125	0.00880282	0.302732	0.617573	Acsm4,233801:up	http://biocyc.org/MOUSE/NEW-IMAGE?type=NIL&object=PWY-5136
Synthesis of Prostaglandins (PG) and Thromboxanes (TX)	Reactome	R-MMU-2162123	1	20	1566	78321	0.00063857	0.000255359	0.302732	0.617573	Ptges,64292:up	http://www.reactome.org/cgi-bin/eventbrowser_st_id?ST_ID=R-MMU-2162123
SHC-mediated cascade:FGFR1	Reactome	R-MMU-5654688	1	20	1566	78321	0.00063857	0.000255359	0.302732	0.617573	Fgf17,14171:down	http://www.reactome.org/cgi-bin/eventbrowser_st_id?ST_ID=R-MMU-5654688
Signaling by Hippo	Reactome	R-MMU-2028269	1	20	1566	78321	0.00063857	0.000255359	0.302732	0.617573	Amotl2,56332:up	http://www.reactome.org/cgi-bin/eventbrowser_st_id?ST_ID=R-MMU-2028269
Epstein-Barr virus infection	KEGG PATHWAY	mmu05169	5	212	520	26776	0.00961538	0.00791754	0.310653	0.628677	H2-Q7,15018:down|H2-Q10,15007:down|Cd38,12494:up|H2-K1,14972:down|Ddx58,230073:up	http://www.genome.jp/kegg-bin/show_pathway?mmu05169/mmu:12494%09red/mmu:15007%09blue/mmu:230073%09red/mmu:14972%09blue/mmu:15018%09blue
PDGF signaling pathway	PANTHER	P00047	3	112	110	4944	0.0272727	0.0226537	0.311567	0.628677	Stard8,236920:up|Fos,14281:up|Pdgfra,18595:down	http://www.pantherdb.org/pathway/pathwayDiagram.jsp?catAccession=P00047
Cholinergic synapse	KEGG PATHWAY	mmu04725	3	112	520	26776	0.00576923	0.00418285	0.311567	0.628677	Chrna4,11438:up|Gng3,14704:down|Fos,14281:up	http://www.genome.jp/kegg-bin/show_pathway?mmu04725/mmu:11438%09red/mmu:14281%09red/mmu:14704%09blue
Regulation of Hypoxia-inducible Factor (HIF) by oxygen	Reactome	R-MMU-1234174	1	21	1566	78321	0.00063857	0.000268127	0.314607	0.628677	Epas1,13819:up	http://www.reactome.org/cgi-bin/eventbrowser_st_id?ST_ID=R-MMU-1234174
Phase 2 - plateau phase	Reactome	R-MMU-5576893	1	21	1566	78321	0.00063857	0.000268127	0.314607	0.628677	Cacng6,54378:down	http://www.reactome.org/cgi-bin/eventbrowser_st_id?ST_ID=R-MMU-5576893
SHC-mediated cascade:FGFR4	Reactome	R-MMU-5654719	1	21	1566	78321	0.00063857	0.000268127	0.314607	0.628677	Fgf17,14171:down	http://www.reactome.org/cgi-bin/eventbrowser_st_id?ST_ID=R-MMU-5654719
mTORC1-mediated signalling	Reactome	R-MMU-166208	1	21	1566	78321	0.00063857	0.000268127	0.314607	0.628677	Eef2k,13631:up	http://www.reactome.org/cgi-bin/eventbrowser_st_id?ST_ID=R-MMU-166208
Cellular response to hypoxia	Reactome	R-MMU-2262749	1	21	1566	78321	0.00063857	0.000268127	0.314607	0.628677	Epas1,13819:up	http://www.reactome.org/cgi-bin/eventbrowser_st_id?ST_ID=R-MMU-2262749
Cytoskeletal regulation by Rho GTPase	PANTHER	P00016	2	65	110	4944	0.0181818	0.0131472	0.316151	0.628677	Myh14,71960:up|Myh7b,668940:up	http://www.pantherdb.org/pathway/pathwayDiagram.jsp?catAccession=P00016
TRIF-mediated TLR3/TLR4 signaling	Reactome	R-MMU-937061	2	65	1566	78321	0.00127714	0.000829918	0.316151	0.628677	Dhx9,13211:up|Fos,14281:up	http://www.reactome.org/cgi-bin/eventbrowser_st_id?ST_ID=R-MMU-937061
Central carbon metabolism in cancer	KEGG PATHWAY	mmu05230	2	65	520	26776	0.00384615	0.00242755	0.316151	0.628677	Slc16a3,80879:down|Pdgfra,18595:down	http://www.genome.jp/kegg-bin/show_pathway?mmu05230/mmu:80879%09blue/mmu:18595%09blue
Triglyceride Biosynthesis	Reactome	R-MMU-75109	2	66	1566	78321	0.00127714	0.000842686	0.32241	0.62975	Elovl4,83603:down|Elovl7,74559:up	http://www.reactome.org/cgi-bin/eventbrowser_st_id?ST_ID=R-MMU-75109
Collagen degradation	Reactome	R-MMU-1442490	2	66	1566	78321	0.00127714	0.000842686	0.32241	0.62975	Col5a3,53867:up|Col7a1,12836:up	http://www.reactome.org/cgi-bin/eventbrowser_st_id?ST_ID=R-MMU-1442490
Oocyte meiosis	KEGG PATHWAY	mmu04114	3	115	520	26776	0.00576923	0.00429489	0.325532	0.62975	Cpeb1,12877:down|Rec8,56739:down|Stag3,50878:down	http://www.genome.jp/kegg-bin/show_pathway?mmu04114/mmu:56739%09blue/mmu:50878%09blue/mmu:12877%09blue
Histamine H2 receptor mediated signaling pathway	PANTHER	P04386	1	22	110	4944	0.00909091	0.00444984	0.32628	0.62975	Gng3,14704:down	http://www.pantherdb.org/pathway/pathwayDiagram.jsp?catAccession=P04386
Post-translational modification: synthesis of GPI-anchored proteins	Reactome	R-MMU-163125	1	22	1566	78321	0.00063857	0.000280895	0.32628	0.62975	Plaur,18793:up	http://www.reactome.org/cgi-bin/eventbrowser_st_id?ST_ID=R-MMU-163125
Glutamate Neurotransmitter Release Cycle	Reactome	R-MMU-210500	1	22	1566	78321	0.00063857	0.000280895	0.32628	0.62975	Slc17a7,72961:down	http://www.reactome.org/cgi-bin/eventbrowser_st_id?ST_ID=R-MMU-210500
Surfactant metabolism	Reactome	R-MMU-5683826	1	22	1566	78321	0.00063857	0.000280895	0.32628	0.62975	Gata6,14465:down	http://www.reactome.org/cgi-bin/eventbrowser_st_id?ST_ID=R-MMU-5683826
Netrin-1 signaling	Reactome	R-MMU-373752	1	22	1566	78321	0.00063857	0.000280895	0.32628	0.62975	Ntn1,18208:up	http://www.reactome.org/cgi-bin/eventbrowser_st_id?ST_ID=R-MMU-373752
Regulation of actin cytoskeleton	KEGG PATHWAY	mmu04810	5	217	520	26776	0.00961538	0.00810427	0.327322	0.62975	Myl9,98932:down|Pdgfra,18595:down|Fgf17,14171:down|Myh14,71960:up|Fgf21,56636:down	http://www.genome.jp/kegg-bin/show_pathway?mmu04810/mmu:14171%09blue/mmu:71960%09red/mmu:18595%09blue/mmu:56636%09blue/mmu:98932%09blue
Peptide hormone metabolism	Reactome	R-MMU-2980736	2	67	1566	78321	0.00127714	0.000855454	0.328654	0.62975	Pla2g7,27226:up|Ren1,19701:up	http://www.reactome.org/cgi-bin/eventbrowser_st_id?ST_ID=R-MMU-2980736
Amphetamine addiction	KEGG PATHWAY	mmu05031	2	67	520	26776	0.00384615	0.00250224	0.328654	0.62975	Fosb,14282:up|Fos,14281:up	http://www.genome.jp/kegg-bin/show_pathway?mmu05031/mmu:14282%09red/mmu:14281%09red
Fc epsilon RI signaling pathway	KEGG PATHWAY	mmu04664	2	67	520	26776	0.00384615	0.00250224	0.328654	0.62975	Pla2g4c,232889:up|Pla2g4e,329502:up	http://www.genome.jp/kegg-bin/show_pathway?mmu04664/mmu:329502%09red/mmu:232889%09red
Toll Like Receptor 10 (TLR10) Cascade	Reactome	R-MMU-168142	2	68	1566	78321	0.00127714	0.000868222	0.334882	0.62975	Dhx9,13211:up|Fos,14281:up	http://www.reactome.org/cgi-bin/eventbrowser_st_id?ST_ID=R-MMU-168142
Toll Like Receptor TLR6:TLR2 Cascade	Reactome	R-MMU-168188	2	68	1566	78321	0.00127714	0.000868222	0.334882	0.62975	Dhx9,13211:up|Fos,14281:up	http://www.reactome.org/cgi-bin/eventbrowser_st_id?ST_ID=R-MMU-168188
MyD88:Mal cascade initiated on plasma membrane	Reactome	R-MMU-166058	2	68	1566	78321	0.00127714	0.000868222	0.334882	0.62975	Dhx9,13211:up|Fos,14281:up	http://www.reactome.org/cgi-bin/eventbrowser_st_id?ST_ID=R-MMU-166058
Toll Like Receptor 2 (TLR2) Cascade	Reactome	R-MMU-181438	2	68	1566	78321	0.00127714	0.000868222	0.334882	0.62975	Dhx9,13211:up|Fos,14281:up	http://www.reactome.org/cgi-bin/eventbrowser_st_id?ST_ID=R-MMU-181438
Toll Like Receptor 5 (TLR5) Cascade	Reactome	R-MMU-168176	2	68	1566	78321	0.00127714	0.000868222	0.334882	0.62975	Dhx9,13211:up|Fos,14281:up	http://www.reactome.org/cgi-bin/eventbrowser_st_id?ST_ID=R-MMU-168176
Toll Like Receptor TLR1:TLR2 Cascade	Reactome	R-MMU-168179	2	68	1566	78321	0.00127714	0.000868222	0.334882	0.62975	Dhx9,13211:up|Fos,14281:up	http://www.reactome.org/cgi-bin/eventbrowser_st_id?ST_ID=R-MMU-168179
MyD88 cascade initiated on plasma membrane	Reactome	R-MMU-975871	2	68	1566	78321	0.00127714	0.000868222	0.334882	0.62975	Dhx9,13211:up|Fos,14281:up	http://www.reactome.org/cgi-bin/eventbrowser_st_id?ST_ID=R-MMU-975871
p53 signaling pathway	KEGG PATHWAY	mmu04115	2	68	520	26776	0.00384615	0.00253959	0.334882	0.62975	Adgrb1,107831:up|Trp73,22062:up	http://www.genome.jp/kegg-bin/show_pathway?mmu04115/mmu:22062%09red/mmu:107831%09red
Hemostasis	Reactome	R-MMU-109582	10	485	1566	78321	0.0063857	0.00619246	0.335834	0.62975	Plaur,18793:up|Kif5a,16572:up|Gata6,14465:down|Pde1b,18574:up|Kif26a,668303:up|Atp2b4,381290:up|Rhob,11852:down|Hist1h3i,319153:down|Hist1h3h,319152:down|Slc16a3,80879:down	http://www.reactome.org/cgi-bin/eventbrowser_st_id?ST_ID=R-MMU-109582
Endogenous cannabinoid signaling	PANTHER	P05730	1	23	110	4944	0.00909091	0.0046521	0.337755	0.62975	Gng3,14704:down	http://www.pantherdb.org/pathway/pathwayDiagram.jsp?catAccession=P05730
Antiviral mechanism by IFN-stimulated genes	Reactome	R-MMU-1169410	1	23	1566	78321	0.00063857	0.000293663	0.337755	0.62975	Gm8994,668137:down	http://www.reactome.org/cgi-bin/eventbrowser_st_id?ST_ID=R-MMU-1169410
ISG15 antiviral mechanism	Reactome	R-MMU-1169408	1	23	1566	78321	0.00063857	0.000293663	0.337755	0.62975	Gm8994,668137:down	http://www.reactome.org/cgi-bin/eventbrowser_st_id?ST_ID=R-MMU-1169408
CD209 (DC-SIGN) signaling	Reactome	R-MMU-5621575	1	23	1566	78321	0.00063857	0.000293663	0.337755	0.62975	Icam2,15896:up	http://www.reactome.org/cgi-bin/eventbrowser_st_id?ST_ID=R-MMU-5621575
Chylomicron-mediated lipid transport	Reactome	R-MMU-174800	1	23	1566	78321	0.00063857	0.000293663	0.337755	0.62975	Apoe,11816:up	http://www.reactome.org/cgi-bin/eventbrowser_st_id?ST_ID=R-MMU-174800
Regulation of Complement cascade	Reactome	R-MMU-977606	1	23	1566	78321	0.00063857	0.000293663	0.337755	0.62975	Cd55,13136:up	http://www.reactome.org/cgi-bin/eventbrowser_st_id?ST_ID=R-MMU-977606
Pyruvate metabolism	Reactome	R-MMU-70268	1	23	1566	78321	0.00063857	0.000293663	0.337755	0.62975	Slc16a3,80879:down	http://www.reactome.org/cgi-bin/eventbrowser_st_id?ST_ID=R-MMU-70268
Deadenylation of mRNA	Reactome	R-MMU-429947	1	23	1566	78321	0.00063857	0.000293663	0.337755	0.62975	Gm8994,668137:down	http://www.reactome.org/cgi-bin/eventbrowser_st_id?ST_ID=R-MMU-429947
MyD88-independent TLR3/TLR4 cascade	Reactome	R-MMU-166166	2	70	1566	78321	0.00127714	0.000893758	0.347286	0.639775	Dhx9,13211:up|Fos,14281:up	http://www.reactome.org/cgi-bin/eventbrowser_st_id?ST_ID=R-MMU-166166
Toll Like Receptor 3 (TLR3) Cascade	Reactome	R-MMU-168164	2	70	1566	78321	0.00127714	0.000893758	0.347286	0.639775	Dhx9,13211:up|Fos,14281:up	http://www.reactome.org/cgi-bin/eventbrowser_st_id?ST_ID=R-MMU-168164
@@Pyrimidine metabolism	Reactome	R-MMU-73848	1	24	1566	78321	0.00063857	0.000306431	0.349035	0.639775	Dpys,64705:up	http://www.reactome.org/cgi-bin/eventbrowser_st_id?ST_ID=R-MMU-73848
Basigin interactions	Reactome	R-MMU-210991	1	24	1566	78321	0.00063857	0.000306431	0.349035	0.639775	Slc16a3,80879:down	http://www.reactome.org/cgi-bin/eventbrowser_st_id?ST_ID=R-MMU-210991
PTK6 Regulates RHO GTPases, RAS GTPase and MAP kinases	Reactome	R-MMU-8849471	1	24	1566	78321	0.00063857	0.000306431	0.349035	0.639775	Elmo1,140580:up	http://www.reactome.org/cgi-bin/eventbrowser_st_id?ST_ID=R-MMU-8849471
Ovarian tumor domain proteases	Reactome	R-MMU-5689896	1	24	1566	78321	0.00063857	0.000306431	0.349035	0.639775	Rnf128,66889:up	http://www.reactome.org/cgi-bin/eventbrowser_st_id?ST_ID=R-MMU-5689896
Adrenaline,noradrenaline inhibits insulin secretion	Reactome	R-MMU-400042	1	24	1566	78321	0.00063857	0.000306431	0.349035	0.639775	Gng3,14704:down	http://www.reactome.org/cgi-bin/eventbrowser_st_id?ST_ID=R-MMU-400042
Glycosaminoglycan biosynthesis - heparan sulfate / heparin	KEGG PATHWAY	mmu00534	1	24	520	26776	0.00192308	0.000896325	0.349035	0.639775	Ndst1,15531:up	http://www.genome.jp/kegg-bin/show_pathway?mmu00534/mmu:15531%09red
p53 pathway	PANTHER	P00059	2	71	110	4944	0.0181818	0.0143608	0.35346	0.643766	Adgrb1,107831:up|Trp73,22062:up	http://www.pantherdb.org/pathway/pathwayDiagram.jsp?catAccession=P00059
HTLV-I infection	KEGG PATHWAY	mmu05166	6	279	520	26776	0.0115385	0.0104198	0.357383	0.643766	Tert,21752:up|H2-Q10,15007:down|Fos,14281:up|H2-K1,14972:down|H2-Q7,15018:down|Pdgfra,18595:down	http://www.genome.jp/kegg-bin/show_pathway?mmu05166/mmu:21752%09red/mmu:15018%09blue/mmu:15007%09blue/mmu:14281%09red/mmu:14972%09blue/mmu:18595%09blue
TRAF6 mediated induction of NFkB and MAP kinases upon TLR7/8 or 9 activation	Reactome	R-MMU-975138	2	72	1566	78321	0.00127714	0.000919294	0.359613	0.643766	Dhx9,13211:up|Fos,14281:up	http://www.reactome.org/cgi-bin/eventbrowser_st_id?ST_ID=R-MMU-975138
Beta3 adrenergic receptor signaling pathway	PANTHER	P04379	1	25	110	4944	0.00909091	0.00505663	0.360123	0.643766	Gng3,14704:down	http://www.pantherdb.org/pathway/pathwayDiagram.jsp?catAccession=P04379
heparan sulfate biosynthesis	BioCyc	PWY-6564	1	25	32	2272	0.03125	0.0110035	0.360123	0.643766	Ndst1,15531:up	http://biocyc.org/MOUSE/NEW-IMAGE?type=NIL&object=PWY-6564
Extension of Telomeres	Reactome	R-MMU-180786	1	25	1566	78321	0.00063857	0.000319199	0.360123	0.643766	Tert,21752:up	http://www.reactome.org/cgi-bin/eventbrowser_st_id?ST_ID=R-MMU-180786
Telomere Maintenance	Reactome	R-MMU-157579	1	25	1566	78321	0.00063857	0.000319199	0.360123	0.643766	Tert,21752:up	http://www.reactome.org/cgi-bin/eventbrowser_st_id?ST_ID=R-MMU-157579
Termination of translesion DNA synthesis	Reactome	R-MMU-5656169	1	25	1566	78321	0.00063857	0.000319199	0.360123	0.643766	Usp43,216835:up	http://www.reactome.org/cgi-bin/eventbrowser_st_id?ST_ID=R-MMU-5656169
TAK1 activates NFkB by phosphorylation and activation of IKKs complex	Reactome	R-MMU-445989	1	25	1566	78321	0.00063857	0.000319199	0.360123	0.643766	Dhx9,13211:up	http://www.reactome.org/cgi-bin/eventbrowser_st_id?ST_ID=R-MMU-445989
NCAM1 interactions	Reactome	R-MMU-419037	1	25	1566	78321	0.00063857	0.000319199	0.360123	0.643766	Col5a3,53867:up	http://www.reactome.org/cgi-bin/eventbrowser_st_id?ST_ID=R-MMU-419037
SHC-mediated cascade:FGFR2	Reactome	R-MMU-5654699	1	25	1566	78321	0.00063857	0.000319199	0.360123	0.643766	Fgf17,14171:down	http://www.reactome.org/cgi-bin/eventbrowser_st_id?ST_ID=R-MMU-5654699
Phase 1 - inactivation of fast Na+ channels	Reactome	R-MMU-5576894	1	25	1566	78321	0.00063857	0.000319199	0.360123	0.643766	Cacng6,54378:down	http://www.reactome.org/cgi-bin/eventbrowser_st_id?ST_ID=R-MMU-5576894
Phagosome	KEGG PATHWAY	mmu04145	4	175	520	26776	0.00769231	0.0065357	0.36323	0.643903	H2-Q7,15018:down|Fcgr2b,14130:up|H2-Q10,15007:down|H2-K1,14972:down	http://www.genome.jp/kegg-bin/show_pathway?mmu04145/mmu:15007%09blue/mmu:14972%09blue/mmu:15018%09blue/mmu:14130%09red
G2/M DNA damage checkpoint	Reactome	R-MMU-69473	2	73	1566	78321	0.00127714	0.000932062	0.365744	0.643903	Hist1h4d,319156:down|Hist1h4n,319161:down	http://www.reactome.org/cgi-bin/eventbrowser_st_id?ST_ID=R-MMU-69473
Adaptive Immune System	Reactome	R-MMU-1280218	11	554	1566	78321	0.00702427	0.00707345	0.368007	0.643903	Cd22,12483:up|Fgf17,14171:down|Icam2,15896:up|Lnpep,240028:up|H2-K1,14972:down|H2-Q10,15007:down|Kif26a,668303:up|H2-Q7,15018:down|Dynll2,68097:up|Kif5a,16572:up|Pdgfra,18595:down	http://www.reactome.org/cgi-bin/eventbrowser_st_id?ST_ID=R-MMU-1280218
G protein gated Potassium channels	Reactome	R-MMU-1296059	1	26	1566	78321	0.00063857	0.000331967	0.371023	0.643903	Gng3,14704:down	http://www.reactome.org/cgi-bin/eventbrowser_st_id?ST_ID=R-MMU-1296059
Inhibition of voltage gated Ca2+ channels via Gbeta/gamma subunits	Reactome	R-MMU-997272	1	26	1566	78321	0.00063857	0.000331967	0.371023	0.643903	Gng3,14704:down	http://www.reactome.org/cgi-bin/eventbrowser_st_id?ST_ID=R-MMU-997272
Calmodulin induced events	Reactome	R-MMU-111933	1	26	1566	78321	0.00063857	0.000331967	0.371023	0.643903	Pde1b,18574:up	http://www.reactome.org/cgi-bin/eventbrowser_st_id?ST_ID=R-MMU-111933
CaM pathway	Reactome	R-MMU-111997	1	26	1566	78321	0.00063857	0.000331967	0.371023	0.643903	Pde1b,18574:up	http://www.reactome.org/cgi-bin/eventbrowser_st_id?ST_ID=R-MMU-111997
Laminin interactions	Reactome	R-MMU-3000157	1	26	1566	78321	0.00063857	0.000331967	0.371023	0.643903	Col7a1,12836:up	http://www.reactome.org/cgi-bin/eventbrowser_st_id?ST_ID=R-MMU-3000157
Activation of G protein gated Potassium channels	Reactome	R-MMU-1296041	1	26	1566	78321	0.00063857	0.000331967	0.371023	0.643903	Gng3,14704:down	http://www.reactome.org/cgi-bin/eventbrowser_st_id?ST_ID=R-MMU-1296041
MyD88 dependent cascade initiated on endosome	Reactome	R-MMU-975155	2	74	1566	78321	0.00127714	0.00094483	0.371852	0.643903	Dhx9,13211:up|Fos,14281:up	http://www.reactome.org/cgi-bin/eventbrowser_st_id?ST_ID=R-MMU-975155
Toll Like Receptor 7/8 (TLR7/8) Cascade	Reactome	R-MMU-168181	2	74	1566	78321	0.00127714	0.00094483	0.371852	0.643903	Dhx9,13211:up|Fos,14281:up	http://www.reactome.org/cgi-bin/eventbrowser_st_id?ST_ID=R-MMU-168181
Transcriptional misregulation in cancer	KEGG PATHWAY	mmu05202	4	178	520	26776	0.00769231	0.00664774	0.374795	0.643903	Hist1h3i,319153:down|Id2,15902:up|Hist1h3h,319152:down|Etv6,14011:up	http://www.genome.jp/kegg-bin/show_pathway?mmu05202/mmu:14011%09red/mmu:15902%09red/mmu:319152%09blue/mmu:319153%09blue
Mitotic Prophase	Reactome	R-MMU-68875	2	75	1566	78321	0.00127714	0.000957598	0.377937	0.643903	Hist1h4d,319156:down|Hist1h4n,319161:down	http://www.reactome.org/cgi-bin/eventbrowser_st_id?ST_ID=R-MMU-68875
Activated TLR4 signalling	Reactome	R-MMU-166054	2	75	1566	78321	0.00127714	0.000957598	0.377937	0.643903	Dhx9,13211:up|Fos,14281:up	http://www.reactome.org/cgi-bin/eventbrowser_st_id?ST_ID=R-MMU-166054
@@Glycolysis	Reactome	R-MMU-70171	1	27	1566	78321	0.00063857	0.000344735	0.381737	0.643903	Eno2,13807:down	http://www.reactome.org/cgi-bin/eventbrowser_st_id?ST_ID=R-MMU-70171
Axon guidance mediated by netrin	PANTHER	P00009	1	27	110	4944	0.00909091	0.00546117	0.381737	0.643903	Ntn1,18208:up	http://www.pantherdb.org/pathway/pathwayDiagram.jsp?catAccession=P00009
Negative regulation of FGFR3 signaling	Reactome	R-MMU-5654732	1	27	1566	78321	0.00063857	0.000344735	0.381737	0.643903	Fgf17,14171:down	http://www.reactome.org/cgi-bin/eventbrowser_st_id?ST_ID=R-MMU-5654732
COPI-independent Golgi-to-ER retrograde traffic	Reactome	R-MMU-6811436	1	27	1566	78321	0.00063857	0.000344735	0.381737	0.643903	Dynll2,68097:up	http://www.reactome.org/cgi-bin/eventbrowser_st_id?ST_ID=R-MMU-6811436
EPHA-mediated growth cone collapse	Reactome	R-MMU-3928663	1	27	1566	78321	0.00063857	0.000344735	0.381737	0.643903	Shb,230126:up	http://www.reactome.org/cgi-bin/eventbrowser_st_id?ST_ID=R-MMU-3928663
Cooperation of PDCL (PhLP1) and TRiC/CCT in G-protein beta folding	Reactome	R-MMU-6814122	1	27	1566	78321	0.00063857	0.000344735	0.381737	0.643903	Rgs9,19739:up	http://www.reactome.org/cgi-bin/eventbrowser_st_id?ST_ID=R-MMU-6814122
Platelet calcium homeostasis	Reactome	R-MMU-418360	1	27	1566	78321	0.00063857	0.000344735	0.381737	0.643903	Atp2b4,381290:up	http://www.reactome.org/cgi-bin/eventbrowser_st_id?ST_ID=R-MMU-418360
Cargo concentration in the ER	Reactome	R-MMU-5694530	1	27	1566	78321	0.00063857	0.000344735	0.381737	0.643903	Col7a1,12836:up	http://www.reactome.org/cgi-bin/eventbrowser_st_id?ST_ID=R-MMU-5694530
DAG and IP3 signaling	Reactome	R-MMU-1489509	1	27	1566	78321	0.00063857	0.000344735	0.381737	0.643903	Pde1b,18574:up	http://www.reactome.org/cgi-bin/eventbrowser_st_id?ST_ID=R-MMU-1489509
MAPK targets/ Nuclear events mediated by MAP kinases	Reactome	R-MMU-450282	1	27	1566	78321	0.00063857	0.000344735	0.381737	0.643903	Fos,14281:up	http://www.reactome.org/cgi-bin/eventbrowser_st_id?ST_ID=R-MMU-450282
PLC-gamma1 signalling	Reactome	R-MMU-167021	1	27	1566	78321	0.00063857	0.000344735	0.381737	0.643903	Pde1b,18574:up	http://www.reactome.org/cgi-bin/eventbrowser_st_id?ST_ID=R-MMU-167021
TRP channels	Reactome	R-MMU-3295583	1	27	1566	78321	0.00063857	0.000344735	0.381737	0.643903	Trpm1,17364:up	http://www.reactome.org/cgi-bin/eventbrowser_st_id?ST_ID=R-MMU-3295583
Collecting duct acid secretion	KEGG PATHWAY	mmu04966	1	27	520	26776	0.00192308	0.00100837	0.381737	0.643903	Atp4a,11944:down	http://www.genome.jp/kegg-bin/show_pathway?mmu04966/mmu:11944%09blue
Maturity onset diabetes of the young	KEGG PATHWAY	mmu04950	1	27	520	26776	0.00192308	0.00100837	0.381737	0.643903	Neurog3,11925:down	http://www.genome.jp/kegg-bin/show_pathway?mmu04950/mmu:11925%09blue
Butanoate metabolism	KEGG PATHWAY	mmu00650	1	27	520	26776	0.00192308	0.00100837	0.381737	0.643903	Acsm4,233801:up	http://www.genome.jp/kegg-bin/show_pathway?mmu00650/mmu:233801%09red
Vascular smooth muscle contraction	KEGG PATHWAY	mmu04270	3	128	520	26776	0.00576923	0.0047804	0.385807	0.644124	Pla2g4c,232889:up|Pla2g4e,329502:up|Myl9,98932:down	http://www.genome.jp/kegg-bin/show_pathway?mmu04270/mmu:329502%09red/mmu:98932%09blue/mmu:232889%09red
Toll Like Receptor 9 (TLR9) Cascade	Reactome	R-MMU-168138	2	77	1566	78321	0.00127714	0.000983134	0.390031	0.644124	Dhx9,13211:up|Fos,14281:up	http://www.reactome.org/cgi-bin/eventbrowser_st_id?ST_ID=R-MMU-168138
PI3K Cascade	Reactome	R-MMU-109704	2	77	1566	78321	0.00127714	0.000983134	0.390031	0.644124	Fgf17,14171:down|Eef2k,13631:up	http://www.reactome.org/cgi-bin/eventbrowser_st_id?ST_ID=R-MMU-109704
Platinum drug resistance	KEGG PATHWAY	mmu01524	2	77	520	26776	0.00384615	0.00287571	0.390031	0.644124	Gstm5,14866:down|Gsta3,14859:up	http://www.genome.jp/kegg-bin/show_pathway?mmu01524/mmu:14866%09blue/mmu:14859%09red
Salivary secretion	KEGG PATHWAY	mmu04970	2	77	520	26776	0.00384615	0.00287571	0.390031	0.644124	Atp2b4,381290:up|Cd38,12494:up	http://www.genome.jp/kegg-bin/show_pathway?mmu04970/mmu:12494%09red/mmu:381290%09red
Osteoclast differentiation	KEGG PATHWAY	mmu04380	3	129	520	26776	0.00576923	0.00481775	0.390403	0.644124	Fosb,14282:up|Fcgr2b,14130:up|Fos,14281:up	http://www.genome.jp/kegg-bin/show_pathway?mmu04380/mmu:14282%09red/mmu:14281%09red/mmu:14130%09red
Insulin/IGF pathway-mitogen activated protein kinase kinase/MAP kinase cascade	PANTHER	P00032	1	28	110	4944	0.00909091	0.00566343	0.392269	0.644124	Fos,14281:up	http://www.pantherdb.org/pathway/pathwayDiagram.jsp?catAccession=P00032
Interleukin-6 family signaling	Reactome	R-MMU-6783589	1	28	1566	78321	0.00063857	0.000357503	0.392269	0.644124	Il6ra,16194:up	http://www.reactome.org/cgi-bin/eventbrowser_st_id?ST_ID=R-MMU-6783589
Protein folding	Reactome	R-MMU-391251	1	28	1566	78321	0.00063857	0.000357503	0.392269	0.644124	Rgs9,19739:up	http://www.reactome.org/cgi-bin/eventbrowser_st_id?ST_ID=R-MMU-391251
Chaperonin-mediated protein folding	Reactome	R-MMU-390466	1	28	1566	78321	0.00063857	0.000357503	0.392269	0.644124	Rgs9,19739:up	http://www.reactome.org/cgi-bin/eventbrowser_st_id?ST_ID=R-MMU-390466
Glutathione conjugation	Reactome	R-MMU-156590	1	28	1566	78321	0.00063857	0.000357503	0.392269	0.644124	Gstm5,14866:down	http://www.reactome.org/cgi-bin/eventbrowser_st_id?ST_ID=R-MMU-156590
Ca-dependent events	Reactome	R-MMU-111996	1	28	1566	78321	0.00063857	0.000357503	0.392269	0.644124	Pde1b,18574:up	http://www.reactome.org/cgi-bin/eventbrowser_st_id?ST_ID=R-MMU-111996
Negative regulation of FGFR4 signaling	Reactome	R-MMU-5654733	1	28	1566	78321	0.00063857	0.000357503	0.392269	0.644124	Fgf17,14171:down	http://www.reactome.org/cgi-bin/eventbrowser_st_id?ST_ID=R-MMU-5654733
Biosynthesis of unsaturated fatty acids	KEGG PATHWAY	mmu01040	1	28	520	26776	0.00192308	0.00104571	0.392269	0.644124	Acox3,80911:up	http://www.genome.jp/kegg-bin/show_pathway?mmu01040/mmu:80911%09red
Cell Cycle	Reactome	R-MMU-1640170	11	566	1566	78321	0.00702427	0.00722667	0.39392	0.645612	Hist3h2ba,78303:down|Stag3,50878:down|Sgol2b,244495:up|Hist1h2ae,319166:down|Hist1h4d,319156:down|Tert,21752:up|Hist1h4n,319161:down|Hist1h2bk,319184:down|Rec8,56739:down|Hist1h3i,319153:down|Hist1h3h,319152:down	http://www.reactome.org/cgi-bin/eventbrowser_st_id?ST_ID=R-MMU-1640170
Metabolism of polyamines	Reactome	R-MMU-351202	2	78	1566	78321	0.00127714	0.000995901	0.396039	0.64664	Nqo1,18104:up|Ckmt1,12716:up	http://www.reactome.org/cgi-bin/eventbrowser_st_id?ST_ID=R-MMU-351202
PI5P, PP2A and IER3 Regulate PI3K/AKT Signaling	Reactome	R-MMU-6811558	2	78	1566	78321	0.00127714	0.000995901	0.396039	0.64664	Fgf17,14171:down|Pdgfra,18595:down	http://www.reactome.org/cgi-bin/eventbrowser_st_id?ST_ID=R-MMU-6811558
fatty acid beta-oxidation I	BioCyc	FAO-PWY	1	29	32	2272	0.03125	0.0127641	0.402622	0.654922	Acsm4,233801:up	http://biocyc.org/MOUSE/NEW-IMAGE?type=NIL&object=FAO-PWY
Regulation of Insulin-like Growth Factor (IGF) transport and uptake by Insulin-like Growth Factor Binding Proteins (IGFBPs)	Reactome	R-MMU-381426	1	29	1566	78321	0.00063857	0.000370271	0.402622	0.654922	Igfbp4,16010:up	http://www.reactome.org/cgi-bin/eventbrowser_st_id?ST_ID=R-MMU-381426
Dopaminergic synapse	KEGG PATHWAY	mmu04728	3	133	520	26776	0.00576923	0.00496713	0.408697	0.657899	Gng3,14704:down|Kif5a,16572:up|Fos,14281:up	http://www.genome.jp/kegg-bin/show_pathway?mmu04728/mmu:14281%09red/mmu:14704%09blue/mmu:16572%09red
Asparagine N-linked glycosylation	Reactome	R-MMU-446203	5	242	1566	78321	0.00319285	0.00308985	0.411344	0.657899	Sptbn4,80297:up|Dynll2,68097:up|Col7a1,12836:up|Tmed3,66111:down|Cd55,13136:up	http://www.reactome.org/cgi-bin/eventbrowser_st_id?ST_ID=R-MMU-446203
Opioid prodynorphin pathway	PANTHER	P05916	1	30	110	4944	0.00909091	0.00606796	0.412799	0.657899	Gng3,14704:down	http://www.pantherdb.org/pathway/pathwayDiagram.jsp?catAccession=P05916
5HT4 type receptor mediated signaling pathway	PANTHER	P04376	1	30	110	4944	0.00909091	0.00606796	0.412799	0.657899	Gng3,14704:down	http://www.pantherdb.org/pathway/pathwayDiagram.jsp?catAccession=P04376
Enkephalin release	PANTHER	P05913	1	30	110	4944	0.00909091	0.00606796	0.412799	0.657899	Gng3,14704:down	http://www.pantherdb.org/pathway/pathwayDiagram.jsp?catAccession=P05913
Cortocotropin releasing factor receptor signaling pathway	PANTHER	P04380	1	30	110	4944	0.00909091	0.00606796	0.412799	0.657899	Gng3,14704:down	http://www.pantherdb.org/pathway/pathwayDiagram.jsp?catAccession=P04380
Intrinsic Pathway for Apoptosis	Reactome	R-MMU-109606	1	30	1566	78321	0.00063857	0.000383039	0.412799	0.657899	Dynll2,68097:up	http://www.reactome.org/cgi-bin/eventbrowser_st_id?ST_ID=R-MMU-109606
Gluconeogenesis	Reactome	R-MMU-70263	1	30	1566	78321	0.00063857	0.000383039	0.412799	0.657899	Eno2,13807:down	http://www.reactome.org/cgi-bin/eventbrowser_st_id?ST_ID=R-MMU-70263
Negative regulation of FGFR1 signaling	Reactome	R-MMU-5654726	1	30	1566	78321	0.00063857	0.000383039	0.412799	0.657899	Fgf17,14171:down	http://www.reactome.org/cgi-bin/eventbrowser_st_id?ST_ID=R-MMU-5654726
EGFR interacts with phospholipase C-gamma	Reactome	R-MMU-212718	1	30	1566	78321	0.00063857	0.000383039	0.412799	0.657899	Pde1b,18574:up	http://www.reactome.org/cgi-bin/eventbrowser_st_id?ST_ID=R-MMU-212718
Other types of O-glycan biosynthesis	KEGG PATHWAY	mmu00514	1	30	520	26776	0.00192308	0.00112041	0.412799	0.657899	Fut9,14348:up	http://www.genome.jp/kegg-bin/show_pathway?mmu00514/mmu:14348%09red
EGFR tyrosine kinase inhibitor resistance	KEGG PATHWAY	mmu01521	2	81	520	26776	0.00384615	0.0030251	0.413895	0.658435	Il6ra,16194:up|Pdgfra,18595:down	http://www.genome.jp/kegg-bin/show_pathway?mmu01521/mmu:16194%09red/mmu:18595%09blue
Opioid proenkephalin pathway	PANTHER	P05915	1	31	110	4944	0.00909091	0.00627023	0.422804	0.662715	Gng3,14704:down	http://www.pantherdb.org/pathway/pathwayDiagram.jsp?catAccession=P05915
Phase 0 - rapid depolarisation	Reactome	R-MMU-5576892	1	31	1566	78321	0.00063857	0.000395807	0.422804	0.662715	Cacng6,54378:down	http://www.reactome.org/cgi-bin/eventbrowser_st_id?ST_ID=R-MMU-5576892
Glucagon-type ligand receptors	Reactome	R-MMU-420092	1	31	1566	78321	0.00063857	0.000395807	0.422804	0.662715	Gng3,14704:down	http://www.reactome.org/cgi-bin/eventbrowser_st_id?ST_ID=R-MMU-420092
Striated Muscle Contraction	Reactome	R-MMU-390522	1	31	1566	78321	0.00063857	0.000395807	0.422804	0.662715	Mybpc1,109272:up	http://www.reactome.org/cgi-bin/eventbrowser_st_id?ST_ID=R-MMU-390522
Propanoate metabolism	KEGG PATHWAY	mmu00640	1	31	520	26776	0.00192308	0.00115775	0.422804	0.662715	Acss1,68738:up	http://www.genome.jp/kegg-bin/show_pathway?mmu00640/mmu:68738%09red
Interleukin signaling pathway	PANTHER	P00036	2	83	110	4944	0.0181818	0.016788	0.425652	0.662715	Il6ra,16194:up|Fos,14281:up	http://www.pantherdb.org/pathway/pathwayDiagram.jsp?catAccession=P00036
Negative regulation of the PI3K/AKT network	Reactome	R-MMU-199418	2	83	1566	78321	0.00127714	0.00105974	0.425652	0.662715	Fgf17,14171:down|Pdgfra,18595:down	http://www.reactome.org/cgi-bin/eventbrowser_st_id?ST_ID=R-MMU-199418
ECM-receptor interaction	KEGG PATHWAY	mmu04512	2	83	520	26776	0.00384615	0.00309979	0.425652	0.662715	Sdc1,20969:up|Agrn,11603:up	http://www.genome.jp/kegg-bin/show_pathway?mmu04512/mmu:20969%09red/mmu:11603%09red
Transmission across Chemical Synapses	Reactome	R-MMU-112315	4	192	1566	78321	0.00255428	0.00245145	0.428381	0.662715	Chrna4,11438:up|Gng3,14704:down|Slc17a7,72961:down|Naaa,67111:up	http://www.reactome.org/cgi-bin/eventbrowser_st_id?ST_ID=R-MMU-112315
PPAR signaling pathway	KEGG PATHWAY	mmu03320	2	84	520	26776	0.00384615	0.00313714	0.431484	0.662715	Fabp3,14077:up|Acox3,80911:up	http://www.genome.jp/kegg-bin/show_pathway?mmu03320/mmu:80911%09red/mmu:14077%09red
Hypertrophic cardiomyopathy (HCM)	KEGG PATHWAY	mmu05410	2	84	520	26776	0.00384615	0.00313714	0.431484	0.662715	Ryr2,20191:up|Cacng6,54378:down	http://www.genome.jp/kegg-bin/show_pathway?mmu05410/mmu:54378%09blue/mmu:20191%09red
Opioid proopiomelanocortin pathway	PANTHER	P05917	1	32	110	4944	0.00909091	0.00647249	0.432638	0.662715	Gng3,14704:down	http://www.pantherdb.org/pathway/pathwayDiagram.jsp?catAccession=P05917
phospholipases	BioCyc	LIPASYN-PWY	1	32	32	2272	0.03125	0.0140845	0.432638	0.662715	Pla2g4e,329502:up	http://biocyc.org/MOUSE/NEW-IMAGE?type=NIL&object=LIPASYN-PWY
Inwardly rectifying K+ channels	Reactome	R-MMU-1296065	1	32	1566	78321	0.00063857	0.000408575	0.432638	0.662715	Gng3,14704:down	http://www.reactome.org/cgi-bin/eventbrowser_st_id?ST_ID=R-MMU-1296065
Amino acid transport across the plasma membrane	Reactome	R-MMU-352230	1	32	1566	78321	0.00063857	0.000408575	0.432638	0.662715	Slc43a1,72401:down	http://www.reactome.org/cgi-bin/eventbrowser_st_id?ST_ID=R-MMU-352230
Gamma carboxylation, hypusine formation and arylsulfatase activation	Reactome	R-MMU-163841	1	32	1566	78321	0.00063857	0.000408575	0.432638	0.662715	Bglap3,12095:up	http://www.reactome.org/cgi-bin/eventbrowser_st_id?ST_ID=R-MMU-163841
Apoptotic cleavage of cellular proteins	Reactome	R-MMU-111465	1	32	1566	78321	0.00063857	0.000408575	0.432638	0.662715	Plec,18810:up	http://www.reactome.org/cgi-bin/eventbrowser_st_id?ST_ID=R-MMU-111465
Translesion synthesis by Y family DNA polymerases bypasses lesions on DNA template	Reactome	R-MMU-110313	1	32	1566	78321	0.00063857	0.000408575	0.432638	0.662715	Usp43,216835:up	http://www.reactome.org/cgi-bin/eventbrowser_st_id?ST_ID=R-MMU-110313
Metalloprotease DUBs	Reactome	R-MMU-5689901	1	32	1566	78321	0.00063857	0.000408575	0.432638	0.662715	Hist1h2ae,319166:down	http://www.reactome.org/cgi-bin/eventbrowser_st_id?ST_ID=R-MMU-5689901
Negative regulation of FGFR2 signaling	Reactome	R-MMU-5654727	1	32	1566	78321	0.00063857	0.000408575	0.432638	0.662715	Fgf17,14171:down	http://www.reactome.org/cgi-bin/eventbrowser_st_id?ST_ID=R-MMU-5654727
Apoptosis - multiple species	KEGG PATHWAY	mmu04215	1	32	520	26776	0.00192308	0.0011951	0.432638	0.662715	Birc7,329581:up	http://www.genome.jp/kegg-bin/show_pathway?mmu04215/mmu:329581%09red
Signaling pathways regulating pluripotency of stem cells	KEGG PATHWAY	mmu04550	3	140	520	26776	0.00576923	0.00522856	0.440285	0.672727	Id4,15904:up|Id2,15902:up|Id3,15903:up	http://www.genome.jp/kegg-bin/show_pathway?mmu04550/mmu:15904%09red/mmu:15903%09red/mmu:15902%09red
GABA-B receptor II signaling	PANTHER	P05731	1	33	110	4944	0.00909091	0.00667476	0.442304	0.672727	Gng3,14704:down	http://www.pantherdb.org/pathway/pathwayDiagram.jsp?catAccession=P05731
Glucagon signaling in metabolic regulation	Reactome	R-MMU-163359	1	33	1566	78321	0.00063857	0.000421343	0.442304	0.672727	Gng3,14704:down	http://www.reactome.org/cgi-bin/eventbrowser_st_id?ST_ID=R-MMU-163359
beta-Alanine metabolism	KEGG PATHWAY	mmu00410	1	33	520	26776	0.00192308	0.00123245	0.442304	0.672727	Dpys,64705:up	http://www.genome.jp/kegg-bin/show_pathway?mmu00410/mmu:64705%09red
Gap junction	KEGG PATHWAY	mmu04540	2	86	520	26776	0.00384615	0.00321183	0.443053	0.672727	Pdgfra,18595:down|Gja1,14609:up	http://www.genome.jp/kegg-bin/show_pathway?mmu04540/mmu:14609%09red/mmu:18595%09blue
Complement and coagulation cascades	KEGG PATHWAY	mmu04610	2	87	520	26776	0.00384615	0.00324918	0.448789	0.680244	Cd55,13136:up|Plaur,18793:up	http://www.genome.jp/kegg-bin/show_pathway?mmu04610/mmu:18793%09red/mmu:13136%09red
Class I MHC mediated antigen processing & presentation	Reactome	R-MMU-983169	4	198	1566	78321	0.00255428	0.00252806	0.451006	0.681246	H2-Q7,15018:down|H2-Q10,15007:down|Lnpep,240028:up|H2-K1,14972:down	http://www.reactome.org/cgi-bin/eventbrowser_st_id?ST_ID=R-MMU-983169
Binding and Uptake of Ligands by Scavenger Receptors	Reactome	R-MMU-2173782	1	34	1566	78321	0.00063857	0.000434111	0.451807	0.681246	Apoe,11816:up	http://www.reactome.org/cgi-bin/eventbrowser_st_id?ST_ID=R-MMU-2173782
Prion diseases	KEGG PATHWAY	mmu05020	1	34	520	26776	0.00192308	0.00126979	0.451807	0.681246	Notch1,18128:up	http://www.genome.jp/kegg-bin/show_pathway?mmu05020/mmu:18128%09red
Toll Like Receptor 4 (TLR4) Cascade	Reactome	R-MMU-166016	2	88	1566	78321	0.00127714	0.00112358	0.454491	0.681736	Dhx9,13211:up|Fos,14281:up	http://www.reactome.org/cgi-bin/eventbrowser_st_id?ST_ID=R-MMU-166016
Dilated cardiomyopathy	KEGG PATHWAY	mmu05414	2	88	520	26776	0.00384615	0.00328653	0.454491	0.681736	Ryr2,20191:up|Cacng6,54378:down	http://www.genome.jp/kegg-bin/show_pathway?mmu05414/mmu:54378%09blue/mmu:20191%09red
GnRH signaling pathway	KEGG PATHWAY	mmu04912	2	88	520	26776	0.00384615	0.00328653	0.454491	0.681736	Pla2g4c,232889:up|Pla2g4e,329502:up	http://www.genome.jp/kegg-bin/show_pathway?mmu04912/mmu:329502%09red/mmu:232889%09red
Phospholipase D signaling pathway	KEGG PATHWAY	mmu04072	3	144	520	26776	0.00576923	0.00537795	0.458045	0.684615	Pla2g4c,232889:up|Pla2g4e,329502:up|Pdgfra,18595:down	http://www.genome.jp/kegg-bin/show_pathway?mmu04072/mmu:329502%09red/mmu:18595%09blue/mmu:232889%09red
p38 MAPK pathway	PANTHER	P05918	1	35	110	4944	0.00909091	0.00707929	0.461148	0.684615	Eef2k,13631:up	http://www.pantherdb.org/pathway/pathwayDiagram.jsp?catAccession=P05918
Complement cascade	Reactome	R-MMU-166658	1	35	1566	78321	0.00063857	0.000446879	0.461148	0.684615	Cd55,13136:up	http://www.reactome.org/cgi-bin/eventbrowser_st_id?ST_ID=R-MMU-166658
Purine metabolism	Reactome	R-MMU-73847	1	35	1566	78321	0.00063857	0.000446879	0.461148	0.684615	Lhpp,76429:down	http://www.reactome.org/cgi-bin/eventbrowser_st_id?ST_ID=R-MMU-73847
Intra-Golgi traffic	Reactome	R-MMU-6811438	1	35	1566	78321	0.00063857	0.000446879	0.461148	0.684615	Alppl2,11650:down	http://www.reactome.org/cgi-bin/eventbrowser_st_id?ST_ID=R-MMU-6811438
Nicotinate and nicotinamide metabolism	KEGG PATHWAY	mmu00760	1	35	520	26776	0.00192308	0.00130714	0.461148	0.684615	Cd38,12494:up	http://www.genome.jp/kegg-bin/show_pathway?mmu00760/mmu:12494%09red
Angiotensin II-stimulated signaling through G proteins and beta-arrestin	PANTHER	P05911	1	36	110	4944	0.00909091	0.00728155	0.47033	0.694678	Gng3,14704:down	http://www.pantherdb.org/pathway/pathwayDiagram.jsp?catAccession=P05911
Blood coagulation	PANTHER	P00011	1	36	110	4944	0.00909091	0.00728155	0.47033	0.694678	Plaur,18793:up	http://www.pantherdb.org/pathway/pathwayDiagram.jsp?catAccession=P00011
Glucagon-like Peptide-1 (GLP1) regulates insulin secretion	Reactome	R-MMU-381676	1	36	1566	78321	0.00063857	0.000459647	0.47033	0.694678	Gng3,14704:down	http://www.reactome.org/cgi-bin/eventbrowser_st_id?ST_ID=R-MMU-381676
UCH proteinases	Reactome	R-MMU-5689603	2	91	1566	78321	0.00127714	0.00116189	0.471391	0.695061	Hist1h2ae,319166:down|Uchl4,93841:down	http://www.reactome.org/cgi-bin/eventbrowser_st_id?ST_ID=R-MMU-5689603
MAPK1/MAPK3 signaling	Reactome	R-MMU-5684996	4	204	1566	78321	0.00255428	0.00260467	0.473337	0.696746	Il6ra,16194:up|Pdgfra,18595:down|Fgf17,14171:down|Sptbn4,80297:up	http://www.reactome.org/cgi-bin/eventbrowser_st_id?ST_ID=R-MMU-5684996
Morphine addiction	KEGG PATHWAY	mmu05032	2	92	520	26776	0.00384615	0.00343591	0.476954	0.70088	Pde1b,18574:up|Gng3,14704:down	http://www.genome.jp/kegg-bin/show_pathway?mmu05032/mmu:18574%09red/mmu:14704%09blue
Deactivation of the beta-catenin transactivating complex	Reactome	R-MMU-3769402	1	37	1566	78321	0.00063857	0.000472415	0.479356	0.703217	Sox4,20677:up	http://www.reactome.org/cgi-bin/eventbrowser_st_id?ST_ID=R-MMU-3769402
Potassium Channels	Reactome	R-MMU-1296071	2	94	1566	78321	0.00127714	0.00120019	0.487973	0.709039	Kcnh3,16512:up|Gng3,14704:down	http://www.reactome.org/cgi-bin/eventbrowser_st_id?ST_ID=R-MMU-1296071
Metabolism of nucleotides	Reactome	R-MMU-15869	2	94	1566	78321	0.00127714	0.00120019	0.487973	0.709039	Lhpp,76429:down|Dpys,64705:up	http://www.reactome.org/cgi-bin/eventbrowser_st_id?ST_ID=R-MMU-15869
Histidine, lysine, phenylalanine, tyrosine, proline and tryptophan catabolism	Reactome	R-MMU-6788656	1	38	1566	78321	0.00063857	0.000485183	0.488228	0.709039	Aass,30956:up	http://www.reactome.org/cgi-bin/eventbrowser_st_id?ST_ID=R-MMU-6788656
mTOR signalling	Reactome	R-MMU-165159	1	38	1566	78321	0.00063857	0.000485183	0.488228	0.709039	Eef2k,13631:up	http://www.reactome.org/cgi-bin/eventbrowser_st_id?ST_ID=R-MMU-165159
Tyrosine metabolism	KEGG PATHWAY	mmu00350	1	38	520	26776	0.00192308	0.00141918	0.488228	0.709039	Adh1,11522:up	http://www.genome.jp/kegg-bin/show_pathway?mmu00350/mmu:11522%09red
Adrenergic signaling in cardiomyocytes	KEGG PATHWAY	mmu04261	3	151	520	26776	0.00576923	0.00563938	0.488526	0.709039	Atp2b4,381290:up|Ryr2,20191:up|Cacng6,54378:down	http://www.genome.jp/kegg-bin/show_pathway?mmu04261/mmu:381290%09red/mmu:54378%09blue/mmu:20191%09red
Innate Immune System	Reactome	R-MMU-168249	11	610	1566	78321	0.00702427	0.00778846	0.489049	0.709039	Dhx9,13211:up|Fgf17,14171:down|Icam2,15896:up|Fos,14281:up|Fcgr2b,14130:up|Pde1b,18574:up|Cd55,13136:up|Elmo1,140580:up|Sptbn4,80297:up|Pdgfra,18595:down|Ddx58,230073:up	http://www.reactome.org/cgi-bin/eventbrowser_st_id?ST_ID=R-MMU-168249
Phospholipid metabolism	Reactome	R-MMU-1483257	3	152	1566	78321	0.00191571	0.00194073	0.492813	0.709455	Pla2g4c,232889:up|Pla2g4e,329502:up|Pcyt1b,236899:up	http://www.reactome.org/cgi-bin/eventbrowser_st_id?ST_ID=R-MMU-1483257
Nonsense-Mediated Decay (NMD)	Reactome	R-MMU-927802	2	95	1566	78321	0.00127714	0.00121296	0.493427	0.709455	Rpl29,19944:down|Gm8994,668137:down	http://www.reactome.org/cgi-bin/eventbrowser_st_id?ST_ID=R-MMU-927802
Nonsense Mediated Decay (NMD) enhanced by the Exon Junction Complex (EJC)	Reactome	R-MMU-975957	2	95	1566	78321	0.00127714	0.00121296	0.493427	0.709455	Rpl29,19944:down|Gm8994,668137:down	http://www.reactome.org/cgi-bin/eventbrowser_st_id?ST_ID=R-MMU-975957
mRNA surveillance pathway	KEGG PATHWAY	mmu03015	2	95	520	26776	0.00384615	0.00354795	0.493427	0.709455	Gm4340,100043292:down|Gm8994,668137:down	http://www.genome.jp/kegg-bin/show_pathway?mmu03015/mmu:668137%09blue/mmu:100043292%09blue
Endocrine resistance	KEGG PATHWAY	mmu01522	2	95	520	26776	0.00384615	0.00354795	0.493427	0.709455	Notch1,18128:up|Fos,14281:up	http://www.genome.jp/kegg-bin/show_pathway?mmu01522/mmu:18128%09red/mmu:14281%09red
@@Pyruvate metabolism	KEGG PATHWAY	mmu00620	1	39	520	26776	0.00192308	0.00145653	0.496949	0.710982	Acss1,68738:up	http://www.genome.jp/kegg-bin/show_pathway?mmu00620/mmu:68738%09red
Metabotropic glutamate receptor group II pathway	PANTHER	P00040	1	39	110	4944	0.00909091	0.00788835	0.496949	0.710982	Gng3,14704:down	http://www.pantherdb.org/pathway/pathwayDiagram.jsp?catAccession=P00040
PKB-mediated events	Reactome	R-MMU-109703	1	39	1566	78321	0.00063857	0.000497951	0.496949	0.710982	Eef2k,13631:up	http://www.reactome.org/cgi-bin/eventbrowser_st_id?ST_ID=R-MMU-109703
Ubiquitin proteasome pathway	PANTHER	P00060	1	40	110	4944	0.00909091	0.00809061	0.505523	0.714989	Gm10705,100042355:down	http://www.pantherdb.org/pathway/pathwayDiagram.jsp?catAccession=P00060
5HT1 type receptor mediated signaling pathway	PANTHER	P04373	1	40	110	4944	0.00909091	0.00809061	0.505523	0.714989	Gng3,14704:down	http://www.pantherdb.org/pathway/pathwayDiagram.jsp?catAccession=P04373
PLC beta mediated events	Reactome	R-MMU-112043	1	40	1566	78321	0.00063857	0.000510719	0.505523	0.714989	Pde1b,18574:up	http://www.reactome.org/cgi-bin/eventbrowser_st_id?ST_ID=R-MMU-112043
Voltage gated Potassium channels	Reactome	R-MMU-1296072	1	40	1566	78321	0.00063857	0.000510719	0.505523	0.714989	Kcnh3,16512:up	http://www.reactome.org/cgi-bin/eventbrowser_st_id?ST_ID=R-MMU-1296072
GABA B receptor activation	Reactome	R-MMU-977444	1	40	1566	78321	0.00063857	0.000510719	0.505523	0.714989	Gng3,14704:down	http://www.reactome.org/cgi-bin/eventbrowser_st_id?ST_ID=R-MMU-977444
Activation of GABAB receptors	Reactome	R-MMU-991365	1	40	1566	78321	0.00063857	0.000510719	0.505523	0.714989	Gng3,14704:down	http://www.reactome.org/cgi-bin/eventbrowser_st_id?ST_ID=R-MMU-991365
Aldosterone-regulated sodium reabsorption	KEGG PATHWAY	mmu04960	1	40	520	26776	0.00192308	0.00149388	0.505523	0.714989	Fxyd4,108017:up	http://www.genome.jp/kegg-bin/show_pathway?mmu04960/mmu:108017%09red
Interleukin-2 signaling	Reactome	R-MMU-451927	4	214	1566	78321	0.00255428	0.00273235	0.509758	0.719806	Pdgfra,18595:down|Lgals9,16859:up|Fgf17,14171:down|Sptbn4,80297:up	http://www.reactome.org/cgi-bin/eventbrowser_st_id?ST_ID=R-MMU-451927
Metabolism of amino acids and derivatives	Reactome	R-MMU-71291	4	215	1566	78321	0.00255428	0.00274511	0.513339	0.721027	Nqo1,18104:up|Aass,30956:up|Tph2,216343:up|Ckmt1,12716:up	http://www.reactome.org/cgi-bin/eventbrowser_st_id?ST_ID=R-MMU-71291
G-protein mediated events	Reactome	R-MMU-112040	1	41	1566	78321	0.00063857	0.000523487	0.51395	0.721027	Pde1b,18574:up	http://www.reactome.org/cgi-bin/eventbrowser_st_id?ST_ID=R-MMU-112040
DNA Damage Bypass	Reactome	R-MMU-73893	1	41	1566	78321	0.00063857	0.000523487	0.51395	0.721027	Usp43,216835:up	http://www.reactome.org/cgi-bin/eventbrowser_st_id?ST_ID=R-MMU-73893
Cell-cell junction organization	Reactome	R-MMU-421270	1	41	1566	78321	0.00063857	0.000523487	0.51395	0.721027	Crb3,224912:down	http://www.reactome.org/cgi-bin/eventbrowser_st_id?ST_ID=R-MMU-421270
Gene Expression	Reactome	R-MMU-74160	19	1088	1566	78321	0.0121328	0.0138915	0.517987	0.725517	Dhx9,13211:up|Hist3h2ba,78303:down|Piwil4,330890:down|Txnl4a,27366:down|Thra,21833:up|Hist1h3h,319152:down|Ago2,239528:up|Mael,98558:down|Tdrkh,72634:down|Hist1h2ae,319166:down|Trp73,22062:up|Rpl29,19944:down|Hist1h4n,319161:down|Hist1h2bk,319184:down|Hist1h4d,319156:down|Notch1,18128:up|Phf19,74016:up|Hist1h3i,319153:down|Gm8994,668137:down	http://www.reactome.org/cgi-bin/eventbrowser_st_id?ST_ID=R-MMU-74160
@@p53 pathway feedback loops 2	PANTHER	P04398	1	42	110	4944	0.00909091	0.00849515	0.522234	0.728995	Trp73,22062:up	http://www.pantherdb.org/pathway/pathwayDiagram.jsp?catAccession=P04398
VEGFA-VEGFR2 Pathway	Reactome	R-MMU-4420097	5	276	1566	78321	0.00319285	0.00352396	0.522411	0.728995	Shb,230126:up|Pdgfra,18595:down|Elmo1,140580:up|Fgf17,14171:down|Sptbn4,80297:up	http://www.reactome.org/cgi-bin/eventbrowser_st_id?ST_ID=R-MMU-4420097
Pathways in cancer	KEGG PATHWAY	mmu05200	7	394	520	26776	0.0134615	0.0147147	0.525762	0.728995	Fgf17,14171:down|Fgf21,56636:down|Fos,14281:up|Gng3,14704:down|Epas1,13819:up|Birc7,329581:up|Pdgfra,18595:down	http://www.genome.jp/kegg-bin/show_pathway?mmu05200/mmu:13819%09red/mmu:14171%09blue/mmu:14704%09blue/mmu:56636%09blue/mmu:14281%09red/mmu:18595%09blue/mmu:329581%09red
Oxidative stress response	PANTHER	P00046	1	43	110	4944	0.00909091	0.00869741	0.530377	0.728995	Eef2k,13631:up	http://www.pantherdb.org/pathway/pathwayDiagram.jsp?catAccession=P00046
Histamine H1 receptor mediated signaling pathway	PANTHER	P04385	1	43	110	4944	0.00909091	0.00869741	0.530377	0.728995	Gng3,14704:down	http://www.pantherdb.org/pathway/pathwayDiagram.jsp?catAccession=P04385
PI-3K cascade:FGFR4	Reactome	R-MMU-5654720	2	102	1566	78321	0.00127714	0.00130233	0.53056	0.728995	Fgf17,14171:down|Pdgfra,18595:down	http://www.reactome.org/cgi-bin/eventbrowser_st_id?ST_ID=R-MMU-5654720
PI-3K cascade:FGFR3	Reactome	R-MMU-5654710	2	102	1566	78321	0.00127714	0.00130233	0.53056	0.728995	Fgf17,14171:down|Pdgfra,18595:down	http://www.reactome.org/cgi-bin/eventbrowser_st_id?ST_ID=R-MMU-5654710
PIP3 activates AKT signaling	Reactome	R-MMU-1257604	2	102	1566	78321	0.00127714	0.00130233	0.53056	0.728995	Fgf17,14171:down|Pdgfra,18595:down	http://www.reactome.org/cgi-bin/eventbrowser_st_id?ST_ID=R-MMU-1257604
PI-3K cascade:FGFR1	Reactome	R-MMU-5654689	2	102	1566	78321	0.00127714	0.00130233	0.53056	0.728995	Fgf17,14171:down|Pdgfra,18595:down	http://www.reactome.org/cgi-bin/eventbrowser_st_id?ST_ID=R-MMU-5654689
PI-3K cascade:FGFR2	Reactome	R-MMU-5654695	2	102	1566	78321	0.00127714	0.00130233	0.53056	0.728995	Fgf17,14171:down|Pdgfra,18595:down	http://www.reactome.org/cgi-bin/eventbrowser_st_id?ST_ID=R-MMU-5654695
PI3K events in ERBB4 signaling	Reactome	R-MMU-1250342	2	102	1566	78321	0.00127714	0.00130233	0.53056	0.728995	Fgf17,14171:down|Pdgfra,18595:down	http://www.reactome.org/cgi-bin/eventbrowser_st_id?ST_ID=R-MMU-1250342
Retrograde endocannabinoid signaling	KEGG PATHWAY	mmu04723	2	102	520	26776	0.00384615	0.00380938	0.53056	0.728995	Slc17a7,72961:down|Gng3,14704:down	http://www.genome.jp/kegg-bin/show_pathway?mmu04723/mmu:14704%09blue/mmu:72961%09blue
FCERI mediated MAPK activation	Reactome	R-MMU-2871796	4	221	1566	78321	0.00255428	0.00282172	0.534563	0.733333	Pdgfra,18595:down|Fos,14281:up|Fgf17,14171:down|Sptbn4,80297:up	http://www.reactome.org/cgi-bin/eventbrowser_st_id?ST_ID=R-MMU-2871796
mRNA Splicing - Major Pathway	Reactome	R-MMU-72163	3	164	1566	78321	0.00191571	0.00209395	0.542791	0.737693	Dhx9,13211:up|Gm8994,668137:down|Txnl4a,27366:down	http://www.reactome.org/cgi-bin/eventbrowser_st_id?ST_ID=R-MMU-72163
Signaling by VEGF	Reactome	R-MMU-194138	5	283	1566	78321	0.00319285	0.00361333	0.544213	0.737693	Shb,230126:up|Pdgfra,18595:down|Elmo1,140580:up|Fgf17,14171:down|Sptbn4,80297:up	http://www.reactome.org/cgi-bin/eventbrowser_st_id?ST_ID=R-MMU-194138
GAB1 signalosome	Reactome	R-MMU-180292	2	105	1566	78321	0.00127714	0.00134064	0.545898	0.737693	Fgf17,14171:down|Pdgfra,18595:down	http://www.reactome.org/cgi-bin/eventbrowser_st_id?ST_ID=R-MMU-180292
PI3K/AKT activation	Reactome	R-MMU-198203	2	105	1566	78321	0.00127714	0.00134064	0.545898	0.737693	Fgf17,14171:down|Pdgfra,18595:down	http://www.reactome.org/cgi-bin/eventbrowser_st_id?ST_ID=R-MMU-198203
NADH to cytochrome bo oxidase electron transfer I	BioCyc	PWY0-1335	1	45	32	2272	0.03125	0.0198063	0.54625	0.737693	Ndufa4l2,407790:down	http://biocyc.org/MOUSE/NEW-IMAGE?type=NIL&object=PWY0-1335
NADH to cytochrome bd oxidase electron transfer I	BioCyc	PWY0-1334	1	45	32	2272	0.03125	0.0198063	0.54625	0.737693	Ndufa4l2,407790:down	http://biocyc.org/MOUSE/NEW-IMAGE?type=NIL&object=PWY0-1334
Pyruvate metabolism and Citric Acid (TCA) cycle	Reactome	R-MMU-71406	1	45	1566	78321	0.00063857	0.000574559	0.54625	0.737693	Slc16a3,80879:down	http://www.reactome.org/cgi-bin/eventbrowser_st_id?ST_ID=R-MMU-71406
Carbohydrate digestion and absorption	KEGG PATHWAY	mmu04973	1	45	520	26776	0.00192308	0.00168061	0.54625	0.737693	Slc5a1,20537:up	http://www.genome.jp/kegg-bin/show_pathway?mmu04973/mmu:20537%09red
ABC transporters	KEGG PATHWAY	mmu02010	1	45	520	26776	0.00192308	0.00168061	0.54625	0.737693	Abcb1a,18671:up	http://www.genome.jp/kegg-bin/show_pathway?mmu02010/mmu:18671%09red
Tryptophan metabolism	KEGG PATHWAY	mmu00380	1	45	520	26776	0.00192308	0.00168061	0.54625	0.737693	Tph2,216343:up	http://www.genome.jp/kegg-bin/show_pathway?mmu00380/mmu:216343%09red
RHO GTPases Activate Formins	Reactome	R-MMU-5663220	2	106	1566	78321	0.00127714	0.0013534	0.550932	0.742858	Rhob,11852:down|Sgol2b,244495:up	http://www.reactome.org/cgi-bin/eventbrowser_st_id?ST_ID=R-MMU-5663220
NCAM signaling for neurite out-growth	Reactome	R-MMU-375165	4	226	1566	78321	0.00255428	0.00288556	0.551892	0.742998	Pdgfra,18595:down|Col5a3,53867:up|Fgf17,14171:down|Sptbn4,80297:up	http://www.reactome.org/cgi-bin/eventbrowser_st_id?ST_ID=R-MMU-375165
Dopamine receptor mediated signaling pathway	PANTHER	P05912	1	46	110	4944	0.00909091	0.00930421	0.553985	0.744142	Gng3,14704:down	http://www.pantherdb.org/pathway/pathwayDiagram.jsp?catAccession=P05912
MAPK family signaling cascades	Reactome	R-MMU-5683057	4	227	1566	78321	0.00255428	0.00289833	0.555317	0.744142	Il6ra,16194:up|Pdgfra,18595:down|Fgf17,14171:down|Sptbn4,80297:up	http://www.reactome.org/cgi-bin/eventbrowser_st_id?ST_ID=R-MMU-5683057
Signaling by Wnt	Reactome	R-MMU-195721	4	227	1566	78321	0.00255428	0.00289833	0.555317	0.744142	Hist1h4d,319156:down|Sox4,20677:up|Tert,21752:up|Hist1h4n,319161:down	http://www.reactome.org/cgi-bin/eventbrowser_st_id?ST_ID=R-MMU-195721
HIF-1 signaling pathway	KEGG PATHWAY	mmu04066	2	108	520	26776	0.00384615	0.00403346	0.560882	0.750226	Il6ra,16194:up|Eno2,13807:down	http://www.genome.jp/kegg-bin/show_pathway?mmu04066/mmu:16194%09red/mmu:13807%09blue
Deadenylation-dependent mRNA decay	Reactome	R-MMU-429914	1	47	1566	78321	0.00063857	0.000600094	0.561588	0.750226	Gm8994,668137:down	http://www.reactome.org/cgi-bin/eventbrowser_st_id?ST_ID=R-MMU-429914
Influenza A	KEGG PATHWAY	mmu05164	3	169	520	26776	0.00576923	0.00631162	0.562758	0.750632	Oas2,246728:up|Oas1a,246730:up|Ddx58,230073:up	http://www.genome.jp/kegg-bin/show_pathway?mmu05164/mmu:246728%09red/mmu:230073%09red/mmu:246730%09red
Amoebiasis	KEGG PATHWAY	mmu05146	2	109	520	26776	0.00384615	0.00407081	0.565798	0.753528	Serpinb6c,97848:up|Serpinb9b,20706:up	http://www.genome.jp/kegg-bin/show_pathway?mmu05146/mmu:97848%09red/mmu:20706%09red
GPVI-mediated activation cascade	Reactome	R-MMU-114604	1	48	1566	78321	0.00063857	0.000612862	0.569062	0.756713	Rhob,11852:down	http://www.reactome.org/cgi-bin/eventbrowser_st_id?ST_ID=R-MMU-114604
Role of LAT2/NTAL/LAB on calcium mobilization	Reactome	R-MMU-2730905	2	110	1566	78321	0.00127714	0.00140448	0.570674	0.757694	Fgf17,14171:down|Pdgfra,18595:down	http://www.reactome.org/cgi-bin/eventbrowser_st_id?ST_ID=R-MMU-2730905
Regulation of ornithine decarboxylase (ODC)	Reactome	R-MMU-350562	1	49	1566	78321	0.00063857	0.00062563	0.576408	0.762971	Nqo1,18104:up	http://www.reactome.org/cgi-bin/eventbrowser_st_id?ST_ID=R-MMU-350562
Nuclear Receptor transcription pathway	Reactome	R-MMU-383280	1	49	1566	78321	0.00063857	0.00062563	0.576408	0.762971	Thra,21833:up	http://www.reactome.org/cgi-bin/eventbrowser_st_id?ST_ID=R-MMU-383280
mRNA Splicing	Reactome	R-MMU-72172	3	173	1566	78321	0.00191571	0.00220886	0.578345	0.764367	Dhx9,13211:up|Gm8994,668137:down|Txnl4a,27366:down	http://www.reactome.org/cgi-bin/eventbrowser_st_id?ST_ID=R-MMU-72172
Muscarinic acetylcholine receptor 2 and 4 signaling pathway	PANTHER	P00043	1	50	110	4944	0.00909091	0.0101133	0.58363	0.770178	Gng3,14704:down	http://www.pantherdb.org/pathway/pathwayDiagram.jsp?catAccession=P00043
Heterotrimeric G-protein signaling pathway-Gq alpha and Go alpha mediated pathway	PANTHER	P00027	2	113	110	4944	0.0181818	0.022856	0.585062	0.770895	Gng3,14704:down|Rgs9,19739:up	http://www.pantherdb.org/pathway/pathwayDiagram.jsp?catAccession=P00027
mRNA 3'-end processing	Reactome	R-MMU-72187	1	51	1566	78321	0.00063857	0.000651166	0.590729	0.774829	Gm8994,668137:down	http://www.reactome.org/cgi-bin/eventbrowser_st_id?ST_ID=R-MMU-72187
Staphylococcus aureus infection	KEGG PATHWAY	mmu05150	1	51	520	26776	0.00192308	0.00190469	0.590729	0.774829	Fcgr2b,14130:up	http://www.genome.jp/kegg-bin/show_pathway?mmu05150/mmu:14130%09red
Drug metabolism - other enzymes	KEGG PATHWAY	mmu00983	1	51	520	26776	0.00192308	0.00190469	0.590729	0.774829	Dpys,64705:up	http://www.genome.jp/kegg-bin/show_pathway?mmu00983/mmu:64705%09red
Cadherin signaling pathway	PANTHER	P00012	2	115	110	4944	0.0181818	0.0232605	0.594456	0.776125	Celsr1,12614:up|Celsr3,107934:up	http://www.pantherdb.org/pathway/pathwayDiagram.jsp?catAccession=P00012
Natural killer cell mediated cytotoxicity	KEGG PATHWAY	mmu04650	2	115	520	26776	0.00384615	0.00429489	0.594456	0.776125	Icam2,15896:up|H2-K1,14972:down	http://www.genome.jp/kegg-bin/show_pathway?mmu04650/mmu:14972%09blue/mmu:15896%09red
Intraflagellar transport	Reactome	R-MMU-5620924	1	52	1566	78321	0.00063857	0.000663934	0.597707	0.776125	Dynll2,68097:up	http://www.reactome.org/cgi-bin/eventbrowser_st_id?ST_ID=R-MMU-5620924
mRNA Splicing - Minor Pathway	Reactome	R-MMU-72165	1	52	1566	78321	0.00063857	0.000663934	0.597707	0.776125	Txnl4a,27366:down	http://www.reactome.org/cgi-bin/eventbrowser_st_id?ST_ID=R-MMU-72165
Nuclear signaling by ERBB4	Reactome	R-MMU-1251985	1	52	1566	78321	0.00063857	0.000663934	0.597707	0.776125	Psenen,66340:down	http://www.reactome.org/cgi-bin/eventbrowser_st_id?ST_ID=R-MMU-1251985
Fatty acid metabolism	KEGG PATHWAY	mmu01212	1	52	520	26776	0.00192308	0.00194204	0.597707	0.776125	Acox3,80911:up	http://www.genome.jp/kegg-bin/show_pathway?mmu01212/mmu:80911%09red
Neuronal System	Reactome	R-MMU-112316	5	301	1566	78321	0.00319285	0.00384316	0.597983	0.776125	Naaa,67111:up|Chrna4,11438:up|Gng3,14704:down|Kcnh3,16512:up|Slc17a7,72961:down	http://www.reactome.org/cgi-bin/eventbrowser_st_id?ST_ID=R-MMU-112316
Signal Transduction	Reactome	R-MMU-162582	40	2381	1566	78321	0.0255428	0.0304005	0.602255	0.778839	Sox4,20677:up|Rgs9,19739:up|Fgf17,14171:down|Guca1a,14913:down|Cysltr2,70086:up|Sgol2b,244495:up|Shb,230126:up|Myl9,98932:down|Adh1,11522:up|Hist1h4n,319161:down|Il6ra,16194:up|Pdgfra,18595:down|Eef2k,13631:up|Kif5a,16572:up|Apoe,11816:up|Tdpoz4,399675:down|Amotl2,56332:up|Sdc1,20969:up|Rhob,11852:down|Arhgdib,11857:down|Elmo1,140580:up|Crabp1,12903:down|Sdc3,20970:up|Sfpq,71514:up|Anxa1,16952:up…	http://www.reactome.org/cgi-bin/eventbrowser_st_id?ST_ID=R-MMU-162582
Carbon metabolism	KEGG PATHWAY	mmu01200	2	117	520	26776	0.00384615	0.00436958	0.603689	0.778839	Eno2,13807:down|Acss1,68738:up	http://www.genome.jp/kegg-bin/show_pathway?mmu01200/mmu:68738%09red/mmu:13807%09blue
Thyroid hormone signaling pathway	KEGG PATHWAY	mmu04919	2	117	520	26776	0.00384615	0.00436958	0.603689	0.778839	Thra,21833:up|Notch1,18128:up	http://www.genome.jp/kegg-bin/show_pathway?mmu04919/mmu:18128%09red/mmu:21833%09red
@@Muscarinic acetylcholine receptor 1 and 3 signaling pathway	PANTHER	P00042	1	53	110	4944	0.00909091	0.0107201	0.604566	0.778839	Gng3,14704:down	http://www.pantherdb.org/pathway/pathwayDiagram.jsp?catAccession=P00042
MAP kinase activation in TLR cascade	Reactome	R-MMU-450294	1	53	1566	78321	0.00063857	0.000676702	0.604566	0.778839	Fos,14281:up	http://www.reactome.org/cgi-bin/eventbrowser_st_id?ST_ID=R-MMU-450294
Cytosolic sensors of pathogen-associated DNA	Reactome	R-MMU-1834949	1	54	1566	78321	0.00063857	0.00068947	0.611308	0.785192	Dhx9,13211:up	http://www.reactome.org/cgi-bin/eventbrowser_st_id?ST_ID=R-MMU-1834949
Macroautophagy	Reactome	R-MMU-1632852	1	54	1566	78321	0.00063857	0.00068947	0.611308	0.785192	Dynll2,68097:up	http://www.reactome.org/cgi-bin/eventbrowser_st_id?ST_ID=R-MMU-1632852
Leukocyte transendothelial migration	KEGG PATHWAY	mmu04670	2	120	520	26776	0.00384615	0.00448163	0.617239	0.79136	Myl9,98932:down|Cldn6,54419:down	http://www.genome.jp/kegg-bin/show_pathway?mmu04670/mmu:98932%09blue/mmu:54419%09blue
Oxytocin receptor mediated signaling pathway	PANTHER	P04391	1	55	110	4944	0.00909091	0.0111246	0.617936	0.79136	Gng3,14704:down	http://www.pantherdb.org/pathway/pathwayDiagram.jsp?catAccession=P04391
Signaling by PDGF	Reactome	R-MMU-186797	5	309	1566	78321	0.00319285	0.0039453	0.620709	0.791473	Pde1b,18574:up|Pdgfra,18595:down|Col5a3,53867:up|Fgf17,14171:down|Sptbn4,80297:up	http://www.reactome.org/cgi-bin/eventbrowser_st_id?ST_ID=R-MMU-186797
IRS-mediated signalling	Reactome	R-MMU-112399	4	247	1566	78321	0.00255428	0.00315369	0.620719	0.791473	Pdgfra,18595:down|Sptbn4,80297:up|Fgf17,14171:down|Eef2k,13631:up	http://www.reactome.org/cgi-bin/eventbrowser_st_id?ST_ID=R-MMU-112399
Degradation of the extracellular matrix	Reactome	R-MMU-1474228	2	121	1566	78321	0.00127714	0.00154492	0.621676	0.791473	Col5a3,53867:up|Col7a1,12836:up	http://www.reactome.org/cgi-bin/eventbrowser_st_id?ST_ID=R-MMU-1474228
Neurotrophin signaling pathway	KEGG PATHWAY	mmu04722	2	121	520	26776	0.00384615	0.00451897	0.621676	0.791473	Trp73,22062:up|Arhgdib,11857:down	http://www.genome.jp/kegg-bin/show_pathway?mmu04722/mmu:11857%09blue/mmu:22062%09red
GABA receptor activation	Reactome	R-MMU-977443	1	56	1566	78321	0.00063857	0.000715006	0.624451	0.792678	Gng3,14704:down	http://www.reactome.org/cgi-bin/eventbrowser_st_id?ST_ID=R-MMU-977443
G alpha (12/13) signalling events	Reactome	R-MMU-416482	1	56	1566	78321	0.00063857	0.000715006	0.624451	0.792678	Rhob,11852:down	http://www.reactome.org/cgi-bin/eventbrowser_st_id?ST_ID=R-MMU-416482
Platelet activation	KEGG PATHWAY	mmu04611	2	123	520	26776	0.00384615	0.00459367	0.630431	0.794292	Pla2g4c,232889:up|Pla2g4e,329502:up	http://www.genome.jp/kegg-bin/show_pathway?mmu04611/mmu:329502%09red/mmu:232889%09red
COPII (Coat Protein 2) Mediated Vesicle Transport	Reactome	R-MMU-204005	1	57	1566	78321	0.00063857	0.000727774	0.630855	0.794292	Col7a1,12836:up	http://www.reactome.org/cgi-bin/eventbrowser_st_id?ST_ID=R-MMU-204005
Lipoprotein metabolism	Reactome	R-MMU-174824	1	57	1566	78321	0.00063857	0.000727774	0.630855	0.794292	Apoe,11816:up	http://www.reactome.org/cgi-bin/eventbrowser_st_id?ST_ID=R-MMU-174824
Legionellosis	KEGG PATHWAY	mmu05134	1	57	520	26776	0.00192308	0.00212877	0.630855	0.794292	Bnip3,12176:down	http://www.genome.jp/kegg-bin/show_pathway?mmu05134/mmu:12176%09blue
Signaling by Type 1 Insulin-like Growth Factor 1 Receptor (IGF1R)	Reactome	R-MMU-2404192	4	251	1566	78321	0.00255428	0.00320476	0.633051	0.794292	Pdgfra,18595:down|Sptbn4,80297:up|Fgf17,14171:down|Eef2k,13631:up	http://www.reactome.org/cgi-bin/eventbrowser_st_id?ST_ID=R-MMU-2404192
IRS-related events triggered by IGF1R	Reactome	R-MMU-2428928	4	251	1566	78321	0.00255428	0.00320476	0.633051	0.794292	Pdgfra,18595:down|Sptbn4,80297:up|Fgf17,14171:down|Eef2k,13631:up	http://www.reactome.org/cgi-bin/eventbrowser_st_id?ST_ID=R-MMU-2428928
IGF1R signaling cascade	Reactome	R-MMU-2428924	4	251	1566	78321	0.00255428	0.00320476	0.633051	0.794292	Pdgfra,18595:down|Sptbn4,80297:up|Fgf17,14171:down|Eef2k,13631:up	http://www.reactome.org/cgi-bin/eventbrowser_st_id?ST_ID=R-MMU-2428924
Insulin receptor signalling cascade	Reactome	R-MMU-74751	4	251	1566	78321	0.00255428	0.00320476	0.633051	0.794292	Pdgfra,18595:down|Sptbn4,80297:up|Fgf17,14171:down|Eef2k,13631:up	http://www.reactome.org/cgi-bin/eventbrowser_st_id?ST_ID=R-MMU-74751
Toll-Like Receptors Cascades	Reactome	R-MMU-168898	2	124	1566	78321	0.00127714	0.00158323	0.634749	0.795271	Dhx9,13211:up|Fos,14281:up	http://www.reactome.org/cgi-bin/eventbrowser_st_id?ST_ID=R-MMU-168898
Thyrotropin-releasing hormone receptor signaling pathway	PANTHER	P04394	1	58	110	4944	0.00909091	0.0117314	0.637151	0.795979	Gng3,14704:down	http://www.pantherdb.org/pathway/pathwayDiagram.jsp?catAccession=P04394
Opioid Signalling	Reactome	R-MMU-111885	1	58	1566	78321	0.00063857	0.000740542	0.637151	0.795979	Pde1b,18574:up	http://www.reactome.org/cgi-bin/eventbrowser_st_id?ST_ID=R-MMU-111885
DNA Double-Strand Break Repair	Reactome	R-MMU-5693532	2	125	1566	78321	0.00127714	0.001596	0.639028	0.797176	Hist1h4d,319156:down|Hist1h4n,319161:down	http://www.reactome.org/cgi-bin/eventbrowser_st_id?ST_ID=R-MMU-5693532
Inflammatory mediator regulation of TRP channels	KEGG PATHWAY	mmu04750	2	126	520	26776	0.00384615	0.00470571	0.643267	0.797666	Pla2g4c,232889:up|Pla2g4e,329502:up	http://www.genome.jp/kegg-bin/show_pathway?mmu04750/mmu:329502%09red/mmu:232889%09red
Alzheimer disease-amyloid secretase pathway	PANTHER	P00003	1	59	110	4944	0.00909091	0.0119337	0.643339	0.797666	Psenen,66340:down	http://www.pantherdb.org/pathway/pathwayDiagram.jsp?catAccession=P00003
Inflammatory bowel disease (IBD)	KEGG PATHWAY	mmu05321	1	59	520	26776	0.00192308	0.00220347	0.643339	0.797666	Il17f,257630:down	http://www.genome.jp/kegg-bin/show_pathway?mmu05321/mmu:257630%09blue
Glycerolipid metabolism	KEGG PATHWAY	mmu00561	1	59	520	26776	0.00192308	0.00220347	0.643339	0.797666	Lipc,15450:up	http://www.genome.jp/kegg-bin/show_pathway?mmu00561/mmu:15450%09red
Signaling by the B Cell Receptor (BCR)	Reactome	R-MMU-983705	3	191	1566	78321	0.00191571	0.00243868	0.644021	0.797666	Cd22,12483:up|Fgf17,14171:down|Pdgfra,18595:down	http://www.reactome.org/cgi-bin/eventbrowser_st_id?ST_ID=R-MMU-983705
Fatty acid, triacylglycerol, and ketone body metabolism	Reactome	R-MMU-535734	2	127	1566	78321	0.00127714	0.00162153	0.647466	0.799785	Elovl4,83603:down|Elovl7,74559:up	http://www.reactome.org/cgi-bin/eventbrowser_st_id?ST_ID=R-MMU-535734
Cleavage of Growing Transcript in the Termination Region	Reactome	R-MMU-109688	1	60	1566	78321	0.00063857	0.000766078	0.649421	0.799785	Gm8994,668137:down	http://www.reactome.org/cgi-bin/eventbrowser_st_id?ST_ID=R-MMU-109688
RNA Polymerase II Transcription Termination	Reactome	R-MMU-73856	1	60	1566	78321	0.00063857	0.000766078	0.649421	0.799785	Gm8994,668137:down	http://www.reactome.org/cgi-bin/eventbrowser_st_id?ST_ID=R-MMU-73856
Interferon Signaling	Reactome	R-MMU-913531	1	60	1566	78321	0.00063857	0.000766078	0.649421	0.799785	Gm8994,668137:down	http://www.reactome.org/cgi-bin/eventbrowser_st_id?ST_ID=R-MMU-913531
Ras Pathway	PANTHER	P04393	1	61	110	4944	0.00909091	0.0123382	0.655401	0.803723	Rhob,11852:down	http://www.pantherdb.org/pathway/pathwayDiagram.jsp?catAccession=P04393
L1CAM interactions	Reactome	R-MMU-373760	1	61	1566	78321	0.00063857	0.000778846	0.655401	0.803723	Sptbn4,80297:up	http://www.reactome.org/cgi-bin/eventbrowser_st_id?ST_ID=R-MMU-373760
Cytosolic DNA-sensing pathway	KEGG PATHWAY	mmu04623	1	61	520	26776	0.00192308	0.00227816	0.655401	0.803723	Ddx58,230073:up	http://www.genome.jp/kegg-bin/show_pathway?mmu04623/mmu:230073%09red
aerobic respiration -- electron donor II	BioCyc	PWY-3781	1	62	32	2272	0.03125	0.0272887	0.661278	0.805906	Ndufa4l2,407790:down	http://biocyc.org/MOUSE/NEW-IMAGE?type=NIL&object=PWY-3781
Cell death signalling via NRAGE, NRIF and NADE	Reactome	R-MMU-204998	1	62	1566	78321	0.00063857	0.000791614	0.661278	0.805906	Psenen,66340:down	http://www.reactome.org/cgi-bin/eventbrowser_st_id?ST_ID=R-MMU-204998
Synaptic vesicle cycle	KEGG PATHWAY	mmu04721	1	62	520	26776	0.00192308	0.00231551	0.661278	0.805906	Slc17a7,72961:down	http://www.genome.jp/kegg-bin/show_pathway?mmu04721/mmu:72961%09blue
5HT2 type receptor mediated signaling pathway	PANTHER	P04374	1	63	110	4944	0.00909091	0.0127427	0.667055	0.805906	Gng3,14704:down	http://www.pantherdb.org/pathway/pathwayDiagram.jsp?catAccession=P04374
T cell activation	PANTHER	P00053	1	63	110	4944	0.00909091	0.0127427	0.667055	0.805906	Fos,14281:up	http://www.pantherdb.org/pathway/pathwayDiagram.jsp?catAccession=P00053
Neurotransmitter Receptor Binding And Downstream Transmission In The Postsynaptic Cell	Reactome	R-MMU-112314	2	132	1566	78321	0.00127714	0.00168537	0.667878	0.805906	Chrna4,11438:up|Gng3,14704:down	http://www.reactome.org/cgi-bin/eventbrowser_st_id?ST_ID=R-MMU-112314
GRB2 events in EGFR signaling	Reactome	R-MMU-179812	3	199	1566	78321	0.00191571	0.00254083	0.670793	0.805906	Pdgfra,18595:down|Fgf17,14171:down|Sptbn4,80297:up	http://www.reactome.org/cgi-bin/eventbrowser_st_id?ST_ID=R-MMU-179812
Signalling to p38 via RIT and RIN	Reactome	R-MMU-187706	3	199	1566	78321	0.00191571	0.00254083	0.670793	0.805906	Pdgfra,18595:down|Fgf17,14171:down|Sptbn4,80297:up	http://www.reactome.org/cgi-bin/eventbrowser_st_id?ST_ID=R-MMU-187706
SHC1 events in ERBB4 signaling	Reactome	R-MMU-1250347	3	199	1566	78321	0.00191571	0.00254083	0.670793	0.805906	Pdgfra,18595:down|Fgf17,14171:down|Sptbn4,80297:up	http://www.reactome.org/cgi-bin/eventbrowser_st_id?ST_ID=R-MMU-1250347
SOS-mediated signalling	Reactome	R-MMU-112412	3	199	1566	78321	0.00191571	0.00254083	0.670793	0.805906	Pdgfra,18595:down|Fgf17,14171:down|Sptbn4,80297:up	http://www.reactome.org/cgi-bin/eventbrowser_st_id?ST_ID=R-MMU-112412
RAF/MAP kinase cascade	Reactome	R-MMU-5673001	3	199	1566	78321	0.00191571	0.00254083	0.670793	0.805906	Pdgfra,18595:down|Fgf17,14171:down|Sptbn4,80297:up	http://www.reactome.org/cgi-bin/eventbrowser_st_id?ST_ID=R-MMU-5673001
SHC1 events in EGFR signaling	Reactome	R-MMU-180336	3	199	1566	78321	0.00191571	0.00254083	0.670793	0.805906	Pdgfra,18595:down|Fgf17,14171:down|Sptbn4,80297:up	http://www.reactome.org/cgi-bin/eventbrowser_st_id?ST_ID=R-MMU-180336
Phase 1 - Functionalization of compounds	Reactome	R-MMU-211945	2	133	1566	78321	0.00127714	0.00169814	0.671844	0.805906	Acss1,68738:up|Adh1,11522:up	http://www.reactome.org/cgi-bin/eventbrowser_st_id?ST_ID=R-MMU-211945
Colorectal cancer	KEGG PATHWAY	mmu05210	1	64	520	26776	0.00192308	0.0023902	0.672734	0.805906	Fos,14281:up	http://www.genome.jp/kegg-bin/show_pathway?mmu05210/mmu:14281%09red
FRS-mediated FGFR2 signaling	Reactome	R-MMU-5654700	3	200	1566	78321	0.00191571	0.00255359	0.674033	0.805906	Pdgfra,18595:down|Fgf17,14171:down|Sptbn4,80297:up	http://www.reactome.org/cgi-bin/eventbrowser_st_id?ST_ID=R-MMU-5654700
FRS-mediated FGFR4 signaling	Reactome	R-MMU-5654712	3	200	1566	78321	0.00191571	0.00255359	0.674033	0.805906	Pdgfra,18595:down|Fgf17,14171:down|Sptbn4,80297:up	http://www.reactome.org/cgi-bin/eventbrowser_st_id?ST_ID=R-MMU-5654712
FRS-mediated FGFR3 signaling	Reactome	R-MMU-5654706	3	200	1566	78321	0.00191571	0.00255359	0.674033	0.805906	Pdgfra,18595:down|Fgf17,14171:down|Sptbn4,80297:up	http://www.reactome.org/cgi-bin/eventbrowser_st_id?ST_ID=R-MMU-5654706
FRS-mediated FGFR1 signaling	Reactome	R-MMU-5654693	3	200	1566	78321	0.00191571	0.00255359	0.674033	0.805906	Pdgfra,18595:down|Fgf17,14171:down|Sptbn4,80297:up	http://www.reactome.org/cgi-bin/eventbrowser_st_id?ST_ID=R-MMU-5654693
The citric acid (TCA) cycle and respiratory electron transport	Reactome	R-MMU-1428517	2	134	1566	78321	0.00127714	0.00171091	0.675772	0.805906	Slc16a3,80879:down|Slc25a27,74011:up	http://www.reactome.org/cgi-bin/eventbrowser_st_id?ST_ID=R-MMU-1428517
FoxO signaling pathway	KEGG PATHWAY	mmu04068	2	134	520	26776	0.00384615	0.00500448	0.675772	0.805906	Bnip3,12176:down|Foxo6,329934:up	http://www.genome.jp/kegg-bin/show_pathway?mmu04068/mmu:12176%09blue/mmu:329934%09red
Leishmaniasis	KEGG PATHWAY	mmu05140	1	65	520	26776	0.00192308	0.00242755	0.678317	0.806722	Fos,14281:up	http://www.genome.jp/kegg-bin/show_pathway?mmu05140/mmu:14281%09red
Glioma	KEGG PATHWAY	mmu05214	1	65	520	26776	0.00192308	0.00242755	0.678317	0.806722	Pdgfra,18595:down	http://www.genome.jp/kegg-bin/show_pathway?mmu05214/mmu:18595%09blue
Transport of Mature mRNA derived from an Intron-Containing Transcript	Reactome	R-MMU-159236	1	66	1566	78321	0.00063857	0.000842686	0.683804	0.809916	Gm8994,668137:down	http://www.reactome.org/cgi-bin/eventbrowser_st_id?ST_ID=R-MMU-159236
Transport of Mature Transcript to Cytoplasm	Reactome	R-MMU-72202	1	66	1566	78321	0.00063857	0.000842686	0.683804	0.809916	Gm8994,668137:down	http://www.reactome.org/cgi-bin/eventbrowser_st_id?ST_ID=R-MMU-72202
Glucose metabolism	Reactome	R-MMU-70326	1	66	1566	78321	0.00063857	0.000842686	0.683804	0.809916	Eno2,13807:down	http://www.reactome.org/cgi-bin/eventbrowser_st_id?ST_ID=R-MMU-70326
Frs2-mediated activation	Reactome	R-MMU-170968	3	204	1566	78321	0.00191571	0.00260467	0.686761	0.810098	Pdgfra,18595:down|Fgf17,14171:down|Sptbn4,80297:up	http://www.reactome.org/cgi-bin/eventbrowser_st_id?ST_ID=R-MMU-170968
Signalling to RAS	Reactome	R-MMU-167044	3	204	1566	78321	0.00191571	0.00260467	0.686761	0.810098	Pdgfra,18595:down|Fgf17,14171:down|Sptbn4,80297:up	http://www.reactome.org/cgi-bin/eventbrowser_st_id?ST_ID=R-MMU-167044
ARMS-mediated activation	Reactome	R-MMU-170984	3	204	1566	78321	0.00191571	0.00260467	0.686761	0.810098	Pdgfra,18595:down|Fgf17,14171:down|Sptbn4,80297:up	http://www.reactome.org/cgi-bin/eventbrowser_st_id?ST_ID=R-MMU-170984
Renal cell carcinoma	KEGG PATHWAY	mmu05211	1	67	520	26776	0.00192308	0.00250224	0.689198	0.811868	Epas1,13819:up	http://www.genome.jp/kegg-bin/show_pathway?mmu05211/mmu:13819%09red
Signaling by Leptin	Reactome	R-MMU-2586552	3	206	1566	78321	0.00191571	0.0026302	0.692984	0.812227	Pdgfra,18595:down|Fgf17,14171:down|Sptbn4,80297:up	http://www.reactome.org/cgi-bin/eventbrowser_st_id?ST_ID=R-MMU-2586552
Downstream signaling of activated FGFR3	Reactome	R-MMU-5654708	4	272	1566	78321	0.00255428	0.00347289	0.693456	0.812227	Pde1b,18574:up|Pdgfra,18595:down|Fgf17,14171:down|Sptbn4,80297:up	http://www.reactome.org/cgi-bin/eventbrowser_st_id?ST_ID=R-MMU-5654708
Downstream signaling of activated FGFR4	Reactome	R-MMU-5654716	4	272	1566	78321	0.00255428	0.00347289	0.693456	0.812227	Pde1b,18574:up|Pdgfra,18595:down|Fgf17,14171:down|Sptbn4,80297:up	http://www.reactome.org/cgi-bin/eventbrowser_st_id?ST_ID=R-MMU-5654716
Downstream signaling of activated FGFR2	Reactome	R-MMU-5654696	4	272	1566	78321	0.00255428	0.00347289	0.693456	0.812227	Pde1b,18574:up|Pdgfra,18595:down|Fgf17,14171:down|Sptbn4,80297:up	http://www.reactome.org/cgi-bin/eventbrowser_st_id?ST_ID=R-MMU-5654696
RIG-I-like receptor signaling pathway	KEGG PATHWAY	mmu04622	1	68	520	26776	0.00192308	0.00253959	0.6945	0.812227	Ddx58,230073:up	http://www.genome.jp/kegg-bin/show_pathway?mmu04622/mmu:230073%09red
Prolonged ERK activation events	Reactome	R-MMU-169893	3	207	1566	78321	0.00191571	0.00264297	0.696061	0.812227	Pdgfra,18595:down|Fgf17,14171:down|Sptbn4,80297:up	http://www.reactome.org/cgi-bin/eventbrowser_st_id?ST_ID=R-MMU-169893
Interleukin receptor SHC signaling	Reactome	R-MMU-912526	3	207	1566	78321	0.00191571	0.00264297	0.696061	0.812227	Pdgfra,18595:down|Fgf17,14171:down|Sptbn4,80297:up	http://www.reactome.org/cgi-bin/eventbrowser_st_id?ST_ID=R-MMU-912526
VEGFR2 mediated cell proliferation	Reactome	R-MMU-5218921	3	208	1566	78321	0.00191571	0.00265574	0.699114	0.812829	Pdgfra,18595:down|Fgf17,14171:down|Sptbn4,80297:up	http://www.reactome.org/cgi-bin/eventbrowser_st_id?ST_ID=R-MMU-5218921
Translocation of GLUT4 to the plasma membrane	Reactome	R-MMU-1445148	1	69	1566	78321	0.00063857	0.00088099	0.699712	0.812829	Lnpep,240028:up	http://www.reactome.org/cgi-bin/eventbrowser_st_id?ST_ID=R-MMU-1445148
Signaling by Insulin receptor	Reactome	R-MMU-74752	4	275	1566	78321	0.00255428	0.00351119	0.70148	0.812829	Pdgfra,18595:down|Sptbn4,80297:up|Fgf17,14171:down|Eef2k,13631:up	http://www.reactome.org/cgi-bin/eventbrowser_st_id?ST_ID=R-MMU-74752
Downstream signaling of activated FGFR1	Reactome	R-MMU-5654687	4	275	1566	78321	0.00255428	0.00351119	0.70148	0.812829	Pde1b,18574:up|Pdgfra,18595:down|Fgf17,14171:down|Sptbn4,80297:up	http://www.reactome.org/cgi-bin/eventbrowser_st_id?ST_ID=R-MMU-5654687
Signaling by FGFR4	Reactome	R-MMU-5654743	4	275	1566	78321	0.00255428	0.00351119	0.70148	0.812829	Pde1b,18574:up|Pdgfra,18595:down|Fgf17,14171:down|Sptbn4,80297:up	http://www.reactome.org/cgi-bin/eventbrowser_st_id?ST_ID=R-MMU-5654743
Ubiquitin mediated proteolysis	KEGG PATHWAY	mmu04120	2	141	520	26776	0.00384615	0.00526591	0.702202	0.812829	Birc7,329581:up|Gm10705,100042355:down	http://www.genome.jp/kegg-bin/show_pathway?mmu04120/mmu:329581%09red/mmu:100042355%09blue
Signaling by FGFR3	Reactome	R-MMU-5654741	4	276	1566	78321	0.00255428	0.00352396	0.704121	0.813963	Pde1b,18574:up|Pdgfra,18595:down|Fgf17,14171:down|Sptbn4,80297:up	http://www.reactome.org/cgi-bin/eventbrowser_st_id?ST_ID=R-MMU-5654741
Heterotrimeric G-protein signaling pathway-Gi alpha and Gs alpha mediated pathway	PANTHER	P00026	2	142	110	4944	0.0181818	0.0287217	0.705828	0.814851	Gng3,14704:down|Rgs9,19739:up	http://www.pantherdb.org/pathway/pathwayDiagram.jsp?catAccession=P00026
Biological oxidations	Reactome	R-MMU-211859	3	211	1566	78321	0.00191571	0.00269404	0.708134	0.815553	Gstm5,14866:down|Acss1,68738:up|Adh1,11522:up	http://www.reactome.org/cgi-bin/eventbrowser_st_id?ST_ID=R-MMU-211859
PI3K-Akt signaling pathway	KEGG PATHWAY	mmu04151	5	343	520	26776	0.00961538	0.01281	0.708318	0.815553	Il6ra,16194:up|Pdgfra,18595:down|Gng3,14704:down|Fgf17,14171:down|Fgf21,56636:down	http://www.genome.jp/kegg-bin/show_pathway?mmu04151/mmu:14171%09blue/mmu:18595%09blue/mmu:56636%09blue/mmu:16194%09red/mmu:14704%09blue
G2/M Checkpoints	Reactome	R-MMU-69481	2	143	1566	78321	0.00127714	0.00182582	0.709418	0.815736	Hist1h4d,319156:down|Hist1h4n,319161:down	http://www.reactome.org/cgi-bin/eventbrowser_st_id?ST_ID=R-MMU-69481
Signalling to ERKs	Reactome	R-MMU-187687	3	212	1566	78321	0.00191571	0.00270681	0.711094	0.816581	Pdgfra,18595:down|Fgf17,14171:down|Sptbn4,80297:up	http://www.reactome.org/cgi-bin/eventbrowser_st_id?ST_ID=R-MMU-187687
Signaling by FGFR1	Reactome	R-MMU-5654736	4	280	1566	78321	0.00255428	0.00357503	0.714515	0.819424	Pde1b,18574:up|Pdgfra,18595:down|Fgf17,14171:down|Sptbn4,80297:up	http://www.reactome.org/cgi-bin/eventbrowser_st_id?ST_ID=R-MMU-5654736
Hepatitis B	KEGG PATHWAY	mmu05161	2	145	520	26776	0.00384615	0.0054153	0.716486	0.820041	Fos,14281:up|Ddx58,230073:up	http://www.genome.jp/kegg-bin/show_pathway?mmu05161/mmu:230073%09red/mmu:14281%09red
Rap1 signaling pathway	KEGG PATHWAY	mmu04015	3	214	520	26776	0.00576923	0.00799223	0.716945	0.820041	Pdgfra,18595:down|Fgf17,14171:down|Fgf21,56636:down	http://www.genome.jp/kegg-bin/show_pathway?mmu04015/mmu:14171%09blue/mmu:18595%09blue/mmu:56636%09blue
Regulation of insulin secretion	Reactome	R-MMU-422356	1	73	1566	78321	0.00063857	0.000932062	0.719687	0.820102	Gng3,14704:down	http://www.reactome.org/cgi-bin/eventbrowser_st_id?ST_ID=R-MMU-422356
Gastric acid secretion	KEGG PATHWAY	mmu04971	1	73	520	26776	0.00192308	0.00272632	0.719687	0.820102	Atp4a,11944:down	http://www.genome.jp/kegg-bin/show_pathway?mmu04971/mmu:11944%09blue
Inflammation mediated by chemokine and cytokine signaling pathway	PANTHER	P00031	3	215	110	4944	0.0272727	0.0434871	0.719836	0.820102	Gng3,14704:down|Myh14,71960:up|Myh7b,668940:up	http://www.pantherdb.org/pathway/pathwayDiagram.jsp?catAccession=P00031
Prolactin signaling pathway	KEGG PATHWAY	mmu04917	1	74	520	26776	0.00192308	0.00276367	0.72447	0.822096	Fos,14281:up	http://www.genome.jp/kegg-bin/show_pathway?mmu04917/mmu:14281%09red
Pertussis	KEGG PATHWAY	mmu05133	1	74	520	26776	0.00192308	0.00276367	0.72447	0.822096	Fos,14281:up	http://www.genome.jp/kegg-bin/show_pathway?mmu05133/mmu:14281%09red
Downstream signal transduction	Reactome	R-MMU-186763	4	284	1566	78321	0.00255428	0.0036261	0.72464	0.822096	Pde1b,18574:up|Pdgfra,18595:down|Fgf17,14171:down|Sptbn4,80297:up	http://www.reactome.org/cgi-bin/eventbrowser_st_id?ST_ID=R-MMU-186763
Interleukin-3, 5 and GM-CSF signaling	Reactome	R-MMU-512988	3	218	1566	78321	0.00191571	0.00278342	0.728371	0.822096	Pdgfra,18595:down|Fgf17,14171:down|Sptbn4,80297:up	http://www.reactome.org/cgi-bin/eventbrowser_st_id?ST_ID=R-MMU-512988
Processing of Capped Intron-Containing Pre-mRNA	Reactome	R-MMU-72203	3	218	1566	78321	0.00191571	0.00278342	0.728371	0.822096	Dhx9,13211:up|Gm8994,668137:down|Txnl4a,27366:down	http://www.reactome.org/cgi-bin/eventbrowser_st_id?ST_ID=R-MMU-72203
RET signaling	Reactome	R-MMU-8853659	3	218	1566	78321	0.00191571	0.00278342	0.728371	0.822096	Pdgfra,18595:down|Fgf17,14171:down|Sptbn4,80297:up	http://www.reactome.org/cgi-bin/eventbrowser_st_id?ST_ID=R-MMU-8853659
@@Arachidonic acid metabolism	Reactome	R-MMU-2142753	1	75	1566	78321	0.00063857	0.000957598	0.729172	0.822096	Ptges,64292:up	http://www.reactome.org/cgi-bin/eventbrowser_st_id?ST_ID=R-MMU-2142753
SRP-dependent cotranslational protein targeting to membrane	Reactome	R-MMU-1799339	1	75	1566	78321	0.00063857	0.000957598	0.729172	0.822096	Rpl29,19944:down	http://www.reactome.org/cgi-bin/eventbrowser_st_id?ST_ID=R-MMU-1799339
Phase II conjugation	Reactome	R-MMU-156580	1	76	1566	78321	0.00063857	0.000970366	0.733793	0.82516	Gstm5,14866:down	http://www.reactome.org/cgi-bin/eventbrowser_st_id?ST_ID=R-MMU-156580
Nonsense Mediated Decay (NMD) independent of the Exon Junction Complex (EJC)	Reactome	R-MMU-975956	1	76	1566	78321	0.00063857	0.000970366	0.733793	0.82516	Rpl29,19944:down	http://www.reactome.org/cgi-bin/eventbrowser_st_id?ST_ID=R-MMU-975956
DAP12 signaling	Reactome	R-MMU-2424491	4	289	1566	78321	0.00255428	0.00368994	0.736918	0.827601	Pde1b,18574:up|Pdgfra,18595:down|Fgf17,14171:down|Sptbn4,80297:up	http://www.reactome.org/cgi-bin/eventbrowser_st_id?ST_ID=R-MMU-2424491
Bacterial invasion of epithelial cells	KEGG PATHWAY	mmu05100	1	77	520	26776	0.00192308	0.00287571	0.738336	0.828121	Elmo1,140580:up	http://www.genome.jp/kegg-bin/show_pathway?mmu05100/mmu:140580%09red
Salmonella infection	KEGG PATHWAY	mmu05132	1	78	520	26776	0.00192308	0.00291306	0.742801	0.830499	Fos,14281:up	http://www.genome.jp/kegg-bin/show_pathway?mmu05132/mmu:14281%09red
Biosynthesis of amino acids	KEGG PATHWAY	mmu01230	1	78	520	26776	0.00192308	0.00291306	0.742801	0.830499	Eno2,13807:down	http://www.genome.jp/kegg-bin/show_pathway?mmu01230/mmu:13807%09blue
Hippo signaling pathway	KEGG PATHWAY	mmu04390	2	153	520	26776	0.00384615	0.00571407	0.74333	0.830499	Trp73,22062:up|Id2,15902:up	http://www.genome.jp/kegg-bin/show_pathway?mmu04390/mmu:22062%09red/mmu:15902%09red
p75 NTR receptor-mediated signalling	Reactome	R-MMU-193704	1	79	1566	78321	0.00063857	0.00100867	0.747191	0.833738	Psenen,66340:down	http://www.reactome.org/cgi-bin/eventbrowser_st_id?ST_ID=R-MMU-193704
Signaling by EGFR	Reactome	R-MMU-177929	4	294	1566	78321	0.00255428	0.00375378	0.748779	0.834436	Pde1b,18574:up|Pdgfra,18595:down|Fgf17,14171:down|Sptbn4,80297:up	http://www.reactome.org/cgi-bin/eventbrowser_st_id?ST_ID=R-MMU-177929
RNA degradation	KEGG PATHWAY	mmu03018	1	81	520	26776	0.00192308	0.0030251	0.755747	0.84112	Eno2,13807:down	http://www.genome.jp/kegg-bin/show_pathway?mmu03018/mmu:13807%09blue
DAP12 interactions	Reactome	R-MMU-2172127	4	298	1566	78321	0.00255428	0.00380485	0.757971	0.842514	Pde1b,18574:up|Pdgfra,18595:down|Fgf17,14171:down|Sptbn4,80297:up	http://www.reactome.org/cgi-bin/eventbrowser_st_id?ST_ID=R-MMU-2172127
Rheumatoid arthritis	KEGG PATHWAY	mmu05323	1	82	520	26776	0.00192308	0.00306244	0.759916	0.842861	Fos,14281:up	http://www.genome.jp/kegg-bin/show_pathway?mmu05323/mmu:14281%09red
Signaling by ERBB4	Reactome	R-MMU-1236394	4	299	1566	78321	0.00255428	0.00381762	0.760228	0.842861	Pdgfra,18595:down|Fgf17,14171:down|Psenen,66340:down|Sptbn4,80297:up	http://www.reactome.org/cgi-bin/eventbrowser_st_id?ST_ID=R-MMU-1236394
Parkinson disease	PANTHER	P00049	1	83	110	4944	0.00909091	0.016788	0.764013	0.843497	Gm10705,100042355:down	http://www.pantherdb.org/pathway/pathwayDiagram.jsp?catAccession=P00049
Formation of a pool of free 40S subunits	Reactome	R-MMU-72689	1	83	1566	78321	0.00063857	0.00105974	0.764013	0.843497	Rpl29,19944:down	http://www.reactome.org/cgi-bin/eventbrowser_st_id?ST_ID=R-MMU-72689
Peroxisome	KEGG PATHWAY	mmu04146	1	83	520	26776	0.00192308	0.00309979	0.764013	0.843497	Acox3,80911:up	http://www.genome.jp/kegg-bin/show_pathway?mmu04146/mmu:80911%09red
Fc epsilon receptor (FCERI) signaling	Reactome	R-MMU-2454202	4	301	1566	78321	0.00255428	0.00384316	0.764693	0.843497	Pdgfra,18595:down|Fos,14281:up|Fgf17,14171:down|Sptbn4,80297:up	http://www.reactome.org/cgi-bin/eventbrowser_st_id?ST_ID=R-MMU-2454202
Signaling by FGFR2	Reactome	R-MMU-5654738	4	302	1566	78321	0.00255428	0.00385593	0.766901	0.843965	Pde1b,18574:up|Pdgfra,18595:down|Fgf17,14171:down|Sptbn4,80297:up	http://www.reactome.org/cgi-bin/eventbrowser_st_id?ST_ID=R-MMU-5654738
Gastrin-CREB signalling pathway via PKC and MAPK	Reactome	R-MMU-881907	5	370	1566	78321	0.00319285	0.00472415	0.767064	0.843965	Anxa1,16952:up|Pdgfra,18595:down|Cysltr2,70086:up|Fgf17,14171:down|Sptbn4,80297:up	http://www.reactome.org/cgi-bin/eventbrowser_st_id?ST_ID=R-MMU-881907
NGF signalling via TRKA from the plasma membrane	Reactome	R-MMU-187037	4	303	1566	78321	0.00255428	0.00386869	0.769093	0.845124	Pde1b,18574:up|Pdgfra,18595:down|Fgf17,14171:down|Sptbn4,80297:up	http://www.reactome.org/cgi-bin/eventbrowser_st_id?ST_ID=R-MMU-187037
Small cell lung cancer	KEGG PATHWAY	mmu05222	1	85	520	26776	0.00192308	0.00317448	0.772001	0.846176	Birc7,329581:up	http://www.genome.jp/kegg-bin/show_pathway?mmu05222/mmu:329581%09red
Insulin secretion	KEGG PATHWAY	mmu04911	1	85	520	26776	0.00192308	0.00317448	0.772001	0.846176	Ryr2,20191:up	http://www.genome.jp/kegg-bin/show_pathway?mmu04911/mmu:20191%09red
M Phase	Reactome	R-MMU-68886	3	236	1566	78321	0.00191571	0.00301324	0.775352	0.848776	Hist1h4d,319156:down|Sgol2b,244495:up|Hist1h4n,319161:down	http://www.reactome.org/cgi-bin/eventbrowser_st_id?ST_ID=R-MMU-68886
G alpha (q) signalling events	Reactome	R-MMU-416476	2	164	1566	78321	0.00127714	0.00209395	0.776666	0.849141	Anxa1,16952:up|Cysltr2,70086:up	http://www.reactome.org/cgi-bin/eventbrowser_st_id?ST_ID=R-MMU-416476
Cell surface interactions at the vascular wall	Reactome	R-MMU-202733	1	87	1566	78321	0.00063857	0.00111081	0.779719	0.849367	Slc16a3,80879:down	http://www.reactome.org/cgi-bin/eventbrowser_st_id?ST_ID=R-MMU-202733
Taste transduction	KEGG PATHWAY	mmu04742	1	87	520	26776	0.00192308	0.00324918	0.779719	0.849367	Pde1b,18574:up	http://www.genome.jp/kegg-bin/show_pathway?mmu04742/mmu:18574%09red
Signaling by FGFR	Reactome	R-MMU-190236	4	308	1566	78321	0.00255428	0.00393253	0.779811	0.849367	Pde1b,18574:up|Pdgfra,18595:down|Fgf17,14171:down|Sptbn4,80297:up	http://www.reactome.org/cgi-bin/eventbrowser_st_id?ST_ID=R-MMU-190236
RNA transport	KEGG PATHWAY	mmu03013	2	166	520	26776	0.00384615	0.00619958	0.782304	0.850159	Gm4340,100043292:down|Gm8994,668137:down	http://www.genome.jp/kegg-bin/show_pathway?mmu03013/mmu:668137%09blue/mmu:100043292%09blue
Retinol metabolism	KEGG PATHWAY	mmu00830	1	88	520	26776	0.00192308	0.00328653	0.783479	0.850159	Adh1,11522:up	http://www.genome.jp/kegg-bin/show_pathway?mmu00830/mmu:11522%09red
GABAergic synapse	KEGG PATHWAY	mmu04727	1	88	520	26776	0.00192308	0.00328653	0.783479	0.850159	Gng3,14704:down	http://www.genome.jp/kegg-bin/show_pathway?mmu04727/mmu:14704%09blue
Respiratory electron transport, ATP synthesis by chemiosmotic coupling, and heat production by uncoupling proteins.	Reactome	R-MMU-163200	1	89	1566	78321	0.00063857	0.00113635	0.787176	0.850975	Slc25a27,74011:up	http://www.reactome.org/cgi-bin/eventbrowser_st_id?ST_ID=R-MMU-163200
Progesterone-mediated oocyte maturation	KEGG PATHWAY	mmu04914	1	89	520	26776	0.00192308	0.00332387	0.787176	0.850975	Cpeb1,12877:down	http://www.genome.jp/kegg-bin/show_pathway?mmu04914/mmu:12877%09blue
Prostate cancer	KEGG PATHWAY	mmu05215	1	89	520	26776	0.00192308	0.00332387	0.787176	0.850975	Pdgfra,18595:down	http://www.genome.jp/kegg-bin/show_pathway?mmu05215/mmu:18595%09blue
Downstream signaling events of B Cell Receptor (BCR)	Reactome	R-MMU-1168372	2	169	1566	78321	0.00127714	0.00215779	0.790527	0.853533	Fgf17,14171:down|Pdgfra,18595:down	http://www.reactome.org/cgi-bin/eventbrowser_st_id?ST_ID=R-MMU-1168372
ABC-family proteins mediated transport	Reactome	R-MMU-382556	1	91	1566	78321	0.00063857	0.00116189	0.794381	0.856088	Abcb1a,18671:up	http://www.reactome.org/cgi-bin/eventbrowser_st_id?ST_ID=R-MMU-382556
Signalling by NGF	Reactome	R-MMU-166520	5	385	1566	78321	0.00319285	0.00491567	0.795597	0.856088	Pde1b,18574:up|Pdgfra,18595:down|Fgf17,14171:down|Psenen,66340:down|Sptbn4,80297:up	http://www.reactome.org/cgi-bin/eventbrowser_st_id?ST_ID=R-MMU-166520
cGMP-PKG signaling pathway	KEGG PATHWAY	mmu04022	2	171	520	26776	0.00384615	0.00638632	0.795856	0.856088	Atp2b4,381290:up|Myl9,98932:down	http://www.genome.jp/kegg-bin/show_pathway?mmu04022/mmu:381290%09red/mmu:98932%09blue
TNFR2 non-canonical NF-kB pathway	Reactome	R-MMU-5668541	1	92	1566	78321	0.00063857	0.00117465	0.797892	0.857215	Tnfsf12,21944:down	http://www.reactome.org/cgi-bin/eventbrowser_st_id?ST_ID=R-MMU-5668541
Cell Cycle Checkpoints	Reactome	R-MMU-69620	2	173	1566	78321	0.00127714	0.00220886	0.801065	0.858794	Hist1h4d,319156:down|Hist1h4n,319161:down	http://www.reactome.org/cgi-bin/eventbrowser_st_id?ST_ID=R-MMU-69620
L13a-mediated translational silencing of Ceruloplasmin expression	Reactome	R-MMU-156827	1	93	1566	78321	0.00063857	0.00118742	0.801343	0.858794	Rpl29,19944:down	http://www.reactome.org/cgi-bin/eventbrowser_st_id?ST_ID=R-MMU-156827
GTP hydrolysis and joining of the 60S ribosomal subunit	Reactome	R-MMU-72706	1	94	1566	78321	0.00063857	0.00120019	0.804735	0.860559	Rpl29,19944:down	http://www.reactome.org/cgi-bin/eventbrowser_st_id?ST_ID=R-MMU-72706
DNA Repair	Reactome	R-MMU-73894	3	249	1566	78321	0.00191571	0.00317922	0.804975	0.860559	Hist1h4d,319156:down|Usp43,216835:up|Hist1h4n,319161:down	http://www.reactome.org/cgi-bin/eventbrowser_st_id?ST_ID=R-MMU-73894
Resolution of Sister Chromatid Cohesion	Reactome	R-MMU-2500257	1	97	1566	78321	0.00063857	0.00123849	0.814568	0.868673	Sgol2b,244495:up	http://www.reactome.org/cgi-bin/eventbrowser_st_id?ST_ID=R-MMU-2500257
Estrogen signaling pathway	KEGG PATHWAY	mmu04915	1	97	520	26776	0.00192308	0.00362265	0.814568	0.868673	Fos,14281:up	http://www.genome.jp/kegg-bin/show_pathway?mmu04915/mmu:14281%09red
Integration of energy metabolism	Reactome	R-MMU-163685	1	98	1566	78321	0.00063857	0.00125126	0.817735	0.870978	Gng3,14704:down	http://www.reactome.org/cgi-bin/eventbrowser_st_id?ST_ID=R-MMU-163685
FGF signaling pathway	PANTHER	P00021	1	99	110	4944	0.00909091	0.0200243	0.820848	0.873221	Fgf17,14171:down	http://www.pantherdb.org/pathway/pathwayDiagram.jsp?catAccession=P00021
Cap-dependent Translation Initiation	Reactome	R-MMU-72737	1	100	1566	78321	0.00063857	0.0012768	0.823908	0.874331	Rpl29,19944:down	http://www.reactome.org/cgi-bin/eventbrowser_st_id?ST_ID=R-MMU-72737
NF-kappa B signaling pathway	KEGG PATHWAY	mmu04064	1	100	520	26776	0.00192308	0.00373469	0.823908	0.874331	Ddx58,230073:up	http://www.genome.jp/kegg-bin/show_pathway?mmu04064/mmu:230073%09red
Eukaryotic Translation Initiation	Reactome	R-MMU-72613	1	101	1566	78321	0.00063857	0.00128956	0.826915	0.875379	Rpl29,19944:down	http://www.reactome.org/cgi-bin/eventbrowser_st_id?ST_ID=R-MMU-72613
Toll-like receptor signaling pathway	KEGG PATHWAY	mmu04620	1	101	520	26776	0.00192308	0.00377203	0.826915	0.875379	Fos,14281:up	http://www.genome.jp/kegg-bin/show_pathway?mmu04620/mmu:14281%09red
@@Pyrimidine metabolism	KEGG PATHWAY	mmu00240	1	102	520	26776	0.00192308	0.00380938	0.829872	0.877438	Dpys,64705:up	http://www.genome.jp/kegg-bin/show_pathway?mmu00240/mmu:64705%09red
Apoptosis signaling pathway	PANTHER	P00006	1	103	110	4944	0.00909091	0.0208333	0.832778	0.878368	Fos,14281:up	http://www.pantherdb.org/pathway/pathwayDiagram.jsp?catAccession=P00006
Chagas disease (American trypanosomiasis)	KEGG PATHWAY	mmu05142	1	103	520	26776	0.00192308	0.00384673	0.832778	0.878368	Fos,14281:up	http://www.genome.jp/kegg-bin/show_pathway?mmu05142/mmu:14281%09red
Cytokine-cytokine receptor interaction	KEGG PATHWAY	mmu04060	3	264	520	26776	0.00576923	0.00985958	0.835007	0.879649	Il6ra,16194:up|Tnfsf12,21944:down|Pdgfra,18595:down	http://www.genome.jp/kegg-bin/show_pathway?mmu04060/mmu:21944%09blue/mmu:16194%09red/mmu:18595%09blue
Mitotic Prometaphase	Reactome	R-MMU-68877	1	105	1566	78321	0.00063857	0.00134064	0.838442	0.881126	Sgol2b,244495:up	http://www.reactome.org/cgi-bin/eventbrowser_st_id?ST_ID=R-MMU-68877
T cell receptor signaling pathway	KEGG PATHWAY	mmu04660	1	105	520	26776	0.00192308	0.00392142	0.838442	0.881126	Fos,14281:up	http://www.genome.jp/kegg-bin/show_pathway?mmu04660/mmu:14281%09red
rRNA processing in the nucleus and cytosol	Reactome	R-MMU-8868773	1	108	1566	78321	0.00063857	0.00137894	0.846581	0.885387	Rpl29,19944:down	http://www.reactome.org/cgi-bin/eventbrowser_st_id?ST_ID=R-MMU-8868773
rRNA processing	Reactome	R-MMU-72312	1	108	1566	78321	0.00063857	0.00137894	0.846581	0.885387	Rpl29,19944:down	http://www.reactome.org/cgi-bin/eventbrowser_st_id?ST_ID=R-MMU-72312
Hedgehog 'on' state	Reactome	R-MMU-5632684	1	108	1566	78321	0.00063857	0.00137894	0.846581	0.885387	Tdpoz4,399675:down	http://www.reactome.org/cgi-bin/eventbrowser_st_id?ST_ID=R-MMU-5632684
Major pathway of rRNA processing in the nucleolus and cytosol	Reactome	R-MMU-6791226	1	108	1566	78321	0.00063857	0.00137894	0.846581	0.885387	Rpl29,19944:down	http://www.reactome.org/cgi-bin/eventbrowser_st_id?ST_ID=R-MMU-6791226
TNF signaling pathway	KEGG PATHWAY	mmu04668	1	109	520	26776	0.00192308	0.00407081	0.849202	0.886131	Fos,14281:up	http://www.genome.jp/kegg-bin/show_pathway?mmu04668/mmu:14281%09red
Signaling by SCF-KIT	Reactome	R-MMU-1433557	3	272	1566	78321	0.00191571	0.00347289	0.849337	0.886131	Pdgfra,18595:down|Fgf17,14171:down|Sptbn4,80297:up	http://www.reactome.org/cgi-bin/eventbrowser_st_id?ST_ID=R-MMU-1433557
Chemokine signaling pathway	KEGG PATHWAY	mmu04062	2	196	520	26776	0.00384615	0.00731999	0.852982	0.888115	Gng3,14704:down|Elmo1,140580:up	http://www.genome.jp/kegg-bin/show_pathway?mmu04062/mmu:140580%09red/mmu:14704%09blue
G alpha (s) signalling events	Reactome	R-MMU-418555	1	111	1566	78321	0.00063857	0.00141724	0.854311	0.888115	Pde1b,18574:up	http://www.reactome.org/cgi-bin/eventbrowser_st_id?ST_ID=R-MMU-418555
C-type lectin receptors (CLRs)	Reactome	R-MMU-5621481	1	111	1566	78321	0.00063857	0.00141724	0.854311	0.888115	Icam2,15896:up	http://www.reactome.org/cgi-bin/eventbrowser_st_id?ST_ID=R-MMU-5621481
Toxoplasmosis	KEGG PATHWAY	mmu05145	1	113	520	26776	0.00192308	0.0042202	0.859247	0.892176	Birc7,329581:up	http://www.genome.jp/kegg-bin/show_pathway?mmu05145/mmu:329581%09red
MicroRNAs in cancer	KEGG PATHWAY	mmu05206	3	280	520	26776	0.00576923	0.0104571	0.862572	0.894558	Abcb1a,18671:up|Notch1,18128:up|Pdgfra,18595:down	http://www.genome.jp/kegg-bin/show_pathway?mmu05206/mmu:18128%09red/mmu:18595%09blue/mmu:18671%09red
Focal adhesion	KEGG PATHWAY	mmu04510	2	203	520	26776	0.00384615	0.00758142	0.866143	0.897187	Myl9,98932:down|Pdgfra,18595:down	http://www.genome.jp/kegg-bin/show_pathway?mmu04510/mmu:98932%09blue/mmu:18595%09blue
Neuroactive ligand-receptor interaction	KEGG PATHWAY	mmu04080	3	283	520	26776	0.00576923	0.0105692	0.867267	0.897279	Thra,21833:up|Cysltr2,70086:up|Chrna4,11438:up	http://www.genome.jp/kegg-bin/show_pathway?mmu04080/mmu:11438%09red/mmu:70086%09red/mmu:21833%09red
Translation	Reactome	R-MMU-72766	1	118	1566	78321	0.00063857	0.00150662	0.870869	0.899933	Rpl29,19944:down	http://www.reactome.org/cgi-bin/eventbrowser_st_id?ST_ID=R-MMU-72766
Proteoglycans in cancer	KEGG PATHWAY	mmu05205	2	207	520	26776	0.00384615	0.0077308	0.87317	0.901236	Sdc1,20969:up|Plaur,18793:up	http://www.genome.jp/kegg-bin/show_pathway?mmu05205/mmu:20969%09red/mmu:18793%09red
AMPK signaling pathway	KEGG PATHWAY	mmu04152	1	129	520	26776	0.00192308	0.00481775	0.893178	0.920791	Eef2k,13631:up	http://www.genome.jp/kegg-bin/show_pathway?mmu04152/mmu:13631%09red
RNA Polymerase II Transcription	Reactome	R-MMU-73857	1	130	1566	78321	0.00063857	0.00165984	0.895004	0.921578	Gm8994,668137:down	http://www.reactome.org/cgi-bin/eventbrowser_st_id?ST_ID=R-MMU-73857
GPCR ligand binding	Reactome	R-MMU-500792	4	388	1566	78321	0.00255428	0.00495397	0.902958	0.928665	Anxa1,16952:up|Gng3,14704:down|Cysltr2,70086:up|Cd55,13136:up	http://www.reactome.org/cgi-bin/eventbrowser_st_id?ST_ID=R-MMU-500792
Ribosome	KEGG PATHWAY	mmu03010	1	137	520	26776	0.00192308	0.00511652	0.906945	0.931661	Rpl29,19944:down	http://www.genome.jp/kegg-bin/show_pathway?mmu03010/mmu:19944%09blue
@@Apoptosis	KEGG PATHWAY	mmu04210	1	138	520	26776	0.00192308	0.00515387	0.908537	0.932191	Fos,14281:up	http://www.genome.jp/kegg-bin/show_pathway?mmu04210/mmu:14281%09red
Regulation of TP53 Activity	Reactome	R-MMU-5633007	1	140	1566	78321	0.00063857	0.00178752	0.911639	0.934268	Trp73,22062:up	http://www.reactome.org/cgi-bin/eventbrowser_st_id?ST_ID=R-MMU-5633007
Antigen processing: Ubiquitination & Proteasome degradation	Reactome	R-MMU-983168	1	143	1566	78321	0.00063857	0.00182582	0.916096	0.937727	Lnpep,240028:up	http://www.reactome.org/cgi-bin/eventbrowser_st_id?ST_ID=R-MMU-983168
@@Wnt signaling pathway	KEGG PATHWAY	mmu04310	1	145	520	26776	0.00192308	0.0054153	0.918942	0.939531	Sfrp1,20377:up	http://www.genome.jp/kegg-bin/show_pathway?mmu04310/mmu:20377%09red
Signaling by Hedgehog	Reactome	R-MMU-5358351	1	146	1566	78321	0.00063857	0.00186412	0.920328	0.939841	Tdpoz4,399675:down	http://www.reactome.org/cgi-bin/eventbrowser_st_id?ST_ID=R-MMU-5358351
Separation of Sister Chromatids	Reactome	R-MMU-2467813	1	157	1566	78321	0.00063857	0.00200457	0.934105	0.952787	Sgol2b,244495:up	http://www.reactome.org/cgi-bin/eventbrowser_st_id?ST_ID=R-MMU-2467813
Jak-STAT signaling pathway	KEGG PATHWAY	mmu04630	1	161	520	26776	0.00192308	0.00601285	0.938502	0.956147	Il6ra,16194:up	http://www.genome.jp/kegg-bin/show_pathway?mmu04630/mmu:16194%09red
Mitotic Anaphase	Reactome	R-MMU-68882	1	163	1566	78321	0.00063857	0.00208118	0.940589	0.95706	Sgol2b,244495:up	http://www.reactome.org/cgi-bin/eventbrowser_st_id?ST_ID=R-MMU-68882
Mitotic Metaphase and Anaphase	Reactome	R-MMU-2555396	1	164	1566	78321	0.00063857	0.00209395	0.941606	0.95706	Sgol2b,244495:up	http://www.reactome.org/cgi-bin/eventbrowser_st_id?ST_ID=R-MMU-2555396
Assembly of the primary cilium	Reactome	R-MMU-5617833	1	173	1566	78321	0.00063857	0.00220886	0.950012	0.964473	Dynll2,68097:up	http://www.reactome.org/cgi-bin/eventbrowser_st_id?ST_ID=R-MMU-5617833
Tuberculosis	KEGG PATHWAY	mmu05152	1	176	520	26776	0.00192308	0.00657305	0.952536	0.9656	Fcgr2b,14130:up	http://www.genome.jp/kegg-bin/show_pathway?mmu05152/mmu:14130%09red
@@Purine metabolism	KEGG PATHWAY	mmu00230	1	177	520	26776	0.00192308	0.0066104	0.953349	0.9656	Pde1b,18574:up	http://www.genome.jp/kegg-bin/show_pathway?mmu00230/mmu:18574%09red
Generic Transcription Pathway	Reactome	R-MMU-212436	3	381	1566	78321	0.00191571	0.0048646	0.960201	0.970829	Trp73,22062:up|Thra,21833:up|Notch1,18128:up	http://www.reactome.org/cgi-bin/eventbrowser_st_id?ST_ID=R-MMU-212436
Peptide ligand-binding receptors	Reactome	R-MMU-375276	1	187	1566	78321	0.00063857	0.00238761	0.960752	0.970829	Anxa1,16952:up	http://www.reactome.org/cgi-bin/eventbrowser_st_id?ST_ID=R-MMU-375276
Class A/1 (Rhodopsin-like receptors)	Reactome	R-MMU-373076	2	293	1566	78321	0.00127714	0.00374101	0.962072	0.971032	Anxa1,16952:up|Cysltr2,70086:up	http://www.reactome.org/cgi-bin/eventbrowser_st_id?ST_ID=R-MMU-373076
G alpha (i) signalling events	Reactome	R-MMU-418594	1	197	1566	78321	0.00063857	0.00251529	0.966981	0.974852	Anxa1,16952:up	http://www.reactome.org/cgi-bin/eventbrowser_st_id?ST_ID=R-MMU-418594
Cell Cycle, Mitotic	Reactome	R-MMU-69278	3	418	1566	78321	0.00191571	0.00533701	0.975453	0.98225	Hist1h4d,319156:down|Sgol2b,244495:up|Hist1h4n,319161:down	http://www.reactome.org/cgi-bin/eventbrowser_st_id?ST_ID=R-MMU-69278
Transcriptional Regulation by TP53	Reactome	R-MMU-3700989	1	251	1566	78321	0.00063857	0.00320476	0.98703	0.992049	Trp73,22062:up	http://www.reactome.org/cgi-bin/eventbrowser_st_id?ST_ID=R-MMU-3700989
Platelet activation, signaling and aggregation	Reactome	R-MMU-76002	1	253	1566	78321	0.00063857	0.0032303	0.987472	0.992049	Rhob,11852:down	http://www.reactome.org/cgi-bin/eventbrowser_st_id?ST_ID=R-MMU-76002
Organelle biogenesis and maintenance	Reactome	R-MMU-1852241	1	279	1566	78321	0.00063857	0.00356226	0.992016	0.995461	Dynll2,68097:up	http://www.reactome.org/cgi-bin/eventbrowser_st_id?ST_ID=R-MMU-1852241
Signaling by GPCR	Reactome	R-MMU-372790	9	1266	1566	78321	0.00574713	0.0161642	0.999475	1	Fgf17,14171:down|Cd55,13136:up|Cysltr2,70086:up|Pde1b,18574:up|Anxa1,16952:up|Gng3,14704:down|Sptbn4,80297:up|Rhob,11852:down|Pdgfra,18595:down	http://www.reactome.org/cgi-bin/eventbrowser_st_id?ST_ID=R-MMU-372790
GPCR downstream signaling	Reactome	R-MMU-388396	4	1014	1566	78321	0.00255428	0.0129467	0.999978	1	Pde1b,18574:up|Rhob,11852:down|Cysltr2,70086:up|Anxa1,16952:up	http://www.reactome.org/cgi-bin/eventbrowser_st_id?ST_ID=R-MMU-388396
Olfactory transduction	KEGG PATHWAY	mmu04740	1	1091	520	26776	0.00192308	0.0407454	1	1	Pde1b,18574:up	http://www.genome.jp/kegg-bin/show_pathway?mmu04740/mmu:18574%09red

## Sheet: BioCyc
#Term	Database	ID	Input number	Background number	All input number	All background number	Input frequency	Background frequency	P-Value	Corrected P-Value	input_gene	Hyperlink_change
ethanol degradation II (cytosol)	BioCyc	PWY66-21	2	11	32	2272	0.0625	0.00484155	0.0199123	0.291471	Acss1,68738:up|Adh1,11522:up	http://biocyc.org/MOUSE/NEW-IMAGE?type=NIL&object=PWY66-21
pyridoxal 5'-phosphate salvage pathway	BioCyc	PLPSAL-PWY	1	2	32	2272	0.03125	0.000880282	0.0501921	0.378405	Pdxk,216134:up	http://biocyc.org/MOUSE/NEW-IMAGE?type=NIL&object=PLPSAL-PWY
uracil degradation II (reductive)	BioCyc	PWY-3982	1	3	32	2272	0.03125	0.00132042	0.0663578	0.404321	Dpys,64705:up	http://biocyc.org/MOUSE/NEW-IMAGE?type=NIL&object=PWY-3982
acetate conversion to acetyl-CoA	BioCyc	PWY0-1313	1	3	32	2272	0.03125	0.00132042	0.0663578	0.404321	Acss1,68738:up	http://biocyc.org/MOUSE/NEW-IMAGE?type=NIL&object=PWY0-1313
glutathione-mediated detoxification	BioCyc	PWY-4061	2	24	32	2272	0.0625	0.0105634	0.0718333	0.426572	Gstm5,14866:down|Gsta3,14859:up	http://biocyc.org/MOUSE/NEW-IMAGE?type=NIL&object=PWY-4061
lysine degradation II	BioCyc	LYSINE-DEG1-PWY	1	4	32	2272	0.03125	0.00176056	0.0822488	0.438459	Aass,30956:up	http://biocyc.org/MOUSE/NEW-IMAGE?type=NIL&object=LYSINE-DEG1-PWY
biosynthesis of serotonin and melatonin	BioCyc	PWY3DJ-5	1	4	32	2272	0.03125	0.00176056	0.0822488	0.438459	Tph2,216343:up	http://biocyc.org/MOUSE/NEW-IMAGE?type=NIL&object=PWY3DJ-5
@@serotonin and melatonin biosynthesis	BioCyc	PWY-6030	1	4	32	2272	0.03125	0.00176056	0.0822488	0.438459	Tph2,216343:up	http://biocyc.org/MOUSE/NEW-IMAGE?type=NIL&object=PWY-6030
phosphatidylcholine biosynthesis I	BioCyc	PWY3O-450	1	5	32	2272	0.03125	0.0022007	0.09787	0.458666	Pcyt1b,236899:up	http://biocyc.org/MOUSE/NEW-IMAGE?type=NIL&object=PWY3O-450
phenylalanine degradation III	BioCyc	PWY-5079	1	5	32	2272	0.03125	0.0022007	0.09787	0.458666	Adh1,11522:up	http://biocyc.org/MOUSE/NEW-IMAGE?type=NIL&object=PWY-5079
pyridine nucleotide cycling	BioCyc	PYRNUCYC-PWY	1	7	32	2272	0.03125	0.00308099	0.128321	0.483714	Cd38,12494:up	http://biocyc.org/MOUSE/NEW-IMAGE?type=NIL&object=PYRNUCYC-PWY
phosphate acquisition	BioCyc	PWY-6348	1	7	32	2272	0.03125	0.00308099	0.128321	0.483714	Acp7,101744:up	http://biocyc.org/MOUSE/NEW-IMAGE?type=NIL&object=PWY-6348
NAD phosphorylation and dephosphorylation	BioCyc	NADPHOS-DEPHOS-PWY	1	8	32	2272	0.03125	0.00352113	0.143159	0.504327	Acp7,101744:up	http://biocyc.org/MOUSE/NEW-IMAGE?type=NIL&object=NADPHOS-DEPHOS-PWY
choline biosynthesis III	BioCyc	PWY-3561	1	8	32	2272	0.03125	0.00352113	0.143159	0.504327	Pcyt1b,236899:up	http://biocyc.org/MOUSE/NEW-IMAGE?type=NIL&object=PWY-3561
mannitol degradation II	BioCyc	PWY-3861	1	8	32	2272	0.03125	0.00352113	0.143159	0.504327	Adh1,11522:up	http://biocyc.org/MOUSE/NEW-IMAGE?type=NIL&object=PWY-3861
creatine-phosphate energy transfer	BioCyc	PWY3DJ-471	1	8	32	2272	0.03125	0.00352113	0.143159	0.504327	Ckmt1,12716:up	http://biocyc.org/MOUSE/NEW-IMAGE?type=NIL&object=PWY3DJ-471
sphingosine and sphingosine-1-phosphate metabolism	BioCyc	PWY3DJ-11470	1	9	32	2272	0.03125	0.00396127	0.157746	0.514156	Ptgr1,67103:up	http://biocyc.org/MOUSE/NEW-IMAGE?type=NIL&object=PWY3DJ-11470
biosynthesis of prostaglandins	BioCyc	PWY3DJ-35583	1	11	32	2272	0.03125	0.00484155	0.18618	0.532732	Ptges,64292:up	http://biocyc.org/MOUSE/NEW-IMAGE?type=NIL&object=PWY3DJ-35583
fatty acid activation	BioCyc	PWY-5143	1	11	32	2272	0.03125	0.00484155	0.18618	0.532732	Acsm4,233801:up	http://biocyc.org/MOUSE/NEW-IMAGE?type=NIL&object=PWY-5143
NAD salvage pathway II	BioCyc	NAD-BIOSYNTHESIS-II	1	12	32	2272	0.03125	0.00528169	0.200035	0.536936	Acp7,101744:up	http://biocyc.org/MOUSE/NEW-IMAGE?type=NIL&object=NAD-BIOSYNTHESIS-II
triacylglycerol degradation	BioCyc	LIPAS-PWY	1	14	32	2272	0.03125	0.00616197	0.227044	0.545767	Lipc,15450:up	http://biocyc.org/MOUSE/NEW-IMAGE?type=NIL&object=LIPAS-PWY
phosphate acquisition II	BioCyc	PWY-6355	1	17	32	2272	0.03125	0.00748239	0.265861	0.573386	Acp7,101744:up	http://biocyc.org/MOUSE/NEW-IMAGE?type=NIL&object=PWY-6355
heparan sulfate biosynthesis (late stages)	BioCyc	PWY-6558	1	18	32	2272	0.03125	0.00792254	0.278362	0.587203	Ndst1,15531:up	http://biocyc.org/MOUSE/NEW-IMAGE?type=NIL&object=PWY-6558
fatty acid beta-oxidation II (core pathway)	BioCyc	PWY-5136	1	20	32	2272	0.03125	0.00880282	0.302732	0.617573	Acsm4,233801:up	http://biocyc.org/MOUSE/NEW-IMAGE?type=NIL&object=PWY-5136
heparan sulfate biosynthesis	BioCyc	PWY-6564	1	25	32	2272	0.03125	0.0110035	0.360123	0.643766	Ndst1,15531:up	http://biocyc.org/MOUSE/NEW-IMAGE?type=NIL&object=PWY-6564
fatty acid beta-oxidation I	BioCyc	FAO-PWY	1	29	32	2272	0.03125	0.0127641	0.402622	0.654922	Acsm4,233801:up	http://biocyc.org/MOUSE/NEW-IMAGE?type=NIL&object=FAO-PWY
phospholipases	BioCyc	LIPASYN-PWY	1	32	32	2272	0.03125	0.0140845	0.432638	0.662715	Pla2g4e,329502:up	http://biocyc.org/MOUSE/NEW-IMAGE?type=NIL&object=LIPASYN-PWY
NADH to cytochrome bo oxidase electron transfer I	BioCyc	PWY0-1335	1	45	32	2272	0.03125	0.0198063	0.54625	0.737693	Ndufa4l2,407790:down	http://biocyc.org/MOUSE/NEW-IMAGE?type=NIL&object=PWY0-1335
NADH to cytochrome bd oxidase electron transfer I	BioCyc	PWY0-1334	1	45	32	2272	0.03125	0.0198063	0.54625	0.737693	Ndufa4l2,407790:down	http://biocyc.org/MOUSE/NEW-IMAGE?type=NIL&object=PWY0-1334
aerobic respiration -- electron donor II	BioCyc	PWY-3781	1	62	32	2272	0.03125	0.0272887	0.661278	0.805906	Ndufa4l2,407790:down	http://biocyc.org/MOUSE/NEW-IMAGE?type=NIL&object=PWY-3781

## Sheet: KEGG PATHWAY
#Term	Database	ID	Input number	Background number	All input number	All background number	Input frequency	Background frequency	P-Value	Corrected P-Value	input_gene	Hyperlink_change
Dorso-ventral axis formation	KEGG PATHWAY	mmu04320	5	26	520	26776	0.00961538	0.000971019	0.000164803	0.047628	Cpeb1,12877:down|Notch1,18128:up|Piwil4,330890:down|Etv6,14011:up|Fmn2,54418:up	http://www.genome.jp/kegg-bin/show_pathway?mmu04320/mmu:330890%09blue/mmu:12877%09blue/mmu:18128%09red/mmu:54418%09red/mmu:14011%09red
Cell adhesion molecules (CAMs)	KEGG PATHWAY	mmu04514	9	162	520	26776	0.0173077	0.00605019	0.00273416	0.103066	Cd22,12483:up|Vcan,13003:up|Icam2,15896:up|H2-K1,14972:down|H2-Q10,15007:down|Cldn6,54419:down|Sdc3,20970:up|H2-Q7,15018:down|Sdc1,20969:up	http://www.genome.jp/kegg-bin/show_pathway?mmu04514/mmu:12483%09red/mmu:15896%09red/mmu:15018%09blue/mmu:15007%09blue/mmu:20969%09red/mmu:14972%09blue/mmu:20970%09red/mmu:13003%09red/mmu:54419%09blue
Oxytocin signaling pathway	KEGG PATHWAY	mmu04921	8	158	520	26776	0.0153846	0.00590081	0.00775403	0.216863	Pla2g4c,232889:up|Pla2g4e,329502:up|Ryr2,20191:up|Cd38,12494:up|Eef2k,13631:up|Myl9,98932:down|Fos,14281:up|Cacng6,54378:down	http://www.genome.jp/kegg-bin/show_pathway?mmu04921/mmu:12494%09red/mmu:329502%09red/mmu:54378%09blue/mmu:232889%09red/mmu:13631%09red/mmu:14281%09red/mmu:98932%09blue/mmu:20191%09red
Alcoholism	KEGG PATHWAY	mmu05034	9	200	520	26776	0.0173077	0.00746938	0.00990153	0.238462	Hist1h2ae,319166:down|Hist3h2ba,78303:down|Fosb,14282:up|Gng3,14704:down|Hist1h4n,319161:down|Hist1h2bk,319184:down|Hist1h4d,319156:down|Hist1h3i,319153:down|Hist1h3h,319152:down	http://www.genome.jp/kegg-bin/show_pathway?mmu05034/mmu:319166%09blue/mmu:14282%09red/mmu:14704%09blue/mmu:319161%09blue/mmu:319156%09blue/mmu:319152%09blue/mmu:319153%09blue/mmu:319184%09blue/mmu:78303%09blue
alpha-Linolenic acid metabolism	KEGG PATHWAY	mmu00592	3	25	520	26776	0.00576923	0.000933672	0.0117004	0.251241	Pla2g4c,232889:up|Pla2g4e,329502:up|Acox3,80911:up	http://www.genome.jp/kegg-bin/show_pathway?mmu00592/mmu:329502%09red/mmu:80911%09red/mmu:232889%09red
Systemic lupus erythematosus	KEGG PATHWAY	mmu05322	7	145	520	26776	0.0134615	0.0054153	0.0155655	0.268912	Hist3h2ba,78303:down|Hist1h2ae,319166:down|Hist1h4n,319161:down|Hist1h2bk,319184:down|Hist1h4d,319156:down|Hist1h3i,319153:down|Hist1h3h,319152:down	http://www.genome.jp/kegg-bin/show_pathway?mmu05322/mmu:319166%09blue/mmu:319161%09blue/mmu:319156%09blue/mmu:319152%09blue/mmu:319153%09blue/mmu:319184%09blue/mmu:78303%09blue
Hematopoietic cell lineage	KEGG PATHWAY	mmu04640	5	85	520	26776	0.00961538	0.00317448	0.0188719	0.282102	Il6ra,16194:up|Cd22,12483:up|Cd37,12493:down|Cd55,13136:up|Cd38,12494:up	http://www.genome.jp/kegg-bin/show_pathway?mmu04640/mmu:12494%09red/mmu:12483%09red/mmu:16194%09red/mmu:13136%09red/mmu:12493%09blue
Metabolism of xenobiotics by cytochrome P450	KEGG PATHWAY	mmu00980	4	65	520	26776	0.00769231	0.00242755	0.03009	0.341052	Gstm5,14866:down|Gsta3,14859:up|Adh1,11522:up|Cbr3,109857:up	http://www.genome.jp/kegg-bin/show_pathway?mmu00980/mmu:109857%09red/mmu:11522%09red/mmu:14859%09red/mmu:14866%09blue
Herpes simplex infection	KEGG PATHWAY	mmu05168	8	207	520	26776	0.0153846	0.0077308	0.0315185	0.341052	Oas1a,246730:up|Ddx58,230073:up|Oas2,246728:up|H2-K1,14972:down|H2-Q10,15007:down|Fos,14281:up|H2-Q7,15018:down|Gm4340,100043292:down	http://www.genome.jp/kegg-bin/show_pathway?mmu05168/mmu:230073%09red/mmu:100043292%09blue/mmu:15018%09blue/mmu:15007%09blue/mmu:14281%09red/mmu:14972%09blue/mmu:246730%09red/mmu:246728%09red
Oxidative phosphorylation	KEGG PATHWAY	mmu00190	6	133	520	26776	0.0115385	0.00496713	0.0319593	0.341052	Cox6a2,12862:down|Lhpp,76429:down|Atp4a,11944:down|Ndufa4l2,407790:down|Cox6b2,333182:up|Atp5e,67126:down	http://www.genome.jp/kegg-bin/show_pathway?mmu00190/mmu:11944%09blue/mmu:333182%09red/mmu:12862%09blue/mmu:67126%09blue/mmu:407790%09blue/mmu:76429%09blue
Alzheimer's disease	KEGG PATHWAY	mmu05010	7	171	520	26776	0.0134615	0.00638632	0.0332062	0.341052	Cox6a2,12862:down|Lrp1,16971:up|Ndufa4l2,407790:down|Apoe,11816:up|Cox6b2,333182:up|Atp5e,67126:down|Psenen,66340:down	http://www.genome.jp/kegg-bin/show_pathway?mmu05010/mmu:16971%09red/mmu:333182%09red/mmu:11816%09red/mmu:66340%09blue/mmu:67126%09blue/mmu:12862%09blue/mmu:407790%09blue
Choline metabolism in cancer	KEGG PATHWAY	mmu05231	5	100	520	26776	0.00961538	0.00373469	0.0338298	0.341052	Pla2g4c,232889:up|Pla2g4e,329502:up|Pdgfra,18595:down|Fos,14281:up|Pcyt1b,236899:up	http://www.genome.jp/kegg-bin/show_pathway?mmu05231/mmu:236899%09red/mmu:329502%09red/mmu:18595%09blue/mmu:14281%09red/mmu:232889%09red
Tight junction	KEGG PATHWAY	mmu04530	6	140	520	26776	0.0115385	0.00522856	0.0391623	0.373118	Myl9,98932:down|Crb3,224912:down|Cldn6,54419:down|Myh7b,668940:up|Shroom3,27428:up|Myh14,71960:up	http://www.genome.jp/kegg-bin/show_pathway?mmu04530/mmu:224912%09blue/mmu:668940%09red/mmu:71960%09red/mmu:98932%09blue/mmu:27428%09red/mmu:54419%09blue
Nitrogen metabolism	KEGG PATHWAY	mmu00910	2	17	520	26776	0.00384615	0.000634897	0.0408307	0.378405	Car13,71934:up|Car8,12319:up	http://www.genome.jp/kegg-bin/show_pathway?mmu00910/mmu:12319%09red/mmu:71934%09red
Vasopressin-regulated water reabsorption	KEGG PATHWAY	mmu04962	3	43	520	26776	0.00576923	0.00160592	0.0433775	0.378405	Dynll2,68097:up|Aqp3,11828:down|Arhgdib,11857:down	http://www.genome.jp/kegg-bin/show_pathway?mmu04962/mmu:11828%09blue/mmu:68097%09red/mmu:11857%09blue
Ether lipid metabolism	KEGG PATHWAY	mmu00565	3	44	520	26776	0.00576923	0.00164326	0.0457696	0.378405	Pla2g4c,232889:up|Pla2g7,27226:up|Pla2g4e,329502:up	http://www.genome.jp/kegg-bin/show_pathway?mmu00565/mmu:27226%09red/mmu:329502%09red/mmu:232889%09red
One carbon pool by folate	KEGG PATHWAY	mmu00670	2	19	520	26776	0.00384615	0.000709591	0.0490443	0.378405	Aldh1l1,107747:up|Mthfsl,100039707:down	http://www.genome.jp/kegg-bin/show_pathway?mmu00670/mmu:107747%09red/mmu:100039707%09blue
Cardiac muscle contraction	KEGG PATHWAY	mmu04260	4	78	520	26776	0.00769231	0.00291306	0.0514075	0.382309	Cox6a2,12862:down|Ryr2,20191:up|Cox6b2,333182:up|Cacng6,54378:down	http://www.genome.jp/kegg-bin/show_pathway?mmu04260/mmu:54378%09blue/mmu:333182%09red/mmu:20191%09red/mmu:12862%09blue
Viral myocarditis	KEGG PATHWAY	mmu05416	4	81	520	26776	0.00769231	0.0030251	0.0572468	0.40352	H2-Q7,15018:down|H2-Q10,15007:down|Cd55,13136:up|H2-K1,14972:down	http://www.genome.jp/kegg-bin/show_pathway?mmu05416/mmu:15007%09blue/mmu:14972%09blue/mmu:15018%09blue/mmu:13136%09red
Arginine and proline metabolism	KEGG PATHWAY	mmu00330	3	50	520	26776	0.00576923	0.00186734	0.0614431	0.404321	P4ha2,18452:down|P4ha1,18451:down|Ckmt1,12716:up	http://www.genome.jp/kegg-bin/show_pathway?mmu00330/mmu:18452%09blue/mmu:12716%09red/mmu:18451%09blue
Arachidonic acid metabolism	KEGG PATHWAY	mmu00590	4	89	520	26776	0.00769231	0.00332387	0.0744669	0.436235	Pla2g4c,232889:up|Pla2g4e,329502:up|Ptges,64292:up|Cbr3,109857:up	http://www.genome.jp/kegg-bin/show_pathway?mmu00590/mmu:109857%09red/mmu:329502%09red/mmu:64292%09red/mmu:232889%09red
Glycosphingolipid biosynthesis - lacto and neolacto series	KEGG PATHWAY	mmu00601	2	26	520	26776	0.00384615	0.000971019	0.0817362	0.438459	Gm34653,102637973:up|Fut9,14348:up	http://www.genome.jp/kegg-bin/show_pathway?mmu00601/mmu:14348%09red/mmu:102637973%09red
Phototransduction	KEGG PATHWAY	mmu04744	2	26	520	26776	0.00384615	0.000971019	0.0817362	0.438459	Guca1a,14913:down|Rgs9,19739:up	http://www.genome.jp/kegg-bin/show_pathway?mmu04744/mmu:14913%09blue/mmu:19739%09red
Allograft rejection	KEGG PATHWAY	mmu05330	3	57	520	26776	0.00576923	0.00212877	0.0824323	0.438459	H2-Q7,15018:down|H2-Q10,15007:down|H2-K1,14972:down	http://www.genome.jp/kegg-bin/show_pathway?mmu05330/mmu:15007%09blue/mmu:14972%09blue/mmu:15018%09blue
Fatty acid elongation	KEGG PATHWAY	mmu00062	2	27	520	26776	0.00384615	0.00100837	0.0868361	0.45082	Elovl4,83603:down|Elovl7,74559:up	http://www.genome.jp/kegg-bin/show_pathway?mmu00062/mmu:74559%09red/mmu:83603%09blue
Graft-versus-host disease	KEGG PATHWAY	mmu05332	3	59	520	26776	0.00576923	0.00220347	0.0889259	0.456313	H2-Q7,15018:down|H2-Q10,15007:down|H2-K1,14972:down	http://www.genome.jp/kegg-bin/show_pathway?mmu05332/mmu:15007%09blue/mmu:14972%09blue/mmu:15018%09blue
Metabolic pathways	KEGG PATHWAY	mmu01100	29	1278	520	26776	0.0557692	0.0477293	0.0889468	0.456313	Lipc,15450:up|Pla2g4e,329502:up|Ndst1,15531:up|P4ha2,18452:down|P4ha1,18451:down|Fut9,14348:up|Ckmt1,12716:up|Adh1,11522:up|Cox6b2,333182:up|Pcyt1b,236899:up|Pla2g4c,232889:up|Aass,30956:up|Ndufa4l2,407790:down|Pla2g7,27226:up|Cbr3,109857:up|Tph2,216343:up|Cox6a2,12862:down|Cd38,12494:up|Ptges,64292:up|Acox3,80911:up|Atp5e,67126:down|Eno2,13807:down|Pdxk,216134:up|Gm34653,102637973:up|Acsm4,23380…	http://www.genome.jp/kegg-bin/show_pathway?mmu01100/mmu:12494%09red/mmu:216134%09red/mmu:100039707%09blue/mmu:15450%09red/mmu:27226%09red/mmu:232889%09red/mmu:236899%09red/mmu:12716%09red/mmu:333182%09red/mmu:12862%09blue/mmu:68738%09red/mmu:14348%09red/mmu:64292%09red/mmu:64705%09red/mmu:80911%09red/mmu:11650%09blue/mmu:11522%09red/mmu:407790%09blue/mmu:329502%09red/mmu:102637973%09red/mmu:10985…
Axon guidance	KEGG PATHWAY	mmu04360	6	176	520	26776	0.0115385	0.00657305	0.0916196	0.458666	Ntn1,18208:up|Sema6c,20360:up|Plxna1,18844:up|Ablim1,226251:up|Efnb2,13642:up|Slit3,20564:up	http://www.genome.jp/kegg-bin/show_pathway?mmu04360/mmu:20360%09red/mmu:18208%09red/mmu:13642%09red/mmu:18844%09red/mmu:20564%09red/mmu:226251%09red
Measles	KEGG PATHWAY	mmu05162	5	137	520	26776	0.00961538	0.00511652	0.0957158	0.458666	Fcgr2b,14130:up|Trp73,22062:up|Oas2,246728:up|Oas1a,246730:up|Ddx58,230073:up	http://www.genome.jp/kegg-bin/show_pathway?mmu05162/mmu:246728%09red/mmu:230073%09red/mmu:22062%09red/mmu:14130%09red/mmu:246730%09red
Calcium signaling pathway	KEGG PATHWAY	mmu04020	6	180	520	26776	0.0115385	0.00672244	0.0990486	0.461694	Ryr2,20191:up|Cd38,12494:up|Atp2b4,381290:up|Cysltr2,70086:up|Pde1b,18574:up|Pdgfra,18595:down	http://www.genome.jp/kegg-bin/show_pathway?mmu04020/mmu:12494%09red/mmu:20191%09red/mmu:70086%09red/mmu:18595%09blue/mmu:381290%09red/mmu:18574%09red
Type I diabetes mellitus	KEGG PATHWAY	mmu04940	3	64	520	26776	0.00576923	0.0023902	0.106049	0.478892	H2-Q7,15018:down|H2-Q10,15007:down|H2-K1,14972:down	http://www.genome.jp/kegg-bin/show_pathway?mmu04940/mmu:15007%09blue/mmu:14972%09blue/mmu:15018%09blue
Parkinson's disease	KEGG PATHWAY	mmu05012	5	143	520	26776	0.00961538	0.0053406	0.109072	0.478892	Atp5e,67126:down|Cox6a2,12862:down|Gm10705,100042355:down|Cox6b2,333182:up|Ndufa4l2,407790:down	http://www.genome.jp/kegg-bin/show_pathway?mmu05012/mmu:67126%09blue/mmu:100042355%09blue/mmu:407790%09blue/mmu:333182%09red/mmu:12862%09blue
Viral carcinogenesis	KEGG PATHWAY	mmu05203	7	229	520	26776	0.0134615	0.00855244	0.109697	0.478892	Hist3h2ba,78303:down|H2-K1,14972:down|H2-Q10,15007:down|H2-Q7,15018:down|Hist1h4n,319161:down|Hist1h2bk,319184:down|Hist1h4d,319156:down	http://www.genome.jp/kegg-bin/show_pathway?mmu05203/mmu:15018%09blue/mmu:15007%09blue/mmu:319161%09blue/mmu:319156%09blue/mmu:14972%09blue/mmu:319184%09blue/mmu:78303%09blue
Pancreatic secretion	KEGG PATHWAY	mmu04972	4	103	520	26776	0.00769231	0.00384673	0.110066	0.478892	Clca3b,229927:up|Ryr2,20191:up|Cd38,12494:up|Atp2b4,381290:up	http://www.genome.jp/kegg-bin/show_pathway?mmu04972/mmu:12494%09red/mmu:381290%09red/mmu:20191%09red/mmu:229927%09red
Glycolysis / Gluconeogenesis	KEGG PATHWAY	mmu00010	3	66	520	26776	0.00576923	0.00246489	0.113233	0.478892	Eno2,13807:down|Acss1,68738:up|Adh1,11522:up	http://www.genome.jp/kegg-bin/show_pathway?mmu00010/mmu:68738%09red/mmu:11522%09red/mmu:13807%09blue
Drug metabolism - cytochrome P450	KEGG PATHWAY	mmu00982	3	67	520	26776	0.00576923	0.00250224	0.116892	0.483714	Gstm5,14866:down|Gsta3,14859:up|Adh1,11522:up	http://www.genome.jp/kegg-bin/show_pathway?mmu00982/mmu:14866%09blue/mmu:11522%09red/mmu:14859%09red
Huntington's disease	KEGG PATHWAY	mmu05016	6	191	520	26776	0.0115385	0.00713325	0.121053	0.483714	Cox6a2,12862:down|Ndufa4l2,407790:down|Tgm2,21817:up|Dnah8,13417:up|Cox6b2,333182:up|Atp5e,67126:down	http://www.genome.jp/kegg-bin/show_pathway?mmu05016/mmu:407790%09blue/mmu:333182%09red/mmu:12862%09blue/mmu:67126%09blue/mmu:13417%09red/mmu:21817%09red
Renin-angiotensin system	KEGG PATHWAY	mmu04614	2	34	520	26776	0.00384615	0.00126979	0.124876	0.483714	Lnpep,240028:up|Ren1,19701:up	http://www.genome.jp/kegg-bin/show_pathway?mmu04614/mmu:19701%09red/mmu:240028%09red
Renin secretion	KEGG PATHWAY	mmu04924	3	70	520	26776	0.00576923	0.00261428	0.12813	0.483714	Pde1b,18574:up|Clca3b,229927:up|Ren1,19701:up	http://www.genome.jp/kegg-bin/show_pathway?mmu04924/mmu:19701%09red/mmu:18574%09red/mmu:229927%09red
Bile secretion	KEGG PATHWAY	mmu04976	3	70	520	26776	0.00576923	0.00261428	0.12813	0.483714	Slc5a1,20537:up|Abcb1a,18671:up|Aqp9,64008:up	http://www.genome.jp/kegg-bin/show_pathway?mmu04976/mmu:64008%09red/mmu:20537%09red/mmu:18671%09red
Melanoma	KEGG PATHWAY	mmu05218	3	71	520	26776	0.00576923	0.00265163	0.131959	0.495273	Pdgfra,18595:down|Fgf17,14171:down|Fgf21,56636:down	http://www.genome.jp/kegg-bin/show_pathway?mmu05218/mmu:14171%09blue/mmu:18595%09blue/mmu:56636%09blue
Autoimmune thyroid disease	KEGG PATHWAY	mmu05320	3	72	520	26776	0.00576923	0.00268898	0.135827	0.503256	H2-Q7,15018:down|H2-Q10,15007:down|H2-K1,14972:down	http://www.genome.jp/kegg-bin/show_pathway?mmu05320/mmu:15007%09blue/mmu:14972%09blue/mmu:15018%09blue
B cell receptor signaling pathway	KEGG PATHWAY	mmu04662	3	73	520	26776	0.00576923	0.00272632	0.139734	0.504327	Fcgr2b,14130:up|Cd22,12483:up|Fos,14281:up	http://www.genome.jp/kegg-bin/show_pathway?mmu04662/mmu:12483%09red/mmu:14130%09red/mmu:14281%09red
Glutamatergic synapse	KEGG PATHWAY	mmu04724	4	114	520	26776	0.00769231	0.00425754	0.142408	0.504327	Pla2g4c,232889:up|Pla2g4e,329502:up|Slc17a7,72961:down|Gng3,14704:down	http://www.genome.jp/kegg-bin/show_pathway?mmu04724/mmu:329502%09red/mmu:72961%09blue/mmu:14704%09blue/mmu:232889%09red
Arrhythmogenic right ventricular cardiomyopathy (ARVC)	KEGG PATHWAY	mmu05412	3	74	520	26776	0.00576923	0.00276367	0.143678	0.504327	Ryr2,20191:up|Cacng6,54378:down|Gja1,14609:up	http://www.genome.jp/kegg-bin/show_pathway?mmu05412/mmu:14609%09red/mmu:54378%09blue/mmu:20191%09red
MAPK signaling pathway	KEGG PATHWAY	mmu04010	7	252	520	26776	0.0134615	0.00941141	0.154674	0.514156	Pla2g4c,232889:up|Pla2g4e,329502:up|Fgf17,14171:down|Fgf21,56636:down|Fos,14281:up|Cacng6,54378:down|Pdgfra,18595:down	http://www.genome.jp/kegg-bin/show_pathway?mmu04010/mmu:329502%09red/mmu:54378%09blue/mmu:232889%09red/mmu:14171%09blue/mmu:56636%09blue/mmu:14281%09red/mmu:18595%09blue
@@Vitamin B6 metabolism	KEGG PATHWAY	mmu00750	1	9	520	26776	0.00192308	0.000336122	0.157746	0.514156	Pdxk,216134:up	http://www.genome.jp/kegg-bin/show_pathway?mmu00750/mmu:216134%09red
Nicotine addiction	KEGG PATHWAY	mmu05033	2	40	520	26776	0.00384615	0.00149388	0.16	0.517611	Chrna4,11438:up|Slc17a7,72961:down	http://www.genome.jp/kegg-bin/show_pathway?mmu05033/mmu:11438%09red/mmu:72961%09blue
Ubiquinone and other terpenoid-quinone biosynthesis	KEGG PATHWAY	mmu00130	1	11	520	26776	0.00192308	0.000410816	0.18618	0.532732	Nqo1,18104:up	http://www.genome.jp/kegg-bin/show_pathway?mmu00130/mmu:18104%09red
TGF-beta signaling pathway	KEGG PATHWAY	mmu04350	3	85	520	26776	0.00576923	0.00317448	0.189249	0.534388	Id4,15904:up|Id2,15902:up|Id3,15903:up	http://www.genome.jp/kegg-bin/show_pathway?mmu04350/mmu:15904%09red/mmu:15903%09red/mmu:15902%09red
Antigen processing and presentation	KEGG PATHWAY	mmu04612	3	85	520	26776	0.00576923	0.00317448	0.189249	0.534388	H2-Q7,15018:down|H2-Q10,15007:down|H2-K1,14972:down	http://www.genome.jp/kegg-bin/show_pathway?mmu04612/mmu:15007%09blue/mmu:14972%09blue/mmu:15018%09blue
Mineral absorption	KEGG PATHWAY	mmu04978	2	45	520	26776	0.00384615	0.00168061	0.190457	0.534388	Slc5a1,20537:up|Mt1,17748:down	http://www.genome.jp/kegg-bin/show_pathway?mmu04978/mmu:20537%09red/mmu:17748%09blue
Spliceosome	KEGG PATHWAY	mmu03040	4	130	520	26776	0.00769231	0.00485509	0.195067	0.536936	Txnl4a,27366:down|Gm4340,100043292:down|Gm8994,668137:down|Rbmx,19655:up	http://www.genome.jp/kegg-bin/show_pathway?mmu03040/mmu:27366%09blue/mmu:668137%09blue/mmu:100043292%09blue/mmu:19655%09red
Serotonergic synapse	KEGG PATHWAY	mmu04726	4	132	520	26776	0.00769231	0.00492979	0.202035	0.537829	Pla2g4c,232889:up|Pla2g4e,329502:up|Gng3,14704:down|Tph2,216343:up	http://www.genome.jp/kegg-bin/show_pathway?mmu04726/mmu:329502%09red/mmu:216343%09red/mmu:14704%09blue/mmu:232889%09red
Fc gamma R-mediated phagocytosis	KEGG PATHWAY	mmu04666	3	88	520	26776	0.00576923	0.00328653	0.202265	0.537829	Asap2,211914:up|Pla2g4e,329502:up|Fcgr2b,14130:up	http://www.genome.jp/kegg-bin/show_pathway?mmu04666/mmu:329502%09red/mmu:211914%09red/mmu:14130%09red
Malaria	KEGG PATHWAY	mmu05144	2	47	520	26776	0.00384615	0.0017553	0.202849	0.537829	Sdc1,20969:up|Lrp1,16971:up	http://www.genome.jp/kegg-bin/show_pathway?mmu05144/mmu:20969%09red/mmu:16971%09red
Cocaine addiction	KEGG PATHWAY	mmu05030	2	48	520	26776	0.00384615	0.00179265	0.209079	0.54309	Fosb,14282:up|Rgs9,19739:up	http://www.genome.jp/kegg-bin/show_pathway?mmu05030/mmu:14282%09red/mmu:19739%09red
Protein digestion and absorption	KEGG PATHWAY	mmu04974	3	90	520	26776	0.00576923	0.00336122	0.211056	0.54309	Col5a3,53867:up|Xpnpep2,170745:up|Col7a1,12836:up	http://www.genome.jp/kegg-bin/show_pathway?mmu04974/mmu:170745%09red/mmu:12836%09red/mmu:53867%09red
Ras signaling pathway	KEGG PATHWAY	mmu04014	6	229	520	26776	0.0115385	0.00855244	0.212726	0.54309	Pla2g4c,232889:up|Pla2g4e,329502:up|Fgf17,14171:down|Fgf21,56636:down|Gng3,14704:down|Pdgfra,18595:down	http://www.genome.jp/kegg-bin/show_pathway?mmu04014/mmu:329502%09red/mmu:232889%09red/mmu:14171%09blue/mmu:56636%09blue/mmu:14704%09blue/mmu:18595%09blue
Folate biosynthesis	KEGG PATHWAY	mmu00790	1	13	520	26776	0.00192308	0.000485509	0.213655	0.54309	Alppl2,11650:down	http://www.genome.jp/kegg-bin/show_pathway?mmu00790/mmu:11650%09blue
Notch signaling pathway	KEGG PATHWAY	mmu04330	2	49	520	26776	0.00384615	0.00183	0.215328	0.54309	Notch1,18128:up|Psenen,66340:down	http://www.genome.jp/kegg-bin/show_pathway?mmu04330/mmu:18128%09red/mmu:66340%09blue
Fatty acid degradation	KEGG PATHWAY	mmu00071	2	49	520	26776	0.00384615	0.00183	0.215328	0.54309	Acox3,80911:up|Adh1,11522:up	http://www.genome.jp/kegg-bin/show_pathway?mmu00071/mmu:11522%09red/mmu:80911%09red
Hepatitis C	KEGG PATHWAY	mmu05160	4	136	520	26776	0.00769231	0.00507918	0.216188	0.543289	Oas2,246728:up|Oas1a,246730:up|Ddx58,230073:up|Cldn6,54419:down	http://www.genome.jp/kegg-bin/show_pathway?mmu05160/mmu:246728%09red/mmu:230073%09red/mmu:54419%09blue/mmu:246730%09red
Endocytosis	KEGG PATHWAY	mmu04144	7	280	520	26776	0.0134615	0.0104571	0.218873	0.545767	Rab11fip5,52055:up|H2-K1,14972:down|H2-Q10,15007:down|H2-Q7,15018:down|Asap2,211914:up|Kif5a,16572:up|Pdgfra,18595:down	http://www.genome.jp/kegg-bin/show_pathway?mmu04144/mmu:15018%09blue/mmu:15007%09blue/mmu:211914%09red/mmu:16572%09red/mmu:14972%09blue/mmu:18595%09blue/mmu:52055%09red
Linoleic acid metabolism	KEGG PATHWAY	mmu00591	2	50	520	26776	0.00384615	0.00186734	0.221594	0.545767	Pla2g4c,232889:up|Pla2g4e,329502:up	http://www.genome.jp/kegg-bin/show_pathway?mmu00591/mmu:329502%09red/mmu:232889%09red
Chemical carcinogenesis	KEGG PATHWAY	mmu05204	3	93	520	26776	0.00576923	0.00347326	0.224393	0.545767	Gstm5,14866:down|Gsta3,14859:up|Adh1,11522:up	http://www.genome.jp/kegg-bin/show_pathway?mmu05204/mmu:14866%09blue/mmu:11522%09red/mmu:14859%09red
Glycerophospholipid metabolism	KEGG PATHWAY	mmu00564	3	93	520	26776	0.00576923	0.00347326	0.224393	0.545767	Pla2g4c,232889:up|Pla2g4e,329502:up|Pcyt1b,236899:up	http://www.genome.jp/kegg-bin/show_pathway?mmu00564/mmu:236899%09red/mmu:329502%09red/mmu:232889%09red
Lysine degradation	KEGG PATHWAY	mmu00310	2	52	520	26776	0.00384615	0.00194204	0.234167	0.551554	Aass,30956:up|Kmt2d,381022:up	http://www.genome.jp/kegg-bin/show_pathway?mmu00310/mmu:381022%09red/mmu:30956%09red
Glycosphingolipid biosynthesis - globo series	KEGG PATHWAY	mmu00603	1	15	520	26776	0.00192308	0.000560203	0.240205	0.551554	Fut9,14348:up	http://www.genome.jp/kegg-bin/show_pathway?mmu00603/mmu:14348%09red
Circadian entrainment	KEGG PATHWAY	mmu04713	3	97	520	26776	0.00576923	0.00362265	0.242418	0.554555	Gng3,14704:down|Ryr2,20191:up|Fos,14281:up	http://www.genome.jp/kegg-bin/show_pathway?mmu04713/mmu:14281%09red/mmu:14704%09blue/mmu:20191%09red
cAMP signaling pathway	KEGG PATHWAY	mmu04024	5	198	520	26776	0.00961538	0.00739468	0.264751	0.573386	Atp2b4,381290:up|Acox3,80911:up|Fos,14281:up|Ryr2,20191:up|Myl9,98932:down	http://www.genome.jp/kegg-bin/show_pathway?mmu04024/mmu:381290%09red/mmu:80911%09red/mmu:20191%09red/mmu:14281%09red/mmu:98932%09blue
Glutathione metabolism	KEGG PATHWAY	mmu00480	2	57	520	26776	0.00384615	0.00212877	0.265736	0.573386	Gstm5,14866:down|Gsta3,14859:up	http://www.genome.jp/kegg-bin/show_pathway?mmu00480/mmu:14866%09blue/mmu:14859%09red
Pantothenate and CoA biosynthesis	KEGG PATHWAY	mmu00770	1	17	520	26776	0.00192308	0.000634897	0.265861	0.573386	Dpys,64705:up	http://www.genome.jp/kegg-bin/show_pathway?mmu00770/mmu:64705%09red
Ovarian steroidogenesis	KEGG PATHWAY	mmu04913	2	58	520	26776	0.00384615	0.00216612	0.272057	0.585294	Pla2g4c,232889:up|Pla2g4e,329502:up	http://www.genome.jp/kegg-bin/show_pathway?mmu04913/mmu:329502%09red/mmu:232889%09red
Non-alcoholic fatty liver disease (NAFLD)	KEGG PATHWAY	mmu04932	4	152	520	26776	0.00769231	0.00567673	0.275091	0.587203	Il6ra,16194:up|Cox6a2,12862:down|Cox6b2,333182:up|Ndufa4l2,407790:down	http://www.genome.jp/kegg-bin/show_pathway?mmu04932/mmu:333182%09red/mmu:407790%09blue/mmu:16194%09red/mmu:12862%09blue
VEGF signaling pathway	KEGG PATHWAY	mmu04370	2	60	520	26776	0.00384615	0.00224081	0.284691	0.597644	Pla2g4c,232889:up|Pla2g4e,329502:up	http://www.genome.jp/kegg-bin/show_pathway?mmu04370/mmu:329502%09red/mmu:232889%09red
Long-term depression	KEGG PATHWAY	mmu04730	2	61	520	26776	0.00384615	0.00227816	0.291	0.603024	Pla2g4c,232889:up|Pla2g4e,329502:up	http://www.genome.jp/kegg-bin/show_pathway?mmu04730/mmu:329502%09red/mmu:232889%09red
Epstein-Barr virus infection	KEGG PATHWAY	mmu05169	5	212	520	26776	0.00961538	0.00791754	0.310653	0.628677	H2-Q7,15018:down|H2-Q10,15007:down|Cd38,12494:up|H2-K1,14972:down|Ddx58,230073:up	http://www.genome.jp/kegg-bin/show_pathway?mmu05169/mmu:12494%09red/mmu:15007%09blue/mmu:230073%09red/mmu:14972%09blue/mmu:15018%09blue
Cholinergic synapse	KEGG PATHWAY	mmu04725	3	112	520	26776	0.00576923	0.00418285	0.311567	0.628677	Chrna4,11438:up|Gng3,14704:down|Fos,14281:up	http://www.genome.jp/kegg-bin/show_pathway?mmu04725/mmu:11438%09red/mmu:14281%09red/mmu:14704%09blue
Central carbon metabolism in cancer	KEGG PATHWAY	mmu05230	2	65	520	26776	0.00384615	0.00242755	0.316151	0.628677	Slc16a3,80879:down|Pdgfra,18595:down	http://www.genome.jp/kegg-bin/show_pathway?mmu05230/mmu:80879%09blue/mmu:18595%09blue
Oocyte meiosis	KEGG PATHWAY	mmu04114	3	115	520	26776	0.00576923	0.00429489	0.325532	0.62975	Cpeb1,12877:down|Rec8,56739:down|Stag3,50878:down	http://www.genome.jp/kegg-bin/show_pathway?mmu04114/mmu:56739%09blue/mmu:50878%09blue/mmu:12877%09blue
Regulation of actin cytoskeleton	KEGG PATHWAY	mmu04810	5	217	520	26776	0.00961538	0.00810427	0.327322	0.62975	Myl9,98932:down|Pdgfra,18595:down|Fgf17,14171:down|Myh14,71960:up|Fgf21,56636:down	http://www.genome.jp/kegg-bin/show_pathway?mmu04810/mmu:14171%09blue/mmu:71960%09red/mmu:18595%09blue/mmu:56636%09blue/mmu:98932%09blue
Amphetamine addiction	KEGG PATHWAY	mmu05031	2	67	520	26776	0.00384615	0.00250224	0.328654	0.62975	Fosb,14282:up|Fos,14281:up	http://www.genome.jp/kegg-bin/show_pathway?mmu05031/mmu:14282%09red/mmu:14281%09red
Fc epsilon RI signaling pathway	KEGG PATHWAY	mmu04664	2	67	520	26776	0.00384615	0.00250224	0.328654	0.62975	Pla2g4c,232889:up|Pla2g4e,329502:up	http://www.genome.jp/kegg-bin/show_pathway?mmu04664/mmu:329502%09red/mmu:232889%09red
p53 signaling pathway	KEGG PATHWAY	mmu04115	2	68	520	26776	0.00384615	0.00253959	0.334882	0.62975	Adgrb1,107831:up|Trp73,22062:up	http://www.genome.jp/kegg-bin/show_pathway?mmu04115/mmu:22062%09red/mmu:107831%09red
Glycosaminoglycan biosynthesis - heparan sulfate / heparin	KEGG PATHWAY	mmu00534	1	24	520	26776	0.00192308	0.000896325	0.349035	0.639775	Ndst1,15531:up	http://www.genome.jp/kegg-bin/show_pathway?mmu00534/mmu:15531%09red
HTLV-I infection	KEGG PATHWAY	mmu05166	6	279	520	26776	0.0115385	0.0104198	0.357383	0.643766	Tert,21752:up|H2-Q10,15007:down|Fos,14281:up|H2-K1,14972:down|H2-Q7,15018:down|Pdgfra,18595:down	http://www.genome.jp/kegg-bin/show_pathway?mmu05166/mmu:21752%09red/mmu:15018%09blue/mmu:15007%09blue/mmu:14281%09red/mmu:14972%09blue/mmu:18595%09blue
Phagosome	KEGG PATHWAY	mmu04145	4	175	520	26776	0.00769231	0.0065357	0.36323	0.643903	H2-Q7,15018:down|Fcgr2b,14130:up|H2-Q10,15007:down|H2-K1,14972:down	http://www.genome.jp/kegg-bin/show_pathway?mmu04145/mmu:15007%09blue/mmu:14972%09blue/mmu:15018%09blue/mmu:14130%09red
Transcriptional misregulation in cancer	KEGG PATHWAY	mmu05202	4	178	520	26776	0.00769231	0.00664774	0.374795	0.643903	Hist1h3i,319153:down|Id2,15902:up|Hist1h3h,319152:down|Etv6,14011:up	http://www.genome.jp/kegg-bin/show_pathway?mmu05202/mmu:14011%09red/mmu:15902%09red/mmu:319152%09blue/mmu:319153%09blue
Collecting duct acid secretion	KEGG PATHWAY	mmu04966	1	27	520	26776	0.00192308	0.00100837	0.381737	0.643903	Atp4a,11944:down	http://www.genome.jp/kegg-bin/show_pathway?mmu04966/mmu:11944%09blue
Maturity onset diabetes of the young	KEGG PATHWAY	mmu04950	1	27	520	26776	0.00192308	0.00100837	0.381737	0.643903	Neurog3,11925:down	http://www.genome.jp/kegg-bin/show_pathway?mmu04950/mmu:11925%09blue
Butanoate metabolism	KEGG PATHWAY	mmu00650	1	27	520	26776	0.00192308	0.00100837	0.381737	0.643903	Acsm4,233801:up	http://www.genome.jp/kegg-bin/show_pathway?mmu00650/mmu:233801%09red
Vascular smooth muscle contraction	KEGG PATHWAY	mmu04270	3	128	520	26776	0.00576923	0.0047804	0.385807	0.644124	Pla2g4c,232889:up|Pla2g4e,329502:up|Myl9,98932:down	http://www.genome.jp/kegg-bin/show_pathway?mmu04270/mmu:329502%09red/mmu:98932%09blue/mmu:232889%09red
Platinum drug resistance	KEGG PATHWAY	mmu01524	2	77	520	26776	0.00384615	0.00287571	0.390031	0.644124	Gstm5,14866:down|Gsta3,14859:up	http://www.genome.jp/kegg-bin/show_pathway?mmu01524/mmu:14866%09blue/mmu:14859%09red
Salivary secretion	KEGG PATHWAY	mmu04970	2	77	520	26776	0.00384615	0.00287571	0.390031	0.644124	Atp2b4,381290:up|Cd38,12494:up	http://www.genome.jp/kegg-bin/show_pathway?mmu04970/mmu:12494%09red/mmu:381290%09red
Osteoclast differentiation	KEGG PATHWAY	mmu04380	3	129	520	26776	0.00576923	0.00481775	0.390403	0.644124	Fosb,14282:up|Fcgr2b,14130:up|Fos,14281:up	http://www.genome.jp/kegg-bin/show_pathway?mmu04380/mmu:14282%09red/mmu:14281%09red/mmu:14130%09red
Biosynthesis of unsaturated fatty acids	KEGG PATHWAY	mmu01040	1	28	520	26776	0.00192308	0.00104571	0.392269	0.644124	Acox3,80911:up	http://www.genome.jp/kegg-bin/show_pathway?mmu01040/mmu:80911%09red
Dopaminergic synapse	KEGG PATHWAY	mmu04728	3	133	520	26776	0.00576923	0.00496713	0.408697	0.657899	Gng3,14704:down|Kif5a,16572:up|Fos,14281:up	http://www.genome.jp/kegg-bin/show_pathway?mmu04728/mmu:14281%09red/mmu:14704%09blue/mmu:16572%09red
Other types of O-glycan biosynthesis	KEGG PATHWAY	mmu00514	1	30	520	26776	0.00192308	0.00112041	0.412799	0.657899	Fut9,14348:up	http://www.genome.jp/kegg-bin/show_pathway?mmu00514/mmu:14348%09red
EGFR tyrosine kinase inhibitor resistance	KEGG PATHWAY	mmu01521	2	81	520	26776	0.00384615	0.0030251	0.413895	0.658435	Il6ra,16194:up|Pdgfra,18595:down	http://www.genome.jp/kegg-bin/show_pathway?mmu01521/mmu:16194%09red/mmu:18595%09blue
Propanoate metabolism	KEGG PATHWAY	mmu00640	1	31	520	26776	0.00192308	0.00115775	0.422804	0.662715	Acss1,68738:up	http://www.genome.jp/kegg-bin/show_pathway?mmu00640/mmu:68738%09red
ECM-receptor interaction	KEGG PATHWAY	mmu04512	2	83	520	26776	0.00384615	0.00309979	0.425652	0.662715	Sdc1,20969:up|Agrn,11603:up	http://www.genome.jp/kegg-bin/show_pathway?mmu04512/mmu:20969%09red/mmu:11603%09red
PPAR signaling pathway	KEGG PATHWAY	mmu03320	2	84	520	26776	0.00384615	0.00313714	0.431484	0.662715	Fabp3,14077:up|Acox3,80911:up	http://www.genome.jp/kegg-bin/show_pathway?mmu03320/mmu:80911%09red/mmu:14077%09red
Hypertrophic cardiomyopathy (HCM)	KEGG PATHWAY	mmu05410	2	84	520	26776	0.00384615	0.00313714	0.431484	0.662715	Ryr2,20191:up|Cacng6,54378:down	http://www.genome.jp/kegg-bin/show_pathway?mmu05410/mmu:54378%09blue/mmu:20191%09red
Apoptosis - multiple species	KEGG PATHWAY	mmu04215	1	32	520	26776	0.00192308	0.0011951	0.432638	0.662715	Birc7,329581:up	http://www.genome.jp/kegg-bin/show_pathway?mmu04215/mmu:329581%09red
Signaling pathways regulating pluripotency of stem cells	KEGG PATHWAY	mmu04550	3	140	520	26776	0.00576923	0.00522856	0.440285	0.672727	Id4,15904:up|Id2,15902:up|Id3,15903:up	http://www.genome.jp/kegg-bin/show_pathway?mmu04550/mmu:15904%09red/mmu:15903%09red/mmu:15902%09red
beta-Alanine metabolism	KEGG PATHWAY	mmu00410	1	33	520	26776	0.00192308	0.00123245	0.442304	0.672727	Dpys,64705:up	http://www.genome.jp/kegg-bin/show_pathway?mmu00410/mmu:64705%09red
Gap junction	KEGG PATHWAY	mmu04540	2	86	520	26776	0.00384615	0.00321183	0.443053	0.672727	Pdgfra,18595:down|Gja1,14609:up	http://www.genome.jp/kegg-bin/show_pathway?mmu04540/mmu:14609%09red/mmu:18595%09blue
Complement and coagulation cascades	KEGG PATHWAY	mmu04610	2	87	520	26776	0.00384615	0.00324918	0.448789	0.680244	Cd55,13136:up|Plaur,18793:up	http://www.genome.jp/kegg-bin/show_pathway?mmu04610/mmu:18793%09red/mmu:13136%09red
Prion diseases	KEGG PATHWAY	mmu05020	1	34	520	26776	0.00192308	0.00126979	0.451807	0.681246	Notch1,18128:up	http://www.genome.jp/kegg-bin/show_pathway?mmu05020/mmu:18128%09red
Dilated cardiomyopathy	KEGG PATHWAY	mmu05414	2	88	520	26776	0.00384615	0.00328653	0.454491	0.681736	Ryr2,20191:up|Cacng6,54378:down	http://www.genome.jp/kegg-bin/show_pathway?mmu05414/mmu:54378%09blue/mmu:20191%09red
GnRH signaling pathway	KEGG PATHWAY	mmu04912	2	88	520	26776	0.00384615	0.00328653	0.454491	0.681736	Pla2g4c,232889:up|Pla2g4e,329502:up	http://www.genome.jp/kegg-bin/show_pathway?mmu04912/mmu:329502%09red/mmu:232889%09red
Phospholipase D signaling pathway	KEGG PATHWAY	mmu04072	3	144	520	26776	0.00576923	0.00537795	0.458045	0.684615	Pla2g4c,232889:up|Pla2g4e,329502:up|Pdgfra,18595:down	http://www.genome.jp/kegg-bin/show_pathway?mmu04072/mmu:329502%09red/mmu:18595%09blue/mmu:232889%09red
Nicotinate and nicotinamide metabolism	KEGG PATHWAY	mmu00760	1	35	520	26776	0.00192308	0.00130714	0.461148	0.684615	Cd38,12494:up	http://www.genome.jp/kegg-bin/show_pathway?mmu00760/mmu:12494%09red
Morphine addiction	KEGG PATHWAY	mmu05032	2	92	520	26776	0.00384615	0.00343591	0.476954	0.70088	Pde1b,18574:up|Gng3,14704:down	http://www.genome.jp/kegg-bin/show_pathway?mmu05032/mmu:18574%09red/mmu:14704%09blue
Tyrosine metabolism	KEGG PATHWAY	mmu00350	1	38	520	26776	0.00192308	0.00141918	0.488228	0.709039	Adh1,11522:up	http://www.genome.jp/kegg-bin/show_pathway?mmu00350/mmu:11522%09red
Adrenergic signaling in cardiomyocytes	KEGG PATHWAY	mmu04261	3	151	520	26776	0.00576923	0.00563938	0.488526	0.709039	Atp2b4,381290:up|Ryr2,20191:up|Cacng6,54378:down	http://www.genome.jp/kegg-bin/show_pathway?mmu04261/mmu:381290%09red/mmu:54378%09blue/mmu:20191%09red
mRNA surveillance pathway	KEGG PATHWAY	mmu03015	2	95	520	26776	0.00384615	0.00354795	0.493427	0.709455	Gm4340,100043292:down|Gm8994,668137:down	http://www.genome.jp/kegg-bin/show_pathway?mmu03015/mmu:668137%09blue/mmu:100043292%09blue
Endocrine resistance	KEGG PATHWAY	mmu01522	2	95	520	26776	0.00384615	0.00354795	0.493427	0.709455	Notch1,18128:up|Fos,14281:up	http://www.genome.jp/kegg-bin/show_pathway?mmu01522/mmu:18128%09red/mmu:14281%09red
@@Pyruvate metabolism	KEGG PATHWAY	mmu00620	1	39	520	26776	0.00192308	0.00145653	0.496949	0.710982	Acss1,68738:up	http://www.genome.jp/kegg-bin/show_pathway?mmu00620/mmu:68738%09red
Aldosterone-regulated sodium reabsorption	KEGG PATHWAY	mmu04960	1	40	520	26776	0.00192308	0.00149388	0.505523	0.714989	Fxyd4,108017:up	http://www.genome.jp/kegg-bin/show_pathway?mmu04960/mmu:108017%09red
Pathways in cancer	KEGG PATHWAY	mmu05200	7	394	520	26776	0.0134615	0.0147147	0.525762	0.728995	Fgf17,14171:down|Fgf21,56636:down|Fos,14281:up|Gng3,14704:down|Epas1,13819:up|Birc7,329581:up|Pdgfra,18595:down	http://www.genome.jp/kegg-bin/show_pathway?mmu05200/mmu:13819%09red/mmu:14171%09blue/mmu:14704%09blue/mmu:56636%09blue/mmu:14281%09red/mmu:18595%09blue/mmu:329581%09red
Retrograde endocannabinoid signaling	KEGG PATHWAY	mmu04723	2	102	520	26776	0.00384615	0.00380938	0.53056	0.728995	Slc17a7,72961:down|Gng3,14704:down	http://www.genome.jp/kegg-bin/show_pathway?mmu04723/mmu:14704%09blue/mmu:72961%09blue
Carbohydrate digestion and absorption	KEGG PATHWAY	mmu04973	1	45	520	26776	0.00192308	0.00168061	0.54625	0.737693	Slc5a1,20537:up	http://www.genome.jp/kegg-bin/show_pathway?mmu04973/mmu:20537%09red
ABC transporters	KEGG PATHWAY	mmu02010	1	45	520	26776	0.00192308	0.00168061	0.54625	0.737693	Abcb1a,18671:up	http://www.genome.jp/kegg-bin/show_pathway?mmu02010/mmu:18671%09red
Tryptophan metabolism	KEGG PATHWAY	mmu00380	1	45	520	26776	0.00192308	0.00168061	0.54625	0.737693	Tph2,216343:up	http://www.genome.jp/kegg-bin/show_pathway?mmu00380/mmu:216343%09red
HIF-1 signaling pathway	KEGG PATHWAY	mmu04066	2	108	520	26776	0.00384615	0.00403346	0.560882	0.750226	Il6ra,16194:up|Eno2,13807:down	http://www.genome.jp/kegg-bin/show_pathway?mmu04066/mmu:16194%09red/mmu:13807%09blue
Influenza A	KEGG PATHWAY	mmu05164	3	169	520	26776	0.00576923	0.00631162	0.562758	0.750632	Oas2,246728:up|Oas1a,246730:up|Ddx58,230073:up	http://www.genome.jp/kegg-bin/show_pathway?mmu05164/mmu:246728%09red/mmu:230073%09red/mmu:246730%09red
Amoebiasis	KEGG PATHWAY	mmu05146	2	109	520	26776	0.00384615	0.00407081	0.565798	0.753528	Serpinb6c,97848:up|Serpinb9b,20706:up	http://www.genome.jp/kegg-bin/show_pathway?mmu05146/mmu:97848%09red/mmu:20706%09red
Staphylococcus aureus infection	KEGG PATHWAY	mmu05150	1	51	520	26776	0.00192308	0.00190469	0.590729	0.774829	Fcgr2b,14130:up	http://www.genome.jp/kegg-bin/show_pathway?mmu05150/mmu:14130%09red
Drug metabolism - other enzymes	KEGG PATHWAY	mmu00983	1	51	520	26776	0.00192308	0.00190469	0.590729	0.774829	Dpys,64705:up	http://www.genome.jp/kegg-bin/show_pathway?mmu00983/mmu:64705%09red
Natural killer cell mediated cytotoxicity	KEGG PATHWAY	mmu04650	2	115	520	26776	0.00384615	0.00429489	0.594456	0.776125	Icam2,15896:up|H2-K1,14972:down	http://www.genome.jp/kegg-bin/show_pathway?mmu04650/mmu:14972%09blue/mmu:15896%09red
Fatty acid metabolism	KEGG PATHWAY	mmu01212	1	52	520	26776	0.00192308	0.00194204	0.597707	0.776125	Acox3,80911:up	http://www.genome.jp/kegg-bin/show_pathway?mmu01212/mmu:80911%09red
Carbon metabolism	KEGG PATHWAY	mmu01200	2	117	520	26776	0.00384615	0.00436958	0.603689	0.778839	Eno2,13807:down|Acss1,68738:up	http://www.genome.jp/kegg-bin/show_pathway?mmu01200/mmu:68738%09red/mmu:13807%09blue
Thyroid hormone signaling pathway	KEGG PATHWAY	mmu04919	2	117	520	26776	0.00384615	0.00436958	0.603689	0.778839	Thra,21833:up|Notch1,18128:up	http://www.genome.jp/kegg-bin/show_pathway?mmu04919/mmu:18128%09red/mmu:21833%09red
Leukocyte transendothelial migration	KEGG PATHWAY	mmu04670	2	120	520	26776	0.00384615	0.00448163	0.617239	0.79136	Myl9,98932:down|Cldn6,54419:down	http://www.genome.jp/kegg-bin/show_pathway?mmu04670/mmu:98932%09blue/mmu:54419%09blue
Neurotrophin signaling pathway	KEGG PATHWAY	mmu04722	2	121	520	26776	0.00384615	0.00451897	0.621676	0.791473	Trp73,22062:up|Arhgdib,11857:down	http://www.genome.jp/kegg-bin/show_pathway?mmu04722/mmu:11857%09blue/mmu:22062%09red
Platelet activation	KEGG PATHWAY	mmu04611	2	123	520	26776	0.00384615	0.00459367	0.630431	0.794292	Pla2g4c,232889:up|Pla2g4e,329502:up	http://www.genome.jp/kegg-bin/show_pathway?mmu04611/mmu:329502%09red/mmu:232889%09red
Legionellosis	KEGG PATHWAY	mmu05134	1	57	520	26776	0.00192308	0.00212877	0.630855	0.794292	Bnip3,12176:down	http://www.genome.jp/kegg-bin/show_pathway?mmu05134/mmu:12176%09blue
Inflammatory mediator regulation of TRP channels	KEGG PATHWAY	mmu04750	2	126	520	26776	0.00384615	0.00470571	0.643267	0.797666	Pla2g4c,232889:up|Pla2g4e,329502:up	http://www.genome.jp/kegg-bin/show_pathway?mmu04750/mmu:329502%09red/mmu:232889%09red
Inflammatory bowel disease (IBD)	KEGG PATHWAY	mmu05321	1	59	520	26776	0.00192308	0.00220347	0.643339	0.797666	Il17f,257630:down	http://www.genome.jp/kegg-bin/show_pathway?mmu05321/mmu:257630%09blue
Glycerolipid metabolism	KEGG PATHWAY	mmu00561	1	59	520	26776	0.00192308	0.00220347	0.643339	0.797666	Lipc,15450:up	http://www.genome.jp/kegg-bin/show_pathway?mmu00561/mmu:15450%09red
Cytosolic DNA-sensing pathway	KEGG PATHWAY	mmu04623	1	61	520	26776	0.00192308	0.00227816	0.655401	0.803723	Ddx58,230073:up	http://www.genome.jp/kegg-bin/show_pathway?mmu04623/mmu:230073%09red
Synaptic vesicle cycle	KEGG PATHWAY	mmu04721	1	62	520	26776	0.00192308	0.00231551	0.661278	0.805906	Slc17a7,72961:down	http://www.genome.jp/kegg-bin/show_pathway?mmu04721/mmu:72961%09blue
Colorectal cancer	KEGG PATHWAY	mmu05210	1	64	520	26776	0.00192308	0.0023902	0.672734	0.805906	Fos,14281:up	http://www.genome.jp/kegg-bin/show_pathway?mmu05210/mmu:14281%09red
FoxO signaling pathway	KEGG PATHWAY	mmu04068	2	134	520	26776	0.00384615	0.00500448	0.675772	0.805906	Bnip3,12176:down|Foxo6,329934:up	http://www.genome.jp/kegg-bin/show_pathway?mmu04068/mmu:12176%09blue/mmu:329934%09red
Leishmaniasis	KEGG PATHWAY	mmu05140	1	65	520	26776	0.00192308	0.00242755	0.678317	0.806722	Fos,14281:up	http://www.genome.jp/kegg-bin/show_pathway?mmu05140/mmu:14281%09red
Glioma	KEGG PATHWAY	mmu05214	1	65	520	26776	0.00192308	0.00242755	0.678317	0.806722	Pdgfra,18595:down	http://www.genome.jp/kegg-bin/show_pathway?mmu05214/mmu:18595%09blue
Renal cell carcinoma	KEGG PATHWAY	mmu05211	1	67	520	26776	0.00192308	0.00250224	0.689198	0.811868	Epas1,13819:up	http://www.genome.jp/kegg-bin/show_pathway?mmu05211/mmu:13819%09red
RIG-I-like receptor signaling pathway	KEGG PATHWAY	mmu04622	1	68	520	26776	0.00192308	0.00253959	0.6945	0.812227	Ddx58,230073:up	http://www.genome.jp/kegg-bin/show_pathway?mmu04622/mmu:230073%09red
Ubiquitin mediated proteolysis	KEGG PATHWAY	mmu04120	2	141	520	26776	0.00384615	0.00526591	0.702202	0.812829	Birc7,329581:up|Gm10705,100042355:down	http://www.genome.jp/kegg-bin/show_pathway?mmu04120/mmu:329581%09red/mmu:100042355%09blue
PI3K-Akt signaling pathway	KEGG PATHWAY	mmu04151	5	343	520	26776	0.00961538	0.01281	0.708318	0.815553	Il6ra,16194:up|Pdgfra,18595:down|Gng3,14704:down|Fgf17,14171:down|Fgf21,56636:down	http://www.genome.jp/kegg-bin/show_pathway?mmu04151/mmu:14171%09blue/mmu:18595%09blue/mmu:56636%09blue/mmu:16194%09red/mmu:14704%09blue
Hepatitis B	KEGG PATHWAY	mmu05161	2	145	520	26776	0.00384615	0.0054153	0.716486	0.820041	Fos,14281:up|Ddx58,230073:up	http://www.genome.jp/kegg-bin/show_pathway?mmu05161/mmu:230073%09red/mmu:14281%09red
Rap1 signaling pathway	KEGG PATHWAY	mmu04015	3	214	520	26776	0.00576923	0.00799223	0.716945	0.820041	Pdgfra,18595:down|Fgf17,14171:down|Fgf21,56636:down	http://www.genome.jp/kegg-bin/show_pathway?mmu04015/mmu:14171%09blue/mmu:18595%09blue/mmu:56636%09blue
Gastric acid secretion	KEGG PATHWAY	mmu04971	1	73	520	26776	0.00192308	0.00272632	0.719687	0.820102	Atp4a,11944:down	http://www.genome.jp/kegg-bin/show_pathway?mmu04971/mmu:11944%09blue
Prolactin signaling pathway	KEGG PATHWAY	mmu04917	1	74	520	26776	0.00192308	0.00276367	0.72447	0.822096	Fos,14281:up	http://www.genome.jp/kegg-bin/show_pathway?mmu04917/mmu:14281%09red
Pertussis	KEGG PATHWAY	mmu05133	1	74	520	26776	0.00192308	0.00276367	0.72447	0.822096	Fos,14281:up	http://www.genome.jp/kegg-bin/show_pathway?mmu05133/mmu:14281%09red
Bacterial invasion of epithelial cells	KEGG PATHWAY	mmu05100	1	77	520	26776	0.00192308	0.00287571	0.738336	0.828121	Elmo1,140580:up	http://www.genome.jp/kegg-bin/show_pathway?mmu05100/mmu:140580%09red
Salmonella infection	KEGG PATHWAY	mmu05132	1	78	520	26776	0.00192308	0.00291306	0.742801	0.830499	Fos,14281:up	http://www.genome.jp/kegg-bin/show_pathway?mmu05132/mmu:14281%09red
Biosynthesis of amino acids	KEGG PATHWAY	mmu01230	1	78	520	26776	0.00192308	0.00291306	0.742801	0.830499	Eno2,13807:down	http://www.genome.jp/kegg-bin/show_pathway?mmu01230/mmu:13807%09blue
Hippo signaling pathway	KEGG PATHWAY	mmu04390	2	153	520	26776	0.00384615	0.00571407	0.74333	0.830499	Trp73,22062:up|Id2,15902:up	http://www.genome.jp/kegg-bin/show_pathway?mmu04390/mmu:22062%09red/mmu:15902%09red
RNA degradation	KEGG PATHWAY	mmu03018	1	81	520	26776	0.00192308	0.0030251	0.755747	0.84112	Eno2,13807:down	http://www.genome.jp/kegg-bin/show_pathway?mmu03018/mmu:13807%09blue
Rheumatoid arthritis	KEGG PATHWAY	mmu05323	1	82	520	26776	0.00192308	0.00306244	0.759916	0.842861	Fos,14281:up	http://www.genome.jp/kegg-bin/show_pathway?mmu05323/mmu:14281%09red
Peroxisome	KEGG PATHWAY	mmu04146	1	83	520	26776	0.00192308	0.00309979	0.764013	0.843497	Acox3,80911:up	http://www.genome.jp/kegg-bin/show_pathway?mmu04146/mmu:80911%09red
Small cell lung cancer	KEGG PATHWAY	mmu05222	1	85	520	26776	0.00192308	0.00317448	0.772001	0.846176	Birc7,329581:up	http://www.genome.jp/kegg-bin/show_pathway?mmu05222/mmu:329581%09red
Insulin secretion	KEGG PATHWAY	mmu04911	1	85	520	26776	0.00192308	0.00317448	0.772001	0.846176	Ryr2,20191:up	http://www.genome.jp/kegg-bin/show_pathway?mmu04911/mmu:20191%09red
Taste transduction	KEGG PATHWAY	mmu04742	1	87	520	26776	0.00192308	0.00324918	0.779719	0.849367	Pde1b,18574:up	http://www.genome.jp/kegg-bin/show_pathway?mmu04742/mmu:18574%09red
RNA transport	KEGG PATHWAY	mmu03013	2	166	520	26776	0.00384615	0.00619958	0.782304	0.850159	Gm4340,100043292:down|Gm8994,668137:down	http://www.genome.jp/kegg-bin/show_pathway?mmu03013/mmu:668137%09blue/mmu:100043292%09blue
Retinol metabolism	KEGG PATHWAY	mmu00830	1	88	520	26776	0.00192308	0.00328653	0.783479	0.850159	Adh1,11522:up	http://www.genome.jp/kegg-bin/show_pathway?mmu00830/mmu:11522%09red
GABAergic synapse	KEGG PATHWAY	mmu04727	1	88	520	26776	0.00192308	0.00328653	0.783479	0.850159	Gng3,14704:down	http://www.genome.jp/kegg-bin/show_pathway?mmu04727/mmu:14704%09blue
Progesterone-mediated oocyte maturation	KEGG PATHWAY	mmu04914	1	89	520	26776	0.00192308	0.00332387	0.787176	0.850975	Cpeb1,12877:down	http://www.genome.jp/kegg-bin/show_pathway?mmu04914/mmu:12877%09blue
Prostate cancer	KEGG PATHWAY	mmu05215	1	89	520	26776	0.00192308	0.00332387	0.787176	0.850975	Pdgfra,18595:down	http://www.genome.jp/kegg-bin/show_pathway?mmu05215/mmu:18595%09blue
cGMP-PKG signaling pathway	KEGG PATHWAY	mmu04022	2	171	520	26776	0.00384615	0.00638632	0.795856	0.856088	Atp2b4,381290:up|Myl9,98932:down	http://www.genome.jp/kegg-bin/show_pathway?mmu04022/mmu:381290%09red/mmu:98932%09blue
Estrogen signaling pathway	KEGG PATHWAY	mmu04915	1	97	520	26776	0.00192308	0.00362265	0.814568	0.868673	Fos,14281:up	http://www.genome.jp/kegg-bin/show_pathway?mmu04915/mmu:14281%09red
NF-kappa B signaling pathway	KEGG PATHWAY	mmu04064	1	100	520	26776	0.00192308	0.00373469	0.823908	0.874331	Ddx58,230073:up	http://www.genome.jp/kegg-bin/show_pathway?mmu04064/mmu:230073%09red
Toll-like receptor signaling pathway	KEGG PATHWAY	mmu04620	1	101	520	26776	0.00192308	0.00377203	0.826915	0.875379	Fos,14281:up	http://www.genome.jp/kegg-bin/show_pathway?mmu04620/mmu:14281%09red
@@Pyrimidine metabolism	KEGG PATHWAY	mmu00240	1	102	520	26776	0.00192308	0.00380938	0.829872	0.877438	Dpys,64705:up	http://www.genome.jp/kegg-bin/show_pathway?mmu00240/mmu:64705%09red
Chagas disease (American trypanosomiasis)	KEGG PATHWAY	mmu05142	1	103	520	26776	0.00192308	0.00384673	0.832778	0.878368	Fos,14281:up	http://www.genome.jp/kegg-bin/show_pathway?mmu05142/mmu:14281%09red
Cytokine-cytokine receptor interaction	KEGG PATHWAY	mmu04060	3	264	520	26776	0.00576923	0.00985958	0.835007	0.879649	Il6ra,16194:up|Tnfsf12,21944:down|Pdgfra,18595:down	http://www.genome.jp/kegg-bin/show_pathway?mmu04060/mmu:21944%09blue/mmu:16194%09red/mmu:18595%09blue
T cell receptor signaling pathway	KEGG PATHWAY	mmu04660	1	105	520	26776	0.00192308	0.00392142	0.838442	0.881126	Fos,14281:up	http://www.genome.jp/kegg-bin/show_pathway?mmu04660/mmu:14281%09red
TNF signaling pathway	KEGG PATHWAY	mmu04668	1	109	520	26776	0.00192308	0.00407081	0.849202	0.886131	Fos,14281:up	http://www.genome.jp/kegg-bin/show_pathway?mmu04668/mmu:14281%09red
Chemokine signaling pathway	KEGG PATHWAY	mmu04062	2	196	520	26776	0.00384615	0.00731999	0.852982	0.888115	Gng3,14704:down|Elmo1,140580:up	http://www.genome.jp/kegg-bin/show_pathway?mmu04062/mmu:140580%09red/mmu:14704%09blue
Toxoplasmosis	KEGG PATHWAY	mmu05145	1	113	520	26776	0.00192308	0.0042202	0.859247	0.892176	Birc7,329581:up	http://www.genome.jp/kegg-bin/show_pathway?mmu05145/mmu:329581%09red
MicroRNAs in cancer	KEGG PATHWAY	mmu05206	3	280	520	26776	0.00576923	0.0104571	0.862572	0.894558	Abcb1a,18671:up|Notch1,18128:up|Pdgfra,18595:down	http://www.genome.jp/kegg-bin/show_pathway?mmu05206/mmu:18128%09red/mmu:18595%09blue/mmu:18671%09red
Focal adhesion	KEGG PATHWAY	mmu04510	2	203	520	26776	0.00384615	0.00758142	0.866143	0.897187	Myl9,98932:down|Pdgfra,18595:down	http://www.genome.jp/kegg-bin/show_pathway?mmu04510/mmu:98932%09blue/mmu:18595%09blue
Neuroactive ligand-receptor interaction	KEGG PATHWAY	mmu04080	3	283	520	26776	0.00576923	0.0105692	0.867267	0.897279	Thra,21833:up|Cysltr2,70086:up|Chrna4,11438:up	http://www.genome.jp/kegg-bin/show_pathway?mmu04080/mmu:11438%09red/mmu:70086%09red/mmu:21833%09red
Proteoglycans in cancer	KEGG PATHWAY	mmu05205	2	207	520	26776	0.00384615	0.0077308	0.87317	0.901236	Sdc1,20969:up|Plaur,18793:up	http://www.genome.jp/kegg-bin/show_pathway?mmu05205/mmu:20969%09red/mmu:18793%09red
AMPK signaling pathway	KEGG PATHWAY	mmu04152	1	129	520	26776	0.00192308	0.00481775	0.893178	0.920791	Eef2k,13631:up	http://www.genome.jp/kegg-bin/show_pathway?mmu04152/mmu:13631%09red
Ribosome	KEGG PATHWAY	mmu03010	1	137	520	26776	0.00192308	0.00511652	0.906945	0.931661	Rpl29,19944:down	http://www.genome.jp/kegg-bin/show_pathway?mmu03010/mmu:19944%09blue
@@Apoptosis	KEGG PATHWAY	mmu04210	1	138	520	26776	0.00192308	0.00515387	0.908537	0.932191	Fos,14281:up	http://www.genome.jp/kegg-bin/show_pathway?mmu04210/mmu:14281%09red
@@Wnt signaling pathway	KEGG PATHWAY	mmu04310	1	145	520	26776	0.00192308	0.0054153	0.918942	0.939531	Sfrp1,20377:up	http://www.genome.jp/kegg-bin/show_pathway?mmu04310/mmu:20377%09red
Jak-STAT signaling pathway	KEGG PATHWAY	mmu04630	1	161	520	26776	0.00192308	0.00601285	0.938502	0.956147	Il6ra,16194:up	http://www.genome.jp/kegg-bin/show_pathway?mmu04630/mmu:16194%09red
Tuberculosis	KEGG PATHWAY	mmu05152	1	176	520	26776	0.00192308	0.00657305	0.952536	0.9656	Fcgr2b,14130:up	http://www.genome.jp/kegg-bin/show_pathway?mmu05152/mmu:14130%09red
@@Purine metabolism	KEGG PATHWAY	mmu00230	1	177	520	26776	0.00192308	0.0066104	0.953349	0.9656	Pde1b,18574:up	http://www.genome.jp/kegg-bin/show_pathway?mmu00230/mmu:18574%09red
Olfactory transduction	KEGG PATHWAY	mmu04740	1	1091	520	26776	0.00192308	0.0407454	1	1	Pde1b,18574:up	http://www.genome.jp/kegg-bin/show_pathway?mmu04740/mmu:18574%09red

## Sheet: PANTHER
#Term	Database	ID	Input number	Background number	All input number	All background number	Input frequency	Background frequency	P-Value	Corrected P-Value	input_gene	Hyperlink_change
Axon guidance mediated by semaphorins	PANTHER	P00007	2	15	110	4944	0.0181818	0.00303398	0.0332032	0.341052	Plxna1,18844:up|Dpys,64705:up	http://www.pantherdb.org/pathway/pathwayDiagram.jsp?catAccession=P00007
Axon guidance mediated by Slit/Robo	PANTHER	P00008	2	18	110	4944	0.0181818	0.00364078	0.0448673	0.378405	Slit3,20564:up|Ntn1,18208:up	http://www.pantherdb.org/pathway/pathwayDiagram.jsp?catAccession=P00008
Huntington disease	PANTHER	P00029	5	111	110	4944	0.0454545	0.0224515	0.0484534	0.378405	Fos,14281:up|Capn3,12335:up|Dynll2,68097:up|Dnah8,13417:up|Trp73,22062:up	http://www.pantherdb.org/pathway/pathwayDiagram.jsp?catAccession=P00029
Triacylglycerol metabolism	PANTHER	P02782	1	2	110	4944	0.00909091	0.000404531	0.0501921	0.378405	Lipc,15450:up	http://www.pantherdb.org/pathway/pathwayDiagram.jsp?catAccession=P02782
Pyridoxal phosphate salvage pathway	PANTHER	P02770	1	2	110	4944	0.00909091	0.000404531	0.0501921	0.378405	Pdxk,216134:up	http://www.pantherdb.org/pathway/pathwayDiagram.jsp?catAccession=P02770
5-Hydroxytryptamine biosynthesis	PANTHER	P04371	1	3	110	4944	0.00909091	0.000606796	0.0663578	0.404321	Tph2,216343:up	http://www.pantherdb.org/pathway/pathwayDiagram.jsp?catAccession=P04371
Vitamin B6 metabolism	PANTHER	P02787	1	3	110	4944	0.00909091	0.000606796	0.0663578	0.404321	Pdxk,216134:up	http://www.pantherdb.org/pathway/pathwayDiagram.jsp?catAccession=P02787
Acetate utilization	PANTHER	P02722	1	3	110	4944	0.00909091	0.000606796	0.0663578	0.404321	Acss1,68738:up	http://www.pantherdb.org/pathway/pathwayDiagram.jsp?catAccession=P02722
DNA replication	PANTHER	P00017	2	31	110	4944	0.0181818	0.00627023	0.108115	0.478892	Hist1h3i,319153:down|Hist1h3h,319152:down	http://www.pantherdb.org/pathway/pathwayDiagram.jsp?catAccession=P00017
Angiogenesis	PANTHER	P00005	5	144	110	4944	0.0454545	0.0291262	0.111382	0.478892	Rhob,11852:down|Fos,14281:up|Efnb2,13642:up|Sfrp1,20377:up|Pdgfra,18595:down	http://www.pantherdb.org/pathway/pathwayDiagram.jsp?catAccession=P00005
P53 pathway feedback loops 1	PANTHER	P04392	1	6	110	4944	0.00909091	0.00121359	0.113226	0.478892	Trp73,22062:up	http://www.pantherdb.org/pathway/pathwayDiagram.jsp?catAccession=P04392
Heterotrimeric G-protein signaling pathway-rod outer segment phototransduction	PANTHER	P00028	2	33	110	4944	0.0181818	0.00667476	0.119221	0.483714	Gng3,14704:down|Rgs9,19739:up	http://www.pantherdb.org/pathway/pathwayDiagram.jsp?catAccession=P00028
Nicotinic acetylcholine receptor signaling pathway	PANTHER	P00044	3	70	110	4944	0.0272727	0.0141586	0.12813	0.483714	Chrna4,11438:up|Myh14,71960:up|Myh7b,668940:up	http://www.pantherdb.org/pathway/pathwayDiagram.jsp?catAccession=P00044
Beta2 adrenergic receptor signaling pathway	PANTHER	P04378	2	37	110	4944	0.0181818	0.00748382	0.142204	0.504327	Gng3,14704:down|Ryr2,20191:up	http://www.pantherdb.org/pathway/pathwayDiagram.jsp?catAccession=P04378
Beta1 adrenergic receptor signaling pathway	PANTHER	P04377	2	37	110	4944	0.0181818	0.00748382	0.142204	0.504327	Gng3,14704:down|Ryr2,20191:up	http://www.pantherdb.org/pathway/pathwayDiagram.jsp?catAccession=P04377
Pyrimidine Metabolism	PANTHER	P02771	1	9	110	4944	0.00909091	0.00182039	0.157746	0.514156	Dpys,64705:up	http://www.pantherdb.org/pathway/pathwayDiagram.jsp?catAccession=P02771
Gonadotropin-releasing hormone receptor pathway	PANTHER	P06664	6	212	110	4944	0.0545455	0.0428803	0.169004	0.530951	Id2,15902:up|Id3,15903:up|Map3k9,338372:up|Arhgap32,330914:up|Fosb,14282:up|Fos,14281:up	http://www.pantherdb.org/pathway/pathwayDiagram.jsp?catAccession=P06664
Plasminogen activating cascade	PANTHER	P00050	1	12	110	4944	0.00909091	0.00242718	0.200035	0.536936	Plaur,18793:up	http://www.pantherdb.org/pathway/pathwayDiagram.jsp?catAccession=P00050
Integrin signalling pathway	PANTHER	P00034	4	146	110	4944	0.0363636	0.0295307	0.252639	0.565657	Elmo1,140580:up|Rhob,11852:down|Lims2,225341:up|Col5a3,53867:up	http://www.pantherdb.org/pathway/pathwayDiagram.jsp?catAccession=P00034
Wnt signaling pathway	PANTHER	P00057	6	245	110	4944	0.0545455	0.049555	0.257014	0.572831	Sfrp1,20377:up|Aes,14797:down|Gng3,14704:down|Myh7b,668940:up|Celsr1,12614:up|Celsr3,107934:up	http://www.pantherdb.org/pathway/pathwayDiagram.jsp?catAccession=P00057
B cell activation	PANTHER	P00010	2	56	110	4944	0.0181818	0.0113269	0.259415	0.573386	Cd22,12483:up|Fos,14281:up	http://www.pantherdb.org/pathway/pathwayDiagram.jsp?catAccession=P00010
Metabotropic glutamate receptor group III pathway	PANTHER	P00039	2	60	110	4944	0.0181818	0.0121359	0.284691	0.597644	Slc17a7,72961:down|Gng3,14704:down	http://www.pantherdb.org/pathway/pathwayDiagram.jsp?catAccession=P00039
5-Hydroxytryptamine degredation	PANTHER	P04372	1	19	110	4944	0.00909091	0.00384304	0.290652	0.603024	Aldh1l1,107747:up	http://www.pantherdb.org/pathway/pathwayDiagram.jsp?catAccession=P04372
Glycolysis	PANTHER	P00024	1	19	110	4944	0.00909091	0.00384304	0.290652	0.603024	Eno2,13807:down	http://www.pantherdb.org/pathway/pathwayDiagram.jsp?catAccession=P00024
Alzheimer disease-presenilin pathway	PANTHER	P00004	3	110	110	4944	0.0272727	0.0222492	0.302266	0.617573	Lrp1,16971:up|Psenen,66340:down|Trim2,80890:up	http://www.pantherdb.org/pathway/pathwayDiagram.jsp?catAccession=P00004
p53 pathway by glucose deprivation	PANTHER	P04397	1	20	110	4944	0.00909091	0.00404531	0.302732	0.617573	Trp73,22062:up	http://www.pantherdb.org/pathway/pathwayDiagram.jsp?catAccession=P04397
PDGF signaling pathway	PANTHER	P00047	3	112	110	4944	0.0272727	0.0226537	0.311567	0.628677	Stard8,236920:up|Fos,14281:up|Pdgfra,18595:down	http://www.pantherdb.org/pathway/pathwayDiagram.jsp?catAccession=P00047
Cytoskeletal regulation by Rho GTPase	PANTHER	P00016	2	65	110	4944	0.0181818	0.0131472	0.316151	0.628677	Myh14,71960:up|Myh7b,668940:up	http://www.pantherdb.org/pathway/pathwayDiagram.jsp?catAccession=P00016
Histamine H2 receptor mediated signaling pathway	PANTHER	P04386	1	22	110	4944	0.00909091	0.00444984	0.32628	0.62975	Gng3,14704:down	http://www.pantherdb.org/pathway/pathwayDiagram.jsp?catAccession=P04386
Endogenous cannabinoid signaling	PANTHER	P05730	1	23	110	4944	0.00909091	0.0046521	0.337755	0.62975	Gng3,14704:down	http://www.pantherdb.org/pathway/pathwayDiagram.jsp?catAccession=P05730
p53 pathway	PANTHER	P00059	2	71	110	4944	0.0181818	0.0143608	0.35346	0.643766	Adgrb1,107831:up|Trp73,22062:up	http://www.pantherdb.org/pathway/pathwayDiagram.jsp?catAccession=P00059
Beta3 adrenergic receptor signaling pathway	PANTHER	P04379	1	25	110	4944	0.00909091	0.00505663	0.360123	0.643766	Gng3,14704:down	http://www.pantherdb.org/pathway/pathwayDiagram.jsp?catAccession=P04379
Axon guidance mediated by netrin	PANTHER	P00009	1	27	110	4944	0.00909091	0.00546117	0.381737	0.643903	Ntn1,18208:up	http://www.pantherdb.org/pathway/pathwayDiagram.jsp?catAccession=P00009
Insulin/IGF pathway-mitogen activated protein kinase kinase/MAP kinase cascade	PANTHER	P00032	1	28	110	4944	0.00909091	0.00566343	0.392269	0.644124	Fos,14281:up	http://www.pantherdb.org/pathway/pathwayDiagram.jsp?catAccession=P00032
Opioid prodynorphin pathway	PANTHER	P05916	1	30	110	4944	0.00909091	0.00606796	0.412799	0.657899	Gng3,14704:down	http://www.pantherdb.org/pathway/pathwayDiagram.jsp?catAccession=P05916
5HT4 type receptor mediated signaling pathway	PANTHER	P04376	1	30	110	4944	0.00909091	0.00606796	0.412799	0.657899	Gng3,14704:down	http://www.pantherdb.org/pathway/pathwayDiagram.jsp?catAccession=P04376
Enkephalin release	PANTHER	P05913	1	30	110	4944	0.00909091	0.00606796	0.412799	0.657899	Gng3,14704:down	http://www.pantherdb.org/pathway/pathwayDiagram.jsp?catAccession=P05913
Cortocotropin releasing factor receptor signaling pathway	PANTHER	P04380	1	30	110	4944	0.00909091	0.00606796	0.412799	0.657899	Gng3,14704:down	http://www.pantherdb.org/pathway/pathwayDiagram.jsp?catAccession=P04380
Opioid proenkephalin pathway	PANTHER	P05915	1	31	110	4944	0.00909091	0.00627023	0.422804	0.662715	Gng3,14704:down	http://www.pantherdb.org/pathway/pathwayDiagram.jsp?catAccession=P05915
Interleukin signaling pathway	PANTHER	P00036	2	83	110	4944	0.0181818	0.016788	0.425652	0.662715	Il6ra,16194:up|Fos,14281:up	http://www.pantherdb.org/pathway/pathwayDiagram.jsp?catAccession=P00036
Opioid proopiomelanocortin pathway	PANTHER	P05917	1	32	110	4944	0.00909091	0.00647249	0.432638	0.662715	Gng3,14704:down	http://www.pantherdb.org/pathway/pathwayDiagram.jsp?catAccession=P05917
GABA-B receptor II signaling	PANTHER	P05731	1	33	110	4944	0.00909091	0.00667476	0.442304	0.672727	Gng3,14704:down	http://www.pantherdb.org/pathway/pathwayDiagram.jsp?catAccession=P05731
p38 MAPK pathway	PANTHER	P05918	1	35	110	4944	0.00909091	0.00707929	0.461148	0.684615	Eef2k,13631:up	http://www.pantherdb.org/pathway/pathwayDiagram.jsp?catAccession=P05918
Angiotensin II-stimulated signaling through G proteins and beta-arrestin	PANTHER	P05911	1	36	110	4944	0.00909091	0.00728155	0.47033	0.694678	Gng3,14704:down	http://www.pantherdb.org/pathway/pathwayDiagram.jsp?catAccession=P05911
Blood coagulation	PANTHER	P00011	1	36	110	4944	0.00909091	0.00728155	0.47033	0.694678	Plaur,18793:up	http://www.pantherdb.org/pathway/pathwayDiagram.jsp?catAccession=P00011
Metabotropic glutamate receptor group II pathway	PANTHER	P00040	1	39	110	4944	0.00909091	0.00788835	0.496949	0.710982	Gng3,14704:down	http://www.pantherdb.org/pathway/pathwayDiagram.jsp?catAccession=P00040
Ubiquitin proteasome pathway	PANTHER	P00060	1	40	110	4944	0.00909091	0.00809061	0.505523	0.714989	Gm10705,100042355:down	http://www.pantherdb.org/pathway/pathwayDiagram.jsp?catAccession=P00060
5HT1 type receptor mediated signaling pathway	PANTHER	P04373	1	40	110	4944	0.00909091	0.00809061	0.505523	0.714989	Gng3,14704:down	http://www.pantherdb.org/pathway/pathwayDiagram.jsp?catAccession=P04373
@@p53 pathway feedback loops 2	PANTHER	P04398	1	42	110	4944	0.00909091	0.00849515	0.522234	0.728995	Trp73,22062:up	http://www.pantherdb.org/pathway/pathwayDiagram.jsp?catAccession=P04398
Oxidative stress response	PANTHER	P00046	1	43	110	4944	0.00909091	0.00869741	0.530377	0.728995	Eef2k,13631:up	http://www.pantherdb.org/pathway/pathwayDiagram.jsp?catAccession=P00046
Histamine H1 receptor mediated signaling pathway	PANTHER	P04385	1	43	110	4944	0.00909091	0.00869741	0.530377	0.728995	Gng3,14704:down	http://www.pantherdb.org/pathway/pathwayDiagram.jsp?catAccession=P04385
Dopamine receptor mediated signaling pathway	PANTHER	P05912	1	46	110	4944	0.00909091	0.00930421	0.553985	0.744142	Gng3,14704:down	http://www.pantherdb.org/pathway/pathwayDiagram.jsp?catAccession=P05912
Muscarinic acetylcholine receptor 2 and 4 signaling pathway	PANTHER	P00043	1	50	110	4944	0.00909091	0.0101133	0.58363	0.770178	Gng3,14704:down	http://www.pantherdb.org/pathway/pathwayDiagram.jsp?catAccession=P00043
Heterotrimeric G-protein signaling pathway-Gq alpha and Go alpha mediated pathway	PANTHER	P00027	2	113	110	4944	0.0181818	0.022856	0.585062	0.770895	Gng3,14704:down|Rgs9,19739:up	http://www.pantherdb.org/pathway/pathwayDiagram.jsp?catAccession=P00027
Cadherin signaling pathway	PANTHER	P00012	2	115	110	4944	0.0181818	0.0232605	0.594456	0.776125	Celsr1,12614:up|Celsr3,107934:up	http://www.pantherdb.org/pathway/pathwayDiagram.jsp?catAccession=P00012
@@Muscarinic acetylcholine receptor 1 and 3 signaling pathway	PANTHER	P00042	1	53	110	4944	0.00909091	0.0107201	0.604566	0.778839	Gng3,14704:down	http://www.pantherdb.org/pathway/pathwayDiagram.jsp?catAccession=P00042
Oxytocin receptor mediated signaling pathway	PANTHER	P04391	1	55	110	4944	0.00909091	0.0111246	0.617936	0.79136	Gng3,14704:down	http://www.pantherdb.org/pathway/pathwayDiagram.jsp?catAccession=P04391
Thyrotropin-releasing hormone receptor signaling pathway	PANTHER	P04394	1	58	110	4944	0.00909091	0.0117314	0.637151	0.795979	Gng3,14704:down	http://www.pantherdb.org/pathway/pathwayDiagram.jsp?catAccession=P04394
Alzheimer disease-amyloid secretase pathway	PANTHER	P00003	1	59	110	4944	0.00909091	0.0119337	0.643339	0.797666	Psenen,66340:down	http://www.pantherdb.org/pathway/pathwayDiagram.jsp?catAccession=P00003
Ras Pathway	PANTHER	P04393	1	61	110	4944	0.00909091	0.0123382	0.655401	0.803723	Rhob,11852:down	http://www.pantherdb.org/pathway/pathwayDiagram.jsp?catAccession=P04393
5HT2 type receptor mediated signaling pathway	PANTHER	P04374	1	63	110	4944	0.00909091	0.0127427	0.667055	0.805906	Gng3,14704:down	http://www.pantherdb.org/pathway/pathwayDiagram.jsp?catAccession=P04374
T cell activation	PANTHER	P00053	1	63	110	4944	0.00909091	0.0127427	0.667055	0.805906	Fos,14281:up	http://www.pantherdb.org/pathway/pathwayDiagram.jsp?catAccession=P00053
Heterotrimeric G-protein signaling pathway-Gi alpha and Gs alpha mediated pathway	PANTHER	P00026	2	142	110	4944	0.0181818	0.0287217	0.705828	0.814851	Gng3,14704:down|Rgs9,19739:up	http://www.pantherdb.org/pathway/pathwayDiagram.jsp?catAccession=P00026
Inflammation mediated by chemokine and cytokine signaling pathway	PANTHER	P00031	3	215	110	4944	0.0272727	0.0434871	0.719836	0.820102	Gng3,14704:down|Myh14,71960:up|Myh7b,668940:up	http://www.pantherdb.org/pathway/pathwayDiagram.jsp?catAccession=P00031
Parkinson disease	PANTHER	P00049	1	83	110	4944	0.00909091	0.016788	0.764013	0.843497	Gm10705,100042355:down	http://www.pantherdb.org/pathway/pathwayDiagram.jsp?catAccession=P00049
FGF signaling pathway	PANTHER	P00021	1	99	110	4944	0.00909091	0.0200243	0.820848	0.873221	Fgf17,14171:down	http://www.pantherdb.org/pathway/pathwayDiagram.jsp?catAccession=P00021
Apoptosis signaling pathway	PANTHER	P00006	1	103	110	4944	0.00909091	0.0208333	0.832778	0.878368	Fos,14281:up	http://www.pantherdb.org/pathway/pathwayDiagram.jsp?catAccession=P00006

## Sheet: Reactome
#Term	Database	ID	Input number	Background number	All input number	All background number	Input frequency	Background frequency	P-Value	Corrected P-Value	input_gene	Hyperlink_change
Meiotic synapsis	Reactome	R-MMU-1221632	9	98	1566	78321	0.00574713	0.00125126	9.11854e-05	0.0395289	Hist3h2ba,78303:down|Stag3,50878:down|Hist1h2ae,319166:down|Hist1h4d,319156:down|Hist1h4n,319161:down|Hist1h2bk,319184:down|Rec8,56739:down|Hist1h3i,319153:down|Hist1h3h,319152:down	http://www.reactome.org/cgi-bin/eventbrowser_st_id?ST_ID=R-MMU-1221632
@@Meiotic Synapsis	Reactome	R-MMU-1221633	9	98	1566	78321	0.00574713	0.00125126	9.11854e-05	0.0395289	Hist3h2ba,78303:down|Stag3,50878:down|Hist1h2ae,319166:down|Hist1h4d,319156:down|Hist1h4n,319161:down|Hist1h2bk,319184:down|Rec8,56739:down|Hist1h3i,319153:down|Hist1h3h,319152:down	http://www.reactome.org/cgi-bin/eventbrowser_st_id?ST_ID=R-MMU-1221633
Meiosis	Reactome	R-MMU-1500620	9	113	1566	78321	0.00574713	0.00144278	0.000247997	0.0524409	Hist3h2ba,78303:down|Stag3,50878:down|Hist1h2ae,319166:down|Hist1h4d,319156:down|Hist1h4n,319161:down|Hist1h2bk,319184:down|Rec8,56739:down|Hist1h3i,319153:down|Hist1h3h,319152:down	http://www.reactome.org/cgi-bin/eventbrowser_st_id?ST_ID=R-MMU-1500620
ERCC6 (CSB) and EHMT2 (G9a) positively regulate rRNA expression	Reactome	R-MMU-427389	7	70	1566	78321	0.00446999	0.000893758	0.000340836	0.0524409	Hist3h2ba,78303:down|Hist1h2ae,319166:down|Hist1h4n,319161:down|Hist1h2bk,319184:down|Hist1h4d,319156:down|Hist1h3i,319153:down|Hist1h3h,319152:down	http://www.reactome.org/cgi-bin/eventbrowser_st_id?ST_ID=R-MMU-427389
Transmembrane transport of small molecules	Reactome	R-MMU-382551	23	587	1566	78321	0.0146871	0.0074948	0.000362912	0.0524409	Aqp3,11828:down|Slc2a3,20527:down|Atp4a,11944:down|Aqp9,64008:up|Slc4a9,240215:up|Slc6a7,240332:up|Slc5a11,233836:up|Fxyd4,108017:up|Slc43a1,72401:down|Casq2,12373:up|Ryr2,20191:up|Atp2b4,381290:up|Slc2a7,435818:up|Slc5a1,20537:up|Abcb1a,18671:up|Slc16a3,80879:down|Gng3,14704:down|Slco4a1,108115:up|Clcn5,12728:down|Slco2a1,24059:up|Fgf21,56636:down|Trpm1,17364:up|Slc17a7,72961:down	http://www.reactome.org/cgi-bin/eventbrowser_st_id?ST_ID=R-MMU-382551
DNA methylation	Reactome	R-MMU-5334118	7	74	1566	78321	0.00446999	0.00094483	0.000464983	0.0538535	Hist3h2ba,78303:down|Hist1h2ae,319166:down|Hist1h4n,319161:down|Hist1h2bk,319184:down|Hist1h4d,319156:down|Hist1h3i,319153:down|Hist1h3h,319152:down	http://www.reactome.org/cgi-bin/eventbrowser_st_id?ST_ID=R-MMU-5334118
Gene Silencing by RNA	Reactome	R-MMU-211000	8	99	1566	78321	0.00510856	0.00126403	0.000496918	0.0538535	Ago2,239528:up|Mael,98558:down|Tdrkh,72634:down|Hist1h4n,319161:down|Hist1h4d,319156:down|Piwil4,330890:down|Hist1h3i,319153:down|Hist1h3h,319152:down	http://www.reactome.org/cgi-bin/eventbrowser_st_id?ST_ID=R-MMU-211000
PRC2 methylates histones and DNA	Reactome	R-MMU-212300	5	38	1566	78321	0.00319285	0.000485183	0.000789673	0.0760718	Hist1h4d,319156:down|Phf19,74016:up|Hist1h3i,319153:down|Hist1h3h,319152:down|Hist1h4n,319161:down	http://www.reactome.org/cgi-bin/eventbrowser_st_id?ST_ID=R-MMU-212300
Meiotic Recombination	Reactome	R-MMU-912497	7	85	1566	78321	0.00446999	0.00108528	0.000998639	0.086582	Hist3h2ba,78303:down|Hist1h2ae,319166:down|Hist1h4n,319161:down|Hist1h2bk,319184:down|Hist1h4d,319156:down|Hist1h3i,319153:down|Hist1h3h,319152:down	http://www.reactome.org/cgi-bin/eventbrowser_st_id?ST_ID=R-MMU-912497
NoRC negatively regulates rRNA expression	Reactome	R-MMU-573389	7	87	1566	78321	0.00446999	0.00111081	0.00113349	0.0893398	Hist3h2ba,78303:down|Hist1h2ae,319166:down|Hist1h4n,319161:down|Hist1h2bk,319184:down|Hist1h4d,319156:down|Hist1h3i,319153:down|Hist1h3h,319152:down	http://www.reactome.org/cgi-bin/eventbrowser_st_id?ST_ID=R-MMU-573389
Transport of glucose and other sugars, bile salts and organic acids, metal ions and amine compounds	Reactome	R-MMU-425366	7	92	1566	78321	0.00446999	0.00117465	0.00153347	0.0983482	Slc5a1,20537:up|Slc2a3,20527:down|Slc16a3,80879:down|Fgf21,56636:down|Slc6a7,240332:up|Slc5a11,233836:up|Slc2a7,435818:up	http://www.reactome.org/cgi-bin/eventbrowser_st_id?ST_ID=R-MMU-425366
RHO GTPases activate PKNs	Reactome	R-MMU-5625740	5	46	1566	78321	0.00319285	0.000587327	0.00172429	0.0983482	Hist1h4d,319156:down|Rhob,11852:down|Hist1h3i,319153:down|Hist1h3h,319152:down|Hist1h4n,319161:down	http://www.reactome.org/cgi-bin/eventbrowser_st_id?ST_ID=R-MMU-5625740
Negative epigenetic regulation of rRNA expression	Reactome	R-MMU-5250941	7	95	1566	78321	0.00446999	0.00121296	0.00182149	0.0983482	Hist3h2ba,78303:down|Hist1h2ae,319166:down|Hist1h4n,319161:down|Hist1h2bk,319184:down|Hist1h4d,319156:down|Hist1h3i,319153:down|Hist1h3h,319152:down	http://www.reactome.org/cgi-bin/eventbrowser_st_id?ST_ID=R-MMU-5250941
SLC-mediated transmembrane transport	Reactome	R-MMU-425407	12	249	1566	78321	0.00766284	0.00317922	0.00184489	0.0983482	Slc5a1,20537:up|Slc2a3,20527:down|Slc16a3,80879:down|Slc43a1,72401:down|Fgf21,56636:down|Slc4a9,240215:up|Slc17a7,72961:down|Slc6a7,240332:up|Slc5a11,233836:up|Slco4a1,108115:up|Slco2a1,24059:up|Slc2a7,435818:up	http://www.reactome.org/cgi-bin/eventbrowser_st_id?ST_ID=R-MMU-425407
Facilitative Na+-independent glucose transporters	Reactome	R-MMU-428790	3	12	1566	78321	0.00191571	0.000153216	0.00191352	0.0983482	Slc2a3,20527:down|Slc2a7,435818:up|Fgf21,56636:down	http://www.reactome.org/cgi-bin/eventbrowser_st_id?ST_ID=R-MMU-428790
RNA Polymerase I Promoter Opening	Reactome	R-MMU-73728	4	28	1566	78321	0.00255428	0.000357503	0.00204183	0.0983482	Hist1h4d,319156:down|Hist1h3i,319153:down|Hist1h3h,319152:down|Hist1h4n,319161:down	http://www.reactome.org/cgi-bin/eventbrowser_st_id?ST_ID=R-MMU-73728
Endosomal/Vacuolar pathway	Reactome	R-MMU-1236977	4	28	1566	78321	0.00255428	0.000357503	0.00204183	0.0983482	H2-Q7,15018:down|H2-Q10,15007:down|Lnpep,240028:up|H2-K1,14972:down	http://www.reactome.org/cgi-bin/eventbrowser_st_id?ST_ID=R-MMU-1236977
HATs acetylate histones	Reactome	R-MMU-3214847	6	73	1566	78321	0.00383142	0.000932062	0.00229528	0.101035	Hist3h2ba,78303:down|Hist1h4n,319161:down|Hist1h2bk,319184:down|Hist1h4d,319156:down|Hist1h3i,319153:down|Hist1h3h,319152:down	http://www.reactome.org/cgi-bin/eventbrowser_st_id?ST_ID=R-MMU-3214847
Positive epigenetic regulation of rRNA expression	Reactome	R-MMU-5250913	7	100	1566	78321	0.00446999	0.0012768	0.00239285	0.101035	Hist3h2ba,78303:down|Hist1h2ae,319166:down|Hist1h4n,319161:down|Hist1h2bk,319184:down|Hist1h4d,319156:down|Hist1h3i,319153:down|Hist1h3h,319152:down	http://www.reactome.org/cgi-bin/eventbrowser_st_id?ST_ID=R-MMU-5250913
Epigenetic regulation of gene expression	Reactome	R-MMU-212165	8	129	1566	78321	0.00510856	0.00164707	0.00245378	0.101035	Hist3h2ba,78303:down|Hist1h2ae,319166:down|Hist1h4n,319161:down|Hist1h2bk,319184:down|Hist1h4d,319156:down|Phf19,74016:up|Hist1h3i,319153:down|Hist1h3h,319152:down	http://www.reactome.org/cgi-bin/eventbrowser_st_id?ST_ID=R-MMU-212165
Activated PKN1 stimulates transcription of AR (androgen receptor) regulated genes KLK2 and KLK3	Reactome	R-MMU-5625886	4	30	1566	78321	0.00255428	0.000383039	0.00256376	0.101035	Hist1h4d,319156:down|Hist1h3i,319153:down|Hist1h3h,319152:down|Hist1h4n,319161:down	http://www.reactome.org/cgi-bin/eventbrowser_st_id?ST_ID=R-MMU-5625886
SIRT1 negatively regulates rRNA Expression	Reactome	R-MMU-427359	4	33	1566	78321	0.00255428	0.000421343	0.00350773	0.126717	Hist1h4d,319156:down|Hist1h3i,319153:down|Hist1h3h,319152:down|Hist1h4n,319161:down	http://www.reactome.org/cgi-bin/eventbrowser_st_id?ST_ID=R-MMU-427359
Collagen formation	Reactome	R-MMU-1474290	6	86	1566	78321	0.00383142	0.00109805	0.00489859	0.159038	P4ha2,18452:down|P4ha1,18451:down|Col5a3,53867:up|Col7a1,12836:up|Dst,13518:up|Plec,18810:up	http://www.reactome.org/cgi-bin/eventbrowser_st_id?ST_ID=R-MMU-1474290
Activation of HOX genes during differentiation	Reactome	R-MMU-5619507	7	115	1566	78321	0.00446999	0.00146832	0.00495273	0.159038	Hist3h2ba,78303:down|Hist1h2ae,319166:down|Hist1h4n,319161:down|Hist1h2bk,319184:down|Hist1h4d,319156:down|Hist1h3i,319153:down|Hist1h3h,319152:down	http://www.reactome.org/cgi-bin/eventbrowser_st_id?ST_ID=R-MMU-5619507
Activation of anterior HOX genes in hindbrain development during early embryogenesis	Reactome	R-MMU-5617472	7	115	1566	78321	0.00446999	0.00146832	0.00495273	0.159038	Hist3h2ba,78303:down|Hist1h2ae,319166:down|Hist1h4n,319161:down|Hist1h2bk,319184:down|Hist1h4d,319156:down|Hist1h3i,319153:down|Hist1h3h,319152:down	http://www.reactome.org/cgi-bin/eventbrowser_st_id?ST_ID=R-MMU-5617472
Extracellular matrix organization	Reactome	R-MMU-1474244	11	250	1566	78321	0.00702427	0.00319199	0.00539575	0.167076	Icam2,15896:up|P4ha2,18452:down|P4ha1,18451:down|Dst,13518:up|Col5a3,53867:up|Col7a1,12836:up|Vcan,13003:up|Sdc3,20970:up|Matn1,17180:up|Sdc1,20969:up|Plec,18810:up	http://www.reactome.org/cgi-bin/eventbrowser_st_id?ST_ID=R-MMU-1474244
Muscle contraction	Reactome	R-MMU-397014	8	154	1566	78321	0.00510856	0.00196627	0.00673195	0.197481	Casq2,12373:up|Ryr2,20191:up|Mybpc1,109272:up|Atp2b4,381290:up|Myl9,98932:down|Anxa1,16952:up|Fxyd4,108017:up|Cacng6,54378:down	http://www.reactome.org/cgi-bin/eventbrowser_st_id?ST_ID=R-MMU-397014
RMTs methylate histone arginines	Reactome	R-MMU-3214858	5	65	1566	78321	0.00319285	0.000829918	0.00683326	0.197481	Hist1h2ae,319166:down|Hist1h4d,319156:down|Hist1h3i,319153:down|Hist1h3h,319152:down|Hist1h4n,319161:down	http://www.reactome.org/cgi-bin/eventbrowser_st_id?ST_ID=R-MMU-3214858
Oxidative Stress Induced Senescence	Reactome	R-MMU-2559580	5	69	1566	78321	0.00319285	0.00088099	0.00860854	0.22617	Hist1h4d,319156:down|Fos,14281:up|Hist1h3i,319153:down|Hist1h3h,319152:down|Hist1h4n,319161:down	http://www.reactome.org/cgi-bin/eventbrowser_st_id?ST_ID=R-MMU-2559580
Transcriptional regulation by small RNAs	Reactome	R-MMU-5578749	5	69	1566	78321	0.00319285	0.00088099	0.00860854	0.22617	Hist1h4d,319156:down|Ago2,239528:up|Hist1h3i,319153:down|Hist1h3h,319152:down|Hist1h4n,319161:down	http://www.reactome.org/cgi-bin/eventbrowser_st_id?ST_ID=R-MMU-5578749
Hydrolysis of LPC	Reactome	R-MMU-1483115	2	7	1566	78321	0.00127714	8.93758e-05	0.00961238	0.238112	Pla2g4c,232889:up|Pla2g4e,329502:up	http://www.reactome.org/cgi-bin/eventbrowser_st_id?ST_ID=R-MMU-1483115
Regulation of gene expression in late stage (branching morphogenesis) pancreatic bud precursor cells	Reactome	R-MMU-210744	2	7	1566	78321	0.00127714	8.93758e-05	0.00961238	0.238112	Notch1,18128:up|Neurog3,11925:down	http://www.reactome.org/cgi-bin/eventbrowser_st_id?ST_ID=R-MMU-210744
A tetrasaccharide linker sequence is required for GAG synthesis	Reactome	R-MMU-1971475	3	24	1566	78321	0.00191571	0.000306431	0.0105782	0.247874	Sdc1,20969:up|Vcan,13003:up|Sdc3,20970:up	http://www.reactome.org/cgi-bin/eventbrowser_st_id?ST_ID=R-MMU-1971475
Heparan sulfate/heparin (HS-GAG) metabolism	Reactome	R-MMU-1638091	4	47	1566	78321	0.00255428	0.000600094	0.0110202	0.251241	Sdc1,20969:up|Vcan,13003:up|Ndst1,15531:up|Sdc3,20970:up	http://www.reactome.org/cgi-bin/eventbrowser_st_id?ST_ID=R-MMU-1638091
HS-GAG biosynthesis	Reactome	R-MMU-2022928	3	25	1566	78321	0.00191571	0.000319199	0.0117004	0.251241	Sdc1,20969:up|Ndst1,15531:up|Sdc3,20970:up	http://www.reactome.org/cgi-bin/eventbrowser_st_id?ST_ID=R-MMU-2022928
Abacavir transport and metabolism	Reactome	R-MMU-2161522	2	8	1566	78321	0.00127714	0.000102144	0.0118811	0.251241	Abcb1a,18671:up|Adh1,11522:up	http://www.reactome.org/cgi-bin/eventbrowser_st_id?ST_ID=R-MMU-2161522
HDMs demethylate histones	Reactome	R-MMU-3214842	4	49	1566	78321	0.00255428	0.00062563	0.0125763	0.25961	Hist1h4d,319156:down|Hist1h3i,319153:down|Hist1h3h,319152:down|Hist1h4n,319161:down	http://www.reactome.org/cgi-bin/eventbrowser_st_id?ST_ID=R-MMU-3214842
Developmental Biology	Reactome	R-MMU-1266738	20	658	1566	78321	0.0127714	0.00840132	0.012964	0.26139	Hist3h2ba,78303:down|Arhgef28,110596:up|Fgf17,14171:down|Ntn1,18208:up|Sptbn4,80297:up|Plxna1,18844:up|Hist1h3h,319152:down|Hist1h2ae,319166:down|Shb,230126:up|Col5a3,53867:up|Efnb2,13642:up|Hist1h4n,319161:down|Hist1h2bk,319184:down|Hist1h4d,319156:down|Rhob,11852:down|Notch1,18128:up|Hist1h3i,319153:down|Neurog3,11925:down|Psenen,66340:down|Pdgfra,18595:down	http://www.reactome.org/cgi-bin/eventbrowser_st_id?ST_ID=R-MMU-1266738
PIWI-interacting RNA (piRNA) biogenesis	Reactome	R-MMU-5601884	3	27	1566	78321	0.00191571	0.000344735	0.014143	0.268912	Piwil4,330890:down|Mael,98558:down|Tdrkh,72634:down	http://www.reactome.org/cgi-bin/eventbrowser_st_id?ST_ID=R-MMU-5601884
Ion homeostasis	Reactome	R-MMU-5578775	4	51	1566	78321	0.00255428	0.000651166	0.0142661	0.268912	Fxyd4,108017:up|Casq2,12373:up|Ryr2,20191:up|Atp2b4,381290:up	http://www.reactome.org/cgi-bin/eventbrowser_st_id?ST_ID=R-MMU-5578775
Passive transport by Aquaporins	Reactome	R-MMU-432047	2	9	1566	78321	0.00127714	0.000114912	0.0143591	0.268912	Aqp3,11828:down|Aqp9,64008:up	http://www.reactome.org/cgi-bin/eventbrowser_st_id?ST_ID=R-MMU-432047
Mus musculus biological processes	Reactome	R-MMU-5334727	9	214	1566	78321	0.00574713	0.00273235	0.0146247	0.268912	Hist3h2ba,78303:down|Stag3,50878:down|Hist1h2ae,319166:down|Hist1h4d,319156:down|Hist1h4n,319161:down|Hist1h2bk,319184:down|Rec8,56739:down|Hist1h3i,319153:down|Hist1h3h,319152:down	http://www.reactome.org/cgi-bin/eventbrowser_st_id?ST_ID=R-MMU-5334727
Metabolism of vitamins and cofactors	Reactome	R-MMU-196854	7	144	1566	78321	0.00446999	0.00183859	0.0150616	0.268912	Pdxk,216134:up|Slc2a3,20527:down|Aldh1l1,107747:up|Apoe,11816:up|Mthfsl,100039707:down|Sdc3,20970:up|Sdc1,20969:up	http://www.reactome.org/cgi-bin/eventbrowser_st_id?ST_ID=R-MMU-196854
Digestion of dietary lipid	Reactome	R-MMU-192456	2	10	1566	78321	0.00127714	0.00012768	0.0170387	0.268912	Lipc,15450:up|Liph,239759:up	http://www.reactome.org/cgi-bin/eventbrowser_st_id?ST_ID=R-MMU-192456
Type I hemidesmosome assembly	Reactome	R-MMU-446107	2	10	1566	78321	0.00127714	0.00012768	0.0170387	0.268912	Plec,18810:up|Dst,13518:up	http://www.reactome.org/cgi-bin/eventbrowser_st_id?ST_ID=R-MMU-446107
Ethanol oxidation	Reactome	R-MMU-71384	2	10	1566	78321	0.00127714	0.00012768	0.0170387	0.268912	Acss1,68738:up|Adh1,11522:up	http://www.reactome.org/cgi-bin/eventbrowser_st_id?ST_ID=R-MMU-71384
Beta-oxidation of pristanoyl-CoA	Reactome	R-MMU-389887	2	10	1566	78321	0.00127714	0.00012768	0.0170387	0.268912	Acoxl,74121:up|Acox3,80911:up	http://www.reactome.org/cgi-bin/eventbrowser_st_id?ST_ID=R-MMU-389887
RNA Polymerase I Chain Elongation	Reactome	R-MMU-73777	4	54	1566	78321	0.00255428	0.00068947	0.017059	0.268912	Hist1h4d,319156:down|Hist1h3i,319153:down|Hist1h3h,319152:down|Hist1h4n,319161:down	http://www.reactome.org/cgi-bin/eventbrowser_st_id?ST_ID=R-MMU-73777
Assembly of collagen fibrils and other multimeric structures	Reactome	R-MMU-2022090	4	54	1566	78321	0.00255428	0.00068947	0.017059	0.268912	Plec,18810:up|Col5a3,53867:up|Col7a1,12836:up|Dst,13518:up	http://www.reactome.org/cgi-bin/eventbrowser_st_id?ST_ID=R-MMU-2022090
Signaling by Rho GTPases	Reactome	R-MMU-194315	12	338	1566	78321	0.00766284	0.00431557	0.0175369	0.271508	Kif5a,16572:up|Arhgap32,330914:up|Sgol2b,244495:up|Rhob,11852:down|Myl9,98932:down|Hist1h4n,319161:down|Hist1h4d,319156:down|Stard8,236920:up|Hist1h3i,319153:down|Hist1h3h,319152:down|Myh14,71960:up|Arhgdib,11857:down	http://www.reactome.org/cgi-bin/eventbrowser_st_id?ST_ID=R-MMU-194315
B-WICH complex positively regulates rRNA expression	Reactome	R-MMU-5250924	4	55	1566	78321	0.00255428	0.000702238	0.0180604	0.274709	Hist1h4d,319156:down|Hist1h3i,319153:down|Hist1h3h,319152:down|Hist1h4n,319161:down	http://www.reactome.org/cgi-bin/eventbrowser_st_id?ST_ID=R-MMU-5250924
PKMTs methylate histone lysines	Reactome	R-MMU-3214841	4	57	1566	78321	0.00255428	0.000727774	0.020171	0.291471	Hist1h4d,319156:down|Hist1h3i,319153:down|Hist1h3h,319152:down|Hist1h4n,319161:down	http://www.reactome.org/cgi-bin/eventbrowser_st_id?ST_ID=R-MMU-3214841
RHO GTPase Effectors	Reactome	R-MMU-195258	9	229	1566	78321	0.00574713	0.00292386	0.0213394	0.303299	Kif5a,16572:up|Sgol2b,244495:up|Myl9,98932:down|Hist1h4n,319161:down|Hist1h4d,319156:down|Rhob,11852:down|Hist1h3i,319153:down|Hist1h3h,319152:down|Myh14,71960:up	http://www.reactome.org/cgi-bin/eventbrowser_st_id?ST_ID=R-MMU-195258
Lipid digestion, mobilization, and transport	Reactome	R-MMU-73923	5	89	1566	78321	0.00319285	0.00113635	0.022322	0.307194	Lipc,15450:up|Liph,239759:up|Fabp3,14077:up|Cidea,12683:down|Apoe,11816:up	http://www.reactome.org/cgi-bin/eventbrowser_st_id?ST_ID=R-MMU-73923
Visual phototransduction	Reactome	R-MMU-2187338	5	89	1566	78321	0.00319285	0.00113635	0.022322	0.307194	Guca1a,14913:down|Apoe,11816:up|Rgs9,19739:up|Sdc1,20969:up|Sdc3,20970:up	http://www.reactome.org/cgi-bin/eventbrowser_st_id?ST_ID=R-MMU-2187338
Collagen biosynthesis and modifying enzymes	Reactome	R-MMU-1650814	4	60	1566	78321	0.00255428	0.000766078	0.0236107	0.319852	P4ha2,18452:down|P4ha1,18451:down|Col5a3,53867:up|Col7a1,12836:up	http://www.reactome.org/cgi-bin/eventbrowser_st_id?ST_ID=R-MMU-1650814
Cellular Senescence	Reactome	R-MMU-2559583	6	127	1566	78321	0.00383142	0.00162153	0.0265218	0.341052	H1f0,14958:down|Fos,14281:up|Hist1h4n,319161:down|Hist1h4d,319156:down|Hist1h3i,319153:down|Hist1h3h,319152:down	http://www.reactome.org/cgi-bin/eventbrowser_st_id?ST_ID=R-MMU-2559583
ER-Phagosome pathway	Reactome	R-MMU-1236974	3	35	1566	78321	0.00191571	0.000446879	0.0266059	0.341052	H2-Q7,15018:down|H2-Q10,15007:down|H2-K1,14972:down	http://www.reactome.org/cgi-bin/eventbrowser_st_id?ST_ID=R-MMU-1236974
Cell-Cell communication	Reactome	R-MMU-1500931	5	96	1566	78321	0.00319285	0.00122572	0.0292933	0.341052	Crb3,224912:down|Plec,18810:up|Kirrel2,243911:up|Ntn1,18208:up|Dst,13518:up	http://www.reactome.org/cgi-bin/eventbrowser_st_id?ST_ID=R-MMU-1500931
Ub-specific processing proteases	Reactome	R-MMU-5689880	7	167	1566	78321	0.00446999	0.00213225	0.0298837	0.341052	Rnf128,66889:up|Usp17la,13531:down|Usp17ld,384701:down|Hist1h2ae,319166:down|Usp17lc,13532:down|Usp17lb,381944:down|Ddx58,230073:up	http://www.reactome.org/cgi-bin/eventbrowser_st_id?ST_ID=R-MMU-5689880
Senescence-Associated Secretory Phenotype (SASP)	Reactome	R-MMU-2559582	4	65	1566	78321	0.00255428	0.000829918	0.03009	0.341052	Hist1h4d,319156:down|Hist1h3i,319153:down|Hist1h3h,319152:down|Hist1h4n,319161:down	http://www.reactome.org/cgi-bin/eventbrowser_st_id?ST_ID=R-MMU-2559582
ECM proteoglycans	Reactome	R-MMU-3000178	3	37	1566	78321	0.00191571	0.000472415	0.0303987	0.341052	Matn1,17180:up|Col5a3,53867:up|Vcan,13003:up	http://www.reactome.org/cgi-bin/eventbrowser_st_id?ST_ID=R-MMU-3000178
Formation of the beta-catenin:TCF transactivating complex	Reactome	R-MMU-201722	3	37	1566	78321	0.00191571	0.000472415	0.0303987	0.341052	Hist1h4d,319156:down|Tert,21752:up|Hist1h4n,319161:down	http://www.reactome.org/cgi-bin/eventbrowser_st_id?ST_ID=R-MMU-201722
Cardiac conduction	Reactome	R-MMU-5576891	5	98	1566	78321	0.00319285	0.00125126	0.0315104	0.341052	Fxyd4,108017:up|Casq2,12373:up|Ryr2,20191:up|Cacng6,54378:down|Atp2b4,381290:up	http://www.reactome.org/cgi-bin/eventbrowser_st_id?ST_ID=R-MMU-5576891
Chromatin organization	Reactome	R-MMU-4839726	7	170	1566	78321	0.00446999	0.00217055	0.0323535	0.341052	Hist3h2ba,78303:down|Hist1h2ae,319166:down|Hist1h4n,319161:down|Hist1h2bk,319184:down|Hist1h4d,319156:down|Hist1h3i,319153:down|Hist1h3h,319152:down	http://www.reactome.org/cgi-bin/eventbrowser_st_id?ST_ID=R-MMU-4839726
Chromatin modifying enzymes	Reactome	R-MMU-3247509	7	170	1566	78321	0.00446999	0.00217055	0.0323535	0.341052	Hist3h2ba,78303:down|Hist1h2ae,319166:down|Hist1h4n,319161:down|Hist1h2bk,319184:down|Hist1h4d,319156:down|Hist1h3i,319153:down|Hist1h3h,319152:down	http://www.reactome.org/cgi-bin/eventbrowser_st_id?ST_ID=R-MMU-3247509
COPI-mediated anterograde transport	Reactome	R-MMU-6807878	4	67	1566	78321	0.00255428	0.000855454	0.0329472	0.341052	Sptbn4,80297:up|Dynll2,68097:up|Tmed3,66111:down|Cd55,13136:up	http://www.reactome.org/cgi-bin/eventbrowser_st_id?ST_ID=R-MMU-6807878
Acyl chain remodelling of PI	Reactome	R-MMU-1482922	2	15	1566	78321	0.00127714	0.00019152	0.0332032	0.341052	Pla2g4c,232889:up|Pla2g4e,329502:up	http://www.reactome.org/cgi-bin/eventbrowser_st_id?ST_ID=R-MMU-1482922
Syndecan interactions	Reactome	R-MMU-3000170	2	15	1566	78321	0.00127714	0.00019152	0.0332032	0.341052	Sdc1,20969:up|Sdc3,20970:up	http://www.reactome.org/cgi-bin/eventbrowser_st_id?ST_ID=R-MMU-3000170
Transport of organic anions	Reactome	R-MMU-879518	2	15	1566	78321	0.00127714	0.00019152	0.0332032	0.341052	Slco2a1,24059:up|Slco4a1,108115:up	http://www.reactome.org/cgi-bin/eventbrowser_st_id?ST_ID=R-MMU-879518
CD22 mediated BCR regulation	Reactome	R-MMU-5690714	1	1	1566	78321	0.00063857	1.2768e-05	0.0337472	0.341052	Cd22,12483:up	http://www.reactome.org/cgi-bin/eventbrowser_st_id?ST_ID=R-MMU-5690714
Microtubule-dependent trafficking of connexons from Golgi to the plasma membrane	Reactome	R-MMU-190840	1	1	1566	78321	0.00063857	1.2768e-05	0.0337472	0.341052	Gja1,14609:up	http://www.reactome.org/cgi-bin/eventbrowser_st_id?ST_ID=R-MMU-190840
Hexose transport	Reactome	R-MMU-189200	3	40	1566	78321	0.00191571	0.000510719	0.0365909	0.363948	Slc5a1,20537:up|Slc2a3,20527:down|Fgf21,56636:down	http://www.reactome.org/cgi-bin/eventbrowser_st_id?ST_ID=R-MMU-189200
Metabolism of folate and pterines	Reactome	R-MMU-196757	2	16	1566	78321	0.00127714	0.000204287	0.0369406	0.363948	Aldh1l1,107747:up|Mthfsl,100039707:down	http://www.reactome.org/cgi-bin/eventbrowser_st_id?ST_ID=R-MMU-196757
Antigen Presentation: Folding, assembly and peptide loading of class I MHC	Reactome	R-MMU-983170	3	41	1566	78321	0.00191571	0.000523487	0.0387876	0.373118	H2-Q7,15018:down|H2-Q10,15007:down|H2-K1,14972:down	http://www.reactome.org/cgi-bin/eventbrowser_st_id?ST_ID=R-MMU-983170
RNA Polymerase I Promoter Clearance	Reactome	R-MMU-73854	4	71	1566	78321	0.00255428	0.000906526	0.0391217	0.373118	Hist1h4d,319156:down|Hist1h3i,319153:down|Hist1h3h,319152:down|Hist1h4n,319161:down	http://www.reactome.org/cgi-bin/eventbrowser_st_id?ST_ID=R-MMU-73854
Non-integrin membrane-ECM interactions	Reactome	R-MMU-3000171	3	42	1566	78321	0.00191571	0.000536255	0.04105	0.378405	Sdc1,20969:up|Col5a3,53867:up|Sdc3,20970:up	http://www.reactome.org/cgi-bin/eventbrowser_st_id?ST_ID=R-MMU-3000171
RNA Polymerase I Transcription	Reactome	R-MMU-73864	4	73	1566	78321	0.00255428	0.000932062	0.0424397	0.378405	Hist1h4d,319156:down|Hist1h3i,319153:down|Hist1h3h,319152:down|Hist1h4n,319161:down	http://www.reactome.org/cgi-bin/eventbrowser_st_id?ST_ID=R-MMU-73864
Factors involved in megakaryocyte development and platelet production	Reactome	R-MMU-983231	5	107	1566	78321	0.00319285	0.00136617	0.0427668	0.378405	Hist1h3i,319153:down|Kif26a,668303:up|Kif5a,16572:up|Hist1h3h,319152:down|Gata6,14465:down	http://www.reactome.org/cgi-bin/eventbrowser_st_id?ST_ID=R-MMU-983231
EPH-Ephrin signaling	Reactome	R-MMU-2682334	4	74	1566	78321	0.00255428	0.00094483	0.0441565	0.378405	Shb,230126:up|Arhgef28,110596:up|Efnb2,13642:up|Psenen,66340:down	http://www.reactome.org/cgi-bin/eventbrowser_st_id?ST_ID=R-MMU-2682334
Ion channel transport	Reactome	R-MMU-983712	7	184	1566	78321	0.00446999	0.00234931	0.0456715	0.378405	Casq2,12373:up|Ryr2,20191:up|Atp2b4,381290:up|Atp4a,11944:down|Trpm1,17364:up|Clcn5,12728:down|Fxyd4,108017:up	http://www.reactome.org/cgi-bin/eventbrowser_st_id?ST_ID=R-MMU-983712
DNA Damage/Telomere Stress Induced Senescence	Reactome	R-MMU-2559586	3	44	1566	78321	0.00191571	0.000561791	0.0457696	0.378405	Hist1h4d,319156:down|H1f0,14958:down|Hist1h4n,319161:down	http://www.reactome.org/cgi-bin/eventbrowser_st_id?ST_ID=R-MMU-2559586
ER to Golgi Anterograde Transport	Reactome	R-MMU-199977	5	110	1566	78321	0.00319285	0.00140448	0.046992	0.378405	Sptbn4,80297:up|Dynll2,68097:up|Col7a1,12836:up|Tmed3,66111:down|Cd55,13136:up	http://www.reactome.org/cgi-bin/eventbrowser_st_id?ST_ID=R-MMU-199977
Chondroitin sulfate/dermatan sulfate metabolism	Reactome	R-MMU-1793185	3	45	1566	78321	0.00191571	0.000574559	0.0482257	0.378405	Sdc1,20969:up|Vcan,13003:up|Sdc3,20970:up	http://www.reactome.org/cgi-bin/eventbrowser_st_id?ST_ID=R-MMU-1793185
Ion transport by P-type ATPases	Reactome	R-MMU-936837	3	45	1566	78321	0.00191571	0.000574559	0.0482257	0.378405	Fxyd4,108017:up|Atp4a,11944:down|Atp2b4,381290:up	http://www.reactome.org/cgi-bin/eventbrowser_st_id?ST_ID=R-MMU-936837
Metabolism	Reactome	R-MMU-1430728	39	1701	1566	78321	0.0249042	0.0217183	0.04873	0.378405	Lipc,15450:up|Pla2g4e,329502:up|Lhpp,76429:down|Car13,71934:up|Ndst1,15531:up|Slc2a3,20527:down|Elovl7,74559:up|Fgf21,56636:down|Mt1,17748:down|Ckmt1,12716:up|Adh1,11522:up|Fabp3,14077:up|Pcyt1b,236899:up|Pla2g4c,232889:up|Acoxl,74121:up|Aass,30956:up|Apoe,11816:up|Gstm5,14866:down|Vcan,13003:up|Sdc1,20969:up|Tph2,216343:up|Slc5a1,20537:up|Liph,239759:up|Abcb1a,18671:up|Slc16a3,80879:down|Ptges,6…	http://www.reactome.org/cgi-bin/eventbrowser_st_id?ST_ID=R-MMU-1430728
Kinesins	Reactome	R-MMU-983189	2	19	1566	78321	0.00127714	0.000242591	0.0490443	0.378405	Kif26a,668303:up|Kif5a,16572:up	http://www.reactome.org/cgi-bin/eventbrowser_st_id?ST_ID=R-MMU-983189
Transport of connexons to the plasma membrane	Reactome	R-MMU-190872	1	2	1566	78321	0.00063857	2.55359e-05	0.0501921	0.378405	Gja1,14609:up	http://www.reactome.org/cgi-bin/eventbrowser_st_id?ST_ID=R-MMU-190872
Transport of glycerol from adipocytes to the liver by Aquaporins	Reactome	R-MMU-432030	1	2	1566	78321	0.00063857	2.55359e-05	0.0501921	0.378405	Aqp9,64008:up	http://www.reactome.org/cgi-bin/eventbrowser_st_id?ST_ID=R-MMU-432030
Hydrolysis of LPE	Reactome	R-MMU-1483152	1	2	1566	78321	0.00063857	2.55359e-05	0.0501921	0.378405	Pla2g4c,232889:up	http://www.reactome.org/cgi-bin/eventbrowser_st_id?ST_ID=R-MMU-1483152
Telomere Extension By Telomerase	Reactome	R-MMU-171319	1	2	1566	78321	0.00063857	2.55359e-05	0.0501921	0.378405	Tert,21752:up	http://www.reactome.org/cgi-bin/eventbrowser_st_id?ST_ID=R-MMU-171319
Deubiquitination	Reactome	R-MMU-5688426	8	231	1566	78321	0.00510856	0.0029494	0.0528958	0.382309	Rnf128,66889:up|Usp17la,13531:down|Usp17ld,384701:down|Hist1h2ae,319166:down|Usp17lc,13532:down|Uchl4,93841:down|Usp17lb,381944:down|Ddx58,230073:up	http://www.reactome.org/cgi-bin/eventbrowser_st_id?ST_ID=R-MMU-5688426
Golgi-to-ER retrograde transport	Reactome	R-MMU-8856688	4	79	1566	78321	0.00255428	0.00100867	0.0533159	0.382309	Kif26a,668303:up|Dynll2,68097:up|Kif5a,16572:up|Tmed3,66111:down	http://www.reactome.org/cgi-bin/eventbrowser_st_id?ST_ID=R-MMU-8856688
Retinoid metabolism and transport	Reactome	R-MMU-975634	3	47	1566	78321	0.00191571	0.000600094	0.0533274	0.382309	Sdc1,20969:up|Apoe,11816:up|Sdc3,20970:up	http://www.reactome.org/cgi-bin/eventbrowser_st_id?ST_ID=R-MMU-975634
HS-GAG degradation	Reactome	R-MMU-2024096	2	20	1566	78321	0.00127714	0.000255359	0.0533557	0.382309	Sdc1,20969:up|Sdc3,20970:up	http://www.reactome.org/cgi-bin/eventbrowser_st_id?ST_ID=R-MMU-2024096
RHO GTPases activate PAKs	Reactome	R-MMU-5627123	2	20	1566	78321	0.00127714	0.000255359	0.0533557	0.382309	Myl9,98932:down|Myh14,71960:up	http://www.reactome.org/cgi-bin/eventbrowser_st_id?ST_ID=R-MMU-5627123
Aquaporin-mediated transport	Reactome	R-MMU-445717	3	48	1566	78321	0.00191571	0.000612862	0.0559716	0.397765	Gng3,14704:down|Aqp3,11828:down|Aqp9,64008:up	http://www.reactome.org/cgi-bin/eventbrowser_st_id?ST_ID=R-MMU-445717
Synthesis of very long-chain fatty acyl-CoAs	Reactome	R-MMU-75876	2	21	1566	78321	0.00127714	0.000268127	0.0577959	0.404105	Elovl4,83603:down|Elovl7,74559:up	http://www.reactome.org/cgi-bin/eventbrowser_st_id?ST_ID=R-MMU-75876
Signaling by NOTCH	Reactome	R-MMU-157118	3	50	1566	78321	0.00191571	0.000638398	0.0614431	0.404321	Notch1,18128:up|Mdk,17242:down|Psenen,66340:down	http://www.reactome.org/cgi-bin/eventbrowser_st_id?ST_ID=R-MMU-157118
Activated NOTCH1 Transmits Signal to the Nucleus	Reactome	R-MMU-2122948	2	22	1566	78321	0.00127714	0.000280895	0.0623591	0.404321	Notch1,18128:up|Psenen,66340:down	http://www.reactome.org/cgi-bin/eventbrowser_st_id?ST_ID=R-MMU-2122948
Inositol transporters	Reactome	R-MMU-429593	1	3	1566	78321	0.00063857	3.83039e-05	0.0663578	0.404321	Slc5a11,233836:up	http://www.reactome.org/cgi-bin/eventbrowser_st_id?ST_ID=R-MMU-429593
Oxygen-dependent asparagine hydroxylation of Hypoxia-inducible Factor Alpha	Reactome	R-MMU-1234162	1	3	1566	78321	0.00063857	3.83039e-05	0.0663578	0.404321	Epas1,13819:up	http://www.reactome.org/cgi-bin/eventbrowser_st_id?ST_ID=R-MMU-1234162
Abacavir metabolism	Reactome	R-MMU-2161541	1	3	1566	78321	0.00063857	3.83039e-05	0.0663578	0.404321	Adh1,11522:up	http://www.reactome.org/cgi-bin/eventbrowser_st_id?ST_ID=R-MMU-2161541
Vitamins B6 activation to pyridoxal phosphate	Reactome	R-MMU-964975	1	3	1566	78321	0.00063857	3.83039e-05	0.0663578	0.404321	Pdxk,216134:up	http://www.reactome.org/cgi-bin/eventbrowser_st_id?ST_ID=R-MMU-964975
Activation of BMF and translocation to mitochondria	Reactome	R-MMU-139910	1	3	1566	78321	0.00063857	3.83039e-05	0.0663578	0.404321	Dynll2,68097:up	http://www.reactome.org/cgi-bin/eventbrowser_st_id?ST_ID=R-MMU-139910
c-src mediated regulation of Cx43 function and closure of gap junctions	Reactome	R-MMU-191647	1	3	1566	78321	0.00063857	3.83039e-05	0.0663578	0.404321	Gja1,14609:up	http://www.reactome.org/cgi-bin/eventbrowser_st_id?ST_ID=R-MMU-191647
Role of second messengers in netrin-1 signaling	Reactome	R-MMU-418890	1	3	1566	78321	0.00063857	3.83039e-05	0.0663578	0.404321	Ntn1,18208:up	http://www.reactome.org/cgi-bin/eventbrowser_st_id?ST_ID=R-MMU-418890
Na+-dependent glucose transporters	Reactome	R-MMU-428808	1	3	1566	78321	0.00063857	3.83039e-05	0.0663578	0.404321	Slc5a1,20537:up	http://www.reactome.org/cgi-bin/eventbrowser_st_id?ST_ID=R-MMU-428808
Class II GLUTs	Reactome	R-MMU-428776	1	3	1566	78321	0.00063857	3.83039e-05	0.0663578	0.404321	Slc2a7,435818:up	http://www.reactome.org/cgi-bin/eventbrowser_st_id?ST_ID=R-MMU-428776
Regulation of gap junction activity	Reactome	R-MMU-191650	1	3	1566	78321	0.00063857	3.83039e-05	0.0663578	0.404321	Gja1,14609:up	http://www.reactome.org/cgi-bin/eventbrowser_st_id?ST_ID=R-MMU-191650
Acyl chain remodelling of PE	Reactome	R-MMU-1482839	2	23	1566	78321	0.00127714	0.000293663	0.06704	0.404321	Pla2g4c,232889:up|Pla2g4e,329502:up	http://www.reactome.org/cgi-bin/eventbrowser_st_id?ST_ID=R-MMU-1482839
COPI-dependent Golgi-to-ER retrograde traffic	Reactome	R-MMU-6811434	3	52	1566	78321	0.00191571	0.000663934	0.0671537	0.404321	Kif26a,668303:up|Kif5a,16572:up|Tmed3,66111:down	http://www.reactome.org/cgi-bin/eventbrowser_st_id?ST_ID=R-MMU-6811434
Acyl chain remodelling of PC	Reactome	R-MMU-1482788	2	24	1566	78321	0.00127714	0.000306431	0.0718333	0.426572	Pla2g4c,232889:up|Pla2g4e,329502:up	http://www.reactome.org/cgi-bin/eventbrowser_st_id?ST_ID=R-MMU-1482788
Metabolism of fat-soluble vitamins	Reactome	R-MMU-6806667	3	54	1566	78321	0.00191571	0.00068947	0.0730968	0.431122	Sdc1,20969:up|Apoe,11816:up|Sdc3,20970:up	http://www.reactome.org/cgi-bin/eventbrowser_st_id?ST_ID=R-MMU-6806667
Antigen processing-Cross presentation	Reactome	R-MMU-1236975	4	90	1566	78321	0.00255428	0.00114912	0.0767844	0.438459	H2-Q7,15018:down|H2-Q10,15007:down|Lnpep,240028:up|H2-K1,14972:down	http://www.reactome.org/cgi-bin/eventbrowser_st_id?ST_ID=R-MMU-1236975
Metabolism of water-soluble vitamins and cofactors	Reactome	R-MMU-196849	4	91	1566	78321	0.00255428	0.00116189	0.0791378	0.438459	Aldh1l1,107747:up|Pdxk,216134:up|Mthfsl,100039707:down|Slc2a3,20527:down	http://www.reactome.org/cgi-bin/eventbrowser_st_id?ST_ID=R-MMU-196849
Metabolism of carbohydrates	Reactome	R-MMU-71387	8	253	1566	78321	0.00510856	0.0032303	0.0791624	0.438459	Slc5a1,20537:up|Ndst1,15531:up|Slc2a3,20527:down|Fgf21,56636:down|Vcan,13003:up|Sdc3,20970:up|Sdc1,20969:up|Eno2,13807:down	http://www.reactome.org/cgi-bin/eventbrowser_st_id?ST_ID=R-MMU-71387
Interleukin-7 signaling	Reactome	R-MMU-1266695	2	26	1566	78321	0.00127714	0.000331967	0.0817362	0.438459	Hist1h3i,319153:down|Hist1h3h,319152:down	http://www.reactome.org/cgi-bin/eventbrowser_st_id?ST_ID=R-MMU-1266695
@@Serotonin and melatonin biosynthesis	Reactome	R-MMU-209931	1	4	1566	78321	0.00063857	5.10719e-05	0.0822488	0.438459	Tph2,216343:up	http://www.reactome.org/cgi-bin/eventbrowser_st_id?ST_ID=R-MMU-209931
Gap junction assembly	Reactome	R-MMU-190861	1	4	1566	78321	0.00063857	5.10719e-05	0.0822488	0.438459	Gja1,14609:up	http://www.reactome.org/cgi-bin/eventbrowser_st_id?ST_ID=R-MMU-190861
Response to metal ions	Reactome	R-MMU-5660526	1	4	1566	78321	0.00063857	5.10719e-05	0.0822488	0.438459	Mt1,17748:down	http://www.reactome.org/cgi-bin/eventbrowser_st_id?ST_ID=R-MMU-5660526
Regulation of gene expression in endocrine-committed (NEUROG3+) progenitor cells	Reactome	R-MMU-210746	1	4	1566	78321	0.00063857	5.10719e-05	0.0822488	0.438459	Neurog3,11925:down	http://www.reactome.org/cgi-bin/eventbrowser_st_id?ST_ID=R-MMU-210746
Metallothioneins bind metals	Reactome	R-MMU-5661231	1	4	1566	78321	0.00063857	5.10719e-05	0.0822488	0.438459	Mt1,17748:down	http://www.reactome.org/cgi-bin/eventbrowser_st_id?ST_ID=R-MMU-5661231
Immune System	Reactome	R-MMU-168256	27	1171	1566	78321	0.0172414	0.0149513	0.0854581	0.45082	Cd22,12483:up|Fgf17,14171:down|Icam2,15896:up|Tnfsf12,21944:down|Fcgr2b,14130:up|H2-K1,14972:down|H2-Q10,15007:down|Kif26a,668303:up|Il17f,257630:down|Il6ra,16194:up|Pdgfra,18595:down|Pde1b,18574:up|Kif5a,16572:up|Cd55,13136:up|Dynll2,68097:up|Lnpep,240028:up|H2-Q7,15018:down|Hist1h3i,319153:down|Hist1h3h,319152:down|Dhx9,13211:up|Ddx58,230073:up|Lgals9,16859:up|Il34,76527:up|Fos,14281:up|Elmo1,1…	http://www.reactome.org/cgi-bin/eventbrowser_st_id?ST_ID=R-MMU-168256
Regulation of beta-cell development	Reactome	R-MMU-186712	2	27	1566	78321	0.00127714	0.000344735	0.0868361	0.45082	Notch1,18128:up|Neurog3,11925:down	http://www.reactome.org/cgi-bin/eventbrowser_st_id?ST_ID=R-MMU-186712
Condensation of Prophase Chromosomes	Reactome	R-MMU-2299718	2	27	1566	78321	0.00127714	0.000344735	0.0868361	0.45082	Hist1h4d,319156:down|Hist1h4n,319161:down	http://www.reactome.org/cgi-bin/eventbrowser_st_id?ST_ID=R-MMU-2299718
Intra-Golgi and retrograde Golgi-to-ER traffic	Reactome	R-MMU-6811442	5	135	1566	78321	0.00319285	0.00172368	0.0914601	0.458666	Kif26a,668303:up|Dynll2,68097:up|Kif5a,16572:up|Alppl2,11650:down|Tmed3,66111:down	http://www.reactome.org/cgi-bin/eventbrowser_st_id?ST_ID=R-MMU-6811442
Stimuli-sensing channels	Reactome	R-MMU-2672351	4	97	1566	78321	0.00255428	0.00123849	0.0939954	0.458666	Trpm1,17364:up|Casq2,12373:up|Ryr2,20191:up|Clcn5,12728:down	http://www.reactome.org/cgi-bin/eventbrowser_st_id?ST_ID=R-MMU-2672351
Cell junction organization	Reactome	R-MMU-446728	3	61	1566	78321	0.00191571	0.000778846	0.0956265	0.458666	Crb3,224912:down|Plec,18810:up|Dst,13518:up	http://www.reactome.org/cgi-bin/eventbrowser_st_id?ST_ID=R-MMU-446728
The proton buffering model	Reactome	R-MMU-167827	1	5	1566	78321	0.00063857	6.38398e-05	0.09787	0.458666	Slc25a27,74011:up	http://www.reactome.org/cgi-bin/eventbrowser_st_id?ST_ID=R-MMU-167827
The fatty acid cycling model	Reactome	R-MMU-167826	1	5	1566	78321	0.00063857	6.38398e-05	0.09787	0.458666	Slc25a27,74011:up	http://www.reactome.org/cgi-bin/eventbrowser_st_id?ST_ID=R-MMU-167826
Pre-NOTCH Processing in the Endoplasmic Reticulum	Reactome	R-MMU-1912399	1	5	1566	78321	0.00063857	6.38398e-05	0.09787	0.458666	Notch1,18128:up	http://www.reactome.org/cgi-bin/eventbrowser_st_id?ST_ID=R-MMU-1912399
Netrin mediated repulsion signals	Reactome	R-MMU-418886	1	5	1566	78321	0.00063857	6.38398e-05	0.09787	0.458666	Ntn1,18208:up	http://www.reactome.org/cgi-bin/eventbrowser_st_id?ST_ID=R-MMU-418886
Mitochondrial Uncoupling Proteins	Reactome	R-MMU-166187	1	5	1566	78321	0.00063857	6.38398e-05	0.09787	0.458666	Slc25a27,74011:up	http://www.reactome.org/cgi-bin/eventbrowser_st_id?ST_ID=R-MMU-166187
RHO GTPases Activate ROCKs	Reactome	R-MMU-5627117	1	5	1566	78321	0.00063857	6.38398e-05	0.09787	0.458666	Rhob,11852:down	http://www.reactome.org/cgi-bin/eventbrowser_st_id?ST_ID=R-MMU-5627117
PTK6 Regulates Proteins Involved in RNA Processing	Reactome	R-MMU-8849468	1	5	1566	78321	0.00063857	6.38398e-05	0.09787	0.458666	Sfpq,71514:up	http://www.reactome.org/cgi-bin/eventbrowser_st_id?ST_ID=R-MMU-8849468
Abacavir transmembrane transport	Reactome	R-MMU-2161517	1	5	1566	78321	0.00063857	6.38398e-05	0.09787	0.458666	Abcb1a,18671:up	http://www.reactome.org/cgi-bin/eventbrowser_st_id?ST_ID=R-MMU-2161517
Leukotriene receptors	Reactome	R-MMU-391906	1	5	1566	78321	0.00063857	6.38398e-05	0.09787	0.458666	Cysltr2,70086:up	http://www.reactome.org/cgi-bin/eventbrowser_st_id?ST_ID=R-MMU-391906
Transport to the Golgi and subsequent modification	Reactome	R-MMU-948021	5	140	1566	78321	0.00319285	0.00178752	0.102285	0.468511	Sptbn4,80297:up|Dynll2,68097:up|Col7a1,12836:up|Tmed3,66111:down|Cd55,13136:up	http://www.reactome.org/cgi-bin/eventbrowser_st_id?ST_ID=R-MMU-948021
Chromosome Maintenance	Reactome	R-MMU-73886	3	63	1566	78321	0.00191571	0.000804382	0.102527	0.468511	Hist1h4d,319156:down|Tert,21752:up|Hist1h4n,319161:down	http://www.reactome.org/cgi-bin/eventbrowser_st_id?ST_ID=R-MMU-73886
Peroxisomal lipid metabolism	Reactome	R-MMU-390918	2	30	1566	78321	0.00127714	0.000383039	0.102672	0.468511	Acoxl,74121:up|Acox3,80911:up	http://www.reactome.org/cgi-bin/eventbrowser_st_id?ST_ID=R-MMU-390918
Inactivation, recovery and regulation of the phototransduction cascade	Reactome	R-MMU-2514859	2	30	1566	78321	0.00127714	0.000383039	0.102672	0.468511	Guca1a,14913:down|Rgs9,19739:up	http://www.reactome.org/cgi-bin/eventbrowser_st_id?ST_ID=R-MMU-2514859
The phototransduction cascade	Reactome	R-MMU-2514856	2	31	1566	78321	0.00127714	0.000395807	0.108115	0.478892	Guca1a,14913:down|Rgs9,19739:up	http://www.reactome.org/cgi-bin/eventbrowser_st_id?ST_ID=R-MMU-2514856
Signaling by NOTCH1	Reactome	R-MMU-1980143	2	31	1566	78321	0.00127714	0.000395807	0.108115	0.478892	Notch1,18128:up|Psenen,66340:down	http://www.reactome.org/cgi-bin/eventbrowser_st_id?ST_ID=R-MMU-1980143
RNA Polymerase I, RNA Polymerase III, and Mitochondrial Transcription	Reactome	R-MMU-504046	4	104	1566	78321	0.00255428	0.00132787	0.112857	0.478892	Hist1h4d,319156:down|Hist1h3i,319153:down|Hist1h3h,319152:down|Hist1h4n,319161:down	http://www.reactome.org/cgi-bin/eventbrowser_st_id?ST_ID=R-MMU-504046
Proton-coupled monocarboxylate transport	Reactome	R-MMU-433692	1	6	1566	78321	0.00063857	7.66078e-05	0.113226	0.478892	Slc16a3,80879:down	http://www.reactome.org/cgi-bin/eventbrowser_st_id?ST_ID=R-MMU-433692
Cam-PDE 1 activation	Reactome	R-MMU-111957	1	6	1566	78321	0.00063857	7.66078e-05	0.113226	0.478892	Pde1b,18574:up	http://www.reactome.org/cgi-bin/eventbrowser_st_id?ST_ID=R-MMU-111957
Attachment of GPI anchor to uPAR	Reactome	R-MMU-162791	1	6	1566	78321	0.00063857	7.66078e-05	0.113226	0.478892	Plaur,18793:up	http://www.reactome.org/cgi-bin/eventbrowser_st_id?ST_ID=R-MMU-162791
Small interfering RNA (siRNA) biogenesis	Reactome	R-MMU-426486	1	6	1566	78321	0.00063857	7.66078e-05	0.113226	0.478892	Ago2,239528:up	http://www.reactome.org/cgi-bin/eventbrowser_st_id?ST_ID=R-MMU-426486
Immunoregulatory interactions between a Lymphoid and a non-Lymphoid cell	Reactome	R-MMU-198933	4	105	1566	78321	0.00255428	0.00134064	0.115679	0.483714	H2-Q7,15018:down|H2-Q10,15007:down|Icam2,15896:up|H2-K1,14972:down	http://www.reactome.org/cgi-bin/eventbrowser_st_id?ST_ID=R-MMU-198933
RA biosynthesis pathway	Reactome	R-MMU-5365859	2	33	1566	78321	0.00127714	0.000421343	0.119221	0.483714	Crabp1,12903:down|Adh1,11522:up	http://www.reactome.org/cgi-bin/eventbrowser_st_id?ST_ID=R-MMU-5365859
Smooth Muscle Contraction	Reactome	R-MMU-445355	2	33	1566	78321	0.00127714	0.000421343	0.119221	0.483714	Anxa1,16952:up|Myl9,98932:down	http://www.reactome.org/cgi-bin/eventbrowser_st_id?ST_ID=R-MMU-445355
@@Axon guidance	Reactome	R-MMU-422475	11	420	1566	78321	0.00702427	0.00536255	0.120438	0.483714	Arhgef28,110596:up|Fgf17,14171:down|Ntn1,18208:up|Plxna1,18844:up|Shb,230126:up|Col5a3,53867:up|Efnb2,13642:up|Sptbn4,80297:up|Rhob,11852:down|Psenen,66340:down|Pdgfra,18595:down	http://www.reactome.org/cgi-bin/eventbrowser_st_id?ST_ID=R-MMU-422475
Glycosaminoglycan metabolism	Reactome	R-MMU-1630316	4	109	1566	78321	0.00255428	0.00139171	0.127269	0.483714	Sdc1,20969:up|Vcan,13003:up|Ndst1,15531:up|Sdc3,20970:up	http://www.reactome.org/cgi-bin/eventbrowser_st_id?ST_ID=R-MMU-1630316
NOTCH2 Activation and Transmission of Signal to the Nucleus	Reactome	R-MMU-2979096	1	7	1566	78321	0.00063857	8.93758e-05	0.128321	0.483714	Mdk,17242:down	http://www.reactome.org/cgi-bin/eventbrowser_st_id?ST_ID=R-MMU-2979096
Interleukin-17 signaling	Reactome	R-MMU-448424	1	7	1566	78321	0.00063857	8.93758e-05	0.128321	0.483714	Il17f,257630:down	http://www.reactome.org/cgi-bin/eventbrowser_st_id?ST_ID=R-MMU-448424
Highly sodium permeable acetylcholine nicotinic receptors	Reactome	R-MMU-629587	1	7	1566	78321	0.00063857	8.93758e-05	0.128321	0.483714	Chrna4,11438:up	http://www.reactome.org/cgi-bin/eventbrowser_st_id?ST_ID=R-MMU-629587
Regulation of gene expression by Hypoxia-inducible Factor	Reactome	R-MMU-1234158	1	7	1566	78321	0.00063857	8.93758e-05	0.128321	0.483714	Epas1,13819:up	http://www.reactome.org/cgi-bin/eventbrowser_st_id?ST_ID=R-MMU-1234158
RHO GTPases activate KTN1	Reactome	R-MMU-5625970	1	7	1566	78321	0.00063857	8.93758e-05	0.128321	0.483714	Kif5a,16572:up	http://www.reactome.org/cgi-bin/eventbrowser_st_id?ST_ID=R-MMU-5625970
Post-transcriptional silencing by small RNAs	Reactome	R-MMU-426496	1	7	1566	78321	0.00063857	8.93758e-05	0.128321	0.483714	Ago2,239528:up	http://www.reactome.org/cgi-bin/eventbrowser_st_id?ST_ID=R-MMU-426496
Pre-NOTCH Transcription and Translation	Reactome	R-MMU-1912408	1	7	1566	78321	0.00063857	8.93758e-05	0.128321	0.483714	Notch1,18128:up	http://www.reactome.org/cgi-bin/eventbrowser_st_id?ST_ID=R-MMU-1912408
Creatine metabolism	Reactome	R-MMU-71288	1	7	1566	78321	0.00063857	8.93758e-05	0.128321	0.483714	Ckmt1,12716:up	http://www.reactome.org/cgi-bin/eventbrowser_st_id?ST_ID=R-MMU-71288
Organic anion transporters	Reactome	R-MMU-428643	1	7	1566	78321	0.00063857	8.93758e-05	0.128321	0.483714	Slc17a7,72961:down	http://www.reactome.org/cgi-bin/eventbrowser_st_id?ST_ID=R-MMU-428643
FGFR3b ligand binding and activation	Reactome	R-MMU-190371	1	7	1566	78321	0.00063857	8.93758e-05	0.128321	0.483714	Fgf17,14171:down	http://www.reactome.org/cgi-bin/eventbrowser_st_id?ST_ID=R-MMU-190371
Vitamin C (ascorbate) metabolism	Reactome	R-MMU-196836	1	7	1566	78321	0.00063857	8.93758e-05	0.128321	0.483714	Slc2a3,20527:down	http://www.reactome.org/cgi-bin/eventbrowser_st_id?ST_ID=R-MMU-196836
Metabolism of proteins	Reactome	R-MMU-392499	21	927	1566	78321	0.01341	0.0118359	0.133616	0.499332	Rnf128,66889:up|Hist1h2ae,319166:down|Ddx58,230073:up|Bglap3,12095:up|Rgs9,19739:up|Usp17ld,384701:down|Tmed3,66111:down|Plaur,18793:up|Gata6,14465:down|Pla2g7,27226:up|Igfbp4,16010:up|Rpl29,19944:down|Cd55,13136:up|Col7a1,12836:up|Usp17lc,13532:down|Sptbn4,80297:up|Uchl4,93841:down|Usp17lb,381944:down|Dynll2,68097:up|Usp17la,13531:down|Ren1,19701:up	http://www.reactome.org/cgi-bin/eventbrowser_st_id?ST_ID=R-MMU-392499
Integrin cell surface interactions	Reactome	R-MMU-216083	3	72	1566	78321	0.00191571	0.000919294	0.135827	0.503256	Col5a3,53867:up|Col7a1,12836:up|Icam2,15896:up	http://www.reactome.org/cgi-bin/eventbrowser_st_id?ST_ID=R-MMU-216083
Transport of vitamins, nucleosides, and related molecules	Reactome	R-MMU-425397	2	37	1566	78321	0.00127714	0.000472415	0.142204	0.504327	Slco2a1,24059:up|Slco4a1,108115:up	http://www.reactome.org/cgi-bin/eventbrowser_st_id?ST_ID=R-MMU-425397
MicroRNA (miRNA) biogenesis	Reactome	R-MMU-203927	1	8	1566	78321	0.00063857	0.000102144	0.143159	0.504327	Ago2,239528:up	http://www.reactome.org/cgi-bin/eventbrowser_st_id?ST_ID=R-MMU-203927
Bicarbonate transporters	Reactome	R-MMU-425381	1	8	1566	78321	0.00063857	0.000102144	0.143159	0.504327	Slc4a9,240215:up	http://www.reactome.org/cgi-bin/eventbrowser_st_id?ST_ID=R-MMU-425381
MAPK1 (ERK2) activation	Reactome	R-MMU-112411	1	8	1566	78321	0.00063857	0.000102144	0.143159	0.504327	Il6ra,16194:up	http://www.reactome.org/cgi-bin/eventbrowser_st_id?ST_ID=R-MMU-112411
Cellular responses to stress	Reactome	R-MMU-2262752	8	294	1566	78321	0.00510856	0.00375378	0.14545	0.507482	Epas1,13819:up|H1f0,14958:down|Fos,14281:up|Hist1h4n,319161:down|Hist1h4d,319156:down|Dynll2,68097:up|Hist1h3i,319153:down|Hist1h3h,319152:down	http://www.reactome.org/cgi-bin/eventbrowser_st_id?ST_ID=R-MMU-2262752
Glucose transport	Reactome	R-MMU-70153	2	38	1566	78321	0.00127714	0.000485183	0.148089	0.507482	Slc2a3,20527:down|Fgf21,56636:down	http://www.reactome.org/cgi-bin/eventbrowser_st_id?ST_ID=R-MMU-70153
EPHB-mediated forward signaling	Reactome	R-MMU-3928662	2	38	1566	78321	0.00127714	0.000485183	0.148089	0.507482	Arhgef28,110596:up|Efnb2,13642:up	http://www.reactome.org/cgi-bin/eventbrowser_st_id?ST_ID=R-MMU-3928662
EPH-ephrin mediated repulsion of cells	Reactome	R-MMU-3928665	2	38	1566	78321	0.00127714	0.000485183	0.148089	0.507482	Efnb2,13642:up|Psenen,66340:down	http://www.reactome.org/cgi-bin/eventbrowser_st_id?ST_ID=R-MMU-3928665
Deposition of new CENPA-containing nucleosomes at the centromere	Reactome	R-MMU-606279	2	38	1566	78321	0.00127714	0.000485183	0.148089	0.507482	Hist1h4d,319156:down|Hist1h4n,319161:down	http://www.reactome.org/cgi-bin/eventbrowser_st_id?ST_ID=R-MMU-606279
Nucleosome assembly	Reactome	R-MMU-774815	2	38	1566	78321	0.00127714	0.000485183	0.148089	0.507482	Hist1h4d,319156:down|Hist1h4n,319161:down	http://www.reactome.org/cgi-bin/eventbrowser_st_id?ST_ID=R-MMU-774815
Rho GTPase cycle	Reactome	R-MMU-194840	4	117	1566	78321	0.00255428	0.00149385	0.151816	0.514156	Stard8,236920:up|Rhob,11852:down|Arhgap32,330914:up|Arhgdib,11857:down	http://www.reactome.org/cgi-bin/eventbrowser_st_id?ST_ID=R-MMU-194840
Highly calcium permeable nicotinic acetylcholine receptors	Reactome	R-MMU-629597	1	9	1566	78321	0.00063857	0.000114912	0.157746	0.514156	Chrna4,11438:up	http://www.reactome.org/cgi-bin/eventbrowser_st_id?ST_ID=R-MMU-629597
Interaction between L1 and Ankyrins	Reactome	R-MMU-445095	1	9	1566	78321	0.00063857	0.000114912	0.157746	0.514156	Sptbn4,80297:up	http://www.reactome.org/cgi-bin/eventbrowser_st_id?ST_ID=R-MMU-445095
Activation of DNA fragmentation factor	Reactome	R-MMU-211227	1	9	1566	78321	0.00063857	0.000114912	0.157746	0.514156	H1f0,14958:down	http://www.reactome.org/cgi-bin/eventbrowser_st_id?ST_ID=R-MMU-211227
Formation of annular gap junctions	Reactome	R-MMU-196025	1	9	1566	78321	0.00063857	0.000114912	0.157746	0.514156	Gja1,14609:up	http://www.reactome.org/cgi-bin/eventbrowser_st_id?ST_ID=R-MMU-196025
Apoptosis induced DNA fragmentation	Reactome	R-MMU-140342	1	9	1566	78321	0.00063857	0.000114912	0.157746	0.514156	H1f0,14958:down	http://www.reactome.org/cgi-bin/eventbrowser_st_id?ST_ID=R-MMU-140342
Dissolution of Fibrin Clot	Reactome	R-MMU-75205	1	9	1566	78321	0.00063857	0.000114912	0.157746	0.514156	Plaur,18793:up	http://www.reactome.org/cgi-bin/eventbrowser_st_id?ST_ID=R-MMU-75205
MAPK3 (ERK1) activation	Reactome	R-MMU-110056	1	9	1566	78321	0.00063857	0.000114912	0.157746	0.514156	Il6ra,16194:up	http://www.reactome.org/cgi-bin/eventbrowser_st_id?ST_ID=R-MMU-110056
Activation of the AP-1 family of transcription factors	Reactome	R-MMU-450341	1	9	1566	78321	0.00063857	0.000114912	0.157746	0.514156	Fos,14281:up	http://www.reactome.org/cgi-bin/eventbrowser_st_id?ST_ID=R-MMU-450341
Phospholipase C-mediated cascade; FGFR3	Reactome	R-MMU-5654227	2	40	1566	78321	0.00127714	0.000510719	0.16	0.517611	Pde1b,18574:up|Fgf17,14171:down	http://www.reactome.org/cgi-bin/eventbrowser_st_id?ST_ID=R-MMU-5654227
Phospholipase C-mediated cascade; FGFR4	Reactome	R-MMU-5654228	2	41	1566	78321	0.00127714	0.000523487	0.16602	0.530951	Pde1b,18574:up|Fgf17,14171:down	http://www.reactome.org/cgi-bin/eventbrowser_st_id?ST_ID=R-MMU-5654228
Vasopressin regulates renal water homeostasis via Aquaporins	Reactome	R-MMU-432040	2	42	1566	78321	0.00127714	0.000536255	0.172078	0.530951	Gng3,14704:down|Aqp3,11828:down	http://www.reactome.org/cgi-bin/eventbrowser_st_id?ST_ID=R-MMU-432040
Apoptotic execution phase	Reactome	R-MMU-75153	2	42	1566	78321	0.00127714	0.000536255	0.172078	0.530951	Plec,18810:up|H1f0,14958:down	http://www.reactome.org/cgi-bin/eventbrowser_st_id?ST_ID=R-MMU-75153
Formyl peptide receptors bind formyl peptides and many other ligands	Reactome	R-MMU-444473	1	10	1566	78321	0.00063857	0.00012768	0.172084	0.530951	Anxa1,16952:up	http://www.reactome.org/cgi-bin/eventbrowser_st_id?ST_ID=R-MMU-444473
Gap junction degradation	Reactome	R-MMU-190873	1	10	1566	78321	0.00063857	0.00012768	0.172084	0.530951	Gja1,14609:up	http://www.reactome.org/cgi-bin/eventbrowser_st_id?ST_ID=R-MMU-190873
Dermatan sulfate biosynthesis	Reactome	R-MMU-2022923	1	10	1566	78321	0.00063857	0.00012768	0.172084	0.530951	Vcan,13003:up	http://www.reactome.org/cgi-bin/eventbrowser_st_id?ST_ID=R-MMU-2022923
Notch-HLH transcription pathway	Reactome	R-MMU-350054	1	10	1566	78321	0.00063857	0.00012768	0.172084	0.530951	Notch1,18128:up	http://www.reactome.org/cgi-bin/eventbrowser_st_id?ST_ID=R-MMU-350054
NOTCH1 Intracellular Domain Regulates Transcription	Reactome	R-MMU-2122947	1	10	1566	78321	0.00063857	0.00012768	0.172084	0.530951	Notch1,18128:up	http://www.reactome.org/cgi-bin/eventbrowser_st_id?ST_ID=R-MMU-2122947
Tight junction interactions	Reactome	R-MMU-420029	1	10	1566	78321	0.00063857	0.00012768	0.172084	0.530951	Crb3,224912:down	http://www.reactome.org/cgi-bin/eventbrowser_st_id?ST_ID=R-MMU-420029
RHO GTPases Activate Rhotekin and Rhophilins	Reactome	R-MMU-5666185	1	10	1566	78321	0.00063857	0.00012768	0.172084	0.530951	Rhob,11852:down	http://www.reactome.org/cgi-bin/eventbrowser_st_id?ST_ID=R-MMU-5666185
RHO GTPases activate CIT	Reactome	R-MMU-5625900	1	10	1566	78321	0.00063857	0.00012768	0.172084	0.530951	Rhob,11852:down	http://www.reactome.org/cgi-bin/eventbrowser_st_id?ST_ID=R-MMU-5625900
Interleukin-6 signaling	Reactome	R-MMU-1059683	1	10	1566	78321	0.00063857	0.00012768	0.172084	0.530951	Il6ra,16194:up	http://www.reactome.org/cgi-bin/eventbrowser_st_id?ST_ID=R-MMU-1059683
Post-translational protein modification	Reactome	R-MMU-597592	15	657	1566	78321	0.00957854	0.00838855	0.175183	0.532732	Rnf128,66889:up|Bglap3,12095:up|Ddx58,230073:up|Usp17ld,384701:down|Plaur,18793:up|Hist1h2ae,319166:down|Cd55,13136:up|Col7a1,12836:up|Usp17lc,13532:down|Sptbn4,80297:up|Uchl4,93841:down|Usp17lb,381944:down|Dynll2,68097:up|Usp17la,13531:down|Tmed3,66111:down	http://www.reactome.org/cgi-bin/eventbrowser_st_id?ST_ID=R-MMU-597592
Phospholipase C-mediated cascade: FGFR1	Reactome	R-MMU-5654219	2	43	1566	78321	0.00127714	0.000549023	0.178173	0.532732	Pde1b,18574:up|Fgf17,14171:down	http://www.reactome.org/cgi-bin/eventbrowser_st_id?ST_ID=R-MMU-5654219
Vesicle-mediated transport	Reactome	R-MMU-5653656	11	460	1566	78321	0.00702427	0.00587327	0.182253	0.532732	Apoe,11816:up|Lnpep,240028:up|Kif26a,668303:up|Cd55,13136:up|Col7a1,12836:up|Tmed3,66111:down|Gja1,14609:up|Alppl2,11650:down|Dynll2,68097:up|Kif5a,16572:up|Sptbn4,80297:up	http://www.reactome.org/cgi-bin/eventbrowser_st_id?ST_ID=R-MMU-5653656
Signaling by Interleukins	Reactome	R-MMU-449147	9	362	1566	78321	0.00574713	0.004622	0.183841	0.532732	Fgf17,14171:down|Lgals9,16859:up|Il34,76527:up|Il17f,257630:down|Sptbn4,80297:up|Il6ra,16194:up|Hist1h3i,319153:down|Hist1h3h,319152:down|Pdgfra,18595:down	http://www.reactome.org/cgi-bin/eventbrowser_st_id?ST_ID=R-MMU-449147
Gamma-carboxylation of protein precursors	Reactome	R-MMU-159740	1	11	1566	78321	0.00063857	0.000140448	0.18618	0.532732	Bglap3,12095:up	http://www.reactome.org/cgi-bin/eventbrowser_st_id?ST_ID=R-MMU-159740
Pyrimidine catabolism	Reactome	R-MMU-73621	1	11	1566	78321	0.00063857	0.000140448	0.18618	0.532732	Dpys,64705:up	http://www.reactome.org/cgi-bin/eventbrowser_st_id?ST_ID=R-MMU-73621
Caspase-mediated cleavage of cytoskeletal proteins	Reactome	R-MMU-264870	1	11	1566	78321	0.00063857	0.000140448	0.18618	0.532732	Plec,18810:up	http://www.reactome.org/cgi-bin/eventbrowser_st_id?ST_ID=R-MMU-264870
Nephrin interactions	Reactome	R-MMU-373753	1	11	1566	78321	0.00063857	0.000140448	0.18618	0.532732	Kirrel2,243911:up	http://www.reactome.org/cgi-bin/eventbrowser_st_id?ST_ID=R-MMU-373753
FGFR1c ligand binding and activation	Reactome	R-MMU-190373	1	11	1566	78321	0.00063857	0.000140448	0.18618	0.532732	Fgf17,14171:down	http://www.reactome.org/cgi-bin/eventbrowser_st_id?ST_ID=R-MMU-190373
Regulated proteolysis of p75NTR	Reactome	R-MMU-193692	1	11	1566	78321	0.00063857	0.000140448	0.18618	0.532732	Psenen,66340:down	http://www.reactome.org/cgi-bin/eventbrowser_st_id?ST_ID=R-MMU-193692
Pre-NOTCH Processing in Golgi	Reactome	R-MMU-1912420	1	11	1566	78321	0.00063857	0.000140448	0.18618	0.532732	Notch1,18128:up	http://www.reactome.org/cgi-bin/eventbrowser_st_id?ST_ID=R-MMU-1912420
DEx/H-box helicases activate type I IFN and inflammatory cytokines production	Reactome	R-MMU-3134963	1	11	1566	78321	0.00063857	0.000140448	0.18618	0.532732	Dhx9,13211:up	http://www.reactome.org/cgi-bin/eventbrowser_st_id?ST_ID=R-MMU-3134963
CS/DS degradation	Reactome	R-MMU-2024101	1	11	1566	78321	0.00063857	0.000140448	0.18618	0.532732	Vcan,13003:up	http://www.reactome.org/cgi-bin/eventbrowser_st_id?ST_ID=R-MMU-2024101
DCC mediated attractive signaling	Reactome	R-MMU-418885	1	11	1566	78321	0.00063857	0.000140448	0.18618	0.532732	Ntn1,18208:up	http://www.reactome.org/cgi-bin/eventbrowser_st_id?ST_ID=R-MMU-418885
Transport of gamma-carboxylated protein precursors from the endoplasmic reticulum to the Golgi apparatus	Reactome	R-MMU-159763	1	11	1566	78321	0.00063857	0.000140448	0.18618	0.532732	Bglap3,12095:up	http://www.reactome.org/cgi-bin/eventbrowser_st_id?ST_ID=R-MMU-159763
DSCAM interactions	Reactome	R-MMU-376172	1	11	1566	78321	0.00063857	0.000140448	0.18618	0.532732	Ntn1,18208:up	http://www.reactome.org/cgi-bin/eventbrowser_st_id?ST_ID=R-MMU-376172
Reversible hydration of carbon dioxide	Reactome	R-MMU-1475029	1	11	1566	78321	0.00063857	0.000140448	0.18618	0.532732	Car13,71934:up	http://www.reactome.org/cgi-bin/eventbrowser_st_id?ST_ID=R-MMU-1475029
Scavenging by Class A Receptors	Reactome	R-MMU-3000480	1	11	1566	78321	0.00063857	0.000140448	0.18618	0.532732	Apoe,11816:up	http://www.reactome.org/cgi-bin/eventbrowser_st_id?ST_ID=R-MMU-3000480
Highly calcium permeable postsynaptic nicotinic acetylcholine receptors	Reactome	R-MMU-629594	1	11	1566	78321	0.00063857	0.000140448	0.18618	0.532732	Chrna4,11438:up	http://www.reactome.org/cgi-bin/eventbrowser_st_id?ST_ID=R-MMU-629594
Neurotransmitter Release Cycle	Reactome	R-MMU-112310	2	45	1566	78321	0.00127714	0.000574559	0.190457	0.534388	Slc17a7,72961:down|Naaa,67111:up	http://www.reactome.org/cgi-bin/eventbrowser_st_id?ST_ID=R-MMU-112310
Phospholipase C-mediated cascade; FGFR2	Reactome	R-MMU-5654221	2	45	1566	78321	0.00127714	0.000574559	0.190457	0.534388	Pde1b,18574:up|Fgf17,14171:down	http://www.reactome.org/cgi-bin/eventbrowser_st_id?ST_ID=R-MMU-5654221
Nonhomologous End-Joining (NHEJ)	Reactome	R-MMU-5693571	2	45	1566	78321	0.00127714	0.000574559	0.190457	0.534388	Hist1h4d,319156:down|Hist1h4n,319161:down	http://www.reactome.org/cgi-bin/eventbrowser_st_id?ST_ID=R-MMU-5693571
Apoptosis	Reactome	R-MMU-109581	3	86	1566	78321	0.00191571	0.00109805	0.193563	0.536936	Plec,18810:up|Dynll2,68097:up|H1f0,14958:down	http://www.reactome.org/cgi-bin/eventbrowser_st_id?ST_ID=R-MMU-109581
Purine ribonucleoside monophosphate biosynthesis	Reactome	R-MMU-73817	1	12	1566	78321	0.00063857	0.000153216	0.200035	0.536936	Lhpp,76429:down	http://www.reactome.org/cgi-bin/eventbrowser_st_id?ST_ID=R-MMU-73817
Regulation of TP53 Activity through Association with Co-factors	Reactome	R-MMU-6804759	1	12	1566	78321	0.00063857	0.000153216	0.200035	0.536936	Trp73,22062:up	http://www.reactome.org/cgi-bin/eventbrowser_st_id?ST_ID=R-MMU-6804759
Lysine catabolism	Reactome	R-MMU-71064	1	12	1566	78321	0.00063857	0.000153216	0.200035	0.536936	Aass,30956:up	http://www.reactome.org/cgi-bin/eventbrowser_st_id?ST_ID=R-MMU-71064
Presynaptic nicotinic acetylcholine receptors	Reactome	R-MMU-622323	1	12	1566	78321	0.00063857	0.000153216	0.200035	0.536936	Chrna4,11438:up	http://www.reactome.org/cgi-bin/eventbrowser_st_id?ST_ID=R-MMU-622323
cGMP effects	Reactome	R-MMU-418457	1	12	1566	78321	0.00063857	0.000153216	0.200035	0.536936	Pde1b,18574:up	http://www.reactome.org/cgi-bin/eventbrowser_st_id?ST_ID=R-MMU-418457
Metabolism of Angiotensinogen to Angiotensins	Reactome	R-MMU-2022377	1	12	1566	78321	0.00063857	0.000153216	0.200035	0.536936	Ren1,19701:up	http://www.reactome.org/cgi-bin/eventbrowser_st_id?ST_ID=R-MMU-2022377
Removal of aminoterminal propeptides from gamma-carboxylated proteins	Reactome	R-MMU-159782	1	12	1566	78321	0.00063857	0.000153216	0.200035	0.536936	Bglap3,12095:up	http://www.reactome.org/cgi-bin/eventbrowser_st_id?ST_ID=R-MMU-159782
Signaling by NOTCH3	Reactome	R-MMU-1980148	1	12	1566	78321	0.00063857	0.000153216	0.200035	0.536936	Psenen,66340:down	http://www.reactome.org/cgi-bin/eventbrowser_st_id?ST_ID=R-MMU-1980148
Formation of Senescence-Associated Heterochromatin Foci (SAHF)	Reactome	R-MMU-2559584	1	12	1566	78321	0.00063857	0.000153216	0.200035	0.536936	H1f0,14958:down	http://www.reactome.org/cgi-bin/eventbrowser_st_id?ST_ID=R-MMU-2559584
Signaling by NOTCH4	Reactome	R-MMU-1980150	1	12	1566	78321	0.00063857	0.000153216	0.200035	0.536936	Psenen,66340:down	http://www.reactome.org/cgi-bin/eventbrowser_st_id?ST_ID=R-MMU-1980150
Fatty Acyl-CoA Biosynthesis	Reactome	R-MMU-75105	2	47	1566	78321	0.00127714	0.000600094	0.202849	0.537829	Elovl4,83603:down|Elovl7,74559:up	http://www.reactome.org/cgi-bin/eventbrowser_st_id?ST_ID=R-MMU-75105
MHC class II antigen presentation	Reactome	R-MMU-2132295	3	89	1566	78321	0.00191571	0.00113635	0.206649	0.54309	Kif26a,668303:up|Dynll2,68097:up|Kif5a,16572:up	http://www.reactome.org/cgi-bin/eventbrowser_st_id?ST_ID=R-MMU-2132295
Regulation of actin dynamics for phagocytic cup formation	Reactome	R-MMU-2029482	2	48	1566	78321	0.00127714	0.000612862	0.209079	0.54309	Fcgr2b,14130:up|Elmo1,140580:up	http://www.reactome.org/cgi-bin/eventbrowser_st_id?ST_ID=R-MMU-2029482
Membrane Trafficking	Reactome	R-MMU-199991	10	427	1566	78321	0.0063857	0.00545192	0.213479	0.54309	Sptbn4,80297:up|Lnpep,240028:up|Kif26a,668303:up|Cd55,13136:up|Col7a1,12836:up|Tmed3,66111:down|Gja1,14609:up|Alppl2,11650:down|Dynll2,68097:up|Kif5a,16572:up	http://www.reactome.org/cgi-bin/eventbrowser_st_id?ST_ID=R-MMU-199991
FGFR3c ligand binding and activation	Reactome	R-MMU-190372	1	13	1566	78321	0.00063857	0.000165984	0.213655	0.54309	Fgf17,14171:down	http://www.reactome.org/cgi-bin/eventbrowser_st_id?ST_ID=R-MMU-190372
FGFR4 ligand binding and activation	Reactome	R-MMU-190322	1	13	1566	78321	0.00063857	0.000165984	0.213655	0.54309	Fgf17,14171:down	http://www.reactome.org/cgi-bin/eventbrowser_st_id?ST_ID=R-MMU-190322
FGFR3 ligand binding and activation	Reactome	R-MMU-190239	1	13	1566	78321	0.00063857	0.000165984	0.213655	0.54309	Fgf17,14171:down	http://www.reactome.org/cgi-bin/eventbrowser_st_id?ST_ID=R-MMU-190239
Sema4D induced cell migration and growth-cone collapse	Reactome	R-MMU-416572	1	13	1566	78321	0.00063857	0.000165984	0.213655	0.54309	Rhob,11852:down	http://www.reactome.org/cgi-bin/eventbrowser_st_id?ST_ID=R-MMU-416572
FGFR2c ligand binding and activation	Reactome	R-MMU-190375	1	13	1566	78321	0.00063857	0.000165984	0.213655	0.54309	Fgf17,14171:down	http://www.reactome.org/cgi-bin/eventbrowser_st_id?ST_ID=R-MMU-190375
Gamma-carboxylation, transport, and amino-terminal cleavage of proteins	Reactome	R-MMU-159854	1	13	1566	78321	0.00063857	0.000165984	0.213655	0.54309	Bglap3,12095:up	http://www.reactome.org/cgi-bin/eventbrowser_st_id?ST_ID=R-MMU-159854
Gap junction trafficking	Reactome	R-MMU-190828	1	13	1566	78321	0.00063857	0.000165984	0.213655	0.54309	Gja1,14609:up	http://www.reactome.org/cgi-bin/eventbrowser_st_id?ST_ID=R-MMU-190828
Programmed Cell Death	Reactome	R-MMU-5357801	3	91	1566	78321	0.00191571	0.00116189	0.215482	0.54309	Plec,18810:up|Dynll2,68097:up|H1f0,14958:down	http://www.reactome.org/cgi-bin/eventbrowser_st_id?ST_ID=R-MMU-5357801
Recruitment and ATM-mediated phosphorylation of repair and signaling proteins at DNA double strand breaks	Reactome	R-MMU-5693565	2	50	1566	78321	0.00127714	0.000638398	0.221594	0.545767	Hist1h4d,319156:down|Hist1h4n,319161:down	http://www.reactome.org/cgi-bin/eventbrowser_st_id?ST_ID=R-MMU-5693565
Cytokine Signaling in Immune system	Reactome	R-MMU-1280215	11	483	1566	78321	0.00702427	0.00616693	0.22339	0.545767	Tnfsf12,21944:down|Fgf17,14171:down|Lgals9,16859:up|Hist1h3h,319152:down|Il34,76527:up|Il17f,257630:down|Sptbn4,80297:up|Il6ra,16194:up|Hist1h3i,319153:down|Gm8994,668137:down|Pdgfra,18595:down	http://www.reactome.org/cgi-bin/eventbrowser_st_id?ST_ID=R-MMU-1280215
RIP-mediated NFkB activation via ZBP1	Reactome	R-MMU-1810476	1	14	1566	78321	0.00063857	0.000178752	0.227044	0.545767	Dhx9,13211:up	http://www.reactome.org/cgi-bin/eventbrowser_st_id?ST_ID=R-MMU-1810476
SEMA3A-Plexin repulsion signaling by inhibiting Integrin adhesion	Reactome	R-MMU-399955	1	14	1566	78321	0.00063857	0.000178752	0.227044	0.545767	Plxna1,18844:up	http://www.reactome.org/cgi-bin/eventbrowser_st_id?ST_ID=R-MMU-399955
Reduction of cytosolic Ca++ levels	Reactome	R-MMU-418359	1	14	1566	78321	0.00063857	0.000178752	0.227044	0.545767	Atp2b4,381290:up	http://www.reactome.org/cgi-bin/eventbrowser_st_id?ST_ID=R-MMU-418359
Hormone-sensitive lipase (HSL)-mediated triacylglycerol hydrolysis	Reactome	R-MMU-163560	1	14	1566	78321	0.00063857	0.000178752	0.227044	0.545767	Fabp3,14077:up	http://www.reactome.org/cgi-bin/eventbrowser_st_id?ST_ID=R-MMU-163560
Acetylcholine Binding And Downstream Events	Reactome	R-MMU-181431	1	14	1566	78321	0.00063857	0.000178752	0.227044	0.545767	Chrna4,11438:up	http://www.reactome.org/cgi-bin/eventbrowser_st_id?ST_ID=R-MMU-181431
Activation of Nicotinic Acetylcholine Receptors	Reactome	R-MMU-629602	1	14	1566	78321	0.00063857	0.000178752	0.227044	0.545767	Chrna4,11438:up	http://www.reactome.org/cgi-bin/eventbrowser_st_id?ST_ID=R-MMU-629602
Eicosanoid ligand-binding receptors	Reactome	R-MMU-391903	1	14	1566	78321	0.00063857	0.000178752	0.227044	0.545767	Cysltr2,70086:up	http://www.reactome.org/cgi-bin/eventbrowser_st_id?ST_ID=R-MMU-391903
Postsynaptic nicotinic acetylcholine receptors	Reactome	R-MMU-622327	1	14	1566	78321	0.00063857	0.000178752	0.227044	0.545767	Chrna4,11438:up	http://www.reactome.org/cgi-bin/eventbrowser_st_id?ST_ID=R-MMU-622327
DNA Double Strand Break Response	Reactome	R-MMU-5693606	2	51	1566	78321	0.00127714	0.000651166	0.227875	0.545767	Hist1h4d,319156:down|Hist1h4n,319161:down	http://www.reactome.org/cgi-bin/eventbrowser_st_id?ST_ID=R-MMU-5693606
RIG-I/MDA5 mediated induction of IFN-alpha/beta pathways	Reactome	R-MMU-168928	2	51	1566	78321	0.00127714	0.000651166	0.227875	0.545767	Dhx9,13211:up|Ddx58,230073:up	http://www.reactome.org/cgi-bin/eventbrowser_st_id?ST_ID=R-MMU-168928
Transport of inorganic cations/anions and amino acids/oligopeptides	Reactome	R-MMU-425393	3	95	1566	78321	0.00191571	0.00121296	0.233374	0.551554	Slc4a9,240215:up|Slc17a7,72961:down|Slc43a1,72401:down	http://www.reactome.org/cgi-bin/eventbrowser_st_id?ST_ID=R-MMU-425393
Signaling by Retinoic Acid	Reactome	R-MMU-5362517	2	52	1566	78321	0.00127714	0.000663934	0.234167	0.551554	Crabp1,12903:down|Adh1,11522:up	http://www.reactome.org/cgi-bin/eventbrowser_st_id?ST_ID=R-MMU-5362517
Class B/2 (Secretin family receptors)	Reactome	R-MMU-373080	2	52	1566	78321	0.00127714	0.000663934	0.234167	0.551554	Gng3,14704:down|Cd55,13136:up	http://www.reactome.org/cgi-bin/eventbrowser_st_id?ST_ID=R-MMU-373080
Glycerophospholipid biosynthesis	Reactome	R-MMU-1483206	3	96	1566	78321	0.00191571	0.00122572	0.237888	0.551554	Pla2g4c,232889:up|Pla2g4e,329502:up|Pcyt1b,236899:up	http://www.reactome.org/cgi-bin/eventbrowser_st_id?ST_ID=R-MMU-1483206
Nitric oxide stimulates guanylate cyclase	Reactome	R-MMU-392154	1	15	1566	78321	0.00063857	0.00019152	0.240205	0.551554	Pde1b,18574:up	http://www.reactome.org/cgi-bin/eventbrowser_st_id?ST_ID=R-MMU-392154
Sema3A PAK dependent Axon repulsion	Reactome	R-MMU-399954	1	15	1566	78321	0.00063857	0.00019152	0.240205	0.551554	Plxna1,18844:up	http://www.reactome.org/cgi-bin/eventbrowser_st_id?ST_ID=R-MMU-399954
Negative regulators of RIG-I/MDA5 signaling	Reactome	R-MMU-936440	1	15	1566	78321	0.00063857	0.00019152	0.240205	0.551554	Ddx58,230073:up	http://www.reactome.org/cgi-bin/eventbrowser_st_id?ST_ID=R-MMU-936440
FGFR1 ligand binding and activation	Reactome	R-MMU-190242	1	15	1566	78321	0.00063857	0.00019152	0.240205	0.551554	Fgf17,14171:down	http://www.reactome.org/cgi-bin/eventbrowser_st_id?ST_ID=R-MMU-190242
Gap junction trafficking and regulation	Reactome	R-MMU-157858	1	15	1566	78321	0.00063857	0.00019152	0.240205	0.551554	Gja1,14609:up	http://www.reactome.org/cgi-bin/eventbrowser_st_id?ST_ID=R-MMU-157858
NRIF signals cell death from the nucleus	Reactome	R-MMU-205043	1	15	1566	78321	0.00063857	0.00019152	0.240205	0.551554	Psenen,66340:down	http://www.reactome.org/cgi-bin/eventbrowser_st_id?ST_ID=R-MMU-205043
Signaling by NOTCH2	Reactome	R-MMU-1980145	1	15	1566	78321	0.00063857	0.00019152	0.240205	0.551554	Mdk,17242:down	http://www.reactome.org/cgi-bin/eventbrowser_st_id?ST_ID=R-MMU-1980145
Anchoring fibril formation	Reactome	R-MMU-2214320	1	15	1566	78321	0.00063857	0.00019152	0.240205	0.551554	Col7a1,12836:up	http://www.reactome.org/cgi-bin/eventbrowser_st_id?ST_ID=R-MMU-2214320
TRAF6 mediated NF-kB activation	Reactome	R-MMU-933542	1	15	1566	78321	0.00063857	0.00019152	0.240205	0.551554	Dhx9,13211:up	http://www.reactome.org/cgi-bin/eventbrowser_st_id?ST_ID=R-MMU-933542
Platelet homeostasis	Reactome	R-MMU-418346	2	53	1566	78321	0.00127714	0.000676702	0.24047	0.551554	Pde1b,18574:up|Atp2b4,381290:up	http://www.reactome.org/cgi-bin/eventbrowser_st_id?ST_ID=R-MMU-418346
Semaphorin interactions	Reactome	R-MMU-373755	2	55	1566	78321	0.00127714	0.000702238	0.253096	0.565657	Rhob,11852:down|Plxna1,18844:up	http://www.reactome.org/cgi-bin/eventbrowser_st_id?ST_ID=R-MMU-373755
Amine-derived hormones	Reactome	R-MMU-209776	1	16	1566	78321	0.00063857	0.000204287	0.253143	0.565657	Tph2,216343:up	http://www.reactome.org/cgi-bin/eventbrowser_st_id?ST_ID=R-MMU-209776
RAF-independent MAPK1/3 activation	Reactome	R-MMU-112409	1	16	1566	78321	0.00063857	0.000204287	0.253143	0.565657	Il6ra,16194:up	http://www.reactome.org/cgi-bin/eventbrowser_st_id?ST_ID=R-MMU-112409
Sema4D in semaphorin signaling	Reactome	R-MMU-400685	1	16	1566	78321	0.00063857	0.000204287	0.253143	0.565657	Rhob,11852:down	http://www.reactome.org/cgi-bin/eventbrowser_st_id?ST_ID=R-MMU-400685
Oxygen-dependent proline hydroxylation of Hypoxia-inducible Factor Alpha	Reactome	R-MMU-1234176	1	16	1566	78321	0.00063857	0.000204287	0.253143	0.565657	Epas1,13819:up	http://www.reactome.org/cgi-bin/eventbrowser_st_id?ST_ID=R-MMU-1234176
Role of phospholipids in phagocytosis	Reactome	R-MMU-2029485	1	16	1566	78321	0.00063857	0.000204287	0.253143	0.565657	Fcgr2b,14130:up	http://www.reactome.org/cgi-bin/eventbrowser_st_id?ST_ID=R-MMU-2029485
Activation of BH3-only proteins	Reactome	R-MMU-114452	1	16	1566	78321	0.00063857	0.000204287	0.253143	0.565657	Dynll2,68097:up	http://www.reactome.org/cgi-bin/eventbrowser_st_id?ST_ID=R-MMU-114452
CRMPs in Sema3A signaling	Reactome	R-MMU-399956	1	16	1566	78321	0.00063857	0.000204287	0.253143	0.565657	Plxna1,18844:up	http://www.reactome.org/cgi-bin/eventbrowser_st_id?ST_ID=R-MMU-399956
Signaling by PTK6	Reactome	R-MMU-8848021	2	56	1566	78321	0.00127714	0.000715006	0.259415	0.573386	Elmo1,140580:up|Sfpq,71514:up	http://www.reactome.org/cgi-bin/eventbrowser_st_id?ST_ID=R-MMU-8848021
Fcgamma receptor (FCGR) dependent phagocytosis	Reactome	R-MMU-2029480	2	57	1566	78321	0.00127714	0.000727774	0.265736	0.573386	Fcgr2b,14130:up|Elmo1,140580:up	http://www.reactome.org/cgi-bin/eventbrowser_st_id?ST_ID=R-MMU-2029480
ZBP1(DAI) mediated induction of type I IFNs	Reactome	R-MMU-1606322	1	17	1566	78321	0.00063857	0.000217055	0.265861	0.573386	Dhx9,13211:up	http://www.reactome.org/cgi-bin/eventbrowser_st_id?ST_ID=R-MMU-1606322
TNF receptor superfamily (TNFSF) members mediating non-canonical NF-kB pathway	Reactome	R-MMU-5676594	1	17	1566	78321	0.00063857	0.000217055	0.265861	0.573386	Tnfsf12,21944:down	http://www.reactome.org/cgi-bin/eventbrowser_st_id?ST_ID=R-MMU-5676594
Acyl chain remodelling of PS	Reactome	R-MMU-1482801	1	17	1566	78321	0.00063857	0.000217055	0.265861	0.573386	Pla2g4e,329502:up	http://www.reactome.org/cgi-bin/eventbrowser_st_id?ST_ID=R-MMU-1482801
Synthesis of PC	Reactome	R-MMU-1483191	1	17	1566	78321	0.00063857	0.000217055	0.265861	0.573386	Pcyt1b,236899:up	http://www.reactome.org/cgi-bin/eventbrowser_st_id?ST_ID=R-MMU-1483191
SHC-mediated cascade:FGFR3	Reactome	R-MMU-5654704	1	17	1566	78321	0.00063857	0.000217055	0.265861	0.573386	Fgf17,14171:down	http://www.reactome.org/cgi-bin/eventbrowser_st_id?ST_ID=R-MMU-5654704
Ephrin signaling	Reactome	R-MMU-3928664	1	17	1566	78321	0.00063857	0.000217055	0.265861	0.573386	Efnb2,13642:up	http://www.reactome.org/cgi-bin/eventbrowser_st_id?ST_ID=R-MMU-3928664
FGFR2 ligand binding and activation	Reactome	R-MMU-190241	1	18	1566	78321	0.00063857	0.000229823	0.278362	0.587203	Fgf17,14171:down	http://www.reactome.org/cgi-bin/eventbrowser_st_id?ST_ID=R-MMU-190241
HDL-mediated lipid transport	Reactome	R-MMU-194223	1	18	1566	78321	0.00063857	0.000229823	0.278362	0.587203	Apoe,11816:up	http://www.reactome.org/cgi-bin/eventbrowser_st_id?ST_ID=R-MMU-194223
Chondroitin sulfate biosynthesis	Reactome	R-MMU-2022870	1	18	1566	78321	0.00063857	0.000229823	0.278362	0.587203	Vcan,13003:up	http://www.reactome.org/cgi-bin/eventbrowser_st_id?ST_ID=R-MMU-2022870
Other semaphorin interactions	Reactome	R-MMU-416700	1	18	1566	78321	0.00063857	0.000229823	0.278362	0.587203	Plxna1,18844:up	http://www.reactome.org/cgi-bin/eventbrowser_st_id?ST_ID=R-MMU-416700
Synthesis, secretion, and deacylation of Ghrelin	Reactome	R-MMU-422085	1	18	1566	78321	0.00063857	0.000229823	0.278362	0.587203	Pla2g7,27226:up	http://www.reactome.org/cgi-bin/eventbrowser_st_id?ST_ID=R-MMU-422085
Pre-NOTCH Expression and Processing	Reactome	R-MMU-1912422	1	18	1566	78321	0.00063857	0.000229823	0.278362	0.587203	Notch1,18128:up	http://www.reactome.org/cgi-bin/eventbrowser_st_id?ST_ID=R-MMU-1912422
TCF dependent signaling in response to WNT	Reactome	R-MMU-201681	4	156	1566	78321	0.00255428	0.0019918	0.290239	0.603024	Hist1h4d,319156:down|Sox4,20677:up|Tert,21752:up|Hist1h4n,319161:down	http://www.reactome.org/cgi-bin/eventbrowser_st_id?ST_ID=R-MMU-201681
Na+/Cl- dependent neurotransmitter transporters	Reactome	R-MMU-442660	1	19	1566	78321	0.00063857	0.000242591	0.290652	0.603024	Slc6a7,240332:up	http://www.reactome.org/cgi-bin/eventbrowser_st_id?ST_ID=R-MMU-442660
Metabolism of lipids and lipoproteins	Reactome	R-MMU-556833	13	624	1566	78321	0.0083014	0.00796721	0.291427	0.603024	Pla2g4c,232889:up|Liph,239759:up|Cidea,12683:down|Lipc,15450:up|Pla2g4e,329502:up|Acoxl,74121:up|Elovl7,74559:up|Ptges,64292:up|Acox3,80911:up|Apoe,11816:up|Elovl4,83603:down|Fabp3,14077:up|Pcyt1b,236899:up	http://www.reactome.org/cgi-bin/eventbrowser_st_id?ST_ID=R-MMU-556833
Synthesis of Prostaglandins (PG) and Thromboxanes (TX)	Reactome	R-MMU-2162123	1	20	1566	78321	0.00063857	0.000255359	0.302732	0.617573	Ptges,64292:up	http://www.reactome.org/cgi-bin/eventbrowser_st_id?ST_ID=R-MMU-2162123
SHC-mediated cascade:FGFR1	Reactome	R-MMU-5654688	1	20	1566	78321	0.00063857	0.000255359	0.302732	0.617573	Fgf17,14171:down	http://www.reactome.org/cgi-bin/eventbrowser_st_id?ST_ID=R-MMU-5654688
Signaling by Hippo	Reactome	R-MMU-2028269	1	20	1566	78321	0.00063857	0.000255359	0.302732	0.617573	Amotl2,56332:up	http://www.reactome.org/cgi-bin/eventbrowser_st_id?ST_ID=R-MMU-2028269
Regulation of Hypoxia-inducible Factor (HIF) by oxygen	Reactome	R-MMU-1234174	1	21	1566	78321	0.00063857	0.000268127	0.314607	0.628677	Epas1,13819:up	http://www.reactome.org/cgi-bin/eventbrowser_st_id?ST_ID=R-MMU-1234174
Phase 2 - plateau phase	Reactome	R-MMU-5576893	1	21	1566	78321	0.00063857	0.000268127	0.314607	0.628677	Cacng6,54378:down	http://www.reactome.org/cgi-bin/eventbrowser_st_id?ST_ID=R-MMU-5576893
SHC-mediated cascade:FGFR4	Reactome	R-MMU-5654719	1	21	1566	78321	0.00063857	0.000268127	0.314607	0.628677	Fgf17,14171:down	http://www.reactome.org/cgi-bin/eventbrowser_st_id?ST_ID=R-MMU-5654719
mTORC1-mediated signalling	Reactome	R-MMU-166208	1	21	1566	78321	0.00063857	0.000268127	0.314607	0.628677	Eef2k,13631:up	http://www.reactome.org/cgi-bin/eventbrowser_st_id?ST_ID=R-MMU-166208
Cellular response to hypoxia	Reactome	R-MMU-2262749	1	21	1566	78321	0.00063857	0.000268127	0.314607	0.628677	Epas1,13819:up	http://www.reactome.org/cgi-bin/eventbrowser_st_id?ST_ID=R-MMU-2262749
TRIF-mediated TLR3/TLR4 signaling	Reactome	R-MMU-937061	2	65	1566	78321	0.00127714	0.000829918	0.316151	0.628677	Dhx9,13211:up|Fos,14281:up	http://www.reactome.org/cgi-bin/eventbrowser_st_id?ST_ID=R-MMU-937061
Triglyceride Biosynthesis	Reactome	R-MMU-75109	2	66	1566	78321	0.00127714	0.000842686	0.32241	0.62975	Elovl4,83603:down|Elovl7,74559:up	http://www.reactome.org/cgi-bin/eventbrowser_st_id?ST_ID=R-MMU-75109
Collagen degradation	Reactome	R-MMU-1442490	2	66	1566	78321	0.00127714	0.000842686	0.32241	0.62975	Col5a3,53867:up|Col7a1,12836:up	http://www.reactome.org/cgi-bin/eventbrowser_st_id?ST_ID=R-MMU-1442490
Post-translational modification: synthesis of GPI-anchored proteins	Reactome	R-MMU-163125	1	22	1566	78321	0.00063857	0.000280895	0.32628	0.62975	Plaur,18793:up	http://www.reactome.org/cgi-bin/eventbrowser_st_id?ST_ID=R-MMU-163125
Glutamate Neurotransmitter Release Cycle	Reactome	R-MMU-210500	1	22	1566	78321	0.00063857	0.000280895	0.32628	0.62975	Slc17a7,72961:down	http://www.reactome.org/cgi-bin/eventbrowser_st_id?ST_ID=R-MMU-210500
Surfactant metabolism	Reactome	R-MMU-5683826	1	22	1566	78321	0.00063857	0.000280895	0.32628	0.62975	Gata6,14465:down	http://www.reactome.org/cgi-bin/eventbrowser_st_id?ST_ID=R-MMU-5683826
Netrin-1 signaling	Reactome	R-MMU-373752	1	22	1566	78321	0.00063857	0.000280895	0.32628	0.62975	Ntn1,18208:up	http://www.reactome.org/cgi-bin/eventbrowser_st_id?ST_ID=R-MMU-373752
Peptide hormone metabolism	Reactome	R-MMU-2980736	2	67	1566	78321	0.00127714	0.000855454	0.328654	0.62975	Pla2g7,27226:up|Ren1,19701:up	http://www.reactome.org/cgi-bin/eventbrowser_st_id?ST_ID=R-MMU-2980736
Toll Like Receptor 10 (TLR10) Cascade	Reactome	R-MMU-168142	2	68	1566	78321	0.00127714	0.000868222	0.334882	0.62975	Dhx9,13211:up|Fos,14281:up	http://www.reactome.org/cgi-bin/eventbrowser_st_id?ST_ID=R-MMU-168142
Toll Like Receptor TLR6:TLR2 Cascade	Reactome	R-MMU-168188	2	68	1566	78321	0.00127714	0.000868222	0.334882	0.62975	Dhx9,13211:up|Fos,14281:up	http://www.reactome.org/cgi-bin/eventbrowser_st_id?ST_ID=R-MMU-168188
MyD88:Mal cascade initiated on plasma membrane	Reactome	R-MMU-166058	2	68	1566	78321	0.00127714	0.000868222	0.334882	0.62975	Dhx9,13211:up|Fos,14281:up	http://www.reactome.org/cgi-bin/eventbrowser_st_id?ST_ID=R-MMU-166058
Toll Like Receptor 2 (TLR2) Cascade	Reactome	R-MMU-181438	2	68	1566	78321	0.00127714	0.000868222	0.334882	0.62975	Dhx9,13211:up|Fos,14281:up	http://www.reactome.org/cgi-bin/eventbrowser_st_id?ST_ID=R-MMU-181438
Toll Like Receptor 5 (TLR5) Cascade	Reactome	R-MMU-168176	2	68	1566	78321	0.00127714	0.000868222	0.334882	0.62975	Dhx9,13211:up|Fos,14281:up	http://www.reactome.org/cgi-bin/eventbrowser_st_id?ST_ID=R-MMU-168176
Toll Like Receptor TLR1:TLR2 Cascade	Reactome	R-MMU-168179	2	68	1566	78321	0.00127714	0.000868222	0.334882	0.62975	Dhx9,13211:up|Fos,14281:up	http://www.reactome.org/cgi-bin/eventbrowser_st_id?ST_ID=R-MMU-168179
MyD88 cascade initiated on plasma membrane	Reactome	R-MMU-975871	2	68	1566	78321	0.00127714	0.000868222	0.334882	0.62975	Dhx9,13211:up|Fos,14281:up	http://www.reactome.org/cgi-bin/eventbrowser_st_id?ST_ID=R-MMU-975871
Hemostasis	Reactome	R-MMU-109582	10	485	1566	78321	0.0063857	0.00619246	0.335834	0.62975	Plaur,18793:up|Kif5a,16572:up|Gata6,14465:down|Pde1b,18574:up|Kif26a,668303:up|Atp2b4,381290:up|Rhob,11852:down|Hist1h3i,319153:down|Hist1h3h,319152:down|Slc16a3,80879:down	http://www.reactome.org/cgi-bin/eventbrowser_st_id?ST_ID=R-MMU-109582
Antiviral mechanism by IFN-stimulated genes	Reactome	R-MMU-1169410	1	23	1566	78321	0.00063857	0.000293663	0.337755	0.62975	Gm8994,668137:down	http://www.reactome.org/cgi-bin/eventbrowser_st_id?ST_ID=R-MMU-1169410
ISG15 antiviral mechanism	Reactome	R-MMU-1169408	1	23	1566	78321	0.00063857	0.000293663	0.337755	0.62975	Gm8994,668137:down	http://www.reactome.org/cgi-bin/eventbrowser_st_id?ST_ID=R-MMU-1169408
CD209 (DC-SIGN) signaling	Reactome	R-MMU-5621575	1	23	1566	78321	0.00063857	0.000293663	0.337755	0.62975	Icam2,15896:up	http://www.reactome.org/cgi-bin/eventbrowser_st_id?ST_ID=R-MMU-5621575
Chylomicron-mediated lipid transport	Reactome	R-MMU-174800	1	23	1566	78321	0.00063857	0.000293663	0.337755	0.62975	Apoe,11816:up	http://www.reactome.org/cgi-bin/eventbrowser_st_id?ST_ID=R-MMU-174800
Regulation of Complement cascade	Reactome	R-MMU-977606	1	23	1566	78321	0.00063857	0.000293663	0.337755	0.62975	Cd55,13136:up	http://www.reactome.org/cgi-bin/eventbrowser_st_id?ST_ID=R-MMU-977606
Pyruvate metabolism	Reactome	R-MMU-70268	1	23	1566	78321	0.00063857	0.000293663	0.337755	0.62975	Slc16a3,80879:down	http://www.reactome.org/cgi-bin/eventbrowser_st_id?ST_ID=R-MMU-70268
Deadenylation of mRNA	Reactome	R-MMU-429947	1	23	1566	78321	0.00063857	0.000293663	0.337755	0.62975	Gm8994,668137:down	http://www.reactome.org/cgi-bin/eventbrowser_st_id?ST_ID=R-MMU-429947
MyD88-independent TLR3/TLR4 cascade	Reactome	R-MMU-166166	2	70	1566	78321	0.00127714	0.000893758	0.347286	0.639775	Dhx9,13211:up|Fos,14281:up	http://www.reactome.org/cgi-bin/eventbrowser_st_id?ST_ID=R-MMU-166166
Toll Like Receptor 3 (TLR3) Cascade	Reactome	R-MMU-168164	2	70	1566	78321	0.00127714	0.000893758	0.347286	0.639775	Dhx9,13211:up|Fos,14281:up	http://www.reactome.org/cgi-bin/eventbrowser_st_id?ST_ID=R-MMU-168164
@@Pyrimidine metabolism	Reactome	R-MMU-73848	1	24	1566	78321	0.00063857	0.000306431	0.349035	0.639775	Dpys,64705:up	http://www.reactome.org/cgi-bin/eventbrowser_st_id?ST_ID=R-MMU-73848
Basigin interactions	Reactome	R-MMU-210991	1	24	1566	78321	0.00063857	0.000306431	0.349035	0.639775	Slc16a3,80879:down	http://www.reactome.org/cgi-bin/eventbrowser_st_id?ST_ID=R-MMU-210991
PTK6 Regulates RHO GTPases, RAS GTPase and MAP kinases	Reactome	R-MMU-8849471	1	24	1566	78321	0.00063857	0.000306431	0.349035	0.639775	Elmo1,140580:up	http://www.reactome.org/cgi-bin/eventbrowser_st_id?ST_ID=R-MMU-8849471
Ovarian tumor domain proteases	Reactome	R-MMU-5689896	1	24	1566	78321	0.00063857	0.000306431	0.349035	0.639775	Rnf128,66889:up	http://www.reactome.org/cgi-bin/eventbrowser_st_id?ST_ID=R-MMU-5689896
Adrenaline,noradrenaline inhibits insulin secretion	Reactome	R-MMU-400042	1	24	1566	78321	0.00063857	0.000306431	0.349035	0.639775	Gng3,14704:down	http://www.reactome.org/cgi-bin/eventbrowser_st_id?ST_ID=R-MMU-400042
TRAF6 mediated induction of NFkB and MAP kinases upon TLR7/8 or 9 activation	Reactome	R-MMU-975138	2	72	1566	78321	0.00127714	0.000919294	0.359613	0.643766	Dhx9,13211:up|Fos,14281:up	http://www.reactome.org/cgi-bin/eventbrowser_st_id?ST_ID=R-MMU-975138
Extension of Telomeres	Reactome	R-MMU-180786	1	25	1566	78321	0.00063857	0.000319199	0.360123	0.643766	Tert,21752:up	http://www.reactome.org/cgi-bin/eventbrowser_st_id?ST_ID=R-MMU-180786
Telomere Maintenance	Reactome	R-MMU-157579	1	25	1566	78321	0.00063857	0.000319199	0.360123	0.643766	Tert,21752:up	http://www.reactome.org/cgi-bin/eventbrowser_st_id?ST_ID=R-MMU-157579
Termination of translesion DNA synthesis	Reactome	R-MMU-5656169	1	25	1566	78321	0.00063857	0.000319199	0.360123	0.643766	Usp43,216835:up	http://www.reactome.org/cgi-bin/eventbrowser_st_id?ST_ID=R-MMU-5656169
TAK1 activates NFkB by phosphorylation and activation of IKKs complex	Reactome	R-MMU-445989	1	25	1566	78321	0.00063857	0.000319199	0.360123	0.643766	Dhx9,13211:up	http://www.reactome.org/cgi-bin/eventbrowser_st_id?ST_ID=R-MMU-445989
NCAM1 interactions	Reactome	R-MMU-419037	1	25	1566	78321	0.00063857	0.000319199	0.360123	0.643766	Col5a3,53867:up	http://www.reactome.org/cgi-bin/eventbrowser_st_id?ST_ID=R-MMU-419037
SHC-mediated cascade:FGFR2	Reactome	R-MMU-5654699	1	25	1566	78321	0.00063857	0.000319199	0.360123	0.643766	Fgf17,14171:down	http://www.reactome.org/cgi-bin/eventbrowser_st_id?ST_ID=R-MMU-5654699
Phase 1 - inactivation of fast Na+ channels	Reactome	R-MMU-5576894	1	25	1566	78321	0.00063857	0.000319199	0.360123	0.643766	Cacng6,54378:down	http://www.reactome.org/cgi-bin/eventbrowser_st_id?ST_ID=R-MMU-5576894
G2/M DNA damage checkpoint	Reactome	R-MMU-69473	2	73	1566	78321	0.00127714	0.000932062	0.365744	0.643903	Hist1h4d,319156:down|Hist1h4n,319161:down	http://www.reactome.org/cgi-bin/eventbrowser_st_id?ST_ID=R-MMU-69473
Adaptive Immune System	Reactome	R-MMU-1280218	11	554	1566	78321	0.00702427	0.00707345	0.368007	0.643903	Cd22,12483:up|Fgf17,14171:down|Icam2,15896:up|Lnpep,240028:up|H2-K1,14972:down|H2-Q10,15007:down|Kif26a,668303:up|H2-Q7,15018:down|Dynll2,68097:up|Kif5a,16572:up|Pdgfra,18595:down	http://www.reactome.org/cgi-bin/eventbrowser_st_id?ST_ID=R-MMU-1280218
G protein gated Potassium channels	Reactome	R-MMU-1296059	1	26	1566	78321	0.00063857	0.000331967	0.371023	0.643903	Gng3,14704:down	http://www.reactome.org/cgi-bin/eventbrowser_st_id?ST_ID=R-MMU-1296059
Inhibition of voltage gated Ca2+ channels via Gbeta/gamma subunits	Reactome	R-MMU-997272	1	26	1566	78321	0.00063857	0.000331967	0.371023	0.643903	Gng3,14704:down	http://www.reactome.org/cgi-bin/eventbrowser_st_id?ST_ID=R-MMU-997272
Calmodulin induced events	Reactome	R-MMU-111933	1	26	1566	78321	0.00063857	0.000331967	0.371023	0.643903	Pde1b,18574:up	http://www.reactome.org/cgi-bin/eventbrowser_st_id?ST_ID=R-MMU-111933
CaM pathway	Reactome	R-MMU-111997	1	26	1566	78321	0.00063857	0.000331967	0.371023	0.643903	Pde1b,18574:up	http://www.reactome.org/cgi-bin/eventbrowser_st_id?ST_ID=R-MMU-111997
Laminin interactions	Reactome	R-MMU-3000157	1	26	1566	78321	0.00063857	0.000331967	0.371023	0.643903	Col7a1,12836:up	http://www.reactome.org/cgi-bin/eventbrowser_st_id?ST_ID=R-MMU-3000157
Activation of G protein gated Potassium channels	Reactome	R-MMU-1296041	1	26	1566	78321	0.00063857	0.000331967	0.371023	0.643903	Gng3,14704:down	http://www.reactome.org/cgi-bin/eventbrowser_st_id?ST_ID=R-MMU-1296041
MyD88 dependent cascade initiated on endosome	Reactome	R-MMU-975155	2	74	1566	78321	0.00127714	0.00094483	0.371852	0.643903	Dhx9,13211:up|Fos,14281:up	http://www.reactome.org/cgi-bin/eventbrowser_st_id?ST_ID=R-MMU-975155
Toll Like Receptor 7/8 (TLR7/8) Cascade	Reactome	R-MMU-168181	2	74	1566	78321	0.00127714	0.00094483	0.371852	0.643903	Dhx9,13211:up|Fos,14281:up	http://www.reactome.org/cgi-bin/eventbrowser_st_id?ST_ID=R-MMU-168181
Mitotic Prophase	Reactome	R-MMU-68875	2	75	1566	78321	0.00127714	0.000957598	0.377937	0.643903	Hist1h4d,319156:down|Hist1h4n,319161:down	http://www.reactome.org/cgi-bin/eventbrowser_st_id?ST_ID=R-MMU-68875
Activated TLR4 signalling	Reactome	R-MMU-166054	2	75	1566	78321	0.00127714	0.000957598	0.377937	0.643903	Dhx9,13211:up|Fos,14281:up	http://www.reactome.org/cgi-bin/eventbrowser_st_id?ST_ID=R-MMU-166054
@@Glycolysis	Reactome	R-MMU-70171	1	27	1566	78321	0.00063857	0.000344735	0.381737	0.643903	Eno2,13807:down	http://www.reactome.org/cgi-bin/eventbrowser_st_id?ST_ID=R-MMU-70171
Negative regulation of FGFR3 signaling	Reactome	R-MMU-5654732	1	27	1566	78321	0.00063857	0.000344735	0.381737	0.643903	Fgf17,14171:down	http://www.reactome.org/cgi-bin/eventbrowser_st_id?ST_ID=R-MMU-5654732
COPI-independent Golgi-to-ER retrograde traffic	Reactome	R-MMU-6811436	1	27	1566	78321	0.00063857	0.000344735	0.381737	0.643903	Dynll2,68097:up	http://www.reactome.org/cgi-bin/eventbrowser_st_id?ST_ID=R-MMU-6811436
EPHA-mediated growth cone collapse	Reactome	R-MMU-3928663	1	27	1566	78321	0.00063857	0.000344735	0.381737	0.643903	Shb,230126:up	http://www.reactome.org/cgi-bin/eventbrowser_st_id?ST_ID=R-MMU-3928663
Cooperation of PDCL (PhLP1) and TRiC/CCT in G-protein beta folding	Reactome	R-MMU-6814122	1	27	1566	78321	0.00063857	0.000344735	0.381737	0.643903	Rgs9,19739:up	http://www.reactome.org/cgi-bin/eventbrowser_st_id?ST_ID=R-MMU-6814122
Platelet calcium homeostasis	Reactome	R-MMU-418360	1	27	1566	78321	0.00063857	0.000344735	0.381737	0.643903	Atp2b4,381290:up	http://www.reactome.org/cgi-bin/eventbrowser_st_id?ST_ID=R-MMU-418360
Cargo concentration in the ER	Reactome	R-MMU-5694530	1	27	1566	78321	0.00063857	0.000344735	0.381737	0.643903	Col7a1,12836:up	http://www.reactome.org/cgi-bin/eventbrowser_st_id?ST_ID=R-MMU-5694530
DAG and IP3 signaling	Reactome	R-MMU-1489509	1	27	1566	78321	0.00063857	0.000344735	0.381737	0.643903	Pde1b,18574:up	http://www.reactome.org/cgi-bin/eventbrowser_st_id?ST_ID=R-MMU-1489509
MAPK targets/ Nuclear events mediated by MAP kinases	Reactome	R-MMU-450282	1	27	1566	78321	0.00063857	0.000344735	0.381737	0.643903	Fos,14281:up	http://www.reactome.org/cgi-bin/eventbrowser_st_id?ST_ID=R-MMU-450282
PLC-gamma1 signalling	Reactome	R-MMU-167021	1	27	1566	78321	0.00063857	0.000344735	0.381737	0.643903	Pde1b,18574:up	http://www.reactome.org/cgi-bin/eventbrowser_st_id?ST_ID=R-MMU-167021
TRP channels	Reactome	R-MMU-3295583	1	27	1566	78321	0.00063857	0.000344735	0.381737	0.643903	Trpm1,17364:up	http://www.reactome.org/cgi-bin/eventbrowser_st_id?ST_ID=R-MMU-3295583
Toll Like Receptor 9 (TLR9) Cascade	Reactome	R-MMU-168138	2	77	1566	78321	0.00127714	0.000983134	0.390031	0.644124	Dhx9,13211:up|Fos,14281:up	http://www.reactome.org/cgi-bin/eventbrowser_st_id?ST_ID=R-MMU-168138
PI3K Cascade	Reactome	R-MMU-109704	2	77	1566	78321	0.00127714	0.000983134	0.390031	0.644124	Fgf17,14171:down|Eef2k,13631:up	http://www.reactome.org/cgi-bin/eventbrowser_st_id?ST_ID=R-MMU-109704
Interleukin-6 family signaling	Reactome	R-MMU-6783589	1	28	1566	78321	0.00063857	0.000357503	0.392269	0.644124	Il6ra,16194:up	http://www.reactome.org/cgi-bin/eventbrowser_st_id?ST_ID=R-MMU-6783589
Protein folding	Reactome	R-MMU-391251	1	28	1566	78321	0.00063857	0.000357503	0.392269	0.644124	Rgs9,19739:up	http://www.reactome.org/cgi-bin/eventbrowser_st_id?ST_ID=R-MMU-391251
Chaperonin-mediated protein folding	Reactome	R-MMU-390466	1	28	1566	78321	0.00063857	0.000357503	0.392269	0.644124	Rgs9,19739:up	http://www.reactome.org/cgi-bin/eventbrowser_st_id?ST_ID=R-MMU-390466
Glutathione conjugation	Reactome	R-MMU-156590	1	28	1566	78321	0.00063857	0.000357503	0.392269	0.644124	Gstm5,14866:down	http://www.reactome.org/cgi-bin/eventbrowser_st_id?ST_ID=R-MMU-156590
Ca-dependent events	Reactome	R-MMU-111996	1	28	1566	78321	0.00063857	0.000357503	0.392269	0.644124	Pde1b,18574:up	http://www.reactome.org/cgi-bin/eventbrowser_st_id?ST_ID=R-MMU-111996
Negative regulation of FGFR4 signaling	Reactome	R-MMU-5654733	1	28	1566	78321	0.00063857	0.000357503	0.392269	0.644124	Fgf17,14171:down	http://www.reactome.org/cgi-bin/eventbrowser_st_id?ST_ID=R-MMU-5654733
Cell Cycle	Reactome	R-MMU-1640170	11	566	1566	78321	0.00702427	0.00722667	0.39392	0.645612	Hist3h2ba,78303:down|Stag3,50878:down|Sgol2b,244495:up|Hist1h2ae,319166:down|Hist1h4d,319156:down|Tert,21752:up|Hist1h4n,319161:down|Hist1h2bk,319184:down|Rec8,56739:down|Hist1h3i,319153:down|Hist1h3h,319152:down	http://www.reactome.org/cgi-bin/eventbrowser_st_id?ST_ID=R-MMU-1640170
Metabolism of polyamines	Reactome	R-MMU-351202	2	78	1566	78321	0.00127714	0.000995901	0.396039	0.64664	Nqo1,18104:up|Ckmt1,12716:up	http://www.reactome.org/cgi-bin/eventbrowser_st_id?ST_ID=R-MMU-351202
PI5P, PP2A and IER3 Regulate PI3K/AKT Signaling	Reactome	R-MMU-6811558	2	78	1566	78321	0.00127714	0.000995901	0.396039	0.64664	Fgf17,14171:down|Pdgfra,18595:down	http://www.reactome.org/cgi-bin/eventbrowser_st_id?ST_ID=R-MMU-6811558
Regulation of Insulin-like Growth Factor (IGF) transport and uptake by Insulin-like Growth Factor Binding Proteins (IGFBPs)	Reactome	R-MMU-381426	1	29	1566	78321	0.00063857	0.000370271	0.402622	0.654922	Igfbp4,16010:up	http://www.reactome.org/cgi-bin/eventbrowser_st_id?ST_ID=R-MMU-381426
Asparagine N-linked glycosylation	Reactome	R-MMU-446203	5	242	1566	78321	0.00319285	0.00308985	0.411344	0.657899	Sptbn4,80297:up|Dynll2,68097:up|Col7a1,12836:up|Tmed3,66111:down|Cd55,13136:up	http://www.reactome.org/cgi-bin/eventbrowser_st_id?ST_ID=R-MMU-446203
Intrinsic Pathway for Apoptosis	Reactome	R-MMU-109606	1	30	1566	78321	0.00063857	0.000383039	0.412799	0.657899	Dynll2,68097:up	http://www.reactome.org/cgi-bin/eventbrowser_st_id?ST_ID=R-MMU-109606
Gluconeogenesis	Reactome	R-MMU-70263	1	30	1566	78321	0.00063857	0.000383039	0.412799	0.657899	Eno2,13807:down	http://www.reactome.org/cgi-bin/eventbrowser_st_id?ST_ID=R-MMU-70263
Negative regulation of FGFR1 signaling	Reactome	R-MMU-5654726	1	30	1566	78321	0.00063857	0.000383039	0.412799	0.657899	Fgf17,14171:down	http://www.reactome.org/cgi-bin/eventbrowser_st_id?ST_ID=R-MMU-5654726
EGFR interacts with phospholipase C-gamma	Reactome	R-MMU-212718	1	30	1566	78321	0.00063857	0.000383039	0.412799	0.657899	Pde1b,18574:up	http://www.reactome.org/cgi-bin/eventbrowser_st_id?ST_ID=R-MMU-212718
Phase 0 - rapid depolarisation	Reactome	R-MMU-5576892	1	31	1566	78321	0.00063857	0.000395807	0.422804	0.662715	Cacng6,54378:down	http://www.reactome.org/cgi-bin/eventbrowser_st_id?ST_ID=R-MMU-5576892
Glucagon-type ligand receptors	Reactome	R-MMU-420092	1	31	1566	78321	0.00063857	0.000395807	0.422804	0.662715	Gng3,14704:down	http://www.reactome.org/cgi-bin/eventbrowser_st_id?ST_ID=R-MMU-420092
Striated Muscle Contraction	Reactome	R-MMU-390522	1	31	1566	78321	0.00063857	0.000395807	0.422804	0.662715	Mybpc1,109272:up	http://www.reactome.org/cgi-bin/eventbrowser_st_id?ST_ID=R-MMU-390522
Negative regulation of the PI3K/AKT network	Reactome	R-MMU-199418	2	83	1566	78321	0.00127714	0.00105974	0.425652	0.662715	Fgf17,14171:down|Pdgfra,18595:down	http://www.reactome.org/cgi-bin/eventbrowser_st_id?ST_ID=R-MMU-199418
Transmission across Chemical Synapses	Reactome	R-MMU-112315	4	192	1566	78321	0.00255428	0.00245145	0.428381	0.662715	Chrna4,11438:up|Gng3,14704:down|Slc17a7,72961:down|Naaa,67111:up	http://www.reactome.org/cgi-bin/eventbrowser_st_id?ST_ID=R-MMU-112315
Inwardly rectifying K+ channels	Reactome	R-MMU-1296065	1	32	1566	78321	0.00063857	0.000408575	0.432638	0.662715	Gng3,14704:down	http://www.reactome.org/cgi-bin/eventbrowser_st_id?ST_ID=R-MMU-1296065
Amino acid transport across the plasma membrane	Reactome	R-MMU-352230	1	32	1566	78321	0.00063857	0.000408575	0.432638	0.662715	Slc43a1,72401:down	http://www.reactome.org/cgi-bin/eventbrowser_st_id?ST_ID=R-MMU-352230
Gamma carboxylation, hypusine formation and arylsulfatase activation	Reactome	R-MMU-163841	1	32	1566	78321	0.00063857	0.000408575	0.432638	0.662715	Bglap3,12095:up	http://www.reactome.org/cgi-bin/eventbrowser_st_id?ST_ID=R-MMU-163841
Apoptotic cleavage of cellular proteins	Reactome	R-MMU-111465	1	32	1566	78321	0.00063857	0.000408575	0.432638	0.662715	Plec,18810:up	http://www.reactome.org/cgi-bin/eventbrowser_st_id?ST_ID=R-MMU-111465
Translesion synthesis by Y family DNA polymerases bypasses lesions on DNA template	Reactome	R-MMU-110313	1	32	1566	78321	0.00063857	0.000408575	0.432638	0.662715	Usp43,216835:up	http://www.reactome.org/cgi-bin/eventbrowser_st_id?ST_ID=R-MMU-110313
Metalloprotease DUBs	Reactome	R-MMU-5689901	1	32	1566	78321	0.00063857	0.000408575	0.432638	0.662715	Hist1h2ae,319166:down	http://www.reactome.org/cgi-bin/eventbrowser_st_id?ST_ID=R-MMU-5689901
Negative regulation of FGFR2 signaling	Reactome	R-MMU-5654727	1	32	1566	78321	0.00063857	0.000408575	0.432638	0.662715	Fgf17,14171:down	http://www.reactome.org/cgi-bin/eventbrowser_st_id?ST_ID=R-MMU-5654727
Glucagon signaling in metabolic regulation	Reactome	R-MMU-163359	1	33	1566	78321	0.00063857	0.000421343	0.442304	0.672727	Gng3,14704:down	http://www.reactome.org/cgi-bin/eventbrowser_st_id?ST_ID=R-MMU-163359
Class I MHC mediated antigen processing & presentation	Reactome	R-MMU-983169	4	198	1566	78321	0.00255428	0.00252806	0.451006	0.681246	H2-Q7,15018:down|H2-Q10,15007:down|Lnpep,240028:up|H2-K1,14972:down	http://www.reactome.org/cgi-bin/eventbrowser_st_id?ST_ID=R-MMU-983169
Binding and Uptake of Ligands by Scavenger Receptors	Reactome	R-MMU-2173782	1	34	1566	78321	0.00063857	0.000434111	0.451807	0.681246	Apoe,11816:up	http://www.reactome.org/cgi-bin/eventbrowser_st_id?ST_ID=R-MMU-2173782
Toll Like Receptor 4 (TLR4) Cascade	Reactome	R-MMU-166016	2	88	1566	78321	0.00127714	0.00112358	0.454491	0.681736	Dhx9,13211:up|Fos,14281:up	http://www.reactome.org/cgi-bin/eventbrowser_st_id?ST_ID=R-MMU-166016
Complement cascade	Reactome	R-MMU-166658	1	35	1566	78321	0.00063857	0.000446879	0.461148	0.684615	Cd55,13136:up	http://www.reactome.org/cgi-bin/eventbrowser_st_id?ST_ID=R-MMU-166658
Purine metabolism	Reactome	R-MMU-73847	1	35	1566	78321	0.00063857	0.000446879	0.461148	0.684615	Lhpp,76429:down	http://www.reactome.org/cgi-bin/eventbrowser_st_id?ST_ID=R-MMU-73847
Intra-Golgi traffic	Reactome	R-MMU-6811438	1	35	1566	78321	0.00063857	0.000446879	0.461148	0.684615	Alppl2,11650:down	http://www.reactome.org/cgi-bin/eventbrowser_st_id?ST_ID=R-MMU-6811438
Glucagon-like Peptide-1 (GLP1) regulates insulin secretion	Reactome	R-MMU-381676	1	36	1566	78321	0.00063857	0.000459647	0.47033	0.694678	Gng3,14704:down	http://www.reactome.org/cgi-bin/eventbrowser_st_id?ST_ID=R-MMU-381676
UCH proteinases	Reactome	R-MMU-5689603	2	91	1566	78321	0.00127714	0.00116189	0.471391	0.695061	Hist1h2ae,319166:down|Uchl4,93841:down	http://www.reactome.org/cgi-bin/eventbrowser_st_id?ST_ID=R-MMU-5689603
MAPK1/MAPK3 signaling	Reactome	R-MMU-5684996	4	204	1566	78321	0.00255428	0.00260467	0.473337	0.696746	Il6ra,16194:up|Pdgfra,18595:down|Fgf17,14171:down|Sptbn4,80297:up	http://www.reactome.org/cgi-bin/eventbrowser_st_id?ST_ID=R-MMU-5684996
Deactivation of the beta-catenin transactivating complex	Reactome	R-MMU-3769402	1	37	1566	78321	0.00063857	0.000472415	0.479356	0.703217	Sox4,20677:up	http://www.reactome.org/cgi-bin/eventbrowser_st_id?ST_ID=R-MMU-3769402
Potassium Channels	Reactome	R-MMU-1296071	2	94	1566	78321	0.00127714	0.00120019	0.487973	0.709039	Kcnh3,16512:up|Gng3,14704:down	http://www.reactome.org/cgi-bin/eventbrowser_st_id?ST_ID=R-MMU-1296071
Metabolism of nucleotides	Reactome	R-MMU-15869	2	94	1566	78321	0.00127714	0.00120019	0.487973	0.709039	Lhpp,76429:down|Dpys,64705:up	http://www.reactome.org/cgi-bin/eventbrowser_st_id?ST_ID=R-MMU-15869
Histidine, lysine, phenylalanine, tyrosine, proline and tryptophan catabolism	Reactome	R-MMU-6788656	1	38	1566	78321	0.00063857	0.000485183	0.488228	0.709039	Aass,30956:up	http://www.reactome.org/cgi-bin/eventbrowser_st_id?ST_ID=R-MMU-6788656
mTOR signalling	Reactome	R-MMU-165159	1	38	1566	78321	0.00063857	0.000485183	0.488228	0.709039	Eef2k,13631:up	http://www.reactome.org/cgi-bin/eventbrowser_st_id?ST_ID=R-MMU-165159
Innate Immune System	Reactome	R-MMU-168249	11	610	1566	78321	0.00702427	0.00778846	0.489049	0.709039	Dhx9,13211:up|Fgf17,14171:down|Icam2,15896:up|Fos,14281:up|Fcgr2b,14130:up|Pde1b,18574:up|Cd55,13136:up|Elmo1,140580:up|Sptbn4,80297:up|Pdgfra,18595:down|Ddx58,230073:up	http://www.reactome.org/cgi-bin/eventbrowser_st_id?ST_ID=R-MMU-168249
Phospholipid metabolism	Reactome	R-MMU-1483257	3	152	1566	78321	0.00191571	0.00194073	0.492813	0.709455	Pla2g4c,232889:up|Pla2g4e,329502:up|Pcyt1b,236899:up	http://www.reactome.org/cgi-bin/eventbrowser_st_id?ST_ID=R-MMU-1483257
Nonsense-Mediated Decay (NMD)	Reactome	R-MMU-927802	2	95	1566	78321	0.00127714	0.00121296	0.493427	0.709455	Rpl29,19944:down|Gm8994,668137:down	http://www.reactome.org/cgi-bin/eventbrowser_st_id?ST_ID=R-MMU-927802
Nonsense Mediated Decay (NMD) enhanced by the Exon Junction Complex (EJC)	Reactome	R-MMU-975957	2	95	1566	78321	0.00127714	0.00121296	0.493427	0.709455	Rpl29,19944:down|Gm8994,668137:down	http://www.reactome.org/cgi-bin/eventbrowser_st_id?ST_ID=R-MMU-975957
PKB-mediated events	Reactome	R-MMU-109703	1	39	1566	78321	0.00063857	0.000497951	0.496949	0.710982	Eef2k,13631:up	http://www.reactome.org/cgi-bin/eventbrowser_st_id?ST_ID=R-MMU-109703
PLC beta mediated events	Reactome	R-MMU-112043	1	40	1566	78321	0.00063857	0.000510719	0.505523	0.714989	Pde1b,18574:up	http://www.reactome.org/cgi-bin/eventbrowser_st_id?ST_ID=R-MMU-112043
Voltage gated Potassium channels	Reactome	R-MMU-1296072	1	40	1566	78321	0.00063857	0.000510719	0.505523	0.714989	Kcnh3,16512:up	http://www.reactome.org/cgi-bin/eventbrowser_st_id?ST_ID=R-MMU-1296072
GABA B receptor activation	Reactome	R-MMU-977444	1	40	1566	78321	0.00063857	0.000510719	0.505523	0.714989	Gng3,14704:down	http://www.reactome.org/cgi-bin/eventbrowser_st_id?ST_ID=R-MMU-977444
Activation of GABAB receptors	Reactome	R-MMU-991365	1	40	1566	78321	0.00063857	0.000510719	0.505523	0.714989	Gng3,14704:down	http://www.reactome.org/cgi-bin/eventbrowser_st_id?ST_ID=R-MMU-991365
Interleukin-2 signaling	Reactome	R-MMU-451927	4	214	1566	78321	0.00255428	0.00273235	0.509758	0.719806	Pdgfra,18595:down|Lgals9,16859:up|Fgf17,14171:down|Sptbn4,80297:up	http://www.reactome.org/cgi-bin/eventbrowser_st_id?ST_ID=R-MMU-451927
Metabolism of amino acids and derivatives	Reactome	R-MMU-71291	4	215	1566	78321	0.00255428	0.00274511	0.513339	0.721027	Nqo1,18104:up|Aass,30956:up|Tph2,216343:up|Ckmt1,12716:up	http://www.reactome.org/cgi-bin/eventbrowser_st_id?ST_ID=R-MMU-71291
G-protein mediated events	Reactome	R-MMU-112040	1	41	1566	78321	0.00063857	0.000523487	0.51395	0.721027	Pde1b,18574:up	http://www.reactome.org/cgi-bin/eventbrowser_st_id?ST_ID=R-MMU-112040
DNA Damage Bypass	Reactome	R-MMU-73893	1	41	1566	78321	0.00063857	0.000523487	0.51395	0.721027	Usp43,216835:up	http://www.reactome.org/cgi-bin/eventbrowser_st_id?ST_ID=R-MMU-73893
Cell-cell junction organization	Reactome	R-MMU-421270	1	41	1566	78321	0.00063857	0.000523487	0.51395	0.721027	Crb3,224912:down	http://www.reactome.org/cgi-bin/eventbrowser_st_id?ST_ID=R-MMU-421270
Gene Expression	Reactome	R-MMU-74160	19	1088	1566	78321	0.0121328	0.0138915	0.517987	0.725517	Dhx9,13211:up|Hist3h2ba,78303:down|Piwil4,330890:down|Txnl4a,27366:down|Thra,21833:up|Hist1h3h,319152:down|Ago2,239528:up|Mael,98558:down|Tdrkh,72634:down|Hist1h2ae,319166:down|Trp73,22062:up|Rpl29,19944:down|Hist1h4n,319161:down|Hist1h2bk,319184:down|Hist1h4d,319156:down|Notch1,18128:up|Phf19,74016:up|Hist1h3i,319153:down|Gm8994,668137:down	http://www.reactome.org/cgi-bin/eventbrowser_st_id?ST_ID=R-MMU-74160
VEGFA-VEGFR2 Pathway	Reactome	R-MMU-4420097	5	276	1566	78321	0.00319285	0.00352396	0.522411	0.728995	Shb,230126:up|Pdgfra,18595:down|Elmo1,140580:up|Fgf17,14171:down|Sptbn4,80297:up	http://www.reactome.org/cgi-bin/eventbrowser_st_id?ST_ID=R-MMU-4420097
PI-3K cascade:FGFR4	Reactome	R-MMU-5654720	2	102	1566	78321	0.00127714	0.00130233	0.53056	0.728995	Fgf17,14171:down|Pdgfra,18595:down	http://www.reactome.org/cgi-bin/eventbrowser_st_id?ST_ID=R-MMU-5654720
PI-3K cascade:FGFR3	Reactome	R-MMU-5654710	2	102	1566	78321	0.00127714	0.00130233	0.53056	0.728995	Fgf17,14171:down|Pdgfra,18595:down	http://www.reactome.org/cgi-bin/eventbrowser_st_id?ST_ID=R-MMU-5654710
PIP3 activates AKT signaling	Reactome	R-MMU-1257604	2	102	1566	78321	0.00127714	0.00130233	0.53056	0.728995	Fgf17,14171:down|Pdgfra,18595:down	http://www.reactome.org/cgi-bin/eventbrowser_st_id?ST_ID=R-MMU-1257604
PI-3K cascade:FGFR1	Reactome	R-MMU-5654689	2	102	1566	78321	0.00127714	0.00130233	0.53056	0.728995	Fgf17,14171:down|Pdgfra,18595:down	http://www.reactome.org/cgi-bin/eventbrowser_st_id?ST_ID=R-MMU-5654689
PI-3K cascade:FGFR2	Reactome	R-MMU-5654695	2	102	1566	78321	0.00127714	0.00130233	0.53056	0.728995	Fgf17,14171:down|Pdgfra,18595:down	http://www.reactome.org/cgi-bin/eventbrowser_st_id?ST_ID=R-MMU-5654695
PI3K events in ERBB4 signaling	Reactome	R-MMU-1250342	2	102	1566	78321	0.00127714	0.00130233	0.53056	0.728995	Fgf17,14171:down|Pdgfra,18595:down	http://www.reactome.org/cgi-bin/eventbrowser_st_id?ST_ID=R-MMU-1250342
FCERI mediated MAPK activation	Reactome	R-MMU-2871796	4	221	1566	78321	0.00255428	0.00282172	0.534563	0.733333	Pdgfra,18595:down|Fos,14281:up|Fgf17,14171:down|Sptbn4,80297:up	http://www.reactome.org/cgi-bin/eventbrowser_st_id?ST_ID=R-MMU-2871796
mRNA Splicing - Major Pathway	Reactome	R-MMU-72163	3	164	1566	78321	0.00191571	0.00209395	0.542791	0.737693	Dhx9,13211:up|Gm8994,668137:down|Txnl4a,27366:down	http://www.reactome.org/cgi-bin/eventbrowser_st_id?ST_ID=R-MMU-72163
Signaling by VEGF	Reactome	R-MMU-194138	5	283	1566	78321	0.00319285	0.00361333	0.544213	0.737693	Shb,230126:up|Pdgfra,18595:down|Elmo1,140580:up|Fgf17,14171:down|Sptbn4,80297:up	http://www.reactome.org/cgi-bin/eventbrowser_st_id?ST_ID=R-MMU-194138
GAB1 signalosome	Reactome	R-MMU-180292	2	105	1566	78321	0.00127714	0.00134064	0.545898	0.737693	Fgf17,14171:down|Pdgfra,18595:down	http://www.reactome.org/cgi-bin/eventbrowser_st_id?ST_ID=R-MMU-180292
PI3K/AKT activation	Reactome	R-MMU-198203	2	105	1566	78321	0.00127714	0.00134064	0.545898	0.737693	Fgf17,14171:down|Pdgfra,18595:down	http://www.reactome.org/cgi-bin/eventbrowser_st_id?ST_ID=R-MMU-198203
Pyruvate metabolism and Citric Acid (TCA) cycle	Reactome	R-MMU-71406	1	45	1566	78321	0.00063857	0.000574559	0.54625	0.737693	Slc16a3,80879:down	http://www.reactome.org/cgi-bin/eventbrowser_st_id?ST_ID=R-MMU-71406
RHO GTPases Activate Formins	Reactome	R-MMU-5663220	2	106	1566	78321	0.00127714	0.0013534	0.550932	0.742858	Rhob,11852:down|Sgol2b,244495:up	http://www.reactome.org/cgi-bin/eventbrowser_st_id?ST_ID=R-MMU-5663220
NCAM signaling for neurite out-growth	Reactome	R-MMU-375165	4	226	1566	78321	0.00255428	0.00288556	0.551892	0.742998	Pdgfra,18595:down|Col5a3,53867:up|Fgf17,14171:down|Sptbn4,80297:up	http://www.reactome.org/cgi-bin/eventbrowser_st_id?ST_ID=R-MMU-375165
MAPK family signaling cascades	Reactome	R-MMU-5683057	4	227	1566	78321	0.00255428	0.00289833	0.555317	0.744142	Il6ra,16194:up|Pdgfra,18595:down|Fgf17,14171:down|Sptbn4,80297:up	http://www.reactome.org/cgi-bin/eventbrowser_st_id?ST_ID=R-MMU-5683057
Signaling by Wnt	Reactome	R-MMU-195721	4	227	1566	78321	0.00255428	0.00289833	0.555317	0.744142	Hist1h4d,319156:down|Sox4,20677:up|Tert,21752:up|Hist1h4n,319161:down	http://www.reactome.org/cgi-bin/eventbrowser_st_id?ST_ID=R-MMU-195721
Deadenylation-dependent mRNA decay	Reactome	R-MMU-429914	1	47	1566	78321	0.00063857	0.000600094	0.561588	0.750226	Gm8994,668137:down	http://www.reactome.org/cgi-bin/eventbrowser_st_id?ST_ID=R-MMU-429914
GPVI-mediated activation cascade	Reactome	R-MMU-114604	1	48	1566	78321	0.00063857	0.000612862	0.569062	0.756713	Rhob,11852:down	http://www.reactome.org/cgi-bin/eventbrowser_st_id?ST_ID=R-MMU-114604
Role of LAT2/NTAL/LAB on calcium mobilization	Reactome	R-MMU-2730905	2	110	1566	78321	0.00127714	0.00140448	0.570674	0.757694	Fgf17,14171:down|Pdgfra,18595:down	http://www.reactome.org/cgi-bin/eventbrowser_st_id?ST_ID=R-MMU-2730905
Regulation of ornithine decarboxylase (ODC)	Reactome	R-MMU-350562	1	49	1566	78321	0.00063857	0.00062563	0.576408	0.762971	Nqo1,18104:up	http://www.reactome.org/cgi-bin/eventbrowser_st_id?ST_ID=R-MMU-350562
Nuclear Receptor transcription pathway	Reactome	R-MMU-383280	1	49	1566	78321	0.00063857	0.00062563	0.576408	0.762971	Thra,21833:up	http://www.reactome.org/cgi-bin/eventbrowser_st_id?ST_ID=R-MMU-383280
mRNA Splicing	Reactome	R-MMU-72172	3	173	1566	78321	0.00191571	0.00220886	0.578345	0.764367	Dhx9,13211:up|Gm8994,668137:down|Txnl4a,27366:down	http://www.reactome.org/cgi-bin/eventbrowser_st_id?ST_ID=R-MMU-72172
mRNA 3'-end processing	Reactome	R-MMU-72187	1	51	1566	78321	0.00063857	0.000651166	0.590729	0.774829	Gm8994,668137:down	http://www.reactome.org/cgi-bin/eventbrowser_st_id?ST_ID=R-MMU-72187
Intraflagellar transport	Reactome	R-MMU-5620924	1	52	1566	78321	0.00063857	0.000663934	0.597707	0.776125	Dynll2,68097:up	http://www.reactome.org/cgi-bin/eventbrowser_st_id?ST_ID=R-MMU-5620924
mRNA Splicing - Minor Pathway	Reactome	R-MMU-72165	1	52	1566	78321	0.00063857	0.000663934	0.597707	0.776125	Txnl4a,27366:down	http://www.reactome.org/cgi-bin/eventbrowser_st_id?ST_ID=R-MMU-72165
Nuclear signaling by ERBB4	Reactome	R-MMU-1251985	1	52	1566	78321	0.00063857	0.000663934	0.597707	0.776125	Psenen,66340:down	http://www.reactome.org/cgi-bin/eventbrowser_st_id?ST_ID=R-MMU-1251985
Neuronal System	Reactome	R-MMU-112316	5	301	1566	78321	0.00319285	0.00384316	0.597983	0.776125	Naaa,67111:up|Chrna4,11438:up|Gng3,14704:down|Kcnh3,16512:up|Slc17a7,72961:down	http://www.reactome.org/cgi-bin/eventbrowser_st_id?ST_ID=R-MMU-112316
Signal Transduction	Reactome	R-MMU-162582	40	2381	1566	78321	0.0255428	0.0304005	0.602255	0.778839	Sox4,20677:up|Rgs9,19739:up|Fgf17,14171:down|Guca1a,14913:down|Cysltr2,70086:up|Sgol2b,244495:up|Shb,230126:up|Myl9,98932:down|Adh1,11522:up|Hist1h4n,319161:down|Il6ra,16194:up|Pdgfra,18595:down|Eef2k,13631:up|Kif5a,16572:up|Apoe,11816:up|Tdpoz4,399675:down|Amotl2,56332:up|Sdc1,20969:up|Rhob,11852:down|Arhgdib,11857:down|Elmo1,140580:up|Crabp1,12903:down|Sdc3,20970:up|Sfpq,71514:up|Anxa1,16952:up…	http://www.reactome.org/cgi-bin/eventbrowser_st_id?ST_ID=R-MMU-162582
MAP kinase activation in TLR cascade	Reactome	R-MMU-450294	1	53	1566	78321	0.00063857	0.000676702	0.604566	0.778839	Fos,14281:up	http://www.reactome.org/cgi-bin/eventbrowser_st_id?ST_ID=R-MMU-450294
Cytosolic sensors of pathogen-associated DNA	Reactome	R-MMU-1834949	1	54	1566	78321	0.00063857	0.00068947	0.611308	0.785192	Dhx9,13211:up	http://www.reactome.org/cgi-bin/eventbrowser_st_id?ST_ID=R-MMU-1834949
Macroautophagy	Reactome	R-MMU-1632852	1	54	1566	78321	0.00063857	0.00068947	0.611308	0.785192	Dynll2,68097:up	http://www.reactome.org/cgi-bin/eventbrowser_st_id?ST_ID=R-MMU-1632852
Signaling by PDGF	Reactome	R-MMU-186797	5	309	1566	78321	0.00319285	0.0039453	0.620709	0.791473	Pde1b,18574:up|Pdgfra,18595:down|Col5a3,53867:up|Fgf17,14171:down|Sptbn4,80297:up	http://www.reactome.org/cgi-bin/eventbrowser_st_id?ST_ID=R-MMU-186797
IRS-mediated signalling	Reactome	R-MMU-112399	4	247	1566	78321	0.00255428	0.00315369	0.620719	0.791473	Pdgfra,18595:down|Sptbn4,80297:up|Fgf17,14171:down|Eef2k,13631:up	http://www.reactome.org/cgi-bin/eventbrowser_st_id?ST_ID=R-MMU-112399
Degradation of the extracellular matrix	Reactome	R-MMU-1474228	2	121	1566	78321	0.00127714	0.00154492	0.621676	0.791473	Col5a3,53867:up|Col7a1,12836:up	http://www.reactome.org/cgi-bin/eventbrowser_st_id?ST_ID=R-MMU-1474228
GABA receptor activation	Reactome	R-MMU-977443	1	56	1566	78321	0.00063857	0.000715006	0.624451	0.792678	Gng3,14704:down	http://www.reactome.org/cgi-bin/eventbrowser_st_id?ST_ID=R-MMU-977443
G alpha (12/13) signalling events	Reactome	R-MMU-416482	1	56	1566	78321	0.00063857	0.000715006	0.624451	0.792678	Rhob,11852:down	http://www.reactome.org/cgi-bin/eventbrowser_st_id?ST_ID=R-MMU-416482
COPII (Coat Protein 2) Mediated Vesicle Transport	Reactome	R-MMU-204005	1	57	1566	78321	0.00063857	0.000727774	0.630855	0.794292	Col7a1,12836:up	http://www.reactome.org/cgi-bin/eventbrowser_st_id?ST_ID=R-MMU-204005
Lipoprotein metabolism	Reactome	R-MMU-174824	1	57	1566	78321	0.00063857	0.000727774	0.630855	0.794292	Apoe,11816:up	http://www.reactome.org/cgi-bin/eventbrowser_st_id?ST_ID=R-MMU-174824
Signaling by Type 1 Insulin-like Growth Factor 1 Receptor (IGF1R)	Reactome	R-MMU-2404192	4	251	1566	78321	0.00255428	0.00320476	0.633051	0.794292	Pdgfra,18595:down|Sptbn4,80297:up|Fgf17,14171:down|Eef2k,13631:up	http://www.reactome.org/cgi-bin/eventbrowser_st_id?ST_ID=R-MMU-2404192
IRS-related events triggered by IGF1R	Reactome	R-MMU-2428928	4	251	1566	78321	0.00255428	0.00320476	0.633051	0.794292	Pdgfra,18595:down|Sptbn4,80297:up|Fgf17,14171:down|Eef2k,13631:up	http://www.reactome.org/cgi-bin/eventbrowser_st_id?ST_ID=R-MMU-2428928
IGF1R signaling cascade	Reactome	R-MMU-2428924	4	251	1566	78321	0.00255428	0.00320476	0.633051	0.794292	Pdgfra,18595:down|Sptbn4,80297:up|Fgf17,14171:down|Eef2k,13631:up	http://www.reactome.org/cgi-bin/eventbrowser_st_id?ST_ID=R-MMU-2428924
Insulin receptor signalling cascade	Reactome	R-MMU-74751	4	251	1566	78321	0.00255428	0.00320476	0.633051	0.794292	Pdgfra,18595:down|Sptbn4,80297:up|Fgf17,14171:down|Eef2k,13631:up	http://www.reactome.org/cgi-bin/eventbrowser_st_id?ST_ID=R-MMU-74751
Toll-Like Receptors Cascades	Reactome	R-MMU-168898	2	124	1566	78321	0.00127714	0.00158323	0.634749	0.795271	Dhx9,13211:up|Fos,14281:up	http://www.reactome.org/cgi-bin/eventbrowser_st_id?ST_ID=R-MMU-168898
Opioid Signalling	Reactome	R-MMU-111885	1	58	1566	78321	0.00063857	0.000740542	0.637151	0.795979	Pde1b,18574:up	http://www.reactome.org/cgi-bin/eventbrowser_st_id?ST_ID=R-MMU-111885
DNA Double-Strand Break Repair	Reactome	R-MMU-5693532	2	125	1566	78321	0.00127714	0.001596	0.639028	0.797176	Hist1h4d,319156:down|Hist1h4n,319161:down	http://www.reactome.org/cgi-bin/eventbrowser_st_id?ST_ID=R-MMU-5693532
Signaling by the B Cell Receptor (BCR)	Reactome	R-MMU-983705	3	191	1566	78321	0.00191571	0.00243868	0.644021	0.797666	Cd22,12483:up|Fgf17,14171:down|Pdgfra,18595:down	http://www.reactome.org/cgi-bin/eventbrowser_st_id?ST_ID=R-MMU-983705
Fatty acid, triacylglycerol, and ketone body metabolism	Reactome	R-MMU-535734	2	127	1566	78321	0.00127714	0.00162153	0.647466	0.799785	Elovl4,83603:down|Elovl7,74559:up	http://www.reactome.org/cgi-bin/eventbrowser_st_id?ST_ID=R-MMU-535734
Cleavage of Growing Transcript in the Termination Region	Reactome	R-MMU-109688	1	60	1566	78321	0.00063857	0.000766078	0.649421	0.799785	Gm8994,668137:down	http://www.reactome.org/cgi-bin/eventbrowser_st_id?ST_ID=R-MMU-109688
RNA Polymerase II Transcription Termination	Reactome	R-MMU-73856	1	60	1566	78321	0.00063857	0.000766078	0.649421	0.799785	Gm8994,668137:down	http://www.reactome.org/cgi-bin/eventbrowser_st_id?ST_ID=R-MMU-73856
Interferon Signaling	Reactome	R-MMU-913531	1	60	1566	78321	0.00063857	0.000766078	0.649421	0.799785	Gm8994,668137:down	http://www.reactome.org/cgi-bin/eventbrowser_st_id?ST_ID=R-MMU-913531
L1CAM interactions	Reactome	R-MMU-373760	1	61	1566	78321	0.00063857	0.000778846	0.655401	0.803723	Sptbn4,80297:up	http://www.reactome.org/cgi-bin/eventbrowser_st_id?ST_ID=R-MMU-373760
Cell death signalling via NRAGE, NRIF and NADE	Reactome	R-MMU-204998	1	62	1566	78321	0.00063857	0.000791614	0.661278	0.805906	Psenen,66340:down	http://www.reactome.org/cgi-bin/eventbrowser_st_id?ST_ID=R-MMU-204998
Neurotransmitter Receptor Binding And Downstream Transmission In The Postsynaptic Cell	Reactome	R-MMU-112314	2	132	1566	78321	0.00127714	0.00168537	0.667878	0.805906	Chrna4,11438:up|Gng3,14704:down	http://www.reactome.org/cgi-bin/eventbrowser_st_id?ST_ID=R-MMU-112314
GRB2 events in EGFR signaling	Reactome	R-MMU-179812	3	199	1566	78321	0.00191571	0.00254083	0.670793	0.805906	Pdgfra,18595:down|Fgf17,14171:down|Sptbn4,80297:up	http://www.reactome.org/cgi-bin/eventbrowser_st_id?ST_ID=R-MMU-179812
Signalling to p38 via RIT and RIN	Reactome	R-MMU-187706	3	199	1566	78321	0.00191571	0.00254083	0.670793	0.805906	Pdgfra,18595:down|Fgf17,14171:down|Sptbn4,80297:up	http://www.reactome.org/cgi-bin/eventbrowser_st_id?ST_ID=R-MMU-187706
SHC1 events in ERBB4 signaling	Reactome	R-MMU-1250347	3	199	1566	78321	0.00191571	0.00254083	0.670793	0.805906	Pdgfra,18595:down|Fgf17,14171:down|Sptbn4,80297:up	http://www.reactome.org/cgi-bin/eventbrowser_st_id?ST_ID=R-MMU-1250347
SOS-mediated signalling	Reactome	R-MMU-112412	3	199	1566	78321	0.00191571	0.00254083	0.670793	0.805906	Pdgfra,18595:down|Fgf17,14171:down|Sptbn4,80297:up	http://www.reactome.org/cgi-bin/eventbrowser_st_id?ST_ID=R-MMU-112412
RAF/MAP kinase cascade	Reactome	R-MMU-5673001	3	199	1566	78321	0.00191571	0.00254083	0.670793	0.805906	Pdgfra,18595:down|Fgf17,14171:down|Sptbn4,80297:up	http://www.reactome.org/cgi-bin/eventbrowser_st_id?ST_ID=R-MMU-5673001
SHC1 events in EGFR signaling	Reactome	R-MMU-180336	3	199	1566	78321	0.00191571	0.00254083	0.670793	0.805906	Pdgfra,18595:down|Fgf17,14171:down|Sptbn4,80297:up	http://www.reactome.org/cgi-bin/eventbrowser_st_id?ST_ID=R-MMU-180336
Phase 1 - Functionalization of compounds	Reactome	R-MMU-211945	2	133	1566	78321	0.00127714	0.00169814	0.671844	0.805906	Acss1,68738:up|Adh1,11522:up	http://www.reactome.org/cgi-bin/eventbrowser_st_id?ST_ID=R-MMU-211945
FRS-mediated FGFR2 signaling	Reactome	R-MMU-5654700	3	200	1566	78321	0.00191571	0.00255359	0.674033	0.805906	Pdgfra,18595:down|Fgf17,14171:down|Sptbn4,80297:up	http://www.reactome.org/cgi-bin/eventbrowser_st_id?ST_ID=R-MMU-5654700
FRS-mediated FGFR4 signaling	Reactome	R-MMU-5654712	3	200	1566	78321	0.00191571	0.00255359	0.674033	0.805906	Pdgfra,18595:down|Fgf17,14171:down|Sptbn4,80297:up	http://www.reactome.org/cgi-bin/eventbrowser_st_id?ST_ID=R-MMU-5654712
FRS-mediated FGFR3 signaling	Reactome	R-MMU-5654706	3	200	1566	78321	0.00191571	0.00255359	0.674033	0.805906	Pdgfra,18595:down|Fgf17,14171:down|Sptbn4,80297:up	http://www.reactome.org/cgi-bin/eventbrowser_st_id?ST_ID=R-MMU-5654706
FRS-mediated FGFR1 signaling	Reactome	R-MMU-5654693	3	200	1566	78321	0.00191571	0.00255359	0.674033	0.805906	Pdgfra,18595:down|Fgf17,14171:down|Sptbn4,80297:up	http://www.reactome.org/cgi-bin/eventbrowser_st_id?ST_ID=R-MMU-5654693
The citric acid (TCA) cycle and respiratory electron transport	Reactome	R-MMU-1428517	2	134	1566	78321	0.00127714	0.00171091	0.675772	0.805906	Slc16a3,80879:down|Slc25a27,74011:up	http://www.reactome.org/cgi-bin/eventbrowser_st_id?ST_ID=R-MMU-1428517
Transport of Mature mRNA derived from an Intron-Containing Transcript	Reactome	R-MMU-159236	1	66	1566	78321	0.00063857	0.000842686	0.683804	0.809916	Gm8994,668137:down	http://www.reactome.org/cgi-bin/eventbrowser_st_id?ST_ID=R-MMU-159236
Transport of Mature Transcript to Cytoplasm	Reactome	R-MMU-72202	1	66	1566	78321	0.00063857	0.000842686	0.683804	0.809916	Gm8994,668137:down	http://www.reactome.org/cgi-bin/eventbrowser_st_id?ST_ID=R-MMU-72202
Glucose metabolism	Reactome	R-MMU-70326	1	66	1566	78321	0.00063857	0.000842686	0.683804	0.809916	Eno2,13807:down	http://www.reactome.org/cgi-bin/eventbrowser_st_id?ST_ID=R-MMU-70326
Frs2-mediated activation	Reactome	R-MMU-170968	3	204	1566	78321	0.00191571	0.00260467	0.686761	0.810098	Pdgfra,18595:down|Fgf17,14171:down|Sptbn4,80297:up	http://www.reactome.org/cgi-bin/eventbrowser_st_id?ST_ID=R-MMU-170968
Signalling to RAS	Reactome	R-MMU-167044	3	204	1566	78321	0.00191571	0.00260467	0.686761	0.810098	Pdgfra,18595:down|Fgf17,14171:down|Sptbn4,80297:up	http://www.reactome.org/cgi-bin/eventbrowser_st_id?ST_ID=R-MMU-167044
ARMS-mediated activation	Reactome	R-MMU-170984	3	204	1566	78321	0.00191571	0.00260467	0.686761	0.810098	Pdgfra,18595:down|Fgf17,14171:down|Sptbn4,80297:up	http://www.reactome.org/cgi-bin/eventbrowser_st_id?ST_ID=R-MMU-170984
Signaling by Leptin	Reactome	R-MMU-2586552	3	206	1566	78321	0.00191571	0.0026302	0.692984	0.812227	Pdgfra,18595:down|Fgf17,14171:down|Sptbn4,80297:up	http://www.reactome.org/cgi-bin/eventbrowser_st_id?ST_ID=R-MMU-2586552
Downstream signaling of activated FGFR3	Reactome	R-MMU-5654708	4	272	1566	78321	0.00255428	0.00347289	0.693456	0.812227	Pde1b,18574:up|Pdgfra,18595:down|Fgf17,14171:down|Sptbn4,80297:up	http://www.reactome.org/cgi-bin/eventbrowser_st_id?ST_ID=R-MMU-5654708
Downstream signaling of activated FGFR4	Reactome	R-MMU-5654716	4	272	1566	78321	0.00255428	0.00347289	0.693456	0.812227	Pde1b,18574:up|Pdgfra,18595:down|Fgf17,14171:down|Sptbn4,80297:up	http://www.reactome.org/cgi-bin/eventbrowser_st_id?ST_ID=R-MMU-5654716
Downstream signaling of activated FGFR2	Reactome	R-MMU-5654696	4	272	1566	78321	0.00255428	0.00347289	0.693456	0.812227	Pde1b,18574:up|Pdgfra,18595:down|Fgf17,14171:down|Sptbn4,80297:up	http://www.reactome.org/cgi-bin/eventbrowser_st_id?ST_ID=R-MMU-5654696
Prolonged ERK activation events	Reactome	R-MMU-169893	3	207	1566	78321	0.00191571	0.00264297	0.696061	0.812227	Pdgfra,18595:down|Fgf17,14171:down|Sptbn4,80297:up	http://www.reactome.org/cgi-bin/eventbrowser_st_id?ST_ID=R-MMU-169893
Interleukin receptor SHC signaling	Reactome	R-MMU-912526	3	207	1566	78321	0.00191571	0.00264297	0.696061	0.812227	Pdgfra,18595:down|Fgf17,14171:down|Sptbn4,80297:up	http://www.reactome.org/cgi-bin/eventbrowser_st_id?ST_ID=R-MMU-912526
VEGFR2 mediated cell proliferation	Reactome	R-MMU-5218921	3	208	1566	78321	0.00191571	0.00265574	0.699114	0.812829	Pdgfra,18595:down|Fgf17,14171:down|Sptbn4,80297:up	http://www.reactome.org/cgi-bin/eventbrowser_st_id?ST_ID=R-MMU-5218921
Translocation of GLUT4 to the plasma membrane	Reactome	R-MMU-1445148	1	69	1566	78321	0.00063857	0.00088099	0.699712	0.812829	Lnpep,240028:up	http://www.reactome.org/cgi-bin/eventbrowser_st_id?ST_ID=R-MMU-1445148
Signaling by Insulin receptor	Reactome	R-MMU-74752	4	275	1566	78321	0.00255428	0.00351119	0.70148	0.812829	Pdgfra,18595:down|Sptbn4,80297:up|Fgf17,14171:down|Eef2k,13631:up	http://www.reactome.org/cgi-bin/eventbrowser_st_id?ST_ID=R-MMU-74752
Downstream signaling of activated FGFR1	Reactome	R-MMU-5654687	4	275	1566	78321	0.00255428	0.00351119	0.70148	0.812829	Pde1b,18574:up|Pdgfra,18595:down|Fgf17,14171:down|Sptbn4,80297:up	http://www.reactome.org/cgi-bin/eventbrowser_st_id?ST_ID=R-MMU-5654687
Signaling by FGFR4	Reactome	R-MMU-5654743	4	275	1566	78321	0.00255428	0.00351119	0.70148	0.812829	Pde1b,18574:up|Pdgfra,18595:down|Fgf17,14171:down|Sptbn4,80297:up	http://www.reactome.org/cgi-bin/eventbrowser_st_id?ST_ID=R-MMU-5654743
Signaling by FGFR3	Reactome	R-MMU-5654741	4	276	1566	78321	0.00255428	0.00352396	0.704121	0.813963	Pde1b,18574:up|Pdgfra,18595:down|Fgf17,14171:down|Sptbn4,80297:up	http://www.reactome.org/cgi-bin/eventbrowser_st_id?ST_ID=R-MMU-5654741
Biological oxidations	Reactome	R-MMU-211859	3	211	1566	78321	0.00191571	0.00269404	0.708134	0.815553	Gstm5,14866:down|Acss1,68738:up|Adh1,11522:up	http://www.reactome.org/cgi-bin/eventbrowser_st_id?ST_ID=R-MMU-211859
G2/M Checkpoints	Reactome	R-MMU-69481	2	143	1566	78321	0.00127714	0.00182582	0.709418	0.815736	Hist1h4d,319156:down|Hist1h4n,319161:down	http://www.reactome.org/cgi-bin/eventbrowser_st_id?ST_ID=R-MMU-69481
Signalling to ERKs	Reactome	R-MMU-187687	3	212	1566	78321	0.00191571	0.00270681	0.711094	0.816581	Pdgfra,18595:down|Fgf17,14171:down|Sptbn4,80297:up	http://www.reactome.org/cgi-bin/eventbrowser_st_id?ST_ID=R-MMU-187687
Signaling by FGFR1	Reactome	R-MMU-5654736	4	280	1566	78321	0.00255428	0.00357503	0.714515	0.819424	Pde1b,18574:up|Pdgfra,18595:down|Fgf17,14171:down|Sptbn4,80297:up	http://www.reactome.org/cgi-bin/eventbrowser_st_id?ST_ID=R-MMU-5654736
Regulation of insulin secretion	Reactome	R-MMU-422356	1	73	1566	78321	0.00063857	0.000932062	0.719687	0.820102	Gng3,14704:down	http://www.reactome.org/cgi-bin/eventbrowser_st_id?ST_ID=R-MMU-422356
Downstream signal transduction	Reactome	R-MMU-186763	4	284	1566	78321	0.00255428	0.0036261	0.72464	0.822096	Pde1b,18574:up|Pdgfra,18595:down|Fgf17,14171:down|Sptbn4,80297:up	http://www.reactome.org/cgi-bin/eventbrowser_st_id?ST_ID=R-MMU-186763
Interleukin-3, 5 and GM-CSF signaling	Reactome	R-MMU-512988	3	218	1566	78321	0.00191571	0.00278342	0.728371	0.822096	Pdgfra,18595:down|Fgf17,14171:down|Sptbn4,80297:up	http://www.reactome.org/cgi-bin/eventbrowser_st_id?ST_ID=R-MMU-512988
Processing of Capped Intron-Containing Pre-mRNA	Reactome	R-MMU-72203	3	218	1566	78321	0.00191571	0.00278342	0.728371	0.822096	Dhx9,13211:up|Gm8994,668137:down|Txnl4a,27366:down	http://www.reactome.org/cgi-bin/eventbrowser_st_id?ST_ID=R-MMU-72203
RET signaling	Reactome	R-MMU-8853659	3	218	1566	78321	0.00191571	0.00278342	0.728371	0.822096	Pdgfra,18595:down|Fgf17,14171:down|Sptbn4,80297:up	http://www.reactome.org/cgi-bin/eventbrowser_st_id?ST_ID=R-MMU-8853659
@@Arachidonic acid metabolism	Reactome	R-MMU-2142753	1	75	1566	78321	0.00063857	0.000957598	0.729172	0.822096	Ptges,64292:up	http://www.reactome.org/cgi-bin/eventbrowser_st_id?ST_ID=R-MMU-2142753
SRP-dependent cotranslational protein targeting to membrane	Reactome	R-MMU-1799339	1	75	1566	78321	0.00063857	0.000957598	0.729172	0.822096	Rpl29,19944:down	http://www.reactome.org/cgi-bin/eventbrowser_st_id?ST_ID=R-MMU-1799339
Phase II conjugation	Reactome	R-MMU-156580	1	76	1566	78321	0.00063857	0.000970366	0.733793	0.82516	Gstm5,14866:down	http://www.reactome.org/cgi-bin/eventbrowser_st_id?ST_ID=R-MMU-156580
Nonsense Mediated Decay (NMD) independent of the Exon Junction Complex (EJC)	Reactome	R-MMU-975956	1	76	1566	78321	0.00063857	0.000970366	0.733793	0.82516	Rpl29,19944:down	http://www.reactome.org/cgi-bin/eventbrowser_st_id?ST_ID=R-MMU-975956
DAP12 signaling	Reactome	R-MMU-2424491	4	289	1566	78321	0.00255428	0.00368994	0.736918	0.827601	Pde1b,18574:up|Pdgfra,18595:down|Fgf17,14171:down|Sptbn4,80297:up	http://www.reactome.org/cgi-bin/eventbrowser_st_id?ST_ID=R-MMU-2424491
p75 NTR receptor-mediated signalling	Reactome	R-MMU-193704	1	79	1566	78321	0.00063857	0.00100867	0.747191	0.833738	Psenen,66340:down	http://www.reactome.org/cgi-bin/eventbrowser_st_id?ST_ID=R-MMU-193704
Signaling by EGFR	Reactome	R-MMU-177929	4	294	1566	78321	0.00255428	0.00375378	0.748779	0.834436	Pde1b,18574:up|Pdgfra,18595:down|Fgf17,14171:down|Sptbn4,80297:up	http://www.reactome.org/cgi-bin/eventbrowser_st_id?ST_ID=R-MMU-177929
DAP12 interactions	Reactome	R-MMU-2172127	4	298	1566	78321	0.00255428	0.00380485	0.757971	0.842514	Pde1b,18574:up|Pdgfra,18595:down|Fgf17,14171:down|Sptbn4,80297:up	http://www.reactome.org/cgi-bin/eventbrowser_st_id?ST_ID=R-MMU-2172127
Signaling by ERBB4	Reactome	R-MMU-1236394	4	299	1566	78321	0.00255428	0.00381762	0.760228	0.842861	Pdgfra,18595:down|Fgf17,14171:down|Psenen,66340:down|Sptbn4,80297:up	http://www.reactome.org/cgi-bin/eventbrowser_st_id?ST_ID=R-MMU-1236394
Formation of a pool of free 40S subunits	Reactome	R-MMU-72689	1	83	1566	78321	0.00063857	0.00105974	0.764013	0.843497	Rpl29,19944:down	http://www.reactome.org/cgi-bin/eventbrowser_st_id?ST_ID=R-MMU-72689
Fc epsilon receptor (FCERI) signaling	Reactome	R-MMU-2454202	4	301	1566	78321	0.00255428	0.00384316	0.764693	0.843497	Pdgfra,18595:down|Fos,14281:up|Fgf17,14171:down|Sptbn4,80297:up	http://www.reactome.org/cgi-bin/eventbrowser_st_id?ST_ID=R-MMU-2454202
Signaling by FGFR2	Reactome	R-MMU-5654738	4	302	1566	78321	0.00255428	0.00385593	0.766901	0.843965	Pde1b,18574:up|Pdgfra,18595:down|Fgf17,14171:down|Sptbn4,80297:up	http://www.reactome.org/cgi-bin/eventbrowser_st_id?ST_ID=R-MMU-5654738
Gastrin-CREB signalling pathway via PKC and MAPK	Reactome	R-MMU-881907	5	370	1566	78321	0.00319285	0.00472415	0.767064	0.843965	Anxa1,16952:up|Pdgfra,18595:down|Cysltr2,70086:up|Fgf17,14171:down|Sptbn4,80297:up	http://www.reactome.org/cgi-bin/eventbrowser_st_id?ST_ID=R-MMU-881907
NGF signalling via TRKA from the plasma membrane	Reactome	R-MMU-187037	4	303	1566	78321	0.00255428	0.00386869	0.769093	0.845124	Pde1b,18574:up|Pdgfra,18595:down|Fgf17,14171:down|Sptbn4,80297:up	http://www.reactome.org/cgi-bin/eventbrowser_st_id?ST_ID=R-MMU-187037
M Phase	Reactome	R-MMU-68886	3	236	1566	78321	0.00191571	0.00301324	0.775352	0.848776	Hist1h4d,319156:down|Sgol2b,244495:up|Hist1h4n,319161:down	http://www.reactome.org/cgi-bin/eventbrowser_st_id?ST_ID=R-MMU-68886
G alpha (q) signalling events	Reactome	R-MMU-416476	2	164	1566	78321	0.00127714	0.00209395	0.776666	0.849141	Anxa1,16952:up|Cysltr2,70086:up	http://www.reactome.org/cgi-bin/eventbrowser_st_id?ST_ID=R-MMU-416476
Cell surface interactions at the vascular wall	Reactome	R-MMU-202733	1	87	1566	78321	0.00063857	0.00111081	0.779719	0.849367	Slc16a3,80879:down	http://www.reactome.org/cgi-bin/eventbrowser_st_id?ST_ID=R-MMU-202733
Signaling by FGFR	Reactome	R-MMU-190236	4	308	1566	78321	0.00255428	0.00393253	0.779811	0.849367	Pde1b,18574:up|Pdgfra,18595:down|Fgf17,14171:down|Sptbn4,80297:up	http://www.reactome.org/cgi-bin/eventbrowser_st_id?ST_ID=R-MMU-190236
Respiratory electron transport, ATP synthesis by chemiosmotic coupling, and heat production by uncoupling proteins.	Reactome	R-MMU-163200	1	89	1566	78321	0.00063857	0.00113635	0.787176	0.850975	Slc25a27,74011:up	http://www.reactome.org/cgi-bin/eventbrowser_st_id?ST_ID=R-MMU-163200
Downstream signaling events of B Cell Receptor (BCR)	Reactome	R-MMU-1168372	2	169	1566	78321	0.00127714	0.00215779	0.790527	0.853533	Fgf17,14171:down|Pdgfra,18595:down	http://www.reactome.org/cgi-bin/eventbrowser_st_id?ST_ID=R-MMU-1168372
ABC-family proteins mediated transport	Reactome	R-MMU-382556	1	91	1566	78321	0.00063857	0.00116189	0.794381	0.856088	Abcb1a,18671:up	http://www.reactome.org/cgi-bin/eventbrowser_st_id?ST_ID=R-MMU-382556
Signalling by NGF	Reactome	R-MMU-166520	5	385	1566	78321	0.00319285	0.00491567	0.795597	0.856088	Pde1b,18574:up|Pdgfra,18595:down|Fgf17,14171:down|Psenen,66340:down|Sptbn4,80297:up	http://www.reactome.org/cgi-bin/eventbrowser_st_id?ST_ID=R-MMU-166520
TNFR2 non-canonical NF-kB pathway	Reactome	R-MMU-5668541	1	92	1566	78321	0.00063857	0.00117465	0.797892	0.857215	Tnfsf12,21944:down	http://www.reactome.org/cgi-bin/eventbrowser_st_id?ST_ID=R-MMU-5668541
Cell Cycle Checkpoints	Reactome	R-MMU-69620	2	173	1566	78321	0.00127714	0.00220886	0.801065	0.858794	Hist1h4d,319156:down|Hist1h4n,319161:down	http://www.reactome.org/cgi-bin/eventbrowser_st_id?ST_ID=R-MMU-69620
L13a-mediated translational silencing of Ceruloplasmin expression	Reactome	R-MMU-156827	1	93	1566	78321	0.00063857	0.00118742	0.801343	0.858794	Rpl29,19944:down	http://www.reactome.org/cgi-bin/eventbrowser_st_id?ST_ID=R-MMU-156827
GTP hydrolysis and joining of the 60S ribosomal subunit	Reactome	R-MMU-72706	1	94	1566	78321	0.00063857	0.00120019	0.804735	0.860559	Rpl29,19944:down	http://www.reactome.org/cgi-bin/eventbrowser_st_id?ST_ID=R-MMU-72706
DNA Repair	Reactome	R-MMU-73894	3	249	1566	78321	0.00191571	0.00317922	0.804975	0.860559	Hist1h4d,319156:down|Usp43,216835:up|Hist1h4n,319161:down	http://www.reactome.org/cgi-bin/eventbrowser_st_id?ST_ID=R-MMU-73894
Resolution of Sister Chromatid Cohesion	Reactome	R-MMU-2500257	1	97	1566	78321	0.00063857	0.00123849	0.814568	0.868673	Sgol2b,244495:up	http://www.reactome.org/cgi-bin/eventbrowser_st_id?ST_ID=R-MMU-2500257
Integration of energy metabolism	Reactome	R-MMU-163685	1	98	1566	78321	0.00063857	0.00125126	0.817735	0.870978	Gng3,14704:down	http://www.reactome.org/cgi-bin/eventbrowser_st_id?ST_ID=R-MMU-163685
Cap-dependent Translation Initiation	Reactome	R-MMU-72737	1	100	1566	78321	0.00063857	0.0012768	0.823908	0.874331	Rpl29,19944:down	http://www.reactome.org/cgi-bin/eventbrowser_st_id?ST_ID=R-MMU-72737
Eukaryotic Translation Initiation	Reactome	R-MMU-72613	1	101	1566	78321	0.00063857	0.00128956	0.826915	0.875379	Rpl29,19944:down	http://www.reactome.org/cgi-bin/eventbrowser_st_id?ST_ID=R-MMU-72613
Mitotic Prometaphase	Reactome	R-MMU-68877	1	105	1566	78321	0.00063857	0.00134064	0.838442	0.881126	Sgol2b,244495:up	http://www.reactome.org/cgi-bin/eventbrowser_st_id?ST_ID=R-MMU-68877
rRNA processing in the nucleus and cytosol	Reactome	R-MMU-8868773	1	108	1566	78321	0.00063857	0.00137894	0.846581	0.885387	Rpl29,19944:down	http://www.reactome.org/cgi-bin/eventbrowser_st_id?ST_ID=R-MMU-8868773
rRNA processing	Reactome	R-MMU-72312	1	108	1566	78321	0.00063857	0.00137894	0.846581	0.885387	Rpl29,19944:down	http://www.reactome.org/cgi-bin/eventbrowser_st_id?ST_ID=R-MMU-72312
Hedgehog 'on' state	Reactome	R-MMU-5632684	1	108	1566	78321	0.00063857	0.00137894	0.846581	0.885387	Tdpoz4,399675:down	http://www.reactome.org/cgi-bin/eventbrowser_st_id?ST_ID=R-MMU-5632684
Major pathway of rRNA processing in the nucleolus and cytosol	Reactome	R-MMU-6791226	1	108	1566	78321	0.00063857	0.00137894	0.846581	0.885387	Rpl29,19944:down	http://www.reactome.org/cgi-bin/eventbrowser_st_id?ST_ID=R-MMU-6791226
Signaling by SCF-KIT	Reactome	R-MMU-1433557	3	272	1566	78321	0.00191571	0.00347289	0.849337	0.886131	Pdgfra,18595:down|Fgf17,14171:down|Sptbn4,80297:up	http://www.reactome.org/cgi-bin/eventbrowser_st_id?ST_ID=R-MMU-1433557
G alpha (s) signalling events	Reactome	R-MMU-418555	1	111	1566	78321	0.00063857	0.00141724	0.854311	0.888115	Pde1b,18574:up	http://www.reactome.org/cgi-bin/eventbrowser_st_id?ST_ID=R-MMU-418555
C-type lectin receptors (CLRs)	Reactome	R-MMU-5621481	1	111	1566	78321	0.00063857	0.00141724	0.854311	0.888115	Icam2,15896:up	http://www.reactome.org/cgi-bin/eventbrowser_st_id?ST_ID=R-MMU-5621481
Translation	Reactome	R-MMU-72766	1	118	1566	78321	0.00063857	0.00150662	0.870869	0.899933	Rpl29,19944:down	http://www.reactome.org/cgi-bin/eventbrowser_st_id?ST_ID=R-MMU-72766
RNA Polymerase II Transcription	Reactome	R-MMU-73857	1	130	1566	78321	0.00063857	0.00165984	0.895004	0.921578	Gm8994,668137:down	http://www.reactome.org/cgi-bin/eventbrowser_st_id?ST_ID=R-MMU-73857
GPCR ligand binding	Reactome	R-MMU-500792	4	388	1566	78321	0.00255428	0.00495397	0.902958	0.928665	Anxa1,16952:up|Gng3,14704:down|Cysltr2,70086:up|Cd55,13136:up	http://www.reactome.org/cgi-bin/eventbrowser_st_id?ST_ID=R-MMU-500792
Regulation of TP53 Activity	Reactome	R-MMU-5633007	1	140	1566	78321	0.00063857	0.00178752	0.911639	0.934268	Trp73,22062:up	http://www.reactome.org/cgi-bin/eventbrowser_st_id?ST_ID=R-MMU-5633007
Antigen processing: Ubiquitination & Proteasome degradation	Reactome	R-MMU-983168	1	143	1566	78321	0.00063857	0.00182582	0.916096	0.937727	Lnpep,240028:up	http://www.reactome.org/cgi-bin/eventbrowser_st_id?ST_ID=R-MMU-983168
Signaling by Hedgehog	Reactome	R-MMU-5358351	1	146	1566	78321	0.00063857	0.00186412	0.920328	0.939841	Tdpoz4,399675:down	http://www.reactome.org/cgi-bin/eventbrowser_st_id?ST_ID=R-MMU-5358351
Separation of Sister Chromatids	Reactome	R-MMU-2467813	1	157	1566	78321	0.00063857	0.00200457	0.934105	0.952787	Sgol2b,244495:up	http://www.reactome.org/cgi-bin/eventbrowser_st_id?ST_ID=R-MMU-2467813
Mitotic Anaphase	Reactome	R-MMU-68882	1	163	1566	78321	0.00063857	0.00208118	0.940589	0.95706	Sgol2b,244495:up	http://www.reactome.org/cgi-bin/eventbrowser_st_id?ST_ID=R-MMU-68882
Mitotic Metaphase and Anaphase	Reactome	R-MMU-2555396	1	164	1566	78321	0.00063857	0.00209395	0.941606	0.95706	Sgol2b,244495:up	http://www.reactome.org/cgi-bin/eventbrowser_st_id?ST_ID=R-MMU-2555396
Assembly of the primary cilium	Reactome	R-MMU-5617833	1	173	1566	78321	0.00063857	0.00220886	0.950012	0.964473	Dynll2,68097:up	http://www.reactome.org/cgi-bin/eventbrowser_st_id?ST_ID=R-MMU-5617833
[truncated: 10 more rows]
