# Supplementary material for: Abnormal transcriptome-wide DNA demethylation induced by folate deficiency causes neural tube defects
Source: Front Genet. 2022 Sep 19;13:987210. doi: 10.3389/fgene.2022.987210 (PMC9529027; doi:10.3389/fgene.2022.987210)
Supplement: Supplementary file 6 [file DataSheet1.zip]

Archive with 18 entries (18 files):
- supplementary table 16-33/S16 hMeDIP-GO CC_result Up.xls
- supplementary table 16-33/S17 hMeDIP-GO BP_result Up.xls
- supplementary table 16-33/S18 hMeDIP-GO CC_result Down .xls
- supplementary table 16-33/S19 hMeDIP-GO MF_result Down.xls
- supplementary table 16-33/S20 MeDIP-seq pathwayResult Up.xls
- supplementary table 16-33/S21 MeDIP-seq_pathwayResult Down.xls
- supplementary table 16-33/S22 hMeDIP-seq_pathwayResult Up.xls
- supplementary table 16-33/S23 hMeDIP-seq_pathwayResult Down.xls
- supplementary table 16-33/S24 MeDIP-seq Promoter_Differentially_Enriched_Regions.xlsx
- supplementary table 16-33/S25 hMeDIP-seq Promoter_Differentially_Enriched_Regions.xlsx
- supplementary table 16-33/S26 annoTable_H3K27-0_vs_H3K27-0-input_peaks.xlsx
- supplementary table 16-33/S27 annoTable_H3K27-4_vs_H3K27-4-input_peaks.xlsx
- supplementary table 16-33/S28 H3K27-4_vs_H3K27-0_peaks.promoter.xlsx
- supplementary table 16-33/S29 H3K27-4_vs_H3K27-0_peaks.promoter.GO-Analysis_BP.xlsx
- supplementary table 16-33/S30 H3K27-4_vs_H3K27-0_peaks.promoter.GO-Analysis_CC.xlsx
- supplementary table 16-33/S31 H3K27-4_vs_H3K27-0_peaks.promoter.GO-Analysis_MF.xlsx
- supplementary table 16-33/S32 H3K27-4_vs_H3K27-0_peaks.promoter.Path-Analysis.xlsx
- supplementary table 16-33/S33 Primer.xlsx
