# Supplementary material for: Abnormal transcriptome-wide DNA demethylation induced by folate deficiency causes neural tube defects
Source: Front Genet. 2022 Sep 19;13:987210. doi: 10.3389/fgene.2022.987210 (PMC9529027; doi:10.3389/fgene.2022.987210)
Supplement: Supplementary file 6 [file DataSheet1.zip › supplementary table 16-33/S16 hMeDIP-GO CC_result Up.xls]

## Sheet: CC
S16 hMeDIP-GO CC_result Up
#Column "GO.ID" stands for the ID of gene ontology term
#Column "Term" stands for the name of gene ontology term
#Column "Ontology" stands for the ontology of GOID belongs to
#Column "Count" stands for the number of DE genes associated with the listed GOID
#Column "Pop.Hits" stands for the number of background population genes associated with the listed GOID
#Column "List.Total" stands for the total number of DE genes
#Column "Pop.Total" stands for the total number of background population genes
#Column "Fold.Enrichment" stands for the Fold Enrichment value of the GOID, it equals (Count/Pop.Hits)/(List.Total/Pop.Total)
#Column "Pvalue" stands for the significance testing value of the GOID
#Column "FDR" stands for the false discovery rate of the GOID, using Benjamini & Hochberg (1995) method
#Column "Enrichment.Score" stands for the Enrichment Score value of the GOID, it equals (-log10(Pvalue))
#Column "Gene.Ratio" stands for the Gene Ratio value genes associated with the GOID, it equals (Count/List.Total)
#Column "GENES" stands for the DE genes associated with the GOID
GO.ID	Term	Ontology	Count	Pop.Hits	List.Total	Pop.Total	Fold.Enrichment	Pvalue	FDR	Enrichment.Score	Gene.Ratio	GENES
GO:0043226	organelle	Cellular component	339	12297	524	23436	1.23297	7.06747e-09	4.35433e-06	8.15074	0.646947	POLD1//ERCC4//HCFC1//KANSL2//DPF3//CREB3//TAPBP//BLZF1//WDR74//TUBG2//ERCC2//CENPF//DCTN5//TERF1//SLX4//XRCC6//RCOR2//SOX10//IRF4//NPM2//RUNX2//FOXH1//RXRA//YY1//ANKRD2//SMARCAD1//HMG20B//4930447C04RIK//XIST//RGS14//AK1//ZFP385B//IMP4//TIMM13//NOP56//BMF//PRKACA//RAB3A//SPACA3//TEX22//MST1R//SHROOM4//PDLIM2//LIMCH1//PTPRK//CCNA2//FLOT2//DHX32//UNC45A//GCK//PFDN4//DXO//OAS1C//DCUN1D1//CAMK2A//CBFA…
GO:0005622	intracellular	Cellular component	368	13709	524	23436	1.20059	1.29008e-08	4.35433e-06	7.88938	0.70229	POLD1//ERCC4//HCFC1//KANSL2//DPF3//CREB3//TAPBP//BLZF1//EXOC3L//DCUN1D1//GPR37//WDR74//TUBG2//CCNA2//CCNJL//CKS1BRT//BECN2//ERCC2//PSMA3//PSMD6//CENPF//DCTN5//TERF1//SLX4//XRCC6//RCOR2//SOX10//IRF4//NPM2//RUNX2//FOXH1//RXRA//YY1//ANKRD2//SMARCAD1//HMG20B//4930447C04RIK//XIST//RGS14//AK1//ZFP385B//IMP4//TIMM13//NOP56//BMF//PRKACA//RAB3A//SPACA3//TEX22//MST1R//SHROOM4//PDLIM2//LIMCH1//FLOT2//DHX32/…
GO:0110165	cellular anatomical entity	Cellular component	467	18770	524	23436	1.11277	1.54958e-08	4.35433e-06	7.80979	0.891221	POLD1//ERCC4//HCFC1//KANSL2//DPF3//CREB3//TAPBP//BLZF1//EXOC3L//WDR74//TUBG2//BECN2//ERCC2//CENPF//DCTN5//TERF1//SLX4//XRCC6//RCOR2//SOX10//IRF4//NPM2//RUNX2//FOXH1//RXRA//YY1//ANKRD2//SMARCAD1//HMG20B//4930447C04RIK//XIST//RGS14//SCN2B//AK1//ZFP385B//IMP4//TIMM13//NOP56//BMF//PRKACA//RAB3A//SPACA3//TEX22//MST1R//SHROOM4//PDLIM2//LIMCH1//MYO9B//TLN1//VIL1//PTPRK//NPTN//PHLPP1//FLOT2//CCNA2//TIMP4…
GO:0043229	intracellular organelle	Cellular component	327	11947	524	23436	1.22417	6.56064e-08	1.38265e-05	7.18305	0.624046	POLD1//ERCC4//HCFC1//KANSL2//DPF3//CREB3//TAPBP//BLZF1//WDR74//TUBG2//ERCC2//CENPF//DCTN5//TERF1//SLX4//XRCC6//RCOR2//SOX10//IRF4//NPM2//RUNX2//FOXH1//RXRA//YY1//ANKRD2//SMARCAD1//HMG20B//4930447C04RIK//XIST//RGS14//AK1//ZFP385B//IMP4//TIMM13//NOP56//BMF//PRKACA//RAB3A//SPACA3//TEX22//MST1R//SHROOM4//PDLIM2//LIMCH1//CCNA2//FLOT2//DHX32//UNC45A//GCK//PFDN4//DXO//OAS1C//DCUN1D1//CAMK2A//CBFA2T3//CB…
GO:0005737	cytoplasm	Cellular component	290	10894	524	23436	1.19059	2.42988e-05	0.00409677	4.61442	0.553435	CREB3//TAPBP//BLZF1//EXOC3L//BECN2//NPM2//BMF//PRKACA//RAB3A//SPACA3//TEX22//FLOT2//DHX32//GCK//PFDN4//CAMK2A//CBR2//COX6C//CYP24A1//HSD17B4//MMP2//MDH2//NOS3//PCK1//PSAP//SOX10//SURF1//TFAM//UCP2//C030006K11RIK//ACAD9//CAPRIN2//SPG7//GIMAP8//PPM1K//MAP2K1//ACSF2//TIMM13//TIMM10//SIVA1//AS3MT//PSENEN//UQCR11//CCDC51//CLTC//CYB5R1//MCEE//EHHADH//XRCC3//SMURF1//DAO//TMEM256//TM6SF1//ABCA2//APOE//AQ…
GO:0043227	membrane-bounded organelle	Cellular component	291	11012	524	23436	1.1819	4.48826e-05	0.006306	4.34792	0.555344	POLD1//ERCC4//HCFC1//KANSL2//DPF3//CREB3//TAPBP//BLZF1//WDR74//ERCC2//TERF1//XRCC6//SLX4//IRF4//RUNX2//FOXH1//RXRA//YY1//NPM2//HMG20B//4930447C04RIK//ZFP385B//IMP4//TIMM13//NOP56//BMF//PRKACA//RAB3A//SPACA3//TEX22//CCNA2//FLOT2//DHX32//UNC45A//TUBG2//GCK//RCOR2//CENPF//PFDN4//DXO//OAS1C//DCUN1D1//CAMK2A//CBFA2T3//CBS//CEBPA//CYP24A1//DNASE1//DVL2//DYRK1B//ERBB3//SMARCAD1//FBP1//FOXS1//FOLR1//FRAT…
GO:0043231	intracellular membrane-bounded organelle	Cellular component	272	10250	524	23436	1.18685	8.71033e-05	0.0104897	4.05997	0.519084	POLD1//ERCC4//HCFC1//KANSL2//DPF3//CREB3//TAPBP//BLZF1//WDR74//ERCC2//TERF1//XRCC6//SLX4//IRF4//RUNX2//FOXH1//RXRA//YY1//NPM2//HMG20B//4930447C04RIK//ZFP385B//IMP4//TIMM13//NOP56//CCNA2//DHX32//UNC45A//TUBG2//GCK//RCOR2//CENPF//PFDN4//DXO//OAS1C//DCUN1D1//CAMK2A//CBFA2T3//CBS//CEBPA//CYP24A1//DNASE1//DVL2//DYRK1B//ERBB3//SMARCAD1//FBP1//FOXS1//FOLR1//FRAT1//GLI2//GRB2//GSTT2//HES5//HNRNPL//HOXA6/…
GO:0005856	cytoskeleton	Cellular component	71	2088	524	23436	1.52083	0.000247855	0.0249804	3.6058	0.135496	TUBG2//CENPF//RGS14//AK1//MST1R//SHROOM4//PDLIM2//LIMCH1//NME7//PRKACA//CAPRIN2//DCTN5//HAUS8//CCDC88B//SAXO1//ABCA2//PITPNM1//ERCC2//TERF1//CLTC//LMOD1//KIF26A//KLC4//BORCS5//APOE//DNAH8//MAPT//NCOA2//TEKT1//TUBA3A//MAP2K1//DNAH2//RUSC1//KRT9//EPPK1//KRT35//KRT42//GCK//RHOQ//MYO9B//WIPF3//GDPD2//ARPC3//GLI2//RSPH9//PARVB//BMF//FLNC//KANSL2//AGBL5//MYL3//MYO18A//CDH2//FLOT2//VIL1//CIAO1//DVL2//IP…
GO:0099513	polymeric cytoskeletal fiber	Cellular component	30	671	524	23436	1.99964	0.000282755	0.0249804	3.54859	0.0572519	AK1//TUBG2//APOE//DNAH8//MAPT//NCOA2//TEKT1//TUBA3A//MAP2K1//DNAH2//RGS14//KIF26A//RUSC1//KLC4//HAUS8//SAXO1//KRT9//EPPK1//KRT35//KRT42//GCK//RHOQ//MYO9B//SHROOM4//WIPF3//GDPD2//LMOD1//PDLIM2//ARPC3//CLTC
GO:0005634	nucleus	Cellular component	189	6822	524	23436	1.23909	0.000296327	0.0249804	3.52823	0.360687	POLD1//ERCC4//HCFC1//KANSL2//DPF3//WDR74//ERCC2//TERF1//XRCC6//SLX4//IRF4//RUNX2//FOXH1//RXRA//YY1//NPM2//HMG20B//4930447C04RIK//ZFP385B//IMP4//TIMM13//NOP56//CCNA2//CENPF//APOE//SYNE3//UACA//P2RX7//GCK//OAS1C//CBFA2T3//CEBPA//CELSR1//CYP24A1//DVL2//SMARCAD1//GRB2//GSTT2//HNRNPL//PRMT1//NCOA2//NFIX//PAX8//PEPD//RBP1//RNF4//SOX10//NEK11//SENP6//TEAD2//TGIF1//UPP1//IKZF2//HNRNPUL1//SMG1//PALB2//MAG…
GO:0099512	supramolecular fiber	Cellular component	36	893	524	23436	1.80303	0.000517971	0.0396954	3.28569	0.0687023	AK1//OBSCN//LMOD1//TUBG2//APOE//DNAH8//MAPT//NCOA2//TEKT1//TUBA3A//MAP2K1//DNAH2//RGS14//KIF26A//RUSC1//KLC4//HAUS8//SAXO1//KRT9//EPPK1//KRT35//KRT42//GCK//RHOQ//MYO9B//SHROOM4//WIPF3//GDPD2//ANKRD2//TIMP4//MMP2//PYGM//PDLIM2//MYL3//ARPC3//CLTC
GO:0099081	supramolecular polymer	Cellular component	36	898	524	23436	1.79299	0.000573232	0.0402696	3.24167	0.0687023	AK1//OBSCN//LMOD1//TUBG2//APOE//DNAH8//MAPT//NCOA2//TEKT1//TUBA3A//MAP2K1//DNAH2//RGS14//KIF26A//RUSC1//KLC4//HAUS8//SAXO1//KRT9//EPPK1//KRT35//KRT42//GCK//RHOQ//MYO9B//SHROOM4//WIPF3//GDPD2//ANKRD2//TIMP4//MMP2//PYGM//PDLIM2//MYL3//ARPC3//CLTC
GO:0099080	supramolecular complex	Cellular component	44	1178	524	23436	1.67055	0.000642453	0.0416606	3.19216	0.0839695	DCTN5//CENPF//AK1//OBSCN//LMOD1//TUBG2//APOE//DNAH8//MAPT//NCOA2//TEKT1//TUBA3A//MAP2K1//DNAH2//RGS14//KIF26A//RUSC1//KLC4//HAUS8//SAXO1//KRT9//EPPK1//KRT35//KRT42//GCK//RHOQ//MYO9B//SHROOM4//WIPF3//GDPD2//LARP4//TIAL1//G3BP1//ANKRD2//TIMP4//MMP2//PYGM//PDLIM2//MYL3//ARPC3//TDRD6//HNRNPL//PITPNM1//CLTC
GO:0005654	nucleoplasm	Cellular component	81	2587	524	23436	1.40036	0.00111599	0.0671987	2.95234	0.15458	HCFC1//KANSL2//DPF3//ERCC2//ERCC4//ERCC6//CREB3//DVL2//HMG20B//NCOA2//XIST//TERF1//OBSCN//RGS14//CLIC3//RNF4//PIAS1//ANKRD2//N4BP1//UNC45A//GLI2//MAPT//PRKACA//SURF2//STK19//ZFP646//PHF19//MSL2//GCK//CENPF//OAS1C//RUNX2//CBFA2T3//CCNA2//CEBPA//CELSR1//CYP24A1//SMARCAD1//XRCC6//GRB2//GSTT2//HNRNPL//PRMT1//IRF4//NFIX//PAX8//PEPD//POLD1//RBP1//SOX10//NEK11//SENP6//TEAD2//TGIF1//UPP1//IKZF2//HNRNPUL1…
GO:0032838	plasma membrane bounded cell projection cytoplasm	Cellular component	11	171	524	23436	2.87706	0.00167362	0.0933193	2.77634	0.0209924	SAXO1//CENPF//GLI2//MAPT//PRKACA//DNAH2//RSPH9//CAMK2A//HPCA//MAP2K1//DNAH8
GO:0043232	intracellular non-membrane-bounded organelle	Cellular component	119	4149	524	23436	1.28279	0.00188953	0.0933193	2.72365	0.227099	TUBG2//CENPF//DCTN5//TERF1//ERCC4//SLX4//XRCC6//POLD1//RCOR2//SOX10//IRF4//NPM2//RUNX2//FOXH1//RXRA//YY1//DPF3//ANKRD2//SMARCAD1//HMG20B//4930447C04RIK//XIST//RGS14//AK1//ZFP385B//IMP4//TIMM13//NOP56//MST1R//SHROOM4//PDLIM2//LIMCH1//RPP30//XRCC3//MPHOSPH10//WDR74//CEBPA//GLI2//GRB2//NOS3//NEK11//SURF2//ERCC6//N4BP1//PITPNM1//RBP1//NME7//PRKACA//CAPRIN2//HAUS8//CCDC88B//SAXO1//ABCA2//ERCC2//CLTC//…
GO:0005884	actin filament	Cellular component	9	124	524	23436	3.24618	0.0019084	0.0933193	2.71933	0.0171756	PDLIM2//ARPC3//GCK//RHOQ//MYO9B//SHROOM4//WIPF3//GDPD2//LMOD1
GO:0042612	MHC class I protein complex	Cellular component	3	12	524	23436	11.1813	0.00210328	0.0933193	2.6771	0.00572519	H2-D1//H2-L//H2-T23
GO:0042627	chylomicron	Cellular component	3	12	524	23436	11.1813	0.00210328	0.0933193	2.6771	0.00572519	APOA4//APOC2//APOE
GO:0043228	non-membrane-bounded organelle	Cellular component	119	4168	524	23436	1.27694	0.00221938	0.0935467	2.65377	0.227099	TUBG2//CENPF//DCTN5//TERF1//ERCC4//SLX4//XRCC6//POLD1//RCOR2//SOX10//IRF4//NPM2//RUNX2//FOXH1//RXRA//YY1//DPF3//ANKRD2//SMARCAD1//HMG20B//4930447C04RIK//XIST//RGS14//AK1//ZFP385B//IMP4//TIMM13//NOP56//MST1R//SHROOM4//PDLIM2//LIMCH1//RPP30//XRCC3//MPHOSPH10//WDR74//CEBPA//GLI2//GRB2//NOS3//NEK11//SURF2//ERCC6//N4BP1//PITPNM1//RBP1//NME7//PRKACA//CAPRIN2//HAUS8//CCDC88B//SAXO1//ABCA2//ERCC2//CLTC//…
GO:0000109	nucleotide-excision repair complex	Cellular component	3	13	524	23436	10.3212	0.00268913	0.107949	2.57039	0.00572519	ERCC4//SLX4//POLD1
GO:0034707	chloride channel complex	Cellular component	5	45	524	23436	4.96947	0.00320488	0.122805	2.49419	0.00954198	GABRD//CLIC6//BEST2//CLCNKB//CLIC3
GO:0015629	actin cytoskeleton	Cellular component	21	487	524	23436	1.9286	0.00340298	0.124726	2.46814	0.0400763	MST1R//SHROOM4//PDLIM2//LIMCH1//LMOD1//DCTN5//GCK//RHOQ//MYO9B//WIPF3//GDPD2//ARPC3//BMF//MYL3//MYO18A//CDH2//FLOT2//VIL1//PARVB//FLNC//KANSL2
GO:0030425	dendrite	Cellular component	27	694	524	23436	1.74003	0.00405652	0.142485	2.39185	0.0515267	CAMK2A//HPCA//MAP2K1//NCOA2//PRKACA//FBXO2//DLGAP3//RGS14//PTCH1//PPP1R1B//OPRD1//OLFR55//APOE//HCFC1//HTR1D//KCNA1//MAPT//NSG2//PTPRK//NPTN//RIN1//DLGAP4//ACAD9//AMIGO1//BRINP1//TRPM5//CAMK2N1
GO:0097447	dendritic tree	Cellular component	27	697	524	23436	1.73254	0.00429448	0.14481	2.36709	0.0515267	OLFR55//APOE//CAMK2A//HCFC1//HTR1D//KCNA1//MAPT//NCOA2//NSG2//PTPRK//NPTN//RIN1//DLGAP4//ACAD9//AMIGO1//MAP2K1//RGS14//BRINP1//TRPM5//CAMK2N1//HPCA//PRKACA//FBXO2//DLGAP3//PTCH1//PPP1R1B//OPRD1
GO:0099568	cytoplasmic region	Cellular component	12	223	524	23436	2.40674	0.00459351	0.148936	2.33786	0.0229008	SAXO1//CENPF//GLI2//MAPT//PRKACA//DNAH2//RSPH9//CAMK2A//HPCA//MAP2K1//DNAH8//GCK
GO:0005768	endosome	Cellular component	30	829	524	23436	1.61852	0.00699055	0.198437	2.15549	0.0572519	APOE//AQP2//CLCN4//NSG2//MAP2K1//TMEM127//RUSC1//PSAP//AP5S1//CD79A//SFTPB//TMEM184A//CD68//RAB13//EHD4//ABCA2//ADCY6//FLOT2//FOLR1//GRB2//MCOLN3//RAB3A//ACAP1//ARHGAP27//CLTC//WDR48//ZFYVE21//CCDC115//TJAP1//RAB11FIP1
GO:0016459	myosin complex	Cellular component	5	54	524	23436	4.14122	0.00704384	0.198437	2.15219	0.00954198	LIMCH1//BMF//MYL3//MYO9B//MYO18A
GO:0034361	very-low-density lipoprotein particle	Cellular component	3	18	524	23436	7.4542	0.00706182	0.198437	2.15108	0.00572519	APOA4//APOC2//APOE
GO:0034385	triglyceride-rich plasma lipoprotein particle	Cellular component	3	18	524	23436	7.4542	0.00706182	0.198437	2.15108	0.00572519	APOA4//APOC2//APOE
GO:0005930	axoneme	Cellular component	8	128	524	23436	2.79532	0.00818414	0.222556	2.08703	0.0152672	SAXO1//DNAH2//DNAH8//CENPF//GLI2//MAPT//PRKACA//RSPH9
GO:0097014	ciliary plasm	Cellular component	8	129	524	23436	2.77366	0.00855994	0.225501	2.06753	0.0152672	SAXO1//CENPF//GLI2//MAPT//PRKACA//DNAH2//RSPH9//DNAH8
GO:1990391	DNA repair complex	Cellular component	4	37	524	23436	4.83516	0.00910208	0.232517	2.04086	0.00763359	POLD1//ERCC4//XRCC6//SLX4
GO:0031252	cell leading edge	Cellular component	16	380	524	23436	1.88317	0.0121329	0.300825	1.91603	0.0305344	MYO9B//TLN1//VIL1//CDH2//FLOT2//PARVB//ARPC3//RAB13//GDPD2//MAPT//PTPRK//AMPH//HPCA//OPRD1//CACNG8//JMY
GO:0032991	protein-containing complex	Cellular component	142	5370	524	23436	1.18268	0.0132248	0.313099	1.87861	0.270992	POLD1//ERCC4//HCFC1//KANSL2//DPF3//EXOC3L//DCUN1D1//GPR37//RPP30//WDR74//CCNA2//CCNJL//CKS1BRT//ERCC2//PSMA3//PSMD6//TERF1//IRF4//TUBG2//CENPF//SCN2B//HMG20B//PRPSAP2//COL19A1//RCOR2//RUNX2//CEBPA//FOXH1//XRCC6//PAX8//PKNOX1//POU3F1//TBX2//TEAD2//YY1//BUD13//U2AF1L4//HNRNPF//NOP56//MPHOSPH10//SPG7//LARP4//HSPA14//NACA//DCTN5//KIF26A//KLC4//BORCS5//ARPC3//PRKACA//CAMK2A//ERCC6//KCNA1//AMIGO1//GRB2…
GO:0034364	high-density lipoprotein particle	Cellular component	3	23	524	23436	5.83372	0.0141136	0.313099	1.85036	0.00572519	APOE//APOC2//APOA4
GO:0042611	MHC protein complex	Cellular component	3	23	524	23436	5.83372	0.0141136	0.313099	1.85036	0.00572519	H2-T23//H2-D1//H2-L
GO:0045120	pronucleus	Cellular component	3	23	524	23436	5.83372	0.0141136	0.313099	1.85036	0.00572519	CCNA2//CENPF//HNRNPL
GO:0005773	vacuole	Cellular component	20	526	524	23436	1.70058	0.0154769	0.33454	1.81032	0.0381679	TM6SF1//ABCA2//APOE//AQP2//CD68//NSG2//PSAP//RAB3A//SFTPB//CLTC//WDR48//BORCS5//AP5S1//CCDC115//DPP7//MCOLN3//THBD//RUFY4//SPACA3//MST1R
GO:0005576	extracellular region	Cellular component	76	2687	524	23436	1.26502	0.0185505	0.390952	1.73164	0.145038	CD151//TIMP1//TIMP3//CMTM7//TIMP4//AGRP//APOA4//APOC2//APOE//SERPINC1//COL19A1//CSF3//EGFBP2//EPX//ERBB3//F10//GPX3//H2-D1//H2-L//H2-T23//HP//IL1R1//KLK1B26//ANPEP//MASP2//MATN1//MMP2//NPPB//PGF//PPY//PSAP//SFTPB//PYY//THBD//CDNF//IL17C//PRSS42//VASH1//SCUBE3//PRSS34//BPI//PRSS33//OBSCN//SERPINA11//SERPINB1C//CCL26//TWSG1//C1QTNF4//CMTM3//PRSS56//TNFSF13//RSPO3//ADGRB3//PRKACA//AGBL5//HCFC1//MEGF…
GO:0012505	endomembrane system	Cellular component	102	3757	524	23436	1.21426	0.019383	0.398533	1.71258	0.194656	CREB3//TAPBP//BLZF1//BMF//PRKACA//RAB3A//SPACA3//TEX22//FLOT2//CENPF//APOE//SYNE3//UACA//P2RX7//ABCA2//ADCY6//CD68//CLCN4//FOLR1//GRB2//MCOLN3//NSG2//ACAP1//TMEM184A//ARHGAP27//CLTC//WDR48//RAB13//ZFYVE21//AP5S1//CCDC115//RUSC1//TJAP1//RAB11FIP1//EHD4//AQP2//MAP2K1//TMEM127//PSAP//CD79A//SFTPB//ALDH3A1//CYP2D10//F10//GPR37//H2-D1//HP//HSD11B1//KCNA1//NFE2L1//PITPNM1//TDRD6//SEC22C//XBP1//CDNF//FB…
GO:0098850	extrinsic component of synaptic vesicle membrane	Cellular component	2	10	524	23436	8.94504	0.0199369	0.400161	1.70034	0.00381679	AMPH//CLTC
GO:0005732	small nucleolar ribonucleoprotein complex	Cellular component	3	27	524	23436	4.96947	0.0218302	0.418246	1.66094	0.00572519	RPP30//NOP56//MPHOSPH10
GO:0032839	dendrite cytoplasm	Cellular component	3	27	524	23436	4.96947	0.0218302	0.418246	1.66094	0.00572519	CAMK2A//HPCA//MAP2K1
GO:0036477	somatodendritic compartment	Cellular component	33	1021	524	23436	1.44557	0.0224776	0.421042	1.64825	0.0629771	OLFR55//APOE//CAMK2A//HCFC1//HTR1D//KCNA1//MAPT//NCOA2//NSG2//PTPRK//NPTN//RIN1//DLGAP4//ACAD9//AMIGO1//MAP2K1//RGS14//BRINP1//TRPM5//CAMK2N1//HPCA//AGRP//CREB3//P2RX7//PDE1B//PPP1R1B//DLGAP3//SEZ6L//SMURF1//PRKACA//FBXO2//PTCH1//OPRD1
GO:0031981	nuclear lumen	Cellular component	95	3495	524	23436	1.21571	0.0233127	0.421042	1.63241	0.181298	HCFC1//KANSL2//DPF3//WDR74//XRCC6//POLD1//TERF1//ERCC4//SLX4//IRF4//RUNX2//FOXH1//RXRA//YY1//NPM2//HMG20B//4930447C04RIK//ZFP385B//IMP4//TIMM13//NOP56//GCK//CENPF//OAS1C//CBFA2T3//CCNA2//CEBPA//CELSR1//CYP24A1//DVL2//ERCC2//SMARCAD1//GRB2//GSTT2//HNRNPL//PRMT1//NCOA2//NFIX//PAX8//PEPD//RBP1//RNF4//SOX10//NEK11//SENP6//TEAD2//TGIF1//UPP1//IKZF2//HNRNPUL1//SMG1//PALB2//MAGEA10//OAS1B//SIVA1//ERCC6/…
GO:0000784	nuclear chromosome, telomeric region	Cellular component	5	73	524	23436	3.06337	0.0237579	0.421042	1.62419	0.00954198	XRCC6//POLD1//TERF1//ERCC4//SLX4
GO:0120025	plasma membrane bounded cell projection	Cellular component	64	2237	524	23436	1.27958	0.0241744	0.421042	1.61665	0.122137	AK1//MYO9B//TLN1//VIL1//PTPRK//FLOT2//SAXO1//UNC119B//ADCY6//DNAH8//GLI2//PRKACA//PTCH1//BEST2//TUBA3A//TMEM231//DNAH2//GRXCR1//LYZL6//RSPH9//AK7//CENPF//MAPT//CDH2//PARVB//ARPC3//RAB13//GDPD2//CAMK2A//HCFC1//HPCA//IL1R1//KCNA1//RAB3A//RXRA//NPTN//MAP2K1//SMURF1//OLFR55//APOE//HTR1D//NCOA2//NSG2//RIN1//DLGAP4//ACAD9//AMIGO1//RGS14//BRINP1//TRPM5//CAMK2N1//FOLR1//ANPEP//NPC1L1//OPRD1//CACNG8//NME7…
GO:0043197	dendritic spine	Cellular component	9	186	524	23436	2.16412	0.0244734	0.421042	1.61131	0.0171756	PPP1R1B//HPCA//OPRD1//CAMK2A//NCOA2//PRKACA//FBXO2//DLGAP3//RGS14
GO:0005829	cytosol	Cellular component	90	3299	524	23436	1.22015	0.0249893	0.42132	1.60225	0.171756	RPLP1//LARP4//RPS27//UACA//CIAO1//BORCS5//CAMK2A//UNC45A//GCK//PSAT1//ASMT//DXO//D17H6S53E//OAS1C//DCUN1D1//AK1//ALDH3A1//CAR7//CCNA2//CREB3//DAO//DVL2//ERCC2//FBP1//FRAT1//GSTT2//HNRNPL//HPCA//PRMT1//KCNA1//MAPT//MYO9B//NFE2L1//NOS3//PCK1//PITPNM1//PRKACA//POLD1//PPEF2//PPP1R1B//RAB3A//RBP1//RN4.5S//RNF4//TANK//NUDT15//SENP6//TEAD2//GPR142//NAPRT//XBP1//FBXO2//AGBL5//CAPRIN2//CCDC124//SNX33//APE…
GO:0030141	secretory granule	Cellular component	15	383	524	23436	1.75164	0.0263856	0.42661	1.57863	0.028626	BMF//PRKACA//RAB3A//SPACA3//TEX22//FLOT2//TMEM184A//RAB13//SFTPB//OPRD1//GCK//EGFBP2//KLK1B26//EXOC3L//RAB37
GO:0030017	sarcomere	Cellular component	9	189	524	23436	2.12977	0.026772	0.42661	1.57232	0.0171756	OBSCN//LMOD1//PYGM//PDLIM2//MYL3//ANKRD2//TIMP4//AK1//MMP2
GO:0031410	cytoplasmic vesicle	Cellular component	53	1811	524	23436	1.30891	0.0268213	0.42661	1.57152	0.101145	BMF//PRKACA//RAB3A//SPACA3//TEX22//FLOT2//ABCA2//ADCY6//APOE//CD68//CLCN4//FOLR1//GRB2//MCOLN3//NSG2//ACAP1//TMEM184A//ARHGAP27//CLTC//WDR48//RAB13//ZFYVE21//AP5S1//CCDC115//RUSC1//TJAP1//RAB11FIP1//EHD4//AQP2//MAP2K1//TMEM127//PSAP//CD79A//SFTPB//AMPH//SCYL1//SIPA1//DVL2//GCK//EGFBP2//KLK1B26//EXOC3L//RAB37//OPRD1//BORCS5//MYO18A//KCNA1//ADGRL4//TLR6//SNX33//RUFY4//CYB561D2//DPP7
GO:0005874	microtubule	Cellular component	16	420	524	23436	1.70382	0.027893	0.427406	1.5545	0.0305344	TUBG2//SAXO1//HAUS8//CLTC//APOE//DNAH8//MAPT//NCOA2//TEKT1//TUBA3A//MAP2K1//DNAH2//RGS14//KIF26A//RUSC1//KLC4
GO:0097708	intracellular vesicle	Cellular component	53	1816	524	23436	1.30531	0.0280416	0.427406	1.5522	0.101145	BMF//PRKACA//RAB3A//SPACA3//TEX22//FLOT2//ABCA2//ADCY6//APOE//CD68//CLCN4//FOLR1//GRB2//MCOLN3//NSG2//ACAP1//TMEM184A//ARHGAP27//CLTC//WDR48//RAB13//ZFYVE21//AP5S1//CCDC115//RUSC1//TJAP1//RAB11FIP1//EHD4//AQP2//MAP2K1//TMEM127//PSAP//CD79A//SFTPB//AMPH//SCYL1//SIPA1//DVL2//GCK//EGFBP2//KLK1B26//EXOC3L//RAB37//OPRD1//BORCS5//KCNA1//ADGRL4//TLR6//SNX33//RUFY4//CYB561D2//DPP7//MYO18A
GO:0098684	photoreceptor ribbon synapse	Cellular component	2	12	524	23436	7.4542	0.0283924	0.427406	1.5468	0.00381679	AMPH//CLTC
GO:0044309	neuron spine	Cellular component	9	192	524	23436	2.09649	0.0292189	0.432133	1.53434	0.0171756	CAMK2A//NCOA2//PRKACA//FBXO2//DLGAP3//RGS14//PPP1R1B//HPCA//OPRD1
GO:0031982	vesicle	Cellular component	56	1948	524	23436	1.28573	0.0312829	0.454681	1.50469	0.10687	BMF//PRKACA//RAB3A//SPACA3//TEX22//FLOT2//ABCA2//ADCY6//APOE//CD68//CLCN4//FOLR1//GRB2//MCOLN3//NSG2//ACAP1//TMEM184A//ARHGAP27//CLTC//WDR48//RAB13//ZFYVE21//AP5S1//CCDC115//RUSC1//TJAP1//RAB11FIP1//EHD4//AQP2//MAP2K1//TMEM127//PSAP//CD79A//SFTPB//AMPH//NOS3//SCYL1//SIPA1//DVL2//GCK//EGFBP2//KLK1B26//EXOC3L//RAB37//OPRD1//BORCS5//KCNA1//ADGRL4//TLR6//SNX33//RUFY4//CYB561D2//DPP7//MYO18A//ANPEP//H…
GO:0030027	lamellipodium	Cellular component	8	165	524	23436	2.16849	0.0325025	0.456034	1.48808	0.0152672	CDH2//FLOT2//PARVB//MYO9B//VIL1//ARPC3//RAB13//GDPD2
GO:0034362	low-density lipoprotein particle	Cellular component	2	13	524	23436	6.8808	0.0330657	0.456034	1.48062	0.00381679	APOC2//APOE
GO:0098833	presynaptic endocytic zone	Cellular component	2	13	524	23436	6.8808	0.0330657	0.456034	1.48062	0.00381679	CLTC//AMPH
GO:0005667	transcription regulator complex	Cellular component	17	465	524	23436	1.63511	0.0335398	0.456034	1.47444	0.0324427	ERCC2//ERCC4//RCOR2//CORO2A//BHLHE41//FOXH1//CEBPA//TEAD2//POU2AF1//RXRA//RUNX2//XRCC6//PAX8//PKNOX1//POU3F1//TBX2//YY1
GO:0005764	lysosome	Cellular component	16	431	524	23436	1.66033	0.0341398	0.456823	1.46674	0.0305344	TM6SF1//ABCA2//CD68//MCOLN3//NSG2//BORCS5//APOE//AQP2//PSAP//RAB3A//SFTPB//CLTC//WDR48//AP5S1//CCDC115//DPP7
GO:0000323	lytic vacuole	Cellular component	16	432	524	23436	1.65649	0.0347546	0.457783	1.45899	0.0305344	TM6SF1//ABCA2//APOE//AQP2//CD68//NSG2//PSAP//RAB3A//SFTPB//CLTC//WDR48//BORCS5//AP5S1//CCDC115//DPP7//MCOLN3
GO:0031514	motile cilium	Cellular component	9	199	524	23436	2.02275	0.0355283	0.460775	1.44942	0.0171756	AK1//PRKACA//SAXO1//LYZL6//DNAH8//RSPH9//GLI2//DNAH2//AK7
GO:0031312	extrinsic component of organelle membrane	Cellular component	4	56	524	23436	3.19466	0.0364252	0.465249	1.4386	0.00763359	SOX10//CCDC115//AMPH//CLTC
GO:0042824	MHC class I peptide loading complex	Cellular component	2	14	524	23436	6.38931	0.0380156	0.473678	1.42004	0.00381679	H2-D1//TAPBP
GO:0098794	postsynapse	Cellular component	24	727	524	23436	1.47648	0.0382089	0.473678	1.41784	0.0458015	CAMK2A//CDH2//IL1R1//MAPT//NCOA2//PTCH1//MAP2K1//RGS14//CAMK2N1//CACNG8//PRKACA//FBXO2//DLGAP3//PPP1R1B//HPCA//ERBB3//GABRD//OPRD1//RUSC1//KCNA1//FXYD6//DLGAP4//ADGRB3//SLC29A1
GO:0034358	plasma lipoprotein particle	Cellular component	3	34	524	23436	3.94634	0.0398481	0.479885	1.39959	0.00572519	APOA4//APOC2//APOE
GO:1990777	lipoprotein particle	Cellular component	3	34	524	23436	3.94634	0.0398481	0.479885	1.39959	0.00572519	APOA4//APOC2//APOE
GO:0005929	cilium	Cellular component	21	622	524	23436	1.51001	0.0412455	0.489717	1.38462	0.0400763	AK1//PTPRK//SAXO1//CENPF//GLI2//MAPT//PRKACA//DNAH2//RSPH9//DNAH8//LYZL6//AK7//UNC119B//TMEM231//NME7//TUBA3A//PHLPP1//GRXCR1//ADCY6//PTCH1//BEST2
GO:0031011	Ino80 complex	Cellular component	2	15	524	23436	5.96336	0.0432275	0.501373	1.36424	0.00381679	YY1//NFRKB
GO:0042995	cell projection	Cellular component	67	2435	524	23436	1.23063	0.0434166	0.501373	1.36234	0.127863	AK1//MYO9B//TLN1//VIL1//PTPRK//FLOT2//SAXO1//UNC119B//ADCY6//DNAH8//GLI2//PRKACA//PTCH1//BEST2//TUBA3A//TMEM231//DNAH2//GRXCR1//LYZL6//RSPH9//AK7//CENPF//MAPT//CDH2//PARVB//ARPC3//RAB13//GDPD2//CAMK2A//HCFC1//HPCA//IL1R1//KCNA1//RAB3A//RXRA//NPTN//MAP2K1//SMURF1//OLFR55//APOE//HTR1D//NCOA2//NSG2//RIN1//DLGAP4//ACAD9//AMIGO1//RGS14//BRINP1//TRPM5//CAMK2N1//FOLR1//ANPEP//NPC1L1//OPRD1//CACNG8//NME7…
GO:0032994	protein-lipid complex	Cellular component	3	36	524	23436	3.7271	0.0460308	0.505086	1.33695	0.00572519	APOA4//APOC2//APOE
GO:0005875	microtubule associated complex	Cellular component	7	147	524	23436	2.12977	0.0475424	0.505086	1.32292	0.0133588	DCTN5//KIF26A//KLC4//BORCS5//DNAH8//DNAH2//HAUS8
GO:0033202	DNA helicase complex	Cellular component	2	16	524	23436	5.59065	0.0486872	0.505086	1.31259	0.00381679	YY1//NFRKB
GO:0044327	dendritic spine head	Cellular component	2	16	524	23436	5.59065	0.0486872	0.505086	1.31259	0.00381679	HPCA//PPP1R1B
GO:0098981	cholinergic synapse	Cellular component	2	16	524	23436	5.59065	0.0486872	0.505086	1.31259	0.00381679	DLGAP4//DLGAP3
GO:0032040	small-subunit processome	Cellular component	3	37	524	23436	3.62637	0.0492892	0.505086	1.30725	0.00572519	IMP4//NOP56//MPHOSPH10
GO:0070013	intracellular organelle lumen	Cellular component	101	3867	524	23436	1.16815	0.0494509	0.505086	1.30583	0.192748	HCFC1//KANSL2//DPF3//WDR74//XRCC6//POLD1//TERF1//ERCC4//SLX4//IRF4//RUNX2//FOXH1//RXRA//YY1//NPM2//HMG20B//4930447C04RIK//ZFP385B//IMP4//TIMM13//NOP56//GCK//CENPF//OAS1C//CBFA2T3//CCNA2//CEBPA//CELSR1//CYP24A1//DVL2//ERCC2//SMARCAD1//GRB2//GSTT2//HNRNPL//PRMT1//NCOA2//NFIX//PAX8//PEPD//RBP1//RNF4//SOX10//NEK11//SENP6//TEAD2//TGIF1//UPP1//IKZF2//HNRNPUL1//SMG1//PALB2//MAGEA10//OAS1B//SIVA1//ERCC6/…
GO:0030016	myofibril	Cellular component	9	212	524	23436	1.89871	0.0496062	0.505086	1.30446	0.0171756	OBSCN//LMOD1//TIMP4//AK1//MMP2//ANKRD2//PYGM//PDLIM2//MYL3
GO:0031974	membrane-enclosed lumen	Cellular component	101	3868	524	23436	1.16785	0.0497297	0.505086	1.30338	0.192748	HCFC1//KANSL2//DPF3//WDR74//XRCC6//POLD1//TERF1//ERCC4//SLX4//IRF4//RUNX2//FOXH1//RXRA//YY1//NPM2//HMG20B//4930447C04RIK//ZFP385B//IMP4//TIMM13//NOP56//GCK//CENPF//OAS1C//CBFA2T3//CCNA2//CEBPA//CELSR1//CYP24A1//DVL2//ERCC2//SMARCAD1//GRB2//GSTT2//HNRNPL//PRMT1//NCOA2//NFIX//PAX8//PEPD//RBP1//RNF4//SOX10//NEK11//SENP6//TEAD2//TGIF1//UPP1//IKZF2//HNRNPUL1//SMG1//PALB2//MAGEA10//OAS1B//SIVA1//ERCC6/…
GO:0043233	organelle lumen	Cellular component	101	3868	524	23436	1.16785	0.0497297	0.505086	1.30338	0.192748	HCFC1//KANSL2//DPF3//WDR74//XRCC6//POLD1//TERF1//ERCC4//SLX4//IRF4//RUNX2//FOXH1//RXRA//YY1//NPM2//HMG20B//4930447C04RIK//ZFP385B//IMP4//TIMM13//NOP56//GCK//CENPF//OAS1C//CBFA2T3//CCNA2//CEBPA//CELSR1//CYP24A1//DVL2//ERCC2//SMARCAD1//GRB2//GSTT2//HNRNPL//PRMT1//NCOA2//NFIX//PAX8//PEPD//RBP1//RNF4//SOX10//NEK11//SENP6//TEAD2//TGIF1//UPP1//IKZF2//HNRNPUL1//SMG1//PALB2//MAGEA10//OAS1B//SIVA1//ERCC6/…
