# Supplementary material for: Abnormal transcriptome-wide DNA demethylation induced by folate deficiency causes neural tube defects
Source: Front Genet. 2022 Sep 19;13:987210. doi: 10.3389/fgene.2022.987210 (PMC9529027; doi:10.3389/fgene.2022.987210)
Supplement: Supplementary file 6 [file DataSheet1.zip › supplementary table 16-33/S17 hMeDIP-GO BP_result Up.xls]

## Sheet: BP
S17 hMeDIP-GO BP_result Up
#Column "GO.ID" stands for the ID of gene ontology term
#Column "Term" stands for the name of gene ontology term
#Column "Ontology" stands for the ontology of GOID belongs to
#Column "Count" stands for the number of DE genes associated with the listed GOID
#Column "Pop.Hits" stands for the number of background population genes associated with the listed GOID
#Column "List.Total" stands for the total number of DE genes
#Column "Pop.Total" stands for the total number of background population genes
#Column "Fold.Enrichment" stands for the Fold Enrichment value of the GOID, it equals (Count/Pop.Hits)/(List.Total/Pop.Total)
#Column "Pvalue" stands for the significance testing value of the GOID
#Column "FDR" stands for the false discovery rate of the GOID, using Benjamini & Hochberg (1995) method
#Column "Enrichment.Score" stands for the Enrichment Score value of the GOID, it equals (-log10(Pvalue))
#Column "Gene.Ratio" stands for the Gene Ratio value genes associated with the GOID, it equals (Count/List.Total)
#Column "GENES" stands for the DE genes associated with the GOID
GO.ID	Term	Ontology	Count	Pop.Hits	List.Total	Pop.Total	Fold.Enrichment	Pvalue	FDR	Enrichment.Score	Gene.Ratio	GENES
GO:0006950	response to stress	Biological process	126	3615	534	23210	1.51494	6.48983e-07	0.00264274	6.18777	0.235955	NUDT15//UCP2//ERCC6//SLX4//ERCC2//YY1//PALB2//ERCC4//WDR48//AP5S1//XRCC3//SMARCAD1//POLD1//NEUROD2//ASIC4//BRINP1//LYPD1//ALDH3A1//CBFA2T3//MMP2//PGF//PYGM//TLR6//RAB3A//H2-T23//MASP2//EPX//XRCC6//APOA4//CREB3//TIMP1//CD68//AK7//HP//DNASE1//CAMK2A//SMG1//NFRKB//JMY//CUL4A//H2-L//TAPBP//DEFB10//IL1R1//P2RX7//PTGER1//IL17C//CCL26//MAPK13//GNL1//TANK//ZBTB42//APOE//GPX3//NAPRT//MAP2K1//RGS14//XBP1//…
GO:0065007	biological regulation	Biological process	333	12124	534	23210	1.1938	1.16273e-06	0.00264274	5.93452	0.623596	SMARCAD1//ERCC2//CCNA2//CCNJL//CBFA2T3//CEBPA//FOXH1//FBP1//FOXS1//GLI2//HCFC1//HES5//MDFI//NCOA2//NFIX//NPAS1//PTCH1//RXRA//SORBS3//TBR1//TBX2//TGIF1//XBP1//YY1//ZFP382//VAX2//FOXO6//ZBTB42//PIAS1//ANKRD2//NRIP2//PHF19//BHLHE41//MAPK13//ITPKB//SMG1//P2RX7//MAP2K1//HNRNPL//CELF6//XRCC3//XRCC6//TERF1//ERCC4//PDE1B//CREB3//KIF26A//NMU//GCK//HCAR2//H2-T23//NPTN//TWSG1//CCDC88B//MASP2//ANKRD11//H2-D1…
GO:0009628	response to abiotic stimulus	Biological process	49	1030	534	23210	2.06772	1.37502e-06	0.00264274	5.86169	0.0917603	ALDH3A1//CBFA2T3//MMP2//PGF//PYGM//UCP2//MAPK13//PDE6C//PDE1B//PPP1R1B//RGS14//PIAS1//FOXB1//IL1R1//ERCC2//ERCC6//ERCC4//UACA//P2RX7//SAXO1//XRCC6//YY1//PRKACA//HSPA14//ARPP21//BMF//POLD1//PTPRK//N4BP1//ANKRD2//MIR199A-1//CCDC115//AQP2//SIPA1//KCNA1//RAB3A//XBP1//PCK1//NFE2L1//MC1R//NEUROD2//NOS3//CBS//OPRD1//GRB2//TANK//RNF4//MAPT//MAP2K1
GO:0060255	regulation of macromolecule metabolic process	Biological process	177	5635	534	23210	1.36525	1.82073e-06	0.00264274	5.73975	0.331461	SMARCAD1//ERCC2//CCNA2//CCNJL//CBFA2T3//CEBPA//FOXH1//FBP1//FOXS1//GLI2//HCFC1//HES5//MDFI//NCOA2//NFIX//NPAS1//PTCH1//RXRA//SORBS3//TBR1//TBX2//TGIF1//XBP1//YY1//ZFP382//VAX2//FOXO6//ZBTB42//PIAS1//ANKRD2//NRIP2//PHF19//BHLHE41//SMG1//P2RX7//MAP2K1//HNRNPL//CELF6//NPTN//TWSG1//CCDC88B//ITPKB//PHLPP1//PRR5//DVL2//PGF//LIMCH1//H2-T23//RUNX2//CREB3//HMG20B//HOXA6//PRMT1//IRF4//NEUROD2//NFE2L1//PAX8…
GO:0019222	regulation of metabolic process	Biological process	188	6075	534	23210	1.34507	1.94577e-06	0.00264274	5.71091	0.35206	SMARCAD1//ERCC2//CCNA2//CCNJL//CBFA2T3//CEBPA//FOXH1//FBP1//FOXS1//GLI2//HCFC1//HES5//MDFI//NCOA2//NFIX//NPAS1//PTCH1//RXRA//SORBS3//TBR1//TBX2//TGIF1//XBP1//YY1//ZFP382//VAX2//FOXO6//ZBTB42//PIAS1//ANKRD2//NRIP2//PHF19//BHLHE41//SMG1//P2RX7//MAP2K1//HNRNPL//CELF6//NPTN//TWSG1//CCDC88B//ITPKB//PHLPP1//PRR5//DVL2//PGF//LIMCH1//H2-T23//RUNX2//CREB3//HMG20B//HOXA6//PRMT1//IRF4//NEUROD2//NFE2L1//PAX8…
GO:0051171	regulation of nitrogen compound metabolic process	Biological process	158	5001	534	23210	1.3732	6.46791e-06	0.00653324	5.18924	0.29588	SMARCAD1//ERCC2//CCNA2//CCNJL//CBFA2T3//CEBPA//FOXH1//FBP1//FOXS1//GLI2//HCFC1//HES5//MDFI//NCOA2//NFIX//NPAS1//PTCH1//RXRA//SORBS3//TBR1//TBX2//TGIF1//XBP1//YY1//ZFP382//VAX2//FOXO6//ZBTB42//PIAS1//ANKRD2//NRIP2//PHF19//BHLHE41//P2RX7//MAP2K1//HNRNPL//CELF6//ITPKB//PHLPP1//PRR5//DVL2//PGF//LIMCH1//RUNX2//CREB3//HMG20B//HOXA6//PRMT1//IRF4//NEUROD2//NFE2L1//PAX8//PKNOX1//POU3F1//SOX10//CSRNP1//TEA…
GO:0050789	regulation of biological process	Biological process	315	11514	534	23210	1.1891	6.73431e-06	0.00653324	5.17171	0.589888	SMARCAD1//ERCC2//CCNA2//CCNJL//CBFA2T3//CEBPA//FOXH1//FBP1//FOXS1//GLI2//HCFC1//HES5//MDFI//NCOA2//NFIX//NPAS1//PTCH1//RXRA//SORBS3//TBR1//TBX2//TGIF1//XBP1//YY1//ZFP382//VAX2//FOXO6//ZBTB42//PIAS1//ANKRD2//NRIP2//PHF19//BHLHE41//MAPK13//ITPKB//SMG1//P2RX7//MAP2K1//HNRNPL//CELF6//CREB3//KIF26A//H2-T23//NPTN//TWSG1//CCDC88B//MASP2//H2-D1//H2-L//PHLPP1//PRR5//DVL2//PGF//LIMCH1//APOE//VASH1//MYL3//N…
GO:0080090	regulation of primary metabolic process	Biological process	161	5149	534	23210	1.35905	9.25106e-06	0.00785299	5.03381	0.301498	SMARCAD1//ERCC2//CCNA2//CCNJL//CBFA2T3//CEBPA//FOXH1//FBP1//FOXS1//GLI2//HCFC1//HES5//MDFI//NCOA2//NFIX//NPAS1//PTCH1//RXRA//SORBS3//TBR1//TBX2//TGIF1//XBP1//YY1//ZFP382//VAX2//FOXO6//ZBTB42//PIAS1//ANKRD2//NRIP2//PHF19//BHLHE41//P2RX7//MAP2K1//HNRNPL//CELF6//ITPKB//PHLPP1//PRR5//DVL2//PGF//LIMCH1//RUNX2//CREB3//HMG20B//HOXA6//PRMT1//IRF4//NEUROD2//NFE2L1//PAX8//PKNOX1//POU3F1//SOX10//CSRNP1//TEA…
GO:0071704	organic substance metabolic process	Biological process	277	9916	534	23210	1.21416	1.04108e-05	0.00785554	4.98252	0.518727	SMARCAD1//ERCC2//HSD17B4//CEBPA//CCNA2//CCNJL//CBFA2T3//FOXH1//FBP1//FOXS1//GLI2//HCFC1//HES5//MDFI//NCOA2//NFIX//NPAS1//PTCH1//RXRA//SORBS3//TBR1//TBX2//TGIF1//XBP1//YY1//ZFP382//VAX2//FOXO6//ZBTB42//PIAS1//ANKRD2//NRIP2//PHF19//BHLHE41//MAPK13//ITPKB//SMG1//P2RX7//MAP2K1//NFE2L1//RUSC1//SMURF1//HNRNPL//CELF6//BUD13//U2AF1L4//SLX4//ERCC4//XRCC3//XRCC6//TERF1//PALB2//WDR48//AP5S1//POLD1//DNASE1//…
GO:0048519	negative regulation of biological process	Biological process	163	5281	534	23210	1.34155	1.67859e-05	0.0113993	4.77506	0.305243	CBFA2T3//CEBPA//FOXH1//FBP1//FOXS1//GLI2//HCFC1//HES5//MDFI//NCOA2//NFIX//NPAS1//PTCH1//RXRA//SORBS3//TBR1//TBX2//TGIF1//XBP1//YY1//ZFP382//VAX2//FOXO6//ZBTB42//PIAS1//ANKRD2//NRIP2//PHF19//BHLHE41//SMG1//NPTN//TWSG1//APOE//VASH1//CD68//DXO//CAMK2N1//AK1//MAP2K1//IRF6//BRINP1//JMY//TERF1//ERBB3//MMP2//NOS3//PTPRK//FBXO2//TMEM127//RGS14//KIF26A//TIMP4//SERPINC1//TIMP1//TIMP3//SERPINA11//SERPINB1C/…
GO:0006979	response to oxidative stress	Biological process	24	400	534	23210	2.60787	2.13602e-05	0.01226	4.6704	0.0449438	NUDT15//UCP2//ERCC6//APOA4//MAPT//UACA//NOS3//NFE2L1//XBP1//MMP2//PTPRK//HP//ANKRD2//MAPK13//GPR37//PSAP//TLR6//APOE//EPX//ERCC2//GPX3//NAPRT//MAP2K1//RGS14
GO:0031323	regulation of cellular metabolic process	Biological process	164	5344	534	23210	1.33386	2.16639e-05	0.01226	4.66426	0.307116	SMARCAD1//ERCC2//CCNA2//CCNJL//CBFA2T3//CEBPA//FOXH1//FBP1//FOXS1//GLI2//HCFC1//HES5//MDFI//NCOA2//NFIX//NPAS1//PTCH1//RXRA//SORBS3//TBR1//TBX2//TGIF1//XBP1//YY1//ZFP382//VAX2//FOXO6//ZBTB42//PIAS1//ANKRD2//NRIP2//PHF19//BHLHE41//P2RX7//MAP2K1//HNRNPL//CELF6//ITPKB//PHLPP1//PRR5//DVL2//PGF//LIMCH1//RUNX2//CREB3//HMG20B//HOXA6//PRMT1//IRF4//NEUROD2//NFE2L1//PAX8//PKNOX1//POU3F1//SOX10//CSRNP1//TEA…
GO:0019219	regulation of nucleobase-containing compound metabolic process	Biological process	108	3213	534	23210	1.46099	2.57205e-05	0.013436	4.58972	0.202247	SMARCAD1//ERCC2//CBFA2T3//CEBPA//FOXH1//FBP1//FOXS1//GLI2//HCFC1//HES5//MDFI//NCOA2//NFIX//NPAS1//PTCH1//RXRA//SORBS3//TBR1//TBX2//TGIF1//XBP1//YY1//ZFP382//VAX2//FOXO6//ZBTB42//PIAS1//ANKRD2//NRIP2//PHF19//BHLHE41//HNRNPL//CELF6//RUNX2//CREB3//HMG20B//HOXA6//PRMT1//IRF4//NEUROD2//NFE2L1//PAX8//PKNOX1//POU3F1//SOX10//CSRNP1//TEAD2//TSC22D1//ZSCAN21//SOHLH1//IRF6//SFMBT1//FOXB1//ZFP467//RFX4//SAP2…
GO:1901362	organic cyclic compound biosynthetic process	Biological process	112	3380	534	23210	1.44024	3.25413e-05	0.0145766	4.48756	0.209738	CBFA2T3//CEBPA//FOXH1//FBP1//FOXS1//GLI2//HCFC1//HES5//MDFI//NCOA2//NFIX//NPAS1//PTCH1//RXRA//SORBS3//TBR1//TBX2//TGIF1//XBP1//YY1//ZFP382//VAX2//FOXO6//ZBTB42//PIAS1//ANKRD2//NRIP2//PHF19//BHLHE41//POLD1//PRPSAP2//PTH2//ADCY6//AK1//NPPB//NME7//NUDT15//CREB3//PAX8//PPP1R1B//RUNX2//HMG20B//HOXA6//PRMT1//IRF4//NEUROD2//NFE2L1//PKNOX1//POU3F1//SOX10//CSRNP1//TEAD2//TSC22D1//ZSCAN21//SOHLH1//IRF6//SF…
GO:0008152	metabolic process	Biological process	286	10431	534	23210	1.19172	3.2581e-05	0.0145766	4.48704	0.535581	SMARCAD1//ERCC2//HSD17B4//BECN2//RUFY4//CEBPA//CCNA2//CCNJL//CBFA2T3//FOXH1//FBP1//FOXS1//GLI2//HCFC1//HES5//MDFI//NCOA2//NFIX//NPAS1//PTCH1//RXRA//SORBS3//TBR1//TBX2//TGIF1//XBP1//YY1//ZFP382//VAX2//FOXO6//ZBTB42//PIAS1//ANKRD2//NRIP2//PHF19//BHLHE41//MAPK13//ITPKB//SMG1//P2RX7//MAP2K1//NFE2L1//RUSC1//SMURF1//HNRNPL//CELF6//BUD13//U2AF1L4//SLX4//ERCC4//XRCC3//XRCC6//TERF1//PALB2//WDR48//AP5S1//P…
GO:0033554	cellular response to stress	Biological process	67	1763	534	23210	1.6518	3.43434e-05	0.0145766	4.46416	0.125468	SLX4//ERCC2//YY1//PALB2//ERCC4//WDR48//AP5S1//XRCC3//SMARCAD1//POLD1//XRCC6//SMG1//NFRKB//ERCC6//JMY//CUL4A//GNL1//TANK//ZBTB42//CREB3//XBP1//BECN2//MDFI//UACA//MAPT//BMF//4930447C04RIK//MMP2//APOA4//NOS3//FBXO44//FBXO2//HERPUD2//MAP2K1//FOLR1//NEK11//HNRNPL//NFE2L1//PRKACA//HSPA14//ARPP21//PTPRK//GCK//AQP2//SIPA1//GRB2//CBS//DVL2//TLR6//SAMD5//ANKRD2//RGS14//PHLPP1//LTBR//PCK1//MAPK13//SMURF1//S…
GO:0006509	membrane protein ectodomain proteolysis	Biological process	7	41	534	23210	7.42075	3.74282e-05	0.0149514	4.4268	0.0131086	APOE//SNX33//TIMP4//TIMP1//TIMP3//P2RX7//PSENEN
GO:0019438	aromatic compound biosynthetic process	Biological process	108	3255	534	23210	1.44214	4.43486e-05	0.0167317	4.35312	0.202247	CBFA2T3//CEBPA//FOXH1//FBP1//FOXS1//GLI2//HCFC1//HES5//MDFI//NCOA2//NFIX//NPAS1//PTCH1//RXRA//SORBS3//TBR1//TBX2//TGIF1//XBP1//YY1//ZFP382//VAX2//FOXO6//ZBTB42//PIAS1//ANKRD2//NRIP2//PHF19//BHLHE41//POLD1//PRPSAP2//PTH2//ADCY6//AK1//NPPB//NME7//NUDT15//CREB3//PAX8//PPP1R1B//RUNX2//HMG20B//HOXA6//PRMT1//IRF4//NEUROD2//NFE2L1//PKNOX1//POU3F1//SOX10//CSRNP1//TEAD2//TSC22D1//ZSCAN21//SOHLH1//IRF6//SF…
GO:0043170	macromolecule metabolic process	Biological process	238	8472	534	23210	1.22103	6.48023e-05	0.0231617	4.18841	0.445693	SMARCAD1//ERCC2//CCNA2//CCNJL//CBFA2T3//CEBPA//FOXH1//FBP1//FOXS1//GLI2//HCFC1//HES5//MDFI//NCOA2//NFIX//NPAS1//PTCH1//RXRA//SORBS3//TBR1//TBX2//TGIF1//XBP1//YY1//ZFP382//VAX2//FOXO6//ZBTB42//PIAS1//ANKRD2//NRIP2//PHF19//BHLHE41//MAPK13//ITPKB//SMG1//P2RX7//MAP2K1//NFE2L1//RUSC1//SMURF1//HNRNPL//CELF6//BUD13//U2AF1L4//SLX4//ERCC4//XRCC3//XRCC6//TERF1//PALB2//WDR48//AP5S1//POLD1//DNASE1//RPP30//NP…
GO:0034654	nucleobase-containing compound biosynthetic process	Biological process	105	3179	534	23210	1.4356	6.98087e-05	0.0237035	4.15609	0.196629	CBFA2T3//CEBPA//FOXH1//FBP1//FOXS1//GLI2//HCFC1//HES5//MDFI//NCOA2//NFIX//NPAS1//PTCH1//RXRA//SORBS3//TBR1//TBX2//TGIF1//XBP1//YY1//ZFP382//VAX2//FOXO6//ZBTB42//PIAS1//ANKRD2//NRIP2//PHF19//BHLHE41//POLD1//PRPSAP2//PTH2//ADCY6//AK1//NPPB//NME7//NUDT15//CREB3//PAX8//PPP1R1B//RUNX2//HMG20B//HOXA6//PRMT1//IRF4//NEUROD2//NFE2L1//PKNOX1//POU3F1//SOX10//CSRNP1//TEAD2//TSC22D1//ZSCAN21//SOHLH1//IRF6//SF…
GO:0007610	behavior	Biological process	34	725	534	23210	2.03833	7.81659e-05	0.0252774	4.10698	0.0636704	TBR1//NEUROD2//ASIC4//BRINP1//LYPD1//CNTFR//GLP1R//MAPT//AMPH//RGS14//PPP1R1B//RIN1//FOXO6//APOE//QRFP//CELSR1//MCOLN3//PDE1B//AGRP//OPRD1//SEZ6L//MIR96//PIAS1//FOXB1//GPR37//NPAS1//PYY//NMU//NCOA2//HTR1D//MC1R//ADGRB3//CELF6//PSAP
GO:0018130	heterocycle biosynthetic process	Biological process	106	3243	534	23210	1.42067	9.69107e-05	0.0288047	4.01363	0.198502	CBFA2T3//CEBPA//FOXH1//FBP1//FOXS1//GLI2//HCFC1//HES5//MDFI//NCOA2//NFIX//NPAS1//PTCH1//RXRA//SORBS3//TBR1//TBX2//TGIF1//XBP1//YY1//ZFP382//VAX2//FOXO6//ZBTB42//PIAS1//ANKRD2//NRIP2//PHF19//BHLHE41//POLD1//PRPSAP2//PTH2//ADCY6//AK1//NPPB//NME7//NUDT15//CREB3//PAX8//PPP1R1B//RUNX2//HMG20B//HOXA6//PRMT1//IRF4//NEUROD2//NFE2L1//PKNOX1//POU3F1//SOX10//CSRNP1//TEAD2//TSC22D1//ZSCAN21//SOHLH1//IRF6//SF…
GO:0007218	neuropeptide signaling pathway	Biological process	9	81	534	23210	4.82938	0.00010126	0.0288047	3.99456	0.0168539	PTH2//AGRP//GLP1R//NPPB//OPRD1//PPY//PYY//QRFP//NMU
GO:0007584	response to nutrient	Biological process	10	100	534	23210	4.34644	0.000103666	0.0288047	3.98436	0.0187266	XBP1//RBP1//P2RX7//CYP24A1//CBS//FOLR1//AMIGO1//SERPINC1//MAPT//AACS
GO:0006807	nitrogen compound metabolic process	Biological process	240	8614	534	23210	1.21099	0.00010604	0.0288047	3.97453	0.449438	SMARCAD1//ERCC2//CEBPA//CCNA2//CCNJL//CBFA2T3//FOXH1//FBP1//FOXS1//GLI2//HCFC1//HES5//MDFI//NCOA2//NFIX//NPAS1//PTCH1//RXRA//SORBS3//TBR1//TBX2//TGIF1//XBP1//YY1//ZFP382//VAX2//FOXO6//ZBTB42//PIAS1//ANKRD2//NRIP2//PHF19//BHLHE41//MAPK13//ITPKB//SMG1//P2RX7//MAP2K1//NFE2L1//RUSC1//SMURF1//HNRNPL//CELF6//BUD13//U2AF1L4//SLX4//ERCC4//XRCC3//XRCC6//TERF1//PALB2//WDR48//AP5S1//POLD1//DNASE1//RPP30//PH…
GO:0046483	heterocycle metabolic process	Biological process	144	4720	534	23210	1.32603	0.000117585	0.0303002	3.92965	0.269663	SMARCAD1//ERCC2//CBFA2T3//CEBPA//FOXH1//FBP1//FOXS1//GLI2//HCFC1//HES5//MDFI//NCOA2//NFIX//NPAS1//PTCH1//RXRA//SORBS3//TBR1//TBX2//TGIF1//XBP1//YY1//ZFP382//VAX2//FOXO6//ZBTB42//PIAS1//ANKRD2//NRIP2//PHF19//BHLHE41//SMG1//HNRNPL//CELF6//BUD13//U2AF1L4//SLX4//ERCC4//XRCC3//XRCC6//TERF1//PALB2//WDR48//AP5S1//POLD1//DNASE1//RPP30//GCK//PGAM2//AK1//AK7//PRPSAP2//NME7//PTH2//ADCY6//NPPB//NUDT15//UPP1/…
GO:0051043	regulation of membrane protein ectodomain proteolysis	Biological process	5	22	534	23210	9.87828	0.000120469	0.0303002	3.91912	0.0093633	APOE//SNX33//TIMP4//TIMP1//TIMP3
GO:0045893	positive regulation of transcription, DNA-templated	Biological process	58	1533	534	23210	1.64445	0.000135123	0.0304756	3.86927	0.108614	CREB3//XBP1//ERCC6//MAP2K1//RHOQ//RUNX2//CEBPA//CSF3//ERCC2//FOXH1//XRCC6//GLI2//GLP1R//HES5//IRF4//MC1R//NCOA2//NEUROD2//NFE2L1//NFIX//NPAS1//PAX8//PKNOX1//POU2AF1//POU3F1//RNF4//RXRA//SOX10//TBR1//TBX2//CSRNP1//TEAD2//TSC22D1//UTF1//ZFP523//YY1//ZSCAN21//SOHLH1//IKZF2//CAPRIN2//FOXO6//IRF6//ZFP467//DPF3//RFX4//PCK1//NACA//APOE//CCNA2//DVL2//DYRK1B//HCFC1//PTCH1//TFAM//PCID2//PIAS1//PHF19//ZFP423
GO:0006366	transcription by RNA polymerase II	Biological process	70	1953	534	23210	1.55786	0.000137727	0.0304756	3.86098	0.131086	CBFA2T3//CEBPA//FOXH1//FBP1//FOXS1//GLI2//HCFC1//HES5//MDFI//NCOA2//NFIX//NPAS1//PTCH1//RXRA//SORBS3//TBR1//TBX2//TGIF1//XBP1//YY1//ZFP382//VAX2//FOXO6//ZBTB42//PIAS1//ANKRD2//NRIP2//PHF19//BHLHE41//ABCA2//NFE2L1//PKNOX1//POU3F1//CIAO1//CCNL2//JMY//FOXB1//RFX4//LIME1//SOX10//PCID2//CREB3//MAP2K1//RHOQ//RUNX2//CSF3//ERCC2//XRCC6//GLP1R//IRF4//MC1R//NEUROD2//PAX8//POU2AF1//RNF4//CSRNP1//TEAD2//TSC2…
GO:0009314	response to radiation	Biological process	22	395	534	23210	2.4208	0.000138036	0.0304756	3.86001	0.0411985	PDE6C//PDE1B//PPP1R1B//RGS14//PIAS1//FOXB1//ERCC2//ERCC6//ERCC4//UACA//XRCC6//YY1//BMF//POLD1//PTPRK//MAPK13//N4BP1//MC1R//GRB2//TANK//RNF4//IL1R1
GO:1903508	positive regulation of nucleic acid-templated transcription	Biological process	58	1537	534	23210	1.64017	0.000144716	0.0304756	3.83948	0.108614	CREB3//XBP1//ERCC6//MAP2K1//APOE//RUNX2//CCNA2//CEBPA//DVL2//DYRK1B//ERCC2//FOXH1//XRCC6//GLI2//HCFC1//HES5//IRF4//NFE2L1//PAX8//PKNOX1//POU3F1//PTCH1//RNF4//RXRA//SOX10//TEAD2//TFAM//ZSCAN21//SOHLH1//PCID2//IRF6//PIAS1//PHF19//ZFP423//RHOQ//CSF3//GLP1R//MC1R//NCOA2//NEUROD2//NFIX//NPAS1//POU2AF1//TBR1//TBX2//CSRNP1//TSC22D1//UTF1//ZFP523//YY1//IKZF2//CAPRIN2//FOXO6//ZFP467//DPF3//RFX4//PCK1//NACA
GO:1902680	positive regulation of RNA biosynthetic process	Biological process	58	1538	534	23210	1.6391	0.000147209	0.0304756	3.83207	0.108614	CREB3//XBP1//ERCC6//MAP2K1//APOE//RUNX2//CCNA2//CEBPA//DVL2//DYRK1B//ERCC2//FOXH1//XRCC6//GLI2//HCFC1//HES5//IRF4//NFE2L1//PAX8//PKNOX1//POU3F1//PTCH1//RNF4//RXRA//SOX10//TEAD2//TFAM//ZSCAN21//SOHLH1//PCID2//IRF6//PIAS1//PHF19//ZFP423//RHOQ//CSF3//GLP1R//MC1R//NCOA2//NEUROD2//NFIX//NPAS1//POU2AF1//TBR1//TBX2//CSRNP1//TSC22D1//UTF1//ZFP523//YY1//IKZF2//CAPRIN2//FOXO6//ZFP467//DPF3//RFX4//PCK1//NACA
GO:0006139	nucleobase-containing compound metabolic process	Biological process	140	4586	534	23210	1.32687	0.000148092	0.0304756	3.82947	0.262172	SMARCAD1//ERCC2//CBFA2T3//CEBPA//FOXH1//FBP1//FOXS1//GLI2//HCFC1//HES5//MDFI//NCOA2//NFIX//NPAS1//PTCH1//RXRA//SORBS3//TBR1//TBX2//TGIF1//XBP1//YY1//ZFP382//VAX2//FOXO6//ZBTB42//PIAS1//ANKRD2//NRIP2//PHF19//BHLHE41//SMG1//HNRNPL//CELF6//BUD13//U2AF1L4//SLX4//ERCC4//XRCC3//XRCC6//TERF1//PALB2//WDR48//AP5S1//POLD1//DNASE1//RPP30//GCK//PGAM2//PRPSAP2//AK1//NME7//AK7//PTH2//ADCY6//NPPB//NUDT15//UPP1/…
GO:0033619	membrane protein proteolysis	Biological process	7	51	534	23210	5.9657	0.000158067	0.0308414	3.80116	0.0131086	P2RX7//PSENEN//APOE//SNX33//TIMP4//TIMP1//TIMP3
GO:0006725	cellular aromatic compound metabolic process	Biological process	145	4791	534	23210	1.31545	0.000161745	0.0308414	3.79117	0.271536	SMARCAD1//ERCC2//CBFA2T3//CEBPA//FOXH1//FBP1//FOXS1//GLI2//HCFC1//HES5//MDFI//NCOA2//NFIX//NPAS1//PTCH1//RXRA//SORBS3//TBR1//TBX2//TGIF1//XBP1//YY1//ZFP382//VAX2//FOXO6//ZBTB42//PIAS1//ANKRD2//NRIP2//PHF19//BHLHE41//SMG1//HNRNPL//CELF6//BUD13//U2AF1L4//SLX4//ERCC4//XRCC3//XRCC6//TERF1//PALB2//WDR48//AP5S1//POLD1//DNASE1//RPP30//GCK//PGAM2//AK1//AK7//PRPSAP2//NME7//PTH2//ADCY6//NPPB//NUDT15//UPP1/…
GO:0048518	positive regulation of biological process	Biological process	179	6149	534	23210	1.26527	0.000163494	0.0308414	3.7865	0.335206	P2RX7//MAP2K1//H2-T23//CCDC88B//MASP2//H2-D1//H2-L//PRR5//DVL2//PGF//XBP1//LIMCH1//SOX10//XRCC6//TNFSF13//CREB3//ERCC6//MDFI//ALDH3A1//AVPR2//RUNX2//CNTFR//CSF3//ERBB3//GLI2//GLP1R//HES5//PRMT1//PRKACA//TBX2//TSC22D1//TIAL1//TIMP1//MIR24-1//CUL4A//NMU//ALOX12B//HCFC1//NOS3//POU3F1//TLR6//YY1//VASH1//CAMK2N1//VIL1//CAMK2A//MC1R//NPPB//AK1//TWSG1//APOA4//APOE//PTCH1//APOC2//HP//UCP2//MAPT//AMIGO1//…
GO:0006357	regulation of transcription by RNA polymerase II	Biological process	68	1897	534	23210	1.55803	0.000172512	0.0313978	3.76318	0.127341	CBFA2T3//CEBPA//FOXH1//FBP1//FOXS1//GLI2//HCFC1//HES5//MDFI//NCOA2//NFIX//NPAS1//PTCH1//RXRA//SORBS3//TBR1//TBX2//TGIF1//XBP1//YY1//ZFP382//VAX2//FOXO6//ZBTB42//PIAS1//ANKRD2//NRIP2//PHF19//BHLHE41//CREB3//MAP2K1//RHOQ//RUNX2//CSF3//ERCC2//XRCC6//GLP1R//IRF4//MC1R//NEUROD2//NFE2L1//PAX8//PKNOX1//POU2AF1//POU3F1//RNF4//SOX10//CSRNP1//TEAD2//TSC22D1//UTF1//ZFP523//ZSCAN21//SOHLH1//IKZF2//CAPRIN2//I…
GO:1901360	organic cyclic compound metabolic process	Biological process	150	4997	534	23210	1.30472	0.000176251	0.0313978	3.75387	0.280899	SMARCAD1//ERCC2//CBFA2T3//CEBPA//FOXH1//FBP1//FOXS1//GLI2//HCFC1//HES5//MDFI//NCOA2//NFIX//NPAS1//PTCH1//RXRA//SORBS3//TBR1//TBX2//TGIF1//XBP1//YY1//ZFP382//VAX2//FOXO6//ZBTB42//PIAS1//ANKRD2//NRIP2//PHF19//BHLHE41//SMG1//HNRNPL//CELF6//BUD13//U2AF1L4//SLX4//ERCC4//XRCC3//XRCC6//TERF1//PALB2//WDR48//AP5S1//POLD1//DNASE1//RPP30//GCK//PGAM2//AK1//AK7//PRPSAP2//NME7//PTH2//ADCY6//NPPB//NUDT15//UPP1/…
GO:0045935	positive regulation of nucleobase-containing compound metabolic process	Biological process	65	1794	534	23210	1.5748	0.000180314	0.0313978	3.74397	0.121723	CREB3//XBP1//NOS3//ERCC6//MAP2K1//GCK//P2RX7//APOE//RUNX2//CCNA2//CEBPA//DVL2//DYRK1B//ERCC2//FOXH1//XRCC6//GLI2//HCFC1//HES5//IRF4//NFE2L1//PAX8//PKNOX1//POU3F1//PTCH1//RNF4//RXRA//SOX10//TEAD2//TFAM//ZSCAN21//SOHLH1//PCID2//IRF6//PIAS1//PHF19//ZFP423//RHOQ//CSF3//GLP1R//MC1R//NCOA2//NEUROD2//NFIX//NPAS1//POU2AF1//TBR1//TBX2//CSRNP1//TSC22D1//UTF1//ZFP523//YY1//IKZF2//CAPRIN2//FOXO6//ZFP467//DPF…
GO:0050896	response to stimulus	Biological process	260	9531	534	23210	1.18568	0.00018832	0.031972	3.7251	0.486891	MAPK13//ITPKB//P2RX7//MAP2K1//NUDT15//UCP2//ERCC6//SLX4//ERCC2//YY1//PALB2//ERCC4//WDR48//AP5S1//XRCC3//SMARCAD1//POLD1//KIF26A//TAS2R129//TAS1R2//NEUROD2//ASIC4//BRINP1//LYPD1//ALDH3A1//CBFA2T3//MMP2//PGF//PYGM//TLR6//RAB3A//H2-T23//MASP2//H2-D1//H2-L//KCNA1//NPAS1//PDE1B//PPP1R1B//APOE//EPX//XRCC6//APOA4//CREB3//TIMP1//CD7//CD79A//LIME1//DNASE1//TNFSF13//CD68//AK7//HP//MYO9B//CCL26//TNIP3//CAMK…
GO:0044238	primary metabolic process	Biological process	251	9156	534	23210	1.19152	0.000199426	0.0328613	3.70022	0.470037	SMARCAD1//ERCC2//HSD17B4//CCNA2//CCNJL//CBFA2T3//CEBPA//FOXH1//FBP1//FOXS1//GLI2//HCFC1//HES5//MDFI//NCOA2//NFIX//NPAS1//PTCH1//RXRA//SORBS3//TBR1//TBX2//TGIF1//XBP1//YY1//ZFP382//VAX2//FOXO6//ZBTB42//PIAS1//ANKRD2//NRIP2//PHF19//BHLHE41//MAPK13//ITPKB//SMG1//P2RX7//MAP2K1//NFE2L1//RUSC1//SMURF1//HNRNPL//CELF6//BUD13//U2AF1L4//SLX4//ERCC4//XRCC3//XRCC6//TERF1//PALB2//WDR48//AP5S1//POLD1//DNASE1//…
GO:0034641	cellular nitrogen compound metabolic process	Biological process	158	5330	534	23210	1.28844	0.000204021	0.0328613	3.69033	0.29588	SMARCAD1//ERCC2//CEBPA//CBFA2T3//FOXH1//FBP1//FOXS1//GLI2//HCFC1//HES5//MDFI//NCOA2//NFIX//NPAS1//PTCH1//RXRA//SORBS3//TBR1//TBX2//TGIF1//XBP1//YY1//ZFP382//VAX2//FOXO6//ZBTB42//PIAS1//ANKRD2//NRIP2//PHF19//BHLHE41//SMG1//HNRNPL//CELF6//BUD13//U2AF1L4//SLX4//ERCC4//XRCC3//XRCC6//TERF1//PALB2//WDR48//AP5S1//POLD1//DNASE1//RPP30//HSPA14//RPLP1//TMA7//GCK//PGAM2//AK1//AK7//PRPSAP2//NME7//PTH2//ADCY6…
GO:0006355	regulation of transcription, DNA-templated	Biological process	90	2710	534	23210	1.44347	0.000212251	0.0328613	3.67315	0.168539	CBFA2T3//CEBPA//FOXH1//FBP1//FOXS1//GLI2//HCFC1//HES5//MDFI//NCOA2//NFIX//NPAS1//PTCH1//RXRA//SORBS3//TBR1//TBX2//TGIF1//XBP1//YY1//ZFP382//VAX2//FOXO6//ZBTB42//PIAS1//ANKRD2//NRIP2//PHF19//BHLHE41//ABCA2//NFE2L1//PKNOX1//POU3F1//CIAO1//CCNL2//JMY//FOXB1//RFX4//LIME1//CREB3//SIVA1//ERCC6//MAP2K1//RGS14//RCOR2//CENPF//RUNX2//XRCC6//PTPRK//SOX10//SFMBT1//DPF3//ZFP423//APOE//CCNA2//DVL2//DYRK1B//ERC…
GO:0030851	granulocyte differentiation	Biological process	6	38	534	23210	6.8628	0.000212914	0.0328613	3.6718	0.011236	IL17C//RBP1//CUL4A//CBFA2T3//CEBPA//CSF3
GO:0010035	response to inorganic substance	Biological process	25	494	534	23210	2.19962	0.000221037	0.0333356	3.65553	0.0468165	UCP2//ERCC6//P2RX7//PTCH1//MAPT//APOA4//NOS3//HP//MMP2//AQP2//SIPA1//PGAM2//MAPK13//MIR1224//MIR199A-1//MIR27B//HPCA//NEUROD2//ITPKB//CEBPA//FBP1//KCNA1//RNF4//GPR37//PSAP
GO:0048522	positive regulation of cellular process	Biological process	166	5661	534	23210	1.27453	0.000225804	0.0333356	3.64627	0.310861	P2RX7//MAP2K1//H2-T23//H2-D1//H2-L//PRR5//DVL2//PGF//XBP1//LIMCH1//SOX10//CREB3//ERCC6//MDFI//ALDH3A1//AVPR2//RUNX2//CNTFR//CSF3//ERBB3//GLI2//GLP1R//HES5//PRMT1//PRKACA//TBX2//TSC22D1//TIAL1//TIMP1//MIR24-1//TNFSF13//CUL4A//VIL1//CAMK2A//MC1R//NPPB//AK1//TWSG1//APOA4//APOE//APOC2//HP//UCP2//MAPT//AMIGO1//TRIM67//RUFY4//RSPO3//CD151//MMP2//CASS4//ZFP423//GRB2//LMOD1//TERF1//NOS3//GCK//AACS//CAR7/…
GO:1903506	regulation of nucleic acid-templated transcription	Biological process	90	2719	534	23210	1.43869	0.000237512	0.0341664	3.62431	0.168539	CBFA2T3//CEBPA//FOXH1//FBP1//FOXS1//GLI2//HCFC1//HES5//MDFI//NCOA2//NFIX//NPAS1//PTCH1//RXRA//SORBS3//TBR1//TBX2//TGIF1//XBP1//YY1//ZFP382//VAX2//FOXO6//ZBTB42//PIAS1//ANKRD2//NRIP2//PHF19//BHLHE41//RUNX2//CREB3//HMG20B//HOXA6//PRMT1//IRF4//NEUROD2//NFE2L1//PAX8//PKNOX1//POU3F1//SOX10//CSRNP1//TEAD2//TSC22D1//ZSCAN21//SOHLH1//IRF6//SFMBT1//FOXB1//ZFP467//RFX4//SAP25//ABCA2//CIAO1//CCNL2//JMY//LIM…
GO:0071478	cellular response to radiation	Biological process	12	154	534	23210	3.38684	0.000241975	0.0341664	3.61623	0.0224719	BMF//POLD1//PTPRK//YY1//MAPK13//ERCC4//N4BP1//MC1R//GRB2//TANK//XRCC6//RNF4
GO:2001141	regulation of RNA biosynthetic process	Biological process	90	2722	534	23210	1.4371	0.000246526	0.0341664	3.60814	0.168539	CBFA2T3//CEBPA//FOXH1//FBP1//FOXS1//GLI2//HCFC1//HES5//MDFI//NCOA2//NFIX//NPAS1//PTCH1//RXRA//SORBS3//TBR1//TBX2//TGIF1//XBP1//YY1//ZFP382//VAX2//FOXO6//ZBTB42//PIAS1//ANKRD2//NRIP2//PHF19//BHLHE41//RUNX2//CREB3//HMG20B//HOXA6//PRMT1//IRF4//NEUROD2//NFE2L1//PAX8//PKNOX1//POU3F1//SOX10//CSRNP1//TEAD2//TSC22D1//ZSCAN21//SOHLH1//IRF6//SFMBT1//FOXB1//ZFP467//RFX4//SAP25//ABCA2//CIAO1//CCNL2//JMY//LIM…
GO:0010468	regulation of gene expression	Biological process	127	4135	534	23210	1.33494	0.000261832	0.035562	3.58198	0.237828	CBFA2T3//CEBPA//FOXH1//FBP1//FOXS1//GLI2//HCFC1//HES5//MDFI//NCOA2//NFIX//NPAS1//PTCH1//RXRA//SORBS3//TBR1//TBX2//TGIF1//XBP1//YY1//ZFP382//VAX2//FOXO6//ZBTB42//PIAS1//ANKRD2//NRIP2//PHF19//BHLHE41//SMG1//HNRNPL//CELF6//NPTN//TWSG1//CCDC88B//H2-T23//RUNX2//CREB3//HMG20B//HOXA6//PRMT1//IRF4//NEUROD2//NFE2L1//PAX8//PKNOX1//POU3F1//SOX10//CSRNP1//TEAD2//TSC22D1//ZSCAN21//SOHLH1//IRF6//SFMBT1//FOXB1/…
GO:0031328	positive regulation of cellular biosynthetic process	Biological process	67	1891	534	23210	1.53999	0.000268127	0.035703	3.57166	0.125468	CREB3//XBP1//NOS3//ERCC6//MAP2K1//IRF4//TLR6//APOA4//APOC2//GCK//HNRNPL//LARP4//GLI2//NPM2//APOE//RUNX2//CCNA2//CEBPA//DVL2//DYRK1B//ERCC2//FOXH1//XRCC6//HCFC1//HES5//NFE2L1//PAX8//PKNOX1//POU3F1//PTCH1//RNF4//RXRA//SOX10//TEAD2//TFAM//ZSCAN21//SOHLH1//PCID2//IRF6//PIAS1//PHF19//ZFP423//RHOQ//CSF3//GLP1R//MC1R//NCOA2//NEUROD2//NFIX//NPAS1//POU2AF1//TBR1//TBX2//CSRNP1//TSC22D1//UTF1//ZFP523//YY1//…
GO:0009117	nucleotide metabolic process	Biological process	22	418	534	23210	2.2876	0.000304532	0.0397708	3.51637	0.0411985	GCK//PGAM2//PRPSAP2//AK1//NME7//AK7//PTH2//ADCY6//NPPB//NUDT15//UPP1//EHHADH//NAPRT//HPCA//NOS3//HSD17B4//CBFA2T3//FBP1//P2RX7//RHOQ//MCEE//MAP2K1
GO:0010557	positive regulation of macromolecule biosynthetic process	Biological process	64	1796	534	23210	1.54884	0.000318412	0.0407988	3.49701	0.11985	CREB3//XBP1//ERCC6//MAP2K1//IRF4//TLR6//GCK//HNRNPL//LARP4//GLI2//NPM2//APOE//RUNX2//CCNA2//CEBPA//DVL2//DYRK1B//ERCC2//FOXH1//XRCC6//HCFC1//HES5//NFE2L1//PAX8//PKNOX1//POU3F1//PTCH1//RNF4//RXRA//SOX10//TEAD2//TFAM//ZSCAN21//SOHLH1//PCID2//IRF6//PIAS1//PHF19//ZFP423//RHOQ//CSF3//GLP1R//MC1R//NCOA2//NEUROD2//NFIX//NPAS1//POU2AF1//TBR1//TBX2//CSRNP1//TSC22D1//UTF1//ZFP523//YY1//IKZF2//CAPRIN2//FOXO…
GO:0050794	regulation of cellular process	Biological process	292	10979	534	23210	1.15599	0.000326306	0.041036	3.48637	0.546816	SMARCAD1//ERCC2//CCNA2//CCNJL//CBFA2T3//CEBPA//FOXH1//FBP1//FOXS1//GLI2//HCFC1//HES5//MDFI//NCOA2//NFIX//NPAS1//PTCH1//RXRA//SORBS3//TBR1//TBX2//TGIF1//XBP1//YY1//ZFP382//VAX2//FOXO6//ZBTB42//PIAS1//ANKRD2//NRIP2//PHF19//BHLHE41//MAPK13//ITPKB//P2RX7//MAP2K1//HNRNPL//CELF6//CREB3//KIF26A//H2-T23//H2-D1//H2-L//PHLPP1//PRR5//DVL2//PGF//LIMCH1//APOE//VASH1//SOX10//TLR6//TNIP3//RUNX2//HMG20B//HOXA6//…
GO:0009411	response to UV	Biological process	11	137	534	23210	3.48984	0.000336405	0.0412453	3.47314	0.0205993	ERCC2//ERCC4//ERCC6//YY1//BMF//POLD1//PTPRK//MAPK13//N4BP1//MC1R//UACA
GO:0051252	regulation of RNA metabolic process	Biological process	96	2973	534	23210	1.40349	0.000340117	0.0412453	3.46837	0.179775	CBFA2T3//CEBPA//FOXH1//FBP1//FOXS1//GLI2//HCFC1//HES5//MDFI//NCOA2//NFIX//NPAS1//PTCH1//RXRA//SORBS3//TBR1//TBX2//TGIF1//XBP1//YY1//ZFP382//VAX2//FOXO6//ZBTB42//PIAS1//ANKRD2//NRIP2//PHF19//BHLHE41//HNRNPL//CELF6//RUNX2//CREB3//HMG20B//HOXA6//PRMT1//IRF4//NEUROD2//NFE2L1//PAX8//PKNOX1//POU3F1//SOX10//CSRNP1//TEAD2//TSC22D1//ZSCAN21//SOHLH1//IRF6//SFMBT1//FOXB1//ZFP467//RFX4//SAP25//ABCA2//CIAO1//…
GO:0009893	positive regulation of metabolic process	Biological process	113	3633	534	23210	1.35191	0.000393192	0.0445503	3.40539	0.21161	P2RX7//MAP2K1//CCDC88B//PRR5//DVL2//PGF//XBP1//LIMCH1//H2-T23//CREB3//ERCC6//MDFI//ALOX12B//AVPR2//RUNX2//ERBB3//HCFC1//NOS3//POU3F1//SOX10//TLR6//YY1//VASH1//CAMK2N1//TWSG1//APOA4//APOE//APOC2//RUFY4//CBFA2T3//PIAS1//IL1R1//EPX//MAPK13//C1QTNF4//MAPT//CSF3//OPRD1//CAPRIN2//GCK//HES5//UACA//MST1R//CDH2//GPR37//PSAP//SORBS3//SAMD5//IRF4//HNRNPL//LARP4//SMURF1//CUL4A//GLI2//NPM2//XRCC6//CCNA2//CEBP…
GO:0006163	purine nucleotide metabolic process	Biological process	19	342	534	23210	2.41469	0.000398771	0.0445503	3.39928	0.0355805	GCK//PGAM2//PRPSAP2//PTH2//ADCY6//AK1//NPPB//NME7//NUDT15//EHHADH//HPCA//NOS3//HSD17B4//CBFA2T3//FBP1//P2RX7//RHOQ//MCEE//MAP2K1
GO:0051254	positive regulation of RNA metabolic process	Biological process	59	1635	534	23210	1.56844	0.000403335	0.0445503	3.39433	0.110487	CREB3//XBP1//ERCC6//MAP2K1//APOE//RUNX2//CCNA2//CEBPA//DVL2//DYRK1B//ERCC2//FOXH1//XRCC6//GLI2//HCFC1//HES5//IRF4//NFE2L1//PAX8//PKNOX1//POU3F1//PTCH1//RNF4//RXRA//SOX10//TEAD2//TFAM//ZSCAN21//SOHLH1//PCID2//IRF6//PIAS1//PHF19//ZFP423//RHOQ//CSF3//GLP1R//MC1R//NCOA2//NEUROD2//NFIX//NPAS1//POU2AF1//TBR1//TBX2//CSRNP1//TSC22D1//UTF1//ZFP523//YY1//IKZF2//CAPRIN2//FOXO6//ZFP467//DPF3//RFX4//DXO//PCK1…
GO:0043009	chordate embryonic development	Biological process	35	824	534	23210	1.84618	0.000404168	0.0445503	3.39344	0.0655431	DSC3//ERCC2//GLI2//PRMT1//NOS3//PTCH1//RXRA//SOX10//PALB2//TMEM231//ANKRD11//CUL4A//FOXB1//NPM2//WDR74//HCFC1//CMTM3//CELSR1//DVL2//PRKACA//TEAD2//TGIF1//CEBPA//HES5//RUNX2//HOXA6//MDFI//GRB2//RSPO3//XIST//MAP2K1//VASH1//SYNB//HS6ST1//FOLR1
GO:0006753	nucleoside phosphate metabolic process	Biological process	22	428	534	23210	2.23415	0.000420151	0.0445503	3.37659	0.0411985	GCK//PGAM2//PRPSAP2//AK1//NME7//AK7//PTH2//ADCY6//NPPB//NUDT15//UPP1//EHHADH//NAPRT//HPCA//NOS3//HSD17B4//CBFA2T3//FBP1//P2RX7//RHOQ//MCEE//MAP2K1
GO:0010604	positive regulation of macromolecule metabolic process	Biological process	106	3372	534	23210	1.36632	0.000425053	0.0445503	3.37156	0.198502	P2RX7//MAP2K1//CCDC88B//PRR5//DVL2//PGF//XBP1//LIMCH1//H2-T23//CREB3//ERCC6//MDFI//ALOX12B//AVPR2//RUNX2//ERBB3//HCFC1//NOS3//POU3F1//SOX10//TLR6//YY1//VASH1//CAMK2N1//TWSG1//CBFA2T3//PIAS1//IL1R1//EPX//MAPK13//C1QTNF4//APOE//CSF3//OPRD1//CAPRIN2//HES5//UACA//MST1R//CDH2//GPR37//PSAP//SORBS3//SAMD5//IRF4//GCK//HNRNPL//LARP4//SMURF1//CUL4A//GLI2//NPM2//XRCC6//CCNA2//CEBPA//DYRK1B//ERCC2//FOXH1//NF…
GO:0034644	cellular response to UV	Biological process	8	78	534	23210	4.45789	0.000425557	0.0445503	3.37104	0.0149813	MC1R//BMF//POLD1//PTPRK//YY1//MAPK13//ERCC4//N4BP1
GO:0006351	transcription, DNA-templated	Biological process	91	2805	534	23210	1.41008	0.000427853	0.0445503	3.36871	0.170412	CBFA2T3//CEBPA//FOXH1//FBP1//FOXS1//GLI2//HCFC1//HES5//MDFI//NCOA2//NFIX//NPAS1//PTCH1//RXRA//SORBS3//TBR1//TBX2//TGIF1//XBP1//YY1//ZFP382//VAX2//FOXO6//ZBTB42//PIAS1//ANKRD2//NRIP2//PHF19//BHLHE41//RUNX2//CREB3//HMG20B//HOXA6//PRMT1//IRF4//NEUROD2//NFE2L1//PAX8//PKNOX1//POU3F1//SOX10//CSRNP1//TEAD2//TSC22D1//ZSCAN21//SOHLH1//IRF6//SFMBT1//FOXB1//ZFP467//RFX4//SAP25//ABCA2//CIAO1//CCNL2//JMY//LIM…
GO:0055088	lipid homeostasis	Biological process	11	141	534	23210	3.39084	0.000430461	0.0445503	3.36607	0.0205993	XBP1//APOA4//APOE//NFE2L1//NPC1L1//POLD1//APOC2//MAP2K1//GCK//CEBPA//RBP1
GO:0009416	response to light stimulus	Biological process	17	290	534	23210	2.54791	0.000432973	0.0445503	3.36354	0.0318352	PDE6C//PDE1B//PPP1R1B//RGS14//PIAS1//FOXB1//ERCC2//ERCC6//ERCC4//UACA//YY1//BMF//POLD1//PTPRK//MAPK13//N4BP1//MC1R
GO:0009991	response to extracellular stimulus	Biological process	21	401	534	23210	2.27619	0.000442303	0.044831	3.35428	0.0393258	KIF26A//APOE//BECN2//SERPINC1//MAPT//AACS//BMF//P2RX7//CD68//XBP1//PYY//RBP1//CYP24A1//HNRNPL//GCK//PCK1//AQP2//SIPA1//CBS//FOLR1//AMIGO1
GO:0071214	cellular response to abiotic stimulus	Biological process	17	292	534	23210	2.53046	0.000468209	0.0460812	3.32956	0.0318352	BMF//POLD1//PTPRK//YY1//MAPK13//ERCC4//N4BP1//AQP2//SIPA1//PCK1//MC1R//NEUROD2//NOS3//XRCC6//GRB2//TANK//RNF4
GO:0104004	cellular response to environmental stimulus	Biological process	17	292	534	23210	2.53046	0.000468209	0.0460812	3.32956	0.0318352	BMF//POLD1//PTPRK//YY1//MAPK13//ERCC4//N4BP1//AQP2//SIPA1//PCK1//MC1R//NEUROD2//NOS3//XRCC6//GRB2//TANK//RNF4
GO:0097659	nucleic acid-templated transcription	Biological process	91	2814	534	23210	1.40557	0.000475256	0.0461066	3.32307	0.170412	CBFA2T3//CEBPA//FOXH1//FBP1//FOXS1//GLI2//HCFC1//HES5//MDFI//NCOA2//NFIX//NPAS1//PTCH1//RXRA//SORBS3//TBR1//TBX2//TGIF1//XBP1//YY1//ZFP382//VAX2//FOXO6//ZBTB42//PIAS1//ANKRD2//NRIP2//PHF19//BHLHE41//CREB3//PAX8//PPP1R1B//RUNX2//HMG20B//HOXA6//PRMT1//IRF4//NEUROD2//NFE2L1//PKNOX1//POU3F1//SOX10//CSRNP1//TEAD2//TSC22D1//ZSCAN21//SOHLH1//IRF6//SFMBT1//FOXB1//ZFP467//RFX4//SAP25//ABCA2//CIAO1//CCNL2/…
GO:0009891	positive regulation of biosynthetic process	Biological process	67	1932	534	23210	1.50731	0.000482372	0.0461379	3.31662	0.125468	CREB3//XBP1//NOS3//ERCC6//MAP2K1//IRF4//TLR6//APOA4//APOC2//GCK//HNRNPL//LARP4//GLI2//NPM2//APOE//RUNX2//CCNA2//CEBPA//DVL2//DYRK1B//ERCC2//FOXH1//XRCC6//HCFC1//HES5//NFE2L1//PAX8//PKNOX1//POU3F1//PTCH1//RNF4//RXRA//SOX10//TEAD2//TFAM//ZSCAN21//SOHLH1//PCID2//IRF6//PIAS1//PHF19//ZFP423//RHOQ//CSF3//GLP1R//MC1R//NCOA2//NEUROD2//NFIX//NPAS1//POU2AF1//TBR1//TBX2//CSRNP1//TSC22D1//UTF1//ZFP523//YY1//…
GO:0065008	regulation of biological quality	Biological process	123	4043	534	23210	1.32232	0.000495435	0.0466417	3.30501	0.230337	XRCC3//XRCC6//TERF1//ERCC4//PDE1B//CELF6//NMU//GCK//HCAR2//ANKRD11//AVPR2//MYL3//KLK1B26//RBP1//ITPKB//MAP2K1//NOS3//EGFBP2//NPPB//ADCY6//AQP2//HSPA14//HSD11B1//APOE//PYGM//NPTN//CCDC115//P2RX7//CAR14//CAR12//SIVA1//GLP1R//PTGER1//FOXB1//SERPINC1//F10//THBD//PPP1R1B//HSD17B4//RHOQ//SYNE3//VIL1//RAB3A//MAPT//KCNA1//NFE2L1//EXOC3L//GPR119//ASMT//PKNOX1//KCNK10//ARPC3//CSF3//GRB2//LMOD1//XBP1//RIN1/…
GO:0048513	animal organ development	Biological process	109	3504	534	23210	1.35206	0.000509515	0.0466417	3.29284	0.20412	MMP2//SOHLH1//NOS3//PAX8//PGF//PTCH1//SOX10//CENPF//GLI2//CEBPA//HP//XBP1//AACS//RXRA//CELSR1//FOXH1//FOLR1//TBX2//RUNX2//CBS//MATN1//CRYBB2//MIR96//CMTM7//DVL2//TEAD2//ERBB3//NACA//DCTN5//PSAP//HES5//KCNA1//NME7//POU3F1//SHROOM4//AMIGO1//AK7//TWSG1//PDLIM2//MAP2K1//UNC45A//COL19A1//ZBTB42//ANKRD2//FOXB1//WDR48//PALB2//TBR1//ERCC2//RFX4//NFE2L1//CDH2//NFIX//SEZ6L//NEUROD2//PKNOX1//CUL4A//CD79A//I…
GO:0048568	embryonic organ development	Biological process	24	493	534	23210	2.11591	0.000511883	0.0466417	3.29083	0.0449438	CEBPA//FOXH1//FOLR1//TBX2//MIR96//TEAD2//CELSR1//PAX8//VAX2//GLI2//RUNX2//HOXA6//MDFI//GRB2//RSPO3//XIST//MAP2K1//VASH1//SYNB//HS6ST1//DVL2//PTCH1//PALB2//WDR48
GO:0032774	RNA biosynthetic process	Biological process	91	2822	534	23210	1.40158	0.000521341	0.0466417	3.28288	0.170412	CBFA2T3//CEBPA//FOXH1//FBP1//FOXS1//GLI2//HCFC1//HES5//MDFI//NCOA2//NFIX//NPAS1//PTCH1//RXRA//SORBS3//TBR1//TBX2//TGIF1//XBP1//YY1//ZFP382//VAX2//FOXO6//ZBTB42//PIAS1//ANKRD2//NRIP2//PHF19//BHLHE41//CREB3//PAX8//PPP1R1B//RUNX2//HMG20B//HOXA6//PRMT1//IRF4//NEUROD2//NFE2L1//PKNOX1//POU3F1//SOX10//CSRNP1//TEAD2//TSC22D1//ZSCAN21//SOHLH1//IRF6//SFMBT1//FOXB1//ZFP467//RFX4//SAP25//ABCA2//CIAO1//CCNL2/…
GO:0048523	negative regulation of cellular process	Biological process	141	4756	534	23210	1.28858	0.00052198	0.0466417	3.28235	0.264045	CBFA2T3//CEBPA//FOXH1//FBP1//FOXS1//GLI2//HCFC1//HES5//MDFI//NCOA2//NFIX//NPAS1//PTCH1//RXRA//SORBS3//TBR1//TBX2//TGIF1//XBP1//YY1//ZFP382//VAX2//FOXO6//ZBTB42//PIAS1//ANKRD2//NRIP2//PHF19//BHLHE41//APOE//VASH1//CAMK2N1//AK1//MAP2K1//IRF6//BRINP1//JMY//TERF1//ERBB3//MMP2//NOS3//PTPRK//FBXO2//TMEM127//RGS14//KIF26A//TIMP4//SERPINC1//TIMP1//TIMP3//SERPINA11//SERPINB1C//BMF//SOX10//NACA//PAX8//PPEF2…
GO:0032501	multicellular organismal process	Biological process	226	8235	534	23210	1.19283	0.000553905	0.0488516	3.25656	0.423221	FRAT1//RUNX2//GLI2//TWSG1//ANPEP//MMP2//NOS3//PGF//PKNOX1//XBP1//VASH1//HS6ST1//RSPO3//SOHLH1//FOXS1//TEAD2//TAS2R129//TAS1R2//PAX8//FOXB1//PTCH1//NMU//TBR1//NEUROD2//ASIC4//BRINP1//LYPD1//DSC3//ERCC2//PRMT1//RXRA//SOX10//PALB2//TMEM231//ANKRD11//CUL4A//CELSR1//PRKACA//MAPT//ANKRD2//NPTN//CCDC88B//CENPF//NPM2//WDR74//HCFC1//CMTM3//DVL2//TGIF1//CEBPA//HP//AACS//FOXH1//FOLR1//TBX2//VIL1//CBS//KCNA1…
GO:0009792	embryo development ending in birth or egg hatching	Biological process	35	841	534	23210	1.80886	0.00058325	0.0507801	3.23415	0.0655431	DSC3//ERCC2//GLI2//PRMT1//NOS3//PTCH1//RXRA//SOX10//PALB2//TMEM231//ANKRD11//CUL4A//FOXB1//NPM2//WDR74//HCFC1//CMTM3//CELSR1//DVL2//PRKACA//TEAD2//TGIF1//CEBPA//HES5//RUNX2//HOXA6//MDFI//GRB2//RSPO3//XIST//MAP2K1//VASH1//SYNB//HS6ST1//FOLR1
GO:0051173	positive regulation of nitrogen compound metabolic process	Biological process	96	3032	534	23210	1.37618	0.000661313	0.0568478	3.17959	0.179775	P2RX7//MAP2K1//PRR5//DVL2//PGF//XBP1//LIMCH1//CREB3//ERCC6//MDFI//TWSG1//NOS3//CBFA2T3//PIAS1//APOE//CSF3//OPRD1//CAPRIN2//HES5//UACA//MST1R//ALOX12B//CDH2//GPR37//PSAP//SORBS3//TLR6//SAMD5//IRF4//HNRNPL//LARP4//SMURF1//CUL4A//GCK//XRCC6//RUNX2//CCNA2//CEBPA//DYRK1B//ERCC2//FOXH1//GLI2//HCFC1//NFE2L1//PAX8//PKNOX1//POU3F1//PTCH1//RNF4//RXRA//SOX10//TEAD2//TFAM//ZSCAN21//SOHLH1//PCID2//IRF6//PHF19…
GO:0032502	developmental process	Biological process	179	6319	534	23210	1.23123	0.000694575	0.0589607	3.15828	0.335206	FRAT1//SYNB//CDH2//P2RX7//RUNX2//GLI2//ANPEP//MMP2//NOS3//PGF//PKNOX1//XBP1//VASH1//HS6ST1//RSPO3//SOHLH1//FOXS1//TEAD2//PAX8//FOXB1//PTCH1//DSC3//ERCC2//PRMT1//RXRA//SOX10//PALB2//TMEM231//ANKRD11//CUL4A//CELSR1//PRKACA//TWSG1//TBR1//TBX2//MAPT//CENPF//NPM2//WDR74//HCFC1//CMTM3//DVL2//TGIF1//CEBPA//HP//AACS//FOXH1//FOLR1//CBS//MATN1//CRYBB2//MIR96//CMTM7//H2-T23//TNFSF13//PHLPP1//ERBB3//NACA//DC…
GO:0008306	associative learning	Biological process	9	105	534	23210	3.72552	0.00071786	0.0601558	3.14396	0.0168539	TBR1//PDE1B//PPP1R1B//RGS14//PIAS1//FOXB1//GLP1R//NEUROD2//RIN1
GO:0031325	positive regulation of cellular metabolic process	Biological process	100	3193	534	23210	1.36124	0.000726369	0.0601558	3.13884	0.187266	P2RX7//MAP2K1//PRR5//DVL2//PGF//XBP1//LIMCH1//CREB3//ERCC6//MDFI//TWSG1//APOA4//APOE//APOC2//RUFY4//NOS3//CBFA2T3//PIAS1//MAPT//CSF3//OPRD1//CAPRIN2//GCK//HES5//UACA//MST1R//ALOX12B//CDH2//GPR37//PSAP//SORBS3//TLR6//SAMD5//IRF4//HNRNPL//LARP4//GLI2//NPM2//XRCC6//RUNX2//CCNA2//CEBPA//DYRK1B//ERCC2//FOXH1//HCFC1//NFE2L1//PAX8//PKNOX1//POU3F1//PTCH1//RNF4//RXRA//SOX10//TEAD2//TFAM//ZSCAN21//SOHLH1//…
GO:0009987	cellular process	Biological process	412	16486	534	23210	1.08622	0.000757774	0.0609385	3.12046	0.771536	SMARCAD1//ERCC2//RPS27//HSD17B4//BECN2//RUFY4//CEBPA//TUBG2//CCNA2//CCNJL//CAMK2A//PIAS1//CBFA2T3//FOXH1//FBP1//FOXS1//GLI2//HCFC1//HES5//MDFI//NCOA2//NFIX//NPAS1//PTCH1//RXRA//SORBS3//TBR1//TBX2//TGIF1//XBP1//YY1//ZFP382//VAX2//FOXO6//ZBTB42//ANKRD2//NRIP2//PHF19//BHLHE41//WIPF3//MAPK13//ITPKB//SMG1//P2RX7//MAP2K1//NFE2L1//RUSC1//SMURF1//MAPT//TUBA3A//CENPF//NUDT15//SNX33//RGS14//CLTC//HNRNPL//C…
GO:0010628	positive regulation of gene expression	Biological process	75	2258	534	23210	1.44368	0.000759824	0.0609385	3.11929	0.140449	CCDC88B//H2-T23//CREB3//XBP1//IL1R1//P2RX7//EPX//MAPK13//C1QTNF4//ERCC6//MAP2K1//IRF4//TLR6//HNRNPL//LARP4//APOE//RUNX2//CCNA2//CEBPA//DVL2//DYRK1B//ERCC2//FOXH1//XRCC6//GLI2//HCFC1//HES5//NFE2L1//PAX8//PKNOX1//POU3F1//PTCH1//RNF4//RXRA//SOX10//TEAD2//TFAM//ZSCAN21//SOHLH1//PCID2//IRF6//PIAS1//PHF19//ZFP423//RHOQ//CSF3//GLP1R//MC1R//NCOA2//NEUROD2//NFIX//NPAS1//POU2AF1//TBR1//TBX2//CSRNP1//TSC22D…
GO:0045944	positive regulation of transcription by RNA polymerase II	Biological process	46	1223	534	23210	1.6348	0.000766049	0.0609385	3.11574	0.0861423	CREB3//XBP1//MAP2K1//PCK1//NACA//RUNX2//RXRA//RHOQ//CEBPA//CSF3//ERCC2//FOXH1//XRCC6//GLI2//GLP1R//HES5//IRF4//MC1R//NCOA2//NEUROD2//NFE2L1//NFIX//NPAS1//PAX8//PKNOX1//POU2AF1//POU3F1//RNF4//SOX10//TBR1//TBX2//CSRNP1//TEAD2//TSC22D1//UTF1//ZFP523//YY1//ZSCAN21//SOHLH1//IKZF2//CAPRIN2//FOXO6//IRF6//ZFP467//DPF3//RFX4
GO:0001701	in utero embryonic development	Biological process	25	538	534	23210	2.01972	0.000771714	0.0609385	3.11254	0.0468165	NPM2//WDR74//PALB2//HCFC1//CMTM3//CEBPA//GRB2//RSPO3//MDFI//XIST//MAP2K1//VASH1//SYNB//HS6ST1//DSC3//ERCC2//GLI2//PRMT1//NOS3//PTCH1//RXRA//SOX10//TMEM231//ANKRD11//CUL4A
GO:0048856	anatomical structure development	Biological process	167	5871	534	23210	1.23634	0.000962152	0.0751032	3.01676	0.312734	FRAT1//SYNB//CDH2//P2RX7//RUNX2//GLI2//ANPEP//MMP2//NOS3//PGF//PKNOX1//XBP1//VASH1//HS6ST1//RSPO3//SOHLH1//FOXS1//TEAD2//PAX8//FOXB1//PTCH1//DSC3//ERCC2//PRMT1//RXRA//SOX10//PALB2//TMEM231//ANKRD11//CUL4A//CELSR1//PRKACA//TWSG1//MAPT//CENPF//NPM2//WDR74//HCFC1//CMTM3//DVL2//TGIF1//CEBPA//HP//AACS//FOXH1//FOLR1//TBX2//CBS//MATN1//CRYBB2//MIR96//CMTM7//H2-T23//TNFSF13//PHLPP1//ERBB3//NACA//DCTN5//P…
GO:0003002	regionalization	Biological process	19	373	534	23210	2.21401	0.00112758	0.0863363	2.94785	0.0355805	PALB2//FOXB1//FOXH1//DVL2//MDFI//VAX2//CELSR1//GLI2//HES5//HOXA6//YY1//BHLHE41//PTCH1//TGIF1//TBR1//RFX4//PAX8//NME7//PRKACA
GO:0001892	embryonic placenta development	Biological process	9	112	534	23210	3.49268	0.00113993	0.0863363	2.94312	0.0168539	GRB2//RSPO3//MDFI//XIST//MAP2K1//VASH1//SYNB//HS6ST1//CEBPA
GO:0055090	acylglycerol homeostasis	Biological process	5	35	534	23210	6.2092	0.00116098	0.0863363	2.93517	0.0093633	XBP1//APOA4//APOC2//APOE//MAP2K1
GO:0070328	triglyceride homeostasis	Biological process	5	35	534	23210	6.2092	0.00116098	0.0863363	2.93517	0.0093633	XBP1//APOA4//APOC2//APOE//MAP2K1
GO:0042552	myelination	Biological process	11	159	534	23210	3.00697	0.00116963	0.0863363	2.93195	0.0205993	HES5//SOX10//POU3F1//CDH2//RXRA//ERCC2//PSAP//AMIGO1//MIR24-1//MIR23B//MIR27B
GO:1901522	positive regulation of transcription from RNA polymerase II promoter involved in cellular response to chemical stimulus	Biological process	4	21	534	23210	8.27894	0.00121461	0.0886929	2.91556	0.00749064	CREB3//XBP1//RUNX2//RXRA
GO:1900542	regulation of purine nucleotide metabolic process	Biological process	7	72	534	23210	4.22571	0.0013291	0.0952375	2.87644	0.0131086	HPCA//NOS3//CBFA2T3//FBP1//GCK//P2RX7//MAP2K1
GO:0007389	pattern specification process	Biological process	22	468	534	23210	2.0432	0.00135081	0.0952375	2.86941	0.0411985	FRAT1//PALB2//FOXB1//FOXH1//FOLR1//TBX2//NME7//TGIF1//DVL2//MDFI//VAX2//CELSR1//GLI2//HES5//HOXA6//YY1//BHLHE41//PTCH1//TBR1//RFX4//PAX8//PRKACA
GO:0007272	ensheathment of neurons	Biological process	11	162	534	23210	2.95129	0.00136034	0.0952375	2.86635	0.0205993	HES5//SOX10//POU3F1//CDH2//RXRA//ERCC2//PSAP//AMIGO1//MIR24-1//MIR23B//MIR27B
GO:0008366	axon ensheathment	Biological process	11	162	534	23210	2.95129	0.00136034	0.0952375	2.86635	0.0205993	HES5//SOX10//POU3F1//CDH2//RXRA//ERCC2//PSAP//AMIGO1//MIR24-1//MIR23B//MIR27B
GO:0006140	regulation of nucleotide metabolic process	Biological process	7	73	534	23210	4.16782	0.00144146	0.0978877	2.8412	0.0131086	HPCA//NOS3//CBFA2T3//FBP1//GCK//P2RX7//MAP2K1
GO:0051602	response to electrical stimulus	Biological process	4	22	534	23210	7.90262	0.00145776	0.0978877	2.83632	0.00749064	NEUROD2//P2RX7//RAB3A//XBP1
GO:0006289	nucleotide-excision repair	Biological process	6	54	534	23210	4.82938	0.00146094	0.0978877	2.83537	0.011236	ERCC2//ERCC6//ERCC4//POLD1//CUL4A//SLX4
GO:2000112	regulation of cellular macromolecule biosynthetic process	Biological process	97	3147	534	23210	1.3397	0.00147809	0.0978877	2.8303	0.181648	CBFA2T3//CEBPA//FOXH1//FBP1//FOXS1//GLI2//HCFC1//HES5//MDFI//NCOA2//NFIX//NPAS1//PTCH1//RXRA//SORBS3//TBR1//TBX2//TGIF1//XBP1//YY1//ZFP382//VAX2//FOXO6//ZBTB42//PIAS1//ANKRD2//NRIP2//PHF19//BHLHE41//CCNA2//RUNX2//CREB3//HMG20B//HOXA6//PRMT1//IRF4//NEUROD2//NFE2L1//PAX8//PKNOX1//POU3F1//SOX10//CSRNP1//TEAD2//TSC22D1//ZSCAN21//SOHLH1//IRF6//SFMBT1//FOXB1//ZFP467//RFX4//SAP25//ABCA2//CIAO1//CCNL2//J…
GO:0051049	regulation of transport	Biological process	65	1944	534	23210	1.45329	0.00148165	0.0978877	2.82925	0.121723	NOS3//NKAIN3//P2RX7//RAB3A//AK1//APOE//PTCH1//EHD4//APOA4//GCK//GLP1R//AACS//APOC2//ABCA2//MAPT//KCNA1//KCNH3//CLIC6//CLCNKB//TRPM5//CLIC3//SCN2B//CACNG8//AVPR2//ANPEP//NPPB//XBP1//UACA//FXYD6//SNX33//CD151//RHOQ//ERBB3//PRKACA//NMU//CAMK2A//CELSR1//TLR6//FRMD4A//SERPINB1C//MYO18A//H2-T23//TMEM184A//LIME1//OPRD1//AQP2//CREB3//SIGLECE//UCP2//RAB11FIP1//HCAR2//ALOX12B//HPCA//SIVA1//AMIGO1//REM2//18…
GO:0072521	purine-containing compound metabolic process	Biological process	19	382	534	23210	2.16184	0.00148468	0.0978877	2.82837	0.0355805	GCK//PGAM2//PRPSAP2//PTH2//ADCY6//AK1//NPPB//NME7//NUDT15//EHHADH//HPCA//NOS3//HSD17B4//CBFA2T3//FBP1//P2RX7//RHOQ//MCEE//MAP2K1
GO:0007275	multicellular organism development	Biological process	153	5362	534	23210	1.24022	0.00152892	0.0998353	2.81562	0.286517	FRAT1//RUNX2//GLI2//ANPEP//MMP2//NOS3//PGF//PKNOX1//XBP1//VASH1//HS6ST1//RSPO3//SOHLH1//FOXS1//TEAD2//PAX8//FOXB1//PTCH1//DSC3//ERCC2//PRMT1//RXRA//SOX10//PALB2//TMEM231//ANKRD11//CUL4A//CELSR1//PRKACA//TWSG1//MAPT//CENPF//NPM2//WDR74//HCFC1//CMTM3//DVL2//TGIF1//CEBPA//HP//AACS//FOXH1//FOLR1//TBX2//CBS//MATN1//CRYBB2//MIR96//CMTM7//H2-T23//PHLPP1//ERBB3//NACA//DCTN5//PSAP//NME7//UNC119B//HES5//NE…
GO:0042221	response to chemical	Biological process	123	4169	534	23210	1.28235	0.00160008	0.103487	2.79586	0.230337	NUDT15//UCP2//ERCC6//TAS2R129//TAS1R2//PDE1B//PPP1R1B//MYO9B//CCL26//CYP2D10//CMTM7//CREB3//CMTM3//APOA4//XBP1//HSPA14//HERPUD2//FOXH1//PTPRK//TWSG1//PTGER1//ADCY6//NSG2//EFNA4//GLI2//NPTN//SERPINC1//MAPT//AACS//RHOQ//GRB2//FOXO6//UACA//HTR1D//TIMP4//NOS3//TIMP1//TIMP3//GLP1R//AGRP//HP//P2RX7//PYGM//PGAM2//PTCH1//ALDH3A1//CAR14//CAR12//FOLR1//AS3MT//CEBPA//IL1R1//FBXO44//FBXO2//RUNX2//SMURF1//HES…
GO:0070887	cellular response to chemical stimulus	Biological process	95	3082	534	23210	1.33975	0.00166421	0.10662	2.77879	0.177903	MYO9B//CCL26//CYP2D10//CREB3//XBP1//FOXH1//PTPRK//TWSG1//PTGER1//ADCY6//NSG2//RHOQ//GRB2//FOXO6//MAPT//UACA//AGRP//FOLR1//AS3MT//CEBPA//IL1R1//APOA4//NOS3//RUNX2//SMURF1//HES5//ZFP423//HERPUD2//BPI//GCK//PCK1//RAB13//AVPR2//NCOA2//NFE2L1//MMP2//HSPA14//FBP1//VIL1//PDE1B//MIR199A-1//CCDC115//PGF//CAMK2A//AQP2//SIPA1//ANKRD2//UCP2//C1QTNF4//CNTFR//MAPK13//MIR598//CD68//MIR24-1//MIR23B//TNIP3//MIR12…
GO:0033700	phospholipid efflux	Biological process	3	11	534	23210	11.8539	0.00174099	0.110496	2.7592	0.00561798	APOE//APOA4//APOC2
GO:0051716	cellular response to stimulus	Biological process	212	7811	534	23210	1.17968	0.0017903	0.112573	2.74707	0.397004	MAPK13//ITPKB//P2RX7//MAP2K1//SLX4//ERCC2//YY1//PALB2//ERCC4//WDR48//AP5S1//XRCC3//SMARCAD1//POLD1//KIF26A//TLR6//MYO9B//CCL26//TNIP3//XRCC6//SMG1//NFRKB//ERCC6//JMY//CUL4A//CYP2D10//GNL1//TANK//ZBTB42//CREB3//XBP1//BECN2//PDE6C//AVPR2//CELSR1//ERBB3//REM2//GABRD//GLP1R//GPR37//HTR1D//IL1R1//ADGRL4//MC1R//NOS3//OPRD1//PDE1B//PRKACA//PPP1R1B//PTCH1//PTGER1//PTPRK//ADGRB3//ACAP1//GPR142//RIN1//GPR1…
GO:0051239	regulation of multicellular organismal process	Biological process	99	3249	534	23210	1.3244	0.00188855	0.116233	2.72387	0.185393	ANKRD2//NPTN//TWSG1//CCDC88B//MYL3//SOX10//PHLPP1//H2-T23//MAP2K1//NOS3//KCNA1//NMU//GLP1R//TGIF1//APOE//VASH1//VIL1//APOC2//TBR1//MAPT//AMIGO1//TRIM67//ADCY6//H2-D1//CENPF//ADGRB3//RFX4//GLI2//SERPINC1//THBD//RUNX2//SMURF1//APOA4//MATN1//P2RX7//RBP1//CUL4A//EPPK1//CDH2//HES5//RXRA//RNF26//YY1//EPX//BPI//MC1R//IL1R1//MAPK13//C1QTNF4//CLPTM1//XBP1//AVPR2//ANPEP//NPPB//PTCH1//FOXS1//IRF4//TLR6//PCI…
GO:0007423	sensory organ development	Biological process	26	606	534	23210	1.86481	0.00189772	0.116233	2.72177	0.0486891	CRYBB2//MIR96//CELSR1//PAX8//MCOLN3//GRXCR1//HES5//PKNOX1//RXRA//TMEM231//VAX2//TWSG1//PRSS56//PDE6C//YY1//TBX2//CEBPA//H2-T23//HPCA//TGIF1//MIR24-1//MIR23B//MIR27B//PSAP//DVL2//GLI2
GO:0048731	system development	Biological process	137	4746	534	23210	1.25466	0.00190379	0.116233	2.72038	0.256554	RUNX2//GLI2//ANPEP//MMP2//NOS3//PGF//PKNOX1//XBP1//VASH1//HS6ST1//RSPO3//SOHLH1//FOXS1//TEAD2//PAX8//FOXB1//PTCH1//SOX10//CELSR1//MAPT//CENPF//DVL2//PRKACA//TGIF1//CEBPA//HP//AACS//RXRA//TMEM231//FOXH1//FOLR1//TBX2//CBS//MATN1//CRYBB2//MIR96//CMTM7//H2-T23//PHLPP1//ERBB3//NACA//DCTN5//PSAP//UNC119B//HES5//NEUROD2//NPTN//AMIGO1//DPF3//ZFP423//KCNA1//RAB3A//VAX2//EFNA4//CDH2//ZFP523//NME7//POU3F1//…
GO:0071482	cellular response to light stimulus	Biological process	8	98	534	23210	3.54812	0.00191697	0.116233	2.71738	0.0149813	BMF//POLD1//PTPRK//YY1//MAPK13//ERCC4//N4BP1//MC1R
GO:0006821	chloride transport	Biological process	8	99	534	23210	3.51228	0.00204446	0.122867	2.68942	0.0149813	BEST2//CAR7//CLCN4//GABRD//CLIC6//ANO7//CLCNKB//CLIC3
GO:0031668	cellular response to extracellular stimulus	Biological process	13	223	534	23210	2.5338	0.00207666	0.123467	2.68263	0.0243446	KIF26A//BECN2//BMF//CD68//XBP1//HNRNPL//GCK//AQP2//SIPA1//PCK1//FOLR1//AMIGO1//P2RX7
GO:0007612	learning	Biological process	11	171	534	23210	2.79596	0.00209081	0.123467	2.67969	0.0205993	TBR1//GLP1R//NEUROD2//RIN1//PDE1B//PPP1R1B//RGS14//PIAS1//FOXB1//ADGRB3//AMPH
GO:0031326	regulation of cellular biosynthetic process	Biological process	102	3377	534	23210	1.31281	0.00211205	0.123646	2.6753	0.191011	CBFA2T3//CEBPA//FOXH1//FBP1//FOXS1//GLI2//HCFC1//HES5//MDFI//NCOA2//NFIX//NPAS1//PTCH1//RXRA//SORBS3//TBR1//TBX2//TGIF1//XBP1//YY1//ZFP382//VAX2//FOXO6//ZBTB42//PIAS1//ANKRD2//NRIP2//PHF19//BHLHE41//CCNA2//RUNX2//CREB3//HMG20B//HOXA6//PRMT1//IRF4//NEUROD2//NFE2L1//PAX8//PKNOX1//POU3F1//SOX10//CSRNP1//TEAD2//TSC22D1//ZSCAN21//SOHLH1//IRF6//SFMBT1//FOXB1//ZFP467//RFX4//SAP25//ABCA2//CIAO1//CCNL2//J…
GO:0006165	nucleoside diphosphate phosphorylation	Biological process	8	100	534	23210	3.47715	0.00217853	0.126448	2.66184	0.0149813	GCK//PGAM2//CBFA2T3//FBP1//P2RX7//AK1//NME7//AK7
GO:0060711	labyrinthine layer development	Biological process	6	59	534	23210	4.42011	0.00231449	0.133201	2.63554	0.011236	GRB2//RSPO3//VASH1//SYNB//HS6ST1//MAP2K1
GO:0010556	regulation of macromolecule biosynthetic process	Biological process	98	3236	534	23210	1.31629	0.00241396	0.137758	2.61727	0.183521	CBFA2T3//CEBPA//FOXH1//FBP1//FOXS1//GLI2//HCFC1//HES5//MDFI//NCOA2//NFIX//NPAS1//PTCH1//RXRA//SORBS3//TBR1//TBX2//TGIF1//XBP1//YY1//ZFP382//VAX2//FOXO6//ZBTB42//PIAS1//ANKRD2//NRIP2//PHF19//BHLHE41//CCNA2//RUNX2//CREB3//HMG20B//HOXA6//PRMT1//IRF4//NEUROD2//NFE2L1//PAX8//PKNOX1//POU3F1//SOX10//CSRNP1//TEAD2//TSC22D1//ZSCAN21//SOHLH1//IRF6//SFMBT1//FOXB1//ZFP467//RFX4//SAP25//ABCA2//CIAO1//CCNL2//J…
GO:0007631	feeding behavior	Biological process	9	125	534	23210	3.12944	0.002443	0.138253	2.61208	0.0168539	TBR1//CNTFR//AGRP//OPRD1//PYY//NMU//MC1R//QRFP//GLP1R
GO:0046939	nucleotide phosphorylation	Biological process	8	102	534	23210	3.40897	0.00246734	0.138477	2.60777	0.0149813	GCK//PGAM2//AK1//NME7//AK7//CBFA2T3//FBP1//P2RX7
GO:0055086	nucleobase-containing small molecule metabolic process	Biological process	22	492	534	23210	1.94353	0.00250807	0.139609	2.60066	0.0411985	GCK//PGAM2//PRPSAP2//AK1//NME7//AK7//PTH2//ADCY6//NPPB//NUDT15//UPP1//EHHADH//NAPRT//HPCA//NOS3//HSD17B4//CBFA2T3//FBP1//P2RX7//RHOQ//MCEE//MAP2K1
GO:0044271	cellular nitrogen compound biosynthetic process	Biological process	114	3867	534	23210	1.28134	0.00254107	0.139919	2.59498	0.213483	CEBPA//CBFA2T3//FOXH1//FBP1//FOXS1//GLI2//HCFC1//HES5//MDFI//NCOA2//NFIX//NPAS1//PTCH1//RXRA//SORBS3//TBR1//TBX2//TGIF1//XBP1//YY1//ZFP382//VAX2//FOXO6//ZBTB42//PIAS1//ANKRD2//NRIP2//PHF19//BHLHE41//POLD1//HSPA14//RPLP1//TMA7//PRPSAP2//PTH2//ADCY6//AK1//NPPB//NME7//NUDT15//CREB3//PAX8//PPP1R1B//RUNX2//HMG20B//HOXA6//PRMT1//IRF4//NEUROD2//NFE2L1//PKNOX1//POU3F1//SOX10//CSRNP1//TEAD2//TSC22D1//ZSCA…
GO:0031667	response to nutrient levels	Biological process	18	371	534	23210	2.10879	0.00255484	0.139919	2.59264	0.0337079	APOE//BECN2//SERPINC1//MAPT//AACS//BMF//CD68//XBP1//PYY//RBP1//P2RX7//CYP24A1//HNRNPL//GCK//PCK1//CBS//FOLR1//AMIGO1
GO:0009790	embryo development	Biological process	44	1231	534	23210	1.55356	0.00263814	0.143325	2.5787	0.082397	FRAT1//DSC3//ERCC2//GLI2//PRMT1//NOS3//PTCH1//RXRA//SOX10//PALB2//TMEM231//ANKRD11//CUL4A//CELSR1//PRKACA//TWSG1//FOXB1//NPM2//WDR74//HCFC1//CMTM3//DVL2//TEAD2//TGIF1//CEBPA//FOXH1//FOLR1//TBX2//MIR96//HES5//RUNX2//PAX8//VAX2//WDR48//HOXA6//MDFI//GRB2//RSPO3//XIST//MAP2K1//VASH1//SYNB//HS6ST1//THBD
GO:0030866	cortical actin cytoskeleton organization	Biological process	5	42	534	23210	5.17434	0.00266662	0.143723	2.57404	0.0093633	WIPF3//VIL1//RHOQ//TLN1//RAB13
GO:0000303	response to superoxide	Biological process	4	26	534	23210	6.68683	0.00277053	0.148147	2.55744	0.00749064	APOA4//NOS3//UCP2//ERCC6
GO:0007399	nervous system development	Biological process	74	2338	534	23210	1.37569	0.00295675	0.153346	2.52919	0.138577	CELSR1//MAPT//PTCH1//DVL2//PRKACA//TEAD2//TGIF1//SOX10//MIR96//KCNA1//RAB3A//AMIGO1//VAX2//EFNA4//GLI2//NPTN//FOXB1//CDH2//HES5//PAX8//TBX2//ZFP523//NME7//POU3F1//SHROOM4//AK7//ERBB3//TBR1//APOE//TRIM67//ADCY6//H2-D1//MMP2//ADGRB3//ERCC2//RFX4//NFE2L1//NFIX//CBS//CENPF//SEZ6L//NEUROD2//MAP2K1//RUNX2//TWSG1//FOLR1//PRMT1//PTPRK//CDNF//RAB13//RXRA//MCOLN3//GRXCR1//PSAP//MIR24-1//MIR23B//MIR27B//HMG…
GO:0032371	regulation of sterol transport	Biological process	5	43	534	23210	5.054	0.00296136	0.153346	2.52851	0.0093633	APOE//PTCH1//APOA4//APOC2//ABCA2
GO:0032374	regulation of cholesterol transport	Biological process	5	43	534	23210	5.054	0.00296136	0.153346	2.52851	0.0093633	APOE//PTCH1//APOA4//APOC2//ABCA2
GO:0090304	nucleic acid metabolic process	Biological process	121	4162	534	23210	1.26362	0.00296341	0.153346	2.52821	0.226592	SMARCAD1//ERCC2//CBFA2T3//CEBPA//FOXH1//FBP1//FOXS1//GLI2//HCFC1//HES5//MDFI//NCOA2//NFIX//NPAS1//PTCH1//RXRA//SORBS3//TBR1//TBX2//TGIF1//XBP1//YY1//ZFP382//VAX2//FOXO6//ZBTB42//PIAS1//ANKRD2//NRIP2//PHF19//BHLHE41//SMG1//HNRNPL//CELF6//BUD13//U2AF1L4//SLX4//ERCC4//XRCC3//XRCC6//TERF1//PALB2//WDR48//AP5S1//POLD1//DNASE1//RPP30//NFRKB//ERCC6//JMY//CUL4A//4930447C04RIK//CREB3//PAX8//PPP1R1B//RUNX2/…
GO:0021695	cerebellar cortex development	Biological process	6	62	534	23210	4.20623	0.00298066	0.153346	2.52569	0.011236	NFIX//SEZ6L//GLI2//RFX4//MAP2K1//NEUROD2
GO:0000305	response to oxygen radical	Biological process	4	27	534	23210	6.43917	0.00319395	0.163084	2.49567	0.00749064	UCP2//ERCC6//APOA4//NOS3
GO:0007611	learning or memory	Biological process	15	292	534	23210	2.23276	0.00333126	0.168825	2.47739	0.0280899	TBR1//AMPH//RGS14//GLP1R//MAPT//PPP1R1B//RIN1//FOXO6//BRINP1//APOE//NEUROD2//PDE1B//PIAS1//FOXB1//ADGRB3
GO:0060831	smoothened signaling pathway involved in dorsal/ventral neural tube patterning	Biological process	3	14	534	23210	9.3138	0.00364835	0.183526	2.4379	0.00561798	PRKACA//GLI2//PTCH1
GO:0048839	inner ear development	Biological process	12	211	534	23210	2.47191	0.00370564	0.185037	2.43114	0.0224719	MIR96//CELSR1//PAX8//MCOLN3//GRXCR1//HES5//PSAP//DVL2//GLI2//CEBPA//H2-T23//HPCA
GO:0044237	cellular metabolic process	Biological process	245	9320	534	23210	1.14257	0.00378053	0.187398	2.42245	0.458801	SMARCAD1//ERCC2//HSD17B4//BECN2//RUFY4//CEBPA//CCNA2//CCNJL//CBFA2T3//FOXH1//FBP1//FOXS1//GLI2//HCFC1//HES5//MDFI//NCOA2//NFIX//NPAS1//PTCH1//RXRA//SORBS3//TBR1//TBX2//TGIF1//XBP1//YY1//ZFP382//VAX2//FOXO6//ZBTB42//PIAS1//ANKRD2//NRIP2//PHF19//BHLHE41//MAPK13//ITPKB//SMG1//P2RX7//MAP2K1//NFE2L1//RUSC1//SMURF1//HNRNPL//CELF6//BUD13//U2AF1L4//SLX4//ERCC4//XRCC3//XRCC6//TERF1//PALB2//WDR48//AP5S1//P…
GO:0050890	cognition	Biological process	16	326	534	23210	2.13322	0.00386495	0.190195	2.41286	0.0299625	TBR1//GLP1R//MAPT//AMPH//RGS14//PPP1R1B//RIN1//FOXO6//BRINP1//APOE//NEUROD2//PDE1B//PIAS1//FOXB1//ADGRB3//SHROOM4
GO:1901700	response to oxygen-containing compound	Biological process	54	1620	534	23210	1.44881	0.00396582	0.193754	2.40167	0.101124	NUDT15//UCP2//ERCC6//APOA4//PTGER1//ADCY6//NSG2//RHOQ//GRB2//FOXO6//GLP1R//PTCH1//NOS3//BPI//P2RX7//RXRA//NCOA2//PCK1//GCK//XBP1//RAB13//CYP24A1//AACS//MMP2//PTPRK//CAMK2A//PPP1R1B//HP//AQP2//SIPA1//ALDH3A1//PYGM//CBS//MAPK13//MIR598//CD68//MIR24-1//MIR199A-1//MIR23B//TNIP3//MIR1224//MIR22//FOLR1//TEAD2//BRINP1//PRKACA//RNF4//NFE2L1//LYPD1//GPR37//PSAP//MIR27B//TLR6//AMIGO1
GO:0009889	regulation of biosynthetic process	Biological process	102	3451	534	23210	1.28466	0.0041199	0.199845	2.38511	0.191011	CBFA2T3//CEBPA//FOXH1//FBP1//FOXS1//GLI2//HCFC1//HES5//MDFI//NCOA2//NFIX//NPAS1//PTCH1//RXRA//SORBS3//TBR1//TBX2//TGIF1//XBP1//YY1//ZFP382//VAX2//FOXO6//ZBTB42//PIAS1//ANKRD2//NRIP2//PHF19//BHLHE41//CCNA2//RUNX2//CREB3//HMG20B//HOXA6//PRMT1//IRF4//NEUROD2//NFE2L1//PAX8//PKNOX1//POU3F1//SOX10//CSRNP1//TEAD2//TSC22D1//ZSCAN21//SOHLH1//IRF6//SFMBT1//FOXB1//ZFP467//RFX4//SAP25//ABCA2//CIAO1//CCNL2//J…
GO:0033273	response to vitamin	Biological process	4	29	534	23210	5.99509	0.0041688	0.200782	2.37999	0.00749064	RBP1//CYP24A1//CBS//FOLR1
GO:0072657	protein localization to membrane	Biological process	23	546	534	23210	1.83092	0.00421969	0.201802	2.37472	0.0430712	ZDHHC23//FOLR1//BLZF1//FLOT2//TIMM13//TIMM10//NME7//WRB//CDH2//PTCH1//RAB3A//RAB13//ADCY6//SYNE3//HPCA//APOE//CAMK2A//MAP2K1//CACNG8//RHOQ//CLTC//LYPD1//VIL1
GO:0010959	regulation of metal ion transport	Biological process	19	421	534	23210	1.96158	0.00433852	0.206034	2.36266	0.0355805	NOS3//NKAIN3//P2RX7//GCK//LIME1//GLP1R//OPRD1//AQP2//CAMK2A//CREB3//AMIGO1//HPCA//REM2//1810037I17RIK//TSPAN13//KCNA1//FXYD6//SCN2B//SARAF
GO:0031329	regulation of cellular catabolic process	Biological process	27	679	534	23210	1.72833	0.00443241	0.209031	2.35336	0.0505618	MAPT//XBP1//ERCC4//BMF//MAP2K1//APOA4//APOC2//RUFY4//N4BP1//CBFA2T3//PIAS1//APOE//HSD11B1//PCID2//GCK//P2RX7//DXO//SNX33//TIMP4//TIMP1//TIMP3//NFE2L1//PRKACA//NUDT15//SMURF1//TRIM67//HP
GO:0055089	fatty acid homeostasis	Biological process	3	15	534	23210	8.69288	0.00448317	0.209967	2.34841	0.00561798	APOE//POLD1//XBP1
GO:0042744	hydrogen peroxide catabolic process	Biological process	4	30	534	23210	5.79526	0.00472398	0.21973	2.32569	0.00749064	HP//APOA4//EPX//GPX3
GO:0048583	regulation of response to stimulus	Biological process	112	3871	534	23210	1.25756	0.00509396	0.235327	2.29294	0.209738	P2RX7//MAP2K1//H2-T23//MASP2//H2-D1//H2-L//XRCC6//CREB3//ERCC6//TNFSF13//DNASE1//MDFI//RGS14//CDH2//ERBB3//KIF26A//APOE//MC1R//CBS//NPPB//TWSG1//LIME1//OBSCN//PRR5//CSF3//NOS3//FOLR1//RFX4//RSPO3//SERPINC1//THBD//XBP1//SMURF1//HES5//ZFP423//TMEM127//PYY//FOXH1//IRF4//TLR6//MYO9B//TRIO//RUNX2//RNF126//LTBR//TANK//TNIP3//MST1R//GRB2//PSAP//PHLPP1//PPEF2//ALOX12B//GPR37//SORBS3//DVL2//SAMD5//B430306…
GO:0017001	antibiotic catabolic process	Biological process	5	49	534	23210	4.43514	0.00524253	0.240554	2.28046	0.0093633	PCK1//APOA4//EPX//GPX3//HP
GO:0044260	cellular macromolecule metabolic process	Biological process	190	7056	534	23210	1.17039	0.00531312	0.241159	2.27465	0.355805	SMARCAD1//ERCC2//CCNA2//CCNJL//CBFA2T3//CEBPA//FOXH1//FBP1//FOXS1//GLI2//HCFC1//HES5//MDFI//NCOA2//NFIX//NPAS1//PTCH1//RXRA//SORBS3//TBR1//TBX2//TGIF1//XBP1//YY1//ZFP382//VAX2//FOXO6//ZBTB42//PIAS1//ANKRD2//NRIP2//PHF19//BHLHE41//MAPK13//ITPKB//SMG1//P2RX7//MAP2K1//NFE2L1//RUSC1//SMURF1//SLX4//ERCC4//XRCC3//XRCC6//TERF1//PALB2//WDR48//AP5S1//POLD1//DNASE1//PHLPP1//PRR5//DVL2//PGF//LIMCH1//LYPLA2/…
GO:1902473	regulation of protein localization to synapse	Biological process	4	31	534	23210	5.60831	0.00532674	0.241159	2.27354	0.00749064	CAMK2A//MAP2K1//MAPT//NPTN
GO:0000729	DNA double-strand break processing	Biological process	3	16	534	23210	8.14958	0.00542437	0.243953	2.26565	0.00561798	SLX4//4930447C04RIK//SMARCAD1
GO:0019693	ribose phosphate metabolic process	Biological process	16	339	534	23210	2.05142	0.0055977	0.247293	2.25199	0.0299625	PRPSAP2//GCK//PGAM2//PTH2//ADCY6//AK1//NPPB//NME7//EHHADH//HSD17B4//CBFA2T3//FBP1//P2RX7//RHOQ//MCEE//MAP2K1
GO:0022414	reproductive process	Biological process	50	1502	534	23210	1.44688	0.00563858	0.247293	2.24883	0.093633	TUBG2//SLX4//ERCC4//MMP2//SOHLH1//NOS3//RXRA//CEBPA//4930447C04RIK//TDRD6//TIAL1//PRSS42//KRT9//YY1//ZSCAN21//WIPF3//SFMBT1//WDR48//AK7//HERPUD2//ZFP449//NPM2//LYZL6//SPACA3//CNTFR//THBD//PPP1R1B//TMEM184A//NPAS1//BRINP1//TERF1//NCOA2//MIR96//PRKACA//HSD17B4//CBS//RAB3A//GLI2//GRB2//RSPO3//VASH1//MAP2K1//MDFI//XIST//SYNB//HS6ST1//PSAP//RAB13//TIMP1//ASMT
GO:0009132	nucleoside diphosphate metabolic process	Biological process	8	117	534	23210	2.97193	0.00570113	0.247293	2.24404	0.0149813	GCK//PGAM2//AK1//NME7//AK7//CBFA2T3//FBP1//P2RX7
GO:0000003	reproduction	Biological process	50	1503	534	23210	1.44592	0.00570915	0.247293	2.24343	0.093633	TUBG2//SLX4//ERCC4//MMP2//SOHLH1//NOS3//RXRA//CEBPA//4930447C04RIK//TDRD6//TIAL1//PRSS42//KRT9//YY1//ZSCAN21//WIPF3//SFMBT1//WDR48//AK7//HERPUD2//ZFP449//NPM2//LYZL6//SPACA3//CNTFR//THBD//PPP1R1B//TMEM184A//NPAS1//BRINP1//TERF1//NCOA2//MIR96//PRKACA//HSD17B4//CBS//RAB3A//GLI2//GRB2//RSPO3//VASH1//MAP2K1//MDFI//XIST//SYNB//HS6ST1//PSAP//RAB13//TIMP1//ASMT
GO:0016070	RNA metabolic process	Biological process	107	3687	534	23210	1.26138	0.0057142	0.247293	2.24304	0.200375	CBFA2T3//CEBPA//FOXH1//FBP1//FOXS1//GLI2//HCFC1//HES5//MDFI//NCOA2//NFIX//NPAS1//PTCH1//RXRA//SORBS3//TBR1//TBX2//TGIF1//XBP1//YY1//ZFP382//VAX2//FOXO6//ZBTB42//PIAS1//ANKRD2//NRIP2//PHF19//BHLHE41//SMG1//HNRNPL//CELF6//BUD13//U2AF1L4//RPP30//CREB3//PAX8//PPP1R1B//RUNX2//HMG20B//HOXA6//PRMT1//IRF4//NEUROD2//NFE2L1//PKNOX1//POU3F1//SOX10//CSRNP1//TEAD2//TSC22D1//ZSCAN21//SOHLH1//IRF6//SFMBT1//FOXB…
GO:0030865	cortical cytoskeleton organization	Biological process	5	50	534	23210	4.34644	0.00571713	0.247293	2.24282	0.0093633	WIPF3//RHOQ//TLN1//RAB13//VIL1
GO:0007224	smoothened signaling pathway	Biological process	9	143	534	23210	2.73552	0.00594045	0.255327	2.22618	0.0168539	GLI2//RFX4//RUNX2//PTCH1//SCUBE3//NME7//PRKACA//HES5//TMEM231
GO:0045879	negative regulation of smoothened signaling pathway	Biological process	4	32	534	23210	5.43305	0.00597882	0.25536	2.22338	0.00749064	RFX4//PRKACA//RUNX2//PTCH1
GO:0001890	placenta development	Biological process	10	170	534	23210	2.55673	0.00613921	0.260571	2.21189	0.0187266	CEBPA//RXRA//GRB2//RSPO3//VASH1//MAP2K1//MDFI//XIST//SYNB//HS6ST1
GO:0007626	locomotory behavior	Biological process	13	254	534	23210	2.22456	0.00623577	0.263026	2.20511	0.0243446	MAPT//OPRD1//SEZ6L//MIR96//GPR37//APOE//NCOA2//PSAP//CELSR1//MCOLN3//PDE1B//PPP1R1B//QRFP
GO:1901564	organonitrogen compound metabolic process	Biological process	163	5966	534	23210	1.18751	0.00637439	0.265906	2.19556	0.305243	CEBPA//CCNA2//CCNJL//MAPK13//ITPKB//P2RX7//MAP2K1//NFE2L1//RUSC1//SMURF1//PHLPP1//PRR5//DVL2//PGF//XBP1//LIMCH1//LYPLA2//HSPA14//RPLP1//TMA7//GCK//PGAM2//PRPSAP2//PTH2//ADCY6//AK1//NPPB//NME7//NUDT15//UPP1//LARP4//CAMK2A//DYRK1B//ERBB3//PRKACA//MST1R//NEK11//TRIO//OBSCN//STK19//CSNK1G3//SCYL1//CAMK2N1//PTPRK//PPM1K//MDH2//PCK1//EHHADH//PRMT1//FUT1//ALOX12B//EGFBP2//F10//KLK1B26//ANPEP//MMP2//PEPD…
GO:0009605	response to external stimulus	Biological process	82	2721	534	23210	1.30984	0.00638236	0.265906	2.19502	0.153558	KIF26A//H2-T23//MASP2//KCNA1//NPAS1//APOE//EPX//XRCC6//APOA4//CREB3//ERCC6//MYO9B//CCL26//DNASE1//CMTM7//CMTM3//BECN2//EFNA4//GLI2//NPTN//SERPINC1//MAPT//AACS//PDE6C//BMF//MMP2//P2RX7//FV1//MST1R//HNRNPUL1//HP//PCK1//VIL1//MIR27B//PHLPP1//THBD//NOS3//BPI//CD68//XBP1//PYY//TLR6//PTGER1//RBP1//CYP24A1//HNRNPL//RAB13//ANKRD2//GCK//AQP2//SIPA1//DEFB10//LYZL6//IRF4//CCDC88B//G3BP1//B430306N03RIK//MAP2…
GO:0060644	mammary gland epithelial cell differentiation	Biological process	3	17	534	23210	7.67019	0.0064754	0.268137	2.18873	0.00561798	FOXB1//PTCH1//IRF6
GO:0071496	cellular response to external stimulus	Biological process	14	285	534	23210	2.13509	0.00659136	0.271285	2.18102	0.0262172	KIF26A//BECN2//BMF//P2RX7//CD68//XBP1//HNRNPL//GCK//AQP2//SIPA1//PCK1//FOLR1//NOS3//AMIGO1
GO:0001662	behavioral fear response	Biological process	5	52	534	23210	4.17927	0.00675571	0.274719	2.17033	0.0093633	APOE//NEUROD2//ASIC4//BRINP1//LYPD1
GO:0021587	cerebellum morphogenesis	Biological process	5	52	534	23210	4.17927	0.00675571	0.274719	2.17033	0.0093633	GLI2//RFX4//MAP2K1//NFIX//CBS
GO:0010467	gene expression	Biological process	142	5118	534	23210	1.20593	0.00688886	0.278466	2.16185	0.265918	CBFA2T3//CEBPA//FOXH1//FBP1//FOXS1//GLI2//HCFC1//HES5//MDFI//NCOA2//NFIX//NPAS1//PTCH1//RXRA//SORBS3//TBR1//TBX2//TGIF1//XBP1//YY1//ZFP382//VAX2//FOXO6//ZBTB42//PIAS1//ANKRD2//NRIP2//PHF19//BHLHE41//SMG1//HNRNPL//CELF6//BUD13//U2AF1L4//RPP30//NPTN//TWSG1//CCDC88B//HSPA14//RPLP1//TMA7//H2-T23//CREB3//PAX8//PPP1R1B//RUNX2//HMG20B//HOXA6//PRMT1//IRF4//NEUROD2//NFE2L1//PKNOX1//POU3F1//SOX10//CSRNP1//…
GO:0000302	response to reactive oxygen species	Biological process	11	201	534	23210	2.37865	0.0070718	0.284169	2.15047	0.0205993	UCP2//ERCC6//APOA4//NOS3//MMP2//PTPRK//HP//MAPK13//GPR37//PSAP//NUDT15
GO:0048645	animal organ formation	Biological process	6	74	534	23210	3.52414	0.00713611	0.285067	2.14654	0.011236	FOXH1//FOLR1//TBR1//PAX8//MAP2K1//GLI2
GO:0009150	purine ribonucleotide metabolic process	Biological process	15	318	534	23210	2.05021	0.00721035	0.286348	2.14204	0.0280899	GCK//PGAM2//PTH2//ADCY6//AK1//NPPB//NME7//EHHADH//HSD17B4//CBFA2T3//FBP1//P2RX7//RHOQ//MCEE//MAP2K1
GO:0002209	behavioral defense response	Biological process	5	53	534	23210	4.10042	0.00732153	0.287402	2.1354	0.0093633	NEUROD2//ASIC4//BRINP1//LYPD1//APOE
GO:0043470	regulation of carbohydrate catabolic process	Biological process	5	53	534	23210	4.10042	0.00732153	0.287402	2.1354	0.0093633	HSD11B1//CBFA2T3//FBP1//GCK//P2RX7
GO:0060563	neuroepithelial cell differentiation	Biological process	6	75	534	23210	3.47715	0.00760983	0.293099	2.11863	0.011236	MIR96//MCOLN3//GRXCR1//HES5//CDH2//TMEM231
GO:0010832	negative regulation of myotube differentiation	Biological process	3	18	534	23210	7.24407	0.0076393	0.293099	2.11695	0.00561798	XBP1//ANKRD2//BHLHE41
GO:0051156	glucose 6-phosphate metabolic process	Biological process	3	18	534	23210	7.24407	0.0076393	0.293099	2.11695	0.00561798	HSD11B1//GCK//NFE2L1
GO:1900543	negative regulation of purine nucleotide metabolic process	Biological process	3	18	534	23210	7.24407	0.0076393	0.293099	2.11695	0.00561798	HPCA//CBFA2T3//FBP1
GO:0010033	response to organic substance	Biological process	91	3099	534	23210	1.2763	0.00811944	0.30977	2.09047	0.170412	PDE1B//PPP1R1B//APOA4//CREB3//XBP1//HSPA14//HERPUD2//FOXH1//PTPRK//TWSG1//PTGER1//ADCY6//NSG2//RHOQ//GRB2//FOXO6//TIMP4//NOS3//TIMP1//TIMP3//GLP1R//AGRP//AACS//ALDH3A1//P2RX7//FOLR1//CEBPA//IL1R1//FBXO44//FBXO2//RUNX2//SMURF1//HES5//ZFP423//BPI//TLR6//RXRA//NCOA2//PCK1//GCK//RAB13//AVPR2//RBP1//CYP24A1//VIL1//PGF//CAMK2A//MAP2K1//PYGM//CBS//UCP2//CCL26//C1QTNF4//CNTFR//MIR598//CD68//MIR24-1//MIR1…
GO:0043010	camera-type eye development	Biological process	16	354	534	23210	1.96449	0.00832973	0.316018	2.07937	0.0299625	CRYBB2//PDE6C//MIR96//YY1//TBX2//TGIF1//VAX2//MIR24-1//MIR23B//MIR27B//HES5//PKNOX1//RXRA//TMEM231//TWSG1//PRSS56
GO:0032273	positive regulation of protein polymerization	Biological process	8	125	534	23210	2.78172	0.00839809	0.31635	2.07582	0.0149813	CSF3//GRB2//LMOD1//MAPT//TERF1//ARPC3//JMY//VIL1
GO:0048608	reproductive structure development	Biological process	19	449	534	23210	1.83925	0.00843167	0.31635	2.07409	0.0355805	MMP2//SOHLH1//NOS3//RXRA//CEBPA//WDR48//HSD17B4//GLI2//GRB2//RSPO3//VASH1//MAP2K1//MDFI//XIST//SYNB//HS6ST1//PSAP//RAB13//ASMT
GO:0035315	hair cell differentiation	Biological process	5	55	534	23210	3.95131	0.00855065	0.317765	2.068	0.0093633	MIR96//MCOLN3//GRXCR1//HES5//ERCC2
GO:0015918	sterol transport	Biological process	6	77	534	23210	3.38684	0.00862459	0.317765	2.06426	0.011236	APOE//PTCH1//NPC1L1//APOA4//APOC2//ABCA2
GO:0030301	cholesterol transport	Biological process	6	77	534	23210	3.38684	0.00862459	0.317765	2.06426	0.011236	APOE//PTCH1//NPC1L1//APOA4//APOC2//ABCA2
GO:0042127	regulation of cell population proliferation	Biological process	53	1649	534	23210	1.39698	0.00866761	0.317765	2.0621	0.0992509	APOE//VASH1//PGF//SOX10//ALDH3A1//AVPR2//RUNX2//CNTFR//CSF3//ERBB3//GLI2//GLP1R//HES5//PRMT1//PRKACA//TBX2//TSC22D1//TIAL1//TIMP1//XBP1//MIR24-1//TNFSF13//CUL4A//CBFA2T3//CEBPA//NOS3//PTCH1//PTPRK//RXRA//TGIF1//FBXO2//MAP2K1//IRF6//CAMK2N1//TMEM127//EPPK1//H2-T23//CCDC88B//DVL2//CCNA2//XRCC6//MMP2//NPPB//WDR48//CDH2//NACA//ANKRD2//TWSG1//MIR702//CREB3//PIAS1//RNF126//OSGIN1
GO:1901293	nucleoside phosphate biosynthetic process	Biological process	11	207	534	23210	2.3097	0.00872767	0.317765	2.0591	0.0205993	PRPSAP2//PTH2//ADCY6//AK1//NPPB//NME7//AK7//NAPRT//HPCA//NOS3//MAP2K1
GO:0032879	regulation of localization	Biological process	84	2834	534	23210	1.28829	0.00875011	0.317765	2.05799	0.157303	NOS3//NKAIN3//P2RX7//APOE//VASH1//VIL1//RAB3A//AK1//PTCH1//EHD4//APOA4//OSGIN1//PRR5//CD151//CREB3//MMP2//XBP1//MAP2K1//CASS4//PTPRK//EPPK1//MIIP//LIMCH1//GCK//GLP1R//AACS//APOC2//ABCA2//MAPT//CDH2//TMEM184A//TMEM231//KCNA1//KCNH3//CLIC6//CLCNKB//TRPM5//CLIC3//SCN2B//CACNG8//AVPR2//ANPEP//NPPB//UACA//FXYD6//SNX33//RHOQ//ERBB3//PRKACA//NMU//CAMK2A//CELSR1//TLR6//FRMD4A//SERPINB1C//MYO18A//H2-T23//…
GO:0009894	regulation of catabolic process	Biological process	30	820	534	23210	1.59016	0.00884709	0.318774	2.0532	0.0561798	MAPT//XBP1//ERCC4//BMF//MAP2K1//APOA4//APOC2//RUFY4//N4BP1//CBFA2T3//PIAS1//APOE//HSD11B1//PCID2//SMURF1//CUL4A//FBP1//GCK//P2RX7//DXO//HCAR2//SNX33//TIMP4//TIMP1//TIMP3//NFE2L1//PRKACA//NUDT15//TRIM67//HP
GO:0045980	negative regulation of nucleotide metabolic process	Biological process	3	19	534	23210	6.8628	0.00891871	0.318774	2.0497	0.00561798	HPCA//CBFA2T3//FBP1
GO:0090036	regulation of protein kinase C signaling	Biological process	3	19	534	23210	6.8628	0.00891871	0.318774	2.0497	0.00561798	MC1R//PHLPP1//SEZ6L
GO:0070528	protein kinase C signaling	Biological process	4	36	534	23210	4.82938	0.00911307	0.322597	2.04034	0.00749064	SEZ6L//MC1R//PHLPP1//PRSS33
GO:0061458	reproductive system development	Biological process	19	453	534	23210	1.82301	0.00921224	0.322597	2.03563	0.0355805	MMP2//SOHLH1//NOS3//RXRA//CEBPA//WDR48//HSD17B4//GLI2//GRB2//RSPO3//VASH1//MAP2K1//MDFI//XIST//SYNB//HS6ST1//PSAP//RAB13//ASMT
GO:0021575	hindbrain morphogenesis	Biological process	5	56	534	23210	3.88075	0.0092157	0.322597	2.03547	0.0093633	CBS//GLI2//RFX4//MAP2K1//NFIX
GO:0042596	fear response	Biological process	5	56	534	23210	3.88075	0.0092157	0.322597	2.03547	0.0093633	NEUROD2//ASIC4//BRINP1//LYPD1//APOE
GO:1901701	cellular response to oxygen-containing compound	Biological process	42	1250	534	23210	1.4604	0.00928146	0.323233	2.03238	0.0786517	PTGER1//ADCY6//NSG2//RHOQ//GRB2//FOXO6//APOA4//NOS3//BPI//GCK//PCK1//XBP1//RAB13//MMP2//PTPRK//CAMK2A//AQP2//SIPA1//UCP2//MAPK13//MIR598//CD68//MIR24-1//MIR199A-1//MIR23B//TNIP3//MIR1224//MIR22//FOLR1//TEAD2//BRINP1//PRKACA//AACS//RNF4//NFE2L1//PTCH1//LYPD1//GPR37//PSAP//MIR27B//TLR6//AMIGO1
GO:0009259	ribonucleotide metabolic process	Biological process	15	328	534	23210	1.9877	0.00943178	0.326523	2.02541	0.0280899	GCK//PGAM2//PTH2//ADCY6//AK1//NPPB//NME7//EHHADH//HSD17B4//CBFA2T3//FBP1//P2RX7//RHOQ//MCEE//MAP2K1
GO:0001838	embryonic epithelial tube formation	Biological process	9	154	534	23210	2.54013	0.00947209	0.326523	2.02355	0.0168539	PTCH1//CELSR1//DVL2//PRKACA//TEAD2//TGIF1//FOLR1//HES5//PAX8
GO:0034599	cellular response to oxidative stress	Biological process	13	268	534	23210	2.10835	0.00956313	0.327996	2.0194	0.0243446	MAPT//UACA//APOA4//NOS3//MMP2//PTPRK//ANKRD2//MAPK13//GPR37//PSAP//TLR6//NFE2L1//XBP1
GO:0016331	morphogenesis of embryonic epithelium	Biological process	10	182	534	23210	2.38815	0.00971659	0.331333	2.01249	0.0187266	PTCH1//CELSR1//DVL2//PRKACA//TEAD2//TGIF1//GLI2//FOLR1//HES5//PAX8
GO:0009953	dorsal/ventral pattern formation	Biological process	7	103	534	23210	2.95389	0.00975799	0.331333	2.01064	0.0131086	MDFI//VAX2//GLI2//PTCH1//RFX4//PRKACA//TGIF1
GO:0045981	positive regulation of nucleotide metabolic process	Biological process	4	37	534	23210	4.69886	0.0100357	0.335727	1.99845	0.00749064	NOS3//GCK//P2RX7//MAP2K1
GO:0060674	placenta blood vessel development	Biological process	4	37	534	23210	4.69886	0.0100357	0.335727	1.99845	0.00749064	VASH1//SYNB//HS6ST1//MAP2K1
GO:1900544	positive regulation of purine nucleotide metabolic process	Biological process	4	37	534	23210	4.69886	0.0100357	0.335727	1.99845	0.00749064	NOS3//GCK//P2RX7//MAP2K1
GO:0006796	phosphate-containing compound metabolic process	Biological process	85	2890	534	23210	1.27837	0.0101139	0.336685	1.99508	0.159176	CCNA2//CCNJL//MAPK13//ITPKB//P2RX7//MAP2K1//PHLPP1//PRR5//DVL2//PGF//XBP1//LIMCH1//FBP1//NFE2L1//GCK//PRPSAP2//PGAM2//SURF1//AK1//NME7//AK7//PTH2//ADCY6//NPPB//NUDT15//UPP1//CAMK2A//DYRK1B//ERBB3//PRKACA//MST1R//NEK11//TRIO//OBSCN//STK19//CSNK1G3//SCYL1//CAMK2N1//PTPRK//PPM1K//EHHADH//ERCC6//MDFI//NAPRT//PPEF2//TWSG1//GRXCR1//MPHOSPH10//SMG1//PPIP5K1//HPCA//NOS3//PPP1R1B//CSF3//OPRD1//CAPRIN2//MA…
GO:0006164	purine nucleotide biosynthetic process	Biological process	9	156	534	23210	2.50756	0.0102557	0.33827	1.98903	0.0168539	PTH2//ADCY6//AK1//NPPB//NME7//HPCA//NOS3//MAP2K1//PRPSAP2
GO:0021549	cerebellum development	Biological process	7	104	534	23210	2.92549	0.0102612	0.33827	1.9888	0.0131086	CBS//NFIX//SEZ6L//NEUROD2//GLI2//RFX4//MAP2K1
GO:0015914	phospholipid transport	Biological process	6	80	534	23210	3.25983	0.0103233	0.338674	1.98618	0.011236	P2RX7//APOA4//APOC2//APOE//ANO7//PITPNM1
GO:0010646	regulation of cell communication	Biological process	99	3446	534	23210	1.24869	0.0104559	0.340493	1.98064	0.185393	P2RX7//MAP2K1//ERCC6//MDFI//RGS14//CDH2//ERBB3//KIF26A//MC1R//CBS//NPPB//RAB3A//TWSG1//LIME1//OBSCN//PRR5//CSF3//FOLR1//RFX4//RSPO3//XBP1//SMURF1//HES5//ZFP423//RIN1//NEUROD2//TMEM127//GCK//GLP1R//AACS//CAR7//APOE//FOXH1//IRF4//TLR6//MYO9B//TRIO//RUNX2//RNF126//LTBR//TANK//TNIP3//MST1R//GRB2//PSAP//PHLPP1//PPEF2//ALOX12B//GPR37//SORBS3//DVL2//SAMD5//PTCH1//SCUBE3//ITPKB//STK19//FBP1//TRIM67//NMU/…
GO:0042592	homeostatic process	Biological process	59	1892	534	23210	1.35539	0.0104902	0.340493	1.97922	0.110487	XRCC3//XRCC6//TERF1//ERCC4//NMU//GCK//HCAR2//ANKRD11//ITPKB//ADCY6//AQP2//APOE//PYGM//NPTN//CCDC115//P2RX7//CAR14//CAR12//SIVA1//GLP1R//PTGER1//KCNA1//NFE2L1//PKNOX1//SMG1//CAR7//XBP1//AVPR2//ANPEP//NPPB//CEBPA//PCK1//PTCH1//BECN2//MAP2K1//FOXO6//APOA4//NPC1L1//ERCC2//GRXCR1//ERCC6//PRMT1//CDH2//WDR48//CD7//NOS3//LIME1//RBP1//POLD1//SCN2B//UCP2//ALOX12B//ALOXE3//SLX4//APOC2//PRKACA//AACS//IRF4//Z…
GO:0043583	ear development	Biological process	12	242	534	23210	2.15526	0.0106396	0.340493	1.97307	0.0224719	MIR96//CELSR1//PAX8//MCOLN3//GRXCR1//HES5//CEBPA//H2-T23//HPCA//PSAP//DVL2//GLI2
GO:0009966	regulation of signal transduction	Biological process	82	2779	534	23210	1.28251	0.0106678	0.340493	1.97193	0.153558	P2RX7//MAP2K1//ERCC6//MDFI//RGS14//ERBB3//KIF26A//MC1R//CBS//NPPB//TWSG1//LIME1//OBSCN//PRR5//CSF3//FOLR1//RFX4//RSPO3//XBP1//SMURF1//HES5//ZFP423//TMEM127//APOE//FOXH1//IRF4//TLR6//CDH2//MYO9B//TRIO//RUNX2//RNF126//LTBR//TANK//TNIP3//MST1R//GRB2//PSAP//PHLPP1//PPEF2//ALOX12B//GPR37//SORBS3//DVL2//SAMD5//PTCH1//SCUBE3//ITPKB//STK19//FBP1//TRIM67//TGIF1//MAPT//NEUROD2//CMTM3//SIPA1//F10//C1QTNF4//…
GO:0009913	epidermal cell differentiation	Biological process	11	213	534	23210	2.24464	0.010669	0.340493	1.97188	0.0205993	MIR96//PSAP//PTCH1//POU3F1//MAP2K1//IRF6//ERCC2//MCOLN3//GRXCR1//HES5//GLI2
GO:0001101	response to acid chemical	Biological process	16	364	534	23210	1.91052	0.0106796	0.340493	1.97145	0.0299625	PTCH1//RXRA//AACS//AQP2//SIPA1//CBS//MIR1224//MMP2//XBP1//MIR22//MIR199A-1//FOLR1//TEAD2//BRINP1//ADCY6//AMIGO1
GO:0051924	regulation of calcium ion transport	Biological process	13	272	534	23210	2.07734	0.010732	0.340564	1.96932	0.0243446	P2RX7//LIME1//NOS3//AQP2//CAMK2A//CREB3//HPCA//REM2//1810037I17RIK//TSPAN13//SARAF//GLP1R//OPRD1
GO:0060259	regulation of feeding behavior	Biological process	4	38	534	23210	4.5752	0.0110168	0.347978	1.95794	0.00749064	NMU//AGRP//MC1R//QRFP
GO:0043269	regulation of ion transport	Biological process	27	732	534	23210	1.6032	0.0114278	0.358653	1.94204	0.0505618	NOS3//NKAIN3//P2RX7//KCNA1//KCNH3//CLIC6//CLCNKB//TRPM5//CLIC3//SCN2B//CACNG8//GCK//LIME1//GLP1R//OPRD1//AQP2//CAMK2A//CREB3//AMIGO1//HPCA//REM2//1810037I17RIK//APOE//TSPAN13//FXYD6//CAR7//SARAF
GO:0071310	cellular response to organic substance	Biological process	74	2476	534	23210	1.29902	0.0114604	0.358653	1.9408	0.138577	CREB3//XBP1//FOXH1//PTPRK//TWSG1//PTGER1//ADCY6//NSG2//RHOQ//GRB2//FOXO6//AGRP//FOLR1//CEBPA//IL1R1//RUNX2//SMURF1//HES5//ZFP423//HERPUD2//NOS3//BPI//GCK//PCK1//RAB13//AVPR2//NCOA2//HSPA14//VIL1//PDE1B//PGF//CAMK2A//UCP2//CCL26//C1QTNF4//CNTFR//MIR598//CD68//MIR24-1//MIR199A-1//MIR23B//TNIP3//MIR1224//MMP2//MIR22//TEAD2//BRINP1//PRKACA//AACS//CSF3//MYO18A//TANK//YY1//MAPK13//RUFY4//P2RX7//EHD4//P…
GO:0048646	anatomical structure formation involved in morphogenesis	Biological process	39	1158	534	23210	1.46383	0.0115293	0.359154	1.9382	0.0730337	SYNB//ANPEP//MMP2//NOS3//PGF//PKNOX1//XBP1//VASH1//HS6ST1//RSPO3//PRKACA//TWSG1//PALB2//FOXB1//WDR74//PTCH1//CELSR1//DVL2//TEAD2//TGIF1//TNFSF13//FOXH1//FOLR1//DYRK1B//ADGRB3//TBR1//GLI2//MAP2K1//NFIX//LMOD1//ERCC2//PAX8//MIR24-1//MIR23B//MIR27B//TBX2//RXRA//HES5//GRB2
GO:0014070	response to organic cyclic compound	Biological process	28	768	534	23210	1.58464	0.0116879	0.360343	1.93226	0.0524345	PTGER1//ADCY6//NSG2//NOS3//NCOA2//FOXH1//P2RX7//CYP24A1//APOA4//PPP1R1B//ALDH3A1//RXRA//MAP2K1//PYGM//CBS//FOLR1//MIR22//MMP2//RNF4//NFE2L1//PTCH1//CEBPA//GLI2//PCK1//MIR1224//MIR199A-1//MIR27B//AACS
GO:0023051	regulation of signaling	Biological process	99	3461	534	23210	1.24328	0.0117345	0.360343	1.93053	0.185393	P2RX7//MAP2K1//ERCC6//MDFI//RGS14//CDH2//ERBB3//KIF26A//MC1R//CBS//NPPB//RAB3A//TWSG1//LIME1//OBSCN//PRR5//CSF3//FOLR1//RFX4//RSPO3//XBP1//SMURF1//HES5//ZFP423//RIN1//NEUROD2//TMEM127//GCK//GLP1R//AACS//CAR7//APOE//FOXH1//IRF4//TLR6//MYO9B//TRIO//RUNX2//RNF126//LTBR//TANK//TNIP3//MST1R//GRB2//PSAP//PHLPP1//PPEF2//ALOX12B//GPR37//SORBS3//DVL2//SAMD5//PTCH1//SCUBE3//ITPKB//STK19//FBP1//TRIM67//NMU/…
GO:0022010	central nervous system myelination	Biological process	3	21	534	23210	6.2092	0.0118328	0.360343	1.92691	0.00561798	ERCC2//HES5//SOX10
GO:0032291	axon ensheathment in central nervous system	Biological process	3	21	534	23210	6.2092	0.0118328	0.360343	1.92691	0.00561798	HES5//SOX10//ERCC2
GO:0043984	histone H4-K16 acetylation	Biological process	3	21	534	23210	6.2092	0.0118328	0.360343	1.92691	0.00561798	HCFC1//KANSL2//MSL2
GO:0002483	antigen processing and presentation of endogenous peptide antigen	Biological process	4	39	534	23210	4.45789	0.0120576	0.363706	1.91874	0.00749064	H2-D1//H2-L//H2-T23//TAPBP
GO:0019885	antigen processing and presentation of endogenous peptide antigen via MHC class I	Biological process	4	39	534	23210	4.45789	0.0120576	0.363706	1.91874	0.00749064	H2-D1//H2-L//H2-T23//TAPBP
GO:0006793	phosphorus metabolic process	Biological process	85	2912	534	23210	1.26871	0.0121444	0.363706	1.91563	0.159176	CCNA2//CCNJL//MAPK13//ITPKB//P2RX7//MAP2K1//PHLPP1//PRR5//DVL2//PGF//XBP1//LIMCH1//FBP1//NFE2L1//GCK//PRPSAP2//PGAM2//SURF1//AK1//NME7//AK7//PTH2//ADCY6//NPPB//NUDT15//UPP1//CAMK2A//DYRK1B//ERBB3//PRKACA//MST1R//NEK11//TRIO//OBSCN//STK19//CSNK1G3//SCYL1//CAMK2N1//PTPRK//PPM1K//EHHADH//ERCC6//MDFI//NAPRT//PPEF2//TWSG1//GRXCR1//MPHOSPH10//SMG1//PPIP5K1//HPCA//NOS3//PPP1R1B//CSF3//OPRD1//CAPRIN2//MA…
GO:1901576	organic substance biosynthetic process	Biological process	135	4917	534	23210	1.19335	0.0121575	0.363706	1.91516	0.252809	CEBPA//CBFA2T3//FOXH1//FBP1//FOXS1//GLI2//HCFC1//HES5//MDFI//NCOA2//NFIX//NPAS1//PTCH1//RXRA//SORBS3//TBR1//TBX2//TGIF1//XBP1//YY1//ZFP382//VAX2//FOXO6//ZBTB42//PIAS1//ANKRD2//NRIP2//PHF19//BHLHE41//POLD1//RBP1//HSPA14//RPLP1//TMA7//GCK//PRPSAP2//PCK1//PGAM2//PTH2//ADCY6//AK1//NPPB//NME7//NUDT15//SLX4//CCNA2//CREB3//PAX8//PPP1R1B//RUNX2//HMG20B//HOXA6//PRMT1//IRF4//NEUROD2//NFE2L1//PKNOX1//POU3F1…
GO:0007568	aging	Biological process	12	247	534	23210	2.11163	0.0123566	0.366938	1.9081	0.0224719	TBX2//MIR22//MIR24-1//MIR199A-1//MIR23B//MAP2K1//VASH1//APOE//CD68//ERCC2//GRB2//MMP2
GO:0072175	epithelial tube formation	Biological process	9	161	534	23210	2.42969	0.0124276	0.366938	1.90561	0.0168539	PTCH1//CELSR1//DVL2//PRKACA//TEAD2//TGIF1//FOLR1//HES5//PAX8
GO:0072522	purine-containing compound biosynthetic process	Biological process	9	161	534	23210	2.42969	0.0124276	0.366938	1.90561	0.0168539	PRPSAP2//PTH2//ADCY6//AK1//NPPB//NME7//HPCA//NOS3//MAP2K1
GO:0006508	proteolysis	Biological process	52	1646	534	23210	1.37312	0.0126421	0.371656	1.89818	0.0973783	P2RX7//PSENEN//PSMA3//XBP1//FBXO2//RNF126//SMURF1//CUL4A//TIMP4//SERPINC1//TIMP1//TIMP3//SERPINA11//SERPINB1C//FBXO44//PTCH1//WDR48//SENP6//EGFBP2//KLK1B26//N4BP1//CBFA2T3//PIAS1//RNF4//PSMD6//UACA//CAMK2N1//APOE//SNX33//NFE2L1//PRKACA//NUDT15//RFX4//TANK//TRIM67//PCID2//F10//ANPEP//MMP2//PEPD//AGBL5//SPG7//APEH//PRSS42//VASH1//DESI1//PRSS34//PRSS33//NRIP2//PRSS56//PRSS22//DPP7
GO:0019220	regulation of phosphate metabolic process	Biological process	53	1685	534	23210	1.36713	0.0128343	0.37535	1.89163	0.0992509	CCNA2//CCNJL//P2RX7//MAP2K1//ITPKB//PHLPP1//PRR5//DVL2//PGF//XBP1//LIMCH1//CAMK2N1//ERCC6//MDFI//PPEF2//TWSG1//GRXCR1//MPHOSPH10//HPCA//NOS3//PPP1R1B//CSF3//OPRD1//CAPRIN2//MAPT//GCK//HES5//LIME1//MST1R//APOE//RGS14//GRB2//PSAP//ALOX12B//CDH2//GPR37//SORBS3//HSD11B1//CBS//TLR6//SAMD5//PPP6R3//CBFA2T3//FBP1//XRCC6//LTBR//EHD4//APOC2//ERBB3//CASS4//TIMP3//CCL26//PRMT1
GO:0007166	cell surface receptor signaling pathway	Biological process	76	2567	534	23210	1.28683	0.0128783	0.37535	1.89014	0.142322	NPPB//ERBB3//MST1R//VIL1//FOXH1//PTPRK//TWSG1//TIMP4//CEBPA//HES5//HP//TBX2//PGAM2//NRIP2//PSENEN//ZFP423//GLI2//PTCH1//TMEM231//TLN1//PIAS1//RHOQ//GRB2//FOXO6//DVL2//VAX2//MIR27B//CSNK1G3//RSPO3//FOLR1//IL1R1//RFX4//MDFI//RUNX2//SMURF1//XBP1//NOS3//BPI//ERCC6//CAMK2A//MYO9B//P2RX7//PGF//TGIF1//RNF126//SCUBE3//CSRNP1//RGS14//EFNA4//LIME1//CD79A//CMTM3//FRAT1//SLC29A1//NME7//CCL26//C1QTNF4//CNTFR/…
GO:0051174	regulation of phosphorus metabolic process	Biological process	53	1686	534	23210	1.36632	0.0129704	0.376418	1.88705	0.0992509	CCNA2//CCNJL//P2RX7//MAP2K1//ITPKB//PHLPP1//PRR5//DVL2//PGF//XBP1//LIMCH1//CAMK2N1//ERCC6//MDFI//PPEF2//TWSG1//GRXCR1//MPHOSPH10//HPCA//NOS3//PPP1R1B//CSF3//OPRD1//CAPRIN2//MAPT//GCK//HES5//LIME1//MST1R//APOE//RGS14//GRB2//PSAP//ALOX12B//CDH2//GPR37//SORBS3//HSD11B1//CBS//TLR6//SAMD5//PPP6R3//CBFA2T3//FBP1//XRCC6//LTBR//EHD4//APOC2//ERBB3//CASS4//TIMP3//CCL26//PRMT1
GO:0072659	protein localization to plasma membrane	Biological process	13	279	534	23210	2.02522	0.0130416	0.376876	1.88467	0.0243446	BLZF1//ADCY6//CAMK2A//RHOQ//CLTC//LYPD1//VIL1//CDH2//FLOT2//PTCH1//RAB3A//ZDHHC23//RAB13
GO:0021915	neural tube development	Biological process	10	191	534	23210	2.27562	0.013307	0.382915	1.87592	0.0187266	PTCH1//CELSR1//DVL2//PRKACA//TEAD2//TGIF1//GLI2//FOXB1//FOLR1//HES5
GO:0006310	DNA recombination	Biological process	13	280	534	23210	2.01799	0.0134006	0.383981	1.87288	0.0243446	SMARCAD1//ERCC2//ERCC4//SLX4//XRCC3//YY1//PALB2//WDR48//AP5S1//4930447C04RIK//XRCC6//TNFSF13//NFRKB
GO:0001843	neural tube closure	Biological process	7	110	534	23210	2.76592	0.0136845	0.390467	1.86377	0.0131086	FOLR1//CELSR1//DVL2//PRKACA//PTCH1//TEAD2//TGIF1
GO:0021696	cerebellar cortex morphogenesis	Biological process	4	41	534	23210	4.24043	0.0143233	0.401971	1.84396	0.00749064	MAP2K1//NFIX//GLI2//RFX4
GO:0033344	cholesterol efflux	Biological process	4	41	534	23210	4.24043	0.0143233	0.401971	1.84396	0.00749064	APOE//PTCH1//APOA4//APOC2
GO:0051154	negative regulation of striated muscle cell differentiation	Biological process	4	41	534	23210	4.24043	0.0143233	0.401971	1.84396	0.00749064	XBP1//ANKRD2//BHLHE41//YY1
GO:0060606	tube closure	Biological process	7	111	534	23210	2.741	0.0143258	0.401971	1.84388	0.0131086	CELSR1//DVL2//PRKACA//PTCH1//TEAD2//TGIF1//FOLR1
GO:1902531	regulation of intracellular signal transduction	Biological process	50	1583	534	23210	1.37285	0.0143836	0.401971	1.84213	0.093633	P2RX7//MAP2K1//ERCC6//MDFI//MC1R//CBS//NPPB//LIME1//OBSCN//PRR5//CSF3//TMEM127//XBP1//APOE//CDH2//MYO9B//TRIO//LTBR//TLR6//TANK//TNIP3//MST1R//RGS14//GRB2//PSAP//PHLPP1//PPEF2//ALOX12B//GPR37//SORBS3//DVL2//SAMD5//ITPKB//STK19//FBP1//TRIM67//MAPT//NEUROD2//SIPA1//F10//TIMP3//CAMK2N1//CCL26//ERBB3//SEZ6L//PRMT1//UACA//C1QTNF4//CREB3//ANKRD2
GO:0071241	cellular response to inorganic substance	Biological process	11	223	534	23210	2.14398	0.0146195	0.406889	1.83507	0.0205993	HPCA//NEUROD2//ITPKB//AQP2//CEBPA//FBP1//KCNA1//RNF4//MIR1224//MIR199A-1//MIR27B
GO:0003006	developmental process involved in reproduction	Biological process	35	1032	534	23210	1.47408	0.0147217	0.408062	1.83204	0.0655431	MMP2//SOHLH1//NOS3//RXRA//CEBPA//TDRD6//TIAL1//PRSS42//KRT9//YY1//ZSCAN21//WIPF3//SFMBT1//WDR48//4930447C04RIK//AK7//HERPUD2//ZFP449//CNTFR//TMEM184A//MIR96//PRKACA//HSD17B4//GLI2//GRB2//RSPO3//VASH1//MAP2K1//MDFI//XIST//SYNB//HS6ST1//PSAP//RAB13//ASMT
GO:1902905	positive regulation of supramolecular fiber organization	Biological process	10	195	534	23210	2.22894	0.0151891	0.41641	1.81847	0.0187266	VIL1//CSF3//GRB2//LMOD1//MAPT//TERF1//ARPC3//JMY//SORBS3//LIMCH1
GO:0045892	negative regulation of transcription, DNA-templated	Biological process	39	1180	534	23210	1.43654	0.0152189	0.41641	1.81762	0.0730337	CBFA2T3//CEBPA//FOXH1//FBP1//FOXS1//GLI2//HCFC1//HES5//MDFI//NCOA2//NFIX//NPAS1//PTCH1//RXRA//SORBS3//TBR1//TBX2//TGIF1//XBP1//YY1//ZFP382//VAX2//FOXO6//ZBTB42//PIAS1//ANKRD2//NRIP2//PHF19//BHLHE41//NACA//RCOR2//CENPF//RUNX2//XRCC6//PTPRK//SOX10//SFMBT1//DPF3//ZFP423
GO:1903077	negative regulation of protein localization to plasma membrane	Biological process	3	23	534	23210	5.66927	0.0152316	0.41641	1.81725	0.00561798	RHOQ//CLTC//LYPD1
GO:0015698	inorganic anion transport	Biological process	8	139	534	23210	2.50155	0.0152682	0.41641	1.81621	0.0149813	CLCN4//GABRD//CLIC6//BEST2//ANO7//CLCNKB//CLIC3//CAR7
GO:0033993	response to lipid	Biological process	29	821	534	23210	1.53528	0.0154136	0.417435	1.8121	0.0543071	NOS3//BPI//P2RX7//PTGER1//RXRA//NCOA2//FOXH1//RBP1//CYP24A1//AACS//ALDH3A1//MAP2K1//MIR598//CD68//XBP1//MIR24-1//MIR199A-1//MIR23B//TNIP3//TEAD2//BRINP1//ADCY6//MMP2//RNF4//NFE2L1//PTCH1//PCK1//MIR1224//MIR27B
GO:1990778	protein localization to cell periphery	Biological process	15	348	534	23210	1.87347	0.0154769	0.417435	1.81032	0.0280899	BLZF1//FLOT2//CDH2//PTCH1//RAB3A//ZDHHC23//RAB13//ADCY6//CAMK2A//MAP2K1//CACNG8//RHOQ//CLTC//LYPD1//VIL1
GO:0019883	antigen processing and presentation of endogenous antigen	Biological process	4	42	534	23210	4.13947	0.0155503	0.417435	1.80826	0.00749064	H2-D1//H2-L//H2-T23//TAPBP
GO:0000122	negative regulation of transcription by RNA polymerase II	Biological process	30	857	534	23210	1.52151	0.0155516	0.417435	1.80822	0.0561798	NACA//YY1//CBFA2T3//CEBPA//FOXH1//FBP1//FOXS1//GLI2//HCFC1//HES5//MDFI//NCOA2//NFIX//NPAS1//PTCH1//RXRA//SORBS3//TBR1//TBX2//TGIF1//XBP1//ZFP382//VAX2//FOXO6//ZBTB42//PIAS1//ANKRD2//NRIP2//PHF19//BHLHE41
GO:0045934	negative regulation of nucleobase-containing compound metabolic process	Biological process	44	1367	534	23210	1.399	0.0157053	0.419902	1.80395	0.082397	CBFA2T3//CEBPA//FOXH1//FBP1//FOXS1//GLI2//HCFC1//HES5//MDFI//NCOA2//NFIX//NPAS1//PTCH1//RXRA//SORBS3//TBR1//TBX2//TGIF1//XBP1//YY1//ZFP382//VAX2//FOXO6//ZBTB42//PIAS1//ANKRD2//NRIP2//PHF19//BHLHE41//HPCA//ERCC4//TERF1//RCOR2//CENPF//RUNX2//XRCC6//PTPRK//SOX10//SFMBT1//DPF3//ZFP423//HNRNPL//NACA//SLX4
GO:0009636	response to toxic substance	Biological process	15	349	534	23210	1.8681	0.0158432	0.421927	1.80016	0.0280899	PDE1B//PPP1R1B//APOA4//NOS3//LYPD1//HP//MMP2//AACS//SCN2B//MAPK13//OPRD1//GPR37//PSAP//HTR1D//ERCC6
GO:1903507	negative regulation of nucleic acid-templated transcription	Biological process	39	1184	534	23210	1.43168	0.0159832	0.423991	1.79634	0.0730337	CBFA2T3//CEBPA//FOXH1//FBP1//FOXS1//GLI2//HCFC1//HES5//MDFI//NCOA2//NFIX//NPAS1//PTCH1//RXRA//SORBS3//TBR1//TBX2//TGIF1//XBP1//YY1//ZFP382//VAX2//FOXO6//ZBTB42//PIAS1//ANKRD2//NRIP2//PHF19//BHLHE41//RCOR2//CENPF//RUNX2//XRCC6//PTPRK//SOX10//SFMBT1//DPF3//ZFP423//NACA
GO:1902679	negative regulation of RNA biosynthetic process	Biological process	39	1185	534	23210	1.43047	0.016179	0.42658	1.79105	0.0730337	CBFA2T3//CEBPA//FOXH1//FBP1//FOXS1//GLI2//HCFC1//HES5//MDFI//NCOA2//NFIX//NPAS1//PTCH1//RXRA//SORBS3//TBR1//TBX2//TGIF1//XBP1//YY1//ZFP382//VAX2//FOXO6//ZBTB42//PIAS1//ANKRD2//NRIP2//PHF19//BHLHE41//RCOR2//CENPF//RUNX2//XRCC6//PTPRK//SOX10//SFMBT1//DPF3//ZFP423//NACA
GO:0065009	regulation of molecular function	Biological process	73	2477	534	23210	1.28095	0.0162064	0.42658	1.79031	0.136704	CCNA2//CCNJL//P2RX7//MAP2K1//CAMK2N1//ERCC6//MDFI//TIMP4//SERPINC1//TIMP1//TIMP3//SERPINA11//SERPINB1C//APOC2//HPCA//GRXCR1//MPHOSPH10//NOS3//SIVA1//CSF3//CAPRIN2//PPP1R1B//MAPT//CREB3//NPM2//PSENEN//ARHGAP27//UACA//ERCC2//IRF4//LIME1//MST1R//APOE//RGS14//FOXH1//FOXS1//PTCH1//CBS//DVL2//TLR6//SAMD5//MYO9B//CCL26//PPP6R3//XRCC6//APOA4//4930447C04RIK//NEUROD2//JMY//CAMK2A//FLOT2//PSAP//HP//DCUN1D1/…
GO:0051259	protein complex oligomerization	Biological process	23	617	534	23210	1.62023	0.0166766	0.435229	1.77789	0.0430712	OPRD1//APOE//BMF//LY6G5C//PRMT1//KCNA1//MAPT//TERF1//SCUBE3//NPM2//EHD4//CBR2//AQP2//CD79A//FBP1//GPX3//RXRA//XRCC6//CDH2//GRB2//MAP2K1//DVL2//P2RX7
GO:0006110	regulation of glycolytic process	Biological process	4	43	534	23210	4.0432	0.0168415	0.435229	1.77362	0.00749064	CBFA2T3//FBP1//GCK//P2RX7
GO:0006312	mitotic recombination	Biological process	3	24	534	23210	5.43305	0.0171159	0.435229	1.7666	0.00561798	ERCC2//XRCC3//ERCC4
GO:0009190	cyclic nucleotide biosynthetic process	Biological process	3	24	534	23210	5.43305	0.0171159	0.435229	1.7666	0.00561798	PTH2//ADCY6//NPPB
GO:0032753	positive regulation of interleukin-4 production	Biological process	3	24	534	23210	5.43305	0.0171159	0.435229	1.7666	0.00561798	IRF4//EPX//H2-T23
GO:0035813	regulation of renal sodium excretion	Biological process	3	24	534	23210	5.43305	0.0171159	0.435229	1.7666	0.00561798	AVPR2//ANPEP//NPPB
GO:0046685	response to arsenic-containing substance	Biological process	3	24	534	23210	5.43305	0.0171159	0.435229	1.7666	0.00561798	MAPK13//RNF4//AS3MT
GO:0052652	cyclic purine nucleotide metabolic process	Biological process	3	24	534	23210	5.43305	0.0171159	0.435229	1.7666	0.00561798	PTH2//ADCY6//NPPB
GO:1902683	regulation of receptor localization to synapse	Biological process	3	24	534	23210	5.43305	0.0171159	0.435229	1.7666	0.00561798	CAMK2A//MAP2K1//NPTN
GO:0000165	MAPK cascade	Biological process	28	793	534	23210	1.53468	0.0171759	0.435229	1.76508	0.0524345	P2RX7//MAP2K1//ERCC6//MDFI//LIME1//MST1R//APOE//RGS14//GRB2//PSAP//PHLPP1//PPEF2//ALOX12B//CDH2//GPR37//SORBS3//CBS//DVL2//TLR6//SAMD5//LTBR//MAPK13//TIMP3//XBP1//CAMK2N1//CCL26//PRMT1//ITPKB
GO:0044281	small molecule metabolic process	Biological process	51	1638	534	23210	1.35329	0.0172474	0.435416	1.76328	0.0955056	HSD17B4//CEBPA//ACAD9//RBP1//CBR2//FBP1//GCK//PCK1//PPIP5K1//CYP2D10//PGAM2//MDH2//PRPSAP2//AK1//NME7//AK7//PTH2//ADCY6//NPPB//NUDT15//UPP1//NOS3//CBS//DAO//PSAT1//ALOX12B//ALOXE3//LYPLA2//ACSF2//EHHADH//AACS//APOA4//APOE//NPC1L1//ABCA2//NFE2L1//NAPRT//NCOA2//AS3MT//PRSS34//HPCA//ITPKB//CYP24A1//APOC2//CBFA2T3//P2RX7//RHOQ//MCEE//FOLR1//CLTC//MAP2K1
GO:0062197	cellular response to chemical stress	Biological process	14	322	534	23210	1.88976	0.0177033	0.445272	1.75195	0.0262172	MAPT//UACA//APOA4//NOS3//NFE2L1//XBP1//MMP2//PTPRK//ANKRD2//MAPK13//XRCC6//GPR37//PSAP//TLR6
GO:0022037	metencephalon development	Biological process	7	116	534	23210	2.62285	0.017857	0.44748	1.74819	0.0131086	NFIX//CBS//SEZ6L//NEUROD2//GLI2//RFX4//MAP2K1
GO:0048869	cellular developmental process	Biological process	119	4326	534	23210	1.19562	0.0180152	0.448444	1.74436	0.222846	TEAD2//RUNX2//GLI2//TBR1//TBX2//PTCH1//SOX10//CELSR1//MAPT//MATN1//XBP1//MIR96//CMTM7//FOLR1//PSAP//TDRD6//TIAL1//PRSS42//KCNA1//RAB3A//AMIGO1//VAX2//EFNA4//NPTN//FOXB1//DYRK1B//ADGRB3//MIR22//MIR24-1//MIR199A-1//MIR23B//SOHLH1//CDH2//ANKRD2//BHLHE41//APOE//TRIM67//ADCY6//H2-D1//HES5//MMP2//ERBB3//POU3F1//NFE2L1//NFIX//CEBPA//UNC45A//CBFA2T3//COL19A1//FOXS1//GRB2//ANPEP//MDFI//NEUROD2//PAX8//PGF/…
GO:0044085	cellular component biogenesis	Biological process	87	3041	534	23210	1.24347	0.0180276	0.448444	1.74406	0.162921	RPS27//BECN2//RUFY4//WIPF3//FLOT2//P2RX7//TAPBP//WDR74//IMP4//RPP30//MPHOSPH10//CELF6//TUBG2//CDH2//TLN1//MAPT//RAB3A//CIAO1//RHOQ//PARVB//VIL1//LMOD1//ARPC3//CSF3//GRB2//TERF1//ERCC2//OPRD1//APOE//BMF//ACAD9//TFAM//SURF1//G3BP1//JMY//APOA4//RSPH9//AK7//DNAH8//NOP56//CUL4A//HCFC1//EPPK1//SAXO1//PTPRK//NSG2//CLTC//HAUS8//DVL2//LY6G5C//PRMT1//KCNA1//SCUBE3//NPM2//EHD4//CBR2//AQP2//CD79A//FBP1//GPX3…
GO:0043616	keratinocyte proliferation	Biological process	4	44	534	23210	3.95131	0.0181977	0.448684	1.73998	0.00749064	PTPRK//EPPK1//PTCH1//IRF6
GO:0009165	nucleotide biosynthetic process	Biological process	10	201	534	23210	2.16241	0.0183744	0.448684	1.73579	0.0187266	PRPSAP2//PTH2//ADCY6//AK1//NPPB//NME7//NAPRT//HPCA//NOS3//MAP2K1
GO:0051241	negative regulation of multicellular organismal process	Biological process	43	1344	534	23210	1.3906	0.0184281	0.448684	1.73452	0.0805243	NPTN//TWSG1//APOE//VASH1//SOX10//APOC2//ADCY6//H2-D1//NOS3//ADGRB3//RFX4//THBD//SMURF1//CUL4A//GLI2//YY1//EPX//BPI//MC1R//APOA4//AVPR2//ANPEP//PTCH1//HES5//ITPKB//PRMT1//P2RX7//MMP2//SFMBT1//SERPINB1C//BRINP1//EPPK1//NMU//RAB11FIP1//PAX8//PTGER1//ZFP423//TIMP1//TBX2//PRKACA//TLR6//ASMT//NEUROD2
GO:0007613	memory	Biological process	8	144	534	23210	2.41469	0.0185021	0.448684	1.73278	0.0149813	BRINP1//APOE//RGS14//GLP1R//MAPT//PPP1R1B//RIN1//FOXO6
GO:0062014	negative regulation of small molecule metabolic process	Biological process	6	91	534	23210	2.86579	0.0185807	0.448684	1.73094	0.011236	HPCA//APOE//GCK//CBFA2T3//FBP1//CLTC
GO:0014020	primary neural tube formation	Biological process	7	117	534	23210	2.60044	0.0186306	0.448684	1.72977	0.0131086	CELSR1//DVL2//PRKACA//PTCH1//TEAD2//TGIF1//FOLR1
GO:0022607	cellular component assembly	Biological process	81	2809	534	23210	1.25333	0.0187836	0.448684	1.72622	0.151685	RPS27//BECN2//RUFY4//WIPF3//FLOT2//P2RX7//TAPBP//CELF6//TUBG2//CDH2//TLN1//MAPT//RAB3A//CIAO1//RHOQ//PARVB//VIL1//LMOD1//ARPC3//CSF3//GRB2//TERF1//ERCC2//OPRD1//APOE//BMF//ACAD9//TFAM//SURF1//G3BP1//JMY//APOA4//RSPH9//AK7//DNAH8//HCFC1//EPPK1//SAXO1//PTPRK//NSG2//CLTC//HAUS8//DVL2//LY6G5C//PRMT1//KCNA1//SCUBE3//NPM2//EHD4//CBR2//AQP2//CD79A//FBP1//GPX3//RXRA//XRCC6//MAP2K1//SORBS3//LIMCH1//ADGRB3…
GO:0035296	regulation of tube diameter	Biological process	9	173	534	23210	2.26115	0.0190172	0.448684	1.72085	0.0168539	MAP2K1//HTR1D//APOE//MMP2//AVPR2//ADCY6//CBS//NOS3//NPPB
GO:0097746	regulation of blood vessel diameter	Biological process	9	173	534	23210	2.26115	0.0190172	0.448684	1.72085	0.0168539	MAP2K1//HTR1D//APOE//MMP2//AVPR2//ADCY6//CBS//NOS3//NPPB
GO:0055094	response to lipoprotein particle	Biological process	3	25	534	23210	5.21573	0.0191243	0.448684	1.71841	0.00561798	CD68//TLR6//APOE
GO:1904357	negative regulation of telomere maintenance via telomere lengthening	Biological process	3	25	534	23210	5.21573	0.0191243	0.448684	1.71841	0.00561798	TERF1//ERCC4//SLX4
GO:1904376	negative regulation of protein localization to cell periphery	Biological process	3	25	534	23210	5.21573	0.0191243	0.448684	1.71841	0.00561798	RHOQ//CLTC//LYPD1
GO:0019637	organophosphate metabolic process	Biological process	29	836	534	23210	1.50774	0.0191552	0.448684	1.71771	0.0543071	FBP1//NFE2L1//GCK//PRPSAP2//PGAM2//AK1//NME7//AK7//PTH2//ADCY6//NPPB//NUDT15//UPP1//EHHADH//NAPRT//HPCA//NOS3//ITPKB//PPIP5K1//HSD17B4//HSD11B1//CBFA2T3//P2RX7//RHOQ//APOA4//MCEE//SMG1//APOC2//MAP2K1
GO:0009887	animal organ morphogenesis	Biological process	36	1090	534	23210	1.43552	0.019417	0.448684	1.71182	0.0674157	PGF//PTCH1//FOXH1//FOLR1//TBX2//RUNX2//CBS//MIR96//DVL2//RXRA//TEAD2//NOS3//MATN1//TWSG1//TBR1//PAX8//CELSR1//GLI2//ANKRD11//PDE6C//VAX2//GRXCR1//YY1//HOXA6//MDFI//MMP2//P2RX7//CSRNP1//WDR48//CDH2//MYL3//MAP2K1//HES5//NACA//XBP1//PALB2
GO:0030838	positive regulation of actin filament polymerization	Biological process	6	92	534	23210	2.83464	0.0195042	0.448684	1.70987	0.011236	ARPC3//JMY//VIL1//LMOD1//CSF3//GRB2
GO:0009725	response to hormone	Biological process	25	696	534	23210	1.56122	0.0195252	0.448684	1.7094	0.0468165	RHOQ//GRB2//FOXO6//AGRP//NOS3//NCOA2//PCK1//GCK//XBP1//RAB13//AVPR2//FOXH1//CAMK2A//ALDH3A1//RXRA//MAP2K1//PAX8//PRKACA//ADCY6//MMP2//RNF4//LYPD1//TIMP4//TIMP1//TIMP3
GO:0007187	G protein-coupled receptor signaling pathway, coupled to cyclic nucleotide second messenger	Biological process	11	233	534	23210	2.05197	0.0195837	0.448684	1.7081	0.0205993	ADCY6//GLP1R//ADGRL4//MC1R//PTGER1//ADGRB3//GPR37//HTR1D//OPRD1//PSAP//OLFR55
GO:0035150	regulation of tube size	Biological process	9	174	534	23210	2.24816	0.0196621	0.448684	1.70637	0.0168539	MAP2K1//HTR1D//APOE//MMP2//AVPR2//ADCY6//CBS//NOS3//NPPB
GO:0008283	cell population proliferation	Biological process	60	1996	534	23210	1.30655	0.0198224	0.448684	1.70284	0.11236	PALB2//XBP1//APOE//VASH1//PGF//SOX10//KCNA1//ALDH3A1//AVPR2//RUNX2//CNTFR//CSF3//ERBB3//GLI2//GLP1R//HES5//PRMT1//PRKACA//TBX2//TSC22D1//TIAL1//TIMP1//MIR24-1//TNFSF13//CUL4A//CBFA2T3//CEBPA//NOS3//PTCH1//PTPRK//RXRA//TGIF1//FBXO2//MAP2K1//IRF6//CAMK2N1//TMEM127//EPPK1//H2-T23//ITPKB//CD151//P2RX7//CD79A//CCDC88B//CREB3//PIAS1//RNF126//OSGIN1//DVL2//CCNA2//XRCC6//MMP2//NPPB//WDR48//CDH2//NACA//AN…
GO:0007188	adenylate cyclase-modulating G protein-coupled receptor signaling pathway	Biological process	10	204	534	23210	2.13061	0.0201397	0.448684	1.69595	0.0187266	ADCY6//GLP1R//ADGRL4//MC1R//PTGER1//ADGRB3//GPR37//HTR1D//OPRD1//PSAP
GO:0043506	regulation of JUN kinase activity	Biological process	6	93	534	23210	2.80416	0.0204585	0.448684	1.68913	0.011236	ERCC6//MDFI//DVL2//TLR6//SAMD5//CBS
GO:0051304	chromosome separation	Biological process	6	93	534	23210	2.80416	0.0204585	0.448684	1.68913	0.011236	ERCC4//SLX4//TERF1//PCID2//XRCC3//SMARCAD1
GO:0006810	transport	Biological process	121	4428	534	23210	1.18771	0.0205701	0.448684	1.68676	0.226592	NMU//P2RX7//VIL1//NOS3//NKAIN3//AQP2//SLC36A4//NME7//AK7//FAM53A//FRAT1//SMURF1//ZDHHC23//FOLR1//CLCN4//GABRD//KCNA1//KCNH3//MCOLN3//SLC10A1//CLIC6//BEST2//ASIC4//CLCNKB//TRPM5//FXYD6//SARAF//CLIC3//SCN2B//CACNG8//CAMK2A//ANO7//UCP2//ABCA2//APOA4//APOE//ABCA14//RAB3A//SNX33//RAB37//CLTC//RAB13//EXOC3L//SCYL1//RHOQ//RIN1//WIPF3//ARHGAP27//CSNK1G3//EHD4//RGS14//PSAP//SYNE3//FOXB1//MAPT//SPG7//BECN2…
GO:0035148	tube formation	Biological process	9	176	534	23210	2.22261	0.0209992	0.448684	1.6778	0.0168539	PTCH1//CELSR1//DVL2//PRKACA//TEAD2//TGIF1//FOLR1//HES5//PAX8
GO:0006002	fructose 6-phosphate metabolic process	Biological process	2	10	534	23210	8.69288	0.0210381	0.448684	1.67699	0.00374532	FBP1//NFE2L1
GO:0006283	transcription-coupled nucleotide-excision repair	Biological process	2	10	534	23210	8.69288	0.0210381	0.448684	1.67699	0.00374532	ERCC2//ERCC6
GO:0009650	UV protection	Biological process	2	10	534	23210	8.69288	0.0210381	0.448684	1.67699	0.00374532	ERCC2//ERCC4
GO:0033029	regulation of neutrophil apoptotic process	Biological process	2	10	534	23210	8.69288	0.0210381	0.448684	1.67699	0.00374532	ITPKB//HCAR2
GO:0034370	triglyceride-rich lipoprotein particle remodeling	Biological process	2	10	534	23210	8.69288	0.0210381	0.448684	1.67699	0.00374532	APOA4//APOE
GO:0034380	high-density lipoprotein particle assembly	Biological process	2	10	534	23210	8.69288	0.0210381	0.448684	1.67699	0.00374532	APOA4//APOE
GO:0035811	negative regulation of urine volume	Biological process	2	10	534	23210	8.69288	0.0210381	0.448684	1.67699	0.00374532	ADCY6//AVPR2
GO:0043651	linoleic acid metabolic process	Biological process	2	10	534	23210	8.69288	0.0210381	0.448684	1.67699	0.00374532	ALOX12B//ALOXE3
GO:0061365	positive regulation of triglyceride lipase activity	Biological process	2	10	534	23210	8.69288	0.0210381	0.448684	1.67699	0.00374532	APOA4//APOC2
GO:0070417	cellular response to cold	Biological process	2	10	534	23210	8.69288	0.0210381	0.448684	1.67699	0.00374532	NFE2L1//SAXO1
GO:0072173	metanephric tubule morphogenesis	Biological process	2	10	534	23210	8.69288	0.0210381	0.448684	1.67699	0.00374532	HES5//PAX8
GO:0072321	chaperone-mediated protein transport	Biological process	2	10	534	23210	8.69288	0.0210381	0.448684	1.67699	0.00374532	TIMM13//TIMM10
GO:0098953	receptor diffusion trapping	Biological process	2	10	534	23210	8.69288	0.0210381	0.448684	1.67699	0.00374532	CAMK2A//CACNG8
GO:0098970	postsynaptic neurotransmitter receptor diffusion trapping	Biological process	2	10	534	23210	8.69288	0.0210381	0.448684	1.67699	0.00374532	CAMK2A//CACNG8
GO:0099628	neurotransmitter receptor diffusion trapping	Biological process	2	10	534	23210	8.69288	0.0210381	0.448684	1.67699	0.00374532	CAMK2A//CACNG8
GO:0140052	cellular response to oxidised low-density lipoprotein particle stimulus	Biological process	2	10	534	23210	8.69288	0.0210381	0.448684	1.67699	0.00374532	CD68//TLR6
GO:1902074	response to salt	Biological process	2	10	534	23210	8.69288	0.0210381	0.448684	1.67699	0.00374532	MAPK13//HPCA
GO:0061061	muscle structure development	Biological process	25	701	534	23210	1.55009	0.0210903	0.448684	1.67592	0.0468165	FOXH1//TBX2//UNC45A//COL19A1//XBP1//ZBTB42//ANKRD2//DYRK1B//ADGRB3//BHLHE41//CENPF//LMOD1//HMG20B//FLOT2//NACA//SFMBT1//FLNC//CDH2//PIAS1//RXRA//MYL3//ERBB3//CNTFR//YY1//PDLIM2
GO:0045010	actin nucleation	Biological process	4	46	534	23210	3.77951	0.0211088	0.448684	1.67554	0.00749064	ARPC3//JMY//VIL1//LMOD1
GO:0007263	nitric oxide mediated signal transduction	Biological process	3	26	534	23210	5.01513	0.0212574	0.448684	1.67249	0.00561798	CBS//APOE//NOS3
GO:0019433	triglyceride catabolic process	Biological process	3	26	534	23210	5.01513	0.0212574	0.448684	1.67249	0.00561798	APOA4//APOC2//APOE
GO:0035809	regulation of urine volume	Biological process	3	26	534	23210	5.01513	0.0212574	0.448684	1.67249	0.00561798	NPPB//ADCY6//AVPR2
GO:0035812	renal sodium excretion	Biological process	3	26	534	23210	5.01513	0.0212574	0.448684	1.67249	0.00561798	AVPR2//ANPEP//NPPB
GO:0060716	labyrinthine layer blood vessel development	Biological process	3	26	534	23210	5.01513	0.0212574	0.448684	1.67249	0.00561798	VASH1//SYNB//HS6ST1
GO:0008542	visual learning	Biological process	5	69	534	23210	3.1496	0.0213079	0.448684	1.67146	0.0093633	PDE1B//PPP1R1B//RGS14//PIAS1//FOXB1
GO:0043408	regulation of MAPK cascade	Biological process	26	737	534	23210	1.53334	0.0213407	0.448684	1.67079	0.0486891	P2RX7//MAP2K1//ERCC6//MDFI//LIME1//MST1R//APOE//RGS14//PPEF2//ALOX12B//CDH2//GPR37//PSAP//SORBS3//CBS//DVL2//TLR6//SAMD5//PHLPP1//LTBR//TIMP3//XBP1//CAMK2N1//CCL26//PRMT1//GRB2
GO:0046031	ADP metabolic process	Biological process	6	94	534	23210	2.77432	0.021444	0.449463	1.66869	0.011236	GCK//PGAM2//AK1//CBFA2T3//FBP1//P2RX7
GO:0007219	Notch signaling pathway	Biological process	9	177	534	23210	2.21006	0.0216918	0.453258	1.66371	0.0168539	HES5//TIMP4//CEBPA//HP//TBX2//PGAM2//NRIP2//PSENEN//ZFP423
GO:0023014	signal transduction by protein phosphorylation	Biological process	28	810	534	23210	1.50247	0.0219592	0.457438	1.65838	0.0524345	MAPK13//ITPKB//P2RX7//MAP2K1//ERCC6//MDFI//LIME1//MST1R//APOE//RGS14//GRB2//PSAP//PHLPP1//PPEF2//ALOX12B//CDH2//GPR37//SORBS3//CBS//DVL2//TLR6//SAMD5//LTBR//TIMP3//XBP1//CAMK2N1//CCL26//PRMT1
GO:0009892	negative regulation of metabolic process	Biological process	84	2949	534	23210	1.23805	0.0220911	0.45878	1.65578	0.157303	CBFA2T3//CEBPA//FOXH1//FBP1//FOXS1//GLI2//HCFC1//HES5//MDFI//NCOA2//NFIX//NPAS1//PTCH1//RXRA//SORBS3//TBR1//TBX2//TGIF1//XBP1//YY1//ZFP382//VAX2//FOXO6//ZBTB42//PIAS1//ANKRD2//NRIP2//PHF19//BHLHE41//SMG1//NPTN//TWSG1//DXO//CAMK2N1//TERF1//TIMP4//SERPINC1//TIMP1//TIMP3//SERPINA11//SERPINB1C//BMF//APOE//FLOT2//MAPT//OPRD1//MAP2K1//MIR24-1//MIR702//PPEF2//GRXCR1//MPHOSPH10//CAPRIN2//HPCA//N4BP1//ERC…
GO:0001654	eye development	Biological process	16	397	534	23210	1.75171	0.0223044	0.461796	1.65161	0.0299625	CRYBB2//HES5//PKNOX1//RXRA//TMEM231//VAX2//TWSG1//PRSS56//PDE6C//MIR96//YY1//TBX2//TGIF1//MIR24-1//MIR23B//MIR27B
GO:0006281	DNA repair	Biological process	18	464	534	23210	1.68612	0.0225147	0.464733	1.64753	0.0337079	SLX4//ERCC2//YY1//PALB2//ERCC4//WDR48//AP5S1//XRCC3//SMARCAD1//POLD1//ERCC6//XRCC6//4930447C04RIK//MC1R//CUL4A//SMG1//NFRKB//JMY
GO:0051234	establishment of localization	Biological process	124	4566	534	23210	1.18037	0.0226718	0.465363	1.64451	0.23221	NMU//P2RX7//VIL1//NOS3//NKAIN3//AQP2//SLC36A4//NME7//AK7//FAM53A//FRAT1//SMURF1//ZDHHC23//FOLR1//CLCN4//GABRD//KCNA1//KCNH3//MCOLN3//SLC10A1//CLIC6//BEST2//ASIC4//CLCNKB//TRPM5//FXYD6//SARAF//CLIC3//SCN2B//CACNG8//CAMK2A//ANO7//UCP2//ABCA2//APOA4//APOE//ABCA14//RAB3A//SNX33//RAB37//CLTC//RAB13//EXOC3L//SCYL1//RHOQ//RIN1//WIPF3//ARHGAP27//CSNK1G3//EHD4//RGS14//PSAP//SYNE3//FOXB1//MAPT//SPG7//BECN2…
GO:1903050	regulation of proteolysis involved in cellular protein catabolic process	Biological process	10	208	534	23210	2.08964	0.0226823	0.465363	1.64431	0.0187266	N4BP1//CBFA2T3//PIAS1//APOE//NFE2L1//PRKACA//NUDT15//XBP1//TRIM67//SMURF1
GO:0050795	regulation of behavior	Biological process	6	96	534	23210	2.71653	0.0235101	0.475277	1.62875	0.011236	NMU//AGRP//MC1R//QRFP//APOE//HTR1D
GO:0032069	regulation of nuclease activity	Biological process	3	27	534	23210	4.82938	0.0235154	0.475277	1.62865	0.00561798	OAS1C//OAS1B//TERF1
GO:0032801	receptor catabolic process	Biological process	3	27	534	23210	4.82938	0.0235154	0.475277	1.62865	0.00561798	APOE//BECN2//SMURF1
GO:0061298	retina vasculature development in camera-type eye	Biological process	3	27	534	23210	4.82938	0.0235154	0.475277	1.62865	0.00561798	MIR24-1//MIR23B//MIR27B
GO:0071402	cellular response to lipoprotein particle stimulus	Biological process	3	27	534	23210	4.82938	0.0235154	0.475277	1.62865	0.00561798	CD68//TLR6//APOE
GO:0150063	visual system development	Biological process	16	400	534	23210	1.73858	0.02371	0.476603	1.62507	0.0299625	CRYBB2//HES5//PKNOX1//RXRA//TMEM231//VAX2//TWSG1//PRSS56//PDE6C//MIR96//YY1//TBX2//TGIF1//MIR24-1//MIR23B//MIR27B
GO:0042157	lipoprotein metabolic process	Biological process	7	123	534	23210	2.47358	0.0237703	0.476603	1.62397	0.0131086	LYPLA2//ALOX12B//ZDHHC23//APOE//HHATL//APOA4//NPC1L1
GO:0002711	positive regulation of T cell mediated immunity	Biological process	5	71	534	23210	3.06087	0.0237916	0.476603	1.62358	0.0093633	H2-D1//H2-L//H2-T23//P2RX7//IL1R1
GO:0009058	biosynthetic process	Biological process	135	5028	534	23210	1.167	0.0242081	0.482312	1.61604	0.252809	CEBPA//CBFA2T3//FOXH1//FBP1//FOXS1//GLI2//HCFC1//HES5//MDFI//NCOA2//NFIX//NPAS1//PTCH1//RXRA//SORBS3//TBR1//TBX2//TGIF1//XBP1//YY1//ZFP382//VAX2//FOXO6//ZBTB42//PIAS1//ANKRD2//NRIP2//PHF19//BHLHE41//POLD1//RBP1//HSPA14//RPLP1//TMA7//GCK//PRPSAP2//PCK1//PGAM2//PTH2//ADCY6//AK1//NPPB//NME7//NUDT15//SLX4//CCNA2//CREB3//PAX8//PPP1R1B//RUNX2//HMG20B//HOXA6//PRMT1//IRF4//NEUROD2//NFE2L1//PKNOX1//POU3F1…
GO:0019098	reproductive behavior	Biological process	4	48	534	23210	3.62203	0.0242896	0.482312	1.61458	0.00749064	PPP1R1B//NPAS1//BRINP1//NCOA2
GO:0042755	eating behavior	Biological process	4	48	534	23210	3.62203	0.0242896	0.482312	1.61458	0.00749064	NMU//AGRP//OPRD1//PYY
GO:0042737	drug catabolic process	Biological process	8	152	534	23210	2.2876	0.0246519	0.485851	1.60815	0.0149813	PCK1//DAO//CYP2D10//NUDT15//APOA4//EPX//GPX3//HP
GO:0048878	chemical homeostasis	Biological process	38	1185	534	23210	1.3938	0.0249615	0.485851	1.60273	0.071161	GCK//ADCY6//AQP2//APOE//PYGM//NPTN//CCDC115//CAR14//CAR12//GLP1R//PTGER1//NMU//P2RX7//KCNA1//CAR7//XBP1//AVPR2//ANPEP//NPPB//CEBPA//PCK1//PTCH1//BECN2//MAP2K1//FOXO6//APOA4//NFE2L1//NPC1L1//LIME1//RBP1//POLD1//SCN2B//UCP2//ALOX12B//ALOXE3//APOC2//PRKACA//AACS
GO:0007632	visual behavior	Biological process	5	72	534	23210	3.01836	0.0251004	0.485851	1.60032	0.0093633	PDE1B//PPP1R1B//RGS14//PIAS1//FOXB1
GO:0048880	sensory system development	Biological process	16	403	534	23210	1.72563	0.0251815	0.485851	1.59892	0.0299625	CRYBB2//HES5//PKNOX1//RXRA//TMEM231//VAX2//TWSG1//PRSS56//PDE6C//MIR96//YY1//TBX2//TGIF1//MIR24-1//MIR23B//MIR27B
GO:0006107	oxaloacetate metabolic process	Biological process	2	11	534	23210	7.90262	0.0253263	0.485851	1.59643	0.00374532	MDH2//PCK1
GO:0006171	cAMP biosynthetic process	Biological process	2	11	534	23210	7.90262	0.0253263	0.485851	1.59643	0.00374532	PTH2//ADCY6
GO:0010872	regulation of cholesterol esterification	Biological process	2	11	534	23210	7.90262	0.0253263	0.485851	1.59643	0.00374532	APOA4//APOE
GO:0017085	response to insecticide	Biological process	2	11	534	23210	7.90262	0.0253263	0.485851	1.59643	0.00374532	SCN2B//MAPK13
GO:0045924	regulation of female receptivity	Biological process	2	11	534	23210	7.90262	0.0253263	0.485851	1.59643	0.00374532	PPP1R1B//NCOA2
GO:0046689	response to mercury ion	Biological process	2	11	534	23210	7.90262	0.0253263	0.485851	1.59643	0.00374532	AQP2//PGAM2
GO:0090037	positive regulation of protein kinase C signaling	Biological process	2	11	534	23210	7.90262	0.0253263	0.485851	1.59643	0.00374532	MC1R//PHLPP1
GO:0099558	maintenance of synapse structure	Biological process	2	11	534	23210	7.90262	0.0253263	0.485851	1.59643	0.00374532	RAB3A//ADGRB3
GO:0036297	interstrand cross-link repair	Biological process	3	28	534	23210	4.6569	0.0258981	0.494253	1.58673	0.00561798	ERCC4//SLX4//XRCC3
GO:0001916	positive regulation of T cell mediated cytotoxicity	Biological process	4	49	534	23210	3.54812	0.0259827	0.494253	1.58532	0.00749064	H2-D1//H2-L//H2-T23//P2RX7
GO:0002474	antigen processing and presentation of peptide antigen via MHC class I	Biological process	4	49	534	23210	3.54812	0.0259827	0.494253	1.58532	0.00749064	TAPBP//H2-D1//H2-L//H2-T23
GO:0009135	purine nucleoside diphosphate metabolic process	Biological process	6	99	534	23210	2.63421	0.0268528	0.505863	1.57101	0.011236	GCK//PGAM2//AK1//CBFA2T3//FBP1//P2RX7
GO:0009179	purine ribonucleoside diphosphate metabolic process	Biological process	6	99	534	23210	2.63421	0.0268528	0.505863	1.57101	0.011236	GCK//PGAM2//AK1//CBFA2T3//FBP1//P2RX7
GO:0015748	organophosphate ester transport	Biological process	6	99	534	23210	2.63421	0.0268528	0.505863	1.57101	0.011236	P2RX7//PITPNM1//APOA4//APOC2//APOE//ANO7
GO:0031399	regulation of protein modification process	Biological process	53	1760	534	23210	1.30887	0.0268909	0.505863	1.57039	0.0992509	CCNA2//CCNJL//P2RX7//MAP2K1//ITPKB//PHLPP1//PRR5//DVL2//PGF//XBP1//LIMCH1//CAMK2N1//ERCC6//MDFI//PPEF2//TWSG1//FBXO2//N4BP1//PPP1R1B//CSF3//OPRD1//CAPRIN2//HMG20B//PIAS1//HES5//LIME1//MST1R//APOE//RGS14//GRB2//PSAP//ALOX12B//CDH2//GPR37//SORBS3//CBS//TLR6//SAMD5//PPP6R3//XRCC6//LTBR//EHD4//DCUN1D1//HHATL//PHF19//ERBB3//CASS4//TIMP3//CCL26//PRMT1//WDR48//TANK//MAPT
GO:0000724	double-strand break repair via homologous recombination	Biological process	7	127	534	23210	2.39568	0.0276932	0.516207	1.55763	0.0131086	XRCC3//YY1//PALB2//ERCC4//SLX4//WDR48//AP5S1
GO:0000725	recombinational repair	Biological process	7	127	534	23210	2.39568	0.0276932	0.516207	1.55763	0.0131086	YY1//PALB2//ERCC4//SLX4//WDR48//AP5S1//XRCC3
GO:0042491	inner ear auditory receptor cell differentiation	Biological process	4	50	534	23210	3.47715	0.0277449	0.516207	1.55682	0.00749064	MIR96//HES5//MCOLN3//GRXCR1
GO:0050891	multicellular organismal water homeostasis	Biological process	4	50	534	23210	3.47715	0.0277449	0.516207	1.55682	0.00749064	ADCY6//AQP2//ALOX12B//ALOXE3
GO:0071229	cellular response to acid chemical	Biological process	12	278	534	23210	1.87616	0.028133	0.521998	1.55078	0.0224719	AQP2//SIPA1//MIR1224//MMP2//XBP1//MIR22//MIR199A-1//FOLR1//TEAD2//BRINP1//ADCY6//AMIGO1
GO:0035295	tube development	Biological process	36	1122	534	23210	1.39458	0.0283764	0.52508	1.54704	0.0674157	ANPEP//MMP2//NOS3//PGF//PKNOX1//XBP1//VASH1//HS6ST1//RSPO3//TEAD2//PTCH1//CELSR1//DVL2//PRKACA//TGIF1//FOXH1//FOLR1//TBX2//GLI2//ADGRB3//HES5//CEBPA//HSD11B1//RAB3A//FOXB1//MIR24-1//MIR23B//MIR27B//CDH2//SOX10//APOE//MAP2K1//RXRA//PAX8//AQP2//WDR48
GO:0051253	negative regulation of RNA metabolic process	Biological process	40	1272	534	23210	1.36681	0.0285798	0.527407	1.54394	0.0749064	CBFA2T3//CEBPA//FOXH1//FBP1//FOXS1//GLI2//HCFC1//HES5//MDFI//NCOA2//NFIX//NPAS1//PTCH1//RXRA//SORBS3//TBR1//TBX2//TGIF1//XBP1//YY1//ZFP382//VAX2//FOXO6//ZBTB42//PIAS1//ANKRD2//NRIP2//PHF19//BHLHE41//RCOR2//CENPF//RUNX2//XRCC6//PTPRK//SOX10//SFMBT1//DPF3//ZFP423//HNRNPL//NACA
GO:0071840	cellular component organization or biogenesis	Biological process	161	6138	534	23210	1.14007	0.0290001	0.53106	1.5376	0.301498	RPS27//BECN2//RUFY4//TUBG2//WIPF3//MAPT//TUBA3A//ERCC4//SLX4//ERCC2//XRCC3//XRCC6//TERF1//PCID2//CREB3//XBP1//KIF26A//FLOT2//RAB3A//P2RX7//TAPBP//SMARCAD1//HCFC1//HMG20B//NPM2//SFMBT1//KANSL2//DPF3//PHF19//WDR74//IMP4//RPP30//MPHOSPH10//CELF6//AQP2//CEBPA//SPG7//LARP4//SYNE3//VIL1//EPPK1//RHOQ//SORBS3//SHROOM4//MYO18A//BLZF1//CLTC//TJAP1//RNF26//SNX33//TMEM127//CCDC115//CDH2//TLN1//RGS14//NFE2L1/…
GO:0010629	negative regulation of gene expression	Biological process	58	1962	534	23210	1.28488	0.0290902	0.53106	1.53625	0.108614	CBFA2T3//CEBPA//FOXH1//FBP1//FOXS1//GLI2//HCFC1//HES5//MDFI//NCOA2//NFIX//NPAS1//PTCH1//RXRA//SORBS3//TBR1//TBX2//TGIF1//XBP1//YY1//ZFP382//VAX2//FOXO6//ZBTB42//PIAS1//ANKRD2//NRIP2//PHF19//BHLHE41//SMG1//NPTN//TWSG1//DXO//CAPRIN2//EPX//BPI//MC1R//PCID2//RCOR2//CENPF//RUNX2//XRCC6//PTPRK//SOX10//SFMBT1//DPF3//ZFP423//HNRNPL//SERPINB1C//NACA//MAP2K1//TLR6//APOE//FLOT2//MAPT//OPRD1//MIR24-1//MIR702
GO:0070373	negative regulation of ERK1 and ERK2 cascade	Biological process	5	75	534	23210	2.89763	0.0293005	0.53106	1.53313	0.0093633	TIMP3//XBP1//RGS14//CAMK2N1//PHLPP1
GO:0060322	head development	Biological process	24	688	534	23210	1.5162	0.0294279	0.53106	1.53124	0.0449438	HES5//KCNA1//NME7//POU3F1//PTCH1//SHROOM4//AMIGO1//AK7//CDH2//RFX4//NFIX//CBS//CENPF//SEZ6L//NEUROD2//GLI2//MAP2K1//TBR1//FOXB1//VAX2//TWSG1//ANKRD11//MMP2//CSRNP1
GO:0045912	negative regulation of carbohydrate metabolic process	Biological process	4	51	534	23210	3.40897	0.0295767	0.53106	1.52905	0.00749064	GCK//CBFA2T3//FBP1//CLTC
GO:0042176	regulation of protein catabolic process	Biological process	15	378	534	23210	1.72478	0.0296569	0.53106	1.52787	0.0280899	N4BP1//CBFA2T3//PIAS1//APOE//SMURF1//CUL4A//SNX33//TIMP4//TIMP1//TIMP3//NFE2L1//PRKACA//NUDT15//XBP1//TRIM67
GO:0001781	neutrophil apoptotic process	Biological process	2	12	534	23210	7.24407	0.0299352	0.53106	1.52382	0.00374532	ITPKB//HCAR2
GO:0001840	neural plate development	Biological process	2	12	534	23210	7.24407	0.0299352	0.53106	1.52382	0.00374532	PTCH1//DVL2
GO:0003091	renal water homeostasis	Biological process	2	12	534	23210	7.24407	0.0299352	0.53106	1.52382	0.00374532	AQP2//ADCY6
GO:0032026	response to magnesium ion	Biological process	2	12	534	23210	7.24407	0.0299352	0.53106	1.52382	0.00374532	FBP1//KCNA1
GO:0043691	reverse cholesterol transport	Biological process	2	12	534	23210	7.24407	0.0299352	0.53106	1.52382	0.00374532	APOA4//APOE
GO:0051024	positive regulation of immunoglobulin secretion	Biological process	2	12	534	23210	7.24407	0.0299352	0.53106	1.52382	0.00374532	H2-T23//XBP1
GO:0072044	collecting duct development	Biological process	2	12	534	23210	7.24407	0.0299352	0.53106	1.52382	0.00374532	AQP2//PAX8
GO:2000253	positive regulation of feeding behavior	Biological process	2	12	534	23210	7.24407	0.0299352	0.53106	1.52382	0.00374532	AGRP//MC1R
GO:0051495	positive regulation of cytoskeleton organization	Biological process	10	218	534	23210	1.99378	0.0300432	0.53106	1.52225	0.0187266	VIL1//CSF3//GRB2//LMOD1//MAPT//TERF1//ARPC3//JMY//SORBS3//LIMCH1
GO:0009890	negative regulation of biosynthetic process	Biological process	46	1504	534	23210	1.32936	0.03009	0.53106	1.52158	0.0861423	CBFA2T3//CEBPA//FOXH1//FBP1//FOXS1//GLI2//HCFC1//HES5//MDFI//NCOA2//NFIX//NPAS1//PTCH1//RXRA//SORBS3//TBR1//TBX2//TGIF1//XBP1//YY1//ZFP382//VAX2//FOXO6//ZBTB42//PIAS1//ANKRD2//NRIP2//PHF19//BHLHE41//TERF1//CAPRIN2//HPCA//APOE//GCK//RCOR2//CENPF//RUNX2//XRCC6//PTPRK//SOX10//SFMBT1//DPF3//ZFP423//HHATL//CLTC//NACA
GO:0031327	negative regulation of cellular biosynthetic process	Biological process	45	1466	534	23210	1.33417	0.0301072	0.53106	1.52133	0.0842697	CBFA2T3//CEBPA//FOXH1//FBP1//FOXS1//GLI2//HCFC1//HES5//MDFI//NCOA2//NFIX//NPAS1//PTCH1//RXRA//SORBS3//TBR1//TBX2//TGIF1//XBP1//YY1//ZFP382//VAX2//FOXO6//ZBTB42//PIAS1//ANKRD2//NRIP2//PHF19//BHLHE41//TERF1//CAPRIN2//HPCA//GCK//RCOR2//CENPF//RUNX2//XRCC6//PTPRK//SOX10//SFMBT1//DPF3//ZFP423//HHATL//CLTC//NACA
GO:0065003	protein-containing complex assembly	Biological process	50	1658	534	23210	1.31075	0.0303834	0.534543	1.51736	0.093633	RPS27//TAPBP//CELF6//TUBG2//RAB3A//VIL1//ARPC3//CSF3//GRB2//LMOD1//MAPT//TERF1//OPRD1//APOE//BMF//ACAD9//TFAM//SURF1//TLN1//JMY//APOA4//DNAH8//HCFC1//P2RX7//NSG2//CLTC//DVL2//LY6G5C//PRMT1//KCNA1//SCUBE3//NPM2//EHD4//CBR2//AQP2//CD79A//FBP1//GPX3//RXRA//XRCC6//CDH2//MAP2K1//PIAS1//CCDC115//RNF4//SENP6//TLR6//HES5//TEAD2//DLGAP3
GO:0021510	spinal cord development	Biological process	6	102	534	23210	2.55673	0.0304962	0.535142	1.51575	0.011236	GLI2//RFX4//NFE2L1//PTCH1//ERCC2//FOXB1
GO:0009116	nucleoside metabolic process	Biological process	5	76	534	23210	2.8595	0.030793	0.535843	1.51155	0.0093633	NME7//UPP1//RHOQ//AK1//PRPSAP2
GO:0051246	regulation of protein metabolic process	Biological process	76	2677	534	23210	1.23395	0.03096	0.535843	1.5092	0.142322	CCNA2//CCNJL//P2RX7//MAP2K1//ITPKB//PHLPP1//PRR5//DVL2//PGF//XBP1//LIMCH1//RPLP1//CAMK2N1//ERCC6//MDFI//TIMP4//SERPINC1//TIMP1//TIMP3//SERPINA11//SERPINB1C//PPEF2//TWSG1//CAPRIN2//FBXO2//N4BP1//APOE//CBFA2T3//PIAS1//PPP1R1B//CSF3//OPRD1//HMG20B//HES5//UACA//LIME1//MST1R//RGS14//GRB2//PSAP//ALOX12B//CDH2//GPR37//SORBS3//CBS//TLR6//SAMD5//PPP6R3//IRF4//HNRNPL//LARP4//SMURF1//CUL4A//XRCC6//RXRA//LTB…
GO:0051172	negative regulation of nitrogen compound metabolic process	Biological process	65	2243	534	23210	1.25956	0.0310201	0.535843	1.50836	0.121723	CBFA2T3//CEBPA//FOXH1//FBP1//FOXS1//GLI2//HCFC1//HES5//MDFI//NCOA2//NFIX//NPAS1//PTCH1//RXRA//SORBS3//TBR1//TBX2//TGIF1//XBP1//YY1//ZFP382//VAX2//FOXO6//ZBTB42//PIAS1//ANKRD2//NRIP2//PHF19//BHLHE41//CAMK2N1//TIMP4//SERPINC1//TIMP1//TIMP3//SERPINA11//SERPINB1C//PPEF2//CAPRIN2//HPCA//N4BP1//ERCC4//TERF1//APOE//PPP1R1B//HMG20B//RGS14//P2RX7//RCOR2//CENPF//RUNX2//XRCC6//PTPRK//SOX10//SFMBT1//DPF3//ZF…
GO:0021904	dorsal/ventral neural tube patterning	Biological process	3	30	534	23210	4.34644	0.0310366	0.535843	1.50813	0.00561798	GLI2//PTCH1//PRKACA
GO:0032673	regulation of interleukin-4 production	Biological process	3	30	534	23210	4.34644	0.0310366	0.535843	1.50813	0.00561798	EPX//H2-T23//IRF4
GO:0044062	regulation of excretion	Biological process	3	30	534	23210	4.34644	0.0310366	0.535843	1.50813	0.00561798	AVPR2//ANPEP//NPPB
GO:0007265	Ras protein signal transduction	Biological process	16	414	534	23210	1.67978	0.0311674	0.535843	1.5063	0.0299625	RHOQ//CELSR1//MYO9B//RAB3A//RAB37//RAB13//APOE//CDH2//TRIO//OBSCN//MAP2K1//ITPKB//STK19//FBP1//TRIM67//GRB2
GO:0043254	regulation of protein-containing complex assembly	Biological process	16	414	534	23210	1.67978	0.0311674	0.535843	1.5063	0.0299625	RAB3A//ARPC3//CSF3//GRB2//LMOD1//MAPT//TERF1//OPRD1//APOE//BMF//JMY//VIL1//RNF4//SENP6//TLR6//HCFC1
GO:0016126	sterol biosynthetic process	Biological process	4	52	534	23210	3.34342	0.0314784	0.538182	1.50199	0.00749064	APOA4//APOE//NPC1L1//CYB5R1
GO:0016310	phosphorylation	Biological process	63	2167	534	23210	1.26362	0.031625	0.538182	1.49997	0.117978	CCNA2//CCNJL//MAPK13//ITPKB//P2RX7//MAP2K1//PHLPP1//PRR5//DVL2//PGF//XBP1//LIMCH1//GCK//PGAM2//SURF1//AK1//NME7//AK7//CAMK2A//DYRK1B//ERBB3//PRKACA//MST1R//NEK11//TRIO//OBSCN//STK19//CSNK1G3//SCYL1//CAMK2N1//ERCC6//MDFI//PPEF2//TWSG1//SMG1//CSF3//OPRD1//CAPRIN2//MAPT//HES5//LIME1//APOE//RGS14//GRB2//PSAP//ALOX12B//CDH2//GPR37//SORBS3//CBS//TLR6//SAMD5//PPP1R1B//CBFA2T3//FBP1//XRCC6//LTBR//EHD4//C…
GO:0035556	intracellular signal transduction	Biological process	71	2482	534	23210	1.24334	0.0316764	0.538182	1.49926	0.132959	MAPK13//ITPKB//P2RX7//MAP2K1//ADCY6//GLP1R//ADGRL4//MC1R//PTGER1//ADGRB3//AVPR2//TANK//ERCC6//MDFI//APOE//NOS3//RHOQ//GRB2//CELSR1//MYO9B//UACA//MAPT//PRKACA//RAB13//CBS//NPPB//ERBB3//XBP1//LIME1//OBSCN//PRR5//CSF3//GCK//TMEM127//RAB3A//RAB37//CDH2//TRIO//TEAD2//LTBR//TLR6//TNIP3//MST1R//RGS14//PSAP//PHLPP1//PPEF2//ALOX12B//GPR37//SORBS3//DVL2//SAMD5//STK19//FBP1//TRIM67//NEUROD2//SIPA1//F10//TIM…
GO:0006302	double-strand break repair	Biological process	10	220	534	23210	1.97566	0.0316969	0.538182	1.49898	0.0187266	SLX4//YY1//PALB2//ERCC4//WDR48//AP5S1//XRCC3//SMARCAD1//XRCC6//4930447C04RIK
GO:0007165	signal transduction	Biological process	158	6030	534	23210	1.13887	0.0317384	0.538182	1.49841	0.29588	MAPK13//ITPKB//P2RX7//MAP2K1//TLR6//TNIP3//CREB3//XBP1//CD79A//CELSR1//GLP1R//ADGRL4//ADGRB3//NPPB//ERBB3//MST1R//VIL1//FOXH1//PTPRK//TWSG1//OLFR55//APOE//AVPR2//HTR1D//MC1R//OPRD1//GPR142//GPR119//OLFR1394//OLFR564//OLFR972//OLFR398//TAS2R129//OLFR372//RGS14//CCL26//HCAR2//TAS1R2//ADCY6//PTGER1//GPR37//PSAP//NSG2//PTH2//AGRP//PPY//PYY//QRFP//NMU//TIMP4//CEBPA//HES5//HP//TBX2//PGAM2//NRIP2//PSENE…
GO:0009185	ribonucleoside diphosphate metabolic process	Biological process	6	103	534	23210	2.53191	0.031779	0.538182	1.49786	0.011236	GCK//PGAM2//AK1//CBFA2T3//FBP1//P2RX7
GO:0071347	cellular response to interleukin-1	Biological process	5	77	534	23210	2.82236	0.0323325	0.546194	1.49036	0.0093633	IL1R1//TANK//YY1//MAPK13//CCL26
GO:0031334	positive regulation of protein-containing complex assembly	Biological process	10	221	534	23210	1.96672	0.0325473	0.548458	1.48748	0.0187266	CSF3//GRB2//LMOD1//MAPT//TERF1//BMF//ARPC3//JMY//VIL1//TLR6
GO:0051260	protein homooligomerization	Biological process	15	383	534	23210	1.70226	0.0327341	0.55024	1.485	0.0280899	APOE//BMF//AQP2//CD79A//FBP1//GPX3//RXRA//LY6G5C//PRMT1//KCNA1//MAPT//TERF1//SCUBE3//NPM2//EHD4
GO:0032268	regulation of cellular protein metabolic process	Biological process	71	2487	534	23210	1.24084	0.0328952	0.551584	1.48287	0.132959	CCNA2//CCNJL//P2RX7//MAP2K1//ITPKB//PHLPP1//PRR5//DVL2//PGF//XBP1//LIMCH1//RPLP1//CAMK2N1//ERCC6//MDFI//TIMP4//SERPINC1//TIMP1//TIMP3//SERPINA11//SERPINB1C//PPEF2//TWSG1//CAPRIN2//FBXO2//N4BP1//APOE//CBFA2T3//PIAS1//PPP1R1B//CSF3//OPRD1//HMG20B//HES5//UACA//LIME1//MST1R//RGS14//GRB2//PSAP//ALOX12B//CDH2//GPR37//SORBS3//CBS//TLR6//SAMD5//PPP6R3//HNRNPL//LARP4//XRCC6//RXRA//LTBR//EHD4//SNX33//DCUN1…
GO:0044249	cellular biosynthetic process	Biological process	129	4835	534	23210	1.15965	0.0330268	0.552425	1.48113	0.241573	CEBPA//CBFA2T3//FOXH1//FBP1//FOXS1//GLI2//HCFC1//HES5//MDFI//NCOA2//NFIX//NPAS1//PTCH1//RXRA//SORBS3//TBR1//TBX2//TGIF1//XBP1//YY1//ZFP382//VAX2//FOXO6//ZBTB42//PIAS1//ANKRD2//NRIP2//PHF19//BHLHE41//POLD1//RBP1//HSPA14//RPLP1//TMA7//GCK//PRPSAP2//PTH2//ADCY6//AK1//NPPB//NME7//NUDT15//SLX4//CCNA2//CREB3//PAX8//PPP1R1B//RUNX2//HMG20B//HOXA6//PRMT1//IRF4//NEUROD2//NFE2L1//PKNOX1//POU3F1//SOX10//CSRN…
GO:0001841	neural tube formation	Biological process	7	132	534	23210	2.30493	0.0331863	0.55373	1.47904	0.0131086	CELSR1//DVL2//PRKACA//PTCH1//TEAD2//TGIF1//FOLR1
GO:0030850	prostate gland development	Biological process	4	53	534	23210	3.28033	0.0334504	0.55535	1.4756	0.00749064	GLI2//RXRA//PSAP//MMP2
GO:0045777	positive regulation of blood pressure	Biological process	4	53	534	23210	3.28033	0.0334504	0.55535	1.4756	0.00749064	AVPR2//NMU//GLP1R//QRFP
GO:0048562	embryonic organ morphogenesis	Biological process	13	318	534	23210	1.77685	0.0335287	0.55535	1.47458	0.0243446	FOXH1//FOLR1//TBX2//MIR96//TEAD2//CELSR1//PAX8//VAX2//RUNX2//HOXA6//MDFI//GLI2//DVL2
GO:0090162	establishment of epithelial cell polarity	Biological process	3	31	534	23210	4.20623	0.0337912	0.55552	1.4712	0.00561798	MYO18A//HES5//FRMD4A
GO:1905476	negative regulation of protein localization to membrane	Biological process	3	31	534	23210	4.20623	0.0337912	0.55552	1.4712	0.00561798	RHOQ//CLTC//LYPD1
GO:0043507	positive regulation of JUN kinase activity	Biological process	5	78	534	23210	2.78618	0.0339192	0.55552	1.46955	0.0093633	ERCC6//MDFI//DVL2//TLR6//SAMD5
GO:0007154	cell communication	Biological process	174	6714	534	23210	1.12642	0.0341413	0.55552	1.46672	0.325843	MAPK13//ITPKB//P2RX7//MAP2K1//KIF26A//TLR6//TNIP3//CREB3//XBP1//BECN2//PDE6C//AVPR2//CELSR1//ERBB3//REM2//GABRD//GLP1R//GPR37//HTR1D//IL1R1//ADGRL4//MC1R//MYO9B//NOS3//OPRD1//PDE1B//PRKACA//PPP1R1B//PTCH1//PTGER1//PTPRK//ADGRB3//ACAP1//GPR142//RIN1//GPR119//TAS2R129//RGS14//ARHGAP27//HCAR2//TAS1R2//CD79A//NPPB//MST1R//VIL1//FOXH1//TWSG1//OLFR55//APOE//OLFR1394//OLFR564//OLFR972//OLFR398//OLFR372/…
GO:0010243	response to organonitrogen compound	Biological process	30	917	534	23210	1.42195	0.0345169	0.55552	1.46197	0.0561798	PDE1B//PPP1R1B//PTGER1//ADCY6//NSG2//RHOQ//GRB2//FOXO6//FBXO44//FBXO2//PCK1//GCK//XBP1//RAB13//P2RX7//CAMK2A//ALDH3A1//PYGM//CBS//MIR1224//MMP2//MIR22//MIR199A-1//FOLR1//MAPK13//CD68//TLR6//AMIGO1//APOE//AACS
GO:0002756	MyD88-independent toll-like receptor signaling pathway	Biological process	2	13	534	23210	6.68683	0.0348478	0.55552	1.45782	0.00374532	TLR6//TNIP3
GO:0009950	dorsal/ventral axis specification	Biological process	2	13	534	23210	6.68683	0.0348478	0.55552	1.45782	0.00374532	MDFI//VAX2
GO:0030299	intestinal cholesterol absorption	Biological process	2	13	534	23210	6.68683	0.0348478	0.55552	1.45782	0.00374532	APOA4//NPC1L1
GO:0045820	negative regulation of glycolytic process	Biological process	2	13	534	23210	6.68683	0.0348478	0.55552	1.45782	0.00374532	CBFA2T3//FBP1
GO:0060601	lateral sprouting from an epithelium	Biological process	2	13	534	23210	6.68683	0.0348478	0.55552	1.45782	0.00374532	CELSR1//GLI2
GO:0060670	branching involved in labyrinthine layer morphogenesis	Biological process	2	13	534	23210	6.68683	0.0348478	0.55552	1.45782	0.00374532	GRB2//RSPO3
GO:0071027	nuclear RNA surveillance	Biological process	2	13	534	23210	6.68683	0.0348478	0.55552	1.45782	0.00374532	DXO//PCID2
GO:0071028	nuclear mRNA surveillance	Biological process	2	13	534	23210	6.68683	0.0348478	0.55552	1.45782	0.00374532	PCID2//DXO
GO:0071397	cellular response to cholesterol	Biological process	2	13	534	23210	6.68683	0.0348478	0.55552	1.45782	0.00374532	NFE2L1//PTCH1
GO:0090085	regulation of protein deubiquitination	Biological process	2	13	534	23210	6.68683	0.0348478	0.55552	1.45782	0.00374532	TANK//WDR48
GO:1905048	regulation of metallopeptidase activity	Biological process	2	13	534	23210	6.68683	0.0348478	0.55552	1.45782	0.00374532	TIMP3//TIMP1
GO:0060828	regulation of canonical Wnt signaling pathway	Biological process	10	224	534	23210	1.94038	0.0351945	0.559468	1.45353	0.0187266	APOE//CDH2//SOX10//G3BP1//FRAT1//JRK//CAPRIN2//CSNK1G3//RSPO3//FOLR1
GO:0009266	response to temperature stimulus	Biological process	8	163	534	23210	2.13322	0.0352602	0.559468	1.45271	0.0149813	UCP2//SAXO1//IL1R1//PRKACA//HSPA14//ARPP21//NFE2L1//MAPT
GO:0001914	regulation of T cell mediated cytotoxicity	Biological process	4	54	534	23210	3.21959	0.0354929	0.56054	1.44986	0.00749064	H2-D1//H2-L//H2-T23//P2RX7
GO:0043030	regulation of macrophage activation	Biological process	4	54	534	23210	3.21959	0.0354929	0.56054	1.44986	0.00749064	BPI//CEBPA//TLR6//MYO18A
GO:0031669	cellular response to nutrient levels	Biological process	9	194	534	23210	2.01639	0.0360969	0.568527	1.44253	0.0168539	BECN2//BMF//XBP1//HNRNPL//GCK//PCK1//FOLR1//AMIGO1//CD68
GO:0030902	hindbrain development	Biological process	8	164	534	23210	2.12022	0.0363564	0.568527	1.43942	0.0149813	NFIX//CBS//SEZ6L//NEUROD2//GLI2//RFX4//MAP2K1//TBR1
GO:0030162	regulation of proteolysis	Biological process	24	703	534	23210	1.48385	0.0364073	0.568527	1.43881	0.0449438	TIMP4//SERPINC1//TIMP1//TIMP3//SERPINA11//SERPINB1C//N4BP1//CBFA2T3//PIAS1//UACA//CAMK2N1//APOE//SNX33//PSMA3//NFE2L1//PRKACA//NUDT15//RFX4//XBP1//TANK//WDR48//TRIM67//SMURF1//PCID2
GO:0051403	stress-activated MAPK cascade	Biological process	11	257	534	23210	1.86034	0.0364281	0.568527	1.43856	0.0205993	ERCC6//MDFI//MAP2K1//CBS//DVL2//TLR6//SAMD5//PHLPP1//LTBR//PRMT1//MAPK13
GO:0044089	positive regulation of cellular component biogenesis	Biological process	19	526	534	23210	1.57001	0.0365023	0.568527	1.43768	0.0355805	CSF3//GRB2//LMOD1//MAPT//TERF1//VIL1//BMF//ARPC3//JMY//SAXO1//RHOQ//SORBS3//LIMCH1//ADGRB3//AMIGO1//G3BP1//TLR6//P2RX7//SLX4
GO:0002486	antigen processing and presentation of endogenous peptide antigen via MHC class I via ER pathway, TAP-independent	Biological process	3	32	534	23210	4.07479	0.0366684	0.568527	1.43571	0.00561798	H2-D1//H2-L//H2-T23
GO:0030808	regulation of nucleotide biosynthetic process	Biological process	3	32	534	23210	4.07479	0.0366684	0.568527	1.43571	0.00561798	HPCA//NOS3//MAP2K1
GO:1900371	regulation of purine nucleotide biosynthetic process	Biological process	3	32	534	23210	4.07479	0.0366684	0.568527	1.43571	0.00561798	HPCA//NOS3//MAP2K1
GO:0016125	sterol metabolic process	Biological process	7	135	534	23210	2.25371	0.0368079	0.568963	1.43406	0.0131086	APOA4//APOE//NPC1L1//ABCA2//CEBPA//NFE2L1//CYB5R1
GO:0006974	cellular response to DNA damage stimulus	Biological process	25	740	534	23210	1.46839	0.0368939	0.568963	1.43305	0.0468165	SLX4//ERCC2//YY1//PALB2//ERCC4//WDR48//AP5S1//XRCC3//SMARCAD1//POLD1//XRCC6//SMG1//NFRKB//ERCC6//JMY//CUL4A//UACA//4930447C04RIK//NEK11//GRB2//MC1R//MAPT//GNL1//TANK//ZBTB42
GO:0031331	positive regulation of cellular catabolic process	Biological process	14	356	534	23210	1.70927	0.037124	0.568963	1.43035	0.0262172	XBP1//MAP2K1//APOA4//APOC2//RUFY4//CBFA2T3//PIAS1//APOE//GCK//P2RX7//DXO//SNX33//SMURF1//TRIM67
GO:0023052	signaling	Biological process	172	6647	534	23210	1.1247	0.0371439	0.568963	1.43011	0.322097	MAPK13//ITPKB//P2RX7//MAP2K1//TLR6//TNIP3//CREB3//XBP1//PDE6C//AVPR2//CELSR1//ERBB3//REM2//GABRD//GLP1R//GPR37//HTR1D//IL1R1//ADGRL4//MC1R//MYO9B//NOS3//OPRD1//PDE1B//PRKACA//PPP1R1B//PTCH1//PTGER1//PTPRK//ADGRB3//ACAP1//GPR142//RIN1//GPR119//TAS2R129//RGS14//ARHGAP27//HCAR2//TAS1R2//CD79A//NPPB//MST1R//VIL1//FOXH1//TWSG1//OLFR55//APOE//OLFR1394//OLFR564//OLFR972//OLFR398//OLFR372//CCL26//ADCY6//…
GO:0003014	renal system process	Biological process	6	107	534	23210	2.43726	0.0372591	0.568963	1.42877	0.011236	ADCY6//AQP2//NPPB//AVPR2//ANPEP//PSAP
GO:0062012	regulation of small molecule metabolic process	Biological process	13	323	534	23210	1.74934	0.0372659	0.568963	1.42869	0.0243446	FBP1//NCOA2//NFE2L1//HPCA//NOS3//APOE//GCK//APOA4//APOC2//CBFA2T3//P2RX7//CLTC//MAP2K1
GO:0010605	negative regulation of macromolecule metabolic process	Biological process	76	2703	534	23210	1.22209	0.0373427	0.568963	1.42779	0.142322	CBFA2T3//CEBPA//FOXH1//FBP1//FOXS1//GLI2//HCFC1//HES5//MDFI//NCOA2//NFIX//NPAS1//PTCH1//RXRA//SORBS3//TBR1//TBX2//TGIF1//XBP1//YY1//ZFP382//VAX2//FOXO6//ZBTB42//PIAS1//ANKRD2//NRIP2//PHF19//BHLHE41//SMG1//NPTN//TWSG1//DXO//CAMK2N1//TERF1//TIMP4//SERPINC1//TIMP1//TIMP3//SERPINA11//SERPINB1C//APOE//FLOT2//MAPT//OPRD1//MAP2K1//MIR24-1//MIR702//PPEF2//CAPRIN2//N4BP1//ERCC4//PPP1R1B//EPX//BPI//MC1R//H…
GO:0007517	muscle organ development	Biological process	16	424	534	23210	1.64017	0.037466	0.568963	1.42636	0.0299625	FOXH1//COL19A1//ANKRD2//CENPF//HMG20B//NACA//SFMBT1//MYL3//RXRA//ERBB3//TBX2//CNTFR//YY1//UNC45A//XBP1//ZBTB42
GO:0009653	anatomical structure morphogenesis	Biological process	77	2744	534	23210	1.21966	0.0376335	0.568963	1.42442	0.144195	SYNB//CDH2//P2RX7//ANPEP//MMP2//NOS3//PGF//PKNOX1//XBP1//VASH1//HS6ST1//RSPO3//TEAD2//PTCH1//CELSR1//PRKACA//TWSG1//PALB2//FOXB1//WDR74//DVL2//TGIF1//FOXH1//FOLR1//TBX2//RUNX2//CBS//GLI2//SOX10//MIR96//TNFSF13//RXRA//MATN1//MAPT//RAB3A//AMIGO1//VAX2//EFNA4//NPTN//DYRK1B//ADGRB3//RHOQ//SYNE3//VIL1//PAX8//TBR1//RFX4//MAP2K1//NFIX//LARP4//LMOD1//ERCC2//PARVB//ANKRD11//TMEM231//CD151//HES5//MIR24-1//…
GO:0009719	response to endogenous stimulus	Biological process	44	1452	534	23210	1.3171	0.0380188	0.568963	1.42	0.082397	FOXH1//PTPRK//TWSG1//PTGER1//ADCY6//NSG2//RHOQ//GRB2//FOXO6//TIMP4//NOS3//TIMP1//TIMP3//AGRP//FOLR1//RUNX2//SMURF1//XBP1//HES5//ZFP423//NCOA2//PCK1//GCK//RAB13//AVPR2//CAMK2A//ALDH3A1//RXRA//MAP2K1//MIR1224//MMP2//MIR22//MIR199A-1//VIL1//PAX8//PRKACA//RNF4//SLX4//MAPK13//LYPD1//CD68//TLR6//AMIGO1//APOE
GO:0051056	regulation of small GTPase mediated signal transduction	Biological process	11	259	534	23210	1.84598	0.0381841	0.568963	1.41812	0.0205993	APOE//CDH2//MYO9B//TRIO//OBSCN//MAP2K1//ITPKB//STK19//FBP1//TRIM67//SIPA1
GO:0046578	regulation of Ras protein signal transduction	Biological process	10	228	534	23210	1.90633	0.0389524	0.568963	1.40947	0.0187266	APOE//CDH2//MYO9B//TRIO//OBSCN//MAP2K1//ITPKB//STK19//FBP1//TRIM67
GO:0010558	negative regulation of macromolecule biosynthetic process	Biological process	43	1417	534	23210	1.31896	0.0392083	0.568963	1.40662	0.0805243	CBFA2T3//CEBPA//FOXH1//FBP1//FOXS1//GLI2//HCFC1//HES5//MDFI//NCOA2//NFIX//NPAS1//PTCH1//RXRA//SORBS3//TBR1//TBX2//TGIF1//XBP1//YY1//ZFP382//VAX2//FOXO6//ZBTB42//PIAS1//ANKRD2//NRIP2//PHF19//BHLHE41//TERF1//CAPRIN2//RCOR2//CENPF//RUNX2//XRCC6//PTPRK//SOX10//SFMBT1//DPF3//ZFP423//HHATL//CLTC//NACA
GO:0009611	response to wounding	Biological process	18	496	534	23210	1.57734	0.0394858	0.568963	1.40356	0.0337079	RAB3A//TIMP1//SERPINC1//F10//THBD//APOE//MMP2//FOLR1//XBP1//CELSR1//EPPK1//NACA//CD151//MAP2K1//VIL1//MIR22HG//VASH1//2310040G24RIK
GO:0002476	antigen processing and presentation of endogenous peptide antigen via MHC class Ib	Biological process	3	33	534	23210	3.95131	0.039667	0.568963	1.40157	0.00561798	H2-T23//H2-D1//H2-L
GO:0002484	antigen processing and presentation of endogenous peptide antigen via MHC class I via ER pathway	Biological process	3	33	534	23210	3.95131	0.039667	0.568963	1.40157	0.00561798	H2-D1//H2-L//H2-T23
GO:0060740	prostate gland epithelium morphogenesis	Biological process	3	33	534	23210	3.95131	0.039667	0.568963	1.40157	0.00561798	GLI2//RXRA//MMP2
GO:0007588	excretion	Biological process	4	56	534	23210	3.1046	0.0397899	0.568963	1.40023	0.00749064	AVPR2//ANPEP//NPPB//PSAP
GO:0009119	ribonucleoside metabolic process	Biological process	4	56	534	23210	3.1046	0.0397899	0.568963	1.40023	0.00749064	NME7//UPP1//RHOQ//AK1
GO:0030104	water homeostasis	Biological process	4	56	534	23210	3.1046	0.0397899	0.568963	1.40023	0.00749064	ADCY6//AQP2//ALOX12B//ALOXE3
GO:0031641	regulation of myelination	Biological process	4	56	534	23210	3.1046	0.0397899	0.568963	1.40023	0.00749064	SOX10//CDH2//HES5//RXRA
GO:0042743	hydrogen peroxide metabolic process	Biological process	4	56	534	23210	3.1046	0.0397899	0.568963	1.40023	0.00749064	APOA4//EPX//GPX3//HP
GO:0051048	negative regulation of secretion	Biological process	11	261	534	23210	1.83183	0.0399983	0.568963	1.39796	0.0205993	GCK//AVPR2//ANPEP//APOE//FRMD4A//SERPINB1C//NMU//UCP2//RAB11FIP1//TLR6//ERBB3
GO:0000279	M phase	Biological process	2	14	534	23210	6.2092	0.0400477	0.568963	1.39742	0.00374532	NFE2L1//TERF1
GO:0007342	fusion of sperm to egg plasma membrane involved in single fertilization	Biological process	2	14	534	23210	6.2092	0.0400477	0.568963	1.39742	0.00374532	LYZL6//SPACA3
GO:0010839	negative regulation of keratinocyte proliferation	Biological process	2	14	534	23210	6.2092	0.0400477	0.568963	1.39742	0.00374532	PTPRK//EPPK1
GO:0010896	regulation of triglyceride catabolic process	Biological process	2	14	534	23210	6.2092	0.0400477	0.568963	1.39742	0.00374532	APOA4//APOC2
GO:0014831	gastro-intestinal system smooth muscle contraction	Biological process	2	14	534	23210	6.2092	0.0400477	0.568963	1.39742	0.00374532	HTR1D//NMU
GO:0019755	one-carbon compound transport	Biological process	2	14	534	23210	6.2092	0.0400477	0.568963	1.39742	0.00374532	CAR14//CAR12
GO:0032736	positive regulation of interleukin-13 production	Biological process	2	14	534	23210	6.2092	0.0400477	0.568963	1.39742	0.00374532	IRF4//H2-T23
GO:0034433	steroid esterification	Biological process	2	14	534	23210	6.2092	0.0400477	0.568963	1.39742	0.00374532	APOA4//APOE
GO:0034434	sterol esterification	Biological process	2	14	534	23210	6.2092	0.0400477	0.568963	1.39742	0.00374532	APOA4//APOE
GO:0034435	cholesterol esterification	Biological process	2	14	534	23210	6.2092	0.0400477	0.568963	1.39742	0.00374532	APOA4//APOE
GO:0046058	cAMP metabolic process	Biological process	2	14	534	23210	6.2092	0.0400477	0.568963	1.39742	0.00374532	PTH2//ADCY6
GO:0048484	enteric nervous system development	Biological process	2	14	534	23210	6.2092	0.0400477	0.568963	1.39742	0.00374532	SOX10//KIF26A
GO:0060019	radial glial cell differentiation	Biological process	2	14	534	23210	6.2092	0.0400477	0.568963	1.39742	0.00374532	HES5//CDH2
GO:0060180	female mating behavior	Biological process	2	14	534	23210	6.2092	0.0400477	0.568963	1.39742	0.00374532	PPP1R1B//NCOA2
GO:0090179	planar cell polarity pathway involved in neural tube closure	Biological process	2	14	534	23210	6.2092	0.0400477	0.568963	1.39742	0.00374532	CELSR1//DVL2
GO:0090266	regulation of mitotic cell cycle spindle assembly checkpoint	Biological process	2	14	534	23210	6.2092	0.0400477	0.568963	1.39742	0.00374532	PCID2//XRCC3
GO:1903504	regulation of mitotic spindle checkpoint	Biological process	2	14	534	23210	6.2092	0.0400477	0.568963	1.39742	0.00374532	PCID2//XRCC3
GO:0009141	nucleoside triphosphate metabolic process	Biological process	6	109	534	23210	2.39254	0.0402121	0.569137	1.39564	0.011236	NME7//NUDT15//AK1//AK7//RHOQ//MAP2K1
GO:0016055	Wnt signaling pathway	Biological process	16	428	534	23210	1.62484	0.0402276	0.569137	1.39548	0.0299625	MDFI//RSPO3//DVL2//FRAT1//FOLR1//APOE//CDH2//SOX10//G3BP1//CELSR1//JRK//CAPRIN2//CSNK1G3//MST1R//VAX2//MIR27B
GO:2000113	negative regulation of cellular macromolecule biosynthetic process	Biological process	42	1382	534	23210	1.32092	0.0404298	0.570809	1.3933	0.0786517	CBFA2T3//CEBPA//FOXH1//FBP1//FOXS1//GLI2//HCFC1//HES5//MDFI//NCOA2//NFIX//NPAS1//PTCH1//RXRA//SORBS3//TBR1//TBX2//TGIF1//XBP1//YY1//ZFP382//VAX2//FOXO6//ZBTB42//PIAS1//ANKRD2//NRIP2//PHF19//BHLHE41//TERF1//CAPRIN2//RCOR2//CENPF//RUNX2//XRCC6//PTPRK//SOX10//SFMBT1//DPF3//ZFP423//HHATL//NACA
GO:0007050	cell cycle arrest	Biological process	7	138	534	23210	2.20472	0.0406807	0.571387	1.39061	0.0131086	PRKACA//AK1//VASH1//MAP2K1//IRF6//BRINP1//JMY
GO:0008589	regulation of smoothened signaling pathway	Biological process	5	82	534	23210	2.65027	0.0407438	0.571387	1.38994	0.0093633	RFX4//RUNX2//PTCH1//SCUBE3//PRKACA
GO:0016043	cellular component organization	Biological process	155	5954	534	23210	1.13151	0.0408556	0.571387	1.38875	0.290262	RPS27//BECN2//RUFY4//TUBG2//WIPF3//MAPT//TUBA3A//ERCC4//SLX4//ERCC2//XRCC3//XRCC6//TERF1//PCID2//CREB3//XBP1//KIF26A//FLOT2//RAB3A//P2RX7//TAPBP//SMARCAD1//HCFC1//HMG20B//NPM2//SFMBT1//KANSL2//DPF3//PHF19//CELF6//AQP2//CEBPA//SPG7//LARP4//SYNE3//VIL1//EPPK1//RHOQ//SORBS3//SHROOM4//MYO18A//BLZF1//CLTC//TJAP1//RNF26//SNX33//TMEM127//CCDC115//CDH2//TLN1//RGS14//NFE2L1//HAUS8//4930447C04RIK//LYZL6//S…
GO:0036293	response to decreased oxygen levels	Biological process	10	230	534	23210	1.88976	0.0409314	0.571387	1.38794	0.0187266	ALDH3A1//CBFA2T3//MMP2//PGF//PYGM//UCP2//MIR199A-1//CBS//OPRD1//MAP2K1
GO:0048585	negative regulation of response to stimulus	Biological process	47	1576	534	23210	1.29621	0.0412057	0.571387	1.38504	0.088015	ERBB3//RGS14//KIF26A//APOE//OBSCN//NOS3//RFX4//MDFI//THBD//XBP1//SMURF1//TWSG1//TMEM127//PYY//FOXH1//IRF4//TLR6//RNF126//H2-T23//TANK//TNIP3//P2RX7//PPEF2//RUNX2//PTCH1//FBP1//TRIM67//TGIF1//RNF26//UACA//SIGLECE//PHLPP1//EPPK1//UCP2//TIMP3//CAMK2N1//CDH2//SOX10//G3BP1//PRKACA//CREB3//GPR37//PSAP//MAP2K1//ERCC4//BECN2//BMF
GO:0043405	regulation of MAP kinase activity	Biological process	12	295	534	23210	1.76804	0.0413292	0.571387	1.38374	0.0224719	P2RX7//MAP2K1//ERCC6//MDFI//MST1R//APOE//RGS14//CBS//DVL2//TLR6//SAMD5//LIME1
GO:0198738	cell-cell signaling by wnt	Biological process	16	430	534	23210	1.61728	0.041662	0.571387	1.38026	0.0299625	DVL2//MST1R//VAX2//MIR27B//CSNK1G3//RSPO3//MDFI//FRAT1//FOLR1//APOE//CDH2//SOX10//G3BP1//CELSR1//JRK//CAPRIN2
GO:0048729	tissue morphogenesis	Biological process	23	677	534	23210	1.47663	0.0417639	0.571387	1.3792	0.0430712	PGF//PTCH1//PRKACA//TWSG1//CELSR1//DVL2//TEAD2//TGIF1//FOXH1//FOLR1//TBX2//GLI2//SOX10//NOS3//MATN1//CD151//MYL3//RXRA//GRB2//RSPO3//MMP2//HES5//PAX8
GO:0043543	protein acylation	Biological process	10	231	534	23210	1.88158	0.0419462	0.571387	1.37731	0.0187266	MDH2//PCK1//EHHADH//ZDHHC23//IRF4//HCFC1//KANSL2//MSL2//HHATL//XBP1
GO:0050954	sensory perception of mechanical stimulus	Biological process	12	296	534	23210	1.76207	0.0422204	0.571387	1.37448	0.0224719	MCOLN3//PSAP//MIR22//MIR24-1//MIR199A-1//MIR23B//MIR27B//GRXCR1//MIR298//MIR96//KCNA1//RAB3A
GO:0050793	regulation of developmental process	Biological process	76	2721	534	23210	1.214	0.0423364	0.571387	1.37329	0.142322	SOX10//TNFSF13//PHLPP1//RHOQ//SYNE3//VIL1//TGIF1//XBP1//ANKRD2//BHLHE41//TBR1//APOE//MAPT//AMIGO1//TRIM67//ADCY6//H2-D1//CENPF//ADGRB3//VASH1//RFX4//GLI2//LARP4//MATN1//P2RX7//RBP1//CUL4A//EPPK1//CDH2//HES5//RXRA//RUNX2//CLPTM1//PTCH1//FOXS1//PCID2//GLP1R//MAP2K1//TRIO//CEBPA//ITPKB//CSF3//PRMT1//FLOT2//NEUROD2//HMG20B//BRINP1//PRKACA//TWSG1//GDPD2//NOS3//PGF//MIR24-1//MIR23B//MIR27B//NACA//SFMBT…
GO:0032787	monocarboxylic acid metabolic process	Biological process	20	571	534	23210	1.5224	0.0425074	0.571387	1.37154	0.0374532	HSD17B4//ACAD9//RBP1//PCK1//GCK//PGAM2//ALOX12B//ALOXE3//LYPLA2//ACSF2//EHHADH//AACS//AS3MT//NFE2L1//CYP2D10//APOA4//APOC2//CBFA2T3//FBP1//P2RX7
GO:0009967	positive regulation of signal transduction	Biological process	45	1503	534	23210	1.30133	0.0427482	0.571387	1.36908	0.0842697	P2RX7//MAP2K1//ERCC6//MDFI//MC1R//NPPB//TWSG1//PRR5//CSF3//RSPO3//HES5//ZFP423//XBP1//LTBR//TLR6//MST1R//ALOX12B//CDH2//GPR37//PSAP//SORBS3//DVL2//SAMD5//SCUBE3//ITPKB//STK19//NEUROD2//CMTM3//F10//PHLPP1//C1QTNF4//APOE//CCL26//ERBB3//BMF//FRAT1//JRK//CAPRIN2//CSNK1G3//PRMT1//SIVA1//TIMP3//NCOA2//IL1R1//CACNG8
GO:0002428	antigen processing and presentation of peptide antigen via MHC class Ib	Biological process	3	34	534	23210	3.8351	0.042786	0.571387	1.3687	0.00561798	H2-D1//H2-L//H2-T23
GO:0010737	protein kinase A signaling	Biological process	3	34	534	23210	3.8351	0.042786	0.571387	1.3687	0.00561798	MC1R//PRKACA//RAB13
GO:0060512	prostate gland morphogenesis	Biological process	3	34	534	23210	3.8351	0.042786	0.571387	1.3687	0.00561798	GLI2//RXRA//MMP2
GO:0099633	protein localization to postsynaptic specialization membrane	Biological process	3	34	534	23210	3.8351	0.042786	0.571387	1.3687	0.00561798	CAMK2A//MAP2K1//CACNG8
GO:0099645	neurotransmitter receptor localization to postsynaptic specialization membrane	Biological process	3	34	534	23210	3.8351	0.042786	0.571387	1.3687	0.00561798	CAMK2A//MAP2K1//CACNG8
GO:1901976	regulation of cell cycle checkpoint	Biological process	3	34	534	23210	3.8351	0.042786	0.571387	1.3687	0.00561798	PCID2//XRCC3//CUL4A
GO:0032872	regulation of stress-activated MAPK cascade	Biological process	10	232	534	23210	1.87347	0.0429781	0.571387	1.36675	0.0187266	ERCC6//MDFI//CBS//DVL2//TLR6//SAMD5//PHLPP1//LTBR//PRMT1//MAP2K1
GO:0001944	vasculature development	Biological process	25	752	534	23210	1.44496	0.0432027	0.571387	1.36449	0.0468165	ANPEP//MMP2//NOS3//PGF//PKNOX1//XBP1//VASH1//HS6ST1//RSPO3//FOXS1//TEAD2//ADGRB3//DCTN5//FOXH1//TBX2//MIR24-1//MIR23B//MIR27B//CDH2//APOE//MAP2K1//SYNB//RXRA//FOLR1//TMEM231
GO:0016052	carbohydrate catabolic process	Biological process	7	140	534	23210	2.17322	0.0434046	0.571387	1.36246	0.0131086	PYGM//GCK//PGAM2//HSD11B1//CBFA2T3//FBP1//P2RX7
GO:0048732	gland development	Biological process	17	467	534	23210	1.58222	0.0434216	0.571387	1.36229	0.0318352	CEBPA//HP//XBP1//AACS//TWSG1//FOXB1//GLI2//PAX8//MAP2K1//PTCH1//SOX10//RXRA//TBX2//IRF6//PSAP//MMP2//PCK1
GO:0042593	glucose homeostasis	Biological process	11	265	534	23210	1.80418	0.0438046	0.571387	1.35848	0.0205993	GCK//UCP2//PCK1//PRKACA//XBP1//AACS//CEBPA//PTCH1//BECN2//MAP2K1//FOXO6
GO:0031324	negative regulation of cellular metabolic process	Biological process	69	2447	534	23210	1.2256	0.0439135	0.571387	1.3574	0.129213	CBFA2T3//CEBPA//FOXH1//FBP1//FOXS1//GLI2//HCFC1//HES5//MDFI//NCOA2//NFIX//NPAS1//PTCH1//RXRA//SORBS3//TBR1//TBX2//TGIF1//XBP1//YY1//ZFP382//VAX2//FOXO6//ZBTB42//PIAS1//ANKRD2//NRIP2//PHF19//BHLHE41//CAMK2N1//TERF1//TIMP4//SERPINC1//TIMP1//TIMP3//SERPINA11//SERPINB1C//BMF//PPEF2//GRXCR1//MPHOSPH10//CAPRIN2//HPCA//N4BP1//ERCC4//APOE//PPP1R1B//HMG20B//MAPT//RGS14//P2RX7//GCK//RCOR2//CENPF//RUNX2//XR…
GO:0006468	protein phosphorylation	Biological process	53	1817	534	23210	1.26781	0.0441829	0.571387	1.35475	0.0992509	CCNA2//CCNJL//MAPK13//ITPKB//P2RX7//MAP2K1//PHLPP1//PRR5//DVL2//PGF//XBP1//LIMCH1//CAMK2N1//ERCC6//MDFI//PPEF2//TWSG1//NEK11//CAMK2A//DYRK1B//PRKACA//SMG1//CSNK1G3//CSF3//OPRD1//CAPRIN2//HES5//LIME1//MST1R//APOE//RGS14//GRB2//PSAP//ALOX12B//CDH2//GPR37//SORBS3//CBS//TLR6//SAMD5//PPP1R1B//XRCC6//LTBR//OBSCN//EHD4//ERBB3//CASS4//TIMP3//CCL26//PRMT1//TRIO//STK19//SCYL1
GO:0051187	cofactor catabolic process	Biological process	4	58	534	23210	2.99755	0.04437	0.571387	1.35291	0.00749064	APOA4//EPX//GPX3//HP
GO:0043409	negative regulation of MAPK cascade	Biological process	8	171	534	23210	2.03342	0.0446749	0.571387	1.34994	0.0149813	APOE//RGS14//TIMP3//XBP1//CAMK2N1//PHLPP1//P2RX7//PPEF2
GO:0010647	positive regulation of cell communication	Biological process	56	1936	534	23210	1.25724	0.0447703	0.571387	1.34901	0.104869	P2RX7//MAP2K1//ERCC6//MDFI//MC1R//NPPB//TWSG1//PRR5//CSF3//RSPO3//HES5//ZFP423//XBP1//GCK//GLP1R//AACS//CAR7//LTBR//TLR6//MST1R//ALOX12B//CDH2//GPR37//PSAP//SORBS3//DVL2//SAMD5//SCUBE3//ITPKB//STK19//NMU//NEUROD2//CMTM3//F10//PHLPP1//CACNG8//MIR22//MIR24-1//MIR23B//RGS14//C1QTNF4//HCAR2//APOE//CCL26//ERBB3//BMF//FRAT1//JRK//CAPRIN2//CSNK1G3//RAB3A//PRMT1//SIVA1//TIMP3//NCOA2//IL1R1
GO:0033500	carbohydrate homeostasis	Biological process	11	266	534	23210	1.7974	0.0447938	0.571387	1.34878	0.0205993	GCK//CEBPA//PCK1//PTCH1//XBP1//BECN2//MAP2K1//FOXO6//UCP2//PRKACA//AACS
GO:0061041	regulation of wound healing	Biological process	7	141	534	23210	2.15781	0.0448097	0.571387	1.34863	0.0131086	APOE//SERPINC1//THBD//XBP1//EPPK1//RAB3A//VIL1
GO:0032368	regulation of lipid transport	Biological process	6	112	534	23210	2.32845	0.0449123	0.571387	1.34764	0.011236	APOE//PTCH1//APOA4//P2RX7//APOC2//ABCA2
GO:1901698	response to nitrogen compound	Biological process	32	1014	534	23210	1.37166	0.0449306	0.571387	1.34746	0.0599251	PDE1B//PPP1R1B//PTGER1//ADCY6//NSG2//RHOQ//GRB2//FOXO6//AACS//FBXO44//FBXO2//PCK1//GCK//XBP1//RAB13//P2RX7//CAMK2A//ALDH3A1//PYGM//CBS//MIR1224//MMP2//MIR22//MIR199A-1//FOLR1//RNF4//MAPK13//LYPD1//CD68//TLR6//AMIGO1//APOE
GO:0070302	regulation of stress-activated protein kinase signaling cascade	Biological process	10	234	534	23210	1.85745	0.0450935	0.571387	1.34589	0.0187266	ERCC6//MDFI//MAP2K1//CBS//DVL2//TLR6//SAMD5//PHLPP1//LTBR//PRMT1
GO:0001568	blood vessel development	Biological process	24	719	534	23210	1.45083	0.0451446	0.571387	1.34539	0.0449438	ANPEP//MMP2//NOS3//PGF//PKNOX1//XBP1//VASH1//HS6ST1//RSPO3//TEAD2//ADGRB3//DCTN5//FOXH1//TBX2//MIR24-1//MIR23B//MIR27B//CDH2//APOE//MAP2K1//SYNB//RXRA//FOLR1//FOXS1
GO:0071396	cellular response to lipid	Biological process	21	611	534	23210	1.49387	0.0453015	0.571387	1.34389	0.0393258	NOS3//BPI//FOXH1//MIR598//CD68//XBP1//MIR24-1//MIR199A-1//MIR23B//TNIP3//TEAD2//BRINP1//ADCY6//MMP2//RNF4//NFE2L1//PTCH1//PCK1//MIR1224//MIR27B//NCOA2
GO:0051051	negative regulation of transport	Biological process	19	540	534	23210	1.5293	0.0454265	0.571387	1.34269	0.0355805	APOC2//MAPT//GCK//AVPR2//ANPEP//NOS3//SNX33//RHOQ//APOE//FRMD4A//SERPINB1C//ERBB3//SIGLECE//NMU//UCP2//RAB11FIP1//REM2//1810037I17RIK//TLR6
GO:0000722	telomere maintenance via recombination	Biological process	2	15	534	23210	5.79526	0.0455192	0.571387	1.34181	0.00374532	ERCC4//XRCC3
GO:0007379	segment specification	Biological process	2	15	534	23210	5.79526	0.0455192	0.571387	1.34181	0.00374532	HES5//DVL2
GO:0009070	serine family amino acid biosynthetic process	Biological process	2	15	534	23210	5.79526	0.0455192	0.571387	1.34181	0.00374532	CBS//PSAT1
GO:0009312	oligosaccharide biosynthetic process	Biological process	2	15	534	23210	5.79526	0.0455192	0.571387	1.34181	0.00374532	FBP1//MPDU1
GO:0015669	gas transport	Biological process	2	15	534	23210	5.79526	0.0455192	0.571387	1.34181	0.00374532	CAR14//CAR12
GO:0021781	glial cell fate commitment	Biological process	2	15	534	23210	5.79526	0.0455192	0.571387	1.34181	0.00374532	HES5//NFE2L1
GO:0032717	negative regulation of interleukin-8 production	Biological process	2	15	534	23210	5.79526	0.0455192	0.571387	1.34181	0.00374532	TLR6//BPI
GO:0042159	lipoprotein catabolic process	Biological process	2	15	534	23210	5.79526	0.0455192	0.571387	1.34181	0.00374532	LYPLA2//APOE
GO:0042416	dopamine biosynthetic process	Biological process	2	15	534	23210	5.79526	0.0455192	0.571387	1.34181	0.00374532	DAO//GPR37
GO:0042759	long-chain fatty acid biosynthetic process	Biological process	2	15	534	23210	5.79526	0.0455192	0.571387	1.34181	0.00374532	ALOX12B//ALOXE3
GO:0042953	lipoprotein transport	Biological process	2	15	534	23210	5.79526	0.0455192	0.571387	1.34181	0.00374532	UNC119B//APOC2
GO:0043981	histone H4-K5 acetylation	Biological process	2	15	534	23210	5.79526	0.0455192	0.571387	1.34181	0.00374532	HCFC1//KANSL2
GO:0043982	histone H4-K8 acetylation	Biological process	2	15	534	23210	5.79526	0.0455192	0.571387	1.34181	0.00374532	HCFC1//KANSL2
GO:0044872	lipoprotein localization	Biological process	2	15	534	23210	5.79526	0.0455192	0.571387	1.34181	0.00374532	UNC119B//APOC2
GO:0051004	regulation of lipoprotein lipase activity	Biological process	2	15	534	23210	5.79526	0.0455192	0.571387	1.34181	0.00374532	APOA4//APOC2
GO:0051044	positive regulation of membrane protein ectodomain proteolysis	Biological process	2	15	534	23210	5.79526	0.0455192	0.571387	1.34181	0.00374532	APOE//SNX33
GO:0051382	kinetochore assembly	Biological process	2	15	534	23210	5.79526	0.0455192	0.571387	1.34181	0.00374532	RNF4//SENP6
GO:0060700	regulation of ribonuclease activity	Biological process	2	15	534	23210	5.79526	0.0455192	0.571387	1.34181	0.00374532	OAS1C//OAS1B
GO:0060742	epithelial cell differentiation involved in prostate gland development	Biological process	2	15	534	23210	5.79526	0.0455192	0.571387	1.34181	0.00374532	RXRA//PSAP
GO:0070102	interleukin-6-mediated signaling pathway	Biological process	2	15	534	23210	5.79526	0.0455192	0.571387	1.34181	0.00374532	C1QTNF4//CEBPA
GO:0071025	RNA surveillance	Biological process	2	15	534	23210	5.79526	0.0455192	0.571387	1.34181	0.00374532	DXO//PCID2
GO:0090178	regulation of establishment of planar polarity involved in neural tube closure	Biological process	2	15	534	23210	5.79526	0.0455192	0.571387	1.34181	0.00374532	CELSR1//DVL2
GO:1903818	positive regulation of voltage-gated potassium channel activity	Biological process	2	15	534	23210	5.79526	0.0455192	0.571387	1.34181	0.00374532	KCNA1//AMIGO1
GO:0009069	serine family amino acid metabolic process	Biological process	3	35	534	23210	3.72552	0.046024	0.571387	1.33702	0.00561798	CBS//PSAT1//DAO
GO:0009187	cyclic nucleotide metabolic process	Biological process	3	35	534	23210	3.72552	0.046024	0.571387	1.33702	0.00561798	PTH2//ADCY6//NPPB
GO:0016572	histone phosphorylation	Biological process	3	35	534	23210	3.72552	0.046024	0.571387	1.33702	0.00561798	PPP1R1B//CCNA2//NEK11
GO:0032205	negative regulation of telomere maintenance	Biological process	3	35	534	23210	3.72552	0.046024	0.571387	1.33702	0.00561798	TERF1//ERCC4//SLX4
GO:0046461	neutral lipid catabolic process	Biological process	3	35	534	23210	3.72552	0.046024	0.571387	1.33702	0.00561798	APOA4//APOC2//APOE
GO:0046464	acylglycerol catabolic process	Biological process	3	35	534	23210	3.72552	0.046024	0.571387	1.33702	0.00561798	APOA4//APOC2//APOE
GO:0042632	cholesterol homeostasis	Biological process	5	85	534	23210	2.55673	0.0463698	0.573838	1.33376	0.0093633	APOA4//APOE//NFE2L1//XBP1//NPC1L1
GO:0035239	tube morphogenesis	Biological process	29	905	534	23210	1.39278	0.0463904	0.573838	1.33357	0.0543071	ANPEP//MMP2//NOS3//PGF//PKNOX1//XBP1//VASH1//HS6ST1//RSPO3//TEAD2//PTCH1//CELSR1//DVL2//PRKACA//TGIF1//FOXH1//FOLR1//TBX2//GLI2//ADGRB3//MIR24-1//MIR23B//MIR27B//CDH2//SOX10//APOE//RXRA//HES5//PAX8
GO:0051148	negative regulation of muscle cell differentiation	Biological process	4	59	534	23210	2.94674	0.0467662	0.577024	1.33007	0.00749064	XBP1//ANKRD2//BHLHE41//YY1
GO:0009615	response to virus	Biological process	11	268	534	23210	1.78399	0.0468179	0.577024	1.32959	0.0205993	CREB3//ERCC6//RNF26//OAS1C//FV1//AGBL5//OAS1B//G3BP1//GLI2//MST1R//HNRNPUL1
GO:0023056	positive regulation of signaling	Biological process	56	1942	534	23210	1.25335	0.0469517	0.577279	1.32835	0.104869	P2RX7//MAP2K1//ERCC6//MDFI//MC1R//NPPB//TWSG1//PRR5//CSF3//RSPO3//HES5//ZFP423//XBP1//GCK//GLP1R//AACS//CAR7//LTBR//TLR6//MST1R//ALOX12B//CDH2//GPR37//PSAP//SORBS3//DVL2//SAMD5//SCUBE3//ITPKB//STK19//NMU//NEUROD2//CMTM3//F10//PHLPP1//CACNG8//MIR22//MIR24-1//MIR23B//RGS14//C1QTNF4//HCAR2//APOE//CCL26//ERBB3//BMF//FRAT1//JRK//CAPRIN2//CSNK1G3//RAB3A//PRMT1//SIVA1//TIMP3//NCOA2//IL1R1
GO:0034645	cellular macromolecule biosynthetic process	Biological process	106	3953	534	23210	1.1655	0.0470779	0.577279	1.32718	0.198502	CBFA2T3//CEBPA//FOXH1//FBP1//FOXS1//GLI2//HCFC1//HES5//MDFI//NCOA2//NFIX//NPAS1//PTCH1//RXRA//SORBS3//TBR1//TBX2//TGIF1//XBP1//YY1//ZFP382//VAX2//FOXO6//ZBTB42//PIAS1//ANKRD2//NRIP2//PHF19//BHLHE41//POLD1//HSPA14//RPLP1//TMA7//GCK//SLX4//CCNA2//CREB3//PAX8//PPP1R1B//RUNX2//HMG20B//HOXA6//PRMT1//IRF4//NEUROD2//NFE2L1//PKNOX1//POU3F1//SOX10//CSRNP1//TEAD2//TSC22D1//ZSCAN21//SOHLH1//IRF6//SFMBT1//FO…
GO:0001666	response to hypoxia	Biological process	9	204	534	23210	1.91755	0.0470936	0.577279	1.32704	0.0168539	CBS//OPRD1//MAP2K1//ALDH3A1//CBFA2T3//MMP2//PGF//PYGM//UCP2
GO:0055092	sterol homeostasis	Biological process	5	86	534	23210	2.527	0.0483427	0.590744	1.31567	0.0093633	APOA4//APOE//NFE2L1//XBP1//NPC1L1
GO:0048699	generation of neurons	Biological process	49	1672	534	23210	1.27378	0.0483868	0.590744	1.31527	0.0917603	CELSR1//MAPT//SOX10//MIR96//KCNA1//RAB3A//AMIGO1//VAX2//EFNA4//GLI2//NPTN//FOXB1//TBR1//APOE//TRIM67//ADCY6//H2-D1//MMP2//ADGRB3//NFE2L1//PTCH1//NFIX//HES5//RUNX2//MAP2K1//FOLR1//PRMT1//PTPRK//CDNF//RAB13//ERCC2//MCOLN3//GRXCR1//NEUROD2//HMG20B//TGIF1//BRINP1//PDE6C//XBP1//HS6ST1//CAMK2A//BHLHE41//XRCC6//RGS14//CDH2//CAPRIN2//FOXO6//SMURF1//IL1R1
GO:0060429	epithelium development	Biological process	36	1172	534	23210	1.33508	0.048453	0.590744	1.31468	0.0674157	PGF//PTCH1//CELSR1//PALB2//FOXB1//DVL2//PRKACA//TEAD2//TGIF1//FOXH1//FOLR1//TBX2//GLI2//SOX10//XBP1//MIR96//PSAP//HES5//POU3F1//MAP2K1//IRF6//EPPK1//ERCC2//MCOLN3//GRXCR1//CD151//HSD17B4//RXRA//CDH2//TMEM231//GRB2//RSPO3//MMP2//PCK1//PAX8//RAB13
GO:0032880	regulation of protein localization	Biological process	33	1059	534	23210	1.35442	0.0486789	0.592434	1.31266	0.0617978	GCK//GLP1R//AACS//XBP1//UACA//PRKACA//TLR6//APOE//FRMD4A//SERPINB1C//P2RX7//MYO18A//H2-T23//UCP2//RAB11FIP1//HCAR2//HPCA//CAMK2A//MAP2K1//MAPT//NPTN//NMU//CDH2//RHOQ//CLTC//LYPD1//VIL1//C1QTNF4//TERF1//SNX33//PTCH1//TMEM184A//TMEM231
GO:0002065	columnar/cuboidal epithelial cell differentiation	Biological process	7	144	534	23210	2.11285	0.0491988	0.597037	1.30805	0.0131086	MIR96//MCOLN3//GRXCR1//HES5//RXRA//CDH2//TMEM231
GO:0060324	face development	Biological process	4	60	534	23210	2.89763	0.0492329	0.597037	1.30774	0.00749064	MMP2//CSRNP1//ANKRD11//MAP2K1
GO:0071709	membrane assembly	Biological process	3	36	534	23210	3.62203	0.0493795	0.597747	1.30645	0.00561798	FLOT2//CDH2//PSAP
GO:0003018	vascular process in circulatory system	Biological process	9	206	534	23210	1.89893	0.0495329	0.598537	1.30511	0.0168539	MAP2K1//HTR1D//APOE//MMP2//AVPR2//ADCY6//CBS//NOS3//NPPB
GO:0006090	pyruvate metabolic process	Biological process	6	115	534	23210	2.26771	0.0499413	0.602401	1.30154	0.011236	GCK//PGAM2//CBFA2T3//FBP1//P2RX7//PCK1
