# Supplementary material for: Abnormal transcriptome-wide DNA demethylation induced by folate deficiency causes neural tube defects
Source: Front Genet. 2022 Sep 19;13:987210. doi: 10.3389/fgene.2022.987210 (PMC9529027; doi:10.3389/fgene.2022.987210)
Supplement: Supplementary file 6 [file DataSheet1.zip › supplementary table 16-33/S18 hMeDIP-GO CC_result Down .xls]

## Sheet: CC
S18 hMeDIP-GO CC_result Down
#Column "GO.ID" stands for the ID of gene ontology term
#Column "Term" stands for the name of gene ontology term
#Column "Ontology" stands for the ontology of GOID belongs to
#Column "Count" stands for the number of DE genes associated with the listed GOID
#Column "Pop.Hits" stands for the number of background population genes associated with the listed GOID
#Column "List.Total" stands for the total number of DE genes
#Column "Pop.Total" stands for the total number of background population genes
#Column "Fold.Enrichment" stands for the Fold Enrichment value of the GOID, it equals (Count/Pop.Hits)/(List.Total/Pop.Total)
#Column "Pvalue" stands for the significance testing value of the GOID
#Column "FDR" stands for the false discovery rate of the GOID, using Benjamini & Hochberg (1995) method
#Column "Enrichment.Score" stands for the Enrichment Score value of the GOID, it equals (-log10(Pvalue))
#Column "Gene.Ratio" stands for the Gene Ratio value genes associated with the GOID, it equals (Count/List.Total)
#Column "GENES" stands for the DE genes associated with the GOID
GO.ID	Term	Ontology	Count	Pop.Hits	List.Total	Pop.Total	Fold.Enrichment	Pvalue	FDR	Enrichment.Score	Gene.Ratio	GENES
GO:0005815	microtubule organizing center	Cellular component	21	666	328	23436	2.25297	0.000497724	0.178854	3.30301	0.0640244	LCK//CEP85//CENPF//ERC1//BCL2L1//PLK2//DCTN6//CEP126//RPGRIP1L//TTC26//TSEN2//KEG1//CIR1//IFT27//CCDC77//ERCC6L2//SFI1//AGBL2//ICK//NR0B1//KLHL12
GO:0030137	COPI-coated vesicle	Cellular component	4	28	328	23436	10.2073	0.000591524	0.178854	3.22803	0.0121951	COPG2//ARFGAP2//GNAS//TMEM199
GO:0110165	cellular anatomical entity	Cellular component	285	18770	328	23436	1.0849	0.000760065	0.178854	3.11915	0.868902	MBD2//RHBDD2//LMAN1L//COPG2//UNC50//RNF121//EXOC3L//NCK1//TSEN2//LCK//CEP85//ATP5A1//CENPF//DCTN6//NUP37//CLASP2//PLK2//PARPBP//E2F4//POU5F1//CCDC36//MSH5//WDR73//SPRR2A3//SPRR2A1//SP140//ICK//VDAC2//PATE4//GNAS//GSN//CNGB1//ALCAM//ADAM8//CER1//COL18A1//COL1A2//CTSB//DCN//FGF10//FGF7//IFNA2//IGFBP6//IL1RN//MMP24//NPPC//RSPO1//SDF2//SEMA3C//FRZB//SFTPD//SERPINB5//PGLYRP1//OOSP2//ZP3//C1RL//BRINP2/…
GO:0005813	centrosome	Cellular component	17	506	328	23436	2.40054	0.000848655	0.178854	3.07127	0.0518293	LCK//CEP85//CENPF//ERC1//BCL2L1//PLK2//DCTN6//CEP126//RPGRIP1L//TTC26//TSEN2//KEG1//CIR1//IFT27//CCDC77//ERCC6L2//SFI1
GO:0043226	organelle	Cellular component	199	12297	328	23436	1.15628	0.00157977	0.252252	2.80141	0.606707	MBD2//RHBDD2//LMAN1L//COPG2//UNC50//RNF121//TSEN2//LCK//CEP85//ATP5A1//CENPF//DCTN6//NUP37//CLASP2//PLK2//PARPBP//E2F4//POU5F1//CCDC36//MSH5//WDR73//SP140//ICK//VDAC2//PATE4//CNGB1//ADAM8//GSN//ZFP729B//SF3B3//GADD45GIP1//ETV5//WWP1//SP110//NR0B1//PRDX6//BACH2//BCL2L1//CCNG2//CDKN1B//CEBPZ//ACKR3//CRADD//DLD//ATN1//ERG//FGF10//FRAT1//GABPB1//GEM//GNAS//INSR//ITPR3//MYBL2//NCK1//NKX3-1//RSPO1//PTP…
GO:0030660	Golgi-associated vesicle membrane	Cellular component	5	63	328	23436	5.67073	0.00188487	0.252252	2.72472	0.0152439	COPG2//ARFGAP2//SAR1A//KLHL12//TMEM199
GO:0030663	COPI-coated vesicle membrane	Cellular component	3	19	328	23436	11.2818	0.00222884	0.252252	2.65192	0.00914634	COPG2//ARFGAP2//TMEM199
GO:0043229	intracellular organelle	Cellular component	193	11947	328	23436	1.15427	0.00239385	0.252252	2.6209	0.588415	MBD2//RHBDD2//LMAN1L//COPG2//UNC50//RNF121//TSEN2//LCK//CEP85//ATP5A1//CENPF//DCTN6//NUP37//CLASP2//PLK2//PARPBP//E2F4//POU5F1//CCDC36//MSH5//WDR73//SP140//ICK//VDAC2//PATE4//ADAM8//GSN//ZFP729B//SF3B3//GADD45GIP1//ETV5//WWP1//SP110//NR0B1//PRDX6//BACH2//BCL2L1//CCNG2//CDKN1B//CEBPZ//ACKR3//CRADD//DLD//ATN1//ERG//FGF10//FRAT1//GABPB1//GEM//GNAS//INSR//ITPR3//MYBL2//NCK1//NKX3-1//RSPO1//PTPN2//POL…
GO:0005798	Golgi-associated vesicle	Cellular component	7	136	328	23436	3.67764	0.0030933	0.289739	2.50958	0.0213415	COPG2//ARFGAP2//SAR1A//KLHL12//LMAN1L//GNAS//TMEM199
GO:0030135	coated vesicle	Cellular component	8	181	328	23436	3.15806	0.00409141	0.333232	2.38813	0.0243902	COPG2//ARFGAP2//SAR1A//KLHL12//LMAN1L//GNAS//TMEM199//SLC5A7
GO:0005840	ribosome	Cellular component	10	265	328	23436	2.69627	0.00434822	0.333232	2.36169	0.0304878	MRPS18A//RPL29//EIF2AK4//EIF2D//RPS10//NR0B1//LARP4B//GADD45GIP1//NCK1//PTCD3
GO:0030662	coated vesicle membrane	Cellular component	5	78	328	23436	4.58021	0.00477782	0.335642	2.32077	0.0152439	COPG2//ARFGAP2//SAR1A//KLHL12//TMEM199
GO:0043227	membrane-bounded organelle	Cellular component	177	11012	328	23436	1.14846	0.00636728	0.365513	2.19605	0.539634	MBD2//RHBDD2//LMAN1L//COPG2//UNC50//RNF121//TSEN2//ATP5A1//E2F4//POU5F1//CCDC36//MSH5//SP140//ICK//VDAC2//PATE4//ZFP729B//SF3B3//GADD45GIP1//ETV5//WWP1//CENPF//SP110//NR0B1//PRDX6//BACH2//BCL2L1//CCNG2//CDKN1B//CEBPZ//ACKR3//CRADD//DLD//ATN1//ERG//FGF10//FRAT1//GABPB1//GEM//GNAS//INSR//ITPR3//MYBL2//NCK1//NKX3-1//RSPO1//PTPN2//POLR1A//PLK2//SNRK//SPRR2A1//SREBF2//SUPT6//LCORL//NCOA7//TCF21//KDM5A…
GO:0000139	Golgi membrane	Cellular component	9	239	328	23436	2.69063	0.00675816	0.365513	2.17017	0.027439	UNC50//B4GALNT3//LGR5//GNAS//MMP24//RHBDD2//LMAN1L//COPG2//RNF121
GO:0043231	intracellular membrane-bounded organelle	Cellular component	166	10250	328	23436	1.15716	0.00689308	0.365513	2.16159	0.506098	MBD2//RHBDD2//LMAN1L//COPG2//UNC50//RNF121//TSEN2//ATP5A1//E2F4//POU5F1//CCDC36//MSH5//SP140//ICK//ZFP729B//SF3B3//GADD45GIP1//ETV5//WWP1//CENPF//SP110//NR0B1//PRDX6//BACH2//BCL2L1//CCNG2//CDKN1B//CEBPZ//ACKR3//CRADD//DLD//ATN1//ERG//FGF10//FRAT1//GABPB1//GEM//GNAS//INSR//ITPR3//MYBL2//NCK1//NKX3-1//RSPO1//PTPN2//POLR1A//PLK2//SNRK//SPRR2A1//SREBF2//SUPT6//LCORL//NCOA7//TCF21//KDM5A//PHACTR1//TSP…
GO:0005622	intracellular	Cellular component	214	13709	328	23436	1.11537	0.00693738	0.365513	2.1588	0.652439	MBD2//RHBDD2//LMAN1L//COPG2//UNC50//RNF121//EXOC3L//NCK1//TSEN2//LCK//CEP85//ATP5A1//CCNG2//PSMC4//CENPF//DCTN6//NUP37//CLASP2//PLK2//PARPBP//E2F4//POU5F1//CCDC36//MSH5//WDR73//SP140//ICK//VDAC2//PATE4//ADAM8//GSN//ZFP729B//SF3B3//GADD45GIP1//ETV5//WWP1//SP110//NR0B1//PRDX6//BACH2//BCL2L1//CDKN1B//CEBPZ//ACKR3//CRADD//DLD//ATN1//ERG//FGF10//FRAT1//GABPB1//GEM//GNAS//INSR//ITPR3//MYBL2//NKX3-1//RS…
GO:0030120	vesicle coat	Cellular component	4	57	328	23436	5.01412	0.00831178	0.385119	2.08031	0.0121951	COPG2//ARFGAP2//SAR1A//KLHL12
GO:1902555	endoribonuclease complex	Cellular component	3	30	328	23436	7.14512	0.00833777	0.385119	2.07895	0.00914634	TSEN2//POP7//MIR28A
GO:0032588	trans-Golgi network membrane	Cellular component	3	31	328	23436	6.91463	0.00913687	0.385119	2.0392	0.00914634	LGR5//GNAS//MMP24
GO:0042788	polysomal ribosome	Cellular component	3	31	328	23436	6.91463	0.00913687	0.385119	2.0392	0.00914634	NR0B1//RPL29//LARP4B
GO:0097546	ciliary base	Cellular component	3	35	328	23436	6.12439	0.0127698	0.462698	1.89381	0.00914634	CEP126//TTC26//ICK
GO:0062023	collagen-containing extracellular matrix	Cellular component	11	359	328	23436	2.18931	0.0128179	0.462698	1.89218	0.0335366	COL1A2//COL18A1//MEGF9//CTSB//DCN//FGF10//IGFBP6//SEMA3C//SFTPD//ZP3//PODNL1
GO:0032809	neuronal cell body membrane	Cellular component	3	36	328	23436	5.95427	0.013789	0.462698	1.86047	0.00914634	INSR//MRGPRA3//CADM2
GO:1905348	endonuclease complex	Cellular component	3	36	328	23436	5.95427	0.013789	0.462698	1.86047	0.00914634	TSEN2//POP7//MIR28A
GO:1902494	catalytic complex	Cellular component	29	1347	328	23436	1.5383	0.0144209	0.462698	1.84101	0.0884146	MBD2//NCK1//POP7//TSEN2//CCNG2//PSMC4//ZFP768//UBE2S//POLR1A//GNAS//INSR//PPP3CB//DLAT//ERC1//WDR61//FBXO9//NAA20//KLHL12//KDM5A//KDM5B//ORMDL1//DUOX2//DLD//MIR28A//RBM8A//SF3B3//CHD8//RBCK1//CBR4
GO:0030126	COPI vesicle coat	Cellular component	2	14	328	23436	10.2073	0.0159024	0.462698	1.79854	0.00609756	COPG2//ARFGAP2
GO:0030127	COPII vesicle coat	Cellular component	2	14	328	23436	10.2073	0.0159024	0.462698	1.79854	0.00609756	SAR1A//KLHL12
GO:0044298	cell body membrane	Cellular component	3	38	328	23436	5.64089	0.0159626	0.462698	1.7969	0.00914634	INSR//MRGPRA3//CADM2
GO:0005793	endoplasmic reticulum-Golgi intermediate compartment	Cellular component	4	69	328	23436	4.1421	0.0159761	0.462698	1.79653	0.0121951	TMEM199//PTPN2//LMAN1L//COPG2
GO:0031012	extracellular matrix	Cellular component	13	475	328	23436	1.95551	0.0170231	0.462698	1.76896	0.0396341	COL1A2//COL18A1//MEGF9//CTSB//DCN//FGF10//IGFBP6//SEMA3C//SFTPD//ZP3//PODNL1//MMP24//HAPLN2
GO:0015630	microtubule cytoskeleton	Cellular component	25	1135	328	23436	1.57382	0.0173741	0.462698	1.7601	0.0762195	LCK//CEP85//CENPF//PLK2//WDR73//ERC1//BCL2L1//DCTN6//CEP126//RPGRIP1L//TTC26//TSEN2//KEG1//CIR1//IFT27//CCDC77//ERCC6L2//SFI1//AGBL2//NR0B1//KLHL12//CLASP2//ICK//GEM//ADCY10
GO:0036064	ciliary basal body	Cellular component	6	147	328	23436	2.91638	0.0175639	0.462698	1.75538	0.0182927	CENPF//ERC1//RPGRIP1L//TTC26//AGBL2//ICK
GO:0005844	polysome	Cellular component	4	74	328	23436	3.86223	0.0201489	0.514713	1.69575	0.0121951	NR0B1//RPL29//LARP4B//EIF2AK4
GO:0005739	mitochondrion	Cellular component	36	1809	328	23436	1.42191	0.0207857	0.515364	1.68223	0.109756	ATP5A1//BCL2L1//USP30//VDAC2//COQ3//BLOC1S1//COA4//PANK2//TBRG4//CBR4//MRPS18A//DLAT//GADD45GIP1//NT5M//NUDT19//PRDX6//CTSB//DLD//ACOT8//POU5F1//SREBF2//PRDX2//DHX29//DCTN6//ADCY10//CCDC58//SP140//PNKD//KEG1//VPS35//CHCHD7//PTCD3//CEP85//FAM162A//NDUFAF7//ERCC6L2
GO:0005581	collagen trimer	Cellular component	4	81	328	23436	3.52846	0.0270251	0.630388	1.56823	0.0121951	COL1A2//DCN//COL18A1//SFTPD
GO:0043232	intracellular non-membrane-bounded organelle	Cellular component	72	4149	328	23436	1.23993	0.0275269	0.630388	1.56024	0.219512	LCK//CEP85//CENPF//DCTN6//NUP37//CLASP2//MBD2//PLK2//PARPBP//E2F4//POU5F1//CCDC36//MSH5//WDR73//SP140//ICK//ADAM8//GSN//SF3B3//CTSB//ITPR3//LARP4B//TSPYL1//TTF1//TMA16//RPS10//ILF2//POP7//PRMT6//POLR1A//MRPS18A//ERC1//BCL2L1//CEP126//RPGRIP1L//TTC26//TSEN2//KEG1//CIR1//IFT27//CCDC77//ERCC6L2//SFI1//AGBL2//NR0B1//KLHL12//GADD45GIP1//NCK1//RPL29//PTCD3//PTPN4//MAP2K6//SNTG2//GPHN//ADCY10//SRCIN1//K…
GO:0043228	non-membrane-bounded organelle	Cellular component	72	4168	328	23436	1.23428	0.0301501	0.630388	1.52071	0.219512	LCK//CEP85//CENPF//DCTN6//NUP37//CLASP2//MBD2//PLK2//PARPBP//E2F4//POU5F1//CCDC36//MSH5//WDR73//SP140//ICK//ADAM8//GSN//SF3B3//CTSB//ITPR3//LARP4B//TSPYL1//TTF1//TMA16//RPS10//ILF2//POP7//PRMT6//POLR1A//MRPS18A//ERC1//BCL2L1//CEP126//RPGRIP1L//TTC26//TSEN2//KEG1//CIR1//IFT27//CCDC77//ERCC6L2//SFI1//AGBL2//NR0B1//KLHL12//GADD45GIP1//NCK1//RPL29//PTCD3//PTPN4//MAP2K6//SNTG2//GPHN//ADCY10//SRCIN1//K…
GO:0043209	myelin sheath	Cellular component	7	213	328	23436	2.34816	0.0308474	0.630388	1.51078	0.0213415	ATP5A1//DLD//ITPR3//PRDX2//VDAC2//GSN//DLAT
GO:0000242	pericentriolar material	Cellular component	2	21	328	23436	6.80488	0.0344198	0.630388	1.46319	0.00609756	LCK//CEP85
GO:0012507	ER to Golgi transport vesicle membrane	Cellular component	2	21	328	23436	6.80488	0.0344198	0.630388	1.46319	0.00609756	SAR1A//KLHL12
GO:0030992	intraciliary transport particle B	Cellular component	2	21	328	23436	6.80488	0.0344198	0.630388	1.46319	0.00609756	TTC26//IFT27
GO:0035145	exon-exon junction complex	Cellular component	2	21	328	23436	6.80488	0.0344198	0.630388	1.46319	0.00609756	RBM8A//R3HCC1
GO:0098831	presynaptic active zone cytoplasmic component	Cellular component	2	21	328	23436	6.80488	0.0344198	0.630388	1.46319	0.00609756	RIMS4//ERC1
GO:0070013	intracellular organelle lumen	Cellular component	67	3867	328	23436	1.23797	0.0344405	0.630388	1.46293	0.204268	MBD2//E2F4//POU5F1//CCDC36//MSH5//SP140//ICK//GRASP//ETV5//CENPF//DLD//ATN1//GABPB1//ITPR3//MYBL2//PTPN2//SREBF2//RHBDD2//FLYWCH1//CSTF3//ARMC5//ZFP930//RPGRIP1L//GRHL2//UBE2Z//TSEN2//SERTAD2//WDR61//CHD8//NUP37//PTCD3//CHD6//PARPBP//ERCC6L2//RBFOX2//ZFP768//SF3B3//CTSB//LARP4B//TSPYL1//TTF1//TMA16//RPS10//ILF2//CEP85//POP7//PRMT6//POLR1A//BLOC1S1//COA4//PANK2//TBRG4//CBR4//MRPS18A//ACOT8//DLAT//…
GO:0031974	membrane-enclosed lumen	Cellular component	67	3868	328	23436	1.23765	0.0346056	0.630388	1.46085	0.204268	MBD2//E2F4//POU5F1//CCDC36//MSH5//SP140//ICK//GRASP//ETV5//CENPF//DLD//ATN1//GABPB1//ITPR3//MYBL2//PTPN2//SREBF2//RHBDD2//FLYWCH1//CSTF3//ARMC5//ZFP930//RPGRIP1L//GRHL2//UBE2Z//TSEN2//SERTAD2//WDR61//CHD8//NUP37//PTCD3//CHD6//PARPBP//ERCC6L2//RBFOX2//ZFP768//SF3B3//CTSB//LARP4B//TSPYL1//TTF1//TMA16//RPS10//ILF2//CEP85//POP7//PRMT6//POLR1A//BLOC1S1//COA4//PANK2//TBRG4//CBR4//MRPS18A//ACOT8//DLAT//…
GO:0043233	organelle lumen	Cellular component	67	3868	328	23436	1.23765	0.0346056	0.630388	1.46085	0.204268	MBD2//E2F4//POU5F1//CCDC36//MSH5//SP140//ICK//GRASP//ETV5//CENPF//DLD//ATN1//GABPB1//ITPR3//MYBL2//PTPN2//SREBF2//RHBDD2//FLYWCH1//CSTF3//ARMC5//ZFP930//RPGRIP1L//GRHL2//UBE2Z//TSEN2//SERTAD2//WDR61//CHD8//NUP37//PTCD3//CHD6//PARPBP//ERCC6L2//RBFOX2//ZFP768//SF3B3//CTSB//LARP4B//TSPYL1//TTF1//TMA16//RPS10//ILF2//CEP85//POP7//PRMT6//POLR1A//BLOC1S1//COA4//PANK2//TBRG4//CBR4//MRPS18A//ACOT8//DLAT//…
GO:0031970	organelle envelope lumen	Cellular component	4	88	328	23436	3.24778	0.0351462	0.630388	1.45412	0.0121951	GRASP//BLOC1S1//COA4//PANK2
GO:0099738	cell cortex region	Cellular component	3	53	328	23436	4.04441	0.0380687	0.668581	1.41943	0.00914634	CLASP2//RIMS4//ERC1
GO:0030134	COPII-coated ER to Golgi transport vesicle	Cellular component	3	54	328	23436	3.96951	0.0399036	0.686504	1.39899	0.00914634	SAR1A//KLHL12//LMAN1L
GO:0098562	cytoplasmic side of membrane	Cellular component	6	180	328	23436	2.38171	0.0414855	0.699446	1.3821	0.0182927	GNAS//GEM//PTPN4//LCK//GPHN//H13
GO:0098796	membrane protein complex	Cellular component	23	1124	328	23436	1.46208	0.0449074	0.729519	1.34768	0.070122	ATP5A1//GNAS//ATP4B//INSR//GRIK1//SNTG2//TMEM199//COPG2//ARFGAP2//SAR1A//KLHL12//VPS35//CPLX4//NRN1//SREBF2//XNTRPC//ORMDL1//H13//ALCAM//DUOX2//IL18RAP//VDAC2//ADAM8
GO:0012506	vesicle membrane	Cellular component	9	332	328	23436	1.93693	0.045	0.729519	1.34679	0.027439	COPG2//ARFGAP2//SAR1A//KLHL12//ITPR3//TMEM199//BCL2L1//ADAM8//NCK1
GO:0035327	transcriptionally active chromatin	Cellular component	2	25	328	23436	5.7161	0.0474145	0.754158	1.32409	0.00609756	SUPT6//WDR61
