# Supplementary material for: Abnormal transcriptome-wide DNA demethylation induced by folate deficiency causes neural tube defects
Source: Front Genet. 2022 Sep 19;13:987210. doi: 10.3389/fgene.2022.987210 (PMC9529027; doi:10.3389/fgene.2022.987210)
Supplement: Supplementary file 6 [file DataSheet1.zip › supplementary table 16-33/S19 hMeDIP-GO MF_result Down.xls]

## Sheet: MF
S19 hMeDIP-GO MF_result Down
#Column "GO.ID" stands for the ID of gene ontology term
#Column "Term" stands for the name of gene ontology term
#Column "Ontology" stands for the ontology of GOID belongs to
#Column "Count" stands for the number of DE genes associated with the listed GOID
#Column "Pop.Hits" stands for the number of background population genes associated with the listed GOID
#Column "List.Total" stands for the total number of DE genes
#Column "Pop.Total" stands for the total number of background population genes
#Column "Fold.Enrichment" stands for the Fold Enrichment value of the GOID, it equals (Count/Pop.Hits)/(List.Total/Pop.Total)
#Column "Pvalue" stands for the significance testing value of the GOID
#Column "FDR" stands for the false discovery rate of the GOID, using Benjamini & Hochberg (1995) method
#Column "Enrichment.Score" stands for the Enrichment Score value of the GOID, it equals (-log10(Pvalue))
#Column "Gene.Ratio" stands for the Gene Ratio value genes associated with the GOID, it equals (Count/List.Total)
#Column "GENES" stands for the DE genes associated with the GOID
GO.ID	Term	Ontology	Count	Pop.Hits	List.Total	Pop.Total	Fold.Enrichment	Pvalue	FDR	Enrichment.Score	Gene.Ratio	GENES
GO:0032451	demethylase activity	Molecular function	4	41	325	22707	6.81636	0.00274886	1	2.56085	0.0123077	KDM5A//KDM5B//FTO//CYP3A16
GO:0140096	catalytic activity, acting on a protein	Molecular function	47	2176	325	22707	1.50909	0.00287309	1	2.54165	0.144615	CTSB//TRHDE//AGBL2//H13//CNTNAP5A//USP30//CTS3//USP29//ADAM8//MMP24//PAPPA2//RHBDD2//RHBDL2//C1RL//TMPRSS11F//CCNG2//INSR//LCK//PLK2//SNRK//MYLK3//TBRG4//MAP2K6//EIF2AK4//MAST3//ICK//CAB39//PPP3CB//PTPN2//PTPN4//DLAT//WWP1//RBCK1//RNF182//UBE2S//PRMT6//SCRN3//CAMKMT//KDM5A//KDM5B//B4GALNT3//NDUFAF7//B3GNT6//FBXO30//RNF121//UBE2Z//TIPARP
GO:0015081	sodium ion transmembrane transporter activity	Molecular function	7	144	325	22707	3.39635	0.00477793	1	2.32076	0.0215385	SLC5A7//SLC6A12//SLC22A1//ATP4A//ATP4B//SLC24A2//GRIK1
GO:0070513	death domain binding	Molecular function	2	10	325	22707	13.9735	0.00851861	1	2.06963	0.00615385	BCL2L1//CRADD
GO:0005391	sodium:potassium-exchanging ATPase activity	Molecular function	2	11	325	22707	12.7032	0.0103138	1	1.98658	0.00615385	ATP4A//ATP4B
GO:0008554	sodium transmembrane transporter activity, phosphorylative mechanism	Molecular function	2	11	325	22707	12.7032	0.0103138	1	1.98658	0.00615385	ATP4A//ATP4B
GO:0008556	potassium transmembrane transporter activity, phosphorylative mechanism	Molecular function	2	11	325	22707	12.7032	0.0103138	1	1.98658	0.00615385	ATP4A//ATP4B
GO:0016273	arginine N-methyltransferase activity	Molecular function	2	11	325	22707	12.7032	0.0103138	1	1.98658	0.00615385	PRMT6//NDUFAF7
GO:0016274	protein-arginine N-methyltransferase activity	Molecular function	2	11	325	22707	12.7032	0.0103138	1	1.98658	0.00615385	PRMT6//NDUFAF7
GO:0016857	racemase and epimerase activity, acting on carbohydrates and derivatives	Molecular function	2	11	325	22707	12.7032	0.0103138	1	1.98658	0.00615385	GLCE//DSEL
GO:0051920	peroxiredoxin activity	Molecular function	2	11	325	22707	12.7032	0.0103138	1	1.98658	0.00615385	PRDX2//PRDX6
GO:0019955	cytokine binding	Molecular function	6	129	325	22707	3.24966	0.0107586	1	1.96825	0.0184615	IL1RN//IL1F5//ACKR3//XCR1//CER1//POU5F1
GO:0004175	endopeptidase activity	Molecular function	13	443	325	22707	2.05029	0.0119181	1	1.92379	0.04	H13//CNTNAP5A//USP30//CTS3//CTSB//USP29//ADAM8//MMP24//PAPPA2//RHBDD2//RHBDL2//C1RL//TMPRSS11F
GO:0031994	insulin-like growth factor I binding	Molecular function	2	12	325	22707	11.6446	0.0122604	1	1.91149	0.00615385	IGFBP6//INSR
GO:0004896	cytokine receptor activity	Molecular function	5	97	325	22707	3.60143	0.0128703	1	1.89041	0.0153846	IL1RL2//IL18RAP//ACKR3//XCR1//IL21R
GO:0031748	D1 dopamine receptor binding	Molecular function	2	13	325	22707	10.7489	0.0143538	1	1.84303	0.00615385	GNAS//VPS35
GO:0022853	active ion transmembrane transporter activity	Molecular function	8	221	325	22707	2.52915	0.01462	1	1.83505	0.0246154	SLC5A7//SLC6A12//SLC22A1//ATP13A4//ATP4A//ATP4B//SLC24A2//SLCO1A5
GO:0070011	peptidase activity, acting on L-amino acid peptides	Molecular function	16	616	325	22707	1.81475	0.0165411	1	1.78144	0.0492308	CTSB//TRHDE//AGBL2//H13//CNTNAP5A//USP30//CTS3//USP29//ADAM8//MMP24//PAPPA2//RHBDD2//RHBDL2//C1RL//TMPRSS11F//SCRN3
GO:0005159	insulin-like growth factor receptor binding	Molecular function	2	14	325	22707	9.9811	0.0165893	1	1.78017	0.00615385	GNAS//INSR
GO:0015662	ion transmembrane transporter activity, phosphorylative mechanism	Molecular function	3	38	325	22707	5.51587	0.0169334	1	1.77126	0.00923077	ATP13A4//ATP4A//ATP4B
GO:0043024	ribosomal small subunit binding	Molecular function	2	15	325	22707	9.31569	0.0189626	1	1.7221	0.00615385	DHX29//PTCD3
GO:0070679	inositol 1,4,5 trisphosphate binding	Molecular function	2	15	325	22707	9.31569	0.0189626	1	1.7221	0.00615385	XNTRPC//ITPR3
GO:0004549	tRNA-specific ribonuclease activity	Molecular function	2	16	325	22707	8.73346	0.0214691	1	1.66819	0.00615385	TSEN2//POP7
GO:0016854	racemase and epimerase activity	Molecular function	2	16	325	22707	8.73346	0.0214691	1	1.66819	0.00615385	GLCE//DSEL
GO:0048019	receptor antagonist activity	Molecular function	2	16	325	22707	8.73346	0.0214691	1	1.66819	0.00615385	IL1RN//IL1F5
GO:1901618	organic hydroxy compound transmembrane transporter activity	Molecular function	3	43	325	22707	4.87449	0.0235155	1	1.62865	0.00923077	SLC22A1//SLCO1A5//SLC51B
GO:0140375	immune receptor activity	Molecular function	5	114	325	22707	3.06437	0.0241515	1	1.61706	0.0153846	IL1RL2//IL21R//IL18RAP//ACKR3//XCR1
GO:0008233	peptidase activity	Molecular function	16	646	325	22707	1.73047	0.0244633	1	1.61148	0.0492308	CTSB//TRHDE//AGBL2//H13//CNTNAP5A//USP30//CTS3//USP29//ADAM8//MMP24//PAPPA2//RHBDD2//RHBDL2//C1RL//TMPRSS11F//SCRN3
GO:0001161	intronic transcription regulatory region sequence-specific DNA binding	Molecular function	2	18	325	22707	7.76308	0.0268652	1	1.57081	0.00615385	POU5F1//GRHL2
GO:0005149	interleukin-1 receptor binding	Molecular function	2	18	325	22707	7.76308	0.0268652	1	1.57081	0.00615385	IL1RN//IL1F5
GO:0070888	E-box binding	Molecular function	3	47	325	22707	4.45964	0.0296416	1	1.5281	0.00923077	SREBF2//TCF21//CIART
GO:0016500	protein-hormone receptor activity	Molecular function	2	19	325	22707	7.35449	0.0297464	1	1.52657	0.00615385	INSR//LGR5
GO:0003677	DNA binding	Molecular function	39	2002	325	22707	1.36106	0.0301713	1	1.52041	0.12	NKX3-1//POU5F1//CIART//ETV5//E2F4//CEBPZ//ERG//MYBL2//SREBF2//SP140//GRHL2//NR0B1//DDX60//RBCK1//MBD2//MSH5//KDM5A//ZFP930//TCF21//KDM5B//SP110//BACH2//ATN1//POLR1A//SUPT6//LCORL//TTF1//FLYWCH1//ZFP574//ZFP592//ZFP768//ZFP414//ZFP600//CHD8//ILF2//ZFP689//CHD6//PARPBP//ERCC6L2
GO:0005539	glycosaminoglycan binding	Molecular function	7	208	325	22707	2.35132	0.0306261	1	1.51391	0.0215385	HAPLN2//FGF10//FGF7//RSPO1//RPL29//PGLYRP1//DCN
GO:0005488	binding	Molecular function	208	13352	325	22707	1.08841	0.0307069	1	1.51276	0.64	EIF2AK4//RPS10//CPLX4//EXOC3L//NT5M//ATP4A//ATP5A1//GEM//GNAS//INSR//LCK//MSH5//SAR1A//PLK2//SNRK//MYLK3//DHX29//VDAC2//ATP13A4//PSMC4//MAP2K6//UBE2Z//GPHN//ADCY10//MAST3//ICK//IFT27//CHD8//CHD6//ERCC6L2//NLRP14//UBE2S//ITPR3//NKX3-1//POU5F1//CIART//ETV5//E2F4//CEBPZ//ERG//MYBL2//SREBF2//SP140//ATN1//GRHL2//SFTPD//RSPO1//IGFBP6//UGT1A1//COL1A2//CRADD//CLASP2//SF3B3//SUPT6//LARP4B//ZFP574//ZFP592/…
GO:0015125	bile acid transmembrane transporter activity	Molecular function	2	20	325	22707	6.98677	0.0327444	1	1.48486	0.00615385	SLCO1A5//SLC51B
GO:0019829	ATPase-coupled cation transmembrane transporter activity	Molecular function	3	49	325	22707	4.27761	0.0329898	1	1.48162	0.00923077	ATP13A4//ATP4A//ATP4B
GO:0005198	structural molecule activity	Molecular function	15	620	325	22707	1.69035	0.0343351	1	1.46426	0.0461538	RPL29//RPS10//MRPS18A//SPRR2A1//COL18A1//COL1A2//IGFBP6//DCN//ZP3//ERC1//SPRR2A3//SNTG2//KRT40//COPG2//CLDN15
GO:0005326	neurotransmitter transmembrane transporter activity	Molecular function	3	50	325	22707	4.19206	0.0347346	1	1.45924	0.00923077	SLC22A1//SLC5A7//SLC6A12
GO:0042625	ATPase-coupled ion transmembrane transporter activity	Molecular function	3	51	325	22707	4.10986	0.0365263	1	1.43739	0.00923077	ATP13A4//ATP4A//ATP4B
GO:0008028	monocarboxylic acid transmembrane transporter activity	Molecular function	3	52	325	22707	4.03083	0.0383646	1	1.41607	0.00923077	SLC6A12//SLCO1A5//SLC51B
GO:0008553	proton-exporting ATPase activity, phosphorylative mechanism	Molecular function	2	22	325	22707	6.35161	0.0390752	1	1.4081	0.00615385	ATP4A//ATP4B
GO:0140103	catalytic activity, acting on a glycoprotein	Molecular function	2	22	325	22707	6.35161	0.0390752	1	1.4081	0.00615385	B4GALNT3//B3GNT6
GO:0015101	organic cation transmembrane transporter activity	Molecular function	2	23	325	22707	6.07545	0.0424004	1	1.37263	0.00615385	SLC22A1//SLC5A7
GO:0070840	dynein complex binding	Molecular function	2	23	325	22707	6.07545	0.0424004	1	1.37263	0.00615385	CENPF//DCTN6
GO:0051427	hormone receptor binding	Molecular function	6	178	325	22707	2.35509	0.0433796	1	1.36271	0.0184615	NKX3-1//NCOA7//NR0B1//TCF21//GNAS//NPPC
GO:0046873	metal ion transmembrane transporter activity	Molecular function	11	427	325	22707	1.79987	0.0445489	1	1.35116	0.0338462	ITPR3//SLC24A2//SLC5A7//SLC6A12//SLC22A1//ATP13A4//ATP4A//ATP4B//GRIK1//XNTRPC//ERC1
GO:0016493	C-C chemokine receptor activity	Molecular function	2	24	325	22707	5.82231	0.0458272	1	1.33888	0.00615385	ACKR3//XCR1
GO:0050780	dopamine receptor binding	Molecular function	2	24	325	22707	5.82231	0.0458272	1	1.33888	0.00615385	GNAS//VPS35
GO:0015085	calcium ion transmembrane transporter activity	Molecular function	5	137	325	22707	2.54992	0.0473862	1	1.32435	0.0153846	ITPR3//SLC24A2//ATP13A4//XNTRPC//ERC1
GO:0001637	G protein-coupled chemoattractant receptor activity	Molecular function	2	25	325	22707	5.58942	0.0493522	1	1.30669	0.00615385	ACKR3//XCR1
GO:0004950	chemokine receptor activity	Molecular function	2	25	325	22707	5.58942	0.0493522	1	1.30669	0.00615385	ACKR3//XCR1
GO:0019957	C-C chemokine binding	Molecular function	2	25	325	22707	5.58942	0.0493522	1	1.30669	0.00615385	ACKR3//XCR1
