# Supplementary material for: Abnormal transcriptome-wide DNA demethylation induced by folate deficiency causes neural tube defects
Source: Front Genet. 2022 Sep 19;13:987210. doi: 10.3389/fgene.2022.987210 (PMC9529027; doi:10.3389/fgene.2022.987210)
Supplement: Supplementary file 6 [file DataSheet1.zip › supplementary table 16-33/S20 MeDIP-seq pathwayResult Up.xls]

## Sheet: mmu
S20 MeDIP-seq pathwayResult Up
#Column "PathwayID" stands for Pathway identifiers used in KEGG
#Column "Definition" stands for the definition of the PathwayID
#Column "OriginalWebSite"stands for The map's website,the nodes with red frame and red symbol are associated with the DE genes, green nodes have no significance
#Column "p-value"
"Fisher-Pvalue" stands for the enrichment p-value of the PathwayID used Fisher's exact test
#Column "SelectionCounts" stands for the Count of the DE genes' entities directly associated with the listed PathwayID
#Column "SelectionSize" stands for the total number of the DE genes' entities
#Column "Count" stands for the count of the chosen background population genes' entities associated with the listed PathwayID
#Column "Size" stands for the total number of chosen background population genes' entities
#Column "FDR" stands for the false discovery rate of the PathwayID
#Column "Enrichment_Score" stands for the Enrichment Score value of the PathwayID, it equals "-log10(Pvalue)"
#Column "GeneRatio" stands for the Gene Ratio value of the PathwayID, it equals "SelectionCounts/SelectionSize"
#Column "GENES" stands for the DE genes associated with the PathwayID
PathwayID	Definition	OriginalWebSite	Fisher-Pvalue	SelectionCounts	SelectionSize	Count	Size	FDR	Enrichment_Score	GeneRatio	Genes
mmu05200	Pathways in cancer	http://www.genome.jp/kegg-bin/show_pathway?mmu05200+67653+11350+432530+210044+104110+224129+11512+11513+11514+11515+11606+11607+11608+11651+11652+23797+11682+11783+11789+23805+72993+16801+69632+11863+11864+12005+12006+12015+12018+12028+170770+12043+12048+12125+110279+12061+12062+11797+11796+11799+329581+12156+12159+109880+12190+12313+12315+80796+494124+70405+12322+12323+108058+12325+12367+12370+1…	1.29313e-12	439	6009	543	8874	4.35784e-10	11.8884	0.073057	4930544G11RIK//ABL1//ADCY1//ADCY2//ADCY4//ADCY5//ADCY6//ADCY7//ADCY8//ADCY9//AGT//AGTR1A//AGTR1B//AKT1//AKT2//AKT3//ALK//APAF1//APC//APC2//APPL1//ARHGEF1//ARHGEF12//ARNT//ARNT2//AXIN1//AXIN2//BAD//BAK1//BAX//BBC3//BCL2//BCL2L1//BCL2L11//BCR//BDKRB1//BDKRB2//BIRC2//BIRC3//BIRC5//BIRC7//BMP2//BMP4//BRAF//BRCA2//CALM1//CALM3//CALM4//CALM5//CALML3//CAMK2A//CAMK2B//CAMK2D//CAMK2G//CASP3//CASP8//CASP9/…
mmu04015	Rap1 signaling pathway	http://www.genome.jp/kegg-bin/show_pathway?mmu04015+67653+11461+11465+432530+210044+104110+224129+11512+11513+11514+11515+11540+11541+11651+11652+23797+11601+54519+106952+12927+109880+12313+12315+80796+494124+70405+12540+12550+12929+12977+12978+12387+12388+238130+13489+13636+13637+13638+13640+13645+13649+13800+13836+14026+14062+14065+14164+14170+14171+14172+14173+80857+56636+64654+14174+14175+141…	1.56123e-10	185	6009	214	8874	2.63068e-08	9.80653	0.030787	4930544G11RIK//ACTB//ACTG1//ADCY1//ADCY2//ADCY4//ADCY5//ADCY6//ADCY7//ADCY8//ADCY9//ADORA2A//ADORA2B//AKT1//AKT2//AKT3//ANGPT2//APBB1IP//ARAP3//BCAR1//BRAF//CALM1//CALM3//CALM4//CALM5//CALML3//CDC42//CDH1//CRKL//CSF1//CSF1R//CTNNB1//CTNND1//DOCK4//DRD2//EFNA1//EFNA2//EFNA3//EFNA5//EGF//EGFR//ENAH//EPHA2//EVL//F2R//F2RL3//FGF1//FGF15//FGF17//FGF18//FGF2//FGF20//FGF21//FGF23//FGF3//FGF4//FGF5//FGF6…
mmu04010	MAPK signaling pathway	http://www.genome.jp/kegg-bin/show_pathway?mmu04010+11651+11652+23797+11601+11839+109689+216869+11911+12064+109880+12286+12287+12288+12289+12290+54652+12291+58226+12292+12293+56808+12294+319734+12295+12296+12297+12298+12300+140723+54378+81904+81905+12367+12475+12531+12540+12675+12929+12977+12978+13163+13198+19252+63953+70686+13537+72349+319520+240672+235584+18218+26940+13636+13637+13638+13640+136…	2.3429e-10	246	6009	294	8874	2.63186e-08	9.63025	0.040939	AKT1//AKT2//AKT3//ANGPT2//AREG//ARRB1//ARRB2//ATF4//BDNF//BRAF//CACNA1A//CACNA1B//CACNA1C//CACNA1D//CACNA1E//CACNA1F//CACNA1G//CACNA1H//CACNA1S//CACNA2D1//CACNA2D2//CACNA2D3//CACNA2D4//CACNB1//CACNB2//CACNB3//CACNB4//CACNG2//CACNG5//CACNG6//CACNG7//CACNG8//CASP3//CD14//CDC25B//CDC42//CHUK//CRKL//CSF1//CSF1R//DAXX//DDIT3//DUSP1//DUSP10//DUSP16//DUSP2//DUSP3//DUSP4//DUSP5//DUSP7//DUSP8//ECSIT//EFNA…
mmu04020	Calcium signaling pathway	http://www.genome.jp/kegg-bin/show_pathway?mmu04020+432530+210044+104110+11513+11514+11515+11540+11541+11549+11548+11550+11555+11556+11607+11608+65973+11937+11938+53313+67972+11941+320707+381290+54140+26361+12061+12062+12286+12287+12288+12289+12290+54652+12291+58226+12292+12313+12315+80796+494124+70405+52163+215303+12322+12323+108058+12325+12326+12372+12373+12425+12426+12494+12669+243764+12671+21…	1.35937e-09	203	6009	240	8874	1.14527e-07	8.86666	0.033783	ADCY1//ADCY2//ADCY4//ADCY7//ADCY8//ADCY9//ADORA2A//ADORA2B//ADRA1A//ADRA1B//ADRA1D//ADRB2//ADRB3//AGTR1A//AGTR1B//ASPH//ATP2A1//ATP2A2//ATP2A3//ATP2B1//ATP2B2//ATP2B3//ATP2B4//AVPR1A//AVPR1B//BDKRB1//BDKRB2//CACNA1A//CACNA1B//CACNA1C//CACNA1D//CACNA1E//CACNA1F//CACNA1G//CACNA1H//CACNA1S//CALM1//CALM3//CALM4//CALM5//CALML3//CAMK1//CAMK1G//CAMK2A//CAMK2B//CAMK2D//CAMK2G//CAMK4//CASQ1//CASQ2//CCKAR/…
mmu05224	Breast cancer	http://www.genome.jp/kegg-bin/show_pathway?mmu05224+11651+11652+23797+11789+23805+12005+12006+12018+12028+109880+12189+12190+12443+12567+12571+12575+93687+12387+107986+13388+13389+54485+13542+13543+13544+13555+242705+13557+13645+13649+13866+13982+13983+14164+14170+14171+14172+14173+80857+56636+64654+14174+14175+14176+14177+14178+14179+14182+14257+14281+14296+212398+14362+93897+57265+14365+14366+1…	3.51741e-09	130	6009	147	8874	2.37074e-07	8.45378	0.021634	AKT1//AKT2//AKT3//APC//APC2//AXIN1//AXIN2//BAK1//BAX//BRAF//BRCA1//BRCA2//CCND1//CDK4//CDK6//CDKN1A//CSNK1A1//CTNNB1//DDB2//DLL1//DLL3//DLL4//DVL1//DVL2//DVL3//E2F1//E2F2//E2F3//EGF//EGFR//ERBB2//ESR1//ESR2//FGF1//FGF15//FGF17//FGF18//FGF2//FGF20//FGF21//FGF23//FGF3//FGF4//FGF5//FGF6//FGF7//FGF8//FGFR1//FLT4//FOS//FRAT1//FRAT2//FZD1//FZD10//FZD2//FZD3//FZD4//FZD5//FZD6//FZD7//FZD8//GADD45A//GADD4…
mmu04151	PI3K-Akt signaling pathway	http://www.genome.jp/kegg-bin/show_pathway?mmu04151+11651+11652+23797+11601+11839+11911+12915+12015+12043+12048+12125+12064+12189+12371+12443+12445+12447+12448+12478+12567+12571+12575+12576+12643+12669+243764+12675+12842+12824+12826+12827+12828+12829+12830+94216+12833+12834+12835+665033+245026+12840+12841+12845+12912+26427+208677+78284+231991+74343+12977+12978+12985+12986+74747+13636+13637+13638+…	5.03362e-08	288	6009	359	8874	2.46619e-06	7.29812	0.047928	AKT1//AKT2//AKT3//ANGPT2//AREG//ATF4//ATF6B//BAD//BCL2//BCL2L1//BCL2L11//BDNF//BRCA1//CASP9//CCND1//CCND3//CCNE1//CCNE2//CD19//CDK4//CDK6//CDKN1A//CDKN1B//CHAD//CHRM1//CHRM2//CHUK//COL1A1//COL2A1//COL4A1//COL4A2//COL4A3//COL4A4//COL4A5//COL4A6//COL6A1//COL6A2//COL6A3//COL6A5//COL6A6//COL9A2//COL9A3//COMP//CREB1//CREB3L1//CREB3L3//CREB3L4//CREB5//CRTC2//CSF1//CSF1R//CSF3//CSF3R//DDIT4//EFNA1//EFNA…
mmu04014	Ras signaling pathway	http://www.genome.jp/kegg-bin/show_pathway?mmu04014+67653+11350+11352+11651+11652+23797+11601+12015+12048+12064+72399+12313+12315+80796+494124+70405+12540+12675+12977+12978+13636+13637+13638+13640+13645+13649+13836+23871+66482+14164+14170+14171+14172+14173+80857+56636+64654+14174+14175+14176+14177+14178+14179+14182+14184+14186+14254+14255+14256+14257+54601+14388+14389+100503710+14688+14695+14696+…	5.35281e-08	193	6009	232	8874	2.46619e-06	7.27142	0.032118	4930544G11RIK//ABL1//ABL2//AKT1//AKT2//AKT3//ANGPT2//BAD//BCL2L1//BDNF//BRAP//CALM1//CALM3//CALM4//CALM5//CALML3//CDC42//CHUK//CSF1//CSF1R//EFNA1//EFNA2//EFNA3//EFNA5//EGF//EGFR//EPHA2//ETS1//EXOC2//FGF1//FGF15//FGF17//FGF18//FGF2//FGF20//FGF21//FGF23//FGF3//FGF4//FGF5//FGF6//FGF7//FGF8//FGFR1//FGFR3//FGFR4//FLT1//FLT3//FLT3L//FLT4//FOXO4//GAB1//GAB2//GM5741//GNB1//GNB3//GNB4//GNB5//GNG11//GNG12/…
mmu05165	Human papillomavirus infection	http://www.genome.jp/kegg-bin/show_pathway?mmu05165+11651+11652+23797+11789+23805+11920+11975+21871+140494+114143+11984+11972+242341+76252+11964+110935+66335+68775+73834+74915+66144+66237+338375+108664+245000+12005+12006+12015+12018+12028+27061+12367+12370+12443+12445+12447+12448+12540+12567+12571+12575+12576+12643+107932+12675+12842+12824+12826+12827+12828+12829+12830+94216+12833+12834+12835+665…	5.85446e-08	290	6009	362	8874	2.46619e-06	7.23251	0.048261	AKT1//AKT2//AKT3//APC//APC2//ATM//ATP6V0A1//ATP6V0A2//ATP6V0A4//ATP6V0B//ATP6V0C//ATP6V0D1//ATP6V0D2//ATP6V0E2//ATP6V1A//ATP6V1B1//ATP6V1C1//ATP6V1C2//ATP6V1D//ATP6V1E2//ATP6V1F//ATP6V1G2//ATP6V1G3//ATP6V1H//ATR//AXIN1//AXIN2//BAD//BAK1//BAX//BCAP31//CASP3//CASP8//CCND1//CCND3//CCNE1//CCNE2//CDC42//CDK4//CDK6//CDKN1A//CDKN1B//CHAD//CHD4//CHUK//COL1A1//COL2A1//COL4A1//COL4A2//COL4A3//COL4A4//COL4A…
mmu04371	Apelin signaling pathway	http://www.genome.jp/kegg-bin/show_pathway?mmu04371+11475+432530+271639+210044+104110+224129+11512+11513+11514+11515+11607+11608+11651+11652+23797+30878+56208+12313+12315+80796+494124+70405+12326+12443+12550+14219+13653+56486+57436+93739+100503710+14674+14677+14679+14682+14688+14695+14696+14697+66066+14701+64337+14702+14704+14706+14707+14708+14709+14710+208727+15184+15461+16439+16440+16449+16598+…	6.8619e-08	119	6009	136	8874	2.5694e-06	7.16356	0.019804	ACTA2//ADCY1//ADCY10//ADCY2//ADCY4//ADCY5//ADCY6//ADCY7//ADCY8//ADCY9//AGTR1A//AGTR1B//AKT1//AKT2//AKT3//APLN//BECN1//CALM1//CALM3//CALM4//CALM5//CALML3//CAMK4//CCND1//CDH1//CTGF//EGR1//GABARAP//GABARAPL1//GABARAPL2//GM5741//GNA13//GNAI1//GNAI3//GNAQ//GNB1//GNB3//GNB4//GNB5//GNG11//GNG12//GNG13//GNG2//GNG3//GNG4//GNG5//GNG7//GNG8//GNGT2//HDAC4//HDAC5//HRAS//ITPR2//ITPR3//JAG1//KLF2//KRAS//LIPE//M…
mmu04510	Focal adhesion	http://www.genome.jp/kegg-bin/show_pathway?mmu04510+67653+11461+11465+109711+60595+11651+11652+23797+12015+12927+12043+11797+11796+109880+12334+12389+12390+12391+12443+12445+12540+12643+12842+12824+12826+12827+12828+12829+12830+94216+12833+12834+12835+665033+245026+12840+12841+12845+12929+12387+13645+13649+13866+192176+68794+14254+14257+14268+14360+434233+14784+56637+15234+15461+15891+16000+16001…	8.13399e-08	169	6009	201	8874	2.74116e-06	7.0897	0.028124	4930544G11RIK//ACTB//ACTG1//ACTN1//ACTN4//AKT1//AKT2//AKT3//BAD//BCAR1//BCL2//BIRC2//BIRC3//BRAF//CAPN2//CAV1//CAV2//CAV3//CCND1//CCND3//CDC42//CHAD//COL1A1//COL2A1//COL4A1//COL4A2//COL4A3//COL4A4//COL4A5//COL4A6//COL6A1//COL6A2//COL6A3//COL6A5//COL6A6//COL9A2//COL9A3//COMP//CRKL//CTNNB1//EGF//EGFR//ERBB2//FLNA//FLNC//FLT1//FLT4//FN1//FYN//GM5601//GRB2//GSK3B//HGF//HRAS//IBSP//IGF1//IGF1R//ILK//I…
mmu04261	Adrenergic signaling in cardiomyocytes	http://www.genome.jp/kegg-bin/show_pathway?mmu04261+11464+432530+210044+104110+224129+11512+11513+11514+11515+11549+11548+11550+11555+11606+11607+11608+11651+11652+23797+11911+12915+11928+232975+27222+11931+11932+11933+67821+11937+11938+53313+67972+11941+320707+381290+12043+12288+12289+54652+12292+12293+56808+12294+319734+12295+12296+12297+12298+12300+140723+54378+81904+81905+12313+12315+80796+49…	1.17703e-07	131	6009	152	8874	3.606e-06	6.92921	0.021801	ACTC1//ADCY1//ADCY2//ADCY4//ADCY5//ADCY6//ADCY7//ADCY8//ADCY9//ADRA1A//ADRA1B//ADRA1D//ADRB2//AGT//AGTR1A//AGTR1B//AKT1//AKT2//AKT3//ATF4//ATF6B//ATP1A1//ATP1A3//ATP1A4//ATP1B1//ATP1B2//ATP1B3//ATP1B4//ATP2A1//ATP2A2//ATP2A3//ATP2B1//ATP2B2//ATP2B3//ATP2B4//BCL2//CACNA1C//CACNA1D//CACNA1F//CACNA1S//CACNA2D1//CACNA2D2//CACNA2D3//CACNA2D4//CACNB1//CACNB2//CACNB3//CACNB4//CACNG2//CACNG5//CACNG6//CAC…
mmu05226	Gastric cancer	http://www.genome.jp/kegg-bin/show_pathway?mmu05226+18669+11651+11652+23797+11789+23805+12005+12006+12018+12028+12043+109880+12443+12447+12448+12550+12557+12575+12576+12579+12591+93687+12385+216033+12387+107986+13542+13543+13544+13555+242705+13557+13645+13649+13866+14164+14170+14171+14172+14173+80857+56636+64654+14174+14175+14176+14177+14178+14179+14296+212398+14362+93897+57265+14365+14366+14367+…	1.93639e-07	129	6009	150	8874	5.43802e-06	6.71301	0.021468	ABCB1B//AKT1//AKT2//AKT3//APC//APC2//AXIN1//AXIN2//BAK1//BAX//BCL2//BRAF//CCND1//CCNE1//CCNE2//CDH1//CDH17//CDKN1A//CDKN1B//CDKN2B//CDX2//CSNK1A1//CTNNA1//CTNNA3//CTNNB1//DDB2//DVL1//DVL2//DVL3//E2F1//E2F2//E2F3//EGF//EGFR//ERBB2//FGF1//FGF15//FGF17//FGF18//FGF2//FGF20//FGF21//FGF23//FGF3//FGF4//FGF5//FGF6//FGF7//FGF8//FRAT1//FRAT2//FZD1//FZD10//FZD2//FZD3//FZD4//FZD5//FZD6//FZD7//FZD8//GAB1//GAD…
mmu01522	Endocrine resistance	http://www.genome.jp/kegg-bin/show_pathway?mmu01522+27413+432530+210044+104110+224129+11512+11513+11514+11515+11651+11652+23797+12015+12028+12043+12124+109880+59035+12443+12567+12575+12576+12578+12580+13388+13389+54485+13555+242705+13557+13649+13866+13982+13983+14281+14683+76854+14784+15200+15461+16000+16001+16449+16450+16476+16653+26395+26396+26414+19094+29857+26415+26416+26417+26419+17246+17390…	2.49375e-07	84	6009	93	8874	6.46457e-06	6.60315	0.013979	ABCB11//ADCY1//ADCY2//ADCY4//ADCY5//ADCY6//ADCY7//ADCY8//ADCY9//AKT1//AKT2//AKT3//BAD//BAX//BCL2//BIK//BRAF//CARM1//CCND1//CDK4//CDKN1A//CDKN1B//CDKN2A//CDKN2C//DLL1//DLL3//DLL4//E2F1//E2F2//E2F3//EGFR//ERBB2//ESR1//ESR2//FOS//GNAS//GPER1//GRB2//HBEGF//HRAS//IGF1//IGF1R//JAG1//JAG2//JUN//KRAS//MAP2K1//MAP2K2//MAPK10//MAPK11//MAPK12//MAPK13//MAPK14//MAPK3//MAPK8//MDM2//MMP2//MMP9//MTOR//NCOA3//NOT…
mmu04722	Neurotrophin signaling pathway	http://www.genome.jp/kegg-bin/show_pathway?mmu04722+67653+11350+11651+11652+23797+192662+11857+14570+11911+12015+12028+12043+12064+109880+12313+12315+80796+494124+70405+12322+12323+108058+12325+12326+12540+12929+56484+327826+14388+14784+56637+15461+16150+16179+108960+73914+266632+16367+16476+16653+94275+26395+26396+23938+26400+26401+26408+26414+19094+29857+26415+26416+26417+23939+26419+17164+1717…	3.16311e-07	106	6009	121	8874	7.61405e-06	6.49989	0.01764	4930544G11RIK//ABL1//AKT1//AKT2//AKT3//ARHGDIA//ARHGDIB//ARHGDIG//ATF4//BAD//BAX//BCL2//BDNF//BRAF//CALM1//CALM3//CALM4//CALM5//CALML3//CAMK2A//CAMK2B//CAMK2D//CAMK2G//CAMK4//CDC42//CRKL//FOXO3//FRS2//GAB1//GRB2//GSK3B//HRAS//IKBKB//IRAK1//IRAK2//IRAK3//IRAK4//IRS1//JUN//KRAS//MAGED1//MAP2K1//MAP2K2//MAP2K5//MAP2K7//MAP3K1//MAP3K5//MAPK10//MAPK11//MAPK12//MAPK13//MAPK14//MAPK3//MAPK7//MAPK8//MAPK…
mmu04810	Regulation of actin cytoskeleton	http://www.genome.jp/kegg-bin/show_pathway?mmu04810+67653+329165+11461+11465+109711+60595+66713+74117+242894+11789+23805+16801+69632+226970+54126+56443+11867+76709+56378+67771+108100+12927+12061+12062+109880+101314+12540+12631+12632+12669+243764+12671+12672+213788+12929+20315+12767+20430+76884+13645+13649+13800+14061+14062+30938+14164+14170+14171+14172+14173+80857+56636+64654+14174+14175+14176+14…	6.68787e-07	181	6009	220	8874	1.34217e-05	6.17471	0.030121	4930544G11RIK//ABI2//ACTB//ACTG1//ACTN1//ACTN4//ACTR2//ACTR3//ACTR3B//APC//APC2//ARHGEF1//ARHGEF12//ARHGEF4//ARHGEF7//ARPC1A//ARPC1B//ARPC2//ARPC3//ARPC5//BAIAP2//BCAR1//BDKRB1//BDKRB2//BRAF//BRK1//CDC42//CFL1//CFL2//CHRM1//CHRM2//CHRM3//CHRM4//CHRM5//CRKL//CXCL12//CXCR4//CYFIP1//CYFIP2//EGF//EGFR//ENAH//F2//F2R//FGD3//FGF1//FGF15//FGF17//FGF18//FGF2//FGF20//FGF21//FGF23//FGF3//FGF4//FGF5//FGF6//…
mmu00230	Purine metabolism	http://www.genome.jp/kegg-bin/show_pathway?mmu00230+73532+11486+432530+271639+210044+104110+224129+11512+11513+11514+11515+11534+66358+11566+11565+11636+11637+56248+11639+229949+78801+68870+633979+94041+229665+109674+11717+11821+108147+76025+13178+27369+18605+209558+12496+215446+67464+12499+12497+72090+14450+14544+100862375+66355+229363+239134+14918+14919+73707+14923+68695+23917+16434+18102+18103…	6.95701e-07	117	6009	136	8874	1.34217e-05	6.15758	0.019471	1700080E11RIK//ADA//ADCY1//ADCY10//ADCY2//ADCY4//ADCY5//ADCY6//ADCY7//ADCY8//ADCY9//ADK//ADPRM//ADSS//ADSSL1//AK1//AK2//AK3//AK4//AK5//AK7//AK8//AK9//ALLC//AMPD1//AMPD2//AMPD3//APRT//ATIC//CANT1//DCK//DGUOK//ENPP1//ENPP3//ENTPD2//ENTPD3//ENTPD4//ENTPD5//ENTPD6//ENTPD8//GART//GDA//GM21685//GMPR//GMPS//GUCY1B2//GUCY2D//GUCY2E//GUCY2G//GUK1//HDDC3//IMPDH1//ITPA//NME1//NME2//NME3//NME4//NME6//NME7//N…
mmu05217	Basal cell carcinoma	http://www.genome.jp/kegg-bin/show_pathway?mmu05217+11789+23805+12005+12006+12018+12028+12156+12159+12575+12387+107986+13542+13543+13544+14362+93897+57265+14365+14366+14367+14368+14369+14370+13197+17873+23882+14632+14633+14634+56637+15245+16576+16842+27015+19206+19207+20423+319757+24069+21414+21415+21416+22059+22408+22409+22410+22411+93735+22413+22414+22415+22417+22418+22419+22420+22422+20890+224…	7.14902e-07	59	6009	63	8874	1.34217e-05	6.14575	0.009819	APC//APC2//AXIN1//AXIN2//BAK1//BAX//BMP2//BMP4//CDKN1A//CTNNB1//DDB2//DVL1//DVL2//DVL3//FZD1//FZD10//FZD2//FZD3//FZD4//FZD5//FZD6//FZD7//FZD8//GADD45A//GADD45B//GADD45G//GLI1//GLI2//GLI3//GSK3B//HHIP//KIF7//LEF1//POLK//PTCH1//PTCH2//SHH//SMO//SUFU//TCF7//TCF7L1//TCF7L2//TRP53//WNT1//WNT10A//WNT10B//WNT11//WNT16//WNT2//WNT2B//WNT3//WNT4//WNT5A//WNT5B//WNT6//WNT7B//WNT8A//WNT8B//WNT9B
mmu04072	Phospholipase D signaling pathway	http://www.genome.jp/kegg-bin/show_pathway?mmu04072+67653+432530+210044+104110+224129+11512+11513+11514+11515+55979+28169+68262+52123+11606+11607+11608+11651+11652+23797+11998+54140+26361+227288+12765+19157+19158+19159+72318+13139+217480+227333+56077+110197+380921+320127+331374+110524+104418+13429+13430+13645+13649+14061+14062+14125+14127+14360+14388+14389+14673+14674+14683+14784+14816+108068+108…	7.16885e-07	127	6009	149	8874	1.34217e-05	6.14455	0.021135	4930544G11RIK//ADCY1//ADCY2//ADCY4//ADCY5//ADCY6//ADCY7//ADCY8//ADCY9//AGPAT1//AGPAT3//AGPAT4//AGPAT5//AGT//AGTR1A//AGTR1B//AKT1//AKT2//AKT3//AVP//AVPR1A//AVPR1B//CXCR1//CXCR2//CYTH1//CYTH2//CYTH3//CYTH4//DGKA//DGKB//DGKD//DGKE//DGKG//DGKH//DGKI//DGKK//DGKQ//DGKZ//DNM1//DNM2//EGF//EGFR//F2//F2R//FCER1A//FCER1G//FYN//GAB1//GAB2//GNA12//GNA13//GNAS//GRB2//GRM1//GRM2//GRM3//GRM4//GRM6//GRM7//GRM8//H…
mmu04611	Platelet activation	http://www.genome.jp/kegg-bin/show_pathway?mmu04611+67653+11461+11465+432530+210044+104110+224129+11512+11513+11514+11515+11651+11652+23797+54519+16801+69632+12229+12842+12825+14061+14062+14065+14127+108101+14161+110135+14360+434233+14674+14677+14679+14682+14683+14723+14724+14729+243816+54368+239134+16398+16399+16416+16439+16440+16822+17096+19094+29857+26415+26416+26417+67268+67938+107589+228785+…	1.5185e-06	107	6009	124	8874	2.69334e-05	5.81858	0.017807	4930544G11RIK//ACTB//ACTG1//ADCY1//ADCY2//ADCY4//ADCY5//ADCY6//ADCY7//ADCY8//ADCY9//AKT1//AKT2//AKT3//APBB1IP//ARHGEF1//ARHGEF12//BTK//COL1A1//COL3A1//F2//F2R//F2RL3//FCER1G//FERMT3//FGA//FGB//FYN//GM5601//GNA13//GNAI1//GNAI3//GNAQ//GNAS//GP1BA//GP1BB//GP5//GP6//GP9//GUCY1B2//ITGA2//ITGA2B//ITGB3//ITPR2//ITPR3//LCP2//LYN//MAPK11//MAPK12//MAPK13//MAPK14//MAPK3//MYL12A//MYL12B//MYLK//MYLK2//MYLK3//…
mmu04934	Cushing syndrome	http://www.genome.jp/kegg-bin/show_pathway?mmu04934+432530+210044+104110+224129+11512+11513+11514+11515+11606+11607+11608+11632+114230+11789+23805+233912+11863+23808+11911+12915+12005+12006+109880+12288+12289+54652+12291+58226+12292+12322+12323+108058+12325+12443+12447+12448+12567+12571+12575+12576+12578+12579+12580+12912+26427+208677+78284+231991+12918+12921+12922+12387+13070+110115+13072+13074+…	1.82357e-06	136	6009	162	8874	3.07271e-05	5.73908	0.022633	ADCY1//ADCY2//ADCY4//ADCY5//ADCY6//ADCY7//ADCY8//ADCY9//AGT//AGTR1A//AGTR1B//AIP//AIPL1//APC//APC2//ARMC5//ARNT//ASH2L//ATF4//ATF6B//AXIN1//AXIN2//BRAF//CACNA1C//CACNA1D//CACNA1F//CACNA1G//CACNA1H//CACNA1S//CAMK2A//CAMK2B//CAMK2D//CAMK2G//CCND1//CCNE1//CCNE2//CDK4//CDK6//CDKN1A//CDKN1B//CDKN2A//CDKN2B//CDKN2C//CREB1//CREB3L1//CREB3L3//CREB3L4//CREB5//CRH//CRHR1//CRHR2//CTNNB1//CYP11A1//CYP11B1//C…
mmu04390	Hippo signaling pathway	http://www.genome.jp/kegg-bin/show_pathway?mmu04390+11461+11465+11576+16475+11705+27494+11789+23805+11839+12005+12006+170770+11797+11796+11799+12156+12159+12161+12162+12164+12167+12168+12234+12443+12445+12550+170788+241324+27373+14219+12385+216033+12387+23859+53310+13385+71228+13542+13543+13544+103583+14164+319710+14362+93897+57265+14365+14366+14367+14368+14369+14370+14563+242316+238057+14633+434…	2.18489e-06	132	6009	157	8874	3.50623e-05	5.66057	0.021967	ACTB//ACTG1//AFP//AJUBA//AMH//AMOT//APC//APC2//AREG//AXIN1//AXIN2//BBC3//BIRC2//BIRC3//BIRC5//BMP2//BMP4//BMP6//BMP7//BMP8B//BMPR1B//BMPR2//BTRC//CCND1//CCND3//CDH1//CRB1//CRB2//CSNK1E//CTGF//CTNNA1//CTNNA3//CTNNB1//DLG2//DLG3//DLG4//DLG5//DVL1//DVL2//DVL3//FBXW11//FGF1//FRMD6//FZD1//FZD10//FZD2//FZD3//FZD4//FZD5//FZD6//FZD7//FZD8//GDF5//GDF6//GDF7//GLI2//GM5601//GSK3B//ID1//ID2//INADL//ITGB2//IT…
mmu04150	mTOR signaling pathway	http://www.genome.jp/kegg-bin/show_pathway?mmu04150+67653+11651+67605+11652+23797+11964+110935+66335+68775+73834+74915+66144+66237+338375+108664+109880+12283+69008+12675+56430+74747+277854+97998+13542+13543+13544+75705+13684+13685+216805+329679+14362+93897+57265+14365+14366+14367+14368+14369+14370+80909+71962+14783+14784+56637+15461+16000+16001+16150+16334+16337+16367+16653+83409+56692+66096+6857…	2.73684e-06	131	6009	156	8874	3.88052e-05	5.56275	0.021801	4930544G11RIK//AKT1//AKT1S1//AKT2//AKT3//ATP6V1A//ATP6V1B1//ATP6V1C1//ATP6V1C2//ATP6V1D//ATP6V1E2//ATP6V1F//ATP6V1G2//ATP6V1G3//ATP6V1H//BRAF//CAB39//CAB39L//CHUK//CLIP1//DDIT4//DEPDC5//DEPTOR//DVL1//DVL2//DVL3//EIF4B//EIF4E//EIF4EBP1//FLCN//FNIP2//FZD1//FZD10//FZD2//FZD3//FZD4//FZD5//FZD6//FZD7//FZD8//GATSL2//GATSL3//GRB10//GRB2//GSK3B//HRAS//IGF1//IGF1R//IKBKB//INS2//INSR//IRS1//KRAS//LAMTOR2//…
mmu05205	Proteoglycans in cancer	http://www.genome.jp/kegg-bin/show_pathway?mmu05205+67653+11461+11465+11651+11652+23797+11733+109676+11735+16801+69632+109880+12322+12323+108058+12325+12367+12389+12390+12391+12402+12443+12505+12512+12540+12575+12842+12387+13039+13043+14000+13649+75705+13866+13867+13869+13982+14102+14173+14182+192176+68794+14268+327826+14362+93897+57265+14365+14366+14367+14368+14369+14370+14388+434233+14733+14734…	2.75378e-06	168	6009	205	8874	3.88052e-05	5.56007	0.027958	4930544G11RIK//ACTB//ACTG1//AKT1//AKT2//AKT3//ANK1//ANK2//ANK3//ARHGEF1//ARHGEF12//BRAF//CAMK2A//CAMK2B//CAMK2D//CAMK2G//CASP3//CAV1//CAV2//CAV3//CBL//CCND1//CD44//CD63//CDC42//CDKN1A//COL1A1//CTNNB1//CTSL//CTTN//DROSHA//EGFR//EIF4B//ERBB2//ERBB3//ERBB4//ESR1//FAS//FGF2//FGFR1//FLNA//FLNC//FN1//FRS2//FZD1//FZD10//FZD2//FZD3//FZD4//FZD5//FZD6//FZD7//FZD8//GAB1//GM5601//GPC1//GPC3//GRB2//HBEGF//HCL…
mmu04152	AMPK signaling pathway	http://www.genome.jp/kegg-bin/show_pathway?mmu04152+107476+100705+11450+72674+68465+11549+11651+67605+11652+23797+12283+69008+207565+12443+12491+12894+12895+78070+12912+26427+208677+78284+231991+74343+13629+13631+13685+15568+14104+14120+56458+56484+14377+14378+68401+100039815+100039830+14936+232493+15357+15378+16000+16001+16334+16337+16367+384783+16369+16370+16847+16890+26409+56717+18534+74551+18…	2.76358e-06	108	6009	126	8874	3.88052e-05	5.55853	0.017973	ACACA//ACACB//ADIPOQ//ADIPOR1//ADIPOR2//ADRA1A//AKT1//AKT1S1//AKT2//AKT3//CAB39//CAB39L//CAMKK2//CCND1//CD36//CPT1A//CPT1B//CPT1C//CREB1//CREB3L1//CREB3L3//CREB3L4//CREB5//CRTC2//EEF2//EEF2K//EIF4EBP1//ELAVL1//FASN//FBP2//FOXO1//FOXO3//G6PC//G6PC2//G6PC3//GM2436//GM2446//GYS1//GYS2//HMGCR//HNF4A//IGF1//IGF1R//INS2//INSR//IRS1//IRS2//IRS3//IRS4//LEPR//LIPE//MAP3K7//MTOR//PCK1//PCK2//PDPK1//PFKFB1/…
mmu04725	Cholinergic synapse	http://www.genome.jp/kegg-bin/show_pathway?mmu04725+11423+432530+210044+104110+224129+11512+11513+11514+11515+11651+11652+23797+11911+12043+12286+12287+12288+12289+54652+12292+12322+12323+108058+12325+12326+12647+12669+243764+12671+12672+213788+110834+11438+11440+11441+11444+108015+12912+26427+208677+78284+231991+14281+14360+100503710+14672+14677+14679+14681+14682+14688+14695+14696+14697+66066+14…	3.29399e-06	97	6009	112	8874	4.44029e-05	5.48228	0.016142	ACHE//ADCY1//ADCY2//ADCY4//ADCY5//ADCY6//ADCY7//ADCY8//ADCY9//AKT1//AKT2//AKT3//ATF4//BCL2//CACNA1A//CACNA1B//CACNA1C//CACNA1D//CACNA1F//CACNA1S//CAMK2A//CAMK2B//CAMK2D//CAMK2G//CAMK4//CHAT//CHRM1//CHRM2//CHRM3//CHRM4//CHRM5//CHRNA3//CHRNA4//CHRNA6//CHRNA7//CHRNB2//CHRNB4//CREB1//CREB3L1//CREB3L3//CREB3L4//CREB5//FOS//FYN//GM5741//GNA11//GNAI1//GNAI3//GNAO1//GNAQ//GNB1//GNB3//GNB4//GNB5//GNG11//G…
mmu04935	Growth hormone synthesis, secretion and action	http://www.genome.jp/kegg-bin/show_pathway?mmu04935+432530+271639+210044+104110+224129+11512+11513+11514+11515+11651+11652+23797+11911+12915+12927+12288+12289+54652+12292+12912+26427+208677+78284+231991+12914+12929+14281+14599+14600+14601+14602+58991+208188+14672+14677+14679+14682+14683+14784+56637+15461+16000+16005+16009+16367+384783+16369+16370+16439+16440+16452+16477+16653+26395+26396+26397+26…	3.70179e-06	100	6009	116	8874	4.79809e-05	5.43159	0.016642	ADCY1//ADCY10//ADCY2//ADCY4//ADCY5//ADCY6//ADCY7//ADCY8//ADCY9//AKT1//AKT2//AKT3//ATF4//ATF6B//BCAR1//CACNA1C//CACNA1D//CACNA1F//CACNA1S//CREB1//CREB3L1//CREB3L3//CREB3L4//CREB5//CREBBP//CRKL//FOS//GH//GHR//GHRH//GHRHR//GHRL//GHSR//GNA11//GNAI1//GNAI3//GNAQ//GNAS//GRB2//GSK3B//HRAS//IGF1//IGFALS//IGFBP3//IRS1//IRS2//IRS3//IRS4//ITPR2//ITPR3//JAK2//JUNB//KRAS//MAP2K1//MAP2K2//MAP2K3//MAP2K4//MAP2K…
mmu04024	cAMP signaling pathway	http://www.genome.jp/kegg-bin/show_pathway?mmu04024+67653+239273+11430+80911+432530+271639+210044+104110+224129+11512+11513+11514+11515+11517+11539+11540+11555+11651+11652+23797+11705+106952+11928+232975+27222+11931+11932+11933+67821+11937+11938+53313+67972+11941+320707+381290+12015+12064+109880+12288+12289+54652+12292+12313+12315+80796+494124+70405+12322+12323+108058+12325+12326+12640+12669+2437…	4.02022e-06	175	6009	215	8874	5.01783e-05	5.39575	0.029123	4930544G11RIK//ABCC4//ACOX1//ACOX3//ADCY1//ADCY10//ADCY2//ADCY4//ADCY5//ADCY6//ADCY7//ADCY8//ADCY9//ADCYAP1R1//ADORA1//ADORA2A//ADRB2//AKT1//AKT2//AKT3//AMH//ARAP3//ATP1A1//ATP1A3//ATP1A4//ATP1B1//ATP1B2//ATP1B3//ATP1B4//ATP2A1//ATP2A2//ATP2A3//ATP2B1//ATP2B2//ATP2B3//ATP2B4//BAD//BDNF//BRAF//CACNA1C//CACNA1D//CACNA1F//CACNA1S//CALM1//CALM3//CALM4//CALM5//CALML3//CAMK2A//CAMK2B//CAMK2D//CAMK2G//C…
mmu05022	Pathways of neurodegeneration - multiple diseases	http://www.genome.jp/kegg-bin/show_pathway?mmu05022+56444+54130+226977+56436+11596+74018+228361+11783+11789+23805+11820+11911+226641+68118+329015+76559+11937+11938+53313+11946+11947+66043+67126+11950+11951+67942+71679+11957+28080+17705+20238+52335+20239+233871+110616+12005+12006+12015+12018+12028+12043+12048+12064+56208+109880+12287+12288+12289+54652+12292+12313+12315+80796+494124+70405+12322+123…	4.18678e-06	363	6009	472	8874	5.03908e-05	5.37812	0.060409	ACTR10//ACTR1A//ACTR1B//ADRM1//AGER//ALS2//AMBRA1//APAF1//APC//APC2//APP//ATF4//ATF6//ATG101//ATG2A//ATG2B//ATP2A1//ATP2A2//ATP2A3//ATP5A1//ATP5B//ATP5D//ATP5E//ATP5F1//ATP5G1//ATP5G2//ATP5H//ATP5J//ATP5O//ATP6//ATXN1//ATXN1L//ATXN2//ATXN2L//ATXN3//AXIN1//AXIN2//BAD//BAK1//BAX//BCL2//BCL2L1//BDNF//BECN1//BRAF//CACNA1B//CACNA1C//CACNA1D//CACNA1F//CACNA1S//CALM1//CALM3//CALM4//CALM5//CALML3//CAMK2A…
mmu05225	Hepatocellular carcinoma	http://www.genome.jp/kegg-bin/show_pathway?mmu05225+11461+11465+83766+11651+11652+23797+11789+23805+93760+77044+12005+12006+12015+12018+12028+12048+109880+26992+12443+12567+12571+12575+12578+93687+12387+107986+29861+13542+13543+13544+13555+242705+13557+13649+14296+212398+14362+93897+57265+14365+14366+14367+14368+14369+14370+14388+13197+17873+23882+100042314+100042295+14784+56637+14858+14859+14860…	4.86705e-06	144	6009	174	8874	5.65585e-05	5.31273	0.023964	ACTB//ACTG1//ACTL6B//AKT1//AKT2//AKT3//APC//APC2//ARID1A//ARID2//AXIN1//AXIN2//BAD//BAK1//BAX//BCL2L1//BRAF//BRD7//CCND1//CDK4//CDK6//CDKN1A//CDKN2A//CSNK1A1//CTNNB1//DDB2//DPF1//DVL1//DVL2//DVL3//E2F1//E2F2//E2F3//EGFR//FRAT1//FRAT2//FZD1//FZD10//FZD2//FZD3//FZD4//FZD5//FZD6//FZD7//FZD8//GAB1//GADD45A//GADD45B//GADD45G//GM10639//GM3776//GRB2//GSK3B//GSTA2//GSTA3//GSTA4//GSTM1//GSTM2//GSTM3//GSTM…
mmu04921	Oxytocin signaling pathway	http://www.genome.jp/kegg-bin/show_pathway?mmu04921+67653+11461+11465+432530+210044+104110+224129+11512+11513+11514+11515+12288+12289+54652+12292+12293+56808+12294+319734+12295+12296+12297+12298+12300+140723+54378+81904+81905+12313+12315+80796+494124+70405+52163+215303+12322+12323+108058+12325+12326+207565+12443+12494+12575+13629+13631+13649+14281+434233+14677+14679+14681+14682+14683+239134+15461…	5.34062e-06	128	6009	153	8874	5.9993e-05	5.27241	0.021301	4930544G11RIK//ACTB//ACTG1//ADCY1//ADCY2//ADCY4//ADCY5//ADCY6//ADCY7//ADCY8//ADCY9//CACNA1C//CACNA1D//CACNA1F//CACNA1S//CACNA2D1//CACNA2D2//CACNA2D3//CACNA2D4//CACNB1//CACNB2//CACNB3//CACNB4//CACNG2//CACNG5//CACNG6//CACNG7//CACNG8//CALM1//CALM3//CALM4//CALM5//CALML3//CAMK1//CAMK1G//CAMK2A//CAMK2B//CAMK2D//CAMK2G//CAMK4//CAMKK2//CCND1//CD38//CDKN1A//EEF2//EEF2K//EGFR//FOS//GM5601//GNAI1//GNAI3//GN…
mmu04360	Axon guidance	http://www.genome.jp/kegg-bin/show_pathway?mmu04360+67653+11350+226251+231148+319713+69632+12162+12167+12168+117606+12322+12323+108058+12325+12540+12568+12631+12632+20315+12767+13176+12934+65254+13636+13637+13638+13640+13641+13642+13643+13800+13835+13836+13838+13839+13840+13841+13842+270190+13844+13845+13846+13848+14159+14360+14365+238057+14677+14679+56637+15461+16202+16653+16885+16886+269473+192…	6.11967e-06	149	6009	181	8874	6.65026e-05	5.21327	0.024796	4930544G11RIK//ABL1//ABLIM1//ABLIM2//ABLIM3//ARHGEF12//BMP7//BMPR1B//BMPR2//BOC//CAMK2A//CAMK2B//CAMK2D//CAMK2G//CDC42//CDK5//CFL1//CFL2//CXCL12//CXCR4//DCC//DPYSL2//DPYSL5//EFNA1//EFNA2//EFNA3//EFNA5//EFNB1//EFNB2//EFNB3//ENAH//EPHA1//EPHA2//EPHA4//EPHA5//EPHA6//EPHA7//EPHA8//EPHB1//EPHB2//EPHB3//EPHB4//EPHB6//FES//FYN//FZD3//GDF7//GNAI1//GNAI3//GSK3B//HRAS//ILK//KRAS//LIMK1//LIMK2//LRIG2//LRRC4…
mmu05218	Melanoma	http://www.genome.jp/kegg-bin/show_pathway?mmu05218+11651+11652+23797+12015+12018+12028+109880+12443+12550+12567+12571+12575+12578+107986+13555+242705+13557+13645+13649+14164+14170+14171+14172+14173+80857+56636+64654+14174+14175+14176+14177+14178+14179+14182+13197+17873+23882+15234+15461+16000+16001+16653+26395+26396+26417+17246+17295+17342+18176+18590+18591+54635+71785+18595+18596+74769+18707+18…	6.31479e-06	65	6009	72	8874	6.65026e-05	5.19964	0.010817	AKT1//AKT2//AKT3//BAD//BAK1//BAX//BRAF//CCND1//CDH1//CDK4//CDK6//CDKN1A//CDKN2A//DDB2//E2F1//E2F2//E2F3//EGF//EGFR//FGF1//FGF15//FGF17//FGF18//FGF2//FGF20//FGF21//FGF23//FGF3//FGF4//FGF5//FGF6//FGF7//FGF8//FGFR1//GADD45A//GADD45B//GADD45G//HGF//HRAS//IGF1//IGF1R//KRAS//MAP2K1//MAP2K2//MAPK3//MDM2//MET//MITF//NRAS//PDGFA//PDGFB//PDGFC//PDGFD//PDGFRA//PDGFRB//PIK3CB//PIK3CD//PIK3R1//PIK3R2//PIK3R3/…
mmu04022	cGMP-PKG signaling pathway	http://www.genome.jp/kegg-bin/show_pathway?mmu04022+67653+432530+210044+104110+224129+11512+11513+11514+11515+11539+11542+11549+11548+11550+11551+11552+11555+11556+11607+11608+11651+11652+23797+11911+12915+11928+232975+27222+11931+11932+11933+67821+11937+11938+53313+67972+11941+320707+381290+12015+12062+12288+12289+54652+12292+12313+12315+80796+494124+70405+12788+333329+12912+26427+208677+78284+2…	7.39678e-06	142	6009	172	8874	7.55368e-05	5.13096	0.023631	4930544G11RIK//ADCY1//ADCY2//ADCY4//ADCY5//ADCY6//ADCY7//ADCY8//ADCY9//ADORA1//ADORA3//ADRA1A//ADRA1B//ADRA1D//ADRA2A//ADRA2B//ADRB2//ADRB3//AGTR1A//AGTR1B//AKT1//AKT2//AKT3//ATF4//ATF6B//ATP1A1//ATP1A3//ATP1A4//ATP1B1//ATP1B2//ATP1B3//ATP1B4//ATP2A1//ATP2A2//ATP2A3//ATP2B1//ATP2B2//ATP2B3//ATP2B4//BAD//BDKRB2//CACNA1C//CACNA1D//CACNA1F//CACNA1S//CALM1//CALM3//CALM4//CALM5//CALML3//CNGA1//CNGB1//…
mmu05212	Pancreatic cancer	http://www.genome.jp/kegg-bin/show_pathway?mmu05212+11651+11652+23797+12015+12018+12028+12048+109880+12190+12371+12443+12540+12567+12571+12575+12578+12675+107986+13555+242705+13557+13645+13649+13866+13197+17873+23882+16150+16151+16451+16653+26395+26414+26417+26419+56717+18033+74769+18707+18708+18709+18710+18805+18806+27015+19353+19354+170758+19361+110157+64143+19765+19730+19645+19697+72508+58988+…	8.29205e-06	68	6009	76	8874	7.98406e-05	5.08134	0.011316	AKT1//AKT2//AKT3//BAD//BAK1//BAX//BCL2L1//BRAF//BRCA2//CASP9//CCND1//CDC42//CDK4//CDK6//CDKN1A//CDKN2A//CHUK//DDB2//E2F1//E2F2//E2F3//EGF//EGFR//ERBB2//GADD45A//GADD45B//GADD45G//IKBKB//IKBKG//JAK1//KRAS//MAP2K1//MAPK10//MAPK3//MAPK8//MTOR//NFKB1//PIK3CB//PIK3CD//PIK3R1//PIK3R2//PIK3R3//PLD1//PLD2//POLK//RAC1//RAC2//RAC3//RAD51//RAF1//RALB//RALBP1//RALGDS//RB1//RELA//RPS6KB1//RPS6KB2//SMAD2//SMAD…
mmu05220	Chronic myeloid leukemia	http://www.genome.jp/kegg-bin/show_pathway?mmu05220+11350+11651+11652+23797+12015+12018+12028+12048+110279+109880+12402+12443+12567+12571+12575+12576+12578+12675+12929+13016+13017+107986+13555+242705+13557+14389+13197+17873+23882+14784+15182+15461+16150+16151+16653+26395+26396+26417+17246+14013+18033+18035+18176+74769+18707+18708+18709+18710+27015+19247+110157+19645+19697+12394+20416+216148+20418…	8.29205e-06	68	6009	76	8874	7.98406e-05	5.08134	0.011316	ABL1//AKT1//AKT2//AKT3//BAD//BAK1//BAX//BCL2L1//BCR//BRAF//CBL//CCND1//CDK4//CDK6//CDKN1A//CDKN1B//CDKN2A//CHUK//CRKL//CTBP1//CTBP2//DDB2//E2F1//E2F2//E2F3//GAB2//GADD45A//GADD45B//GADD45G//GRB2//HDAC2//HRAS//IKBKB//IKBKG//KRAS//MAP2K1//MAP2K2//MAPK3//MDM2//MECOM//NFKB1//NFKBIA//NRAS//PIK3CB//PIK3CD//PIK3R1//PIK3R2//PIK3R3//POLK//PTPN11//RAF1//RB1//RELA//RUNX1//SHC1//SHC2//SHC3//SHC4//SMAD3//SMAD…
mmu05135	Yersinia infection	http://www.genome.jp/kegg-bin/show_pathway?mmu05135+67653+11461+11465+66713+74117+242894+11651+11652+23797+16801+69632+110596+54126+56443+11867+76709+56378+67771+108100+12927+12362+20293+20296+12504+12525+12526+12540+12675+12929+140580+140579+14268+14281+23880+26431+14682+56637+15977+16150+16151+16153+16173+16176+16179+266632+54131+16401+16402+16476+16797+16818+16822+16885+26395+26396+26397+26398…	8.82215e-06	113	6009	134	8874	8.25851e-05	5.05443	0.018805	4930544G11RIK//ACTB//ACTG1//ACTR2//ACTR3//ACTR3B//AKT1//AKT2//AKT3//ARHGEF1//ARHGEF12//ARHGEF28//ARHGEF7//ARPC1A//ARPC1B//ARPC2//ARPC3//ARPC5//BAIAP2//BCAR1//CASP1//CCL12//CCL2//CD4//CD8A//CD8B1//CDC42//CHUK//CRKL//ELMO1//ELMO2//FN1//FOS//FYB//GIT2//GNAQ//GSK3B//IFNB1//IKBKB//IKBKG//IL10//IL18//IL1B//IRAK1//IRAK4//IRF3//ITGA4//ITGA5//JUN//LAT//LCK//LCP2//LIMK1//MAP2K1//MAP2K2//MAP2K3//MAP2K4//MAP…
mmu04550	Signaling pathways regulating pluripotency of stem cells	http://www.genome.jp/kegg-bin/show_pathway?mmu04550+11477+11479+269275+11651+11652+23797+11789+23805+12005+12006+12159+12167+12168+12387+13395+13542+13543+13544+26380+14173+14182+14184+14186+14362+93897+57265+14365+14366+14367+14368+14369+14370+14784+56637+15110+15429+15461+15901+15902+15903+16000+16001+16195+16323+16324+16325+16326+16451+16452+16453+16468+244349+16600+16653+13590+320202+16873+16…	1.50304e-05	117	6009	140	8874	0.000136898	4.82303	0.019471	ACVR1//ACVR1B//ACVR1C//AKT1//AKT2//AKT3//APC//APC2//AXIN1//AXIN2//BMP4//BMPR1B//BMPR2//CTNNB1//DLX5//DVL1//DVL2//DVL3//ESRRB//FGF2//FGFR1//FGFR3//FGFR4//FZD1//FZD10//FZD2//FZD3//FZD4//FZD5//FZD6//FZD7//FZD8//GRB2//GSK3B//HAND1//HOXD1//HRAS//ID1//ID2//ID3//IGF1//IGF1R//IL6ST//INHBA//INHBB//INHBC//INHBE//JAK1//JAK2//JAK3//JARID2//KAT6A//KLF4//KRAS//LEFTY1//LEFTY2//LHX5//LIF//LIFR//MAP2K1//MAP2K2//M…
mmu04062	Chemokine signaling pathway	http://www.genome.jp/kegg-bin/show_pathway?mmu04062+67653+432530+210044+104110+224129+11512+11513+11514+11515+320129+11651+11652+23797+109689+216869+12015+12927+109880+20290+20293+20295+24047+20296+20297+18829+20299+56221+20300+541307+20301+100040048+56838+20302+20303+20304+20305+20306+20308+12777+12773+12774+12458+12775+12769+12540+12675+12929+13051+14825+56066+20315+57266+20309+66102+330122+203…	1.6294e-05	156	6009	192	8874	0.000144502	4.78797	0.025961	4930544G11RIK//ADCY1//ADCY2//ADCY4//ADCY5//ADCY6//ADCY7//ADCY8//ADCY9//ADRBK2//AKT1//AKT2//AKT3//ARRB1//ARRB2//BAD//BCAR1//BRAF//CCL1//CCL12//CCL17//CCL19//CCL2//CCL20//CCL21A//CCL22//CCL24//CCL25//CCL26//CCL27A//CCL27B//CCL28//CCL3//CCL4//CCL5//CCL6//CCL7//CCL9//CCR10//CCR4//CCR5//CCR6//CCR7//CCR9//CDC42//CHUK//CRKL//CX3CR1//CXCL1//CXCL11//CXCL12//CXCL14//CXCL15//CXCL16//CXCL3//CXCL5//CXCR1//CXC…
mmu05418	Fluid shear stress and atherosclerosis	http://www.genome.jp/kegg-bin/show_pathway?mmu05418+67653+11461+11465+11477+11651+11652+23797+16800+11898+12043+12159+12167+12168+12313+12315+80796+494124+70405+12389+12390+12391+20293+20296+12562+12675+12387+13039+13057+19252+13614+14281+100042314+100042295+14733+14858+14859+14860+14862+14863+14864+14867+68312+14873+14869+14871+103140+75886+15368+15519+15516+15894+16150+16151+16176+16177+16178+1…	1.96633e-05	122	6009	147	8874	0.000169911	4.70634	0.020303	4930544G11RIK//ACTB//ACTG1//ACVR1//AKT1//AKT2//AKT3//ARHGEF2//ASS1//BCL2//BMP4//BMPR1B//BMPR2//CALM1//CALM3//CALM4//CALM5//CALML3//CAV1//CAV2//CAV3//CCL12//CCL2//CDH5//CHUK//CTNNB1//CTSL//CYBA//DUSP1//EDN1//FOS//GM10639//GM3776//GPC1//GSTA2//GSTA3//GSTA4//GSTM1//GSTM2//GSTM3//GSTM6//GSTM7//GSTO1//GSTP2//GSTT1//GSTT3//GSTT4//HMOX1//HSP90AA1//HSP90AB1//ICAM1//IKBKB//IKBKG//IL1B//IL1R1//IL1R2//ITGA2…
mmu04915	Estrogen signaling pathway	http://www.genome.jp/kegg-bin/show_pathway?mmu04915+432530+210044+104110+224129+11512+11513+11514+11515+11651+11652+23797+11911+12915+12043+12313+12315+80796+494124+70405+12912+26427+208677+78284+231991+13649+13982+13983+14228+14229+14281+54393+242425+14677+14679+14681+14682+14683+76854+14784+14816+15200+15461+15519+15516+15511+15512+15481+16439+16440+16476+16521+16522+16524+16653+16661+268482+16…	2.25942e-05	112	6009	134	8874	0.000190357	4.646	0.018639	ADCY1//ADCY2//ADCY4//ADCY5//ADCY6//ADCY7//ADCY8//ADCY9//AKT1//AKT2//AKT3//ATF4//ATF6B//BCL2//CALM1//CALM3//CALM4//CALM5//CALML3//CREB1//CREB3L1//CREB3L3//CREB3L4//CREB5//EGFR//ESR1//ESR2//FKBP4//FKBP5//FOS//GABBR1//GABBR2//GNAI1//GNAI3//GNAO1//GNAQ//GNAS//GPER1//GRB2//GRM1//HBEGF//HRAS//HSP90AA1//HSP90AB1//HSPA1B//HSPA2//HSPA8//ITPR2//ITPR3//JUN//KCNJ5//KCNJ6//KCNJ9//KRAS//KRT10//KRT12//KRT13//KR…
mmu04928	Parathyroid hormone synthesis, secretion and action	http://www.genome.jp/kegg-bin/show_pathway?mmu04928+67653+432530+210044+104110+224129+11512+11513+11514+11515+75547+16801+109689+216869+11911+12915+12043+12097+12095+109880+12374+12575+12912+26427+208677+78284+231991+13081+13115+13649+13653+64654+14182+14281+14462+14531+107889+14672+14673+14674+14677+14679+14682+14683+15200+16439+16440+16478+16591+16973+16658+26395+26417+17260+17261+17386+17387+1…	2.62138e-05	92	6009	108	8874	0.000215465	4.58147	0.01531	4930544G11RIK//ADCY1//ADCY2//ADCY4//ADCY5//ADCY6//ADCY7//ADCY8//ADCY9//AKAP13//ARHGEF1//ARRB1//ARRB2//ATF4//ATF6B//BCL2//BGLAP2//BGLAP3//BRAF//CASR//CDKN1A//CREB1//CREB3L1//CREB3L3//CREB3L4//CREB5//CYP24A1//CYP27B1//EGFR//EGR1//FGF23//FGFR1//FOS//GATA3//GCM1//GCM2//GNA11//GNA12//GNA13//GNAI1//GNAI3//GNAQ//GNAS//HBEGF//ITPR2//ITPR3//JUND//KL//LRP5//MAFB//MAP2K1//MAPK3//MEF2C//MEF2D//MMP13//MMP14//…
mmu04926	Relaxin signaling pathway	http://www.genome.jp/kegg-bin/show_pathway?mmu04926+11475+432530+210044+104110+224129+11512+11513+11514+11515+11651+11652+23797+109689+216869+11911+12915+12842+12825+12826+12827+12828+12829+12830+94216+12912+26427+208677+78284+231991+13614+13618+13649+14281+100503710+14676+14677+14679+14681+14683+14688+14695+14696+14697+66066+14701+64337+14702+14704+14706+14707+14708+14709+14710+14784+15461+16476…	2.7234e-05	108	6009	129	8874	0.00021852	4.56489	0.017973	ACTA2//ADCY1//ADCY2//ADCY4//ADCY5//ADCY6//ADCY7//ADCY8//ADCY9//AKT1//AKT2//AKT3//ARRB1//ARRB2//ATF4//ATF6B//COL1A1//COL3A1//COL4A1//COL4A2//COL4A3//COL4A4//COL4A5//COL4A6//CREB1//CREB3L1//CREB3L3//CREB3L4//CREB5//EDN1//EDNRB//EGFR//FOS//GM5741//GNA15//GNAI1//GNAI3//GNAO1//GNAS//GNB1//GNB3//GNB4//GNB5//GNG11//GNG12//GNG13//GNG2//GNG3//GNG4//GNG5//GNG7//GNG8//GNGT2//GRB2//HRAS//JUN//KRAS//MAP2K1//M…
mmu04920	Adipocytokine signaling pathway	http://www.genome.jp/kegg-bin/show_pathway?mmu04920+78625+100705+94180+14081+74205+433256+216739+11450+72674+68465+11604+11651+11652+23797+207565+12491+12675+12894+12895+78070+14377+14378+68401+16150+16151+16367+384783+16369+16370+16452+16847+26414+26419+56717+18033+18035+18036+18037+109648+18534+74551+18976+19013+19017+105787+108079+108097+19082+108099+18761+19247+19697+20181+20182+20183+20525+2…	3.40616e-05	63	6009	71	8874	0.000266948	4.46774	0.010484	1700061G19RIK//ACACB//ACSBG1//ACSL1//ACSL3//ACSL5//ACSL6//ADIPOQ//ADIPOR1//ADIPOR2//AGRP//AKT1//AKT2//AKT3//CAMKK2//CD36//CHUK//CPT1A//CPT1B//CPT1C//G6PC//G6PC2//G6PC3//IKBKB//IKBKG//IRS1//IRS2//IRS3//IRS4//JAK2//LEPR//MAPK10//MAPK8//MTOR//NFKB1//NFKBIA//NFKBIB//NFKBIE//NPY//PCK1//PCK2//POMC//PPARA//PPARGC1A//PRKAA1//PRKAA2//PRKAB2//PRKAG1//PRKAG2//PRKCQ//PTPN11//RELA//RXRA//RXRB//RXRG//SLC2A1//S…
mmu04664	Fc epsilon RI signaling pathway	http://www.genome.jp/kegg-bin/show_pathway?mmu04664+11651+11652+23797+11689+11690+12229+12981+14125+14127+14360+14389+14784+15461+16163+16187+16189+16191+16653+16797+16822+17096+26395+26396+26397+26398+26399+26400+26414+19094+29857+26415+26416+26417+26419+18176+18607+74769+18707+18708+18709+18710+18783+211429+232889+78390+329502+271844+234779+18750+19353+19354+170758+110157+20662+20963+21926+2232…	3.60864e-05	59	6009	66	8874	0.000276389	4.44266	0.009819	AKT1//AKT2//AKT3//ALOX5//ALOX5AP//BTK//CSF2//FCER1A//FCER1G//FYN//GAB2//GRB2//HRAS//IL13//IL3//IL4//IL5//KRAS//LAT//LCP2//LYN//MAP2K1//MAP2K2//MAP2K3//MAP2K4//MAP2K6//MAP2K7//MAPK10//MAPK11//MAPK12//MAPK13//MAPK14//MAPK3//MAPK8//NRAS//PDPK1//PIK3CB//PIK3CD//PIK3R1//PIK3R2//PIK3R3//PLA2G4A//PLA2G4B//PLA2G4C//PLA2G4D//PLA2G4E//PLA2G4F//PLCG2//PRKCA//RAC1//RAC2//RAC3//RAF1//SOS1//SYK//TNF//VAV1//VAV…
mmu05132	Salmonella infection	http://www.genome.jp/kegg-bin/show_pathway?mmu05132+67653+11308+11461+11465+56444+54130+226977+66713+74117+242894+66395+100041194+11651+11652+23797+12306+622434+67166+56443+11867+76709+56378+67771+12018+12028+12043+11797+11796+101314+12362+12367+12370+12475+12540+12675+110750+12387+13063+13067+20430+76884+19157+19158+19159+72318+13191+69654+53598+67665+59288+22428+13430+13424+13426+235661+234663+…	4.07767e-05	199	6009	252	8874	0.000305372	4.38959	0.033117	4930544G11RIK//ABI1//ACTB//ACTG1//ACTR10//ACTR1A//ACTR1B//ACTR2//ACTR3//ACTR3B//AHNAK//AHNAK2//AKT1//AKT2//AKT3//ANXA2//ARHGEF26//ARL8B//ARPC1A//ARPC1B//ARPC2//ARPC3//ARPC5//BAK1//BAX//BCL2//BIRC2//BIRC3//BRK1//CASP1//CASP3//CASP8//CD14//CDC42//CHUK//CSE1L//CTNNB1//CYCS//CYCT//CYFIP1//CYFIP2//CYTH1//CYTH2//CYTH3//CYTH4//DCTN1//DCTN2//DCTN3//DCTN4//DCTN5//DCTN6//DNM2//DYNC1H1//DYNC1I1//DYNC1LI1//D…
mmu05210	Colorectal cancer	http://www.genome.jp/kegg-bin/show_pathway?mmu05210+67653+11651+11652+23797+11789+23805+72993+11839+12005+12006+12015+12018+12028+170770+12043+12125+11799+109880+12367+12371+12443+12575+12387+13063+13067+13176+107986+13645+13649+14281+13197+17873+23882+14784+56637+15461+16476+16653+16842+26395+26396+26414+26417+26419+17350+17685+56717+18176+74769+18707+18708+18709+18710+58801+27015+19353+19354+17…	4.84501e-05	76	6009	88	8874	0.000345816	4.31471	0.012648	4930544G11RIK//AKT1//AKT2//AKT3//APC//APC2//APPL1//AREG//AXIN1//AXIN2//BAD//BAK1//BAX//BBC3//BCL2//BCL2L11//BIRC5//BRAF//CASP3//CASP9//CCND1//CDKN1A//CTNNB1//CYCS//CYCT//DCC//DDB2//EGF//EGFR//FOS//GADD45A//GADD45B//GADD45G//GRB2//GSK3B//HRAS//JUN//KRAS//LEF1//MAP2K1//MAP2K2//MAPK10//MAPK3//MAPK8//MLH1//MSH2//MTOR//NRAS//PIK3CB//PIK3CD//PIK3R1//PIK3R2//PIK3R3//PMAIP1//POLK//RAC1//RAC2//RAC3//RAF1/…
mmu05235	PD-L1 expression and PD-1 checkpoint pathway in cancer	http://www.genome.jp/kegg-bin/show_pathway?mmu05235+11651+11652+23797+11682+53314+74481+381319+12503+60533+12501+12504+12675+12995+13000+13001+13645+13649+78798+14281+15461+15979+15980+16150+16151+16451+16452+16476+16653+16797+16818+26395+26396+26397+26399+19094+29857+26415+26416+26417+56717+17874+18018+18019+18021+18033+18035+18036+18037+18176+18566+74769+18707+18708+18709+18710+19055+19057+1905…	4.84501e-05	76	6009	88	8874	0.000345816	4.31471	0.012648	AKT1//AKT2//AKT3//ALK//BATF//BATF2//BATF3//CD247//CD274//CD3E//CD4//CHUK//CSNK2A1//CSNK2A2//CSNK2B//EGF//EGFR//EML4//FOS//HRAS//IFNGR1//IFNGR2//IKBKB//IKBKG//JAK1//JAK2//JUN//KRAS//LAT//LCK//MAP2K1//MAP2K2//MAP2K3//MAP2K6//MAPK11//MAPK12//MAPK13//MAPK14//MAPK3//MTOR//MYD88//NFATC1//NFATC2//NFATC3//NFKB1//NFKBIA//NFKBIB//NFKBIE//NRAS//PDCD1//PIK3CB//PIK3CD//PIK3R1//PIK3R2//PIK3R3//PPP3CA//PPP3CC//…
mmu05010	Alzheimer disease	http://www.genome.jp/kegg-bin/show_pathway?mmu05010+11491+56436+11596+11651+11652+23797+228361+11783+11785+11789+23805+226548+208117+68318+11816+11820+11911+226641+68118+329015+76559+11937+11938+53313+11946+11947+66043+67126+11950+11951+67942+71679+11957+28080+17705+12005+12006+23821+12015+56208+109880+12288+12289+54652+12292+12313+12315+80796+494124+70405+12333+12334+12367+12370+12371+12568+1256…	4.92557e-05	283	6009	368	8874	0.000345816	4.30754	0.047096	ADAM17//ADRM1//AGER//AKT1//AKT2//AKT3//AMBRA1//APAF1//APBB1//APC//APC2//APH1A//APH1B//APH1C//APOE//APP//ATF4//ATF6//ATG101//ATG2A//ATG2B//ATP2A1//ATP2A2//ATP2A3//ATP5A1//ATP5B//ATP5D//ATP5E//ATP5F1//ATP5G1//ATP5G2//ATP5H//ATP5J//ATP5O//ATP6//AXIN1//AXIN2//BACE1//BAD//BECN1//BRAF//CACNA1C//CACNA1D//CACNA1F//CACNA1S//CALM1//CALM3//CALM4//CALM5//CALML3//CAPN1//CAPN2//CASP3//CASP8//CASP9//CDK5//CDK5R…
mmu05214	Glioma	http://www.genome.jp/kegg-bin/show_pathway?mmu05214+11651+11652+23797+12018+12028+109880+12313+12315+80796+494124+70405+52163+215303+12322+12323+108058+12325+12326+12443+12567+12571+12575+12578+107986+13555+242705+13557+13645+13649+13197+17873+23882+14784+15461+16000+16001+16653+26395+26396+26417+17246+56717+18176+18590+18591+18595+18596+74769+18707+18708+18709+18710+234779+27015+18750+18752+1921…	5.40237e-05	65	6009	74	8874	0.000371551	4.26742	0.010817	AKT1//AKT2//AKT3//BAK1//BAX//BRAF//CALM1//CALM3//CALM4//CALM5//CALML3//CAMK1//CAMK1G//CAMK2A//CAMK2B//CAMK2D//CAMK2G//CAMK4//CCND1//CDK4//CDK6//CDKN1A//CDKN2A//DDB2//E2F1//E2F2//E2F3//EGF//EGFR//GADD45A//GADD45B//GADD45G//GRB2//HRAS//IGF1//IGF1R//KRAS//MAP2K1//MAP2K2//MAPK3//MDM2//MTOR//NRAS//PDGFA//PDGFB//PDGFRA//PDGFRB//PIK3CB//PIK3CD//PIK3R1//PIK3R2//PIK3R3//PLCG2//POLK//PRKCA//PRKCG//PTEN//RA…
mmu04724	Glutamatergic synapse	http://www.genome.jp/kegg-bin/show_pathway?mmu04724+432530+210044+104110+224129+11512+11513+11514+11515+320129+12286+12288+12289+13385+224997+14660+216456+14645+100503710+14677+14679+14681+14682+14683+14688+14695+14696+14697+66066+14701+64337+14702+14704+14706+14707+14708+14709+14710+14799+14800+53623+14805+14806+14807+110637+14809+14810+14812+14813+14814+242443+170483+14816+108068+108069+268934+…	5.92257e-05	95	6009	113	8874	0.000399181	4.22749	0.01581	ADCY1//ADCY2//ADCY4//ADCY5//ADCY6//ADCY7//ADCY8//ADCY9//ADRBK2//CACNA1A//CACNA1C//CACNA1D//DLG4//DLGAP1//GLS//GLS2//GLUL//GM5741//GNAI1//GNAI3//GNAO1//GNAQ//GNAS//GNB1//GNB3//GNB4//GNB5//GNG11//GNG12//GNG13//GNG2//GNG3//GNG4//GNG5//GNG7//GNG8//GNGT2//GRIA1//GRIA2//GRIA3//GRIK1//GRIK2//GRIK3//GRIK4//GRIK5//GRIN1//GRIN2B//GRIN2C//GRIN2D//GRIN3A//GRIN3B//GRM1//GRM2//GRM3//GRM4//GRM6//GRM7//GRM8//HOM…
mmu04916	Melanogenesis	http://www.genome.jp/kegg-bin/show_pathway?mmu04916+50518+432530+210044+104110+224129+11512+11513+11514+11515+12313+12315+80796+494124+70405+12322+12323+108058+12325+12912+26427+208677+78284+12914+12387+13190+13542+13543+13544+13614+13618+14362+93897+57265+14365+14366+14367+14368+14369+14370+14677+14679+14681+14682+14683+56637+15461+16590+17311+16653+16842+26395+26396+26417+17199+17342+18176+1879…	6.3205e-05	85	6009	100	8874	0.000417649	4.19925	0.014145	A//ADCY1//ADCY2//ADCY4//ADCY5//ADCY6//ADCY7//ADCY8//ADCY9//CALM1//CALM3//CALM4//CALM5//CALML3//CAMK2A//CAMK2B//CAMK2D//CAMK2G//CREB1//CREB3L1//CREB3L3//CREB3L4//CREBBP//CTNNB1//DCT//DVL1//DVL2//DVL3//EDN1//EDNRB//FZD1//FZD10//FZD2//FZD3//FZD4//FZD5//FZD6//FZD7//FZD8//GNAI1//GNAI3//GNAO1//GNAQ//GNAS//GSK3B//HRAS//KIT//KITL//KRAS//LEF1//MAP2K1//MAP2K2//MAPK3//MC1R//MITF//NRAS//PLCB1//PLCB2//PLCB3//…
mmu04911	Insulin secretion	http://www.genome.jp/kegg-bin/show_pathway?mmu04911+20927+432530+210044+104110+224129+11512+11513+11514+11515+11517+11911+12915+11928+232975+27222+11931+11932+11933+67821+12288+12289+54652+12292+12322+12323+108058+12325+12424+12425+12671+12912+26427+208677+78284+231991+233081+11936+103988+14607+14652+14672+14682+14683+236781+16334+16440+16514+16531+72413+100502876+58802+84036+140492+140493+16534+…	8.0008e-05	74	6009	86	8874	0.000518514	4.09687	0.012315	ABCC8//ADCY1//ADCY2//ADCY4//ADCY5//ADCY6//ADCY7//ADCY8//ADCY9//ADCYAP1R1//ATF4//ATF6B//ATP1A1//ATP1A3//ATP1A4//ATP1B1//ATP1B2//ATP1B3//ATP1B4//CACNA1C//CACNA1D//CACNA1F//CACNA1S//CAMK2A//CAMK2B//CAMK2D//CAMK2G//CCK//CCKAR//CHRM3//CREB1//CREB3L1//CREB3L3//CREB3L4//CREB5//FFAR1//FXYD2//GCK//GIP//GLP1R//GNA11//GNAQ//GNAS//GPR119//INS2//ITPR3//KCNJ11//KCNMA1//KCNMB2//KCNMB3//KCNMB4//KCNN1//KCNN2//KCN…
mmu04912	GnRH signaling pathway	http://www.genome.jp/kegg-bin/show_pathway?mmu04912+432530+210044+104110+224129+11512+11513+11514+11515+11911+12288+12289+54652+12292+12313+12315+80796+494124+70405+12322+12323+108058+12325+12540+12640+13649+13653+14672+14682+14683+14784+15200+15461+16439+16440+16476+16653+16866+26395+26396+26397+26398+26399+26400+26401+26405+26407+26414+19094+29857+26415+26416+26417+23939+26419+17387+17390+18176…	8.77361e-05	77	6009	90	8874	0.000557869	4.05682	0.012814	ADCY1//ADCY2//ADCY4//ADCY5//ADCY6//ADCY7//ADCY8//ADCY9//ATF4//CACNA1C//CACNA1D//CACNA1F//CACNA1S//CALM1//CALM3//CALM4//CALM5//CALML3//CAMK2A//CAMK2B//CAMK2D//CAMK2G//CDC42//CGA//EGFR//EGR1//GNA11//GNAQ//GNAS//GRB2//HBEGF//HRAS//ITPR2//ITPR3//JUN//KRAS//LHB//MAP2K1//MAP2K2//MAP2K3//MAP2K4//MAP2K6//MAP2K7//MAP3K1//MAP3K2//MAP3K4//MAPK10//MAPK11//MAPK12//MAPK13//MAPK14//MAPK3//MAPK7//MAPK8//MMP14//M…
mmu05216	Thyroid cancer	http://www.genome.jp/kegg-bin/show_pathway?mmu05216+12018+12028+109880+76551+12443+12550+12575+12387+107986+13197+17873+23882+15461+16653+16842+26395+26396+26417+27057+18176+18211+18510+27015+19016+19713+20181+20182+20183+21414+21415+21416+21787+59069+108989+22059	9.01439e-05	35	6009	37	8874	0.000562565	4.04506	0.005825	BAK1//BAX//BRAF//CCDC6//CCND1//CDH1//CDKN1A//CTNNB1//DDB2//GADD45A//GADD45B//GADD45G//HRAS//KRAS//LEF1//MAP2K1//MAP2K2//MAPK3//NCOA4//NRAS//NTRK1//PAX8//POLK//PPARG//RET//RXRA//RXRB//RXRG//TCF7//TCF7L1//TCF7L2//TFG//TPM3//TPR//TRP53
mmu05223	Non-small cell lung cancer	http://www.genome.jp/kegg-bin/show_pathway?mmu05223+11651+11652+23797+11682+12015+12018+12028+109880+12371+12443+12567+12571+12575+12578+107986+13555+242705+13557+13645+13649+78798+13866+56484+13197+17873+23882+14784+15234+15461+16453+16572+16574+16653+26395+26396+26417+17295+18176+18607+74769+18707+18708+18709+18710+234779+27015+18750+18752+110157+218772+56289+54354+19645+19713+20181+20182+20183…	9.219e-05	63	6009	72	8874	0.000564873	4.03532	0.010484	AKT1//AKT2//AKT3//ALK//BAD//BAK1//BAX//BRAF//CASP9//CCND1//CDK4//CDK6//CDKN1A//CDKN2A//DDB2//E2F1//E2F2//E2F3//EGF//EGFR//EML4//ERBB2//FOXO3//GADD45A//GADD45B//GADD45G//GRB2//HGF//HRAS//JAK3//KIF5A//KIF5C//KRAS//MAP2K1//MAP2K2//MAPK3//MET//NRAS//PDPK1//PIK3CB//PIK3CD//PIK3R1//PIK3R2//PIK3R3//PLCG2//POLK//PRKCA//PRKCG//RAF1//RARB//RASSF1//RASSF5//RB1//RET//RXRA//RXRB//RXRG//SOS1//STAT3//STAT5A//ST…
mmu05414	Dilated cardiomyopathy	http://www.genome.jp/kegg-bin/show_pathway?mmu05414+11461+11464+11465+432530+210044+104110+224129+11512+11513+11514+11515+11606+11937+11938+53313+12288+12289+54652+12292+12293+56808+12294+319734+12295+12296+12297+12298+12300+140723+54378+81904+81905+13138+13726+14683+16000+213119+319480+16398+16399+16400+16401+16402+16403+16404+241226+104099+16410+16416+192897+16419+16420+16421+320910+16772+16905…	9.48214e-05	80	6009	94	8874	0.000570621	4.02309	0.013313	ACTB//ACTC1//ACTG1//ADCY1//ADCY2//ADCY4//ADCY5//ADCY6//ADCY7//ADCY8//ADCY9//AGT//ATP2A1//ATP2A2//ATP2A3//CACNA1C//CACNA1D//CACNA1F//CACNA1S//CACNA2D1//CACNA2D2//CACNA2D3//CACNA2D4//CACNB1//CACNB2//CACNB3//CACNB4//CACNG2//CACNG5//CACNG6//CACNG7//CACNG8//DAG1//EMD//GNAS//IGF1//ITGA10//ITGA11//ITGA2//ITGA2B//ITGA3//ITGA4//ITGA5//ITGA6//ITGA7//ITGA8//ITGA9//ITGAV//ITGB3//ITGB4//ITGB5//ITGB6//ITGB7//I…
mmu04142	Lysosome	http://www.genome.jp/kegg-bin/show_pathway?mmu04142+11305+56325+11432+11433+11764+11765+11767+11768+11769+252903+11774+11775+11776+55946+64933+11777+11778+67489+108011+11781+11782+11883+74008+11886+11975+21871+140494+114143+11984+11972+242341+108664+12512+12514+12752+12757+74325+67300+83429+19025+13030+13032+13034+13036+26898+13038+13039+64139+13040+13041+64138+13423+56629+67464+71665+66848+14387…	0.000102968	108	6009	131	8874	0.000608776	3.9873	0.017973	ABCA2//ABCB9//ACP2//ACP5//AP1B1//AP1G1//AP1M1//AP1M2//AP1S1//AP1S3//AP3B1//AP3B2//AP3D1//AP3M1//AP3M2//AP3S1//AP3S2//AP4B1//AP4E1//AP4M1//AP4S1//ARSA//ARSG//ASAH1//ATP6V0A1//ATP6V0A2//ATP6V0A4//ATP6V0B//ATP6V0C//ATP6V0D1//ATP6V0D2//ATP6V1H//CD63//CD68//CLN3//CLTA//CLTB//CLTC//CTNS//CTSA//CTSB//CTSC//CTSE//CTSH//CTSJ//CTSK//CTSL//CTSM//CTSS//CTSW//CTSZ//DNASE2A//DNASE2B//ENTPD4//FUCA1//FUCA2//GAA/…
mmu04727	GABAergic synapse	http://www.genome.jp/kegg-bin/show_pathway?mmu04727+268860+432530+210044+104110+224129+11512+11513+11514+11515+12286+12287+12288+12289+54652+12292+56486+57436+93739+54393+242425+14394+14395+14396+14397+110886+14400+14401+14402+14403+14404+14407+216643+14408+14409+14415+14417+14660+216456+14645+100503710+14677+14679+14681+14688+14695+14696+14697+66066+14701+64337+14702+14704+14706+14707+14708+1470…	0.000111833	76	6009	89	8874	0.000649786	3.95143	0.012648	ABAT//ADCY1//ADCY2//ADCY4//ADCY5//ADCY6//ADCY7//ADCY8//ADCY9//CACNA1A//CACNA1B//CACNA1C//CACNA1D//CACNA1F//CACNA1S//GABARAP//GABARAPL1//GABARAPL2//GABBR1//GABBR2//GABRA1//GABRA2//GABRA3//GABRA4//GABRA5//GABRB1//GABRB2//GABRB3//GABRD//GABRE//GABRG3//GABRP//GABRR1//GABRR2//GAD1//GAD2//GLS//GLS2//GLUL//GM5741//GNAI1//GNAI3//GNAO1//GNB1//GNB3//GNB4//GNB5//GNG11//GNG12//GNG13//GNG2//GNG3//GNG4//GNG5//…
mmu04931	Insulin resistance	http://www.genome.jp/kegg-bin/show_pathway?mmu04931+100705+11606+11651+11652+23797+12491+12894+12895+12912+26427+208677+78284+231991+74343+56458+14377+14378+68401+14583+14584+434233+56637+14936+232493+16150+16334+16337+16367+384783+26414+26419+76055+21428+208104+58805+56717+18033+18035+18127+22260+22259+18534+74551+18607+74769+18707+18708+18709+18710+19013+19017+19047+53412+228966+105651+105787+1…	0.000115929	92	6009	110	8874	0.000662172	3.93581	0.01531	ACACB//AGT//AKT1//AKT2//AKT3//CD36//CPT1A//CPT1B//CREB1//CREB3L1//CREB3L3//CREB3L4//CREB5//CRTC2//FOXO1//G6PC//G6PC2//G6PC3//GFPT1//GFPT2//GM5601//GSK3B//GYS1//GYS2//IKBKB//INS2//INSR//IRS1//IRS2//MAPK10//MAPK8//MGEA5//MLX//MLXIP//MLXIPL//MTOR//NFKB1//NFKBIA//NOS3//NR1H2//NR1H3//PCK1//PCK2//PDPK1//PIK3CB//PIK3CD//PIK3R1//PIK3R2//PIK3R3//PPARA//PPARGC1A//PPP1CC//PPP1R3C//PPP1R3D//PPP1R3E//PRKAA1//…
mmu04933	AGE-RAGE signaling pathway in diabetic complications	http://www.genome.jp/kegg-bin/show_pathway?mmu04933+11596+11606+11607+11608+11651+11652+23797+12028+12043+12367+20293+20296+12443+12540+12567+12576+12842+12825+12826+12827+12828+12829+12830+94216+13614+13653+14066+14268+56458+15461+15894+16176+16452+16476+16653+26414+19094+29857+26415+26416+26417+26419+17390+18018+18033+18127+237038+18176+74769+18707+18708+18709+18710+18712+18795+18796+18797+1879…	0.000134285	85	6009	101	8874	0.000754233	3.87197	0.014145	AGER//AGT//AGTR1A//AGTR1B//AKT1//AKT2//AKT3//BAX//BCL2//CASP3//CCL12//CCL2//CCND1//CDC42//CDK4//CDKN1B//COL1A1//COL3A1//COL4A1//COL4A2//COL4A3//COL4A4//COL4A5//COL4A6//EDN1//EGR1//F3//FN1//FOXO1//HRAS//ICAM1//IL1B//JAK2//JUN//KRAS//MAPK10//MAPK11//MAPK12//MAPK13//MAPK14//MAPK3//MAPK8//MMP2//NFATC1//NFKB1//NOS3//NOX1//NRAS//PIK3CB//PIK3CD//PIK3R1//PIK3R2//PIK3R3//PIM1//PLCB1//PLCB2//PLCB3//PLCB4//…
mmu05032	Morphine addiction	http://www.genome.jp/kegg-bin/show_pathway?mmu05032+432530+210044+104110+224129+11512+11513+11514+11515+11539+320129+109689+216869+12286+12287+54393+242425+14394+14395+14396+14397+110886+14400+14401+14402+14403+14404+14407+216643+14408+14409+100503710+14677+14679+14681+14683+14688+14695+14696+14697+66066+14701+64337+14702+14704+14706+14707+14708+14709+14710+14772+14773+26385+16521+16522+16524+183…	0.000192365	77	6009	91	8874	0.0010456	3.71587	0.012814	ADCY1//ADCY2//ADCY4//ADCY5//ADCY6//ADCY7//ADCY8//ADCY9//ADORA1//ADRBK2//ARRB1//ARRB2//CACNA1A//CACNA1B//GABBR1//GABBR2//GABRA1//GABRA2//GABRA3//GABRA4//GABRA5//GABRB1//GABRB2//GABRB3//GABRD//GABRE//GABRG3//GABRP//GABRR1//GABRR2//GM5741//GNAI1//GNAI3//GNAO1//GNAS//GNB1//GNB3//GNB4//GNB5//GNG11//GNG12//GNG13//GNG2//GNG3//GNG4//GNG5//GNG7//GNG8//GNGT2//GRK4//GRK5//GRK6//KCNJ5//KCNJ6//KCNJ9//OPRM1//P…
mmu05410	Hypertrophic cardiomyopathy	http://www.genome.jp/kegg-bin/show_pathway?mmu05410+11421+217246+11461+11464+11465+11606+11937+11938+53313+12288+12289+54652+12292+12293+56808+12294+319734+12295+12296+12297+12298+12300+140723+54378+81904+81905+13138+13614+13726+16000+213119+319480+16398+16399+16400+16401+16402+16403+16404+241226+104099+16410+16416+192897+16419+16420+16421+320910+16772+16905+17868+140781+17906+17897+105787+108079…	0.000192365	77	6009	91	8874	0.0010456	3.71587	0.012814	ACE//ACE3//ACTB//ACTC1//ACTG1//AGT//ATP2A1//ATP2A2//ATP2A3//CACNA1C//CACNA1D//CACNA1F//CACNA1S//CACNA2D1//CACNA2D2//CACNA2D3//CACNA2D4//CACNB1//CACNB2//CACNB3//CACNB4//CACNG2//CACNG5//CACNG6//CACNG7//CACNG8//DAG1//EDN1//EMD//IGF1//ITGA10//ITGA11//ITGA2//ITGA2B//ITGA3//ITGA4//ITGA5//ITGA6//ITGA7//ITGA8//ITGA9//ITGAV//ITGB3//ITGB4//ITGB5//ITGB6//ITGB7//ITGB8//LAMA1//LMNA//MYBPC3//MYH7//MYL2//MYL3//…
mmu05142	Chagas disease	http://www.genome.jp/kegg-bin/show_pathway?mmu05142+11421+217246+432530+11651+11652+23797+12062+12259+12260+12262+12266+12317+12370+20293+20296+20302+20304+12503+12501+12633+12675+14082+14102+14281+14672+14675+14676+14677+14679+14680+14681+14682+14683+15977+15979+15980+16150+16151+16153+16159+16176+16179+266632+16476+16644+385643+26398+26414+19094+29857+26415+26416+26417+26419+17874+18033+18035+1…	0.000217994	86	6009	103	8874	0.0011661	3.66155	0.014312	ACE//ACE3//ADCY1//AKT1//AKT2//AKT3//BDKRB2//C1QA//C1QB//C1QC//C3//CALR//CASP8//CCL12//CCL2//CCL3//CCL5//CD247//CD3E//CFLAR//CHUK//FADD//FAS//FOS//GNA11//GNA14//GNA15//GNAI1//GNAI3//GNAL//GNAO1//GNAQ//GNAS//IFNB1//IFNGR1//IFNGR2//IKBKB//IKBKG//IL10//IL12A//IL1B//IRAK1//IRAK4//JUN//KNG1//KNG2//MAP2K4//MAPK10//MAPK11//MAPK12//MAPK13//MAPK14//MAPK3//MAPK8//MYD88//NFKB1//NFKBIA//NOS2//PIK3CB//PIK3CD//…
mmu04910	Insulin signaling pathway	http://www.genome.jp/kegg-bin/show_pathway?mmu04910+107476+100705+11651+11652+23797+12015+109880+12313+12315+80796+494124+70405+12402+208650+12929+13684+13685+53413+14104+14120+14251+14252+56458+14377+14378+68401+103988+434233+14784+56637+14936+232493+15275+15277+212032+216019+15461+16150+212111+16332+16334+16337+16367+384783+16369+16370+16653+16890+26395+26396+26414+26417+26419+17346+56717+18176…	0.000227384	113	6009	139	8874	0.00119732	3.64324	0.018805	ACACA//ACACB//AKT1//AKT2//AKT3//BAD//BRAF//CALM1//CALM3//CALM4//CALM5//CALML3//CBL//CBLB//CRKL//EIF4E//EIF4EBP1//EXOC7//FASN//FBP2//FLOT1//FLOT2//FOXO1//G6PC//G6PC2//G6PC3//GCK//GM5601//GRB2//GSK3B//GYS1//GYS2//HK1//HK2//HK3//HKDC1//HRAS//IKBKB//INPP5A//INPPL1//INS2//INSR//IRS1//IRS2//IRS3//IRS4//KRAS//LIPE//MAP2K1//MAP2K2//MAPK10//MAPK3//MAPK8//MKNK1//MTOR//NRAS//PCK1//PCK2//PDE3B//PDPK1//PHKA1/…
mmu05412	Arrhythmogenic right ventricular cardiomyopathy	http://www.genome.jp/kegg-bin/show_pathway?mmu05412+11461+11465+11472+11474+11937+11938+53313+12288+12289+54652+12292+12293+56808+12294+319734+12295+12296+12297+12298+12300+140723+54378+81904+81905+12558+12385+216033+12387+13138+13506+13511+109620+13726+213119+319480+16398+16399+16400+16401+16402+16403+16404+241226+104099+16410+16416+192897+16419+16420+16421+320910+16480+16772+16842+16905+20191+2…	0.000251096	66	6009	77	8874	0.00130184	3.60016	0.010984	ACTB//ACTG1//ACTN2//ACTN3//ATP2A1//ATP2A2//ATP2A3//CACNA1C//CACNA1D//CACNA1F//CACNA1S//CACNA2D1//CACNA2D2//CACNA2D3//CACNA2D4//CACNB1//CACNB2//CACNB3//CACNB4//CACNG2//CACNG5//CACNG6//CACNG7//CACNG8//CDH2//CTNNA1//CTNNA3//CTNNB1//DAG1//DSC2//DSG2//DSP//EMD//ITGA10//ITGA11//ITGA2//ITGA2B//ITGA3//ITGA4//ITGA5//ITGA6//ITGA7//ITGA8//ITGA9//ITGAV//ITGB3//ITGB4//ITGB5//ITGB6//ITGB7//ITGB8//JUP//LAMA1//L…
mmu05231	Choline metabolism in cancer	http://www.genome.jp/kegg-bin/show_pathway?mmu05231+11651+11652+23797+12660+12651+13139+217480+227333+56077+110197+380921+320127+331374+110524+104418+13645+13649+13685+14281+14784+15461+16476+16653+18777+26395+26396+26414+26417+26419+56717+18176+236899+18590+18591+54635+71785+18595+18596+18607+74769+18707+18708+18709+18710+18720+18719+18783+211429+232889+78390+329502+271844+18805+18806+18750+1875…	0.000263732	82	6009	98	8874	0.00134663	3.57884	0.013646	AKT1//AKT2//AKT3//CHKA//CHKB//DGKA//DGKB//DGKD//DGKE//DGKG//DGKH//DGKI//DGKK//DGKQ//DGKZ//EGF//EGFR//EIF4EBP1//FOS//GRB2//HRAS//JUN//KRAS//LYPLA1//MAP2K1//MAP2K2//MAPK10//MAPK3//MAPK8//MTOR//NRAS//PCYT1B//PDGFA//PDGFB//PDGFC//PDGFD//PDGFRA//PDGFRB//PDPK1//PIK3CB//PIK3CD//PIK3R1//PIK3R2//PIK3R3//PIP5K1A//PIP5K1B//PLA2G4A//PLA2G4B//PLA2G4C//PLA2G4D//PLA2G4E//PLA2G4F//PLD1//PLD2//PRKCA//PRKCG//RAC1/…
mmu04929	GnRH secretion	http://www.genome.jp/kegg-bin/show_pathway?mmu04929+11651+11652+23797+109689+216869+12288+12289+54652+12291+58226+12292+12640+13983+54393+242425+14672+14682+76854+15165+15166+15168+15461+16439+16440+16514+16521+16522+16524+84036+140492+140493+16534+280287+114229+16653+16866+26395+26396+26417+18176+74769+18707+18708+18709+18710+18795+18796+18797+18798+18750+18752+110157+20750+22063+22067	0.000298964	55	6009	63	8874	0.00150374	3.52438	0.009153	AKT1//AKT2//AKT3//ARRB1//ARRB2//CACNA1C//CACNA1D//CACNA1F//CACNA1G//CACNA1H//CACNA1S//CGA//ESR2//GABBR1//GABBR2//GNA11//GNAQ//GPER1//HCN1//HCN2//HCN3//HRAS//ITPR2//ITPR3//KCNJ11//KCNJ5//KCNJ6//KCNJ9//KCNN1//KCNN2//KCNN3//KCNN4//KISS1//KISS1R//KRAS//LHB//MAP2K1//MAP2K2//MAPK3//NRAS//PIK3CB//PIK3CD//PIK3R1//PIK3R2//PIK3R3//PLCB1//PLCB2//PLCB3//PLCB4//PRKCA//PRKCG//RAF1//SPP1//TRPC1//TRPC5
mmu05222	Small cell lung cancer	http://www.genome.jp/kegg-bin/show_pathway?mmu05222+11651+11652+23797+11783+12018+12028+12043+12048+11797+11796+329581+12367+12371+12443+12447+12448+12567+12571+12575+12576+12579+12675+54124+12826+12827+12828+12829+12830+94216+13063+13067+107986+13555+242705+13557+14268+13197+17873+23882+16150+16151+16398+16399+16400+16403+16410+16772+16775+16776+16779+16780+23928+17187+18033+18035+18126+74769+18…	0.000318514	78	6009	93	8874	0.00157852	3.49687	0.012981	AKT1//AKT2//AKT3//APAF1//BAK1//BAX//BCL2//BCL2L1//BIRC2//BIRC3//BIRC7//CASP3//CASP9//CCND1//CCNE1//CCNE2//CDK4//CDK6//CDKN1A//CDKN1B//CDKN2B//CHUK//CKS1B//COL4A1//COL4A2//COL4A3//COL4A4//COL4A5//COL4A6//CYCS//CYCT//DDB2//E2F1//E2F2//E2F3//FN1//GADD45A//GADD45B//GADD45G//IKBKB//IKBKG//ITGA2//ITGA2B//ITGA3//ITGA6//ITGAV//LAMA1//LAMA4//LAMA5//LAMB2//LAMB3//LAMC3//MAX//NFKB1//NFKBIA//NOS2//PIK3CB//PI…
mmu05213	Endometrial cancer	http://www.genome.jp/kegg-bin/show_pathway?mmu05213+11651+11652+23797+11789+23805+12005+12006+12015+12018+12028+109880+12371+12443+12550+12575+12385+216033+12387+107986+13645+13649+13866+56484+13197+17873+23882+14784+56637+15461+16202+16653+16842+26395+26396+26417+17350+18176+18607+74769+18707+18708+18709+18710+27015+19211+110157+20662+21414+21415+21416+22059	0.000335336	51	6009	58	8874	0.0016378	3.47452	0.008487	AKT1//AKT2//AKT3//APC//APC2//AXIN1//AXIN2//BAD//BAK1//BAX//BRAF//CASP9//CCND1//CDH1//CDKN1A//CTNNA1//CTNNA3//CTNNB1//DDB2//EGF//EGFR//ERBB2//FOXO3//GADD45A//GADD45B//GADD45G//GRB2//GSK3B//HRAS//ILK//KRAS//LEF1//MAP2K1//MAP2K2//MAPK3//MLH1//NRAS//PDPK1//PIK3CB//PIK3CD//PIK3R1//PIK3R2//PIK3R3//POLK//PTEN//RAF1//SOS1//TCF7//TCF7L1//TCF7L2//TRP53
mmu04512	ECM-receptor interaction	http://www.genome.jp/kegg-bin/show_pathway?mmu04512+11603+12491+12505+12643+12842+12824+12826+12827+12828+12829+12830+94216+12833+12834+12835+665033+245026+12840+12841+12845+13138+13406+14268+231470+329872+242022+14723+14724+14729+243816+54368+15366+15530+15891+213119+319480+16398+16399+16400+16401+16402+16403+16404+241226+104099+16410+16416+192897+16419+16420+16421+320910+16772+16775+16776+16779…	0.000383884	74	6009	88	8874	0.00184813	3.4158	0.012315	AGRN//CD36//CD44//CHAD//COL1A1//COL2A1//COL4A1//COL4A2//COL4A3//COL4A4//COL4A5//COL4A6//COL6A1//COL6A2//COL6A3//COL6A5//COL6A6//COL9A2//COL9A3//COMP//DAG1//DMP1//FN1//FRAS1//FREM1//FREM2//GP1BA//GP1BB//GP5//GP6//GP9//HMMR//HSPG2//IBSP//ITGA10//ITGA11//ITGA2//ITGA2B//ITGA3//ITGA4//ITGA5//ITGA6//ITGA7//ITGA8//ITGA9//ITGAV//ITGB3//ITGB4//ITGB5//ITGB6//ITGB7//ITGB8//LAMA1//LAMA4//LAMA5//LAMB2//LAMB3/…
mmu04210	Apoptosis	http://www.genome.jp/kegg-bin/show_pathway?mmu04210+11461+11465+11651+11652+23797+11783+11911+11920+12015+12018+12028+170770+12043+12044+12048+12125+11797+11796+11799+12333+12334+12367+12368+12370+12371+12633+12675+12983+12984+13030+13032+13036+13038+13039+13040+13041+64138+13063+13067+69601+13163+13198+13347+13368+66593+13666+13665+13804+78943+14082+14102+14281+13197+17873+23882+15461+12123+6470…	0.000403814	110	6009	136	8874	0.00191669	3.39382	0.018306	ACTB//ACTG1//AKT1//AKT2//AKT3//APAF1//ATF4//ATM//BAD//BAK1//BAX//BBC3//BCL2//BCL2A1A//BCL2L1//BCL2L11//BIRC2//BIRC3//BIRC5//CAPN1//CAPN2//CASP3//CASP6//CASP8//CASP9//CFLAR//CHUK//CSF2RB//CSF2RB2//CTSB//CTSC//CTSH//CTSK//CTSL//CTSS//CTSW//CTSZ//CYCS//CYCT//DAB2IP//DAXX//DDIT3//DFFA//DFFB//DIABLO//EIF2AK3//EIF2S1//ENDOG//ERN1//FADD//FAS//FOS//GADD45A//GADD45B//GADD45G//HRAS//HRK//HTRA2//IKBKB//IKBK…
mmu04380	Osteoclast differentiation	http://www.genome.jp/kegg-bin/show_pathway?mmu04380+11433+11651+11652+23797+17060+12229+12311+12326+12675+12912+12977+12978+13038+13057+74256+14129+14131+246256+14200+14281+14282+14283+14284+14360+14389+100038909+751864+14784+15975+15976+15977+15979+15980+16150+16151+16176+16177+16391+16416+16451+16476+16477+16478+16818+16822+18726+26395+26399+26400+53859+26409+26414+19094+29857+26415+26416+26417…	0.000417518	104	6009	128	8874	0.00195422	3.37933	0.017307	ACP5//AKT1//AKT2//AKT3//BLNK//BTK//CALCR//CAMK4//CHUK//CREB1//CSF1//CSF1R//CTSK//CYBA//CYLD//FCGR1//FCGR3//FCGR4//FHL2//FOS//FOSB//FOSL1//FOSL2//FYN//GAB2//GM14548//GM9733//GRB2//IFNAR1//IFNAR2//IFNB1//IFNGR1//IFNGR2//IKBKB//IKBKG//IL1B//IL1R1//IRF9//ITGB3//JAK1//JUN//JUNB//JUND//LCK//LCP2//LILRA6//MAP2K1//MAP2K6//MAP2K7//MAP3K14//MAP3K7//MAPK10//MAPK11//MAPK12//MAPK13//MAPK14//MAPK3//MAPK8//MITF…
mmu04137	Mitophagy - animal	http://www.genome.jp/kegg-bin/show_pathway?mmu04137+228361+11911+11793+245860+213948+12048+94044+56208+12176+76815+17684+12995+13000+13001+13555+13666+66437+56484+72018+56486+57436+93739+15461+16476+16653+26414+26419+67414+170731+17342+17532+17966+18176+71648+50873+72542+68943+19349+19697+59040+214952+20130+66922+20683+18412+20779+52440+66687+233204+209446+21425+22059+22186+22187+22241+14479+84092	0.000437917	57	6009	66	8874	0.00202161	3.35861	0.009486	AMBRA1//ATF4//ATG5//ATG9A//ATG9B//BCL2L1//BCL2L13//BECN1//BNIP3//CALCOCO2//CITED2//CSNK2A1//CSNK2A2//CSNK2B//E2F1//EIF2AK3//FIS1//FOXO3//FUNDC1//GABARAP//GABARAPL1//GABARAPL2//HRAS//JUN//KRAS//MAPK10//MAPK8//MFN1//MFN2//MITF//MRAS//NBR1//NRAS//OPTN//PARK2//PGAM5//PINK1//RAB7//RELA//RHOT1//RHOT2//RRAS//RRAS2//SP1//SQSTM1//SRC//TAX1BP1//TBC1D15//TBC1D17//TFE3//TFEB//TRP53//UBA52//UBB//ULK1//USP15//…
mmu05215	Prostate cancer	http://www.genome.jp/kegg-bin/show_pathway?mmu05215+11651+11652+23797+11911+12015+12043+109880+12371+12443+12447+12448+12575+12576+12675+12912+26427+208677+78284+231991+12914+12387+13555+242705+13557+13645+13649+13866+13876+104156+14182+56458+14784+56637+14869+15461+15519+15516+16000+16001+16150+16151+16178+16334+23920+16653+16842+26395+26396+26417+17246+17395+56717+18033+18035+18176+18590+18591+…	0.000518231	82	6009	99	8874	0.00236005	3.28548	0.013646	AKT1//AKT2//AKT3//ATF4//BAD//BCL2//BRAF//CASP9//CCND1//CCNE1//CCNE2//CDKN1A//CDKN1B//CHUK//CREB1//CREB3L1//CREB3L3//CREB3L4//CREB5//CREBBP//CTNNB1//E2F1//E2F2//E2F3//EGF//EGFR//ERBB2//ERG//ETV5//FGFR1//FOXO1//GRB2//GSK3B//GSTP2//HRAS//HSP90AA1//HSP90AB1//IGF1//IGF1R//IKBKB//IKBKG//IL1R2//INS2//INSRR//KRAS//LEF1//MAP2K1//MAP2K2//MAPK3//MDM2//MMP9//MTOR//NFKB1//NFKBIA//NRAS//PDGFA//PDGFB//PDGFC//PD…
mmu04211	Longevity regulating pathway	http://www.genome.jp/kegg-bin/show_pathway?mmu04211+432530+210044+104110+224129+11512+11513+11514+11515+11450+72674+68465+11651+67605+11652+23797+72993+11911+12915+68118+11793+12028+12326+207565+12912+26427+208677+78284+231991+77683+110147+13684+13685+56458+56484+15461+16000+16001+16334+16337+16367+384783+16369+16370+16591+16653+56717+18033+18176+74769+18707+18708+18709+18710+19016+19017+105787+1…	0.000619728	75	6009	90	8874	0.00275873	3.2078	0.012481	ADCY1//ADCY2//ADCY4//ADCY5//ADCY6//ADCY7//ADCY8//ADCY9//ADIPOQ//ADIPOR1//ADIPOR2//AKT1//AKT1S1//AKT2//AKT3//APPL1//ATF4//ATF6B//ATG101//ATG5//BAX//CAMK4//CAMKK2//CREB1//CREB3L1//CREB3L3//CREB3L4//CREB5//EHMT1//EHMT2//EIF4E//EIF4EBP1//FOXO1//FOXO3//HRAS//IGF1//IGF1R//INS2//INSR//IRS1//IRS2//IRS3//IRS4//KL//KRAS//MTOR//NFKB1//NRAS//PIK3CB//PIK3CD//PIK3R1//PIK3R2//PIK3R3//PPARG//PPARGC1A//PRKAA1//PR…
mmu04310	Wnt signaling pathway	http://www.genome.jp/kegg-bin/show_pathway?mmu04310+67653+11789+23805+12005+12006+12234+12301+12322+12323+108058+12325+73739+12443+12445+67772+12914+93687+27373+12995+13000+13001+13016+13017+12387+67087+18163+26965+208846+76441+56811+13542+13543+13544+103583+14283+14296+212398+14362+93897+57265+14365+14366+14367+14368+14369+14370+14735+56637+16348+16476+16842+14160+329252+16973+26409+26414+26419+…	0.000622147	133	6009	168	8874	0.00275873	3.20611	0.022133	4930544G11RIK//APC//APC2//AXIN1//AXIN2//BTRC//CACYBP//CAMK2A//CAMK2B//CAMK2D//CAMK2G//CBY1//CCND1//CCND3//CHD8//CREBBP//CSNK1A1//CSNK1E//CSNK2A1//CSNK2A2//CSNK2B//CTBP1//CTBP2//CTNNB1//CTNNBIP1//CTNND2//CUL1//DAAM1//DAAM2//DKK2//DVL1//DVL2//DVL3//FBXW11//FOSL1//FRAT1//FRAT2//FZD1//FZD10//FZD2//FZD3//FZD4//FZD5//FZD6//FZD7//FZD8//GPC4//GSK3B//INVS//JUN//LEF1//LGR5//LGR6//LRP5//MAP3K7//MAPK10//MAPK…
mmu04640	Hematopoietic cell lineage	http://www.genome.jp/kegg-bin/show_pathway?mmu04640+16790+12475+12478+12479+12480+12481+12483+12484+12489+12491+12493+12494+12501+12504+12505+12507+13136+12509+333883+12516+12525+12526+12527+12902+12977+12978+12981+12982+12985+12986+21673+13856+13857+14128+14129+14255+14256+100042555+14723+14724+14729+54368+14934+14960+14998+15000+100504404+14969+15001+15002+16156+16157+16158+16176+16177+16178+16…	0.000632221	78	6009	94	8874	0.00276699	3.19913	0.012981	ANPEP//CD14//CD19//CD1D1//CD1D2//CD2//CD22//CD24A//CD33//CD36//CD37//CD38//CD3E//CD4//CD44//CD5//CD55//CD59A//CD59B//CD7//CD8A//CD8B1//CD9//CR2//CSF1//CSF1R//CSF2//CSF2RA//CSF3//CSF3R//DNTT//EPO//EPOR//FCER2A//FCGR1//FLT3//FLT3L//GM13305//GP1BA//GP1BB//GP5//GP9//GYPA//H2-AA//H2-DMA//H2-DMB2//H2-EA-PS//H2-EB1//H2-OA//H2-OB//IL11//IL11RA1//IL11RA2//IL1B//IL1R1//IL1R2//IL3//IL4//IL4RA//IL5//IL7//IL9…
mmu05017	Spinocerebellar ataxia	http://www.genome.jp/kegg-bin/show_pathway?mmu05017+56436+114896+69597+11651+11652+23797+228361+68118+329015+76559+11937+11938+53313+20238+54138+52335+20239+233871+110616+65115+56208+12286+71722+13063+13067+13131+78943+14169+14682+14799+14800+53623+14810+14812+14813+14814+242443+170483+14816+16439+16440+81601+16504+26408+26414+26419+215999+56717+17927+18044+67134+641340+67013+18610+226153+74769+1…	0.000668966	113	6009	141	8874	0.00289028	3.1746	0.018805	ADRM1//AFG3L1//AFG3L2//AKT1//AKT2//AKT3//AMBRA1//ATG101//ATG2A//ATG2B//ATP2A1//ATP2A2//ATP2A3//ATXN1//ATXN10//ATXN1L//ATXN2//ATXN2L//ATXN3//BEAN1//BECN1//CACNA1A//CIC//CYCS//CYCT//DAB1//ERN1//FGF14//GNAQ//GRIA1//GRIA2//GRIA3//GRIN1//GRIN2B//GRIN2C//GRIN2D//GRIN3A//GRIN3B//GRM1//ITPR2//ITPR3//KAT5//KCNC3//MAP3K5//MAPK10//MAPK8//MCU//MTOR//MYOD1//NFYA//NOP56//NRBF2//OMA1//PDYN//PEO1//PIK3CB//PIK3CD…
mmu05219	Bladder cancer	http://www.genome.jp/kegg-bin/show_pathway?mmu05219+109880+12443+12550+12567+12575+12578+69635+13143+13144+13555+242705+13557+13645+13649+13866+14184+15200+15461+16653+26395+26396+26417+17246+83996+17390+17395+18176+110157+56289+19645+73086+20779+21825+22059+72962+22270+22339	0.000737483	37	6009	41	8874	0.00314597	3.13225	0.006157	BRAF//CCND1//CDH1//CDK4//CDKN1A//CDKN2A//DAPK1//DAPK2//DAPK3//E2F1//E2F2//E2F3//EGF//EGFR//ERBB2//FGFR3//HBEGF//HRAS//KRAS//MAP2K1//MAP2K2//MAPK3//MDM2//MMP1B//MMP2//MMP9//NRAS//RAF1//RASSF1//RB1//RPS6KA5//SRC//THBS1//TRP53//TYMP//UPK3A//VEGFA
mmu04530	Tight junction	http://www.genome.jp/kegg-bin/show_pathway?mmu04530+67653+11461+11465+109711+60595+66713+74117+242894+27494+75723+70497+102098+16800+56443+11867+76709+56378+67771+12289+12443+12479+12480+12540+12567+70737+68178+12737+58187+18417+57255+56173+60363+239931+56492+242653+12738+75677+100039801+12739+12740+12741+54419+53624+13043+23859+53310+13866+14463+15163+15525+12695+67374+83964+16476+16897+217325+1…	0.000868079	131	6009	166	8874	0.00365678	3.06144	0.021801	4930544G11RIK//ACTB//ACTG1//ACTN1//ACTN4//ACTR2//ACTR3//ACTR3B//AMOT//AMOTL1//ARHGAP17//ARHGEF18//ARHGEF2//ARPC1A//ARPC1B//ARPC2//ARPC3//ARPC5//CACNA1D//CCND1//CD1D1//CD1D2//CDC42//CDK4//CGN//CGNL1//CLDN1//CLDN10//CLDN11//CLDN13//CLDN14//CLDN15//CLDN17//CLDN18//CLDN19//CLDN2//CLDN22//CLDN24//CLDN3//CLDN4//CLDN5//CLDN6//CLDN7//CTTN//DLG2//DLG3//ERBB2//GATA4//HCLS1//HSPA4//INADL//JAM2//JAM3//JUN//L…
mmu05100	Bacterial invasion of epithelial cells	http://www.genome.jp/kegg-bin/show_pathway?mmu05100+67653+11461+11465+66713+74117+242894+78514+622434+56443+11867+76709+56378+67771+12927+12389+12390+12391+12402+12488+12540+12550+12757+74325+67300+12929+12385+216033+12387+13043+13429+13430+140580+140579+234683+14268+14388+15163+16202+16402+71890+17295+74769+18707+18708+18709+18710+14083+19303+19353+11848+54204+52398+71089+24050+56526+20362+53860…	0.000879336	64	6009	76	8874	0.00365847	3.05585	0.010651	4930544G11RIK//ACTB//ACTG1//ACTR2//ACTR3//ACTR3B//ARHGAP10//ARHGEF26//ARPC1A//ARPC1B//ARPC2//ARPC3//ARPC5//BCAR1//CAV1//CAV2//CAV3//CBL//CD2AP//CDC42//CDH1//CLTA//CLTB//CLTC//CRKL//CTNNA1//CTNNA3//CTNNB1//CTTN//DNM1//DNM2//ELMO1//ELMO2//ELMO3//FN1//GAB1//HCLS1//ILK//ITGA5//MAD2L2//MET//PIK3CB//PIK3CD//PIK3R1//PIK3R2//PIK3R3//PTK2//PXN//RAC1//RHOA//SEPT1//SEPT11//SEPT12//SEPT3//SEPT6//SEPT8//SEPT9…
mmu04270	Vascular smooth muscle contraction	http://www.genome.jp/kegg-bin/show_pathway?mmu04270+67653+11475+432530+210044+104110+224129+11512+11513+11514+11515+11535+11540+11541+11549+11548+11550+11606+11607+11608+16801+69632+11998+54140+26361+109880+12288+12289+54652+12292+12310+116903+109624+12313+12315+80796+494124+70405+13119+13614+13616+13617+434233+14672+14673+14674+14682+14683+239134+16439+16440+16531+72413+100502876+58802+16532+263…	0.000924498	114	6009	143	8874	0.00379946	3.03409	0.018972	4930544G11RIK//ACTA2//ADCY1//ADCY2//ADCY4//ADCY5//ADCY6//ADCY7//ADCY8//ADCY9//ADM//ADORA2A//ADORA2B//ADRA1A//ADRA1B//ADRA1D//AGT//AGTR1A//AGTR1B//ARHGEF1//ARHGEF12//AVP//AVPR1A//AVPR1B//BRAF//CACNA1C//CACNA1D//CACNA1F//CACNA1S//CALCA//CALCB//CALD1//CALM1//CALM3//CALM4//CALM5//CALML3//CYP4A14//EDN1//EDN3//EDNRA//GM5601//GNA11//GNA12//GNA13//GNAQ//GNAS//GUCY1B2//ITPR2//ITPR3//KCNMA1//KCNMB2//KCNMB3…
mmu00240	Pyrimidine metabolism	http://www.genome.jp/kegg-bin/show_pathway?mmu00240+633979+69719+76025+72269+66588+22169+51797+55936+13178+320685+66422+64705+21915+110074+18605+209558+215446+67464+12499+12497+72090+100862375+18102+18103+79059+56520+54369+171567+50773+230718+76952+107569+68106+23959+103850+66401+20133+20135+382985+21877+57813+72962+22171+80914+68556+22247+103149+22271+76654+331487	0.00108835	50	6009	58	8874	0.00436635	2.96323	0.008321	AK9//CAD//CANT1//CDA//CMPK1//CMPK2//CTPS//CTPS2//DCK//DCTD//DCTPP1//DPYS//DTYMK//DUT//ENPP1//ENPP3//ENTPD3//ENTPD4//ENTPD5//ENTPD6//ENTPD8//GM21685//NME1//NME2//NME3//NME4//NME6//NME7//NT5C//NT5C1A//NT5C2//NT5C3//NT5C3B//NT5E//NT5M//NUDT2//RRM1//RRM2//RRM2B//TK1//TK2//TYMP//TYMS//UCK2//UCKL1//UMPS//UPB1//UPP1//UPP2//UPRT
mmu04370	VEGF signaling pathway	http://www.genome.jp/kegg-bin/show_pathway?mmu04370+11651+11652+23797+12015+12371+12540+15461+16542+16653+26395+26396+19094+29857+26415+26416+26417+17164+102626+18019+18127+18176+74769+18707+18708+18709+18710+18783+211429+232889+78390+329502+271844+234779+19055+19057+19058+18750+18752+14083+19303+19353+19354+170758+110157+27371+216148+20698+56632+20779+22339	0.00108835	50	6009	58	8874	0.00436635	2.96323	0.008321	AKT1//AKT2//AKT3//BAD//CASP9//CDC42//HRAS//KDR//KRAS//MAP2K1//MAP2K2//MAPK11//MAPK12//MAPK13//MAPK14//MAPK3//MAPKAPK2//MAPKAPK3//NFATC2//NOS3//NRAS//PIK3CB//PIK3CD//PIK3R1//PIK3R2//PIK3R3//PLA2G4A//PLA2G4B//PLA2G4C//PLA2G4D//PLA2G4E//PLA2G4F//PLCG2//PPP3CA//PPP3CC//PPP3R1//PRKCA//PRKCG//PTK2//PXN//RAC1//RAC2//RAC3//RAF1//SH2D2A//SHC2//SPHK1//SPHK2//SRC//VEGFA
mmu01521	EGFR tyrosine kinase inhibitor resistance	http://www.genome.jp/kegg-bin/show_pathway?mmu01521+11651+11652+23797+26362+12015+12028+12043+12048+12125+109880+13645+13649+13684+13685+13866+13867+14173+14184+56484+14388+14456+14784+56637+15234+15461+16000+16001+16451+16452+16542+16653+26395+26396+26417+17295+56717+18015+18176+211323+100042150+18590+18591+54635+71785+18595+18596+74769+18707+18708+18709+18710+234779+18750+18752+19211+110157+725…	0.00114113	66	6009	79	8874	0.00452426	2.94266	0.010984	AKT1//AKT2//AKT3//AXL//BAD//BAX//BCL2//BCL2L1//BCL2L11//BRAF//EGF//EGFR//EIF4E//EIF4EBP1//ERBB2//ERBB3//FGF2//FGFR3//FOXO3//GAB1//GAS6//GRB2//GSK3B//HGF//HRAS//IGF1//IGF1R//JAK1//JAK2//KDR//KRAS//MAP2K1//MAP2K2//MAPK3//MET//MTOR//NF1//NRAS//NRG1//NRG2//PDGFA//PDGFB//PDGFC//PDGFD//PDGFRA//PDGFRB//PIK3CB//PIK3CD//PIK3R1//PIK3R2//PIK3R3//PLCG2//PRKCA//PRKCG//PTEN//RAF1//RPS6KB1//RPS6KB2//SHC1//SHC2/…
mmu05166	Human T-cell leukemia virus 1 infection	http://www.genome.jp/kegg-bin/show_pathway?mmu05166+75471+432530+210044+104110+224129+11512+11513+11514+11515+11651+11652+23797+17222+99152+52206+59008+56317+11911+12915+11920+245000+12010+12028+12048+12317+12330+12443+12445+12447+12448+12501+12504+69957+107995+52563+217232+12567+12575+12578+12579+12580+12649+50883+12675+12912+26427+208677+78284+231991+12914+382056+74343+70461+12981+13555+242705+…	0.00133626	189	6009	247	8874	0.00523626	2.87411	0.031453	1700009N14RIK//ADCY1//ADCY2//ADCY4//ADCY5//ADCY6//ADCY7//ADCY8//ADCY9//AKT1//AKT2//AKT3//ANAPC1//ANAPC2//ANAPC4//ANAPC5//ANAPC7//ATF4//ATF6B//ATM//ATR//B2M//BAX//BCL2L1//CALR//CANX//CCND1//CCND3//CCNE1//CCNE2//CD3E//CD4//CDC16//CDC20//CDC23//CDC27//CDK4//CDKN1A//CDKN2A//CDKN2B//CDKN2C//CHEK1//CHEK2//CHUK//CREB1//CREB3L1//CREB3L3//CREB3L4//CREB5//CREBBP//CRTC1//CRTC2//CRTC3//CSF2//E2F1//E2F2//E2F3…
mmu04961	Endocrine and other factor-regulated calcium reabsorption	http://www.genome.jp/kegg-bin/show_pathway?mmu04961+11512+11515+11771+11772+71770+11773+11928+232975+27222+11931+11932+11933+67821+67972+11941+320707+381290+12062+12307+12757+74325+67300+13429+13430+13982+11936+14682+14683+16591+16612+16623+16613+13646+16617+16618+18050+16622+18795+18796+18797+18798+18747+18749+18750+18752+19226+19228+20541+110891+110893+194352+22337	0.0015135	52	6009	61	8874	0.00586264	2.82002	0.008654	ADCY6//ADCY9//AP2A1//AP2A2//AP2B1//AP2M1//ATP1A1//ATP1A3//ATP1A4//ATP1B1//ATP1B2//ATP1B3//ATP1B4//ATP2B1//ATP2B2//ATP2B3//ATP2B4//BDKRB2//CALB1//CLTA//CLTB//CLTC//DNM1//DNM2//ESR1//FXYD2//GNAQ//GNAS//KL//KLK1//KLK1B1//KLK1B11//KLK1B22//KLK1B24//KLK1B26//KLK1B3//KLK1B5//PLCB1//PLCB2//PLCB3//PLCB4//PRKACA//PRKACB//PRKCA//PRKCG//PTH//PTH1R//SLC8A1//SLC8A2//SLC8A3//TRPV5//VDR
mmu04218	Cellular senescence	http://www.genome.jp/kegg-bin/show_pathway?mmu04218+11651+11652+23797+11920+245000+12234+12289+12313+12315+80796+494124+70405+12333+12334+268697+209091+12443+12445+12447+12448+12530+12534+12567+12571+12575+12578+12579+12649+50883+13555+242705+13557+104394+13559+13685+23871+103583+56458+56484+13197+17873+23882+14463+100529082+434233+630294+14963+14964+14972+224756+333715+224753+399549+14990+14991+…	0.0016783	143	6009	184	8874	0.00642713	2.77513	0.023798	AKT1//AKT2//AKT3//ATM//ATR//BTRC//CACNA1D//CALM1//CALM3//CALM4//CALM5//CALML3//CAPN1//CAPN2//CCNB1//CCNB3//CCND1//CCND3//CCNE1//CCNE2//CDC25A//CDK1//CDK4//CDK6//CDKN1A//CDKN2A//CDKN2B//CHEK1//CHEK2//E2F1//E2F2//E2F3//E2F4//E2F5//EIF4EBP1//ETS1//FBXW11//FOXO1//FOXO3//GADD45A//GADD45B//GADD45G//GATA4//GM11127//GM5601//GM7030//H2-BL//H2-D1//H2-K1//H2-M1//H2-M10.2//H2-M10.4//H2-M10.6//H2-M2//H2-M3//H…
mmu04071	Sphingolipid signaling pathway	http://www.genome.jp/kegg-bin/show_pathway?mmu04071+67653+171168+230379+11539+11542+11651+11652+23797+11886+54447+12028+12043+12062+93898+76893+545975+71949+241447+70059+14125+14127+14360+14389+100039815+100039830+14673+14674+14677+14679+14682+15461+16644+385643+16653+26395+26396+26408+26414+19094+29857+26415+26416+26417+26419+18033+18127+18176+18386+18607+74769+18707+18708+18709+18710+18795+1879…	0.00179873	99	6009	124	8874	0.00681094	2.74503	0.016475	4930544G11RIK//ACER1//ACER2//ADORA1//ADORA3//AKT1//AKT2//AKT3//ASAH1//ASAH2//BAX//BCL2//BDKRB2//CERS1//CERS2//CERS3//CERS5//CERS6//DEGS2//FCER1A//FCER1G//FYN//GAB2//GM2436//GM2446//GNA12//GNA13//GNAI1//GNAI3//GNAQ//HRAS//KNG1//KNG2//KRAS//MAP2K1//MAP2K2//MAP3K5//MAPK10//MAPK11//MAPK12//MAPK13//MAPK14//MAPK3//MAPK8//NFKB1//NOS3//NRAS//OPRD1//PDPK1//PIK3CB//PIK3CD//PIK3R1//PIK3R2//PIK3R3//PLCB1//PL…
mmu04728	Dopaminergic synapse	http://www.genome.jp/kegg-bin/show_pathway?mmu04728+224129+11651+11652+23797+11865+109689+216869+11911+12915+12286+12287+12288+12289+12313+12315+80796+494124+70405+68566+12322+12323+108058+12325+12753+12846+12912+26427+208677+78284+231991+13195+13489+13490+13491+14281+100039815+100039830+434233+100503710+14677+14679+14680+14681+14682+14683+14688+14695+14696+14697+66066+14701+64337+14702+14704+147…	0.00191512	107	6009	135	8874	0.00717108	2.7178	0.017807	ADCY5//AKT1//AKT2//AKT3//ARNTL//ARRB1//ARRB2//ATF4//ATF6B//CACNA1A//CACNA1B//CACNA1C//CACNA1D//CALM1//CALM3//CALM4//CALM5//CALML3//CALY//CAMK2A//CAMK2B//CAMK2D//CAMK2G//CLOCK//COMT//CREB1//CREB3L1//CREB3L3//CREB3L4//CREB5//DDC//DRD2//DRD3//DRD4//FOS//GM2436//GM2446//GM5601//GM5741//GNAI1//GNAI3//GNAL//GNAO1//GNAQ//GNAS//GNB1//GNB3//GNB4//GNB5//GNG11//GNG12//GNG13//GNG2//GNG3//GNG4//GNG5//GNG7//GN…
mmu04625	C-type lectin receptor signaling pathway	http://www.genome.jp/kegg-bin/show_pathway?mmu04625+67653+11651+11652+23797+69632+12042+12051+12313+12315+80796+494124+70405+332579+12362+12370+208650+20295+20299+170786+69165+170776+170779+170780+70192+12675+69810+56619+56644+74256+13654+13655+14127+15461+16150+56489+16151+16153+16159+16176+83430+16391+16439+16440+16476+16653+16706+16985+53859+26414+19094+29857+26415+26416+26417+26419+17164+1724…	0.00197402	90	6009	112	8874	0.0073104	2.70465	0.014978	4930544G11RIK//AKT1//AKT2//AKT3//ARHGEF12//BCL10//BCL3//CALM1//CALM3//CALM4//CALM5//CALML3//CARD9//CASP1//CASP8//CBLB//CCL17//CCL22//CD209A//CD209B//CD209C//CD209D//CD209E//CD209G//CHUK//CLEC4B1//CLEC4E//CLEC7A//CYLD//EGR2//EGR3//FCER1G//HRAS//IKBKB//IKBKE//IKBKG//IL10//IL12A//IL1B//IL23A//IRF9//ITPR2//ITPR3//JUN//KRAS//KSR1//LSP1//MAP3K14//MAPK10//MAPK11//MAPK12//MAPK13//MAPK14//MAPK3//MAPK8//MA…
mmu04070	Phosphatidylinositol signaling system	http://www.genome.jp/kegg-bin/show_pathway?mmu04070+12313+12315+80796+494124+70405+74596+110911+13139+217480+227333+56077+110197+380921+320127+331374+110524+104418+114663+242291+16329+269180+234515+212111+16330+64436+101490+16332+27399+76500+271424+69718+75678+228550+320404+233011+16439+16440+17772+53332+97287+77116+74302+170749+54384+320634+67073+224020+107650+18704+240752+18705+74769+18707+1870…	0.00215879	78	6009	96	8874	0.00790775	2.66579	0.012981	CALM1//CALM3//CALM4//CALM5//CALML3//CDS1//CDS2//DGKA//DGKB//DGKD//DGKE//DGKG//DGKH//DGKI//DGKK//DGKQ//DGKZ//IMPA2//IMPAD1//INPP1//INPP4A//INPP4B//INPP5A//INPP5B//INPP5E//INPP5F//INPPL1//IP6K1//IP6K2//IP6K3//IPMK//IPPK//ITPKA//ITPKB//ITPKC//ITPR2//ITPR3//MTM1//MTMR1//MTMR14//MTMR2//MTMR3//MTMR4//MTMR7//OCRL//PI4K2B//PI4KA//PI4KB//PIK3C2A//PIK3C2B//PIK3C2G//PIK3CB//PIK3CD//PIK3R1//PIK3R2//PIK3R3//P…
mmu04660	T cell receptor signaling pathway	http://www.genome.jp/kegg-bin/show_pathway?mmu04660+67653+11651+11652+23797+12042+108723+208650+12503+12501+12504+12525+12526+12540+12567+12675+12981+14281+14360+17444+14784+56637+15461+54167+16150+16151+16153+16189+16191+16428+16476+16653+16797+16818+16822+26395+26396+26400+53859+26409+26410+26414+19094+29857+26415+26416+26417+26419+18018+18019+18021+18033+18035+18036+18037+18176+18481+70584+214…	0.00250663	83	6009	103	8874	0.00905135	2.60091	0.013813	4930544G11RIK//AKT1//AKT2//AKT3//BCL10//CARD11//CBLB//CD247//CD3E//CD4//CD8A//CD8B1//CDC42//CDK4//CHUK//CSF2//FOS//FYN//GRAP2//GRB2//GSK3B//HRAS//ICOS//IKBKB//IKBKG//IL10//IL4//IL5//ITK//JUN//KRAS//LAT//LCK//LCP2//MAP2K1//MAP2K2//MAP2K7//MAP3K14//MAP3K7//MAP3K8//MAPK10//MAPK11//MAPK12//MAPK13//MAPK14//MAPK3//MAPK8//NFATC1//NFATC2//NFATC3//NFKB1//NFKBIA//NFKBIB//NFKBIE//NRAS//PAK3//PAK4//PAK6//PAK…
mmu05161	Hepatitis B	http://www.genome.jp/kegg-bin/show_pathway?mmu05161+11651+11652+23797+11783+11911+12915+12015+12028+12043+11799+109880+12367+12370+12371+12447+12448+12575+12675+12912+26427+208677+78284+231991+12914+13063+13067+13194+107986+13205+230073+13555+242705+13557+13654+13655+14082+14102+14281+14784+15461+15530+71586+15965+15967+15969+15970+15974+15975+15977+16150+56489+16151+16179+266632+54131+54123+1645…	0.00252471	127	6009	163	8874	0.00905135	2.59779	0.021135	AKT1//AKT2//AKT3//APAF1//ATF4//ATF6B//BAD//BAX//BCL2//BIRC5//BRAF//CASP3//CASP8//CASP9//CCNE1//CCNE2//CDKN1A//CHUK//CREB1//CREB3L1//CREB3L3//CREB3L4//CREB5//CREBBP//CYCS//CYCT//DDB1//DDB2//DDX3X//DDX58//E2F1//E2F2//E2F3//EGR2//EGR3//FADD//FAS//FOS//GRB2//HRAS//HSPG2//IFIH1//IFNA2//IFNA4//IFNA6//IFNA7//IFNAB//IFNAR1//IFNB1//IKBKB//IKBKE//IKBKG//IRAK1//IRAK4//IRF3//IRF7//JAK1//JAK2//JAK3//JUN//KRAS…
mmu04971	Gastric acid secretion	http://www.genome.jp/kegg-bin/show_pathway?mmu04971+11461+11465+432530+210044+104110+224129+11512+11513+11514+11515+11928+232975+27222+11931+11932+11933+67821+11944+11945+12313+12315+80796+494124+70405+12322+12323+108058+12325+12426+12671+14677+14679+14682+14683+15466+16439+16440+246133+56379+16513+16516+16517+16518+72258+16526+16535+107589+228785+213435+238564+18795+18796+18797+18798+18747+18749…	0.00272328	62	6009	75	8874	0.00966047	2.56491	0.010318	ACTB//ACTG1//ADCY1//ADCY2//ADCY4//ADCY5//ADCY6//ADCY7//ADCY8//ADCY9//ATP1A1//ATP1A3//ATP1A4//ATP1B1//ATP1B2//ATP1B3//ATP1B4//ATP4A//ATP4B//CALM1//CALM3//CALM4//CALM5//CALML3//CAMK2A//CAMK2B//CAMK2D//CAMK2G//CCKBR//CHRM3//GNAI1//GNAI3//GNAQ//GNAS//HRH2//ITPR2//ITPR3//KCNE2//KCNJ1//KCNJ10//KCNJ15//KCNJ16//KCNJ2//KCNK10//KCNK2//KCNQ1//MYLK//MYLK2//MYLK3//MYLK4//PLCB1//PLCB2//PLCB3//PLCB4//PRKACA//PR…
mmu05152	Tuberculosis	http://www.genome.jp/kegg-bin/show_pathway?mmu05152+67653+11651+11652+23797+11783+69632+11975+21871+140494+114143+11984+11972+242341+108664+12015+12028+12042+12043+12266+12313+12315+80796+494124+70405+12322+12323+108058+12325+12796+332579+12367+12370+12371+12475+170786+69165+170776+170779+170780+70192+16149+12611+12265+56619+56644+12721+12912+12914+13040+13063+13067+13115+14082+14127+14129+14131+…	0.00302616	139	6009	180	8874	0.0106231	2.51911	0.023132	4930544G11RIK//AKT1//AKT2//AKT3//APAF1//ARHGEF12//ATP6V0A1//ATP6V0A2//ATP6V0A4//ATP6V0B//ATP6V0C//ATP6V0D1//ATP6V0D2//ATP6V1H//BAD//BAX//BCL10//BCL2//C3//CALM1//CALM3//CALM4//CALM5//CALML3//CAMK2A//CAMK2B//CAMK2D//CAMK2G//CAMP//CARD9//CASP3//CASP8//CASP9//CD14//CD209A//CD209B//CD209C//CD209D//CD209E//CD209G//CD74//CEBPG//CIITA//CLEC4E//CLEC7A//CORO1A//CREB1//CREBBP//CTSS//CYCS//CYCT//CYP27B1//FAD…
mmu04713	Circadian entrainment	http://www.genome.jp/kegg-bin/show_pathway?mmu04713+432530+271639+210044+104110+224129+11512+11513+11514+11515+11517+12288+12289+12291+58226+12313+12315+80796+494124+70405+12322+12323+108058+12325+12912+14281+100503710+14677+14679+14681+14682+14683+14688+14695+14696+14697+66066+14701+64337+14702+14704+14706+14707+14708+14709+14710+14799+14800+53623+14810+14812+14813+14814+239134+16440+16521+16522…	0.00310123	79	6009	98	8874	0.0107744	2.50847	0.013147	ADCY1//ADCY10//ADCY2//ADCY4//ADCY5//ADCY6//ADCY7//ADCY8//ADCY9//ADCYAP1R1//CACNA1C//CACNA1D//CACNA1G//CACNA1H//CALM1//CALM3//CALM4//CALM5//CALML3//CAMK2A//CAMK2B//CAMK2D//CAMK2G//CREB1//FOS//GM5741//GNAI1//GNAI3//GNAO1//GNAQ//GNAS//GNB1//GNB3//GNB4//GNB5//GNG11//GNG12//GNG13//GNG2//GNG3//GNG4//GNG5//GNG7//GNG8//GNGT2//GRIA1//GRIA2//GRIA3//GRIN1//GRIN2B//GRIN2C//GRIN2D//GUCY1B2//ITPR3//KCNJ5//KCNJ…
mmu04213	Longevity regulating pathway - multiple species	http://www.genome.jp/kegg-bin/show_pathway?mmu04213+432530+210044+104110+224129+11512+11513+11514+11515+11651+67605+11652+23797+11793+20480+12955+13688+15376+56458+56484+15182+15461+15511+15512+15481+16000+16001+16334+16337+16367+384783+16369+16370+16653+56717+18176+74769+18707+18708+18709+18710+105787+108079+108097+18747+18749+19082+108099+72508+58988+74370+93759+20655	0.0032136	52	6009	62	8874	0.0110508	2.49301	0.008654	ADCY1//ADCY2//ADCY4//ADCY5//ADCY6//ADCY7//ADCY8//ADCY9//AKT1//AKT1S1//AKT2//AKT3//ATG5//CLPB//CRYAB//EIF4EBP2//FOXA2//FOXO1//FOXO3//HDAC2//HRAS//HSPA1B//HSPA2//HSPA8//IGF1//IGF1R//INS2//INSR//IRS1//IRS2//IRS3//IRS4//KRAS//MTOR//NRAS//PIK3CB//PIK3CD//PIK3R1//PIK3R2//PIK3R3//PRKAA1//PRKAA2//PRKAB2//PRKACA//PRKACB//PRKAG1//PRKAG2//RPS6KB1//RPS6KB2//RPTOR//SIRT1//SOD1
mmu04668	TNF signaling pathway	http://www.genome.jp/kegg-bin/show_pathway?mmu04668+11651+11652+23797+11911+12915+12051+11797+11796+12367+12370+20293+20296+20297+20304+12633+12675+12912+26427+208677+78284+231991+12977+12981+14825+330122+20311+69601+74006+13614+14082+14102+14281+432555+15894+15953+15977+16150+16151+16168+16176+16396+16449+16476+16477+16878+16992+26395+26397+26398+26399+26400+53859+26408+26409+26410+26414+19094+2…	0.00327867	90	6009	113	8874	0.0111607	2.4843	0.014978	AKT1//AKT2//AKT3//ATF4//ATF6B//BCL3//BIRC2//BIRC3//CASP3//CASP8//CCL12//CCL2//CCL20//CCL5//CFLAR//CHUK//CREB1//CREB3L1//CREB3L3//CREB3L4//CREB5//CSF1//CSF2//CXCL1//CXCL3//CXCL5//DAB2IP//DNM1L//EDN1//FADD//FAS//FOS//GM5431//ICAM1//IFI47//IFNB1//IKBKB//IKBKG//IL15//IL1B//ITCH//JAG1//JUN//JUNB//LIF//LTA//MAP2K1//MAP2K3//MAP2K4//MAP2K6//MAP2K7//MAP3K14//MAP3K5//MAP3K7//MAP3K8//MAPK10//MAPK11//MAPK12/…
mmu05012	Parkinson disease	http://www.genome.jp/kegg-bin/show_pathway?mmu05012+224129+11540+56436+11783+11911+226641+11946+11947+66043+67126+11950+11951+67942+71679+11957+28080+17705+12028+12048+12313+12315+80796+494124+70405+12322+12323+108058+12325+12367+12371+17708+17709+17710+12857+84682+12858+12859+12861+12862+333182+12864+12865+20463+12869+66445+13063+13067+13163+13198+13489+19252+13666+13665+78943+14677+14679+14680+…	0.00334755	187	6009	247	8874	0.0112511	2.47527	0.03112	ADCY5//ADORA2A//ADRM1//APAF1//ATF4//ATF6//ATP5A1//ATP5B//ATP5D//ATP5E//ATP5F1//ATP5G1//ATP5G2//ATP5H//ATP5J//ATP5O//ATP6//BAX//BCL2L1//CALM1//CALM3//CALM4//CALM5//CALML3//CAMK2A//CAMK2B//CAMK2D//CAMK2G//CASP3//CASP9//COX1//COX2//COX3//COX4I1//COX4I2//COX5A//COX5B//COX6A1//COX6A2//COX6B2//COX6C//COX7A1//COX7A2L//COX8B//CYC1//CYCS//CYCT//DAXX//DDIT3//DRD2//DUSP1//EIF2AK3//EIF2S1//ERN1//GNAI1//GNAI3…
mmu05020	Prion disease	http://www.genome.jp/kegg-bin/show_pathway?mmu05020+56436+11783+11911+12915+11946+11947+66043+67126+11950+11951+67942+71679+11957+28080+17705+12015+12028+12259+12260+12262+110382+69379+12287+12288+12289+54652+12292+12367+12371+12389+12390+12391+20304+17708+17709+17710+12857+84682+12858+12859+12861+12862+333182+12864+12865+20463+12869+12912+26427+208677+78284+231991+12995+13000+13001+13057+66445+1…	0.00337198	202	6009	268	8874	0.0112511	2.47212	0.033616	ADRM1//APAF1//ATF4//ATF6B//ATP5A1//ATP5B//ATP5D//ATP5E//ATP5F1//ATP5G1//ATP5G2//ATP5H//ATP5J//ATP5O//ATP6//BAD//BAX//C1QA//C1QB//C1QC//C8B//C8G//CACNA1B//CACNA1C//CACNA1D//CACNA1F//CACNA1S//CASP3//CASP9//CAV1//CAV2//CAV3//CCL5//COX1//COX2//COX3//COX4I1//COX4I2//COX5A//COX5B//COX6A1//COX6A2//COX6B2//COX6C//COX7A1//COX7A2L//COX8B//CREB1//CREB3L1//CREB3L3//CREB3L4//CREB5//CSNK2A1//CSNK2A2//CSNK2B//C…
mmu05203	Viral carcinogenesis	http://www.genome.jp/kegg-bin/show_pathway?mmu05203+69382+67653+109711+60595+11911+12915+11972+242341+12015+12018+12028+12266+12367+12370+12443+12445+12447+12448+12773+12774+107995+12540+12534+12567+12571+12575+12576+12578+12579+107932+12649+12912+26427+208677+78284+231991+12914+13194+13205+83945+13654+13655+100529082+630294+14784+227753+83602+68153+14884+23894+209357+14885+14963+14964+14972+2247…	0.00350003	174	6009	229	8874	0.0115024	2.45593	0.028957	1700024P04RIK//4930544G11RIK//ACTN1//ACTN4//ATF4//ATF6B//ATP6V0D1//ATP6V0D2//BAD//BAK1//BAX//C3//CASP3//CASP8//CCND1//CCND3//CCNE1//CCNE2//CCR4//CCR5//CDC20//CDC42//CDK1//CDK4//CDK6//CDKN1A//CDKN1B//CDKN2A//CDKN2B//CHD4//CHEK1//CREB1//CREB3L1//CREB3L3//CREB3L4//CREB5//CREBBP//DDB1//DDX3X//DNAJA3//EGR2//EGR3//GM11127//GM7030//GRB2//GSN//GTF2A1//GTF2E2//GTF2H1//GTF2H2//GTF2H3//GTF2H4//H2-BL//H2-D1/…
mmu04064	NF-kappa B signaling pathway	http://www.genome.jp/kegg-bin/show_pathway?mmu04064+11920+12042+12043+12044+12048+11797+11796+17060+12229+105844+108723+170720+24047+18829+20303+12475+12633+12675+12995+13000+13001+14825+20315+330122+74256+230073+13608+171211+111173+13197+17873+23882+100504346+15894+16150+16151+16176+16177+16179+266632+16797+16803+16818+16992+16994+17000+17087+17096+53859+26409+17874+18033+18034+18035+11545+59004…	0.00351558	84	6009	105	8874	0.0115024	2.454	0.013979	ATM//BCL10//BCL2//BCL2A1A//BCL2L1//BIRC2//BIRC3//BLNK//BTK//CARD10//CARD11//CARD14//CCL19//CCL21A//CCL4//CD14//CFLAR//CHUK//CSNK2A1//CSNK2A2//CSNK2B//CXCL1//CXCL12//CXCL3//CYLD//DDX58//EDAR//EDARADD//ERC1//GADD45A//GADD45B//GADD45G//GM13304//ICAM1//IKBKB//IKBKG//IL1B//IL1R1//IRAK1//IRAK4//LAT//LBP//LCK//LTA//LTB//LTBR//LY96//LYN//MAP3K14//MAP3K7//MYD88//NFKB1//NFKB2//NFKBIA//PARP1//PIAS4//PLAU//P…
mmu04068	FoxO signaling pathway	http://www.genome.jp/kegg-bin/show_pathway?mmu04068+216439+11651+11652+23797+67526+11920+12125+12053+12176+109880+268697+209091+12443+12575+12576+12579+12581+12675+12914+27373+13645+13649+67731+56458+56484+54601+329934+14377+14378+68401+56486+57436+93739+13197+17873+23882+14784+14816+26557+26558+15461+16000+16001+16150+16153+16334+16337+16367+384783+16369+16370+16598+16653+26395+26396+26414+19094…	0.00372963	103	6009	131	8874	0.0120854	2.42833	0.017141	AGAP2//AKT1//AKT2//AKT3//ATG12//ATM//BCL2L11//BCL6//BNIP3//BRAF//CCNB1//CCNB3//CCND1//CDKN1A//CDKN1B//CDKN2B//CDKN2D//CHUK//CREBBP//CSNK1E//EGF//EGFR//FBXO32//FOXO1//FOXO3//FOXO4//FOXO6//G6PC//G6PC2//G6PC3//GABARAP//GABARAPL1//GABARAPL2//GADD45A//GADD45B//GADD45G//GRB2//GRM1//HOMER2//HOMER3//HRAS//IGF1//IGF1R//IKBKB//IL10//INS2//INSR//IRS1//IRS2//IRS3//IRS4//KLF2//KRAS//MAP2K1//MAP2K2//MAPK10//MA…
mmu04140	Autophagy - animal	http://www.genome.jp/kegg-bin/show_pathway?mmu04140+11651+67605+11652+23797+228361+66795+68118+67526+77040+73683+329015+76559+67841+242557+235040+11793+74244+245860+213948+12015+12043+12048+56208+12176+207565+12633+13030+13039+69635+13143+13144+74747+97998+13666+13665+78943+56486+57436+93739+15289+15461+18518+50540+16001+16334+16367+384783+16369+16370+16653+16783+26395+26396+26409+26414+26417+264…	0.00398169	108	6009	138	8874	0.0127793	2.39993	0.017973	AKT1//AKT1S1//AKT2//AKT3//AMBRA1//ATG10//ATG101//ATG12//ATG16L1//ATG16L2//ATG2A//ATG2B//ATG3//ATG4C//ATG4D//ATG5//ATG7//ATG9A//ATG9B//BAD//BCL2//BCL2L1//BECN1//BNIP3//CAMKK2//CFLAR//CTSB//CTSL//DAPK1//DAPK2//DAPK3//DDIT4//DEPTOR//EIF2AK3//EIF2S1//ERN1//GABARAP//GABARAPL1//GABARAPL2//HMGB1//HRAS//IGBP1//IGBP1B//IGF1R//INS2//IRS1//IRS2//IRS3//IRS4//KRAS//LAMP1//MAP2K1//MAP2K2//MAP3K7//MAPK10//MAPK3…
mmu05163	Human cytomegalovirus infection	http://www.genome.jp/kegg-bin/show_pathway?mmu05163+67653+432530+210044+104110+224129+11512+11513+11514+11515+75547+11651+11652+23797+16801+69632+11911+12915+12010+12018+12028+12927+12313+12315+80796+494124+70405+12317+12367+12370+12371+20293+20296+20302+20303+20304+12443+12774+12567+12571+12575+12578+12675+12912+26427+208677+78284+231991+12929+12387+20315+12765+12767+13063+13067+13555+242705+135…	0.00403769	193	6009	256	8874	0.0128368	2.39387	0.032118	4930544G11RIK//ADCY1//ADCY2//ADCY4//ADCY5//ADCY6//ADCY7//ADCY8//ADCY9//AKAP13//AKT1//AKT2//AKT3//ARHGEF1//ARHGEF12//ATF4//ATF6B//B2M//BAK1//BAX//BCAR1//CALM1//CALM3//CALM4//CALM5//CALML3//CALR//CASP3//CASP8//CASP9//CCL12//CCL2//CCL3//CCL4//CCL5//CCND1//CCR5//CDK4//CDK6//CDKN1A//CDKN2A//CHUK//CREB1//CREB3L1//CREB3L3//CREB3L4//CREB5//CRKL//CTNNB1//CXCL12//CXCR2//CXCR4//CYCS//CYCT//E2F1//E2F2//E2F3/…
mmu04144	Endocytosis	http://www.genome.jp/kegg-bin/show_pathway?mmu04144+67653+319277+216859+78618+66713+74117+242894+320129+216439+213990+218038+11771+11772+71770+11773+69710+106952+11842+11844+228998+66251+99371+56443+11867+76709+56378+67771+109689+216869+13196+211914+230837+30948+12340+12345+12389+12390+12391+12402+208650+80794+67282+12774+12540+234852+67064+68953+68942+66700+75608+208092+12757+74325+67300+227288+…	0.00426111	205	6009	273	8874	0.0134205	2.37048	0.034115	4930544G11RIK//A230046K03RIK//ACAP1//ACAP2//ACTR2//ACTR3//ACTR3B//ADRBK2//AGAP2//AGAP3//AMPH//AP2A1//AP2A2//AP2B1//AP2M1//ARAP1//ARAP3//ARF3//ARF5//ARFGAP1//ARFGAP3//ARFGEF2//ARPC1A//ARPC1B//ARPC2//ARPC3//ARPC5//ARRB1//ARRB2//ASAP1//ASAP2//ASAP3//BIN1//CAPZA1//CAPZB//CAV1//CAV2//CAV3//CBL//CBLB//CBLC//CCDC53//CCR5//CDC42//CHMP1A//CHMP1B//CHMP2A//CHMP2B//CHMP3//CHMP4B//CHMP6//CLTA//CLTB//CLTC//CXC…
mmu04930	Type II diabetes mellitus	http://www.genome.jp/kegg-bin/show_pathway?mmu04930+20927+11450+12286+12287+12288+12289+12290+12291+103988+15275+15277+212032+216019+16150+16334+16337+16367+384783+16369+16370+16514+378435+26414+26417+26419+56717+18609+74769+18707+18708+18709+18710+18770+18746+18753+18754+18762+20528+216233+12702+21926	0.00447261	41	6009	48	8874	0.0139562	2.34944	0.006823	ABCC8//ADIPOQ//CACNA1A//CACNA1B//CACNA1C//CACNA1D//CACNA1E//CACNA1G//GCK//HK1//HK2//HK3//HKDC1//IKBKB//INS2//INSR//IRS1//IRS2//IRS3//IRS4//KCNJ11//MAFA//MAPK10//MAPK3//MAPK8//MTOR//PDX1//PIK3CB//PIK3CD//PIK3R1//PIK3R2//PIK3R3//PKLR//PKM//PRKCD//PRKCE//PRKCZ//SLC2A4//SOCS2//SOCS3//TNF
mmu04666	Fc gamma R-mediated phagocytosis	http://www.genome.jp/kegg-bin/show_pathway?mmu04666+66713+74117+242894+11651+11652+23797+218038+56443+11867+76709+56378+67771+13196+211914+230837+30948+12540+12631+12632+12929+13430+14129+246256+14389+227753+15162+16332+16797+16885+16886+17096+26395+26417+17357+17909+17969+74769+18707+18708+18709+18710+18720+18719+18783+211429+232889+78390+329502+271844+53357+234779+18805+18806+18750+18753+18754+…	0.00463141	74	6009	92	8874	0.014268	2.33429	0.012315	ACTR2//ACTR3//ACTR3B//AKT1//AKT2//AKT3//AMPH//ARPC1A//ARPC1B//ARPC2//ARPC3//ARPC5//ASAP1//ASAP2//ASAP3//BIN1//CDC42//CFL1//CFL2//CRKL//DNM2//FCGR1//FCGR4//GAB2//GSN//HCK//INPPL1//LAT//LIMK1//LIMK2//LYN//MAP2K1//MAPK3//MARCKSL1//MYO10//NCF1//PIK3CB//PIK3CD//PIK3R1//PIK3R2//PIK3R3//PIP5K1A//PIP5K1B//PLA2G4A//PLA2G4B//PLA2G4C//PLA2G4D//PLA2G4E//PLA2G4F//PLA2G6//PLCG2//PLD1//PLD2//PRKCA//PRKCD//PRKCE…
mmu04723	Retrograde endocannabinoid signaling	http://www.genome.jp/kegg-bin/show_pathway?mmu04723+66082+432530+210044+104110+224129+11512+11513+11514+11515+12286+12287+12288+12289+54652+12292+269060+231871+14073+14394+14395+14396+14397+110886+14400+14401+14402+14403+14404+14407+216643+14408+14409+100503710+14677+14679+14681+14682+14688+14695+14696+14697+66066+14701+64337+14702+14704+14706+14707+14708+14709+14710+14799+14800+53623+14816+16439…	0.0046572	115	6009	148	8874	0.014268	2.33188	0.019138	ABHD6//ADCY1//ADCY2//ADCY4//ADCY5//ADCY6//ADCY7//ADCY8//ADCY9//CACNA1A//CACNA1B//CACNA1C//CACNA1D//CACNA1F//CACNA1S//DAGLA//DAGLB//FAAH//GABRA1//GABRA2//GABRA3//GABRA4//GABRA5//GABRB1//GABRB2//GABRB3//GABRD//GABRE//GABRG3//GABRP//GABRR1//GABRR2//GM5741//GNAI1//GNAI3//GNAO1//GNAQ//GNB1//GNB3//GNB4//GNB5//GNG11//GNG12//GNG13//GNG2//GNG3//GNG4//GNG5//GNG7//GNG8//GNGT2//GRIA1//GRIA2//GRIA3//GRM1//ITP…
mmu00592	alpha-Linolenic acid metabolism	http://www.genome.jp/kegg-bin/show_pathway?mmu00592+113868+11430+80911+56473+26565+66350+69836+225845+18778+18781+18782+26970+26971+237625+18783+211429+232889+78390+329502+271844+18784+53357+665270	0.0047006	23	6009	25	8874	0.0142712	2.32785	0.003828	ACAA1A//ACOX1//ACOX3//FADS2//PLA2G10//PLA2G12A//PLA2G12B//PLA2G16//PLA2G1B//PLA2G2C//PLA2G2D//PLA2G2E//PLA2G2F//PLA2G3//PLA2G4A//PLA2G4B//PLA2G4C//PLA2G4D//PLA2G4E//PLA2G4F//PLA2G5//PLA2G6//PLB1
mmu04658	Th1 and Th2 cell differentiation	http://www.genome.jp/kegg-bin/show_pathway?mmu04658+12503+12501+12504+12675+13388+13389+54485+14281+14462+14960+14998+15000+100504404+14969+15001+15002+15979+15980+16150+16151+16159+16161+16163+16185+16186+16189+16190+16191+16449+16450+16451+16452+16453+16476+16797+16818+17132+103806+270118+433586+26414+19094+29857+26415+26416+26417+26419+18018+18019+18021+18033+18035+18036+18037+18128+18129+1905…	0.00475766	71	6009	88	8874	0.0143154	2.32261	0.011816	CD247//CD3E//CD4//CHUK//DLL1//DLL3//DLL4//FOS//GATA3//H2-AA//H2-DMA//H2-DMB2//H2-EA-PS//H2-EB1//H2-OA//H2-OB//IFNGR1//IFNGR2//IKBKB//IKBKG//IL12A//IL12RB1//IL13//IL2RB//IL2RG//IL4//IL4RA//IL5//JAG1//JAG2//JAK1//JAK2//JAK3//JUN//LAT//LCK//MAF//MAML1//MAML2//MAML3//MAPK10//MAPK11//MAPK12//MAPK13//MAPK14//MAPK3//MAPK8//NFATC1//NFATC2//NFATC3//NFKB1//NFKBIA//NFKBIB//NFKBIE//NOTCH1//NOTCH2//PPP3CA//PP…
mmu04012	ErbB signaling pathway	http://www.genome.jp/kegg-bin/show_pathway?mmu04012+11350+11352+11651+11652+23797+11839+12015+109880+12223+12322+12323+108058+12325+12402+208650+12575+12576+12929+13645+13649+13685+13866+13867+13869+14388+14784+56637+15200+15461+16476+16653+26395+26396+26398+26400+26414+26417+26419+56717+18176+211323+100042150+18183+83961+18481+70584+214230+241656+74769+18707+18708+18709+18710+234779+18750+18752+…	0.00487141	68	6009	84	8874	0.014528	2.31235	0.011316	ABL1//ABL2//AKT1//AKT2//AKT3//AREG//BAD//BRAF//BTC//CAMK2A//CAMK2B//CAMK2D//CAMK2G//CBL//CBLB//CDKN1A//CDKN1B//CRKL//EGF//EGFR//EIF4EBP1//ERBB2//ERBB3//ERBB4//GAB1//GRB2//GSK3B//HBEGF//HRAS//JUN//KRAS//MAP2K1//MAP2K2//MAP2K4//MAP2K7//MAPK10//MAPK3//MAPK8//MTOR//NRAS//NRG1//NRG2//NRG3//NRG4//PAK3//PAK4//PAK6//PAK7//PIK3CB//PIK3CD//PIK3R1//PIK3R2//PIK3R3//PLCG2//PRKCA//PRKCG//PTK2//RAF1//RPS6KB1//R…
mmu04330	Notch signaling pathway	http://www.genome.jp/kegg-bin/show_pathway?mmu04330+11491+226548+208117+68318+20238+52335+66935+12914+13016+13017+13388+13389+54485+14357+74198+80904+13542+13543+13544+15182+15205+15208+15213+56198+16449+16450+14534+18519+16848+103806+270118+433586+17305+20602+18128+18129+18132+18222+18223+19165+66340+19208+19664+19668+19719+21885+21886+21887+21888+114606	0.00503559	50	6009	60	8874	0.0148859	2.29795	0.008321	ADAM17//APH1A//APH1B//APH1C//ATXN1//ATXN1L//CIR1//CREBBP//CTBP1//CTBP2//DLL1//DLL3//DLL4//DTX1//DTX2//DTX3//DVL1//DVL2//DVL3//HDAC2//HES1//HES5//HEY1//HEYL//JAG1//JAG2//KAT2A//KAT2B//LFNG//MAML1//MAML2//MAML3//MFNG//NCOR2//NOTCH1//NOTCH2//NOTCH4//NUMB//NUMBL//PSEN2//PSENEN//PTCRA//RBPJ//RBPJL//RFNG//TLE1//TLE2//TLE3//TLE4//TLE6
mmu04670	Leukocyte transendothelial migration	http://www.genome.jp/kegg-bin/show_pathway?mmu04670+67653+11461+11465+109711+60595+12927+171486+12540+12562+12737+58187+18417+57255+56173+60363+239931+56492+242653+12738+75677+100039801+12739+12740+12741+54419+53624+12385+216033+12387+12388+20315+12767+13057+69524+14677+14679+15894+16401+16408+16409+16414+16415+16428+67374+83964+19094+29857+26415+26416+17356+17390+17395+59310+67268+67938+17906+17…	0.00594548	92	6009	117	8874	0.0173795	2.22581	0.01531	4930544G11RIK//ACTB//ACTG1//ACTN1//ACTN4//BCAR1//CD99L2//CDC42//CDH5//CLDN1//CLDN10//CLDN11//CLDN13//CLDN14//CLDN15//CLDN17//CLDN18//CLDN19//CLDN2//CLDN22//CLDN24//CLDN3//CLDN4//CLDN5//CLDN6//CLDN7//CTNNA1//CTNNA3//CTNNB1//CTNND1//CXCL12//CXCR4//CYBA//ESAM//GNAI1//GNAI3//ICAM1//ITGA4//ITGAL//ITGAM//ITGB2//ITGB2L//ITK//JAM2//JAM3//MAPK11//MAPK12//MAPK13//MAPK14//MLLT4//MMP2//MMP9//MYL10//MYL12A//M…
mmu04925	Aldosterone synthesis and secretion	http://www.genome.jp/kegg-bin/show_pathway?mmu04925+432530+210044+104110+224129+11512+11513+11514+11515+11606+11607+11608+11911+12915+11928+232975+27222+11931+11932+11933+67821+67972+11941+320707+381290+12288+12289+54652+12291+58226+12292+12313+12315+80796+494124+70405+52163+215303+12322+12323+108058+12325+12326+12912+26427+208677+78284+231991+13070+269060+231871+14672+14682+14683+15492+15493+154…	0.00598226	81	6009	102	8874	0.0173795	2.22314	0.01348	ADCY1//ADCY2//ADCY4//ADCY5//ADCY6//ADCY7//ADCY8//ADCY9//AGT//AGTR1A//AGTR1B//ATF4//ATF6B//ATP1A1//ATP1A3//ATP1A4//ATP1B1//ATP1B2//ATP1B3//ATP1B4//ATP2B1//ATP2B2//ATP2B3//ATP2B4//CACNA1C//CACNA1D//CACNA1F//CACNA1G//CACNA1H//CACNA1S//CALM1//CALM3//CALM4//CALM5//CALML3//CAMK1//CAMK1G//CAMK2A//CAMK2B//CAMK2D//CAMK2G//CAMK4//CREB1//CREB3L1//CREB3L3//CREB3L4//CREB5//CYP11A1//DAGLA//DAGLB//GNA11//GNAQ//…
mmu00564	Glycerophospholipid metabolism	http://www.genome.jp/kegg-bin/show_pathway?mmu00564+11423+66358+55979+28169+68262+52123+74596+110911+99712+12647+12660+12651+66586+13139+217480+227333+56077+110197+380921+320127+331374+110524+104418+28042+214253+71760+14712+14732+215456+14555+333433+16816+225010+210992+270084+14792+226856+14245+64898+64899+18777+26394+218121+67216+77582+236899+68671+18618+237928+320951+85031+26565+66350+69836+192…	0.00622169	78	6009	98	8874	0.0178979	2.20609	0.012981	ACHE//ADPRM//AGPAT1//AGPAT3//AGPAT4//AGPAT5//CDS1//CDS2//CEPT1//CHAT//CHKA//CHKB//CRLS1//DGKA//DGKB//DGKD//DGKE//DGKG//DGKH//DGKI//DGKK//DGKQ//DGKZ//EPT1//ETNK2//ETNPPL//GNPAT//GPAM//GPAT2//GPD1//GPD1L//LCAT//LCLAT1//LPCAT1//LPCAT2//LPCAT3//LPGAT1//LPIN1//LPIN2//LPIN3//LYPLA1//LYPLA2//MBOAT1//MBOAT2//MBOAT7//PCYT1B//PCYT2//PEMT//PHOSPHO1//PISD//PLA1A//PLA2G10//PLA2G12A//PLA2G12B//PLA2G15//PLA2G16…
mmu03450	Non-homologous end-joining	http://www.genome.jp/kegg-bin/show_pathway?mmu03450+227525+21673+14156+319583+17535+75570+56626+54125+19090+19360+108138+22596+14375	0.00626692	13	6009	13	8874	0.0178979	2.20295	0.002163	DCLRE1C//DNTT//FEN1//LIG4//MRE11A//NHEJ1//POLL//POLM//PRKDC//RAD50//XRCC4//XRCC5//XRCC6
mmu05169	Epstein-Barr virus infection	http://www.genome.jp/kegg-bin/show_pathway?mmu05169+56436+11651+11652+23797+11783+12010+12018+12028+12043+12125+17060+12229+12317+12367+12370+12371+12443+12445+12447+12448+12478+12503+12501+12505+12567+12571+12575+12576+12675+66935+12902+13063+13067+107986+230073+13555+242705+13557+215446+72090+14082+14102+14128+13197+17873+23882+100529082+630294+14960+14963+14964+14998+15000+100504404+14969+1497…	0.00653734	174	6009	231	8874	0.0185133	2.1846	0.028957	ADRM1//AKT1//AKT2//AKT3//APAF1//B2M//BAK1//BAX//BCL2//BCL2L11//BLNK//BTK//CALR//CASP3//CASP8//CASP9//CCND1//CCND3//CCNE1//CCNE2//CD19//CD247//CD3E//CD44//CDK4//CDK6//CDKN1A//CDKN1B//CHUK//CIR1//CR2//CYCS//CYCT//DDB2//DDX58//E2F1//E2F2//E2F3//ENTPD3//ENTPD8//FADD//FAS//FCER2A//GADD45A//GADD45B//GADD45G//GM11127//GM7030//H2-AA//H2-BL//H2-D1//H2-DMA//H2-DMB2//H2-EA-PS//H2-EB1//H2-K1//H2-M1//H2-M10.2…
mmu04919	Thyroid hormone signaling pathway	http://www.genome.jp/kegg-bin/show_pathway?mmu04919+11461+11465+11651+11652+23797+11928+232975+27222+11931+11932+11933+67821+11937+11938+53313+12015+12159+12371+12443+12914+12387+13370+107585+13982+56458+11936+14463+56637+15182+15461+16410+16416+14534+18519+16653+26395+26396+26417+17246+329650+76199+26896+216154+234959+23989+68975+69790+56717+140781+17977+17978+17979+18128+18129+18132+18176+18607…	0.00666358	94	6009	120	8874	0.0187136	2.17629	0.015643	ACTB//ACTG1//AKT1//AKT2//AKT3//ATP1A1//ATP1A3//ATP1A4//ATP1B1//ATP1B2//ATP1B3//ATP1B4//ATP2A1//ATP2A2//ATP2A3//BAD//BMP4//CASP9//CCND1//CREBBP//CTNNB1//DIO1//DIO3//ESR1//FOXO1//FXYD2//GATA4//GSK3B//HDAC2//HRAS//ITGAV//ITGB3//KAT2A//KAT2B//KRAS//MAP2K1//MAP2K2//MAPK3//MDM2//MED12L//MED13L//MED14//MED16//MED17//MED24//MED27//MED30//MTOR//MYH7//NCOA1//NCOA2//NCOA3//NOTCH1//NOTCH2//NOTCH4//NRAS//PDPK…
mmu05221	Acute myeloid leukemia	http://www.genome.jp/kegg-bin/show_pathway?mmu05221+11651+11652+23797+12015+12044+109880+12443+12475+12606+110794+12675+12978+12981+13685+14129+14255+14784+15461+16150+16151+16187+16409+16480+16590+16653+16842+26395+26396+26417+56717+18033+18176+18627+74769+18707+18708+18709+18710+18712+18715+18854+19015+110157+19401+19697+72508+58988+12394+12395+20662+20375+20848+20850+20851+21414+21415+21416	0.00764274	57	6009	70	8874	0.021286	2.11675	0.009486	AKT1//AKT2//AKT3//BAD//BCL2A1A//BRAF//CCND1//CD14//CEBPA//CEBPE//CHUK//CSF1R//CSF2//EIF4EBP1//FCGR1//FLT3//GRB2//HRAS//IKBKB//IKBKG//IL3//ITGAM//JUP//KIT//KRAS//LEF1//MAP2K1//MAP2K2//MAPK3//MTOR//NFKB1//NRAS//PER2//PIK3CB//PIK3CD//PIK3R1//PIK3R2//PIK3R3//PIM1//PIM2//PML//PPARD//RAF1//RARA//RELA//RPS6KB1//RPS6KB2//RUNX1//RUNX1T1//SOS1//SPI1//STAT3//STAT5A//STAT5B//TCF7//TCF7L1//TCF7L2
mmu03320	PPAR signaling pathway	http://www.genome.jp/kegg-bin/show_pathway?mmu03320+78625+113868+11364+11430+93732+80911+94180+14081+74205+433256+216739+11450+57875+11806+11807+66113+11814+11832+12491+12894+12895+78070+104086+13119+13122+13124+13167+13168+74147+14080+14077+16592+16204+12140+56473+14626+14625+208715+15360+16202+16956+17436+109264+83996+22259+18534+74551+18607+103968+11520+57435+66968+18830+19013+19015+19016+2018…	0.00801505	71	6009	89	8874	0.0221399	2.09609	0.011816	1700061G19RIK//ACAA1A//ACADM//ACOX1//ACOX2//ACOX3//ACSBG1//ACSL1//ACSL3//ACSL5//ACSL6//ADIPOQ//ANGPTL4//APOA1//APOA2//APOA5//APOC3//AQP7//CD36//CPT1A//CPT1B//CPT1C//CYP27A1//CYP4A14//CYP7A1//CYP8B1//DBI//DBIL5//EHHADH//FABP1//FABP3//FABP5//FABP6//FABP7//FADS2//GK2//GYKL1//HMGCS1//HMGCS2//ILK//LPL//ME1//ME3//MMP1B//NR1H3//PCK1//PCK2//PDPK1//PLIN1//PLIN2//PLIN4//PLIN5//PLTP//PPARA//PPARD//PPARG//RX…
mmu05167	Kaposi sarcoma-associated herpesvirus infection	http://www.genome.jp/kegg-bin/show_pathway?mmu05167+11651+11652+23797+11601+67841+12018+12028+56208+12266+12313+12315+80796+494124+70405+12367+12370+12371+12443+12773+12774+57781+239849+12524+12567+12571+12575+12675+94071+12912+12914+12981+12387+14825+330122+13063+13067+13555+242705+13557+14082+14102+14173+14281+56486+57436+93739+100529082+100503710+630294+14688+14695+14696+14697+66066+14701+6433…	0.00880969	169	6009	225	8874	0.0240791	2.05504	0.028124	AKT1//AKT2//AKT3//ANGPT2//ATG3//BAK1//BAX//BECN1//C3//CALM1//CALM3//CALM4//CALM5//CALML3//CASP3//CASP8//CASP9//CCND1//CCR4//CCR5//CD200R1//CD200R4//CD86//CDK4//CDK6//CDKN1A//CHUK//CLEC2H//CREB1//CREBBP//CSF2//CTNNB1//CXCL1//CXCL3//CYCS//CYCT//E2F1//E2F2//E2F3//FADD//FAS//FGF2//FOS//GABARAP//GABARAPL1//GABARAPL2//GM11127//GM5741//GM7030//GNB1//GNB3//GNB4//GNB5//GNG11//GNG12//GNG13//GNG2//GNG3//GNG…
mmu05133	Pertussis	http://www.genome.jp/kegg-bin/show_pathway?mmu05133+67653+12259+12260+12262+50909+667277+12263+12266+625018+12268+12269+12313+12315+80796+494124+70405+12362+12367+12475+12631+12632+20311+14281+14677+14679+15139+16153+16159+16176+83430+16179+266632+54131+15900+16402+16409+16414+16415+16476+17087+26414+19094+29857+26415+26416+26417+26419+17874+18033+216799+107607+18126+66824+19697+11848+12258+10675…	0.00885998	62	6009	77	8874	0.0240791	2.05257	0.010318	4930544G11RIK//C1QA//C1QB//C1QC//C1RA//C1RB//C2//C3//C4A//C4B//C4BP//CALM1//CALM3//CALM4//CALM5//CALML3//CASP1//CASP3//CD14//CFL1//CFL2//CXCL5//FOS//GNAI1//GNAI3//HC//IL10//IL12A//IL1B//IL23A//IRAK1//IRAK4//IRF3//IRF8//ITGA5//ITGAM//ITGB2//ITGB2L//JUN//LY96//MAPK10//MAPK11//MAPK12//MAPK13//MAPK14//MAPK3//MAPK8//MYD88//NFKB1//NLRP3//NOD1//NOS2//PYCARD//RELA//RHOA//SERPING1//TICAM1//TICAM2//TIRAP//…
mmu04215	Apoptosis - multiple species	http://www.genome.jp/kegg-bin/show_pathway?mmu04215+11783+12018+12028+170770+12043+12048+12125+56208+11797+11796+11799+12211+329581+51800+12367+12370+12371+13063+13067+66593+14082+64704+26414+26419+18053+58801+18952+11798	0.00954113	28	6009	32	8874	0.0257229	2.0204	0.00466	APAF1//BAK1//BAX//BBC3//BCL2//BCL2L1//BCL2L11//BECN1//BIRC2//BIRC3//BIRC5//BIRC6//BIRC7//BOK//CASP3//CASP8//CASP9//CYCS//CYCT//DIABLO//FADD//HTRA2//MAPK10//MAPK8//NGFR//PMAIP1//SEPT4//XIAP
mmu01524	Platinum drug resistance	http://www.genome.jp/kegg-bin/show_pathway?mmu01524+12780+11651+11652+23797+11783+11920+11979+12015+12018+12028+170770+12043+12048+11797+11796+11799+12189+12367+12370+12371+12575+12578+13063+13067+13866+13870+14082+14102+100042314+100042295+14858+14859+14860+14862+14863+14864+14867+68312+14873+14869+14871+103140+75886+26408+26417+17246+56615+211666+17350+17685+18607+74769+18707+18708+18709+18710+…	0.0103287	64	6009	80	8874	0.0276253	1.98595	0.010651	ABCC2//AKT1//AKT2//AKT3//APAF1//ATM//ATP7B//BAD//BAK1//BAX//BBC3//BCL2//BCL2L1//BIRC2//BIRC3//BIRC5//BRCA1//CASP3//CASP8//CASP9//CDKN1A//CDKN2A//CYCS//CYCT//ERBB2//ERCC1//FADD//FAS//GM10639//GM3776//GSTA2//GSTA3//GSTA4//GSTM1//GSTM2//GSTM3//GSTM6//GSTM7//GSTO1//GSTP2//GSTT1//GSTT3//GSTT4//MAP3K5//MAPK3//MDM2//MGST1//MGST2//MLH1//MSH2//PDPK1//PIK3CB//PIK3CD//PIK3R1//PIK3R2//PIK3R3//PMAIP1//POLH//R…
mmu04216	Ferroptosis	http://www.genome.jp/kegg-bin/show_pathway?mmu04216+71775+14081+74205+433256+216739+11687+11793+74244+12870+14325+67634+14629+625249+14854+15368+14792+66734+67443+27057+18521+19122+20229+69215+18174+213053+67547+17254+26570+68428+22042+22041+22059+22334+22335	0.011216	34	6009	40	8874	0.029762	1.95016	0.005658	1300017J02RIK//ACSL1//ACSL3//ACSL5//ACSL6//ALOX15//ATG5//ATG7//CP//FTL1//FTMT//GCLC//GPX4//GSS//HMOX1//LPCAT3//MAP1LC3A//MAP1LC3B//NCOA4//PCBP2//PRNP//SAT1//SAT2//SLC11A2//SLC39A14//SLC39A8//SLC3A2//SLC7A11//STEAP3//TFRC//TRF//TRP53//VDAC2//VDAC3
mmu04260	Cardiac muscle contraction	http://www.genome.jp/kegg-bin/show_pathway?mmu04260+11464+65973+11928+232975+27222+11931+11932+11933+67821+11937+11938+53313+12288+12289+54652+12292+12293+56808+12294+319734+12295+12296+12297+12298+12300+140723+54378+81904+81905+12373+17708+17709+17710+12857+84682+12858+12859+12861+12862+333182+12864+12865+20463+12869+66445+11936+15464+140781+17906+17897+17896+20191+20541+110891+110893+20544+2192…	0.0114138	69	6009	87	8874	0.0300273	1.94257	0.011483	ACTC1//ASPH//ATP1A1//ATP1A3//ATP1A4//ATP1B1//ATP1B2//ATP1B3//ATP1B4//ATP2A1//ATP2A2//ATP2A3//CACNA1C//CACNA1D//CACNA1F//CACNA1S//CACNA2D1//CACNA2D2//CACNA2D3//CACNA2D4//CACNB1//CACNB2//CACNB3//CACNB4//CACNG2//CACNG5//CACNG6//CACNG7//CACNG8//CASQ2//COX1//COX2//COX3//COX4I1//COX4I2//COX5A//COX5B//COX6A1//COX6A2//COX6B2//COX6C//COX7A1//COX7A2L//COX8B//CYC1//FXYD2//HRC//MYH7//MYL2//MYL3//MYL4//RYR2//…
mmu05170	Human immunodeficiency virus 1 infection	http://www.genome.jp/kegg-bin/show_pathway?mmu05170+11651+11652+23797+11764+11765+11767+11768+11769+252903+80287+11920+245000+12010+12015+12018+12028+12043+12048+69550+12234+12313+12315+80796+494124+70405+12317+12367+12370+12371+268697+209091+12774+12503+12501+12504+12532+12534+12631+12632+12649+12675+12929+26965+99375+75717+12767+13063+13067+13194+14082+14102+103583+14281+100529082+100503710+630…	0.0114941	179	6009	240	8874	0.0300273	1.93952	0.029789	AKT1//AKT2//AKT3//AP1B1//AP1G1//AP1M1//AP1M2//AP1S1//AP1S3//APOBEC3//ATM//ATR//B2M//BAD//BAK1//BAX//BCL2//BCL2L1//BST2//BTRC//CALM1//CALM3//CALM4//CALM5//CALML3//CALR//CASP3//CASP8//CASP9//CCNB1//CCNB3//CCR5//CD247//CD3E//CD4//CDC25C//CDK1//CFL1//CFL2//CHEK1//CHUK//CRKL//CUL1//CUL4A//CUL5//CXCR4//CYCS//CYCT//DDB1//FADD//FAS//FBXW11//FOS//GM11127//GM5741//GM7030//GNA11//GNAI1//GNAI3//GNAO1//GNAQ//…
mmu00920	Sulfur metabolism	http://www.genome.jp/kegg-bin/show_pathway?mmu00920+23827+66071+242291+246221+23971+23972+20341+20342+59010+211389+22117	0.0136844	11	6009	11	8874	0.0353451	1.86377	0.001831	BPNT1//ETHE1//IMPAD1//MPST//PAPSS1//PAPSS2//SELENBP1//SELENBP2//SQRDL//SUOX//TST
mmu04720	Long-term potentiation	http://www.genome.jp/kegg-bin/show_pathway?mmu04720+432530+11514+11911+109880+12288+12313+12315+80796+494124+70405+12322+12323+108058+12325+12326+12914+434233+14682+14799+14800+14810+14812+14813+14814+14816+15461+16439+16440+16653+26395+26396+26417+18176+18795+18796+18797+18798+19047+58200+19055+19057+19058+18747+18749+18750+18752+110157+109905+215449+223864+20111+20112+110651+67071	0.0137395	54	6009	67	8874	0.0353451	1.86203	0.008987	ADCY1//ADCY8//ATF4//BRAF//CACNA1C//CALM1//CALM3//CALM4//CALM5//CALML3//CAMK2A//CAMK2B//CAMK2D//CAMK2G//CAMK4//CREBBP//GM5601//GNAQ//GRIA1//GRIA2//GRIN1//GRIN2B//GRIN2C//GRIN2D//GRM1//HRAS//ITPR2//ITPR3//KRAS//MAP2K1//MAP2K2//MAPK3//NRAS//PLCB1//PLCB2//PLCB3//PLCB4//PPP1CC//PPP1R1A//PPP3CA//PPP3CC//PPP3R1//PRKACA//PRKACB//PRKCA//PRKCG//RAF1//RAP1A//RAP1B//RAPGEF3//RPS6KA1//RPS6KA2//RPS6KA3//RPS6KA6
mmu04974	Protein digestion and absorption	http://www.genome.jp/kegg-bin/show_pathway?mmu04974+67373+11928+232975+27222+11931+11932+11933+67821+13706+67868+12813+12815+12816+12817+12818+12819+107581+12821+12822+12823+12842+73368+69700+237759+71355+77018+140709+373864+213945+12824+12825+12826+12827+12828+12829+12830+94216+12831+53867+12833+12834+12835+665033+245026+12836+329941+12840+12841+232680+56373+66473+109660+13482+13717+11936+100040…	0.013882	84	6009	108	8874	0.0354411	1.85755	0.013979	2210010C04RIK//ATP1A1//ATP1A3//ATP1A4//ATP1B1//ATP1B2//ATP1B3//ATP1B4//CELA2A//CELA3B//COL10A1//COL11A2//COL12A1//COL13A1//COL14A1//COL15A1//COL16A1//COL17A1//COL18A1//COL19A1//COL1A1//COL20A1//COL22A1//COL23A1//COL24A1//COL25A1//COL26A1//COL27A1//COL28A1//COL2A1//COL3A1//COL4A1//COL4A2//COL4A3//COL4A4//COL4A5//COL4A6//COL5A1//COL5A3//COL6A1//COL6A2//COL6A3//COL6A5//COL6A6//COL7A1//COL8A2//COL9A2…
mmu05415	Diabetic cardiomyopathy	http://www.genome.jp/kegg-bin/show_pathway?mmu05415+11421+217246+11596+11606+11607+11608+11651+11652+23797+11937+11938+53313+11946+11947+66043+67126+11950+11951+67942+71679+11957+28080+17705+12322+12323+108058+12325+12491+12842+12825+17708+17709+17710+12857+84682+12858+12859+12861+12862+333182+12864+12865+20463+12869+12895+13057+66445+14433+14583+14584+434233+56637+14782+14936+232493+16334+16337+…	0.014976	157	6009	210	8874	0.0379467	1.8246	0.026127	ACE//ACE3//AGER//AGT//AGTR1A//AGTR1B//AKT1//AKT2//AKT3//ATP2A1//ATP2A2//ATP2A3//ATP5A1//ATP5B//ATP5D//ATP5E//ATP5F1//ATP5G1//ATP5G2//ATP5H//ATP5J//ATP5O//ATP6//CAMK2A//CAMK2B//CAMK2D//CAMK2G//CD36//COL1A1//COL3A1//COX1//COX2//COX3//COX4I1//COX4I2//COX5A//COX5B//COX6A1//COX6A2//COX6B2//COX6C//COX7A1//COX7A2L//COX8B//CPT1B//CYBA//CYC1//GAPDH//GFPT1//GFPT2//GM5601//GSK3B//GSR//GYS1//GYS2//INS2//INSR…
mmu05016	Huntington disease	http://www.genome.jp/kegg-bin/show_pathway?mmu05016+56444+54130+226977+56436+228361+11771+11772+71770+11773+11783+68118+329015+76559+11946+11947+66043+67126+11950+11951+67942+71679+11957+28080+17705+12028+170770+12064+56208+12287+12367+12370+12371+12757+74325+67300+17708+17709+17710+12857+84682+12858+12859+12861+12862+333182+12864+12865+20463+12869+12912+26427+208677+78284+231991+12914+66445+1306…	0.015519	222	6009	302	8874	0.0390292	1.80914	0.036945	ACTR10//ACTR1A//ACTR1B//ADRM1//AMBRA1//AP2A1//AP2A2//AP2B1//AP2M1//APAF1//ATG101//ATG2A//ATG2B//ATP5A1//ATP5B//ATP5D//ATP5E//ATP5F1//ATP5G1//ATP5G2//ATP5H//ATP5J//ATP5O//ATP6//BAX//BBC3//BDNF//BECN1//CACNA1B//CASP3//CASP8//CASP9//CLTA//CLTB//CLTC//COX1//COX2//COX3//COX4I1//COX4I2//COX5A//COX5B//COX6A1//COX6A2//COX6B2//COX6C//COX7A1//COX7A2L//COX8B//CREB1//CREB3L1//CREB3L3//CREB3L4//CREB5//CREBBP/…
mmu01523	Antifolate resistance	http://www.genome.jp/kegg-bin/show_pathway?mmu01523+12780+239273+27416+26357+11684+11685+108147+12675+13361+14275+14276+14287+14450+14590+16150+16151+16176+17769+18033+19697+20425+108037+20509+52466+21926+22171	0.0162708	26	6009	30	8874	0.0406168	1.78859	0.004327	ABCC2//ABCC4//ABCC5//ABCG2//ALOX12//ALOX12E//ATIC//CHUK//DHFR//FOLR1//FOLR2//FPGS//GART//GGH//IKBKB//IKBKG//IL1B//MTHFR//NFKB1//RELA//SHMT1//SHMT2//SLC19A1//SLC46A1//TNF//TYMS
mmu04960	Aldosterone-regulated sodium reabsorption	http://www.genome.jp/kegg-bin/show_pathway?mmu04960+11928+232975+27222+11931+11932+11933+67821+11936+108017+15484+16000+16334+16337+16367+56379+16653+26417+83814+110784+18607+74769+18707+18708+18709+18710+18750+18752+20276+20278+55948+20393+65962	0.0181069	32	6009	38	8874	0.0448678	1.74216	0.005325	ATP1A1//ATP1A3//ATP1A4//ATP1B1//ATP1B2//ATP1B3//ATP1B4//FXYD2//FXYD4//HSD11B2//IGF1//INS2//INSR//IRS1//KCNJ1//KRAS//MAPK3//NEDD4L//NR3C2//PDPK1//PIK3CB//PIK3CD//PIK3R1//PIK3R2//PIK3R3//PRKCA//PRKCG//SCNN1A//SCNN1G//SFN//SGK1//SLC9A3R2
mmu04120	Ubiquitin mediated proteolysis	http://www.genome.jp/kegg-bin/show_pathway?mmu04120+11634+17222+69010+99152+52206+59008+56317+11797+11796+12211+329581+12189+12234+12402+208650+80794+69957+107995+52563+217232+216150+26965+71745+99375+75717+13194+107986+71991+67030+230904+106052+103583+50754+56371+235439+15204+73998+67345+59026+16396+242521+26401+17246+17237+17318+17999+83814+105193+50873+229615+59004+18854+66053+28000+69288+2467…	0.0195052	110	6009	145	8874	0.04798	1.70985	0.018306	AIRE//ANAPC1//ANAPC13//ANAPC2//ANAPC4//ANAPC5//ANAPC7//BIRC2//BIRC3//BIRC6//BIRC7//BRCA1//BTRC//CBL//CBLB//CBLC//CDC16//CDC20//CDC23//CDC27//CDC34//CUL1//CUL2//CUL4A//CUL5//DDB1//DDB2//ERCC8//FANCL//FBXO2//FBXO4//FBXW11//FBXW7//FZR1//HERC1//HERC2//HERC3//HERC4//HUWE1//ITCH//KLHL9//MAP3K1//MDM2//MGRN1//MID1//NEDD4//NEDD4L//NHLRC1//PARK2//PIAS3//PIAS4//PML//PPIL2//PRPF19//RHOBTB1//RHOBTB2//RNF7//SA…
mmu04714	Thermogenesis	http://www.genome.jp/kegg-bin/show_pathway?mmu04714+208501+14081+74205+433256+216739+11461+11465+83766+432530+271639+210044+104110+224129+11512+11513+11514+11515+11556+67605+93760+11946+11947+66043+67126+11950+11951+67942+71679+11957+11958+27425+28080+17705+12164+52469+68185+69893+17708+70383+66379+226139+12856+68033+17709+17710+12857+84682+12858+12859+12861+12862+333182+12864+12865+20463+12869+1…	0.0209114	171	6009	231	8874	0.0510663	1.67962	0.028457	1810043H04RIK//ACSL1//ACSL3//ACSL5//ACSL6//ACTB//ACTG1//ACTL6B//ADCY1//ADCY10//ADCY2//ADCY4//ADCY5//ADCY6//ADCY7//ADCY8//ADCY9//ADRB3//AKT1S1//ARID1A//ATP5A1//ATP5B//ATP5D//ATP5E//ATP5F1//ATP5G1//ATP5G2//ATP5H//ATP5J//ATP5K//ATP5L//ATP5O//ATP6//BMP8B//COA3//COA4//COA7//COX1//COX10//COX14//COX15//COX17//COX19//COX2//COX3//COX4I1//COX4I2//COX5A//COX5B//COX6A1//COX6A2//COX6B2//COX6C//COX7A1//COX7A2L…
mmu03020	RNA polymerase	http://www.genome.jp/kegg-bin/show_pathway?mmu03020+20019+20017+20016+20018+64424+20020+231329+20021+66420+69833+67710+69920+20022+66491+218832+70428+74414+26939+70408+67486+69870+78929+67005+28071+66136	0.0211221	25	6009	29	8874	0.0512098	1.67526	0.00416	POLR1A//POLR1B//POLR1C//POLR1D//POLR1E//POLR2A//POLR2B//POLR2C//POLR2E//POLR2F//POLR2G//POLR2I//POLR2J//POLR2L//POLR3A//POLR3B//POLR3C//POLR3E//POLR3F//POLR3G//POLR3GL//POLR3H//POLR3K//TWISTNB//ZNRD1
mmu00562	Inositol phosphate metabolism	http://www.genome.jp/kegg-bin/show_pathway?mmu00562+104776+103199+114663+16329+269180+234515+212111+16330+64436+101490+170835+19062+16332+69718+75678+71780+228550+320404+233011+56727+17772+53332+97287+77116+74302+170749+54384+320634+67073+224020+107650+18704+240752+18705+74769+18707+30955+18711+18718+117150+18720+18719+227733+18795+18796+18797+18798+18799+72469+234779+269615+114875+19211+83493+10…	0.0220029	57	6009	72	8874	0.0523833	1.65752	0.009486	ALDH6A1//FIG4//IMPA2//INPP1//INPP4A//INPP4B//INPP5A//INPP5B//INPP5E//INPP5F//INPP5J//INPP5K//INPPL1//IPMK//IPPK//ISYNA1//ITPKA//ITPKB//ITPKC//MIOX//MTM1//MTMR1//MTMR14//MTMR2//MTMR3//MTMR4//MTMR7//OCRL//PI4K2B//PI4KA//PI4KB//PIK3C2A//PIK3C2B//PIK3C2G//PIK3CB//PIK3CD//PIK3CG//PIKFYVE//PIP4K2A//PIP4K2C//PIP5K1A//PIP5K1B//PIP5KL1//PLCB1//PLCB2//PLCB3//PLCB4//PLCD1//PLCD3//PLCG2//PLCH2//PLCZ1//PTEN//…
mmu04115	p53 signaling pathway	http://www.genome.jp/kegg-bin/show_pathway?mmu04115+71361+11783+11920+245000+12028+170770+12043+12048+12367+12370+12371+268697+12443+12445+12447+12448+12521+12534+12567+12571+12575+12578+12649+50883+13063+13067+107986+14102+13197+17873+23882+29870+16000+16009+17246+17248+58801+53892+19211+67874+20135+382985+20724+18787+140742+230784+75747+55948+66940+20437+30954+68428+21825+21933+22059+22062+22084	0.0220029	57	6009	72	8874	0.0523833	1.65752	0.009486	AIFM2//APAF1//ATM//ATR//BAX//BBC3//BCL2//BCL2L1//CASP3//CASP8//CASP9//CCNB1//CCND1//CCND3//CCNE1//CCNE2//CD82//CDK1//CDK4//CDK6//CDKN1A//CDKN2A//CHEK1//CHEK2//CYCS//CYCT//DDB2//FAS//GADD45A//GADD45B//GADD45G//GTSE1//IGF1//IGFBP3//MDM2//MDM4//PMAIP1//PPM1D//PTEN//RPRM//RRM2//RRM2B//SERPINB5//SERPINE1//SESN1//SESN2//SESN3//SFN//SHISA5//SIAH1A//SIVA1//STEAP3//THBS1//TNFRSF10B//TRP53//TRP73//TSC2
mmu04978	Mineral absorption	http://www.genome.jp/kegg-bin/show_pathway?mmu04978+71775+11928+232975+27222+11931+11932+11933+67821+67972+11941+320707+381290+11979+12724+14325+11936+15203+15368+15369+17748+17750+18174+13487+171429+320718+22782+20529+20505+142681+72027+52466+20537+74338+20541+110891+110893+105243+70358+74051+22041+225997+64177+22337	0.0220725	43	6009	53	8874	0.0523833	1.65615	0.007156	1300017J02RIK//ATP1A1//ATP1A3//ATP1A4//ATP1B1//ATP1B2//ATP1B3//ATP1B4//ATP2B1//ATP2B2//ATP2B3//ATP2B4//ATP7B//CLCN2//FTL1//FXYD2//HEPH//HMOX1//HMOX2//MT1//MT2//SLC11A2//SLC26A3//SLC26A6//SLC26A9//SLC30A1//SLC31A1//SLC34A1//SLC34A3//SLC39A4//SLC46A1//SLC5A1//SLC6A19//SLC8A1//SLC8A2//SLC8A3//SLC9A3//STEAP1//STEAP2//TRF//TRPM6//TRPV6//VDR
mmu04080	Neuroactive ligand-receptor interaction	http://www.genome.jp/kegg-bin/show_pathway?mmu04080+67373+11517+11535+11539+11540+11541+11542+11549+11548+11550+11551+11552+11555+11556+11606+11607+11608+30878+11998+54140+26361+12061+12062+12209+12266+12310+116903+12311+12424+12425+12426+12640+12669+243764+12671+12672+213788+504186+110902+110834+11438+110835+11440+11441+231252+11443+11444+108043+108015+11448+11449+12802+12854+12918+12921+12922+1…	0.0232339	260	6009	358	8874	0.054754	1.63388	0.043268	2210010C04RIK//ADCYAP1R1//ADM//ADORA1//ADORA2A//ADORA2B//ADORA3//ADRA1A//ADRA1B//ADRA1D//ADRA2A//ADRA2B//ADRB2//ADRB3//AGT//AGTR1A//AGTR1B//APLN//AVP//AVPR1A//AVPR1B//BDKRB1//BDKRB2//BRS3//C3//CALCA//CALCB//CALCR//CCK//CCKAR//CCKBR//CGA//CHRM1//CHRM2//CHRM3//CHRM4//CHRM5//CHRNA10//CHRNA2//CHRNA3//CHRNA4//CHRNA5//CHRNA6//CHRNA7//CHRNA9//CHRNB1//CHRNB2//CHRNB3//CHRNB4//CHRNE//CHRNG//CNR2//CORT//CRH…
mmu00604	Glycosphingolipid biosynthesis - ganglio series	http://www.genome.jp/kegg-bin/show_pathway?mmu00604+54218+14421+12091+15211+15212+20442+20444+20454+20447+20448+26938+50935+20449+225742	0.0234385	14	6009	15	8874	0.0548525	1.63007	0.00233	B3GALT4//B4GALNT1//GLB1//HEXA//HEXB//ST3GAL1//ST3GAL2//ST3GAL5//ST6GALNAC3//ST6GALNAC4//ST6GALNAC5//ST6GALNAC6//ST8SIA1//ST8SIA5
mmu04146	Peroxisome	http://www.genome.jp/kegg-bin/show_pathway?mmu04146+11666+19299+113868+230161+170789+11430+93732+80911+14081+74205+433256+216739+228061+11611+17117+12908+74114+13142+70503+26378+23986+69123+74147+13850+67420+330450+14712+56185+15356+208982+15488+15926+269951+17527+93734+234384+17855+18126+67993+110959+67528+212503+71382+668173+18631+18632+69129+103737+56273+18633+19298+19302+74043+19305+58869+186…	0.0249764	67	6009	86	8874	0.0578093	1.60247	0.01115	ABCD1//ABCD3//ACAA1A//ACNAT1//ACOT8//ACOX1//ACOX2//ACOX3//ACSL1//ACSL3//ACSL5//ACSL6//AGPS//AGXT//AMACR//CRAT//CROT//DAO//DDO//DECR2//ECI2//ECI3//EHHADH//EPHX2//FAR1//FAR2//GNPAT//HAO2//HMGCL//HMGCLL1//HSD17B4//IDH1//IDH2//MPV17//MPV17L//MPV17L2//MVK//NOS2//NUDT12//NUDT19//NUDT7//PAOX//PEX1//PEX10//PEX11A//PEX11B//PEX11G//PEX12//PEX14//PEX16//PEX19//PEX2//PEX26//PEX5//PEX5L//PEX7//PHYH//PIPOX//PM…
mmu04730	Long-term depression	http://www.genome.jp/kegg-bin/show_pathway?mmu04730+109880+12286+12918+12921+14672+14673+14674+14677+14679+14681+14682+14683+14687+14799+14800+53623+14804+14816+239134+15461+16000+16001+16439+16440+16653+17096+26395+26396+26417+18125+18176+18783+211429+232889+78390+329502+271844+18795+18796+18797+18798+19052+73699+18750+18752+19091+110157+20190	0.025045	48	6009	60	8874	0.0578093	1.60128	0.007988	BRAF//CACNA1A//CRH//CRHR1//GNA11//GNA12//GNA13//GNAI1//GNAI3//GNAO1//GNAQ//GNAS//GNAZ//GRIA1//GRIA2//GRIA3//GRID2//GRM1//GUCY1B2//HRAS//IGF1//IGF1R//ITPR2//ITPR3//KRAS//LYN//MAP2K1//MAP2K2//MAPK3//NOS1//NRAS//PLA2G4A//PLA2G4B//PLA2G4C//PLA2G4D//PLA2G4E//PLA2G4F//PLCB1//PLCB2//PLCB3//PLCB4//PPP2CA//PPP2R1B//PRKCA//PRKCG//PRKG1//RAF1//RYR1
mmu04922	Glucagon signaling pathway	http://www.genome.jp/kegg-bin/show_pathway?mmu04922+107476+100705+210044+11651+11652+23797+11911+12313+12315+80796+494124+70405+12322+12323+108058+12325+12894+12895+78070+12912+26427+208677+78284+231991+12914+74343+14120+56458+14377+14378+68401+14527+103988+14682+14683+14936+232493+16439+16440+16828+106557+16832+18534+74551+18576+68263+18639+18642+56012+18679+110094+102093+18682+68961+18746+18795…	0.0253165	80	6009	104	8874	0.0580384	1.5966	0.013313	ACACA//ACACB//ADCY2//AKT1//AKT2//AKT3//ATF4//CALM1//CALM3//CALM4//CALM5//CALML3//CAMK2A//CAMK2B//CAMK2D//CAMK2G//CPT1A//CPT1B//CPT1C//CREB1//CREB3L1//CREB3L3//CREB3L4//CREB5//CREBBP//CRTC2//FBP2//FOXO1//G6PC//G6PC2//G6PC3//GCGR//GCK//GNAQ//GNAS//GYS1//GYS2//ITPR2//ITPR3//LDHA//LDHAL6B//LDHB//PCK1//PCK2//PDE3B//PDHB//PFKFB1//PFKM//PGAM2//PHKA1//PHKA2//PHKB//PHKG1//PHKG2//PKM//PLCB1//PLCB2//PLCB3//…
mmu04520	Adherens junction	http://www.genome.jp/kegg-bin/show_pathway?mmu04520+67653+11461+11465+109711+60595+108100+12540+12550+12914+12995+13000+13001+12385+216033+12387+12388+13649+13866+14182+14360+16001+16337+16842+380928+26409+26417+17295+17356+18099+93742+19246+15170+19263+19268+19271+19274+19353+19354+170758+11848+17127+17128+20613+20411+20779+99167+21414+21415+21416+21812+21813+21872+22376+83767+242687+245880	0.0261637	56	6009	71	8874	0.0595754	1.5823	0.009319	4930544G11RIK//ACTB//ACTG1//ACTN1//ACTN4//BAIAP2//CDC42//CDH1//CREBBP//CSNK2A1//CSNK2A2//CSNK2B//CTNNA1//CTNNA3//CTNNB1//CTNND1//EGFR//ERBB2//FGFR1//FYN//IGF1R//INSR//LEF1//LMO7//MAP3K7//MAPK3//MET//MLLT4//NLK//PARD3//PTPN1//PTPN6//PTPRB//PTPRF//PTPRJ//PTPRM//RAC1//RAC2//RAC3//RHOA//SMAD3//SMAD4//SNAI1//SORBS1//SRC//SSX2IP//TCF7//TCF7L1//TCF7L2//TGFBR1//TGFBR2//TJP1//WAS//WASF1//WASF2//WASF3
mmu04620	Toll-like receptor signaling pathway	http://www.genome.jp/kegg-bin/show_pathway?mmu04620+11651+11652+23797+12370+20302+20303+20304+12475+12519+12524+12675+13038+56066+14082+14281+15965+15967+15969+15970+15974+15975+15976+15977+16150+56489+16151+16159+16176+16179+266632+54131+27056+54123+16476+16803+17087+26395+26396+26397+26398+26399+26400+26409+26410+26414+19094+29857+26415+26416+26417+26419+17874+18033+18035+74769+18707+18708+1870…	0.0268778	77	6009	100	8874	0.0607907	1.57061	0.012814	AKT1//AKT2//AKT3//CASP8//CCL3//CCL4//CCL5//CD14//CD80//CD86//CHUK//CTSK//CXCL11//FADD//FOS//IFNA2//IFNA4//IFNA6//IFNA7//IFNAB//IFNAR1//IFNAR2//IFNB1//IKBKB//IKBKE//IKBKG//IL12A//IL1B//IRAK1//IRAK4//IRF3//IRF5//IRF7//JUN//LBP//LY96//MAP2K1//MAP2K2//MAP2K3//MAP2K4//MAP2K6//MAP2K7//MAP3K7//MAP3K8//MAPK10//MAPK11//MAPK12//MAPK13//MAPK14//MAPK3//MAPK8//MYD88//NFKB1//NFKBIA//PIK3CB//PIK3CD//PIK3R1//PIK…
mmu00052	Galactose metabolism	http://www.genome.jp/kegg-bin/show_pathway?mmu00052+11677+11997+14187+14595+53418+14377+14378+68401+14387+74246+14635+319625+14430+103988+11605+12091+15275+15277+212032+216019+16770+226413+18642+66681+72157+69983+216558	0.0283711	27	6009	32	8874	0.0630026	1.54712	0.004493	AKR1B3//AKR1B7//AKR1B8//B4GALT1//B4GALT2//G6PC//G6PC2//G6PC3//GAA//GALE//GALK1//GALM//GALT//GCK//GLA//GLB1//HK1//HK2//HK3//HKDC1//LALBA//LCT//PFKM//PGM1//PGM2//SIS//UGP2
mmu00513	Various types of N-glycan biosynthesis	http://www.genome.jp/kegg-bin/show_pathway?mmu00513+208211+223774+67574+66789+56737+208624+102580+330671+14595+53418+68947+71367+13135+13200+53618+320302+15211+15212+238023+17155+227619+230815+140481+17308+269181+103534+67569+103963+20014+20441+16430+68292+80286	0.0287109	33	6009	40	8874	0.0630026	1.54195	0.005492	ALG1//ALG12//ALG13//ALG14//ALG2//ALG3//ALG9//B4GALNT4//B4GALT1//B4GALT2//CHST8//CHST9//DAD1//DDOST//FUT8//GLT28D2//HEXA//HEXB//HEXDC//MAN1A//MAN1B1//MAN1C1//MAN2A2//MGAT1//MGAT4A//MGAT4B//MGAT4C//RPN1//RPN2//ST3GAL3//STT3A//STT3B//TUSC3
mmu05033	Nicotine addiction	http://www.genome.jp/kegg-bin/show_pathway?mmu05033+12286+12287+11438+11440+11441+11444+14394+14395+14396+14397+110886+14400+14401+14402+14403+14404+14407+216643+14408+14409+14799+14800+53623+14810+14812+14813+14814+242443+170483+140919+72961+216227+22348	0.0287109	33	6009	40	8874	0.0630026	1.54195	0.005492	CACNA1A//CACNA1B//CHRNA4//CHRNA6//CHRNA7//CHRNB2//GABRA1//GABRA2//GABRA3//GABRA4//GABRA5//GABRB1//GABRB2//GABRB3//GABRD//GABRE//GABRG3//GABRP//GABRR1//GABRR2//GRIA1//GRIA2//GRIA3//GRIN1//GRIN2B//GRIN2C//GRIN2D//GRIN3A//GRIN3B//SLC17A6//SLC17A7//SLC17A8//SLC32A1
mmu05340	Primary immunodeficiency	http://www.genome.jp/kegg-bin/show_pathway?mmu05340+11486+11628+11634+17060+12229+12478+12501+12504+12518+12525+12526+12265+227525+54167+16151+16186+16453+16818+109305+19264+19373+53970+19727+170767+21354+21355+57916+72049+22256+22637	0.0287756	30	6009	36	8874	0.0630026	1.54097	0.004993	ADA//AICDA//AIRE//BLNK//BTK//CD19//CD3E//CD4//CD79A//CD8A//CD8B1//CIITA//DCLRE1C//ICOS//IKBKG//IL2RG//JAK3//LCK//ORAI1//PTPRC//RAG1//RFX5//RFXANK//RFXAP//TAP1//TAP2//TNFRSF13B//TNFRSF13C//UNG//ZAP70
mmu00310	Lysine degradation	http://www.genome.jp/kegg-bin/show_pathway?mmu00310+30956+110446+110460+224530+72535+11669+110695+56752+192195+170442+73582+269132+209692+13382+78920+208266+93747+74147+77683+110147+14055+14056+270076+15107+235386+75410+231051+381022+14013+72947+19193+18822+26433+70673+110593+225518+213389+233904+208043+235626+73251+74729+226830+69726+20937+64707+225888+232811+107823+234135	0.0287905	50	6009	63	8874	0.0630026	1.54075	0.008321	AASS//ACAT1//ACAT2//ACAT3//ALDH1B1//ALDH2//ALDH7A1//ALDH9A1//ASH1L//BBOX1//CAMKMT//COLGALT2//DHTKD1//DLD//DLST//DOT1L//ECHS1//EHHADH//EHMT1//EHMT2//EZH1//EZH2//GCDH//HADH//HYKK//KMT2B//KMT2C//KMT2D//MECOM//PHYKPL//PIPOX//PLOD1//PLOD3//PRDM16//PRDM2//PRDM6//PRDM9//SETD1A//SETD1B//SETD2//SETD7//SETMAR//SMYD2//SMYD3//SUV39H1//SUV39H2//SUV420H1//SUV420H2//WHSC1//WHSC1L1
mmu05145	Toxoplasmosis	http://www.genome.jp/kegg-bin/show_pathway?mmu05145+11651+11652+23797+11689+12015+12043+12048+11797+11796+329581+12367+12370+12371+12774+12675+12265+13063+13067+14677+14679+14681+14960+14998+15000+100504404+14969+15001+15002+15511+15512+15481+15979+15980+16145+16150+16151+16153+16154+16159+16179+266632+15944+16403+16451+16452+16772+16775+16776+16779+16780+23928+16835+17087+26397+26399+26409+26414…	0.0297659	84	6009	110	8874	0.0647169	1.52628	0.013979	AKT1//AKT2//AKT3//ALOX5//BAD//BCL2//BCL2L1//BIRC2//BIRC3//BIRC7//CASP3//CASP8//CASP9//CCR5//CHUK//CIITA//CYCS//CYCT//GNAI1//GNAI3//GNAO1//H2-AA//H2-DMA//H2-DMB2//H2-EA-PS//H2-EB1//H2-OA//H2-OB//HSPA1B//HSPA2//HSPA8//IFNGR1//IFNGR2//IGTP//IKBKB//IKBKG//IL10//IL10RA//IL12A//IRAK1//IRAK4//IRGM1//ITGA6//JAK1//JAK2//LAMA1//LAMA4//LAMA5//LAMB2//LAMB3//LAMC3//LDLR//LY96//MAP2K3//MAP2K6//MAP3K7//MAPK10//…
mmu04662	B cell receptor signaling pathway	http://www.genome.jp/kegg-bin/show_pathway?mmu04662+11651+11652+23797+12042+17060+12229+108723+12478+12483+12517+12518+15985+12520+12675+12902+26377+14281+100038909+14784+56637+15461+16150+16151+16332+16476+16653+18726+17096+26395+26396+26417+18018+18019+18021+18033+18035+18036+18037+18176+83490+74769+18707+18708+18709+18710+18722+18729+234779+19055+19057+19058+15170+19353+19354+170758+110157+240…	0.0309557	63	6009	81	8874	0.0668722	1.50926	0.010484	AKT1//AKT2//AKT3//BCL10//BLNK//BTK//CARD11//CD19//CD22//CD72//CD79A//CD79B//CD81//CHUK//CR2//DAPP1//FOS//GM14548//GRB2//GSK3B//HRAS//IKBKB//IKBKG//INPPL1//JUN//KRAS//LILRA6//LYN//MAP2K1//MAP2K2//MAPK3//NFATC1//NFATC2//NFATC3//NFKB1//NFKBIA//NFKBIB//NFKBIE//NRAS//PIK3AP1//PIK3CB//PIK3CD//PIK3R1//PIK3R2//PIK3R3//PIRA1//PIRA6//PLCG2//PPP3CA//PPP3CC//PPP3R1//PTPN6//RAC1//RAC2//RAC3//RAF1//RASGRP3//RE…
mmu04721	Synaptic vesicle cycle	http://www.genome.jp/kegg-bin/show_pathway?mmu04721+11771+11772+71770+11773+11975+21871+140494+114143+11984+11972+242341+76252+11964+110935+66335+68775+73834+74915+66144+66237+338375+108664+12286+12287+12757+74325+67300+12889+12890+235415+13429+13430+19339+116837+140919+72961+216227+214084+20510+20513+242607+22348+232333+243616+14411+14412+15567+104245+240332+14664+20907+56216+13852+20910+20979+2…	0.0327668	60	6009	77	8874	0.0703339	1.48457	0.009985	AP2A1//AP2A2//AP2B1//AP2M1//ATP6V0A1//ATP6V0A2//ATP6V0A4//ATP6V0B//ATP6V0C//ATP6V0D1//ATP6V0D2//ATP6V0E2//ATP6V1A//ATP6V1B1//ATP6V1C1//ATP6V1C2//ATP6V1D//ATP6V1E2//ATP6V1F//ATP6V1G2//ATP6V1G3//ATP6V1H//CACNA1A//CACNA1B//CLTA//CLTB//CLTC//CPLX1//CPLX2//CPLX3//DNM1//DNM2//RAB3A//RIMS1//SLC17A6//SLC17A7//SLC17A8//SLC18A2//SLC1A1//SLC1A6//SLC1A7//SLC32A1//SLC6A1//SLC6A11//SLC6A12//SLC6A13//SLC6A4//SL…
mmu04145	Phagosome	http://www.genome.jp/kegg-bin/show_pathway?mmu04145+11461+11465+11975+21871+140494+114143+11984+11972+242341+76252+11964+110935+66335+68775+73834+74915+66144+66237+338375+108664+50909+667277+12266+12317+12330+12475+170786+69165+170776+170779+170780+70192+12491+56644+71693+140792+12845+12721+13039+13040+13057+13424+13426+235661+234663+110350+14129+14131+246256+100529082+100046078+630294+14960+1496…	0.0338382	135	6009	182	8874	0.0721739	1.47059	0.022466	ACTB//ACTG1//ATP6V0A1//ATP6V0A2//ATP6V0A4//ATP6V0B//ATP6V0C//ATP6V0D1//ATP6V0D2//ATP6V0E2//ATP6V1A//ATP6V1B1//ATP6V1C1//ATP6V1C2//ATP6V1D//ATP6V1E2//ATP6V1F//ATP6V1G2//ATP6V1G3//ATP6V1H//C1RA//C1RB//C3//CALR//CANX//CD14//CD209A//CD209B//CD209C//CD209D//CD209E//CD209G//CD36//CLEC7A//COLEC11//COLEC12//COMP//CORO1A//CTSL//CTSS//CYBA//DYNC1H1//DYNC1I1//DYNC1LI1//DYNC1LI2//DYNC2H1//FCGR1//FCGR3//FCGR4…
mmu04657	IL-17 signaling pathway	http://www.genome.jp/kegg-bin/show_pathway?mmu04657+59008+12367+12370+20293+20295+20296+20297+20306+12675+12981+12985+14825+330122+20311+15568+14082+14281+14282+14283+56637+15519+15516+16150+56489+16151+16163+56069+234836+257630+16172+50905+171095+57890+16176+140806+16189+16191+16476+16478+16819+26409+26414+19094+29857+26415+26416+332110+26417+225724+50772+23939+26419+17386+83996+17395+74180+1803…	0.0351352	70	6009	91	8874	0.0744689	1.45426	0.011649	ANAPC5//CASP3//CASP8//CCL12//CCL17//CCL2//CCL20//CCL7//CHUK//CSF2//CSF3//CXCL1//CXCL3//CXCL5//ELAVL1//FADD//FOS//FOSB//FOSL1//GSK3B//HSP90AA1//HSP90AB1//IKBKB//IKBKE//IKBKG//IL13//IL17B//IL17C//IL17F//IL17RA//IL17RB//IL17RC//IL17RE//IL1B//IL25//IL4//IL5//JUN//JUND//LCN2//MAP3K7//MAPK10//MAPK11//MAPK12//MAPK13//MAPK14//MAPK15//MAPK3//MAPK4//MAPK6//MAPK7//MAPK8//MMP13//MMP1B//MMP9//MUC5B//NFKB1//NF…
mmu04340	Hedgehog signaling pathway	http://www.genome.jp/kegg-bin/show_pathway?mmu04340+320129+109689+216869+12043+117606+12234+12443+57810+93687+27373+103236+26965+13363+59056+68525+103583+14451+14632+14633+14634+100042761+240888+56637+226861+74770+15245+16147+74239+16568+16576+14725+269878+17237+18747+18749+19206+19207+56788+20423+319757+75788+66313+20747+24069+399675+399676	0.0360808	46	6009	58	8874	0.0759953	1.44272	0.007655	ADRBK2//ARRB1//ARRB2//BCL2//BOC//BTRC//CCND1//CDON//CSNK1A1//CSNK1E//CSNK1G2//CUL1//DHH//EVC//EVC2//FBXW11//GAS1//GLI1//GLI2//GLI3//GM10697//GPR161//GSK3B//HHAT//HHATL//HHIP//IHH//IQCE//KIF3A//KIF7//LRP2//MEGF8//MGRN1//PRKACA//PRKACB//PTCH1//PTCH2//SCUBE2//SHH//SMO//SMURF1//SMURF2//SPOP//SUFU//TDPOZ4//TDPOZ5
mmu05014	Amyotrophic lateral sclerosis	http://www.genome.jp/kegg-bin/show_pathway?mmu05014+11461+11465+56444+54130+226977+56436+74018+56009+228361+11727+11744+11783+11911+226641+68118+329015+76559+11946+11947+66043+67126+11950+11951+67942+71679+11957+28080+17705+20239+233871+12015+12028+12043+12048+56208+12362+12367+12371+12460+103172+68942+17708+17709+17710+12857+84682+12858+12859+12861+12862+333182+12864+12865+20463+12869+66445+1306…	0.0365218	266	6009	369	8874	0.0764462	1.43745	0.044267	ACTB//ACTG1//ACTR10//ACTR1A//ACTR1B//ADRM1//ALS2//ALYREF2//AMBRA1//ANG//ANXA11//APAF1//ATF4//ATF6//ATG101//ATG2A//ATG2B//ATP5A1//ATP5B//ATP5D//ATP5E//ATP5F1//ATP5G1//ATP5G2//ATP5H//ATP5J//ATP5O//ATP6//ATXN2//ATXN2L//BAD//BAX//BCL2//BCL2L1//BECN1//CASP1//CASP3//CASP9//CCS//CHCHD10//CHMP2B//COX1//COX2//COX3//COX4I1//COX4I2//COX5A//COX5B//COX6A1//COX6A2//COX6B2//COX6C//COX7A1//COX7A2L//COX8B//CYC1//…
mmu05160	Hepatitis C	http://www.genome.jp/kegg-bin/show_pathway?mmu05160+11651+11652+23797+11783+12015+12018+12028+109880+12367+12370+12371+12443+12520+12567+12571+12575+12633+12675+12737+58187+18417+57255+56173+60363+239931+56492+242653+12738+75677+100039801+12739+12740+12741+54419+53624+12387+13063+13067+230073+13555+242705+13557+13645+13649+13666+13665+14082+14102+14784+56637+15461+15957+15965+15967+15969+15970+15…	0.0371625	122	6009	164	8874	0.0773072	1.42989	0.020303	AKT1//AKT2//AKT3//APAF1//BAD//BAK1//BAX//BRAF//CASP3//CASP8//CASP9//CCND1//CD81//CDK4//CDK6//CDKN1A//CFLAR//CHUK//CLDN1//CLDN10//CLDN11//CLDN13//CLDN14//CLDN15//CLDN17//CLDN18//CLDN19//CLDN2//CLDN22//CLDN24//CLDN3//CLDN4//CLDN5//CLDN6//CLDN7//CTNNB1//CYCS//CYCT//DDX58//E2F1//E2F2//E2F3//EGF//EGFR//EIF2AK3//EIF2S1//FADD//FAS//GRB2//GSK3B//HRAS//IFIT1//IFNA2//IFNA4//IFNA6//IFNA7//IFNAB//IFNAR1//IFN…
mmu00510	N-Glycan biosynthesis	http://www.genome.jp/kegg-bin/show_pathway?mmu00510+208211+380959+223774+67574+66789+56737+208624+66248+320438+102580+14595+53418+13135+13200+227697+13478+13480+68563+53618+14376+320302+17155+227619+230815+140481+17308+17309+269181+103534+67569+107895+268510+57377+103963+20014+20440+240119+16430+68292+80286	0.0395158	40	6009	50	8874	0.0813785	1.40323	0.006657	ALG1//ALG10B//ALG12//ALG13//ALG14//ALG2//ALG3//ALG5//ALG6//ALG9//B4GALT1//B4GALT2//DAD1//DDOST//DOLK//DPAGT1//DPM1//DPM3//FUT8//GANAB//GLT28D2//MAN1A//MAN1B1//MAN1C1//MAN2A2//MGAT1//MGAT3//MGAT4A//MGAT4B//MGAT4C//MGAT5//MGAT5B//MOGS//RPN1//RPN2//ST6GAL1//ST6GAL2//STT3A//STT3B//TUSC3
mmu00511	Other glycan degradation	http://www.genome.jp/kegg-bin/show_pathway?mmu00511+217364+71665+66848+14466+230101+12091+15211+15212+238023+17159+17160+73744+110173+18010+23956+241159	0.0396026	16	6009	18	8874	0.0813785	1.40228	0.002663	ENGASE//FUCA1//FUCA2//GBA//GBA2//GLB1//HEXA//HEXB//HEXDC//MAN2B1//MAN2B2//MAN2C1//MANBA//NEU1//NEU2//NEU4
mmu04540	Gap junction	http://www.genome.jp/kegg-bin/show_pathway?mmu04540+432530+210044+104110+224129+11512+11513+11514+11515+12534+13489+13645+13649+14617+14672+14677+14679+14682+14683+14784+14816+239134+15461+15558+16439+16440+16653+14745+26395+26396+23938+26405+26417+23939+18176+18590+18591+54635+71785+18595+18596+18795+18796+18797+18798+18747+18749+18750+18752+19091+110157+20662+20779+21872+22142+22143+22146+22144…	0.0432768	66	6009	86	8874	0.0879249	1.36374	0.010984	ADCY1//ADCY2//ADCY4//ADCY5//ADCY6//ADCY7//ADCY8//ADCY9//CDK1//DRD2//EGF//EGFR//GJD2//GNA11//GNAI1//GNAI3//GNAQ//GNAS//GRB2//GRM1//GUCY1B2//HRAS//HTR2A//ITPR2//ITPR3//KRAS//LPAR1//MAP2K1//MAP2K2//MAP2K5//MAP3K2//MAPK3//MAPK7//NRAS//PDGFA//PDGFB//PDGFC//PDGFD//PDGFRA//PDGFRB//PLCB1//PLCB2//PLCB3//PLCB4//PRKACA//PRKACB//PRKCA//PRKCG//PRKG1//RAF1//SOS1//SRC//TJP1//TUBA1A//TUBA1B//TUBA1C//TUBA3A//TUBA…
mmu04964	Proximal tubule bicarbonate reclamation	http://www.genome.jp/kegg-bin/show_pathway?mmu04964+11826+11928+232975+27222+11931+11932+11933+67821+12351+11936+14660+216456+17449+18534+74551+27376+76257+54403+105243	0.0433102	19	6009	22	8874	0.0879249	1.36341	0.003162	AQP1//ATP1A1//ATP1A3//ATP1A4//ATP1B1//ATP1B2//ATP1B3//ATP1B4//CAR4//FXYD2//GLS//GLS2//MDH1//PCK1//PCK2//SLC25A10//SLC38A3//SLC4A4//SLC9A3
