# Supplementary material for: Abnormal transcriptome-wide DNA demethylation induced by folate deficiency causes neural tube defects
Source: Front Genet. 2022 Sep 19;13:987210. doi: 10.3389/fgene.2022.987210 (PMC9529027; doi:10.3389/fgene.2022.987210)
Supplement: Supplementary file 6 [file DataSheet1.zip › supplementary table 16-33/S21 MeDIP-seq_pathwayResult Down.xls]

## Sheet: mmu
S21 MeDIP-seq_pathwayResult Down
#Column "PathwayID" stands for Pathway identifiers used in KEGG
#Column "Definition" stands for the definition of the PathwayID
#Column "OriginalWebSite"stands for The map's website,the nodes with red frame and red symbol are associated with the DE genes, green nodes have no significance
#Column "p-value"
"Fisher-Pvalue" stands for the enrichment p-value of the PathwayID used Fisher's exact test
#Column "SelectionCounts" stands for the Count of the DE genes' entities directly associated with the listed PathwayID
#Column "SelectionSize" stands for the total number of the DE genes' entities
#Column "Count" stands for the count of the chosen background population genes' entities associated with the listed PathwayID
#Column "Size" stands for the total number of chosen background population genes' entities
#Column "FDR" stands for the false discovery rate of the PathwayID
#Column "Enrichment_Score" stands for the Enrichment Score value of the PathwayID, it equals "-log10(Pvalue)"
#Column "GeneRatio" stands for the Gene Ratio value of the PathwayID, it equals "SelectionCounts/SelectionSize"
#Column "GENES" stands for the DE genes associated with the PathwayID
PathwayID	Definition	OriginalWebSite	Fisher-Pvalue	SelectionCounts	SelectionSize	Count	Size	FDR	Enrichment_Score	GeneRatio	Genes
mmu04921	Oxytocin signaling pathway	http://www.genome.jp/kegg-bin/show_pathway?mmu04921+11512+11513+12288+12289+12293+319734+12295+12297+12298+12299+140723+81904+12313+12315+52163+108058+12325+12326+207565+12443+12575+13631+14677+14679+14682+234889+60596+15461+16438+16439+16476+16518+16520+16521+26395+26396+23939+216459+107589+228785+238564+18018+18019+18176+232889+18795+18796+18797+18798+105787+18749+108099+18750+18752+54720+11848…	1.54663e-06	59	1933	153	8874	0.000521215	5.81061	0.030523	ADCY6//ADCY7//CACNA1C//CACNA1D//CACNA2D1//CACNA2D4//CACNB1//CACNB3//CACNB4//CACNG1//CACNG5//CACNG7//CALM1//CALM3//CAMK1//CAMK2D//CAMK2G//CAMK4//CAMKK2//CCND1//CDKN1A//EEF2K//GNAI1//GNAI3//GNAQ//GUCY1A2//GUCY1A3//HRAS//ITPR1//ITPR2//JUN//KCNJ2//KCNJ4//KCNJ5//MAP2K1//MAP2K2//MAPK7//MYL6B//MYLK//MYLK2//MYLK4//NFATC1//NFATC2//NRAS//PLA2G4C//PLCB1//PLCB2//PLCB3//PLCB4//PRKAA1//PRKACB//PRKAG2//PRKCA//P…
mmu04730	Long-term depression	http://www.genome.jp/kegg-bin/show_pathway?mmu04730+12286+12918+14672+14677+14679+14682+53623+14816+234889+60596+15461+16000+16001+16438+16439+26395+26396+18176+232889+18795+18796+18797+18798+19052+73699+18750+18752+19091+20190	4.61039e-06	29	1933	60	8874	0.000776852	5.33626	0.015003	CACNA1A//CRH//GNA11//GNAI1//GNAI3//GNAQ//GRIA3//GRM1//GUCY1A2//GUCY1A3//HRAS//IGF1//IGF1R//ITPR1//ITPR2//MAP2K1//MAP2K2//NRAS//PLA2G4C//PLCB1//PLCB2//PLCB3//PLCB4//PPP2CA//PPP2R1B//PRKCA//PRKCG//PRKG1//RYR1
mmu04371	Apelin signaling pathway	http://www.genome.jp/kegg-bin/show_pathway?mmu04371+11512+11513+11651+56208+12313+12315+12326+12443+93739+100503710+14677+14679+14682+14697+64337+14708+14709+14699+208727+15461+16438+16439+16890+26395+26396+17259+56717+17906+107589+228785+238564+18126+18176+18181+225326+75669+18795+18796+18797+18798+19017+105787+18749+108099+20190+20191+110891+110893+17128+56632+21812	1.93319e-05	51	1933	136	8874	0.00217161	4.71373	0.026384	ADCY6//ADCY7//AKT1//BECN1//CALM1//CALM3//CAMK4//CCND1//GABARAPL2//GM5741//GNAI1//GNAI3//GNAQ//GNB5//GNG13//GNG7//GNG8//GNGT1//HDAC4//HRAS//ITPR1//ITPR2//LIPE//MAP2K1//MAP2K2//MEF2B//MTOR//MYL2//MYLK//MYLK2//MYLK4//NOS2//NRAS//NRF1//PIK3C3//PIK3R4//PLCB1//PLCB2//PLCB3//PLCB4//PPARGC1A//PRKAA1//PRKACB//PRKAG2//RYR1//RYR2//SLC8A2//SLC8A3//SMAD4//SPHK2//TGFBR1
mmu04971	Gastric acid secretion	http://www.genome.jp/kegg-bin/show_pathway?mmu04971+11512+11513+27222+11931+11932+67821+11945+12313+12315+108058+12325+14677+14679+14682+16438+16439+246133+16513+16516+16518+72258+107589+228785+238564+18795+18796+18797+18798+18749+18750+18752+208890	3.79491e-05	32	1933	75	8874	0.00262908	4.4208	0.016555	ADCY6//ADCY7//ATP1A4//ATP1B1//ATP1B2//ATP1B4//ATP4B//CALM1//CALM3//CAMK2D//CAMK2G//GNAI1//GNAI3//GNAQ//ITPR1//ITPR2//KCNE2//KCNJ10//KCNJ15//KCNJ2//KCNK10//MYLK//MYLK2//MYLK4//PLCB1//PLCB2//PLCB3//PLCB4//PRKACB//PRKCA//PRKCG//SLC26A7
mmu04713	Circadian entrainment	http://www.genome.jp/kegg-bin/show_pathway?mmu04713+11512+11513+12288+12289+12291+12313+12315+108058+12325+12912+100503710+14677+14679+14682+14697+64337+14708+14709+14699+53623+14810+14811+234889+60596+16438+16521+70729+18628+18795+18796+18797+18798+18749+18750+18752+19091+19416+20190+20191	3.90072e-05	39	1933	98	8874	0.00262908	4.40885	0.020176	ADCY6//ADCY7//CACNA1C//CACNA1D//CACNA1G//CALM1//CALM3//CAMK2D//CAMK2G//CREB1//GM5741//GNAI1//GNAI3//GNAQ//GNB5//GNG13//GNG7//GNG8//GNGT1//GRIA3//GRIN1//GRIN2A//GUCY1A2//GUCY1A3//ITPR1//KCNJ5//NOS1AP//PER3//PLCB1//PLCB2//PLCB3//PLCB4//PRKACB//PRKCA//PRKCG//PRKG1//RASD1//RYR1//RYR2
mmu04724	Glutamatergic synapse	http://www.genome.jp/kegg-bin/show_pathway?mmu04724+11512+11513+320129+12286+12288+12289+224997+100503710+14677+14679+14682+14697+64337+14708+14709+14699+53623+14805+14809+14810+14811+14816+108068+268934+108072+108073+26557+26558+16438+16439+232889+18795+18796+18797+18798+18749+18750+18752+243961+210274+58234+20512+76257	5.69355e-05	43	1933	113	8874	0.00319788	4.24462	0.022245	ADCY6//ADCY7//ADRBK2//CACNA1A//CACNA1C//CACNA1D//DLGAP1//GM5741//GNAI1//GNAI3//GNAQ//GNB5//GNG13//GNG7//GNG8//GNGT1//GRIA3//GRIK1//GRIK5//GRIN1//GRIN2A//GRM1//GRM2//GRM4//GRM6//GRM7//HOMER2//HOMER3//ITPR1//ITPR2//PLA2G4C//PLCB1//PLCB2//PLCB3//PLCB4//PRKACB//PRKCA//PRKCG//SHANK1//SHANK2//SHANK3//SLC1A3//SLC38A3
mmu04961	Endocrine and other factor-regulated calcium reabsorption	http://www.genome.jp/kegg-bin/show_pathway?mmu04961+11512+11771+27222+11931+11932+67821+74325+67300+13429+103967+13982+14682+16616+13646+16617+16619+16622+18795+18796+18797+18798+18749+18750+18752+110891+110893+22337	7.01522e-05	27	1933	61	8874	0.00337733	4.15396	0.013968	ADCY6//AP2A1//ATP1A4//ATP1B1//ATP1B2//ATP1B4//CLTB//CLTC//DNM1//DNM3//ESR1//GNAQ//KLK1B21//KLK1B22//KLK1B24//KLK1B27//KLK1B5//PLCB1//PLCB2//PLCB3//PLCB4//PRKACB//PRKCA//PRKCG//SLC8A2//SLC8A3//VDR
mmu04144	Endocytosis	http://www.genome.jp/kegg-bin/show_pathway?mmu04144+319277+140500+242894+320129+213990+11771+69710+106952+11843+99371+68089+67771+109689+211914+12344+75608+76959+208092+74325+67300+227288+12765+19157+19158+72318+72685+13429+103967+98878+14183+14276+26431+14773+26385+14963+14964+14972+333715+224753+15013+110557+15024+15239+15461+193740+15482+16001+16004+16185+232227+245666+16573+17246+73711+83814+…	9.71909e-05	86	1933	273	8874	0.00409416	4.01237	0.04449	A230046K03RIK//ACAP3//ACTR3B//ADRBK2//AGAP3//AP2A1//ARAP1//ARAP3//ARF4//ARFGEF2//ARPC4//ARPC5//ARRB1//ASAP2//CAPZA3//CHMP4B//CHMP5//CHMP6//CLTB//CLTC//CXCR1//CXCR2//CYTH1//CYTH2//CYTH4//DNAJC6//DNM1//DNM3//EHD4//FGFR2//FOLR2//GIT2//GRK5//GRK6//H2-BL//H2-D1//H2-K1//H2-M10.2//H2-M10.4//H2-Q2//H2-Q6//H2-T10//HGS//HRAS//HSPA1A//HSPA1L//IGF1R//IGF2R//IL2RB//IQSEC1//IQSEC2//KIF5B//MDM2//MVB12A//NEDD4L/…
mmu04935	Growth hormone synthesis, secretion and action	http://www.genome.jp/kegg-bin/show_pathway?mmu04935+11512+11513+11651+12288+12289+12912+231991+12929+14600+14672+14677+14679+14682+15461+16000+384783+16438+16439+26395+26396+26397+26398+26401+26414+26416+26419+26420+56717+18176+18707+18710+18795+18796+18797+18798+18749+18750+18752+20418+271849+12703+12702+20663	0.000115509	43	1933	116	8874	0.00432516	3.93738	0.022245	ADCY6//ADCY7//AKT1//CACNA1C//CACNA1D//CREB1//CREB5//CRKL//GHR//GNA11//GNAI1//GNAI3//GNAQ//HRAS//IGF1//IRS2//ITPR1//ITPR2//MAP2K1//MAP2K2//MAP2K3//MAP2K4//MAP3K1//MAPK10//MAPK14//MAPK8//MAPK9//MTOR//NRAS//PIK3CD//PIK3R3//PLCB1//PLCB2//PLCB3//PLCB4//PRKACB//PRKCA//PRKCG//SHC3//SHC4//SOCS1//SOCS3//SOS2
mmu04912	GnRH signaling pathway	http://www.genome.jp/kegg-bin/show_pathway?mmu04912+11512+11513+12288+12289+12313+12315+108058+12325+12640+14672+14682+15461+16438+16439+16476+26395+26396+26397+26398+26401+26414+26416+23939+26419+26420+18176+232889+18795+18796+18797+18798+18749+18750+19229+20663	0.000164777	35	1933	90	8874	0.00543544	3.7831	0.018107	ADCY6//ADCY7//CACNA1C//CACNA1D//CALM1//CALM3//CAMK2D//CAMK2G//CGA//GNA11//GNAQ//HRAS//ITPR1//ITPR2//JUN//MAP2K1//MAP2K2//MAP2K3//MAP2K4//MAP3K1//MAPK10//MAPK14//MAPK7//MAPK8//MAPK9//NRAS//PLA2G4C//PLCB1//PLCB2//PLCB3//PLCB4//PRKACB//PRKCA//PTK2B//SOS2
mmu04550	Signaling pathways regulating pluripotency of stem cells	http://www.genome.jp/kegg-bin/show_pathway?mmu04550+11480+11651+12005+12006+12166+12168+13395+13542+13543+26380+14183+14362+93897+15407+15461+16000+16001+16323+16326+16878+16880+26395+26396+26416+17268+17877+18176+15379+69837+22658+18707+18710+51869+84505+17125+17128+55994+13990+21423+21414+22409+22411+93735+22415+22417+22419+22422+11906+22773	0.000207378	49	1933	140	8874	0.00543544	3.68324	0.025349	ACVR2A//AKT1//AXIN1//AXIN2//BMPR1A//BMPR2//DLX5//DVL1//DVL2//ESRRB//FGFR2//FZD1//FZD10//HOXB1//HRAS//IGF1//IGF1R//INHBA//INHBE//LIF//LIFR//MAP2K1//MAP2K2//MAPK14//MEIS1//MYF5//NRAS//ONECUT1//PCGF1//PCGF2//PIK3CD//PIK3R3//RIF1//SETDB1//SMAD1//SMAD4//SMAD9//SMARCAD1//TCF3//TCF7//WNT10A//WNT11//WNT16//WNT3//WNT4//WNT5B//WNT7B//ZFHX3//ZIC3
mmu05016	Huntington disease	http://www.genome.jp/kegg-bin/show_pathway?mmu05016+56444+11771+100504663+329015+66043+67126+17705+17706+170770+56208+74325+67300+17708+17709+12867+12912+231991+69654+69926+327954+227058+100101919+13417+432611+105000+78943+14682+75512+69590+53623+14810+215114+16438+16513+16573+232943+269881+26414+26419+26420+56717+17716+17717+69875+17991+66218+66377+68197+68349+407785+75406+641340+18181+225326+75…	0.000215767	92	1933	302	8874	0.00543544	3.66601	0.047594	ACTR10//AP2A1//ATG14//ATG2A//ATP5D//ATP5E//ATP6//ATP8//BBC3//BECN1//CLTB//CLTC//COX1//COX2//COX7C//CREB1//CREB5//DCTN2//DNAH17//DNAH2//DNAH7B//DNAH7C//DNAH8//DNAIC2//DNAL1//ERN1//GNAQ//GPX6//GPX8//GRIA3//GRIN1//HIP1//ITPR1//KCNJ10//KIF5B//KLC3//MAP3K10//MAPK10//MAPK8//MAPK9//MTOR//ND1//ND2//NDUFA11//NDUFA2//NDUFB9//NDUFC1//NDUFC2//NDUFS3//NDUFS6//NDUFS7//NRBF2//NRF1//PIK3C3//PIK3R4//PLCB1//PLCB2/…
mmu04934	Cushing syndrome	http://www.genome.jp/kegg-bin/show_pathway?mmu04934+11512+11513+114230+23808+12005+12006+12288+12289+12291+108058+12325+12443+12566+12575+12576+12580+12912+231991+12918+13070+110115+13542+13543+14194+14362+93897+14672+14677+14679+14682+15497+16438+16439+214162+26395+26396+320024+218461+18795+18796+18797+18798+18749+109905+19416+20683+21414+21416+22409+22411+93735+22415+22417+22419+22422	0.000216998	55	1933	162	8874	0.00543544	3.66354	0.028453	ADCY6//ADCY7//AIPL1//ASH2L//AXIN1//AXIN2//CACNA1C//CACNA1D//CACNA1G//CAMK2D//CAMK2G//CCND1//CDK2//CDKN1A//CDKN1B//CDKN2C//CREB1//CREB5//CRH//CYP11A1//CYP11B1//DVL1//DVL2//FH1//FZD1//FZD10//GNA11//GNAI1//GNAI3//GNAQ//HSD3B6//ITPR1//ITPR2//KMT2A//MAP2K1//MAP2K2//NCEH1//PDE8B//PLCB1//PLCB2//PLCB3//PLCB4//PRKACB//RAP1A//RASD1//SP1//TCF7//TCF7L2//WNT10A//WNT11//WNT16//WNT3//WNT4//WNT5B//WNT7B
mmu04725	Cholinergic synapse	http://www.genome.jp/kegg-bin/show_pathway?mmu04725+11512+11513+11651+12286+12288+12289+108058+12325+12326+12669+110834+11438+12912+231991+100503710+14672+14677+14679+14682+14697+64337+14708+14709+14699+15461+16438+16439+16518+16520+16536+26395+18176+18707+18710+18795+18796+18797+18798+18749+18750+18752	0.000225805	41	1933	112	8874	0.00543544	3.64627	0.021211	ADCY6//ADCY7//AKT1//CACNA1A//CACNA1C//CACNA1D//CAMK2D//CAMK2G//CAMK4//CHRM1//CHRNA3//CHRNA4//CREB1//CREB5//GM5741//GNA11//GNAI1//GNAI3//GNAQ//GNB5//GNG13//GNG7//GNG8//GNGT1//HRAS//ITPR1//ITPR2//KCNJ2//KCNJ4//KCNQ2//MAP2K1//NRAS//PIK3CD//PIK3R3//PLCB1//PLCB2//PLCB3//PLCB4//PRKACB//PRKCA//PRKCG
mmu04261	Adrenergic signaling in cardiomyocytes	http://www.genome.jp/kegg-bin/show_pathway?mmu04261+11512+11513+11549+11548+11555+11651+27222+11931+11932+67821+12288+12289+12293+319734+12295+12297+12298+12299+140723+81904+12313+12315+108058+12325+12912+231991+12916+14677+14679+14682+16509+26416+17888+17906+18795+18796+18797+18798+58200+19052+73699+269643+18749+18750+223864+56508+20191+20266+20271+110891+110893+326618	0.00025779	52	1933	152	8874	0.00551417	3.58873	0.026901	ADCY6//ADCY7//ADRA1A//ADRA1B//ADRB2//AKT1//ATP1A4//ATP1B1//ATP1B2//ATP1B4//CACNA1C//CACNA1D//CACNA2D1//CACNA2D4//CACNB1//CACNB3//CACNB4//CACNG1//CACNG5//CACNG7//CALM1//CALM3//CAMK2D//CAMK2G//CREB1//CREB5//CREM//GNAI1//GNAI3//GNAQ//KCNE1//MAPK14//MYH6//MYL2//PLCB1//PLCB2//PLCB3//PLCB4//PPP1R1A//PPP2CA//PPP2R1B//PPP2R2C//PRKACB//PRKCA//RAPGEF3//RAPGEF4//RYR2//SCN1B//SCN5A//SLC8A2//SLC8A3//TPM4
mmu04915	Estrogen signaling pathway	http://www.genome.jp/kegg-bin/show_pathway?mmu04915+11512+11513+11651+12313+12315+12912+231991+13982+14228+14677+14679+14682+14816+15461+15516+193740+15482+16438+16439+16476+16521+268482+16663+16667+16668+16669+75706+70810+406221+68239+26395+26396+17395+17978+18176+18707+18710+18795+18796+18797+18798+18749+19401+20418+271849+20663+20683	0.0002618	47	1933	134	8874	0.00551417	3.58203	0.024315	ADCY6//ADCY7//AKT1//CALM1//CALM3//CREB1//CREB5//ESR1//FKBP4//GNAI1//GNAI3//GNAQ//GRM1//HRAS//HSP90AB1//HSPA1A//HSPA1L//ITPR1//ITPR2//JUN//KCNJ5//KRT12//KRT13//KRT17//KRT18//KRT19//KRT24//KRT25//KRT40//KRT42//MAP2K1//MAP2K2//MMP9//NCOA2//NRAS//PIK3CD//PIK3R3//PLCB1//PLCB2//PLCB3//PLCB4//PRKACB//RARA//SHC3//SHC4//SOS2//SP1
mmu04728	Dopaminergic synapse	http://www.genome.jp/kegg-bin/show_pathway?mmu04728+11651+11865+109689+12286+12288+12289+12313+12315+108058+12325+12753+12846+12912+231991+13195+100503710+14677+14679+14680+14682+14697+64337+14708+14709+14699+53623+14811+16438+16439+16521+16573+26414+26416+26419+26420+18795+18796+18797+18798+19052+73699+269643+18749+18750+18752+214084+21823	0.000318305	47	1933	135	8874	0.00627286	3.49716	0.024315	AKT1//ARNTL//ARRB1//CACNA1A//CACNA1C//CACNA1D//CALM1//CALM3//CAMK2D//CAMK2G//CLOCK//COMT//CREB1//CREB5//DDC//GM5741//GNAI1//GNAI3//GNAL//GNAQ//GNB5//GNG13//GNG7//GNG8//GNGT1//GRIA3//GRIN2A//ITPR1//ITPR2//KCNJ5//KIF5B//MAPK10//MAPK14//MAPK8//MAPK9//PLCB1//PLCB2//PLCB3//PLCB4//PPP2CA//PPP2R1B//PPP2R2C//PRKACB//PRKCA//PRKCG//SLC18A2//TH
mmu04911	Insulin secretion	http://www.genome.jp/kegg-bin/show_pathway?mmu04911+11512+11513+27222+11931+11932+67821+12288+12289+108058+12325+12424+12425+12912+231991+14607+14672+14682+16514+140492+16534+16532+18609+18795+18796+18797+18798+18749+18750+18752+56508+116838+20191+22318	0.000335049	33	1933	86	8874	0.00627286	3.47489	0.017072	ADCY6//ADCY7//ATP1A4//ATP1B1//ATP1B2//ATP1B4//CACNA1C//CACNA1D//CAMK2D//CAMK2G//CCK//CCKAR//CREB1//CREB5//GIP//GNA11//GNAQ//KCNJ11//KCNN2//KCNN4//KCNU1//PDX1//PLCB1//PLCB2//PLCB3//PLCB4//PRKACB//PRKCA//PRKCG//RAPGEF4//RIMS2//RYR2//VAMP2
mmu04929	GnRH secretion	http://www.genome.jp/kegg-bin/show_pathway?mmu04929+11651+109689+12288+12289+12291+12640+14672+14682+15461+16438+16439+16514+16521+140492+16534+26395+26396+18176+18707+18710+18795+18796+18797+18798+18750+18752	0.000375457	26	1933	63	8874	0.00665942	3.42544	0.013451	AKT1//ARRB1//CACNA1C//CACNA1D//CACNA1G//CGA//GNA11//GNAQ//HRAS//ITPR1//ITPR2//KCNJ11//KCNJ5//KCNN2//KCNN4//MAP2K1//MAP2K2//NRAS//PIK3CD//PIK3R3//PLCB1//PLCB2//PLCB3//PLCB4//PRKCA//PRKCG
mmu05017	Spinocerebellar ataxia	http://www.genome.jp/kegg-bin/show_pathway?mmu05017+11651+100504663+329015+20238+65115+56208+12286+78943+14169+14682+53623+14810+14811+14816+16438+16439+26414+26419+26420+56717+641340+225326+18707+18710+75669+18795+18796+18797+18798+18750+18752+19167+19170+26446+19172+19179+19182+69077+66413+17463+19883+20190+73333+20683+21374+22030+52639+22433	0.000496688	48	1933	141	8874	0.00836919	3.30392	0.024832	AKT1//ATG14//ATG2A//ATXN1//BEAN1//BECN1//CACNA1A//ERN1//FGF14//GNAQ//GRIA3//GRIN1//GRIN2A//GRM1//ITPR1//ITPR2//MAPK10//MAPK8//MAPK9//MTOR//NRBF2//PIK3C3//PIK3CD//PIK3R3//PIK3R4//PLCB1//PLCB2//PLCB3//PLCB4//PRKCA//PRKCG//PSMA3//PSMB1//PSMB3//PSMB4//PSMC1//PSMC3//PSMD11//PSMD6//PSMD7//RORA//RYR1//SLC25A31//SP1//TBP//TRAF2//WIPI1//XBP1
mmu04919	Thyroid hormone signaling pathway	http://www.genome.jp/kegg-bin/show_pathway?mmu04919+11651+27222+11931+11932+67821+12443+107585+13982+15183+15251+15461+16416+18519+26395+26396+17246+59024+68975+56717+17888+17978+18176+18607+18642+18707+18710+18795+18796+18797+18798+18799+114875+18749+18750+18752+54720+20466+72472+210789+21834+22084+22417	0.000571768	42	1933	120	8874	0.00917551	3.24278	0.021728	AKT1//ATP1A4//ATP1B1//ATP1B2//ATP1B4//CCND1//DIO3//ESR1//HDAC3//HIF1A//HRAS//ITGB3//KAT2B//MAP2K1//MAP2K2//MDM2//MED12//MED27//MTOR//MYH6//NCOA2//NRAS//PDPK1//PFKM//PIK3CD//PIK3R3//PLCB1//PLCB2//PLCB3//PLCB4//PLCD1//PLCZ1//PRKACB//PRKCA//PRKCG//RCAN1//SIN3A//SLC16A10//TBC1D4//THRB//TSC2//WNT4
mmu04916	Melanogenesis	http://www.genome.jp/kegg-bin/show_pathway?mmu04916+11512+11513+12313+12315+108058+12325+12912+13542+13543+13618+14362+93897+14677+14679+14682+15461+26395+26396+17342+18176+18795+18796+18797+18798+18749+18750+18752+21414+21416+22409+22411+93735+22415+22417+22419+22422	0.000762743	36	1933	100	8874	0.0112086	3.11762	0.018624	ADCY6//ADCY7//CALM1//CALM3//CAMK2D//CAMK2G//CREB1//DVL1//DVL2//EDNRB//FZD1//FZD10//GNAI1//GNAI3//GNAQ//HRAS//MAP2K1//MAP2K2//MITF//NRAS//PLCB1//PLCB2//PLCB3//PLCB4//PRKACB//PRKCA//PRKCG//TCF7//TCF7L2//WNT10A//WNT11//WNT16//WNT3//WNT4//WNT5B//WNT7B
mmu04540	Gap junction	http://www.genome.jp/kegg-bin/show_pathway?mmu04540+11512+11513+12534+14672+14677+14679+14682+14816+234889+60596+15461+15559+16438+16439+26395+26396+23939+18176+18590+18795+18796+18797+18798+18749+18750+18752+19091+20663+22144+53857+22151+22152	0.000767949	32	1933	86	8874	0.0112086	3.11467	0.016555	ADCY6//ADCY7//CDK1//GNA11//GNAI1//GNAI3//GNAQ//GRM1//GUCY1A2//GUCY1A3//HRAS//HTR2B//ITPR1//ITPR2//MAP2K1//MAP2K2//MAPK7//NRAS//PDGFA//PLCB1//PLCB2//PLCB3//PLCB4//PRKACB//PRKCA//PRKCG//PRKG1//SOS2//TUBA3A//TUBA8//TUBB2A//TUBB3
mmu04926	Relaxin signaling pathway	http://www.genome.jp/kegg-bin/show_pathway?mmu04926+11512+11513+11651+109689+12912+231991+13618+100503710+14677+14679+14697+64337+14708+14709+14699+15461+16336+16476+26395+26396+26398+26414+26416+26419+26420+17395+18033+18126+18176+18707+18710+18795+18796+18797+18798+18749+18750+18762+20418+271849+20663+21812+21813+22340	0.00079824	44	1933	129	8874	0.0112086	3.09787	0.022763	ADCY6//ADCY7//AKT1//ARRB1//CREB1//CREB5//EDNRB//GM5741//GNAI1//GNAI3//GNB5//GNG13//GNG7//GNG8//GNGT1//HRAS//INSL3//JUN//MAP2K1//MAP2K2//MAP2K4//MAPK10//MAPK14//MAPK8//MAPK9//MMP9//NFKB1//NOS2//NRAS//PIK3CD//PIK3R3//PLCB1//PLCB2//PLCB3//PLCB4//PRKACB//PRKCA//PRKCZ//SHC3//SHC4//SOS2//TGFBR1//TGFBR2//VEGFB
mmu04010	MAPK signaling pathway	http://www.genome.jp/kegg-bin/show_pathway?mmu04010+11651+109689+12286+12288+12289+12290+12291+12293+319734+12295+12297+12298+12299+140723+81904+12475+12929+240672+235584+18218+13637+13639+13836+13866+13867+14164+80903+14171+14172+56636+14176+14183+192176+68794+14255+100503710+15461+193740+15482+16000+16001+16002+16175+16177+16180+16476+16478+18048+26395+26396+26397+26398+26401+53859+225028+26921…	0.000884627	87	1933	294	8874	0.0119248	3.05324	0.045008	AKT1//ARRB1//CACNA1A//CACNA1C//CACNA1D//CACNA1E//CACNA1G//CACNA2D1//CACNA2D4//CACNB1//CACNB3//CACNB4//CACNG1//CACNG5//CACNG7//CD14//CRKL//DUSP5//DUSP7//DUSP8//EFNA2//EFNA4//EPHA2//ERBB2//ERBB3//FGF1//FGF16//FGF17//FGF18//FGF21//FGF5//FGFR2//FLNA//FLNC//FLT3//GM5741//HRAS//HSPA1A//HSPA1L//IGF1//IGF1R//IGF2//IL1A//IL1R1//IL1RAP//JUN//JUND//KLK1B4//MAP2K1//MAP2K2//MAP2K3//MAP2K4//MAP3K1//MAP3K14//MA…
mmu05205	Proteoglycans in cancer	http://www.genome.jp/kegg-bin/show_pathway?mmu05205+11651+11733+109676+69632+108058+12325+12443+12505+12512+12575+13866+13867+13982+192176+68794+14362+93897+14734+15251+15430+15461+69253+16000+16001+16002+16147+29875+16402+16416+16438+16439+17022+26395+26396+26416+17246+17395+56717+18176+18607+18707+18710+18749+18750+18752+19206+19303+11848+20969+319757+20663+83383+21844+21859+22160+22325+57257+2…	0.000943656	64	1933	205	8874	0.0122312	3.02519	0.033109	AKT1//ANK1//ANK2//ARHGEF12//CAMK2D//CAMK2G//CCND1//CD44//CD63//CDKN1A//ERBB2//ERBB3//ESR1//FLNA//FLNC//FZD1//FZD10//GPC3//HIF1A//HOXD10//HRAS//HSPB2//IGF1//IGF1R//IGF2//IHH//IQGAP1//ITGA5//ITGB3//ITPR1//ITPR2//LUM//MAP2K1//MAP2K2//MAPK14//MDM2//MMP9//MTOR//NRAS//PDPK1//PIK3CD//PIK3R3//PRKACB//PRKCA//PRKCG//PTCH1//PXN//RHOA//SDC1//SMO//SOS2//TFAP4//TIAM1//TIMP3//TWIST1//VAV2//VAV3//WNT10A//WNT11//…
mmu05022	Pathways of neurodegeneration - multiple diseases	http://www.genome.jp/kegg-bin/show_pathway?mmu05022+56444+11820+100504663+329015+66043+67126+17705+17706+20238+12005+12006+56208+12288+12289+12313+12315+108058+12325+12334+12364+12369+12669+17708+17709+12867+13001+69654+67819+69926+327954+227058+100101919+13417+432611+105000+13542+13543+78943+14082+14362+93897+93739+14682+75512+69590+53623+14810+14811+14816+215114+15461+16175+16438+16439+16573+23…	0.000980383	131	1933	472	8874	0.0122366	3.0086	0.06777	ACTR10//APP//ATG14//ATG2A//ATP5D//ATP5E//ATP6//ATP8//ATXN1//AXIN1//AXIN2//BECN1//CACNA1C//CACNA1D//CALM1//CALM3//CAMK2D//CAMK2G//CAPN2//CASP12//CASP7//CHRM1//COX1//COX2//COX7C//CSNK2B//DCTN2//DERL1//DNAH17//DNAH2//DNAH7B//DNAH7C//DNAH8//DNAIC2//DNAL1//DVL1//DVL2//ERN1//FADD//FZD1//FZD10//GABARAPL2//GNAQ//GPX6//GPX8//GRIA3//GRIN1//GRIN2A//GRM1//HIP1//HRAS//IL1A//ITPR1//ITPR2//KIF5B//KLC3//LRP5//MA…
mmu05032	Morphine addiction	http://www.genome.jp/kegg-bin/show_pathway?mmu05032+11512+11513+320129+109689+12286+14396+14401+14404+14409+100503710+14677+14679+14697+64337+14708+14709+14699+14773+26385+16521+23984+18573+18574+207728+54611+18577+18578+238871+218461+18749+18750+18752+22348	0.00107554	33	1933	91	8874	0.012716	2.96837	0.017072	ADCY6//ADCY7//ADRBK2//ARRB1//CACNA1A//GABRA3//GABRB2//GABRE//GABRR2//GM5741//GNAI1//GNAI3//GNB5//GNG13//GNG7//GNG8//GNGT1//GRK5//GRK6//KCNJ5//PDE10A//PDE1A//PDE1B//PDE2A//PDE3A//PDE4A//PDE4B//PDE4D//PDE8B//PRKACB//PRKCA//PRKCG//SLC32A1
mmu04310	Wnt signaling pathway	http://www.genome.jp/kegg-bin/show_pathway?mmu04310+114671+12005+12006+108058+12325+12443+12445+67772+13001+67087+13542+13543+14362+93897+16476+16973+26414+26419+26420+18018+18019+72293+77583+18795+18796+18797+18798+19015+243548+381104+18749+18750+18752+56438+11848+26563+192199+239405+54612+21402+17128+21372+21414+21416+21888+22402+22409+22411+93735+22415+22417+22419+22422+407821	0.00109425	54	1933	168	8874	0.012716	2.96088	0.027936	4930444G20RIK//AXIN1//AXIN2//CAMK2D//CAMK2G//CCND1//CCND3//CHD8//CSNK2B//CTNNBIP1//DVL1//DVL2//FZD1//FZD10//JUN//LRP5//MAPK10//MAPK8//MAPK9//NFATC1//NFATC2//NKD2//NOTUM//PLCB1//PLCB2//PLCB3//PLCB4//PPARD//PRICKLE2//PRICKLE4//PRKACB//PRKCA//PRKCG//RBX1//RHOA//ROR1//RSPO1//RSPO2//SFRP5//SKP1A//SMAD4//TBL1X//TCF7//TCF7L2//TLE4//WISP1//WNT10A//WNT11//WNT16//WNT3//WNT4//WNT5B//WNT7B//ZNRF3
mmu04720	Long-term potentiation	http://www.genome.jp/kegg-bin/show_pathway?mmu04720+12288+12313+12315+108058+12325+12326+14682+14810+14811+14816+15461+16438+16439+26395+26396+18176+18795+18796+18797+18798+58200+18749+18750+18752+109905+223864	0.00113973	26	1933	67	8874	0.0128029	2.9432	0.013451	CACNA1C//CALM1//CALM3//CAMK2D//CAMK2G//CAMK4//GNAQ//GRIN1//GRIN2A//GRM1//HRAS//ITPR1//ITPR2//MAP2K1//MAP2K2//NRAS//PLCB1//PLCB2//PLCB3//PLCB4//PPP1R1A//PRKACB//PRKCA//PRKCG//RAP1A//RAPGEF3
mmu04070	Phosphatidylinositol signaling system	http://www.genome.jp/kegg-bin/show_pathway?mmu04070+12313+12315+110911+217480+114663+234515+16330+217837+228550+16438+16439+17772+53332+97287+77116+240752+225326+18707+18710+108083+117150+18717+18795+18796+18797+18798+18799+114875+327655+18750+18752+83493+104015+20975	0.00146017	34	1933	96	8874	0.0155243	2.8356	0.017589	CALM1//CALM3//CDS2//DGKB//IMPA2//INPP4B//INPP5B//ITPK1//ITPKA//ITPR1//ITPR2//MTM1//MTMR1//MTMR14//MTMR2//PIK3C2B//PIK3C3//PIK3CD//PIK3R3//PIP4K2B//PIP4K2C//PIP5K1C//PLCB1//PLCB2//PLCB3//PLCB4//PLCD1//PLCZ1//PPIP5K1//PRKCA//PRKCG//SACM1L//SYNJ1//SYNJ2
mmu04930	Type II diabetes mellitus	http://www.genome.jp/kegg-bin/show_pathway?mmu04930+12286+12288+12289+12290+12291+15275+216019+384783+16514+26414+26419+26420+56717+18609+18707+18710+18762+12703+12702+67296	0.00150323	20	1933	48	8874	0.0155243	2.82297	0.010347	CACNA1A//CACNA1C//CACNA1D//CACNA1E//CACNA1G//HK1//HKDC1//IRS2//KCNJ11//MAPK10//MAPK8//MAPK9//MTOR//PDX1//PIK3CD//PIK3R3//PRKCZ//SOCS1//SOCS3//SOCS4
mmu05200	Pathways in cancer	http://www.genome.jp/kegg-bin/show_pathway?mmu05200+11350+11512+11513+11651+72993+69632+12005+12006+170770+110279+12190+12313+12315+108058+12325+12369+12427+12443+12445+12566+12575+12576+66197+12929+12385+107986+13389+13542+13543+13618+78798+13866+13982+23871+14082+14164+80903+14171+14172+56636+14176+14183+14194+14255+14362+93897+14632+14633+14634+100503710+14672+14677+14679+14682+14697+64337+147…	0.00152018	147	1933	543	8874	0.0155243	2.8181	0.076048	ABL1//ADCY6//ADCY7//AKT1//APPL1//ARHGEF12//AXIN1//AXIN2//BBC3//BCR//BRCA2//CALM1//CALM3//CAMK2D//CAMK2G//CASP7//CCNA1//CCND1//CCND3//CDK2//CDKN1A//CDKN1B//CKS2//CRKL//CTNNA1//DDB2//DLL3//DVL1//DVL2//EDNRB//EML4//ERBB2//ESR1//ETS1//FADD//FGF1//FGF16//FGF17//FGF18//FGF21//FGF5//FGFR2//FH1//FLT3//FZD1//FZD10//GLI1//GLI2//GLI3//GM5741//GNA11//GNAI1//GNAI3//GNAQ//GNB5//GNG13//GNG7//GNG8//GNGT1//GSTA3/…
mmu00562	Inositol phosphate metabolism	http://www.genome.jp/kegg-bin/show_pathway?mmu00562+104776+114663+234515+16330+217837+228550+17772+53332+97287+77116+240752+225326+18707+108083+117150+18717+18795+18796+18797+18798+18799+269437+269615+114875+83493+104015+20975	0.00168255	27	1933	72	8874	0.016677	2.77403	0.013968	ALDH6A1//IMPA2//INPP4B//INPP5B//ITPK1//ITPKA//MTM1//MTMR1//MTMR14//MTMR2//PIK3C2B//PIK3C3//PIK3CD//PIP4K2B//PIP4K2C//PIP5K1C//PLCB1//PLCB2//PLCB3//PLCB4//PLCD1//PLCH1//PLCH2//PLCZ1//SACM1L//SYNJ1//SYNJ2
mmu04928	Parathyroid hormone synthesis, secretion and action	http://www.genome.jp/kegg-bin/show_pathway?mmu04928+11512+11513+75547+109689+12374+12575+12912+231991+107889+14672+14677+14679+14682+16438+16439+16478+16973+16658+26395+17389+23948+17391+17938+18577+18578+238871+18795+18796+18797+18798+18749+18750+18752+11848+20683+21943+22337	0.00183765	37	1933	108	8874	0.0175669	2.73574	0.019141	ADCY6//ADCY7//AKAP13//ARRB1//CASR//CDKN1A//CREB1//CREB5//GCM2//GNA11//GNAI1//GNAI3//GNAQ//ITPR1//ITPR2//JUND//LRP5//MAFB//MAP2K1//MMP16//MMP17//MMP24//NACA//PDE4A//PDE4B//PDE4D//PLCB1//PLCB2//PLCB3//PLCB4//PRKACB//PRKCA//PRKCG//RHOA//SP1//TNFSF11//VDR
mmu04015	Rap1 signaling pathway	http://www.genome.jp/kegg-bin/show_pathway?mmu04015+11512+11513+11651+106952+12313+12315+12929+13637+13639+13836+14026+14164+80903+14171+14172+56636+14176+14183+14677+14679+14682+14810+14811+15461+16000+16001+16415+16416+18048+14924+26395+26396+26397+26416+18176+93742+58220+18590+18643+18707+18710+18795+18796+18797+18798+18750+18752+18762+19730+109905+110351+76089+223864+56508+240168+54354+11848+…	0.00187659	65	1933	214	8874	0.0175669	2.72663	0.033626	ADCY6//ADCY7//AKT1//ARAP3//CALM1//CALM3//CRKL//EFNA2//EFNA4//EPHA2//EVL//FGF1//FGF16//FGF17//FGF18//FGF21//FGF5//FGFR2//GNAI1//GNAI3//GNAQ//GRIN1//GRIN2A//HRAS//IGF1//IGF1R//ITGB2L//ITGB3//KLK1B4//MAGI1//MAP2K1//MAP2K2//MAP2K3//MAPK14//NRAS//PARD3//PARD6B//PDGFA//PFN1//PIK3CD//PIK3R3//PLCB1//PLCB2//PLCB3//PLCB4//PRKCA//PRKCG//PRKCZ//RALGDS//RAP1A//RAP1GAP//RAPGEF2//RAPGEF3//RAPGEF4//RASGRP3//RASS…
mmu04925	Aldosterone synthesis and secretion	http://www.genome.jp/kegg-bin/show_pathway?mmu04925+11512+11513+27222+11931+11932+67821+12288+12289+12291+12313+12315+52163+108058+12325+12326+12912+231991+13070+269060+231871+14672+14682+15497+16438+16439+16521+16890+207728+18795+18796+18797+18798+18749+18750+18752	0.00233463	35	1933	102	8874	0.0212641	2.63178	0.018107	ADCY6//ADCY7//ATP1A4//ATP1B1//ATP1B2//ATP1B4//CACNA1C//CACNA1D//CACNA1G//CALM1//CALM3//CAMK1//CAMK2D//CAMK2G//CAMK4//CREB1//CREB5//CYP11A1//DAGLA//DAGLB//GNA11//GNAQ//HSD3B6//ITPR1//ITPR2//KCNJ5//LIPE//PDE2A//PLCB1//PLCB2//PLCB3//PLCB4//PRKACB//PRKCA//PRKCG
mmu05224	Breast cancer	http://www.genome.jp/kegg-bin/show_pathway?mmu05224+11651+12005+12006+12190+12443+12575+107986+13389+13542+13543+13866+13982+14164+80903+14171+14172+56636+14176+14362+93897+15208+15214+15461+16000+16001+16476+16973+26395+26396+56717+18176+18707+18710+20418+271849+20663+20683+21414+21416+21943+22409+22411+93735+22415+22417+22419+22422	0.00250846	47	1933	147	8874	0.022246	2.60059	0.024315	AKT1//AXIN1//AXIN2//BRCA2//CCND1//CDKN1A//DDB2//DLL3//DVL1//DVL2//ERBB2//ESR1//FGF1//FGF16//FGF17//FGF18//FGF21//FGF5//FZD1//FZD10//HES5//HEY2//HRAS//IGF1//IGF1R//JUN//LRP5//MAP2K1//MAP2K2//MTOR//NRAS//PIK3CD//PIK3R3//SHC3//SHC4//SOS2//SP1//TCF7//TCF7L2//TNFSF11//WNT10A//WNT11//WNT16//WNT3//WNT4//WNT5B//WNT7B
mmu04723	Retrograde endocannabinoid signaling	http://www.genome.jp/kegg-bin/show_pathway?mmu04723+11512+11513+12286+12288+12289+269060+231871+14396+14401+14404+14409+100503710+14677+14679+14682+14697+64337+14708+14709+14699+53623+14816+16438+16439+16521+26414+26416+26419+26420+17716+17717+69875+17991+66218+66377+68197+68349+407785+75406+18795+18796+18797+18798+18749+18750+18752+22348	0.00291611	47	1933	148	8874	0.0251982	2.53519	0.024315	ADCY6//ADCY7//CACNA1A//CACNA1C//CACNA1D//DAGLA//DAGLB//GABRA3//GABRB2//GABRE//GABRR2//GM5741//GNAI1//GNAI3//GNAQ//GNB5//GNG13//GNG7//GNG8//GNGT1//GRIA3//GRM1//ITPR1//ITPR2//KCNJ5//MAPK10//MAPK14//MAPK8//MAPK9//ND1//ND2//NDUFA11//NDUFA2//NDUFB9//NDUFC1//NDUFC2//NDUFS3//NDUFS6//NDUFS7//PLCB1//PLCB2//PLCB3//PLCB4//PRKACB//PRKCA//PRKCG//SLC32A1
mmu01522	Endocrine resistance	http://www.genome.jp/kegg-bin/show_pathway?mmu01522+11512+11513+11651+12124+12443+12575+12576+12580+13389+13866+13982+15461+16000+16001+16476+26395+26396+26414+26416+26419+26420+17246+17395+56717+18176+18707+18710+18749+20418+271849+20663+20683	0.00334723	32	1933	93	8874	0.0282004	2.47531	0.016555	ADCY6//ADCY7//AKT1//BIK//CCND1//CDKN1A//CDKN1B//CDKN2C//DLL3//ERBB2//ESR1//HRAS//IGF1//IGF1R//JUN//MAP2K1//MAP2K2//MAPK10//MAPK14//MAPK8//MAPK9//MDM2//MMP9//MTOR//NRAS//PIK3CD//PIK3R3//PRKACB//SHC3//SHC4//SOS2//SP1
mmu05202	Transcriptional misregulation in cancer	http://www.genome.jp/kegg-bin/show_pathway?mmu05202+68938+545192+58208+12053+12427+12455+12475+12524+107951+12575+12576+12580+12608+12981+107986+14009+18612+104156+14247+14255+53623+360198+319150+319149+15395+15396+16000+16001+16178+16185+16187+22289+214162+16825+16909+17187+17246+17268+17342+70122+17392+17395+18109+18033+80859+18124+18510+18516+18590+19126+19208+19401+19696+12394+12395+20466+204…	0.00347112	65	1933	219	8874	0.0285309	2.45953	0.033626	ASPSCR1//BAIAP3//BCL11B//BCL6//CCNA1//CCNT1//CD14//CD86//CDK9//CDKN1A//CDKN1B//CDKN2C//CEBPB//CSF2//DDB2//ETV1//ETV4//ETV5//FLI1//FLT3//GRIA3//HIST1H3A//HIST1H3B//HIST1H3D//HOXA10//HOXA11//IGF1//IGF1R//IL1R2//IL2RB//IL3//KDM6A//KMT2A//LDB1//LMO2//MAX//MDM2//MEIS1//MITF//MLLT3//MMP3//MMP9//MYCN//NFKB1//NFKBIZ//NR4A3//PAX8//PBX3//PDGFA//PROM1//PTCRA//RARA//REL//RUNX1//RUNX1T1//SIN3A//SIX1//SMAD1//S…
mmu04062	Chemokine signaling pathway	http://www.genome.jp/kegg-bin/show_pathway?mmu04062+11512+11513+320129+11651+109689+100042493+56221+20301+56838+20307+12772+12773+12775+12776+12929+56066+227288+12765+94176+140580+100504239+100504346+100862177+100503710+14677+14679+14682+14697+64337+14708+14709+14699+14773+26385+15461+26395+18033+18176+93742+18707+18710+18795+18796+18797+18798+18749+18762+19229+19303+109905+11848+20418+271849+206…	0.0036565	58	1933	192	8874	0.029339	2.43694	0.030005	ADCY6//ADCY7//ADRBK2//AKT1//ARRB1//CCL21B//CCL24//CCL27A//CCL28//CCL8//CCR2//CCR4//CCR7//CCR8//CRKL//CXCL11//CXCR1//CXCR2//DOCK2//ELMO1//GM10591//GM13304//GM21541//GM5741//GNAI1//GNAI3//GNAQ//GNB5//GNG13//GNG7//GNG8//GNGT1//GRK5//GRK6//HRAS//MAP2K1//NFKB1//NRAS//PARD3//PIK3CD//PIK3R3//PLCB1//PLCB2//PLCB3//PLCB4//PRKACB//PRKCZ//PTK2B//PXN//RAP1A//RHOA//SHC3//SHC4//SOS2//TIAM1//VAV2//VAV3//XCR1
mmu04664	Fc epsilon RI signaling pathway	http://www.genome.jp/kegg-bin/show_pathway?mmu04664+11651+11690+12981+15461+16187+16189+26395+26396+26397+26398+26414+26416+26419+26420+18176+18607+18707+18710+232889+18750+20663+20963+22325+57257	0.00471034	24	1933	66	8874	0.0368214	2.32695	0.012416	AKT1//ALOX5AP//CSF2//HRAS//IL3//IL4//MAP2K1//MAP2K2//MAP2K3//MAP2K4//MAPK10//MAPK14//MAPK8//MAPK9//NRAS//PDPK1//PIK3CD//PIK3R3//PLA2G4C//PRKCA//SOS2//SYK//VAV2//VAV3
mmu04012	ErbB signaling pathway	http://www.genome.jp/kegg-bin/show_pathway?mmu04012+11350+11352+11651+108058+12325+12575+12576+12929+13866+13867+15461+16476+26395+26396+26398+26414+26419+26420+56717+18176+211323+100042150+18707+18710+18750+18752+20418+271849+20663	0.00480754	29	1933	84	8874	0.0368214	2.31808	0.015003	ABL1//ABL2//AKT1//CAMK2D//CAMK2G//CDKN1A//CDKN1B//CRKL//ERBB2//ERBB3//HRAS//JUN//MAP2K1//MAP2K2//MAP2K4//MAPK10//MAPK8//MAPK9//MTOR//NRAS//NRG1//NRG2//PIK3CD//PIK3R3//PRKCA//PRKCG//SHC3//SHC4//SOS2
mmu05412	Arrhythmogenic right ventricular cardiomyopathy	http://www.genome.jp/kegg-bin/show_pathway?mmu05412+12288+12289+12293+319734+12295+12297+12298+12299+140723+81904+12385+13506+16402+16403+16404+241226+104099+16416+16420+16905+67451+20191+24051+110891+110893+21414+21416	0.00502735	27	1933	77	8874	0.0376492	2.29866	0.013968	CACNA1C//CACNA1D//CACNA2D1//CACNA2D4//CACNB1//CACNB3//CACNB4//CACNG1//CACNG5//CACNG7//CTNNA1//DSC2//ITGA5//ITGA6//ITGA7//ITGA8//ITGA9//ITGB3//ITGB6//LMNA//PKP2//RYR2//SGCB//SLC8A2//SLC8A3//TCF7//TCF7L2
mmu05217	Basal cell carcinoma	http://www.genome.jp/kegg-bin/show_pathway?mmu05217+12005+12006+12575+107986+13542+13543+14362+93897+14632+14633+14634+19206+19207+319757+21414+21416+22409+22411+93735+22415+22417+22419+22422	0.00529348	23	1933	63	8874	0.0387805	2.27626	0.011899	AXIN1//AXIN2//CDKN1A//DDB2//DVL1//DVL2//FZD1//FZD10//GLI1//GLI2//GLI3//PTCH1//PTCH2//SMO//TCF7//TCF7L2//WNT10A//WNT11//WNT16//WNT3//WNT4//WNT5B//WNT7B
mmu04918	Thyroid hormone synthesis	http://www.genome.jp/kegg-bin/show_pathway?mmu04918+11512+11513+27222+11931+11932+67821+12640+12912+231991+14682+75512+69590+16438+16439+18510+12304+18795+18796+18797+18798+18749+18750+18752+21819+22094+22095	0.00567074	26	1933	74	8874	0.0398133	2.24636	0.013451	ADCY6//ADCY7//ATP1A4//ATP1B1//ATP1B2//ATP1B4//CGA//CREB1//CREB5//GNAQ//GPX6//GPX8//ITPR1//ITPR2//PAX8//PDIA4//PLCB1//PLCB2//PLCB3//PLCB4//PRKACB//PRKCA//PRKCG//TG//TSHB//TSHR
mmu05214	Glioma	http://www.genome.jp/kegg-bin/show_pathway?mmu05214+11651+12313+12315+52163+108058+12325+12326+12443+12575+107986+15461+16000+16001+26395+26396+17246+56717+18176+18590+18707+18710+18750+18752+20418+271849+20663	0.00567074	26	1933	74	8874	0.0398133	2.24636	0.013451	AKT1//CALM1//CALM3//CAMK1//CAMK2D//CAMK2G//CAMK4//CCND1//CDKN1A//DDB2//HRAS//IGF1//IGF1R//MAP2K1//MAP2K2//MDM2//MTOR//NRAS//PDGFA//PIK3CD//PIK3R3//PRKCA//PRKCG//SHC3//SHC4//SOS2
mmu04072	Phospholipase D signaling pathway	http://www.genome.jp/kegg-bin/show_pathway?mmu04072+11512+11513+55979+67512+28169+52123+11651+227288+12765+19157+19158+72318+217480+13429+103967+14816+108068+268934+108072+108073+15461+26395+26396+56717+18176+18590+18707+18710+18717+232889+18795+18796+18797+18798+18750+19229+19730+223864+56508+11848+20418+271849+20663+56632+20963+22084	0.00581069	46	1933	149	8874	0.0399633	2.23577	0.023797	ADCY6//ADCY7//AGPAT1//AGPAT2//AGPAT3//AGPAT5//AKT1//CXCR1//CXCR2//CYTH1//CYTH2//CYTH4//DGKB//DNM1//DNM3//GRM1//GRM2//GRM4//GRM6//GRM7//HRAS//MAP2K1//MAP2K2//MTOR//NRAS//PDGFA//PIK3CD//PIK3R3//PIP5K1C//PLA2G4C//PLCB1//PLCB2//PLCB3//PLCB4//PRKCA//PTK2B//RALGDS//RAPGEF3//RAPGEF4//RHOA//SHC3//SHC4//SOS2//SPHK2//SYK//TSC2
mmu04020	Calcium signaling pathway	http://www.genome.jp/kegg-bin/show_pathway?mmu04020+11513+11549+11548+11555+12286+12288+12289+12290+12291+12313+12315+52163+108058+12325+12326+12425+12669+13618+13866+13867+14164+80903+14171+14172+56636+14176+14183+14573+14672+14680+14682+14810+14811+14816+15559+15564+228550+16438+16439+18048+94178+15235+107589+228785+238564+18126+269717+18439+18573+18574+18590+18795+18796+18797+18798+18799+11487…	0.00614534	69	1933	240	8874	0.0414196	2.21145	0.035696	ADCY7//ADRA1A//ADRA1B//ADRB2//CACNA1A//CACNA1C//CACNA1D//CACNA1E//CACNA1G//CALM1//CALM3//CAMK1//CAMK2D//CAMK2G//CAMK4//CCKAR//CHRM1//EDNRB//ERBB2//ERBB3//FGF1//FGF16//FGF17//FGF18//FGF21//FGF5//FGFR2//GDNF//GNA11//GNAL//GNAQ//GRIN1//GRIN2A//GRM1//HTR2B//HTR5B//ITPKA//ITPR1//ITPR2//KLK1B4//MCOLN1//MST1//MYLK//MYLK2//MYLK4//NOS2//ORAI2//P2RX7//PDE1A//PDE1B//PDGFA//PLCB1//PLCB2//PLCB3//PLCB4//PLCD1/…
mmu04710	Circadian rhythm	http://www.genome.jp/kegg-bin/show_pathway?mmu04710+11865+12753+12912+12953+50789+217166+18628+105787+108099+56438+19883+19885+21402	0.00664143	13	1933	30	8874	0.0431189	2.17774	0.006725	ARNTL//CLOCK//CREB1//CRY2//FBXL3//NR1D1//PER3//PRKAA1//PRKAG2//RBX1//RORA//RORC//SKP1A
mmu05226	Gastric cancer	http://www.genome.jp/kegg-bin/show_pathway?mmu05226+18669+11651+12005+12006+12443+12566+12575+12576+12385+107986+13542+13543+13866+14164+80903+14171+14172+56636+14176+14183+14362+93897+15461+16973+26395+26396+56717+18176+18707+18710+67709+20418+271849+17128+20663+21414+21416+21812+21813+22409+22411+93735+22415+22417+22419+22422	0.00665336	46	1933	150	8874	0.0431189	2.17696	0.023797	ABCB1B//AKT1//AXIN1//AXIN2//CCND1//CDK2//CDKN1A//CDKN1B//CTNNA1//DDB2//DVL1//DVL2//ERBB2//FGF1//FGF16//FGF17//FGF18//FGF21//FGF5//FGFR2//FZD1//FZD10//HRAS//LRP5//MAP2K1//MAP2K2//MTOR//NRAS//PIK3CD//PIK3R3//REG4//SHC3//SHC4//SMAD4//SOS2//TCF7//TCF7L2//TGFBR1//TGFBR2//WNT10A//WNT11//WNT16//WNT3//WNT4//WNT5B//WNT7B
mmu04530	Tight junction	http://www.genome.jp/kegg-bin/show_pathway?mmu04530+242894+75723+56332+70497+16800+68089+67771+12289+12443+57255+114141+12741+224912+53310+13866+15525+16476+14924+26401+26414+26419+26420+231830+227157+17880+17906+216459+83814+93742+58220+19052+73699+269643+105787+18749+108099+18762+235442+109905+76089+11848+12394+104027+21844+21873+27375+22144+53857+434204+56449	0.00705521	50	1933	166	8874	0.0441788	2.15149	0.025867	ACTR3B//AMOTL1//AMOTL2//ARHGAP17//ARHGEF2//ARPC4//ARPC5//CACNA1D//CCND1//CLDN13//CLDN16//CLDN5//CRB3//DLG3//ERBB2//HSPA4//JUN//MAGI1//MAP3K1//MAPK10//MAPK8//MAPK9//MICALL2//MPP4//MYH11//MYL2//MYL6B//NEDD4L//PARD3//PARD6B//PPP2CA//PPP2R1B//PPP2R2C//PRKAA1//PRKACB//PRKAG2//PRKCZ//RAB8B//RAP1A//RAPGEF2//RHOA//RUNX1//SYNPO//TIAM1//TJP2//TJP3//TUBA3A//TUBA8//WHAMM//YBX3
mmu05225	Hepatocellular carcinoma	http://www.genome.jp/kegg-bin/show_pathway?mmu05225+56456+11651+12005+12006+12443+12575+107986+29861+13542+13543+14362+93897+14859+15461+16001+16002+16973+26395+26396+211666+66447+56717+18176+72057+18707+18710+18750+18752+20418+271849+17128+67155+20586+68094+83797+83796+66993+20663+21414+21416+21812+21813+50493+26462+232223+22409+22411+93735+22415+22417+22419+22422	0.0072082	52	1933	174	8874	0.0441788	2.14217	0.026901	ACTL6A//AKT1//AXIN1//AXIN2//CCND1//CDKN1A//DDB2//DPF1//DVL1//DVL2//FZD1//FZD10//GSTA3//HRAS//IGF1R//IGF2//LRP5//MAP2K1//MAP2K2//MGST2//MGST3//MTOR//NRAS//PHF10//PIK3CD//PIK3R3//PRKCA//PRKCG//SHC3//SHC4//SMAD4//SMARCA2//SMARCA4//SMARCC2//SMARCD1//SMARCD2//SMARCD3//SOS2//TCF7//TCF7L2//TGFBR1//TGFBR2//TXNRD1//TXNRD2//TXNRD3//WNT10A//WNT11//WNT16//WNT3//WNT4//WNT5B//WNT7B
mmu05010	Alzheimer disease	http://www.genome.jp/kegg-bin/show_pathway?mmu05010+11651+11785+226548+11820+100504663+329015+66043+67126+17705+17706+12005+12006+56208+12288+12289+12313+12315+12334+12364+12369+12669+17708+17709+12867+13001+13542+13543+78943+14082+14362+93897+14682+14810+14811+15461+16175+384783+16438+16439+16573+232943+16973+26395+26396+26414+26419+26420+56717+17716+17717+69875+17991+66218+66377+68197+68349+407…	0.00728022	100	1933	368	8874	0.0441788	2.13786	0.051733	AKT1//APBB1//APH1A//APP//ATG14//ATG2A//ATP5D//ATP5E//ATP6//ATP8//AXIN1//AXIN2//BECN1//CACNA1C//CACNA1D//CALM1//CALM3//CAPN2//CASP12//CASP7//CHRM1//COX1//COX2//COX7C//CSNK2B//DVL1//DVL2//ERN1//FADD//FZD1//FZD10//GNAQ//GRIN1//GRIN2A//HRAS//IL1A//IRS2//ITPR1//ITPR2//KIF5B//KLC3//LRP5//MAP2K1//MAP2K2//MAPK10//MAPK8//MAPK9//MTOR//ND1//ND2//NDUFA11//NDUFA2//NDUFB9//NDUFC1//NDUFC2//NDUFS3//NDUFS6//NDUFS…
mmu04270	Vascular smooth muscle contraction	http://www.genome.jp/kegg-bin/show_pathway?mmu04270+11468+11512+11513+11549+11548+69632+12288+12289+12310+116903+109624+12313+12315+277753+13118+14672+14682+234889+60596+16438+16439+16532+26395+26396+17880+216459+107589+228785+238564+18781+26971+232889+18795+18796+18797+18798+18749+18750+18752+18761+19091+19222+51801+11848	0.00734128	44	1933	143	8874	0.0441788	2.13423	0.022763	ACTG2//ADCY6//ADCY7//ADRA1A//ADRA1B//ARHGEF12//CACNA1C//CACNA1D//CALCA//CALCB//CALD1//CALM1//CALM3//CYP4A12A//CYP4A12B//GNA11//GNAQ//GUCY1A2//GUCY1A3//ITPR1//ITPR2//KCNU1//MAP2K1//MAP2K2//MYH11//MYL6B//MYLK//MYLK2//MYLK4//PLA2G2C//PLA2G2F//PLA2G4C//PLCB1//PLCB2//PLCB3//PLCB4//PRKACB//PRKCA//PRKCG//PRKCQ//PRKG1//PTGIR//RAMP1//RHOA
mmu04924	Renin secretion	http://www.genome.jp/kegg-bin/show_pathway?mmu04924+11512+11555+11826+12288+12289+12313+12315+12912+13030+14677+14679+14682+234889+60596+16438+16439+16518+18573+18574+54611+18795+18796+18797+18798+18749+19219	0.00838772	26	1933	76	8874	0.0495906	2.07636	0.013451	ADCY6//ADRB2//AQP1//CACNA1C//CACNA1D//CALM1//CALM3//CREB1//CTSB//GNAI1//GNAI3//GNAQ//GUCY1A2//GUCY1A3//ITPR1//ITPR2//KCNJ2//PDE1A//PDE1B//PDE3A//PLCB1//PLCB2//PLCB3//PLCB4//PRKACB//PTGER4
mmu05215	Prostate cancer	http://www.genome.jp/kegg-bin/show_pathway?mmu05215+11651+12443+12566+12575+12576+12912+231991+13866+104156+14183+15461+15516+16000+16001+16178+26395+26396+17246+17392+17395+56717+18033+18176+18590+18607+18707+18710+20663+20732+21414+21416+21417	0.00954605	32	1933	99	8874	0.0554658	2.02018	0.016555	AKT1//CCND1//CDK2//CDKN1A//CDKN1B//CREB1//CREB5//ERBB2//ETV5//FGFR2//HRAS//HSP90AB1//IGF1//IGF1R//IL1R2//MAP2K1//MAP2K2//MDM2//MMP3//MMP9//MTOR//NFKB1//NRAS//PDGFA//PDPK1//PIK3CD//PIK3R3//SOS2//SPINT1//TCF7//TCF7L2//ZEB1
mmu04152	AMPK signaling pathway	http://www.genome.jp/kegg-bin/show_pathway?mmu04152+107476+72674+68465+11549+11651+67605+12283+207565+12427+12443+12912+231991+13631+14936+15378+16000+16001+384783+16890+56690+56717+18607+170768+270198+18642+18707+18710+19017+19052+73699+269643+105787+108099+19326+74370+329065+20787+72149+22084	0.0100427	39	1933	126	8874	0.0573625	1.99815	0.020176	ACACA//ADIPOR1//ADIPOR2//ADRA1A//AKT1//AKT1S1//CAB39//CAMKK2//CCNA1//CCND1//CREB1//CREB5//EEF2K//GYS1//HNF4A//IGF1//IGF1R//IRS2//LIPE//MLYCD//MTOR//PDPK1//PFKFB3//PFKFB4//PFKM//PIK3CD//PIK3R3//PPARGC1A//PPP2CA//PPP2R1B//PPP2R2C//PRKAA1//PRKAG2//RAB11B//RPTOR//SCD4//SREBF1//STRADA//TSC2
mmu04510	Focal adhesion	http://www.genome.jp/kegg-bin/show_pathway?mmu04510+11651+12334+12443+12445+12834+245026+12841+12929+13866+192176+68794+15461+16000+16001+16202+16402+16403+16404+241226+104099+16416+16420+16476+16775+16777+26395+26414+26419+26420+59310+17906+107589+228785+238564+57342+64099+18590+18607+18707+18710+18717+18750+18752+19303+109905+11848+20418+271849+20663+21827+21894+329278+81877+22325+57257+22330+2…	0.0104585	58	1933	201	8874	0.0587417	1.98053	0.030005	AKT1//CAPN2//CCND1//CCND3//COL6A2//COL6A6//COL9A3//CRKL//ERBB2//FLNA//FLNC//HRAS//IGF1//IGF1R//ILK//ITGA5//ITGA6//ITGA7//ITGA8//ITGA9//ITGB3//ITGB6//JUN//LAMA4//LAMB1//MAP2K1//MAPK10//MAPK8//MAPK9//MYL10//MYL2//MYLK//MYLK2//MYLK4//PARVA//PARVG//PDGFA//PDPK1//PIK3CD//PIK3R3//PIP5K1C//PRKCA//PRKCG//PXN//RAP1A//RHOA//SHC3//SHC4//SOS2//THBS3//TLN1//TNN//TNXB//VAV2//VAV3//VCL//VEGFB//VWF
mmu04917	Prolactin signaling pathway	http://www.genome.jp/kegg-bin/show_pathway?mmu04917+11651+12443+12640+13982+15461+26395+26396+26414+26416+26419+26420+18033+18176+18707+18710+19116+20418+271849+12703+12702+67296+192157+20663+21823+21943	0.0114324	25	1933	74	8874	0.0631595	1.94186	0.012933	AKT1//CCND1//CGA//ESR1//HRAS//MAP2K1//MAP2K2//MAPK10//MAPK14//MAPK8//MAPK9//NFKB1//NRAS//PIK3CD//PIK3R3//PRLR//SHC3//SHC4//SOCS1//SOCS3//SOCS4//SOCS7//SOS2//TH//TNFSF11
mmu04068	FoxO signaling pathway	http://www.genome.jp/kegg-bin/show_pathway?mmu04068+11651+12053+268697+12443+12566+12575+12576+329934+93739+14816+26557+26558+15461+16000+16001+16153+384783+26395+26396+26414+26416+26419+26420+17246+18176+18607+18707+18710+18817+20620+105787+108099+15469+20393+17128+20663+58231+21812+21813+252870	0.0117234	40	1933	131	8874	0.0637221	1.93095	0.020693	AKT1//BCL6//CCNB1//CCND1//CDK2//CDKN1A//CDKN1B//FOXO6//GABARAPL2//GRM1//HOMER2//HOMER3//HRAS//IGF1//IGF1R//IL10//IRS2//MAP2K1//MAP2K2//MAPK10//MAPK14//MAPK8//MAPK9//MDM2//NRAS//PDPK1//PIK3CD//PIK3R3//PLK1//PLK2//PRKAA1//PRKAG2//PRMT1//SGK1//SMAD4//SOS2//STK4//TGFBR1//TGFBR2//USP7
mmu04014	Ras signaling pathway	http://www.genome.jp/kegg-bin/show_pathway?mmu04014+11350+11352+11651+12313+12315+13637+13639+13836+23871+66482+14164+80903+14171+14172+56636+14176+14183+14255+100503710+14697+64337+14708+14709+14699+14810+14811+15461+16000+16001+16002+18048+26395+26396+26414+26419+26420+18033+18176+18590+18707+18710+18781+26971+232889+18749+18750+18752+271457+19765+19730+109905+320484+240168+54354+19696+19731+11…	0.013909	65	1933	232	8874	0.0744019	1.85671	0.033626	ABL1//ABL2//AKT1//CALM1//CALM3//EFNA2//EFNA4//EPHA2//ETS1//EXOC2//FGF1//FGF16//FGF17//FGF18//FGF21//FGF5//FGFR2//FLT3//GM5741//GNB5//GNG13//GNG7//GNG8//GNGT1//GRIN1//GRIN2A//HRAS//IGF1//IGF1R//IGF2//KLK1B4//MAP2K1//MAP2K2//MAPK10//MAPK8//MAPK9//NFKB1//NRAS//PDGFA//PIK3CD//PIK3R3//PLA2G2C//PLA2G2F//PLA2G4C//PRKACB//PRKCA//PRKCG//RAB5A//RALBP1//RALGDS//RAP1A//RASAL3//RASGRP3//RASSF5//REL//RGL1//RHO…
mmu05414	Dilated cardiomyopathy	http://www.genome.jp/kegg-bin/show_pathway?mmu05414+11512+11513+12288+12289+12293+319734+12295+12297+12298+12299+140723+81904+16000+16402+16403+16404+241226+104099+16416+16420+16905+17868+17888+17906+18749+20191+24051+110891+110893+326618	0.0142742	30	1933	94	8874	0.0745572	1.84545	0.01552	ADCY6//ADCY7//CACNA1C//CACNA1D//CACNA2D1//CACNA2D4//CACNB1//CACNB3//CACNB4//CACNG1//CACNG5//CACNG7//IGF1//ITGA5//ITGA6//ITGA7//ITGA8//ITGA9//ITGB3//ITGB6//LMNA//MYBPC3//MYH6//MYL2//PRKACB//RYR2//SGCB//SLC8A2//SLC8A3//TPM4
mmu04022	cGMP-PKG signaling pathway	http://www.genome.jp/kegg-bin/show_pathway?mmu04022+11512+11513+11549+11548+11552+11555+11651+27222+11931+11932+67821+12288+12289+12313+12315+12912+231991+13618+14672+14677+14679+14682+57080+234889+60596+384783+16438+16439+16532+385643+26395+26396+17259+17888+107589+228785+238564+18018+18019+207728+54611+18795+18796+18797+18798+19091+11848+73333+110891+110893	0.0143805	50	1933	172	8874	0.0745572	1.84223	0.025867	ADCY6//ADCY7//ADRA1A//ADRA1B//ADRA2B//ADRB2//AKT1//ATP1A4//ATP1B1//ATP1B2//ATP1B4//CACNA1C//CACNA1D//CALM1//CALM3//CREB1//CREB5//EDNRB//GNA11//GNAI1//GNAI3//GNAQ//GTF2IRD1//GUCY1A2//GUCY1A3//IRS2//ITPR1//ITPR2//KCNU1//KNG2//MAP2K1//MAP2K2//MEF2B//MYH6//MYLK//MYLK2//MYLK4//NFATC1//NFATC2//PDE2A//PDE3A//PLCB1//PLCB2//PLCB3//PLCB4//PRKG1//RHOA//SLC25A31//SLC8A2//SLC8A3
mmu05231	Choline metabolism in cancer	http://www.genome.jp/kegg-bin/show_pathway?mmu05231+11651+12660+217480+15251+15461+16476+26395+26396+26414+26419+26420+56717+18176+13026+236899+18590+18607+18707+18710+18717+232889+18750+18752+19730+20517+30805+242259+20663+20683+22084+245880	0.0147189	31	1933	98	8874	0.0751555	1.83213	0.016037	AKT1//CHKA//DGKB//HIF1A//HRAS//JUN//MAP2K1//MAP2K2//MAPK10//MAPK8//MAPK9//MTOR//NRAS//PCYT1A//PCYT1B//PDGFA//PDPK1//PIK3CD//PIK3R3//PIP5K1C//PLA2G4C//PRKCA//PRKCG//RALGDS//SLC22A1//SLC22A4//SLC44A5//SOS2//SP1//TSC2//WASF3
mmu05410	Hypertrophic cardiomyopathy	http://www.genome.jp/kegg-bin/show_pathway?mmu05410+12288+12289+12293+319734+12295+12297+12298+12299+140723+81904+16000+16402+16403+16404+241226+104099+16416+16420+16905+17868+17888+17906+105787+108099+20191+24051+110891+110893+326618	0.0161382	29	1933	91	8874	0.0811727	1.79215	0.015003	CACNA1C//CACNA1D//CACNA2D1//CACNA2D4//CACNB1//CACNB3//CACNB4//CACNG1//CACNG5//CACNG7//IGF1//ITGA5//ITGA6//ITGA7//ITGA8//ITGA9//ITGB3//ITGB6//LMNA//MYBPC3//MYH6//MYL2//PRKAA1//PRKAG2//RYR2//SGCB//SLC8A2//SLC8A3//TPM4
mmu05142	Chagas disease	http://www.genome.jp/kegg-bin/show_pathway?mmu05142+11651+12266+108802+12503+14082+14672+14677+14679+14680+14682+16153+16476+385643+26398+26414+26416+26419+26420+18033+18126+18707+18710+18795+18796+18797+18798+19052+73699+269643+21812+21813+21899	0.017483	32	1933	103	8874	0.0862951	1.75738	0.016555	AKT1//C3//CALR4//CD247//FADD//GNA11//GNAI1//GNAI3//GNAL//GNAQ//IL10//JUN//KNG2//MAP2K4//MAPK10//MAPK14//MAPK8//MAPK9//NFKB1//NOS2//PIK3CD//PIK3R3//PLCB1//PLCB2//PLCB3//PLCB4//PPP2CA//PPP2R1B//PPP2R2C//TGFBR1//TGFBR2//TLR6
mmu04340	Hedgehog signaling pathway	http://www.genome.jp/kegg-bin/show_pathway?mmu04340+320129+109689+12443+57810+70425+26554+13363+14451+14632+14633+14634+226861+16147+18749+19206+19207+319757+75788+66313+399674	0.0176687	20	1933	58	8874	0.0862951	1.7528	0.010347	ADRBK2//ARRB1//CCND1//CDON//CSNK1G3//CUL3//DHH//GAS1//GLI1//GLI2//GLI3//HHAT//IHH//PRKACB//PTCH1//PTCH2//SMO//SMURF1//SMURF2//TDPOZ3
mmu05210	Colorectal cancer	http://www.genome.jp/kegg-bin/show_pathway?mmu05210+11651+72993+12005+12006+170770+12443+12575+107986+15461+16476+26395+26396+26414+26419+26420+17686+56717+18176+18707+18710+19730+11848+17128+20663+21414+21416+21812+21813	0.0182523	28	1933	88	8874	0.0878718	1.73868	0.014485	AKT1//APPL1//AXIN1//AXIN2//BBC3//CCND1//CDKN1A//DDB2//HRAS//JUN//MAP2K1//MAP2K2//MAPK10//MAPK8//MAPK9//MSH3//MTOR//NRAS//PIK3CD//PIK3R3//RALGDS//RHOA//SMAD4//SOS2//TCF7//TCF7L2//TGFBR1//TGFBR2
mmu04024	cAMP signaling pathway	http://www.genome.jp/kegg-bin/show_pathway?mmu04024+11512+11513+11555+11651+106952+27222+11931+11932+67821+12288+12289+12313+12315+108058+12325+12326+12640+12669+12790+12912+231991+233079+14607+14632+14634+14677+14679+53623+14810+14811+16476+16890+26395+26396+26414+26419+26420+18018+18033+23984+54611+18577+18578+238871+18707+18710+19013+18749+19206+109905+223864+56508+11848+20191+21844+22094+2209…	0.0190747	60	1933	215	8874	0.0897185	1.71954	0.03104	ADCY6//ADCY7//ADRB2//AKT1//ARAP3//ATP1A4//ATP1B1//ATP1B2//ATP1B4//CACNA1C//CACNA1D//CALM1//CALM3//CAMK2D//CAMK2G//CAMK4//CGA//CHRM1//CNGA3//CREB1//CREB5//FFAR2//GIP//GLI1//GLI3//GNAI1//GNAI3//GRIA3//GRIN1//GRIN2A//JUN//LIPE//MAP2K1//MAP2K2//MAPK10//MAPK8//MAPK9//NFATC1//NFKB1//PDE10A//PDE3A//PDE4A//PDE4B//PDE4D//PIK3CD//PIK3R3//PPARA//PRKACB//PTCH1//RAP1A//RAPGEF3//RAPGEF4//RHOA//RYR2//TIAM1//TSH…
mmu04750	Inflammatory mediator regulation of TRP channels	http://www.genome.jp/kegg-bin/show_pathway?mmu04750+11512+11513+11418+58170+12313+12315+108058+12325+404195+277753+13118+14682+15559+16000+16177+16180+16438+16439+18048+385643+26397+26414+26416+26419+26420+18707+18710+232889+18795+18796+18797+18798+18749+18750+18752+18761+19219+171382	0.0191684	38	1933	127	8874	0.0897185	1.71741	0.019659	ADCY6//ADCY7//ASIC2//ASIC5//CALM1//CALM3//CAMK2D//CAMK2G//CYP2C54//CYP4A12A//CYP4A12B//GNAQ//HTR2B//IGF1//IL1R1//IL1RAP//ITPR1//ITPR2//KLK1B4//KNG2//MAP2K3//MAPK10//MAPK14//MAPK8//MAPK9//PIK3CD//PIK3R3//PLA2G4C//PLCB1//PLCB2//PLCB3//PLCB4//PRKACB//PRKCA//PRKCG//PRKCQ//PTGER4//TRPM8
mmu04960	Aldosterone-regulated sodium reabsorption	http://www.genome.jp/kegg-bin/show_pathway?mmu04960+27222+11931+11932+67821+16000+83814+110784+18607+18707+18710+18750+18752+20393+65962	0.024466	14	1933	38	8874	0.112105	1.61144	0.007243	ATP1A4//ATP1B1//ATP1B2//ATP1B4//IGF1//NEDD4L//NR3C2//PDPK1//PIK3CD//PIK3R3//PRKCA//PRKCG//SGK1//SLC9A3R2
mmu04211	Longevity regulating pathway	http://www.genome.jp/kegg-bin/show_pathway?mmu04211+11512+11513+72674+68465+11651+67605+72993+12326+207565+12912+231991+77683+218268+15461+16000+16001+384783+56717+18033+18176+18707+18710+19017+105787+18749+108099+74370+22084	0.0246165	28	1933	90	8874	0.112105	1.60877	0.014485	ADCY6//ADCY7//ADIPOR1//ADIPOR2//AKT1//AKT1S1//APPL1//CAMK4//CAMKK2//CREB1//CREB5//EHMT1//EIF4E1B//HRAS//IGF1//IGF1R//IRS2//MTOR//NFKB1//NRAS//PIK3CD//PIK3R3//PPARGC1A//PRKAA1//PRKACB//PRKAG2//RPTOR//TSC2
mmu04260	Cardiac muscle contraction	http://www.genome.jp/kegg-bin/show_pathway?mmu04260+27222+11931+11932+67821+12288+12289+12293+319734+12295+12297+12298+12299+140723+81904+17708+17709+12867+17888+17906+20191+110891+110893+326618+66152+67003+66694+22272	0.0278256	27	1933	87	8874	0.12503	1.55556	0.013968	ATP1A4//ATP1B1//ATP1B2//ATP1B4//CACNA1C//CACNA1D//CACNA2D1//CACNA2D4//CACNB1//CACNB3//CACNB4//CACNG1//CACNG5//CACNG7//COX1//COX2//COX7C//MYH6//MYL2//RYR2//SLC8A2//SLC8A3//TPM4//UQCR10//UQCRC2//UQCRFS1//UQCRQ
mmu00730	Thiamine metabolism	http://www.genome.jp/kegg-bin/show_pathway?mmu00730+11431+11636+78801+68870+11647+11650+66566	0.0282139	7	1933	15	8874	0.125106	1.54954	0.003621	ACP1//AK1//AK7//AK8//ALPL//ALPPL2//NTPCR
mmu04927	Cortisol synthesis and secretion	http://www.genome.jp/kegg-bin/show_pathway?mmu04927+11512+11513+12288+12289+12291+12912+231991+13070+110115+14672+14682+15497+16438+16439+320024+11614+218461+18795+18796+18797+18798+18749+20683	0.0291059	23	1933	72	8874	0.127385	1.53602	0.011899	ADCY6//ADCY7//CACNA1C//CACNA1D//CACNA1G//CREB1//CREB5//CYP11A1//CYP11B1//GNA11//GNAQ//HSD3B6//ITPR1//ITPR2//NCEH1//NR0B1//PDE8B//PLCB1//PLCB2//PLCB3//PLCB4//PRKACB//SP1
mmu04660	T cell receptor signaling pathway	http://www.genome.jp/kegg-bin/show_pathway?mmu04660+11651+12042+12503+12981+15461+16153+16189+16476+16818+26395+26396+53859+26414+26416+26419+26420+18018+18019+18033+18176+18607+18707+18710+18761+19264+11848+20663+21682+22325+57257+22637	0.0296614	31	1933	103	8874	0.12795	1.52781	0.016037	AKT1//BCL10//CD247//CSF2//HRAS//IL10//IL4//JUN//LCK//MAP2K1//MAP2K2//MAP3K14//MAPK10//MAPK14//MAPK8//MAPK9//NFATC1//NFATC2//NFKB1//NRAS//PDPK1//PIK3CD//PIK3R3//PRKCQ//PTPRC//RHOA//SOS2//TEC//VAV2//VAV3//ZAP70
mmu05220	Chronic myeloid leukemia	http://www.genome.jp/kegg-bin/show_pathway?mmu05220+11350+11651+110279+12443+12575+12576+12929+107986+15461+26395+26396+17246+14013+18033+18176+18707+18710+12394+20418+271849+17128+20663+21812+21813	0.0299943	24	1933	76	8874	0.12795	1.52296	0.012416	ABL1//AKT1//BCR//CCND1//CDKN1A//CDKN1B//CRKL//DDB2//HRAS//MAP2K1//MAP2K2//MDM2//MECOM//NFKB1//NRAS//PIK3CD//PIK3R3//RUNX1//SHC3//SHC4//SMAD4//SOS2//TGFBR1//TGFBR2
mmu04726	Serotonergic synapse	http://www.genome.jp/kegg-bin/show_pathway?mmu04726+11820+12286+12288+12289+404195+56448+13195+14401+100503710+14677+14679+14682+14697+64337+14708+14709+14699+15461+15559+15564+16438+16439+16508+16521+140492+26395+18176+232889+18795+18796+18797+18798+18749+18750+18752+223864+214084+21990	0.0308924	38	1933	131	8874	0.130134	1.51015	0.019659	APP//CACNA1A//CACNA1C//CACNA1D//CYP2C54//CYP2D22//DDC//GABRB2//GM5741//GNAI1//GNAI3//GNAQ//GNB5//GNG13//GNG7//GNG8//GNGT1//HRAS//HTR2B//HTR5B//ITPR1//ITPR2//KCND2//KCNJ5//KCNN2//MAP2K1//NRAS//PLA2G4C//PLCB1//PLCB2//PLCB3//PLCB4//PRKACB//PRKCA//PRKCG//RAPGEF3//SLC18A2//TPH1
mmu04218	Cellular senescence	http://www.genome.jp/kegg-bin/show_pathway?mmu04218+11651+12289+12313+12315+12334+12427+268697+12443+12445+12534+12566+12575+13559+23871+14235+14963+14964+14972+333715+224753+15013+110557+15024+15259+233020+15461+16175+16438+16439+75660+217708+26395+26396+26397+26416+17246+56717+18018+18019+18033+18176+18707+18710+231724+54354+19646+73333+21812+21813+103213+22084	0.0325456	51	1933	184	8874	0.135406	1.48751	0.026384	AKT1//CACNA1D//CALM1//CALM3//CAPN2//CCNA1//CCNB1//CCND1//CCND3//CDK1//CDK2//CDKN1A//E2F5//ETS1//FOXM1//H2-BL//H2-D1//H2-K1//H2-M10.2//H2-M10.4//H2-Q2//H2-Q6//H2-T10//HIPK3//HIPK4//HRAS//IL1A//ITPR1//ITPR2//LIN37//LIN52//MAP2K1//MAP2K2//MAP2K3//MAPK14//MDM2//MTOR//NFATC1//NFATC2//NFKB1//NRAS//PIK3CD//PIK3R3//RAD9B//RASSF5//RBBP4//SLC25A31//TGFBR1//TGFBR2//TRAF3IP2//TSC2
mmu04611	Platelet activation	http://www.genome.jp/kegg-bin/show_pathway?mmu04611+11512+11513+11651+69632+14161+14677+14679+14682+14723+234889+60596+16416+16438+16439+26416+107589+228785+238564+70839+18707+18710+232889+18795+18796+18797+18798+18749+18762+19091+19222+109905+11848+20963+21391+21894+22371	0.0345117	36	1933	124	8874	0.138242	1.46203	0.018624	ADCY6//ADCY7//AKT1//ARHGEF12//FGA//GNAI1//GNAI3//GNAQ//GP1BA//GUCY1A2//GUCY1A3//ITGB3//ITPR1//ITPR2//MAPK14//MYLK//MYLK2//MYLK4//P2RY12//PIK3CD//PIK3R3//PLA2G4C//PLCB1//PLCB2//PLCB3//PLCB4//PRKACB//PRKCZ//PRKG1//PTGIR//RAP1A//RHOA//SYK//TBXAS1//TLN1//VWF
mmu04380	Osteoclast differentiation	http://www.genome.jp/kegg-bin/show_pathway?mmu04380+11433+11651+12326+12912+13038+14131+246256+15976+16175+16177+16416+16476+16478+16818+26395+53859+26414+26416+26419+26420+17342+17970+18018+18019+18033+18707+18710+320832+12703+12702+20963+66513+21682+21812+21813+21943+22030	0.0345473	37	1933	128	8874	0.138242	1.46159	0.019141	ACP5//AKT1//CAMK4//CREB1//CTSK//FCGR3//FCGR4//IFNAR2//IL1A//IL1R1//ITGB3//JUN//JUND//LCK//MAP2K1//MAP3K14//MAPK10//MAPK14//MAPK8//MAPK9//MITF//NCF2//NFATC1//NFATC2//NFKB1//PIK3CD//PIK3R3//SIRPB1A//SOCS1//SOCS3//SYK//TAB1//TEC//TGFBR1//TGFBR2//TNFSF11//TRAF2
mmu05133	Pertussis	http://www.genome.jp/kegg-bin/show_pathway?mmu05133+667277+12266+625018+12313+12315+12369+12475+12632+14677+14679+16153+16175+16402+16415+16476+26414+26416+26419+26420+18033+18126+11848+225471+117149	0.0348545	24	1933	77	8874	0.138242	1.45774	0.012416	C1RB//C3//C4A//CALM1//CALM3//CASP7//CD14//CFL2//GNAI1//GNAI3//IL10//IL1A//ITGA5//ITGB2L//JUN//MAPK10//MAPK14//MAPK8//MAPK9//NFKB1//NOS2//RHOA//TICAM2//TIRAP
mmu05213	Endometrial cancer	http://www.genome.jp/kegg-bin/show_pathway?mmu05213+11651+12005+12006+12443+12575+12385+107986+13866+15461+16202+26395+26396+18176+18607+18707+18710+20663+21414+21416	0.034868	19	1933	58	8874	0.138242	1.45757	0.009829	AKT1//AXIN1//AXIN2//CCND1//CDKN1A//CTNNA1//DDB2//ERBB2//HRAS//ILK//MAP2K1//MAP2K2//NRAS//PDPK1//PIK3CD//PIK3R3//SOS2//TCF7//TCF7L2
mmu03020	RNA polymerase	http://www.genome.jp/kegg-bin/show_pathway?mmu03020+20017+20016+20018+231329+66420+69833+20022+66491+67065+67486+69870	0.0353613	11	1933	29	8874	0.138567	1.45147	0.005691	POLR1B//POLR1C//POLR1D//POLR2B//POLR2E//POLR2F//POLR2J//POLR2L//POLR3D//POLR3G//POLR3GL
mmu04213	Longevity regulating pathway - multiple species	http://www.genome.jp/kegg-bin/show_pathway?mmu04213+11512+11513+11651+67605+12955+15376+15461+193740+15482+16000+16001+384783+56717+18176+18707+18710+105787+18749+108099+74370	0.0362752	20	1933	62	8874	0.140514	1.44039	0.010347	ADCY6//ADCY7//AKT1//AKT1S1//CRYAB//FOXA2//HRAS//HSPA1A//HSPA1L//IGF1//IGF1R//IRS2//MTOR//NRAS//PIK3CD//PIK3R3//PRKAA1//PRKACB//PRKAG2//RPTOR
mmu04727	GABAergic synapse	http://www.genome.jp/kegg-bin/show_pathway?mmu04727+11512+11513+12286+12288+12289+93739+14396+14401+14404+14409+14415+100503710+14677+14679+14697+64337+14708+14709+14699+18749+18750+18752+57138+22348+76257+14411+14412	0.0367725	27	1933	89	8874	0.140822	1.43448	0.013968	ADCY6//ADCY7//CACNA1A//CACNA1C//CACNA1D//GABARAPL2//GABRA3//GABRB2//GABRE//GABRR2//GAD1//GM5741//GNAI1//GNAI3//GNB5//GNG13//GNG7//GNG8//GNGT1//PRKACB//PRKCA//PRKCG//SLC12A5//SLC32A1//SLC38A3//SLC6A12//SLC6A13
mmu04390	Hippo signaling pathway	http://www.genome.jp/kegg-bin/show_pathway?mmu04390+12005+12006+170770+12161+12166+12168+12443+12445+12385+53310+13542+13543+14164+14362+93897+238057+14633+16415+72293+93742+58220+19052+73699+269643+18762+73246+64010+17125+17128+21414+21416+21678+21812+21813+22062+22409+22411+93735+22415+22417+22419+22422+54401+22628	0.0375844	44	1933	157	8874	0.141483	1.42499	0.022763	AXIN1//AXIN2//BBC3//BMP6//BMPR1A//BMPR2//CCND1//CCND3//CTNNA1//DLG3//DVL1//DVL2//FGF1//FZD1//FZD10//GDF7//GLI2//ITGB2L//NKD2//PARD3//PARD6B//PPP2CA//PPP2R1B//PPP2R2C//PRKCZ//RASSF6//SAV1//SMAD1//SMAD4//TCF7//TCF7L2//TEAD3//TGFBR1//TGFBR2//TRP73//WNT10A//WNT11//WNT16//WNT3//WNT4//WNT5B//WNT7B//YWHAB//YWHAG
mmu05163	Human cytomegalovirus infection	http://www.genome.jp/kegg-bin/show_pathway?mmu05163+11512+11513+75547+11651+69632+12313+12315+108802+12443+12575+12912+231991+12929+12765+14082+100503710+14672+14677+14679+14682+14697+64337+14708+14709+14699+14963+14964+14972+333715+224753+15013+110557+15024+15461+16154+16155+16177+16194+16416+16438+16439+26395+26396+26416+17246+56717+18018+18019+18033+18176+18707+18710+18795+18796+18797+18798+18…	0.0378731	68	1933	256	8874	0.141483	1.42167	0.035178	ADCY6//ADCY7//AKAP13//AKT1//ARHGEF12//CALM1//CALM3//CALR4//CCND1//CDKN1A//CREB1//CREB5//CRKL//CXCR2//FADD//GM5741//GNA11//GNAI1//GNAI3//GNAQ//GNB5//GNG13//GNG7//GNG8//GNGT1//H2-BL//H2-D1//H2-K1//H2-M10.2//H2-M10.4//H2-Q2//H2-Q6//H2-T10//HRAS//IL10RA//IL10RB//IL1R1//IL6RA//ITGB3//ITPR1//ITPR2//MAP2K1//MAP2K2//MAPK14//MDM2//MTOR//NFATC1//NFATC2//NFKB1//NRAS//PIK3CD//PIK3R3//PLCB1//PLCB2//PLCB3//PLC…
mmu05221	Acute myeloid leukemia	http://www.genome.jp/kegg-bin/show_pathway?mmu05221+11651+12427+12443+12475+12981+14255+15461+16187+26395+26396+56717+18033+18176+18707+18710+19015+19401+12394+12395+20663+21414+21416	0.0385704	22	1933	70	8874	0.141483	1.41375	0.011381	AKT1//CCNA1//CCND1//CD14//CSF2//FLT3//HRAS//IL3//MAP2K1//MAP2K2//MTOR//NFKB1//NRAS//PIK3CD//PIK3R3//PPARD//RARA//RUNX1//RUNX1T1//SOS2//TCF7//TCF7L2
mmu04722	Neurotrophin signaling pathway	http://www.genome.jp/kegg-bin/show_pathway?mmu04722+11350+11651+11857+12313+12315+108058+12325+12326+12929+15461+108960+73914+16476+26395+26396+26401+26414+26416+23939+26419+26420+18033+18176+18607+18707+18710+19165+109905+11848+23921+20418+271849+20661+20663+22062	0.0386245	35	1933	121	8874	0.141483	1.41314	0.018107	ABL1//AKT1//ARHGDIB//CALM1//CALM3//CAMK2D//CAMK2G//CAMK4//CRKL//HRAS//IRAK2//IRAK3//JUN//MAP2K1//MAP2K2//MAP3K1//MAPK10//MAPK14//MAPK7//MAPK8//MAPK9//NFKB1//NRAS//PDPK1//PIK3CD//PIK3R3//PSEN2//RAP1A//RHOA//SH2B2//SHC3//SHC4//SORT1//SOS2//TRP73
mmu05206	MicroRNAs in cancer	http://www.genome.jp/kegg-bin/show_pathway?mmu05206+18669+11350+171543+12168+12443+12505+12575+12576+12929+13435+13637+13639+13866+13867+14056+108655+208727+15430+15461+384783+16402+16416+26395+26396+23939+17210+17246+723892+723925+387237+387153+387173+387175+723949+387178+387187+723957+723821+387239+387195+387216+723926+387220+100628567+723946+723848+723852+723868+723874+723878+723884+723967+723…	0.0403935	79	1933	303	8874	0.146372	1.39369	0.040869	ABCB1B//ABL1//BMF//BMPR2//CCND1//CD44//CDKN1A//CDKN1B//CRKL//DNMT3A//EFNA2//EFNA4//ERBB2//ERBB3//EZH2//FOXP1//HDAC4//HOXD10//HRAS//IRS2//ITGA5//ITGB3//MAP2K1//MAP2K2//MAPK7//MCL1//MDM2//MIR100//MIR106B//MIR129-1//MIR135A-1//MIR155//MIR15B//MIR16-2//MIR183//MIR192//MIR194-2//MIR199A-2//MIR199B//MIR19B-2//MIR23A//MIR25//MIR27A//MIR28C//MIR345//MIR34A//MIR363//MIR449A//MIR483//MIR494//MIR7-2//MIR9-2…
mmu04970	Salivary secretion	http://www.genome.jp/kegg-bin/show_pathway?mmu04970+11512+11513+11549+11548+11555+27222+11931+11932+67821+12313+12315+14682+234889+60596+16438+16439+16534+18795+18796+18797+18798+18749+18750+18752+19091+22318	0.0415153	26	1933	86	8874	0.148837	1.38179	0.013451	ADCY6//ADCY7//ADRA1A//ADRA1B//ADRB2//ATP1A4//ATP1B1//ATP1B2//ATP1B4//CALM1//CALM3//GNAQ//GUCY1A2//GUCY1A3//ITPR1//ITPR2//KCNN4//PLCB1//PLCB2//PLCB3//PLCB4//PRKACB//PRKCA//PRKCG//PRKG1//VAMP2
mmu04140	Autophagy - animal	http://www.genome.jp/kegg-bin/show_pathway?mmu04140+11651+67605+100504663+329015+666468+56208+207565+13030+78943+93739+15251+15461+16001+384783+16438+26395+26396+26414+26419+26420+56716+97287+56717+18176+641340+18607+225326+18707+18710+75669+19052+105787+18749+18761+19349+74370+21353+22084+52639	0.0426726	39	1933	138	8874	0.151375	1.36985	0.020176	AKT1//AKT1S1//ATG14//ATG2A//ATG4A//BECN1//CAMKK2//CTSB//ERN1//GABARAPL2//HIF1A//HRAS//IGF1R//IRS2//ITPR1//MAP2K1//MAP2K2//MAPK10//MAPK8//MAPK9//MLST8//MTMR14//MTOR//NRAS//NRBF2//PDPK1//PIK3C3//PIK3CD//PIK3R3//PIK3R4//PPP2CA//PRKAA1//PRKACB//PRKCQ//RAB7//RPTOR//TANK//TSC2//WIPI1
mmu00430	Taurine and hypotaurine metabolism	http://www.genome.jp/kegg-bin/show_pathway?mmu00430+246277+14415+14598+23887+71522+207182	0.0440958	6	1933	13	8874	0.154795	1.3556	0.003104	CSAD//GAD1//GGT1//GGT5//GGT6//GGT7
mmu01523	Antifolate resistance	http://www.genome.jp/kegg-bin/show_pathway?mmu01523+12780+76408+26357+13361+14276+17769+18033+20425+20509+52466+22171	0.0451763	11	1933	30	8874	0.156953	1.34509	0.005691	ABCC2//ABCC3//ABCG2//DHFR//FOLR2//MTHFR//NFKB1//SHMT1//SLC19A1//SLC46A1//TYMS
mmu04923	Regulation of lipolysis in adipocytes	http://www.genome.jp/kegg-bin/show_pathway?mmu04923+67469+11512+11513+11555+11651+11832+12640+14677+14679+384783+16890+18707+18710+66853+18749+19091+22094+22095	0.046983	18	1933	56	8874	0.161564	1.32806	0.009312	ABHD5//ADCY6//ADCY7//ADRB2//AKT1//AQP7//CGA//GNAI1//GNAI3//IRS2//LIPE//PIK3CD//PIK3R3//PNPLA2//PRKACB//PRKG1//TSHB//TSHR
mmu04350	TGF-beta signaling pathway	http://www.genome.jp/kegg-bin/show_pathway?mmu04350+11480+12161+12166+12168+12667+13559+14264+238057+16323+16326+17965+18121+18741+19052+73699+56438+11848+21402+17125+17128+55994+75788+66313+20683+21781+21812+21813+230597	0.0479988	28	1933	95	8874	0.16339	1.31877	0.014485	ACVR2A//BMP6//BMPR1A//BMPR2//CHRD//E2F5//FMOD//GDF7//INHBA//INHBE//NBL1//NOG//PITX2//PPP2CA//PPP2R1B//RBX1//RHOA//SKP1A//SMAD1//SMAD4//SMAD9//SMURF1//SMURF2//SP1//TFDP1//TGFBR1//TGFBR2//ZFYVE9
