# Supplementary material for: Abnormal transcriptome-wide DNA demethylation induced by folate deficiency causes neural tube defects
Source: Front Genet. 2022 Sep 19;13:987210. doi: 10.3389/fgene.2022.987210 (PMC9529027; doi:10.3389/fgene.2022.987210)
Supplement: Supplementary file 6 [file DataSheet1.zip › supplementary table 16-33/S22 hMeDIP-seq_pathwayResult Up.xls]

## Sheet: mmu
S22 hMeDIP-seq_pathwayResult Up
#Column "PathwayID" stands for Pathway identifiers used in KEGG
#Column "Definition" stands for the definition of the PathwayID
#Column "OriginalWebSite"stands for The map's website,the nodes with red frame and red symbol are associated with the DE genes, green nodes have no significance
#Column "p-value"
"Fisher-Pvalue" stands for the enrichment p-value of the PathwayID used Fisher's exact test
#Column "SelectionCounts" stands for the Count of the DE genes' entities directly associated with the listed PathwayID
#Column "SelectionSize" stands for the total number of the DE genes' entities
#Column "Count" stands for the count of the chosen background population genes' entities associated with the listed PathwayID
#Column "Size" stands for the total number of chosen background population genes' entities
#Column "FDR" stands for the false discovery rate of the PathwayID
#Column "Enrichment_Score" stands for the Enrichment Score value of the PathwayID, it equals "-log10(Pvalue)"
#Column "GeneRatio" stands for the Gene Ratio value of the PathwayID, it equals "SelectionCounts/SelectionSize"
#Column "GENES" stands for the DE genes associated with the PathwayID
PathwayID	Definition	OriginalWebSite	Fisher-Pvalue	SelectionCounts	SelectionSize	Count	Size	FDR	Enrichment_Score	GeneRatio	Genes
mmu04915	Estrogen signaling pathway	http://www.genome.jp/kegg-bin/show_pathway?mmu04915+11512+12913+14784+53617+68239+107656+26395+17390+17978+18127+18747	0.00053841	11	223	134	8874	0.116342	3.26889	0.049327	ADCY6//CREB3//GRB2//KRT35//KRT42//KRT9//MAP2K1//MMP2//NCOA2//NOS3//PRKACA
mmu04962	Vasopressin-regulated water reabsorption	http://www.genome.jp/kegg-bin/show_pathway?mmu04962+11512+11827+12000+12913+59288+18747	0.00074774	6	223	44	8874	0.116342	3.12625	0.026906	ADCY6//AQP2//AVPR2//CREB3//DCTN5//PRKACA
mmu04922	Glucagon signaling pathway	http://www.genome.jp/kegg-bin/show_pathway?mmu04922+12322+12913+14121+103988+18534+56012+18747+15469+19309	0.00117923	9	223	104	8874	0.116342	2.9284	0.040359	CAMK2A//CREB3//FBP1//GCK//PCK1//PGAM2//PRKACA//PRMT1//PYGM
mmu04911	Insulin secretion	http://www.genome.jp/kegg-bin/show_pathway?mmu04911+11512+12322+12913+103988+14652+236781+18747+19339	0.00138091	8	223	86	8874	0.116342	2.85983	0.035874	ADCY6//CAMK2A//CREB3//GCK//GLP1R//GPR119//PRKACA//RAB3A
mmu04340	Hedgehog signaling pathway	http://www.genome.jp/kegg-bin/show_pathway?mmu04340+70425+14633+74770+18747+19206+75788	0.00320329	6	223	58	8874	0.215902	2.4944	0.026906	CSNK1G3//GLI2//HHATL//PRKACA//PTCH1//SMURF1
mmu03420	Nucleotide excision repair	http://www.genome.jp/kegg-bin/show_pathway?mmu03420+99375+13871+50505+319955+18971	0.00423763	5	223	43	8874	0.238014	2.37288	0.022422	CUL4A//ERCC2//ERCC4//ERCC6//POLD1
mmu04928	Parathyroid hormone synthesis, secretion and action	http://www.genome.jp/kegg-bin/show_pathway?mmu04928+11512+12913+13081+26395+17938+18747+12393+20181	0.00572835	8	223	108	8874	0.253667	2.24197	0.035874	ADCY6//CREB3//CYP24A1//MAP2K1//NACA//PRKACA//RUNX2//RXRA
mmu04912	GnRH signaling pathway	http://www.genome.jp/kegg-bin/show_pathway?mmu04912+11512+12322+14784+26395+26415+17390+18747	0.00736341	7	223	90	8874	0.253667	2.13292	0.03139	ADCY6//CAMK2A//GRB2//MAP2K1//MAPK13//MMP2//PRKACA
mmu00910	Nitrogen metabolism	http://www.genome.jp/kegg-bin/show_pathway?mmu00910+76459+23831+12354	0.0082052	3	223	17	8874	0.253667	2.08591	0.013453	CAR12//CAR14//CAR7
mmu04742	Taste transduction	http://www.genome.jp/kegg-bin/show_pathway?mmu04742+11512+15552+18574+18747+83770+387354+56843	0.00827924	7	223	92	8874	0.253667	2.08201	0.03139	ADCY6//HTR1D//PDE1B//PRKACA//TAS1R2//TAS2R129//TRPM5
mmu04910	Insulin signaling pathway	http://www.genome.jp/kegg-bin/show_pathway?mmu04910+14121+14252+103988+14784+26395+18534+18747+19309+104215	0.00827992	9	223	139	8874	0.253667	2.08197	0.040359	FBP1//FLOT2//GCK//GRB2//MAP2K1//PCK1//PRKACA//PYGM//RHOQ
mmu04916	Melanogenesis	http://www.genome.jp/kegg-bin/show_pathway?mmu04916+11512+12322+12913+13543+26395+17199+18747	0.0127955	7	223	100	8874	0.35934	1.89294	0.03139	ADCY6//CAMK2A//CREB3//DVL2//MAP2K1//MC1R//PRKACA
mmu04926	Relaxin signaling pathway	http://www.genome.jp/kegg-bin/show_pathway?mmu04926+11512+12913+14784+26395+26415+17390+18127+18747	0.0158916	8	223	129	8874	0.411958	1.79883	0.035874	ADCY6//CREB3//GRB2//MAP2K1//MAPK13//MMP2//NOS3//PRKACA
mmu00260	Glycine, serine and threonine metabolism	http://www.genome.jp/kegg-bin/show_pathway?mmu00260+12411+13142+56012+107272	0.0174844	4	223	40	8874	0.420874	1.75735	0.017937	CBS//DAO//PGAM2//PSAT1
mmu00010	Glycolysis / Gluconeogenesis	http://www.genome.jp/kegg-bin/show_pathway?mmu00010+11670+14121+103988+18534+56012	0.0247745	5	223	66	8874	0.520824	1.606	0.022422	ALDH3A1//FBP1//GCK//PCK1//PGAM2
mmu05163	Human cytomegalovirus infection	http://www.genome.jp/kegg-bin/show_pathway?mmu05163+11512+12913+14784+14964+14980+15040+16177+26395+26415+18747+19216+21356	0.0279155	12	223	256	8874	0.520824	1.55415	0.053812	ADCY6//CREB3//GRB2//H2-D1//H2-L//H2-T23//IL1R1//MAP2K1//MAPK13//PRKACA//PTGER1//TAPBP
mmu05022	Pathways of neurodegeneration - multiple diseases	http://www.genome.jp/kegg-bin/show_pathway?mmu05022+12322+12864+59288+327954+13417+13543+14296+14763+14778+74764+26395+26415+17762+19167+66413+21353+22144+66594+22433	0.0283875	19	223	472	8874	0.520824	1.54687	0.085202	CAMK2A//COX6C//DCTN5//DNAH2//DNAH8//DVL2//FRAT1//GPR37//GPX3//KLC4//MAP2K1//MAPK13//MAPT//PSMA3//PSMD6//TANK//TUBA3A//UQCR11//XBP1
mmu01522	Endocrine resistance	http://www.genome.jp/kegg-bin/show_pathway?mmu01522+11512+14784+26395+26415+17390+18747	0.029364	6	223	93	8874	0.520824	1.53218	0.026906	ADCY6//GRB2//MAP2K1//MAPK13//MMP2//PRKACA
mmu05205	Proteoglycans in cancer	http://www.genome.jp/kegg-bin/show_pathway?mmu05205+12322+13867+68794+14784+26395+26415+17390+18747+19206+21859	0.033916	10	223	205	8874	0.56478	1.4696	0.044843	CAMK2A//ERBB3//FLNC//GRB2//MAP2K1//MAPK13//MMP2//PRKACA//PTCH1//TIMP3
mmu01200	Carbon metabolism	http://www.genome.jp/kegg-bin/show_pathway?mmu01200+74147+14121+103988+73724+17448+56012+107272	0.035194	7	223	123	8874	0.56478	1.45353	0.03139	EHHADH//FBP1//GCK//MCEE//MDH2//PGAM2//PSAT1
mmu04918	Thyroid hormone synthesis	http://www.genome.jp/kegg-bin/show_pathway?mmu04918+11512+12913+14778+18510+18747	0.0380861	5	223	74	8874	0.566253	1.41923	0.022422	ADCY6//CREB3//GPX3//PAX8//PRKACA
mmu03460	Fanconi anemia pathway	http://www.genome.jp/kegg-bin/show_pathway?mmu03460+50505+233826+52864+67561	0.0386799	4	223	51	8874	0.566253	1.41251	0.017937	ERCC4//PALB2//SLX4//WDR48
mmu05016	Huntington disease	http://www.genome.jp/kegg-bin/show_pathway?mmu05016+67300+12864+12913+59288+327954+13417+14778+74764+19167+66413+21780+22144+66594	0.0410189	13	223	302	8874	0.566253	1.38702	0.058296	CLTC//COX6C//CREB3//DCTN5//DNAH2//DNAH8//GPX3//KLC4//PSMA3//PSMD6//TFAM//TUBA3A//UQCR11
mmu04144	Endocytosis	http://www.genome.jp/kegg-bin/show_pathway?mmu04144+216859+218038+56378+67300+98878+14275+14964+14980+15040+75767+75788+330319	0.0425048	12	223	273	8874	0.566253	1.37156	0.053812	ACAP1//AMPH//ARPC3//CLTC//EHD4//FOLR1//H2-D1//H2-L//H2-T23//RAB11FIP1//SMURF1//WIPF3
mmu04024	cAMP signaling pathway	http://www.genome.jp/kegg-bin/show_pathway?mmu04024+11512+12322+12913+14652+236781+15552+26395+19049+18747+19206	0.0445861	10	223	215	8874	0.566253	1.3508	0.044843	ADCY6//CAMK2A//CREB3//GLP1R//GPR119//HTR1D//MAP2K1//PPP1R1B//PRKACA//PTCH1
mmu05012	Parkinson disease	http://www.genome.jp/kegg-bin/show_pathway?mmu05012+12322+12864+14763+74764+17762+18747+19167+66413+22144+66594+22433	0.0470477	11	223	247	8874	0.566253	1.32746	0.049327	CAMK2A//COX6C//GPR37//KLC4//MAPT//PRKACA//PSMA3//PSMD6//TUBA3A//UQCR11//XBP1
mmu05166	Human T-cell leukemia virus 1 infection	http://www.genome.jp/kegg-bin/show_pathway?mmu05166+11512+12428+12913+14964+14980+15040+16177+17000+26395+18747+21894	0.0470477	11	223	247	8874	0.566253	1.32746	0.049327	ADCY6//CCNA2//CREB3//H2-D1//H2-L//H2-T23//IL1R1//LTBR//MAP2K1//PRKACA//TLN1
