# Supplementary material for: Abnormal transcriptome-wide DNA demethylation induced by folate deficiency causes neural tube defects
Source: Front Genet. 2022 Sep 19;13:987210. doi: 10.3389/fgene.2022.987210 (PMC9529027; doi:10.3389/fgene.2022.987210)
Supplement: Supplementary file 6 [file DataSheet1.zip › supplementary table 16-33/S23 hMeDIP-seq_pathwayResult Down.xls]

## Sheet: mmu
S23 hMeDIP-seq_pathwayResult Down
#Column "PathwayID" stands for Pathway identifiers used in KEGG
#Column "Definition" stands for the definition of the PathwayID
#Column "OriginalWebSite"stands for The map's website,the nodes with red frame and red symbol are associated with the DE genes, green nodes have no significance
#Column "p-value"
"Fisher-Pvalue" stands for the enrichment p-value of the PathwayID used Fisher's exact test
#Column "SelectionCounts" stands for the Count of the DE genes' entities directly associated with the listed PathwayID
#Column "SelectionSize" stands for the total number of the DE genes' entities
#Column "Count" stands for the count of the chosen background population genes' entities associated with the listed PathwayID
#Column "Size" stands for the total number of chosen background population genes' entities
#Column "FDR" stands for the false discovery rate of the PathwayID
#Column "Enrichment_Score" stands for the Enrichment Score value of the PathwayID, it equals "-log10(Pvalue)"
#Column "GeneRatio" stands for the Gene Ratio value of the PathwayID, it equals "SelectionCounts/SelectionSize"
#Column "GENES" stands for the DE genes associated with the PathwayID
PathwayID	Definition	OriginalWebSite	Fisher-Pvalue	SelectionCounts	SelectionSize	Count	Size	FDR	Enrichment_Score	GeneRatio	Genes
mmu04918	Thyroid hormone synthesis	http://www.genome.jp/kegg-bin/show_pathway?mmu04918+214593+66811+14683+16440+22130	0.00885017	5	153	74	8874	1	2.05305	0.03268	DUOX2//DUOXA2//GNAS//ITPR3//TTF1
mmu04971	Gastric acid secretion	http://www.genome.jp/kegg-bin/show_pathway?mmu04971+11944+11945+14683+16440+213435	0.00935368	5	153	75	8874	1	2.02902	0.03268	ATP4A//ATP4B//GNAS//ITPR3//MYLK3
mmu04218	Cellular senescence	http://www.genome.jp/kegg-bin/show_pathway?mmu04218+104394+23882+14990+16440+26399+17865+19056+22334	0.0141707	8	153	184	8874	1	1.84861	0.052288	E2F4//GADD45G//H2-M2//ITPR3//MAP2K6//MYBL2//PPP3CB//VDAC2
mmu04976	Bile secretion	http://www.genome.jp/kegg-bin/show_pathway?mmu04976+14683+20517+330962+108096+394436	0.0279771	5	153	99	8874	1	1.5532	0.03268	GNAS//SLC22A1//SLC51B//SLCO1A5//UGT1A1
mmu04022	cGMP-PKG signaling pathway	http://www.genome.jp/kegg-bin/show_pathway?mmu04022+333329+16337+16440+213435+18159+19056+22334	0.0291191	7	153	172	8874	1	1.53582	0.045752	CNGB1//INSR//ITPR3//MYLK3//NPPC//PPP3CB//VDAC2
mmu04115	p53 signaling pathway	http://www.genome.jp/kegg-bin/show_pathway?mmu04115+12048+12452+23882+20724	0.0354126	4	153	72	8874	1	1.45084	0.026144	BCL2L1//CCNG2//GADD45G//SERPINB5
mmu04924	Renin secretion	http://www.genome.jp/kegg-bin/show_pathway?mmu04924+13030+14683+16440+19056	0.0419216	4	153	76	8874	1	1.37756	0.026144	CTSB//GNAS//ITPR3//PPP3CB
