# Supplementary material for: Abnormal transcriptome-wide DNA demethylation induced by folate deficiency causes neural tube defects
Source: Front Genet. 2022 Sep 19;13:987210. doi: 10.3389/fgene.2022.987210 (PMC9529027; doi:10.3389/fgene.2022.987210)
Supplement: Supplementary file 6 [file DataSheet1.zip › supplementary table 16-33/S24 MeDIP-seq Promoter_Differentially_Enriched_Regions.xlsx]

## Sheet: up.FA4.IP_vs_FA0.IP
S24 MeDIP-seq Promoter_Differentially_Enriched_Regions
Promoter differentially enriched Peaks for: up.FA4.IP_vs_FA0.IP Fold change: 2.0 P-value: 0.00001 Column A: RefSeq_name: Refseq accession number of the differentially enriched peak associated gene. Column B: Symbol: Gene symbol of the differentially enriched peak associated gene. Column C: Chr: The chromosome of the differentially enriched peak associated gene. Column D: TSS: The start sites of t…
RefSeq_name	GeneSymbol	chr	tss	tts	strand	Genomic_position	Fold change	P-value	FDR	Regulation	Length	FA4.IP.cnt	FA0.IP.cnt	FA4.IP.avg	FA0.IP.avg	Peak_classification	Peak_To_TSS
XM_006506981.3	Golt1b	chr6	142387211	142401528	+	chr6:142387081-142387520	3932.5	0	0	Up	440	393.15	0	393.15	0	promoter	89
NM_023042.3	Recql	chr6	142387087	142361375	-	chr6:142387081-142387520	3932.5	0	0	Up	440	393.15	0	393.15	0	promoter	-213
XM_011241573.1	Recql	chr6	142387116	142356890	-	chr6:142387081-142387520	3932.5	0	0	Up	440	393.15	0	393.15	0	promoter	-184
XM_017321468.1	Recql	chr6	142387015	142361897	-	chr6:142387081-142387520	3932.5	0	0	Up	440	393.15	0	393.15	0	promoter	-285
XM_017321469.1	Recql	chr6	142387015	142361897	-	chr6:142387081-142387520	3932.5	0	0	Up	440	393.15	0	393.15	0	promoter	-285
NM_001204906.1	Recql	chr6	142387087	142356946	-	chr6:142387081-142387520	3932.5	0	0	Up	440	393.15	0	393.15	0	promoter	-213
NM_001204907.1	Recql	chr6	142387087	142350341	-	chr6:142387081-142387520	3932.5	0	0	Up	440	393.15	0	393.15	0	promoter	-213
XM_011241597.2	Golt1b	chr6	142387209	142410084	+	chr6:142387081-142387520	3932.5	0	0	Up	440	393.15	0	393.15	0	promoter	91
XM_011241596.2	Golt1b	chr6	142387209	142410084	+	chr6:142387081-142387520	3932.5	0	0	Up	440	393.15	0	393.15	0	promoter	91
XR_869553.1	Golt1b	chr6	142387211	142408662	+	chr6:142387081-142387520	3932.5	0	0	Up	440	393.15	0	393.15	0	promoter	89
NM_025872.4	Golt1b	chr6	142387242	142403858	+	chr6:142387081-142387520	3932.5	0	0	Up	440	393.15	0	393.15	0	promoter	58
NM_021560.4	Bhlhe22	chr3	18054324	18057514	+	chr3:18055021-18055460	3762.8	0	0	Up	440	376.18	0	376.18	0	promoter	916
XR_001780340.1	LOC108167929	chr11	106365563	106368343	+	chr11:106365521-106366320	3720.4	0	0	Up	800	371.94	0	371.94	0	promoter	357
XR_001780338.1	LOC108167929	chr11	106365563	106368343	+	chr11:106365521-106366320	3720.4	0	0	Up	800	371.94	0	371.94	0	promoter	357
XM_017314222.1	Scn4a	chr11	106365525	106323339	-	chr11:106365521-106366320	3720.4	0	0	Up	800	371.94	0	371.94	0	promoter	-395
XM_006531987.2	Scn4a	chr11	106365552	106317544	-	chr11:106365521-106366320	3720.4	0	0	Up	800	371.94	0	371.94	0	promoter	-368
XR_001780342.1	LOC108167929	chr11	106365563	106374743	+	chr11:106365521-106366320	3720.4	0	0	Up	800	371.94	0	371.94	0	promoter	357
XR_001780341.1	LOC108167929	chr11	106365563	106374743	+	chr11:106365521-106366320	3720.4	0	0	Up	800	371.94	0	371.94	0	promoter	357
XR_001780339.1	LOC108167929	chr11	106365600	106368344	+	chr11:106365521-106366320	3720.4	0	0	Up	800	371.94	0	371.94	0	promoter	320
XM_011238424.2	Creb1	chr1	64532670	64602970	+	chr1:64533241-64533680	3423.4	0	0	Up	440	342.24	0	342.24	0	promoter	790
XM_006495654.3	Creb1	chr1	64532315	64602970	+	chr1:64533241-64533680	3423.4	0	0	Up	440	342.24	0	342.24	0	promoter	1145
NM_001037726.1	Creb1	chr1	64532803	64604548	+	chr1:64533241-64533680	3423.4	0	0	Up	440	342.24	0	342.24	0	promoter	657
NM_133828.2	Creb1	chr1	64532803	64604548	+	chr1:64533241-64533680	3423.4	0	0	Up	440	342.24	0	342.24	0	promoter	657
NM_009952.2	Creb1	chr1	64532803	64604548	+	chr1:64533241-64533680	3423.4	0	0	Up	440	342.24	0	342.24	0	promoter	657
XM_006495651.3	Creb1	chr1	64532656	64602970	+	chr1:64533241-64533680	3423.4	0	0	Up	440	342.24	0	342.24	0	promoter	804
XM_006495653.3	Creb1	chr1	64532314	64602970	+	chr1:64533241-64533680	3423.4	0	0	Up	440	342.24	0	342.24	0	promoter	1146
XM_006495650.3	Creb1	chr1	64532653	64602970	+	chr1:64533241-64533680	3423.4	0	0	Up	440	342.24	0	342.24	0	promoter	807
XM_017314080.1	Creb1	chr1	64532653	64602970	+	chr1:64533241-64533680	3423.4	0	0	Up	440	342.24	0	342.24	0	promoter	807
XM_017314099.1	Creb1	chr1	64532659	64602970	+	chr1:64533241-64533680	3423.4	0	0	Up	440	342.24	0	342.24	0	promoter	801
XM_006495652.3	Creb1	chr1	64532654	64602970	+	chr1:64533241-64533680	3423.4	0	0	Up	440	342.24	0	342.24	0	promoter	806
XR_001780983.1	LOC108168093	chr13	63908682	63900363	-	chr13:63906661-63907220	3423.4	0	0	Up	560	342.24	0	342.24	0	promoter	1742
NM_009317.3	Tal2	chr4	53779704	53786885	+	chr4:53778101-53778700	3416.3	0	0	Up	600	341.53	0	341.53	0	promoter	-1304
XM_006527842.3	Hmgb3	chrX	71556288	71560655	+	chrX:71556281-71556740	3338.5	0	0	Up	460	333.75	0	333.75	0	promoter	222
NM_001293625.1	Hmgb3	chrX	71555916	71560673	+	chrX:71556281-71556740	3338.5	0	0	Up	460	333.75	0	333.75	0	promoter	594
NM_001293624.1	Hmgb3	chrX	71555916	71560673	+	chrX:71556281-71556740	3338.5	0	0	Up	460	333.75	0	333.75	0	promoter	594
NM_008253.4	Hmgb3	chrX	71555916	71560673	+	chrX:71556281-71556740	3338.5	0	0	Up	460	333.75	0	333.75	0	promoter	594
NM_001293623.1	Hmgb3	chrX	71555916	71560673	+	chrX:71556281-71556740	3338.5	0	0	Up	460	333.75	0	333.75	0	promoter	594
XR_878684.2	Oas2	chr5	120744906	120731869	-	chr5:120745761-120746280	3282	0	0	Up	520	328.1	0	328.1	0	promoter	-1114
XM_011243381.2	Nfyb	chr10	82763728	82748700	-	chr10:82763401-82763860	3140.6	0	0	Up	460	313.96	0	313.96	0	promoter	98
XM_011243380.2	Nfyb	chr10	82764144	82748700	-	chr10:82763401-82763860	3140.6	0	0	Up	460	313.96	0	313.96	0	promoter	514
NM_010914.2	Nfyb	chr10	82764141	82748699	-	chr10:82763401-82763860	3140.6	0	0	Up	460	313.96	0	313.96	0	promoter	511
XM_011243379.2	Nfyb	chr10	82763729	82748700	-	chr10:82763401-82763860	3140.6	0	0	Up	460	313.96	0	313.96	0	promoter	99
NM_177047.3	Auts2	chr5	132542343	131437681	-	chr5:132542961-132543400	3140.6	0	0	Up	440	313.96	0	313.96	0	promoter	-837
NM_001033433.4	Tmem102	chr11	69805624	69803594	-	chr11:69803761-69804200	3112.3	0	0	Up	440	311.13	0	311.13	0	promoter	1644
XM_017314258.1	Fgf11	chr11	69802940	69796072	-	chr11:69803761-69804200	3112.3	0	0	Up	440	311.13	0	311.13	0	promoter	-1040
NR_027913.1	G630025P09Rik	chr11	69803668	69806038	+	chr11:69803761-69804200	3112.3	0	0	Up	440	311.13	0	311.13	0	promoter	312
XM_011248724.2	Fgf11	chr11	69802933	69796072	-	chr11:69803761-69804200	3112.3	0	0	Up	440	311.13	0	311.13	0	promoter	-1047
NM_026435.5	Ufm1	chr3	53863807	53853375	-	chr3:53864361-53864800	2999.1	0	0	Up	440	299.81	0	299.81	0	promoter	-773
NM_173371.4	H6pd	chr4	150009023	149979473	-	chr4:150008661-150009160	2970.8	0	0	Up	500	296.98	0	296.98	0	promoter	113
XR_001779352.1	LOC108167711	chr9	92175188	92143361	-	chr9:92173261-92174020	2942.6	0	0	Up	760	294.16	0	294.16	0	promoter	1548
NM_133754.5	Fblim1	chr4	141606052	141576061	-	chr4:141604901-141605340	2928.4	0	0	Up	440	292.74	0	292.74	0	promoter	932
XM_006539214.3	Fblim1	chr4	141606045	141576061	-	chr4:141604901-141605340	2928.4	0	0	Up	440	292.74	0	292.74	0	promoter	925
XM_006539215.3	Fblim1	chr4	141606045	141576061	-	chr4:141604901-141605340	2928.4	0	0	Up	440	292.74	0	292.74	0	promoter	925
NM_175127.2	Fbxo28	chr1	182341606	182313101	-	chr1:182341001-182341460	2914.3	0	0	Up	460	291.33	0	291.33	0	promoter	376
XM_006505685.3	Mitf	chr6	97807001	98021360	+	chr6:97806741-97807120	2893.1	0	0	Up	380	289.21	0	289.21	0	promoter	-71
NM_001113198.1	Mitf	chr6	97807057	98021358	+	chr6:97806741-97807120	2893.1	0	0	Up	380	289.21	0	289.21	0	promoter	-127
XM_006505684.2	Mitf	chr6	97807002	98021360	+	chr6:97806741-97807120	2893.1	0	0	Up	380	289.21	0	289.21	0	promoter	-72
XM_017322005.1	Otud7a	chr7	63444744	63766232	+	chr7:63444541-63444960	2864.8	0	0	Up	420	286.38	0	286.38	0	promoter	6
XM_011250811.2	Otud7a	chr7	63444744	63759897	+	chr7:63444541-63444960	2864.8	0	0	Up	420	286.38	0	286.38	0	promoter	6
NR_131089.1	4930554H23Rik	chr7	63444529	63344691	-	chr7:63444541-63444960	2864.8	0	0	Up	420	286.38	0	286.38	0	promoter	-221
NM_130880.1	Otud7a	chr7	63444771	63759027	+	chr7:63444541-63444960	2864.8	0	0	Up	420	286.38	0	286.38	0	promoter	-21
XR_001783933.1	Gm31420	chr3	98351512	98354968	+	chr3:98351641-98352100	2864.8	0	0	Up	460	286.38	0	286.38	0	promoter	358
XR_382149.2	Gm34697	chr13	28909600	28905603	-	chr13:28909241-28909840	2822.4	0	0	Up	600	282.14	0	282.14	0	promoter	60
NM_146757.1	Olfr583	chr7	103051299	103052259	+	chr7:103051881-103052340	2801.1	0	0	Up	460	280.01	0	280.01	0	promoter	811
XM_011239729.1	Tgm7	chr2	121103699	121093497	-	chr2:121103801-121104440	2716.3	0	0	Up	640	271.53	0	271.53	0	promoter	-421
NM_001270446.1	Ccdc30	chr4	119359894	119322892	-	chr4:119360041-119360500	2702.1	0	0	Up	460	270.11	0	270.11	0	promoter	-376
NR_040376.1	Gm16793	chr8	35589020	35582502	-	chr8:35587481-35587860	2695.1	0	0	Up	380	269.41	0	269.41	0	promoter	1350
XR_378790.2	Mfhas1	chr8	35588346	35679449	+	chr8:35587481-35587860	2695.1	0	0	Up	380	269.41	0	269.41	0	promoter	-676
XM_006509170.2	Mfhas1	chr8	35588346	35664798	+	chr8:35587481-35587860	2695.1	0	0	Up	380	269.41	0	269.41	0	promoter	-676
NM_001081279.1	Mfhas1	chr8	35587797	35679449	+	chr8:35587481-35587860	2695.1	0	0	Up	380	269.41	0	269.41	0	promoter	-127
NR_029465.1	Gm11149	chr9	49518287	49568025	+	chr9:49517101-49517560	2695.1	0	0	Up	460	269.41	0	269.41	0	promoter	-957
NM_001163836.1	Pabpc6	chr17	9669704	9666496	-	chr17:9667981-9668520	2688	0	0	Up	540	268.7	0	268.7	0	promoter	1454
XR_872232.1	Gm39572	chr11	5136185	5137082	+	chr11:5137301-5137760	2652.7	0	0	Up	460	265.17	0	265.17	0	promoter	1345
XM_006514524.2	Emid1	chr11	5136084	5106264	-	chr11:5137301-5137760	2652.7	0	0	Up	460	265.17	0	265.17	0	promoter	-1446
NM_025963.3	Rps10	chr17	27635242	27630428	-	chr17:27633341-27633800	2645.6	0	0	Up	460	264.46	0	264.46	0	promoter	1672
XM_011246579.2	Rps10	chr17	27635481	27630419	-	chr17:27633341-27633800	2645.6	0	0	Up	460	264.46	0	264.46	0	promoter	1911
XR_385499.2	Gm15420	chr17	27635303	27636868	+	chr17:27633341-27633800	2645.6	0	0	Up	460	264.46	0	264.46	0	promoter	-1733
XR_866448.2	Gm31534	chr2	74203080	74208029	+	chr2:74202361-74203040	2603.2	0	0	Up	680	260.22	0	260.22	0	promoter	-380
XR_374668.2	Gm31534	chr2	74203080	74208029	+	chr2:74202361-74203040	2603.2	0	0	Up	680	260.22	0	260.22	0	promoter	-380
XM_006516037.3	Map3k9	chr12	81772593	81714956	-	chr12:81771641-81772120	2603.2	0	0	Up	480	260.22	0	260.22	0	promoter	713
XM_006533052.3	Cdc27	chr11	104528615	104502769	-	chr11:104528101-104528560	2574.9	0	0	Up	460	257.39	0	257.39	0	promoter	285
XR_865189.2	Gm39595	chr1	13422408	13392553	-	chr1:13423661-13424120	2546.6	0	0	Up	460	254.56	0	254.56	0	promoter	-1482
XR_868706.1	Gm38748	chr5	146857855	146879911	+	chr5:146858581-146859040	2525.4	0	0	Up	460	252.44	0	252.44	0	promoter	955
XR_868705.1	Gm38748	chr5	146859022	146879911	+	chr5:146858581-146859040	2525.4	0	0	Up	460	252.44	0	252.44	0	promoter	-212
XM_006522335.1	Tnk2	chr16	32658929	32683493	+	chr16:32657561-32658020	2518.3	0	0	Up	460	251.73	0	251.73	0	promoter	-1139
XM_006522339.1	Tnk2	chr16	32658929	32681283	+	chr16:32657561-32658020	2518.3	0	0	Up	460	251.73	0	251.73	0	promoter	-1139
XR_877549.2	Gm41774	chr18	74778998	74777889	-	chr18:74778681-74779520	2511.2	0	0	Up	840	251.02	0	251.02	0	promoter	-102
NM_177470.3	Acaa2	chr18	74779211	74806207	+	chr18:74778681-74779520	2511.2	0	0	Up	840	251.02	0	251.02	0	promoter	-111
NR_028560.1	Scarna17	chr18	74778455	74778393	-	chr18:74778681-74779520	2511.2	0	0	Up	840	251.02	0	251.02	0	promoter	-645
XM_017313460.1	Tmod2	chr9	75610330	75565620	-	chr9:75611641-75612080	2504.2	0	0	Up	440	250.32	0	250.32	0	promoter	-1530
XM_006511268.2	Tmod2	chr9	75611348	75565620	-	chr9:75611641-75612080	2504.2	0	0	Up	440	250.32	0	250.32	0	promoter	-512
NM_016711.3	Tmod2	chr9	75611325	75565620	-	chr9:75611641-75612080	2504.2	0	0	Up	440	250.32	0	250.32	0	promoter	-535
XM_017313459.1	Tmod2	chr9	75610270	75565620	-	chr9:75611641-75612080	2504.2	0	0	Up	440	250.32	0	250.32	0	promoter	-1590
NM_134110.3	Kcne2	chr16	92292388	92298133	+	chr16:92289981-92290820	2490	0	0	Up	840	248.9	0	248.9	0	promoter	-1988
XR_373779.2	Gm34177	chr1	184329389	184327368	-	chr1:184328121-184328560	2475.9	0	0	Up	440	247.49	0	247.49	0	promoter	1049
XR_865815.1	Gm34177	chr1	184329389	184328629	-	chr1:184328121-184328560	2475.9	0	0	Up	440	247.49	0	247.49	0	promoter	1049
XR_865816.1	Gm34177	chr1	184329389	184315135	-	chr1:184328121-184328560	2475.9	0	0	Up	440	247.49	0	247.49	0	promoter	1049
NM_001077509.1	Tnfrsf9	chr4	150927998	150946102	+	chr4:150928441-150928880	2475.9	0	0	Up	440	247.49	0	247.49	0	promoter	662
XR_865673.1	Gm31493	chr1	160003741	159977279	-	chr1:160005421-160005860	2447.6	0	0	Up	440	244.66	0	244.66	0	promoter	-1899
XM_011250132.1	Usp45	chr4	21767160	21837872	+	chr4:21766041-21766540	2433.4	0	0	Up	500	243.24	0	243.24	0	promoter	-870
NM_029840.1	Tstd3	chr4	21767211	21757381	-	chr4:21766041-21766540	2433.4	0	0	Up	500	243.24	0	243.24	0	promoter	921
XM_006510405.3	A230050P20Rik	chr9	20868604	20874303	+	chr9:20868441-20868820	2412.2	0	0	Up	380	241.12	0	241.12	0	promoter	26
NM_175687.2	A230050P20Rik	chr9	20868641	20874307	+	chr9:20868441-20868820	2412.2	0	0	Up	380	241.12	0	241.12	0	promoter	-11
XR_878356.1	Gm41912	chr1	88569974	88566705	-	chr1:88569321-88569940	2405.2	0	0	Up	620	240.42	0	240.42	0	promoter	344
XM_017319868.1	3110067G11Rik	chr3	152487908	152483526	-	chr3:152487121-152487580	2376.9	0	0	Up	460	237.59	0	237.59	0	promoter	558
XM_011246389.2	Slc26a8	chr17	28690414	28642296	-	chr17:28691641-28692200	2376.9	0	0	Up	560	237.59	0	237.59	0	promoter	-1506
XM_017317480.1	Mapk14	chr17	28692539	28748405	+	chr17:28691641-28692200	2376.9	0	0	Up	560	237.59	0	237.59	0	promoter	-619
NM_001168513.1	Mapk14	chr17	28692567	28748405	+	chr17:28691641-28692200	2376.9	0	0	Up	560	237.59	0	237.59	0	promoter	-647
XR_001782064.1	Slc26a8	chr17	28690413	28638337	-	chr17:28691641-28692200	2376.9	0	0	Up	560	237.59	0	237.59	0	promoter	-1507
XM_011246390.2	Slc26a8	chr17	28690415	28642579	-	chr17:28691641-28692200	2376.9	0	0	Up	560	237.59	0	237.59	0	promoter	-1505
XM_011246391.1	Slc26a8	chr17	28690414	28648125	-	chr17:28691641-28692200	2376.9	0	0	Up	560	237.59	0	237.59	0	promoter	-1506
XM_011246387.2	Slc26a8	chr17	28690418	28637782	-	chr17:28691641-28692200	2376.9	0	0	Up	560	237.59	0	237.59	0	promoter	-1502
XM_011246384.2	Slc26a8	chr17	28690416	28637782	-	chr17:28691641-28692200	2376.9	0	0	Up	560	237.59	0	237.59	0	promoter	-1504
XM_011246385.2	Slc26a8	chr17	28690416	28637782	-	chr17:28691641-28692200	2376.9	0	0	Up	560	237.59	0	237.59	0	promoter	-1504
XM_011246388.2	Slc26a8	chr17	28690416	28637782	-	chr17:28691641-28692200	2376.9	0	0	Up	560	237.59	0	237.59	0	promoter	-1504
NM_001168508.1	Mapk14	chr17	28691341	28748405	+	chr17:28691641-28692200	2376.9	0	0	Up	560	237.59	0	237.59	0	promoter	579
NM_011951.3	Mapk14	chr17	28691341	28748405	+	chr17:28691641-28692200	2376.9	0	0	Up	560	237.59	0	237.59	0	promoter	579
NM_001168514.1	Mapk14	chr17	28691341	28748405	+	chr17:28691641-28692200	2376.9	0	0	Up	560	237.59	0	237.59	0	promoter	579
NM_001290320.1	Slc26a8	chr17	28689987	28637778	-	chr17:28691641-28692200	2376.9	0	0	Up	560	237.59	0	237.59	0	promoter	-1933
NM_001302340.1	Nfe2	chr15	103251687	103248211	-	chr15:103249561-103250300	2369.8	0	0	Up	740	236.88	0	236.88	0	promoter	1757
XM_006520569.2	Nfe2	chr15	103251422	103248212	-	chr15:103249561-103250300	2369.8	0	0	Up	740	236.88	0	236.88	0	promoter	1492
NM_001302338.1	Nfe2	chr15	103251676	103248211	-	chr15:103249561-103250300	2369.8	0	0	Up	740	236.88	0	236.88	0	promoter	1746
XM_006507282.3	Cd19	chr7	126415143	126408447	-	chr7:126415781-126416360	2355.7	0	0	Up	580	235.47	0	235.47	0	promoter	-927
NM_009844.2	Cd19	chr7	126414870	126408447	-	chr7:126415781-126416360	2355.7	0	0	Up	580	235.47	0	235.47	0	promoter	-1200
XM_006520800.3	Ankrd54	chr15	79062928	79053095	-	chr15:79062301-79062680	2341.5	0	0	Up	380	234.05	0	234.05	0	promoter	438
XM_017316566.1	Ankrd54	chr15	79062929	79053095	-	chr15:79062301-79062680	2341.5	0	0	Up	380	234.05	0	234.05	0	promoter	439
XM_017316567.1	Ankrd54	chr15	79062930	79053095	-	chr15:79062301-79062680	2341.5	0	0	Up	380	234.05	0	234.05	0	promoter	440
XM_011245584.2	Ankrd54	chr15	79062930	79053095	-	chr15:79062301-79062680	2341.5	0	0	Up	380	234.05	0	234.05	0	promoter	440
NM_144849.1	Ankrd54	chr15	79062859	79053093	-	chr15:79062301-79062680	2341.5	0	0	Up	380	234.05	0	234.05	0	promoter	369
NM_007839.3	Dhx15	chr5	52190546	52150202	-	chr5:52190261-52190960	2341.5	0	0	Up	700	234.05	0	234.05	0	promoter	-64
NR_104311.1	Dhx15	chr5	52190546	52150202	-	chr5:52190261-52190960	2341.5	0	0	Up	700	234.05	0	234.05	0	promoter	-64
NM_001042620.2	Dhx15	chr5	52190546	52153323	-	chr5:52190261-52190960	2341.5	0	0	Up	700	234.05	0	234.05	0	promoter	-64
NR_015537.2	9230114K14Rik	chr5	52190680	52197984	+	chr5:52190261-52190960	2341.5	0	0	Up	700	234.05	0	234.05	0	promoter	-70
XM_017313926.1	Cdh23	chr10	60687405	60302747	-	chr10:60685601-60686060	2320.3	0	0	Up	460	231.93	0	231.93	0	promoter	1575
XR_871388.2	Gm39463	chr9	121996113	122016409	+	chr9:121995661-121996040	2306.2	0	0	Up	380	230.52	0	230.52	0	promoter	-263
XM_011242955.1	Pomgnt2	chr9	121995083	121981608	-	chr9:121995661-121996040	2306.2	0	0	Up	380	230.52	0	230.52	0	promoter	-767
NM_001289558.1	Pomgnt2	chr9	121996026	121981605	-	chr9:121995661-121996040	2306.2	0	0	Up	380	230.52	0	230.52	0	promoter	176
NM_001289560.1	Pomgnt2	chr9	121996026	121981605	-	chr9:121995661-121996040	2306.2	0	0	Up	380	230.52	0	230.52	0	promoter	176
NM_001289559.1	Pomgnt2	chr9	121996026	121981605	-	chr9:121995661-121996040	2306.2	0	0	Up	380	230.52	0	230.52	0	promoter	176
NM_153540.4	Pomgnt2	chr9	121996026	121981605	-	chr9:121995661-121996040	2306.2	0	0	Up	380	230.52	0	230.52	0	promoter	176
NM_019990.4	Stard10	chr7	101321318	101346312	+	chr7:101320901-101321280	2270.8	0	0	Up	380	226.98	0	226.98	0	promoter	-228
XM_006539695.1	Slc1a5	chr7	16782397	16798243	+	chr7:16782781-16783200	2263.7	0	0	Up	420	226.27	0	226.27	0	promoter	593
NM_009201.2	Slc1a5	chr7	16781345	16798274	+	chr7:16782781-16783200	2263.7	0	0	Up	420	226.27	0	226.27	0	promoter	1645
XR_391052.1	Slc1a5	chr7	16781344	16798243	+	chr7:16782781-16783200	2263.7	0	0	Up	420	226.27	0	226.27	0	promoter	1646
XR_391053.1	Slc1a5	chr7	16781344	16796156	+	chr7:16782781-16783200	2263.7	0	0	Up	420	226.27	0	226.27	0	promoter	1646
NM_145478.2	Pim3	chr15	88862193	88865726	+	chr15:88862281-88862660	2256.7	0	0	Up	380	225.57	0	225.57	0	promoter	277
NM_145420.2	Ube2d1	chr10	71285262	71254979	-	chr10:71285101-71285480	2256.7	0	0	Up	380	225.57	0	225.57	0	promoter	-28
XM_006501844.1	Lekr1	chr3	65669109	65832480	+	chr3:65670801-65671260	2256.7	0	0	Up	460	225.57	0	225.57	0	promoter	1921
XR_867692.1	Gm40163	chr3	145118392	145116821	-	chr3:145117121-145117580	2256.7	0	0	Up	460	225.57	0	225.57	0	promoter	1042
XM_006501680.3	Odf2l	chr3	145118828	145153903	+	chr3:145117121-145117580	2256.7	0	0	Up	460	225.57	0	225.57	0	promoter	-1478
XM_006501679.3	Odf2l	chr3	145118828	145153903	+	chr3:145117121-145117580	2256.7	0	0	Up	460	225.57	0	225.57	0	promoter	-1478
XM_006501677.3	Odf2l	chr3	145118828	145153903	+	chr3:145117121-145117580	2256.7	0	0	Up	460	225.57	0	225.57	0	promoter	-1478
XM_011240158.2	Odf2l	chr3	145118828	145153903	+	chr3:145117121-145117580	2256.7	0	0	Up	460	225.57	0	225.57	0	promoter	-1478
XM_006501676.3	Odf2l	chr3	145118828	145153903	+	chr3:145117121-145117580	2256.7	0	0	Up	460	225.57	0	225.57	0	promoter	-1478
XM_006501681.2	Odf2l	chr3	145118824	145153903	+	chr3:145117121-145117580	2256.7	0	0	Up	460	225.57	0	225.57	0	promoter	-1474
XM_011240162.2	Odf2l	chr3	145118826	145148598	+	chr3:145117121-145117580	2256.7	0	0	Up	460	225.57	0	225.57	0	promoter	-1476
XM_011240161.2	Odf2l	chr3	145118831	145153903	+	chr3:145117121-145117580	2256.7	0	0	Up	460	225.57	0	225.57	0	promoter	-1481
XM_011240160.2	Odf2l	chr3	145118831	145153903	+	chr3:145117121-145117580	2256.7	0	0	Up	460	225.57	0	225.57	0	promoter	-1481
XM_011240159.2	Odf2l	chr3	145118829	145153903	+	chr3:145117121-145117580	2256.7	0	0	Up	460	225.57	0	225.57	0	promoter	-1479
XM_006501678.3	Odf2l	chr3	145118574	145153903	+	chr3:145117121-145117580	2256.7	0	0	Up	460	225.57	0	225.57	0	promoter	-1224
XM_006501675.3	Odf2l	chr3	145118574	145153903	+	chr3:145117121-145117580	2256.7	0	0	Up	460	225.57	0	225.57	0	promoter	-1224
NM_001162539.1	Odf2l	chr3	145118588	145153915	+	chr3:145117121-145117580	2256.7	0	0	Up	460	225.57	0	225.57	0	promoter	-1238
NM_001162538.1	Odf2l	chr3	145118588	145153915	+	chr3:145117121-145117580	2256.7	0	0	Up	460	225.57	0	225.57	0	promoter	-1238
NM_025714.4	Odf2l	chr3	145118599	145153915	+	chr3:145117121-145117580	2256.7	0	0	Up	460	225.57	0	225.57	0	promoter	-1249
NM_028216.2	Psca	chr15	74714838	74717065	+	chr15:74715761-74716280	2256.7	0	0	Up	520	225.57	0	225.57	0	promoter	1182
XR_388279.3	Gm36672	chr19	3686648	3692435	+	chr19:3686341-3686800	2207.2	0	0	Up	460	220.62	0	220.62	0	promoter	-78
XR_388278.3	Gm36672	chr19	3686648	3692435	+	chr19:3686341-3686800	2207.2	0	0	Up	460	220.62	0	220.62	0	promoter	-78
NM_008513.3	Lrp5	chr19	3686564	3584824	-	chr19:3686341-3686800	2207.2	0	0	Up	460	220.62	0	220.62	0	promoter	-6
XM_017318324.1	Gm36672	chr19	3686409	3692435	+	chr19:3686341-3686800	2207.2	0	0	Up	460	220.62	0	220.62	0	promoter	161
XR_388250.1	Lrp5	chr19	3686558	3605292	-	chr19:3686341-3686800	2207.2	0	0	Up	460	220.62	0	220.62	0	promoter	-12
NM_172787.2	L3mbtl3	chr10	26375185	26275451	-	chr10:26375781-26376160	2193	0	0	Up	380	219.2	0	219.2	0	promoter	-785
XM_017313935.1	L3mbtl3	chr10	26374544	26274467	-	chr10:26375781-26376160	2193	0	0	Up	380	219.2	0	219.2	0	promoter	-1426
XM_006512731.3	L3mbtl3	chr10	26374544	26274467	-	chr10:26375781-26376160	2193	0	0	Up	380	219.2	0	219.2	0	promoter	-1426
XM_006512734.3	L3mbtl3	chr10	26374544	26274467	-	chr10:26375781-26376160	2193	0	0	Up	380	219.2	0	219.2	0	promoter	-1426
XM_006512733.3	L3mbtl3	chr10	26375863	26274460	-	chr10:26375781-26376160	2193	0	0	Up	380	219.2	0	219.2	0	promoter	-107
XM_006512732.3	L3mbtl3	chr10	26375992	26274467	-	chr10:26375781-26376160	2193	0	0	Up	380	219.2	0	219.2	0	promoter	22
XM_006512735.3	L3mbtl3	chr10	26375992	26274467	-	chr10:26375781-26376160	2193	0	0	Up	380	219.2	0	219.2	0	promoter	22
NM_008300.3	Hspa4	chr11	53300479	53259813	-	chr11:53299781-53300160	2178.9	0	0	Up	380	217.79	0	217.79	0	promoter	509
NM_001205345.1	Sun2	chr15	79742536	79724067	-	chr15:79742041-79742420	2164.7	0	0	Up	380	216.37	0	216.37	0	promoter	306
NM_001205346.1	Sun2	chr15	79742536	79724067	-	chr15:79742041-79742420	2164.7	0	0	Up	380	216.37	0	216.37	0	promoter	306
NM_194342.3	Sun2	chr15	79742536	79724067	-	chr15:79742041-79742420	2164.7	0	0	Up	380	216.37	0	216.37	0	promoter	306
NR_045069.1	Gm16576	chr15	79742697	79757394	+	chr15:79742041-79742420	2164.7	0	0	Up	380	216.37	0	216.37	0	promoter	-467
XR_865516.2	D230017M19Rik	chr1	72236017	72267182	+	chr1:72236781-72237260	2164.7	0	0	Up	480	216.37	0	216.37	0	promoter	1003
XR_865514.2	D230017M19Rik	chr1	72236018	72267182	+	chr1:72236781-72237260	2164.7	0	0	Up	480	216.37	0	216.37	0	promoter	1002
XR_865513.2	D230017M19Rik	chr1	72236018	72267182	+	chr1:72236781-72237260	2164.7	0	0	Up	480	216.37	0	216.37	0	promoter	1002
XR_865515.2	D230017M19Rik	chr1	72236012	72267182	+	chr1:72236781-72237260	2164.7	0	0	Up	480	216.37	0	216.37	0	promoter	1008
XR_865524.2	D230017M19Rik	chr1	72236013	72262072	+	chr1:72236781-72237260	2164.7	0	0	Up	480	216.37	0	216.37	0	promoter	1007
XR_865523.2	D230017M19Rik	chr1	72236010	72262072	+	chr1:72236781-72237260	2164.7	0	0	Up	480	216.37	0	216.37	0	promoter	1010
XR_865511.2	D230017M19Rik	chr1	72236049	72272340	+	chr1:72236781-72237260	2164.7	0	0	Up	480	216.37	0	216.37	0	promoter	971
XR_001778964.1	D230017M19Rik	chr1	72236048	72272340	+	chr1:72236781-72237260	2164.7	0	0	Up	480	216.37	0	216.37	0	promoter	972
XR_865512.2	D230017M19Rik	chr1	72236013	72267182	+	chr1:72236781-72237260	2164.7	0	0	Up	480	216.37	0	216.37	0	promoter	1007
XR_865521.2	D230017M19Rik	chr1	72236013	72261417	+	chr1:72236781-72237260	2164.7	0	0	Up	480	216.37	0	216.37	0	promoter	1007
XR_865522.2	D230017M19Rik	chr1	72236011	72262072	+	chr1:72236781-72237260	2164.7	0	0	Up	480	216.37	0	216.37	0	promoter	1009
XR_001785360.1	Gm4651	chr6	121063825	121070266	+	chr6:121063161-121063600	2157.7	0	0	Up	440	215.67	0	215.67	0	promoter	-445
XM_006539446.3	Zfp575	chr7	24587736	24584516	-	chr7:24585661-24586040	2157.7	0	0	Up	380	215.67	0	215.67	0	promoter	1886
NM_023154.3	Ethe1	chr7	24587542	24608925	+	chr7:24585661-24586040	2157.7	0	0	Up	380	215.67	0	215.67	0	promoter	-1692
NM_001033205.3	Zfp575	chr7	24587641	24583837	-	chr7:24585661-24586040	2157.7	0	0	Up	380	215.67	0	215.67	0	promoter	1791
XR_879376.2	Gm31718	chr8	126828705	126812630	-	chr8:126828481-126829280	2143.5	0	0	Up	800	214.25	0	214.25	0	promoter	-175
NM_001293800.1	Ocel1	chr8	71371297	71373689	+	chr8:71371321-71371700	2136.5	0	0	Up	380	213.55	0	213.55	0	promoter	213
NM_029865.2	Ocel1	chr8	71371297	71373689	+	chr8:71371321-71371700	2136.5	0	0	Up	380	213.55	0	213.55	0	promoter	213
NR_122030.1	Ocel1	chr8	71371297	71373689	+	chr8:71371321-71371700	2136.5	0	0	Up	380	213.55	0	213.55	0	promoter	213
NM_175293.4	D630023F18Rik	chr1	65123214	65107312	-	chr1:65124721-65125180	2136.5	0	0	Up	460	213.55	0	213.55	0	promoter	-1736
NM_001285881.1	D630023F18Rik	chr1	65123214	65107312	-	chr1:65124721-65125180	2136.5	0	0	Up	460	213.55	0	213.55	0	promoter	-1736
NM_001285882.1	D630023F18Rik	chr1	65123214	65105284	-	chr1:65124721-65125180	2136.5	0	0	Up	460	213.55	0	213.55	0	promoter	-1736
NM_019821.2	Gltp	chr5	114690935	114669489	-	chr5:114690701-114691160	2136.5	0	0	Up	460	213.55	0	213.55	0	promoter	5
NM_010301.3	Gna11	chr10	81545046	81528731	-	chr10:81545141-81545580	2122.3	0	0	Up	440	212.13	0	212.13	0	promoter	-314
NR_004418.1	Rnu73b	chr3	86140687	86140616	-	chr3:86142121-86142500	2122.3	0	0	Up	380	212.13	0	212.13	0	promoter	-1623
NM_016959.4	Rps3a1	chr3	86142668	86137939	-	chr3:86142121-86142500	2122.3	0	0	Up	380	212.13	0	212.13	0	promoter	358
XM_006524244.3	Syngap1	chr17	26948747	26968799	+	chr17:26946581-26946960	2115.2	0	0	Up	380	211.42	0	211.42	0	promoter	-1977
NR_037244.1	Mir3083	chr17	26948119	26948055	-	chr17:26946581-26946960	2115.2	0	0	Up	380	211.42	0	211.42	0	promoter	1349
XM_006532889.1	Chd3	chr11	69367720	69343272	-	chr11:69368661-69369040	2108.2	0	0	Up	380	210.72	0	210.72	0	promoter	-1130
XM_006532890.2	Chd3	chr11	69369424	69343725	-	chr11:69368661-69369040	2108.2	0	0	Up	380	210.72	0	210.72	0	promoter	574
NM_146019.4	Chd3	chr11	69369426	69343272	-	chr11:69368661-69369040	2108.2	0	0	Up	380	210.72	0	210.72	0	promoter	576
XM_017314455.1	Chd3	chr11	69369424	69343272	-	chr11:69368661-69369040	2108.2	0	0	Up	380	210.72	0	210.72	0	promoter	574
XM_006532886.1	Chd3	chr11	69369424	69343272	-	chr11:69368661-69369040	2108.2	0	0	Up	380	210.72	0	210.72	0	promoter	574
XM_006532880.1	Chd3	chr11	69369424	69343272	-	chr11:69368661-69369040	2108.2	0	0	Up	380	210.72	0	210.72	0	promoter	574
XM_006532884.1	Chd3	chr11	69369424	69343272	-	chr11:69368661-69369040	2108.2	0	0	Up	380	210.72	0	210.72	0	promoter	574
XM_017314456.1	Chd3	chr11	69369424	69343272	-	chr11:69368661-69369040	2108.2	0	0	Up	380	210.72	0	210.72	0	promoter	574
XM_006532885.1	Chd3	chr11	69369424	69343272	-	chr11:69368661-69369040	2108.2	0	0	Up	380	210.72	0	210.72	0	promoter	574
XM_006532888.1	Chd3	chr11	69369424	69343272	-	chr11:69368661-69369040	2108.2	0	0	Up	380	210.72	0	210.72	0	promoter	574
XM_006532883.1	Chd3	chr11	69369424	69343272	-	chr11:69368661-69369040	2108.2	0	0	Up	380	210.72	0	210.72	0	promoter	574
XM_006532882.1	Chd3	chr11	69369424	69343272	-	chr11:69368661-69369040	2108.2	0	0	Up	380	210.72	0	210.72	0	promoter	574
XM_006532881.1	Chd3	chr11	69369424	69343272	-	chr11:69368661-69369040	2108.2	0	0	Up	380	210.72	0	210.72	0	promoter	574
XR_879969.2	Gm32483	chr11	69369558	69374316	+	chr11:69368661-69369040	2108.2	0	0	Up	380	210.72	0	210.72	0	promoter	-708
XM_006526826.3	Cep78	chr19	15984969	15955769	-	chr19:15984721-15985380	2094	0	0	Up	660	209.3	0	209.3	0	promoter	-81
NM_198019.2	Cep78	chr19	15984989	15955772	-	chr19:15984721-15985380	2094	0	0	Up	660	209.3	0	209.3	0	promoter	-61
NR_045355.1	C130060C02Rik	chr19	15985074	16010912	+	chr19:15984721-15985380	2094	0	0	Up	660	209.3	0	209.3	0	promoter	-24
XM_017318106.1	Cep78	chr19	15985016	15955769	-	chr19:15984721-15985380	2094	0	0	Up	660	209.3	0	209.3	0	promoter	-34
XM_006526825.3	Cep78	chr19	15985016	15955769	-	chr19:15984721-15985380	2094	0	0	Up	660	209.3	0	209.3	0	promoter	-34
XM_006526824.1	Cep78	chr19	15985016	15955769	-	chr19:15984721-15985380	2094	0	0	Up	660	209.3	0	209.3	0	promoter	-34
XM_006526823.1	Cep78	chr19	15985016	15955769	-	chr19:15984721-15985380	2094	0	0	Up	660	209.3	0	209.3	0	promoter	-34
NM_027793.1	Amtn	chr5	88376107	88385916	+	chr5:88374761-88375480	2087	0	0	Up	720	208.6	0	208.6	0	promoter	-987
NM_144861.2	Rprd1a	chr18	24530204	24484961	-	chr18:24530981-24531460	2079.9	0	0	Up	480	207.89	0	207.89	0	promoter	-1016
XM_011246895.2	Rprd1a	chr18	24530222	24496477	-	chr18:24530981-24531460	2079.9	0	0	Up	480	207.89	0	207.89	0	promoter	-998
XM_006525824.3	Rprd1a	chr18	24530222	24484959	-	chr18:24530981-24531460	2079.9	0	0	Up	480	207.89	0	207.89	0	promoter	-998
XM_006525825.3	Rprd1a	chr18	24530222	24484959	-	chr18:24530981-24531460	2079.9	0	0	Up	480	207.89	0	207.89	0	promoter	-998
XR_001782622.1	Mgea5	chr19	45783553	45750258	-	chr19:45783181-45783560	2051.6	0	0	Up	380	205.06	0	205.06	0	promoter	183
NM_023799.3	Mgea5	chr19	45783291	45750258	-	chr19:45783181-45783560	2051.6	0	0	Up	380	205.06	0	205.06	0	promoter	-79
XM_017318305.1	Mgea5	chr19	45783553	45762283	-	chr19:45783181-45783560	2051.6	0	0	Up	380	205.06	0	205.06	0	promoter	183
NM_175112.5	Rae1	chr2	173000116	173015739	+	chr2:172999821-173000280	2051.6	0	0	Up	460	205.06	0	205.06	0	promoter	-66
XM_006500023.1	Rae1	chr2	173000111	173015681	+	chr2:172999821-173000280	2051.6	0	0	Up	460	205.06	0	205.06	0	promoter	-61
XM_006500024.3	Rae1	chr2	173000481	173015681	+	chr2:172999821-173000280	2051.6	0	0	Up	460	205.06	0	205.06	0	promoter	-431
XM_006522079.3	Ubxn7	chr16	32332167	32393750	+	chr16:32332081-32332460	2044.5	0	0	Up	380	204.35	0	204.35	0	promoter	103
NM_177633.4	Ubxn7	chr16	32332251	32393747	+	chr16:32332081-32332460	2044.5	0	0	Up	380	204.35	0	204.35	0	promoter	19
XM_011245880.2	Ubxn7	chr16	32332167	32380670	+	chr16:32332081-32332460	2044.5	0	0	Up	380	204.35	0	204.35	0	promoter	103
NM_130796.4	Snx18	chr13	113618564	113592178	-	chr13:113617941-113618320	2030.4	0	0	Up	380	202.94	0	202.94	0	promoter	434
XM_006511455.2	Rbpms2	chr9	65629620	65660536	+	chr9:65630621-65631000	2030.4	0	0	Up	380	202.94	0	202.94	0	promoter	1190
XM_006511456.3	Rbpms2	chr9	65629334	65660536	+	chr9:65630621-65631000	2030.4	0	0	Up	380	202.94	0	202.94	0	promoter	1476
XM_006511457.2	Rbpms2	chr9	65629682	65660536	+	chr9:65630621-65631000	2030.4	0	0	Up	380	202.94	0	202.94	0	promoter	1128
XM_006511458.3	Rbpms2	chr9	65630534	65660536	+	chr9:65630621-65631000	2030.4	0	0	Up	380	202.94	0	202.94	0	promoter	276
NM_028030.3	Rbpms2	chr9	65630581	65660518	+	chr9:65630621-65631000	2030.4	0	0	Up	380	202.94	0	202.94	0	promoter	229
XM_011241272.2	Dennd2a	chr6	39558166	39462373	-	chr6:39557741-39558120	2023.3	0	0	Up	380	202.23	0	202.23	0	promoter	236
XM_006505836.3	Dennd2a	chr6	39557862	39462373	-	chr6:39557741-39558120	2023.3	0	0	Up	380	202.23	0	202.23	0	promoter	-68
XM_017321485.1	Dennd2a	chr6	39558164	39462373	-	chr6:39557741-39558120	2023.3	0	0	Up	380	202.23	0	202.23	0	promoter	234
XM_017321484.1	Dennd2a	chr6	39558165	39462373	-	chr6:39557741-39558120	2023.3	0	0	Up	380	202.23	0	202.23	0	promoter	235
XM_011241273.2	Dennd2a	chr6	39558165	39462373	-	chr6:39557741-39558120	2023.3	0	0	Up	380	202.23	0	202.23	0	promoter	235
NM_172477.4	Dennd2a	chr6	39557834	39462377	-	chr6:39557741-39558120	2023.3	0	0	Up	380	202.23	0	202.23	0	promoter	-96
XM_006505840.3	Dennd2a	chr6	39557859	39462375	-	chr6:39557741-39558120	2023.3	0	0	Up	380	202.23	0	202.23	0	promoter	-71
XM_006499161.3	Ube2e3	chr2	78869682	78921288	+	chr2:78868421-78868860	2023.3	0	0	Up	440	202.23	0	202.23	0	promoter	-1042
XM_006499162.3	Ube2e3	chr2	78868242	78921288	+	chr2:78868421-78868860	2023.3	0	0	Up	440	202.23	0	202.23	0	promoter	398
NM_009454.2	Ube2e3	chr2	78869046	78920583	+	chr2:78868421-78868860	2023.3	0	0	Up	440	202.23	0	202.23	0	promoter	-406
XM_006499163.3	Ube2e3	chr2	78868447	78921288	+	chr2:78868421-78868860	2023.3	0	0	Up	440	202.23	0	202.23	0	promoter	193
NM_025554.2	Polr2e	chr10	80039659	80035952	-	chr10:80039661-80040120	2023.3	0	0	Up	460	202.23	0	202.23	0	promoter	-231
XM_006533147.3	Tex2	chr11	106580526	106502335	-	chr11:106579481-106580160	2016.3	0	0	Up	680	201.53	0	201.53	0	promoter	706
XM_006533144.3	Tex2	chr11	106580520	106502335	-	chr11:106579481-106580160	2016.3	0	0	Up	680	201.53	0	201.53	0	promoter	700
XM_006533143.3	Tex2	chr11	106579171	106502335	-	chr11:106579481-106580160	2016.3	0	0	Up	680	201.53	0	201.53	0	promoter	-649
XR_877190.2	Gm36490	chr18	12953397	12962658	+	chr18:12952661-12953560	2009.2	0	0	Up	900	200.82	0	200.82	0	promoter	-287
NM_011148.3	Ppef2	chr5	92253159	92226973	-	chr5:92254141-92254700	2002.1	0	0	Up	560	200.11	0	200.11	0	promoter	-1261
NR_033514.1	2310015A10Rik	chr12	80132844	80120545	-	chr12:80132561-80132940	1995	0	0	Up	380	199.4	0	199.4	0	promoter	94
NM_173733.3	Suox	chr10	128673918	128669886	-	chr10:128673901-128674340	1995	0	0	Up	440	199.4	0	199.4	0	promoter	-202
XM_006516393.2	Tex21	chr12	76240246	76198686	-	chr12:76240761-76241200	1995	0	0	Up	440	199.4	0	199.4	0	promoter	-734
NM_177343.4	Camk1d	chr2	5714762	5293456	-	chr2:5714501-5714880	1988	0	0	Up	380	198.7	0	198.7	0	promoter	72
NM_001290375.1	Camk1d	chr2	5714762	5293456	-	chr2:5714501-5714880	1988	0	0	Up	380	198.7	0	198.7	0	promoter	72
NM_001290374.1	Camk1d	chr2	5714762	5293456	-	chr2:5714501-5714880	1988	0	0	Up	380	198.7	0	198.7	0	promoter	72
XM_006497471.3	Camk1d	chr2	5715350	5293458	-	chr2:5714501-5714880	1988	0	0	Up	380	198.7	0	198.7	0	promoter	660
XM_006497470.3	Camk1d	chr2	5715357	5298992	-	chr2:5714501-5714880	1988	0	0	Up	380	198.7	0	198.7	0	promoter	667
XR_386780.1	Gm30381	chr19	53128161	53131241	+	chr19:53129341-53129780	1988	0	0	Up	440	198.7	0	198.7	0	promoter	1399
XR_877913.1	Gm30381	chr19	53127578	53131241	+	chr19:53129341-53129780	1988	0	0	Up	440	198.7	0	198.7	0	promoter	1982
XR_877503.1	Gm41759	chr18	65542437	65537416	-	chr18:65543921-65544420	1988	0	0	Up	500	198.7	0	198.7	0	promoter	-1733
XM_006523958.3	Srpk1	chr17	28622631	28591307	-	chr17:28622281-28622720	1980.9	0	0	Up	440	197.99	0	197.99	0	promoter	131
XR_385308.3	Srpk1	chr17	28622647	28589589	-	chr17:28622281-28622720	1980.9	0	0	Up	440	197.99	0	197.99	0	promoter	147
NM_016795.3	Srpk1	chr17	28622454	28589591	-	chr17:28622281-28622720	1980.9	0	0	Up	440	197.99	0	197.99	0	promoter	-46
XM_011246337.2	Srpk1	chr17	28622639	28592910	-	chr17:28622281-28622720	1980.9	0	0	Up	440	197.99	0	197.99	0	promoter	139
NM_001171739.1	Bag1	chr4	40948294	40936397	-	chr4:40947981-40948360	1973.8	0	0	Up	380	197.28	0	197.28	0	promoter	124
NM_009736.3	Bag1	chr4	40948294	40936397	-	chr4:40947981-40948360	1973.8	0	0	Up	380	197.28	0	197.28	0	promoter	124
NM_029814.1	Chmp5	chr4	40948552	40965302	+	chr4:40947981-40948360	1973.8	0	0	Up	380	197.28	0	197.28	0	promoter	-382
XR_001780469.1	Ylpm1	chr12	84996287	85069644	+	chr12:84996101-84996560	1966.8	0	0	Up	460	196.58	0	196.58	0	promoter	43
NM_178363.3	Ylpm1	chr12	84996320	85070515	+	chr12:84996101-84996560	1966.8	0	0	Up	460	196.58	0	196.58	0	promoter	10
XM_006516101.3	Ylpm1	chr12	84996293	85070515	+	chr12:84996101-84996560	1966.8	0	0	Up	460	196.58	0	196.58	0	promoter	37
XM_006516100.3	Ylpm1	chr12	84996288	85070515	+	chr12:84996101-84996560	1966.8	0	0	Up	460	196.58	0	196.58	0	promoter	42
XR_001783583.1	Gm32600	chr2	167821085	167815405	-	chr2:167822281-167822720	1966.8	0	0	Up	440	196.58	0	196.58	0	promoter	-1415
XR_001783585.1	Gm32600	chr2	167821085	167815405	-	chr2:167822281-167822720	1966.8	0	0	Up	440	196.58	0	196.58	0	promoter	-1415
XR_001783584.1	Gm32600	chr2	167821085	167815405	-	chr2:167822281-167822720	1966.8	0	0	Up	440	196.58	0	196.58	0	promoter	-1415
XR_375283.1	Gm32600	chr2	167821085	167815405	-	chr2:167822281-167822720	1966.8	0	0	Up	440	196.58	0	196.58	0	promoter	-1415
XR_001778202.1	Gm36584	chr7	82867074	82836837	-	chr7:82865721-82866160	1966.8	0	0	Up	440	196.58	0	196.58	0	promoter	1134
XR_001778199.1	Gm36584	chr7	82867021	82831387	-	chr7:82865721-82866160	1966.8	0	0	Up	440	196.58	0	196.58	0	promoter	1081
NM_175366.3	Mex3b	chr7	82867332	82871576	+	chr7:82865721-82866160	1966.8	0	0	Up	440	196.58	0	196.58	0	promoter	-1392
XR_001778200.1	Gm36584	chr7	82867021	82839595	-	chr7:82865721-82866160	1966.8	0	0	Up	440	196.58	0	196.58	0	promoter	1081
XR_001778198.1	Gm36584	chr7	82867021	82836837	-	chr7:82865721-82866160	1966.8	0	0	Up	440	196.58	0	196.58	0	promoter	1081
NR_029791.1	Mir139	chr7	101475375	101475443	+	chr7:101474721-101475160	1952.6	0	0	Up	440	195.16	0	195.16	0	promoter	-435
XR_881601.2	Gm38529	chr4	151051150	151057757	+	chr4:151050541-151050980	1952.6	0	0	Up	440	195.16	0	195.16	0	promoter	-390
XR_001784576.1	Gm38529	chr4	151051150	151059056	+	chr4:151050541-151050980	1952.6	0	0	Up	440	195.16	0	195.16	0	promoter	-390
XM_017317838.1	Nr3c1	chr18	39490908	39411172	-	chr18:39490401-39490840	1952.6	0	0	Up	440	195.16	0	195.16	0	promoter	288
XM_006525660.2	Nr3c1	chr18	39489354	39410556	-	chr18:39490401-39490840	1952.6	0	0	Up	440	195.16	0	195.16	0	promoter	-1266
XM_006525658.1	Nr3c1	chr18	39489776	39410556	-	chr18:39490401-39490840	1952.6	0	0	Up	440	195.16	0	195.16	0	promoter	-844
XM_006525664.1	Nr3c1	chr18	39490892	39410556	-	chr18:39490401-39490840	1952.6	0	0	Up	440	195.16	0	195.16	0	promoter	272
XM_017317835.1	Nr3c1	chr18	39490670	39411172	-	chr18:39490401-39490840	1952.6	0	0	Up	440	195.16	0	195.16	0	promoter	50
XM_006525663.3	Nr3c1	chr18	39490529	39410556	-	chr18:39490401-39490840	1952.6	0	0	Up	440	195.16	0	195.16	0	promoter	-91
XM_006525659.3	Nr3c1	chr18	39490727	39410556	-	chr18:39490401-39490840	1952.6	0	0	Up	440	195.16	0	195.16	0	promoter	107
XM_006525661.2	Nr3c1	chr18	39491296	39410556	-	chr18:39490401-39490840	1952.6	0	0	Up	440	195.16	0	195.16	0	promoter	676
XM_006525666.3	Nr3c1	chr18	39489691	39410556	-	chr18:39490401-39490840	1952.6	0	0	Up	440	195.16	0	195.16	0	promoter	-929
XM_006525665.3	Nr3c1	chr18	39489903	39410556	-	chr18:39490401-39490840	1952.6	0	0	Up	440	195.16	0	195.16	0	promoter	-717
XM_017317836.1	Nr3c1	chr18	39489353	39411172	-	chr18:39490401-39490840	1952.6	0	0	Up	440	195.16	0	195.16	0	promoter	-1267
NM_153057.4	Nomo1	chr7	46033695	46084212	+	chr7:46033541-46033920	1945.5	0	0	Up	380	194.45	0	194.45	0	promoter	35
XM_011242299.1	Mpv17l2	chr8	70760223	70758648	-	chr8:70760641-70761020	1938.5	0	0	Up	380	193.75	0	193.75	0	promoter	-607
NM_183170.2	Mpv17l2	chr8	70760921	70758648	-	chr8:70760641-70761020	1938.5	0	0	Up	380	193.75	0	193.75	0	promoter	91
XM_017319712.1	Ddah1	chr3	145827677	145894277	+	chr3:145828301-145828980	1931.4	0	0	Up	680	193.04	0	193.04	0	promoter	963
NM_001290814.1	Aff3	chr1	38627244	38175990	-	chr1:38627601-38627980	1931.4	0	0	Up	380	193.04	0	193.04	0	promoter	-546
XM_011238443.2	Aff3	chr1	38628325	38175392	-	chr1:38627601-38627980	1931.4	0	0	Up	380	193.04	0	193.04	0	promoter	535
XM_011238444.2	Aff3	chr1	38628325	38175392	-	chr1:38627601-38627980	1931.4	0	0	Up	380	193.04	0	193.04	0	promoter	535
XM_011238447.2	Aff3	chr1	38628324	38175392	-	chr1:38627601-38627980	1931.4	0	0	Up	380	193.04	0	193.04	0	promoter	534
XM_006495737.3	Aff3	chr1	38628323	38175392	-	chr1:38627601-38627980	1931.4	0	0	Up	380	193.04	0	193.04	0	promoter	533
XM_011238446.2	Aff3	chr1	38628333	38175392	-	chr1:38627601-38627980	1931.4	0	0	Up	380	193.04	0	193.04	0	promoter	543
NM_008140.2	Gnat1	chr9	107679592	107674473	-	chr9:107677641-107678340	1924.3	0	0	Up	700	192.33	0	192.33	0	promoter	1602
XR_001781712.1	1700041B01Rik	chr15	78674686	78676124	+	chr15:78674941-78675580	1924.3	0	0	Up	640	192.33	0	192.33	0	promoter	574
XM_017316278.1	LOC108168162	chr14	54297273	54293017	-	chr14:54297901-54298520	1917.3	0	0	Up	620	191.63	0	191.63	0	promoter	-937
XR_001781259.1	LOC108168162	chr14	54297322	54293017	-	chr14:54297901-54298520	1917.3	0	0	Up	620	191.63	0	191.63	0	promoter	-888
NM_009321.2	Tbca	chr13	94788942	94842899	+	chr13:94788521-94788900	1917.3	0	0	Up	380	191.63	0	191.63	0	promoter	-232
NM_173866.3	Gpt2	chr8	85492616	85527558	+	chr8:85492341-85492720	1903.1	0	0	Up	380	190.21	0	190.21	0	promoter	-86
NR_045119.1	Nlrp5-ps	chr7	14623066	14561170	-	chr7:14622501-14622880	1903.1	0	0	Up	380	190.21	0	190.21	0	promoter	376
NR_045120.1	Nlrp5-ps	chr7	14622478	14530653	-	chr7:14622501-14622880	1903.1	0	0	Up	380	190.21	0	190.21	0	promoter	-212
XM_006529437.1	Ipo9	chr1	135430419	135382314	-	chr1:135430361-135430800	1896	0	0	Up	440	189.5	0	189.5	0	promoter	-161
XM_006529436.1	Ipo9	chr1	135430486	135382314	-	chr1:135430361-135430800	1896	0	0	Up	440	189.5	0	189.5	0	promoter	-94
XM_011247984.2	Ipo9	chr1	135430441	135382314	-	chr1:135430361-135430800	1896	0	0	Up	440	189.5	0	189.5	0	promoter	-139
XM_017319935.1	Ipo9	chr1	135430457	135382314	-	chr1:135430361-135430800	1896	0	0	Up	440	189.5	0	189.5	0	promoter	-123
NM_153774.1	Ipo9	chr1	135430491	135382314	-	chr1:135430361-135430800	1896	0	0	Up	440	189.5	0	189.5	0	promoter	-89
XR_387160.3	Ipo9	chr1	135430452	135384472	-	chr1:135430361-135430800	1896	0	0	Up	440	189.5	0	189.5	0	promoter	-128
XR_001778482.1	Fcho1	chr8	71725703	71708392	-	chr8:71725381-71725760	1896	0	0	Up	380	189.5	0	189.5	0	promoter	133
XR_870464.2	Fcho1	chr8	71725703	71708392	-	chr8:71725381-71725760	1896	0	0	Up	380	189.5	0	189.5	0	promoter	133
XM_011242331.2	Fcho1	chr8	71725703	71708392	-	chr8:71725381-71725760	1896	0	0	Up	380	189.5	0	189.5	0	promoter	133
NR_131256.1	Fcho1	chr8	71725681	71708386	-	chr8:71725381-71725760	1896	0	0	Up	380	189.5	0	189.5	0	promoter	111
NR_028267.1	Fcho1	chr8	71725681	71708386	-	chr8:71725381-71725760	1896	0	0	Up	380	189.5	0	189.5	0	promoter	111
NM_028715.3	Fcho1	chr8	71725681	71708386	-	chr8:71725381-71725760	1896	0	0	Up	380	189.5	0	189.5	0	promoter	111
XM_006509766.3	Fcho1	chr8	71725697	71708392	-	chr8:71725381-71725760	1896	0	0	Up	380	189.5	0	189.5	0	promoter	127
XR_001780262.1	Gm40198	chr11	74738018	74730778	-	chr11:74737361-74737800	1896	0	0	Up	440	189.5	0	189.5	0	promoter	438
XM_006505008.2	Nrf1	chr6	30048030	30140904	+	chr6:30048021-30048400	1889	0	0	Up	380	188.8	0	188.8	0	promoter	180
XM_006505005.3	Nrf1	chr6	30048030	30144856	+	chr6:30048021-30048400	1889	0	0	Up	380	188.8	0	188.8	0	promoter	180
NM_001164228.1	Nrf1	chr6	30047987	30145197	+	chr6:30048021-30048400	1889	0	0	Up	380	188.8	0	188.8	0	promoter	223
NM_001164227.1	Nrf1	chr6	30047987	30145197	+	chr6:30048021-30048400	1889	0	0	Up	380	188.8	0	188.8	0	promoter	223
XM_011241044.1	Nrf1	chr6	30048030	30144861	+	chr6:30048021-30048400	1889	0	0	Up	380	188.8	0	188.8	0	promoter	180
NM_001164230.1	Nrf1	chr6	30047987	30130115	+	chr6:30048021-30048400	1889	0	0	Up	380	188.8	0	188.8	0	promoter	223
NM_010938.4	Nrf1	chr6	30047987	30153458	+	chr6:30048021-30048400	1889	0	0	Up	380	188.8	0	188.8	0	promoter	223
NM_001164226.1	Nrf1	chr6	30047987	30153458	+	chr6:30048021-30048400	1889	0	0	Up	380	188.8	0	188.8	0	promoter	223
XM_017321874.1	1700080G18Rik	chr6	30049144	30047399	-	chr6:30048021-30048400	1889	0	0	Up	380	188.8	0	188.8	0	promoter	934
XM_011241048.1	Nrf1	chr6	30048030	30153183	+	chr6:30048021-30048400	1889	0	0	Up	380	188.8	0	188.8	0	promoter	180
XM_017321441.1	Nrf1	chr6	30048291	30144856	+	chr6:30048021-30048400	1889	0	0	Up	380	188.8	0	188.8	0	promoter	-81
XM_006505006.3	Nrf1	chr6	30047992	30144856	+	chr6:30048021-30048400	1889	0	0	Up	380	188.8	0	188.8	0	promoter	218
NM_020010.2	Cyp51	chr5	4104697	4080673	-	chr5:4104501-4104880	1889	0	0	Up	380	188.8	0	188.8	0	promoter	7
NM_009003.3	Rab4a	chr8	123805995	123835291	+	chr8:123805861-123806300	1881.9	0	0	Up	440	188.09	0	188.09	0	promoter	85
XM_006530773.3	Rab4a	chr8	123805845	123835291	+	chr8:123805861-123806300	1881.9	0	0	Up	440	188.09	0	188.09	0	promoter	235
NM_177366.3	Gpr157	chr4	150087502	150105927	+	chr4:150087621-150088000	1881.9	0	0	Up	380	188.09	0	188.09	0	promoter	308
NM_018824.2	Slc23a2	chr2	132145108	132052495	-	chr2:132144901-132145280	1881.9	0	0	Up	380	188.09	0	188.09	0	promoter	18
XM_017319131.1	Slc23a2	chr2	132145320	132053334	-	chr2:132144901-132145280	1881.9	0	0	Up	380	188.09	0	188.09	0	promoter	230
XR_866753.2	Gm14051	chr2	132144486	132220250	+	chr2:132144901-132145280	1881.9	0	0	Up	380	188.09	0	188.09	0	promoter	604
XR_872780.2	Gm30518	chr12	57575851	57571257	-	chr12:57575761-57576140	1881.9	0	0	Up	380	188.09	0	188.09	0	promoter	-99
XR_381627.3	Gm30518	chr12	57575851	57571257	-	chr12:57575761-57576140	1881.9	0	0	Up	380	188.09	0	188.09	0	promoter	-99
XR_872779.2	Gm30518	chr12	57575851	57571257	-	chr12:57575761-57576140	1881.9	0	0	Up	380	188.09	0	188.09	0	promoter	-99
XM_006539450.1	Acp7	chr7	28630837	28607633	-	chr7:28630241-28630700	1881.9	0	0	Up	460	188.09	0	188.09	0	promoter	367
NM_175319.4	Acp7	chr7	28631015	28607636	-	chr7:28630241-28630700	1881.9	0	0	Up	460	188.09	0	188.09	0	promoter	545
XM_006539447.3	Acp7	chr7	28631355	28607633	-	chr7:28630241-28630700	1881.9	0	0	Up	460	188.09	0	188.09	0	promoter	885
XM_006539449.3	Acp7	chr7	28631355	28607633	-	chr7:28630241-28630700	1881.9	0	0	Up	460	188.09	0	188.09	0	promoter	885
NM_028547.2	Kif2b	chr11	91577555	91575285	-	chr11:91577541-91578020	1881.9	0	0	Up	480	188.09	0	188.09	0	promoter	-225
XM_011242736.2	Fam63b	chr9	70657186	70599013	-	chr9:70656541-70656920	1881.9	0	0	Up	380	188.09	0	188.09	0	promoter	456
XM_006511117.3	Fam63b	chr9	70657184	70599013	-	chr9:70656541-70656920	1881.9	0	0	Up	380	188.09	0	188.09	0	promoter	454
XM_011242732.2	Fam63b	chr9	70657187	70605197	-	chr9:70656541-70656920	1881.9	0	0	Up	380	188.09	0	188.09	0	promoter	457
XM_011242733.2	Fam63b	chr9	70657187	70605205	-	chr9:70656541-70656920	1881.9	0	0	Up	380	188.09	0	188.09	0	promoter	457
NM_172772.2	Fam63b	chr9	70657174	70599013	-	chr9:70656541-70656920	1881.9	0	0	Up	380	188.09	0	188.09	0	promoter	444
XR_379591.3	Gm31872	chr9	70657229	70668759	+	chr9:70656541-70656920	1881.9	0	0	Up	380	188.09	0	188.09	0	promoter	-499
XR_379416.3	Fam63b	chr9	70657180	70607634	-	chr9:70656541-70656920	1881.9	0	0	Up	380	188.09	0	188.09	0	promoter	450
XM_011242734.2	Fam63b	chr9	70657185	70605197	-	chr9:70656541-70656920	1881.9	0	0	Up	380	188.09	0	188.09	0	promoter	455
XM_011242735.2	Fam63b	chr9	70657185	70599013	-	chr9:70656541-70656920	1881.9	0	0	Up	380	188.09	0	188.09	0	promoter	455
XM_011239308.1	Itga6	chr2	71786885	71858343	+	chr2:71786761-71787140	1881.9	0	0	Up	380	188.09	0	188.09	0	promoter	65
XM_011239309.2	Itga6	chr2	71786885	71858343	+	chr2:71786761-71787140	1881.9	0	0	Up	380	188.09	0	188.09	0	promoter	65
XM_017315707.1	Itga6	chr2	71786885	71858343	+	chr2:71786761-71787140	1881.9	0	0	Up	380	188.09	0	188.09	0	promoter	65
NM_001277970.1	Itga6	chr2	71786938	71858427	+	chr2:71786761-71787140	1881.9	0	0	Up	380	188.09	0	188.09	0	promoter	12
NM_008397.4	Itga6	chr2	71786938	71858427	+	chr2:71786761-71787140	1881.9	0	0	Up	380	188.09	0	188.09	0	promoter	12
XM_006520983.3	Pacsin2	chr15	83432847	83376121	-	chr15:83431681-83432120	1881.9	0	0	Up	440	188.09	0	188.09	0	promoter	947
NM_011862.3	Pacsin2	chr15	83432850	83375606	-	chr15:83431681-83432120	1881.9	0	0	Up	440	188.09	0	188.09	0	promoter	950
NM_001159510.1	Pacsin2	chr15	83432850	83375606	-	chr15:83431681-83432120	1881.9	0	0	Up	440	188.09	0	188.09	0	promoter	950
XM_006520980.3	Pacsin2	chr15	83432849	83376121	-	chr15:83431681-83432120	1881.9	0	0	Up	440	188.09	0	188.09	0	promoter	949
XM_006522952.3	Kcnj15	chr16	95293121	95297411	+	chr16:95293881-95294620	1867.8	0	0	Up	740	186.68	0	186.68	0	promoter	1129
NM_021409.2	Pard6b	chr2	168081003	168101203	+	chr2:168081001-168081380	1867.8	0	0	Up	380	186.68	0	186.68	0	promoter	187
XR_867010.1	Gm39990	chr2	168080726	168078411	-	chr2:168081001-168081380	1867.8	0	0	Up	380	186.68	0	186.68	0	promoter	-464
XM_006527183.3	Pum3	chr19	27429752	27388840	-	chr19:27431061-27431700	1867.8	0	0	Up	640	186.68	0	186.68	0	promoter	-1628
NR_027987.1	C030016D13Rik	chr19	27430036	27432631	+	chr19:27431061-27431700	1867.8	0	0	Up	640	186.68	0	186.68	0	promoter	1344
NM_177474.5	Pum3	chr19	27429908	27388697	-	chr19:27431061-27431700	1867.8	0	0	Up	640	186.68	0	186.68	0	promoter	-1472
NR_131940.1	Pum3	chr19	27429908	27388697	-	chr19:27431061-27431700	1867.8	0	0	Up	640	186.68	0	186.68	0	promoter	-1472
XM_006497244.2	Rcor3	chr1	192138061	192098768	-	chr1:192137641-192138020	1867.8	0	0	Up	380	186.68	0	186.68	0	promoter	231
XM_006497241.3	Rcor3	chr1	192138062	192098768	-	chr1:192137641-192138020	1867.8	0	0	Up	380	186.68	0	186.68	0	promoter	232
NM_001290282.1	Rcor3	chr1	192138040	192098545	-	chr1:192137641-192138020	1867.8	0	0	Up	380	186.68	0	186.68	0	promoter	210
NM_001290278.1	Rcor3	chr1	192138040	192098545	-	chr1:192137641-192138020	1867.8	0	0	Up	380	186.68	0	186.68	0	promoter	210
NM_144814.3	Rcor3	chr1	192138040	192098545	-	chr1:192137641-192138020	1867.8	0	0	Up	380	186.68	0	186.68	0	promoter	210
XR_001783754.1	Rcor3	chr1	192138065	192098768	-	chr1:192137641-192138020	1867.8	0	0	Up	380	186.68	0	186.68	0	promoter	235
XR_865897.2	Gm30956	chr1	192138059	192143983	+	chr1:192137641-192138020	1867.8	0	0	Up	380	186.68	0	186.68	0	promoter	-229
XR_373892.2	Rcor3	chr1	192138065	192100836	-	chr1:192137641-192138020	1867.8	0	0	Up	380	186.68	0	186.68	0	promoter	235
XR_373894.2	Rcor3	chr1	192138065	192100836	-	chr1:192137641-192138020	1867.8	0	0	Up	380	186.68	0	186.68	0	promoter	235
XR_373893.2	Rcor3	chr1	192138065	192100836	-	chr1:192137641-192138020	1867.8	0	0	Up	380	186.68	0	186.68	0	promoter	235
XM_017319732.1	Rcor3	chr1	192138067	192120139	-	chr1:192137641-192138020	1867.8	0	0	Up	380	186.68	0	186.68	0	promoter	237
NM_001290280.1	Rcor3	chr1	192138040	192101383	-	chr1:192137641-192138020	1867.8	0	0	Up	380	186.68	0	186.68	0	promoter	210
NM_001290279.1	Rcor3	chr1	192138040	192101383	-	chr1:192137641-192138020	1867.8	0	0	Up	380	186.68	0	186.68	0	promoter	210
NR_033536.1	Gm10516	chr1	192136897	192151025	+	chr1:192137641-192138020	1867.8	0	0	Up	380	186.68	0	186.68	0	promoter	933
NM_027338.1	Vps36	chr8	22192859	22218597	+	chr8:22193541-22194020	1853.6	0	0	Up	480	185.26	0	185.26	0	promoter	921
NM_001013389.2	Mrs2	chr13	25020317	24992294	-	chr13:25021861-25022560	1853.6	0	0	Up	700	185.26	0	185.26	0	promoter	-1893
XM_006516707.3	Mrs2	chr13	25020365	24987482	-	chr13:25021861-25022560	1853.6	0	0	Up	700	185.26	0	185.26	0	promoter	-1845
NM_001033256.3	Spata5l1	chr2	122630624	122636478	+	chr2:122630681-122631060	1839.5	0	0	Up	380	183.85	0	183.85	0	promoter	246
NR_046061.1	Gm10782	chr13	56362899	56368857	+	chr13:56361201-56361660	1839.5	0	0	Up	460	183.85	0	183.85	0	promoter	-1469
XM_006519740.3	Peli2	chr14	48121959	48260879	+	chr14:48121061-48121500	1839.5	0	0	Up	440	183.85	0	183.85	0	promoter	-679
XM_006519741.2	Peli2	chr14	48120779	48260879	+	chr14:48121061-48121500	1839.5	0	0	Up	440	183.85	0	183.85	0	promoter	501
NM_033602.2	Peli2	chr14	48120868	48260883	+	chr14:48121061-48121500	1839.5	0	0	Up	440	183.85	0	183.85	0	promoter	412
XM_006519742.3	Peli2	chr14	48120776	48281578	+	chr14:48121061-48121500	1839.5	0	0	Up	440	183.85	0	183.85	0	promoter	504
XM_011245231.2	Peli2	chr14	48120776	48280516	+	chr14:48121061-48121500	1839.5	0	0	Up	440	183.85	0	183.85	0	promoter	504
XM_006505849.3	Lrtm2	chr6	119332273	119315132	-	chr6:119332441-119333160	1832.4	0	0	Up	720	183.14	0	183.14	0	promoter	-527
XM_011241276.2	Lrtm2	chr6	119330873	119315132	-	chr6:119332441-119333160	1832.4	0	0	Up	720	183.14	0	183.14	0	promoter	-1927
NM_021521.2	Med12	chrX	101274090	101298934	+	chrX:101274081-101274460	1825.3	0	0	Up	380	182.43	0	182.43	0	promoter	180
NM_001081428.1	Fam184a	chr10	53750909	53633144	-	chr10:53750781-53751160	1825.3	0	0	Up	380	182.43	0	182.43	0	promoter	-61
XR_380088.3	Fam184a	chr10	53751234	53633365	-	chr10:53750781-53751160	1825.3	0	0	Up	380	182.43	0	182.43	0	promoter	264
XM_017314135.1	Fam184a	chr10	53751234	53633365	-	chr10:53750781-53751160	1825.3	0	0	Up	380	182.43	0	182.43	0	promoter	264
XM_017314136.1	Fam184a	chr10	53751234	53633365	-	chr10:53750781-53751160	1825.3	0	0	Up	380	182.43	0	182.43	0	promoter	264
XM_006512895.3	Fam184a	chr10	53751234	53633127	-	chr10:53750781-53751160	1825.3	0	0	Up	380	182.43	0	182.43	0	promoter	264
XM_006512890.3	Fam184a	chr10	53751234	53633127	-	chr10:53750781-53751160	1825.3	0	0	Up	380	182.43	0	182.43	0	promoter	264
XM_006512889.3	Fam184a	chr10	53751234	53633127	-	chr10:53750781-53751160	1825.3	0	0	Up	380	182.43	0	182.43	0	promoter	264
XM_006512896.3	Fam184a	chr10	53751234	53633127	-	chr10:53750781-53751160	1825.3	0	0	Up	380	182.43	0	182.43	0	promoter	264
XM_006512891.3	Fam184a	chr10	53751234	53633127	-	chr10:53750781-53751160	1825.3	0	0	Up	380	182.43	0	182.43	0	promoter	264
XM_006512897.3	Fam184a	chr10	53751234	53633127	-	chr10:53750781-53751160	1825.3	0	0	Up	380	182.43	0	182.43	0	promoter	264
XM_006512893.3	Fam184a	chr10	53751234	53633127	-	chr10:53750781-53751160	1825.3	0	0	Up	380	182.43	0	182.43	0	promoter	264
XM_017314134.1	Fam184a	chr10	53751234	53633127	-	chr10:53750781-53751160	1825.3	0	0	Up	380	182.43	0	182.43	0	promoter	264
XM_017314133.1	Fam184a	chr10	53751234	53633127	-	chr10:53750781-53751160	1825.3	0	0	Up	380	182.43	0	182.43	0	promoter	264
XM_006512894.3	Fam184a	chr10	53751234	53633127	-	chr10:53750781-53751160	1825.3	0	0	Up	380	182.43	0	182.43	0	promoter	264
XM_011243225.2	Fam184a	chr10	53751234	53633127	-	chr10:53750781-53751160	1825.3	0	0	Up	380	182.43	0	182.43	0	promoter	264
XM_006512898.3	Fam184a	chr10	53751234	53633127	-	chr10:53750781-53751160	1825.3	0	0	Up	380	182.43	0	182.43	0	promoter	264
NM_172646.2	Dnm3	chr1	162478034	161990222	-	chr1:162477821-162478260	1825.3	0	0	Up	440	182.43	0	182.43	0	promoter	-6
NM_001038619.1	Dnm3	chr1	162478030	161987301	-	chr1:162477821-162478260	1825.3	0	0	Up	440	182.43	0	182.43	0	promoter	-10
XM_006496601.3	Dnm3	chr1	162478328	161987301	-	chr1:162477821-162478260	1825.3	0	0	Up	440	182.43	0	182.43	0	promoter	288
XM_006496602.3	Dnm3	chr1	162478328	161987301	-	chr1:162477821-162478260	1825.3	0	0	Up	440	182.43	0	182.43	0	promoter	288
XM_006496605.3	Dnm3	chr1	162478328	162231673	-	chr1:162477821-162478260	1825.3	0	0	Up	440	182.43	0	182.43	0	promoter	288
XM_006496603.3	Dnm3	chr1	162478328	162006121	-	chr1:162477821-162478260	1825.3	0	0	Up	440	182.43	0	182.43	0	promoter	288
XM_006496604.3	Dnm3	chr1	162478328	161982449	-	chr1:162477821-162478260	1825.3	0	0	Up	440	182.43	0	182.43	0	promoter	288
XR_865681.1	Gm31985	chr1	162478271	162481653	+	chr1:162477821-162478260	1825.3	0	0	Up	440	182.43	0	182.43	0	promoter	-231
NM_011293.2	Polr2j	chr5	136116690	136122947	+	chr5:136115801-136116220	1825.3	0	0	Up	420	182.43	0	182.43	0	promoter	-680
XM_017320264.1	Fam166b	chr4	43429021	43427027	-	chr4:43429941-43430480	1818.3	0	0	Up	540	181.73	0	181.73	0	promoter	-1189
NM_177377.5	Fam166b	chr4	43429134	43427019	-	chr4:43429941-43430480	1818.3	0	0	Up	540	181.73	0	181.73	0	promoter	-1076
NM_001162381.1	Fam166b	chr4	43429134	43427019	-	chr4:43429941-43430480	1818.3	0	0	Up	540	181.73	0	181.73	0	promoter	-1076
XM_011250054.2	Fam166b	chr4	43431593	43427139	-	chr4:43429941-43430480	1818.3	0	0	Up	540	181.73	0	181.73	0	promoter	1383
XM_006538012.3	Fam166b	chr4	43431593	43427139	-	chr4:43429941-43430480	1818.3	0	0	Up	540	181.73	0	181.73	0	promoter	1383
XM_006538011.3	Fam166b	chr4	43431593	43427019	-	chr4:43429941-43430480	1818.3	0	0	Up	540	181.73	0	181.73	0	promoter	1383
XM_006538528.3	Epha2	chr4	141310719	141329384	+	chr4:141311201-141311920	1818.3	0	0	Up	720	181.73	0	181.73	0	promoter	841
XM_017320029.1	Pde4b	chr4	102570086	102607262	+	chr4:102571441-102571920	1818.3	0	0	Up	480	181.73	0	181.73	0	promoter	1594
NM_001177980.1	Pde4b	chr4	102570059	102607262	+	chr4:102571441-102571920	1818.3	0	0	Up	480	181.73	0	181.73	0	promoter	1621
NM_181547.3	Nostrin	chr2	69135799	69189330	+	chr2:69134781-69135220	1811.2	0	0	Up	440	181.02	0	181.02	0	promoter	-799
NM_010106.2	Eef1a1	chr9	78481724	78478452	-	chr9:78479821-78480260	1811.2	0	0	Up	440	181.02	0	181.02	0	promoter	1684
NM_175501.2	Adamts12	chr15	11064789	11346867	+	chr15:11063281-11064200	1804.1	0	0	Up	920	180.31	0	180.31	0	promoter	-1049
XM_006531400.1	Ttc29	chr8	78213301	78394326	+	chr8:78214701-78215140	1797.1	0	0	Up	440	179.61	0	179.61	0	promoter	1619
XM_011248516.2	Ttc29	chr8	78213309	78394326	+	chr8:78214701-78215140	1797.1	0	0	Up	440	179.61	0	179.61	0	promoter	1611
XM_011248518.2	Ttc29	chr8	78213309	78394326	+	chr8:78214701-78215140	1797.1	0	0	Up	440	179.61	0	179.61	0	promoter	1611
XM_011248517.2	Ttc29	chr8	78213309	78394326	+	chr8:78214701-78215140	1797.1	0	0	Up	440	179.61	0	179.61	0	promoter	1611
XR_878950.2	Gm39202	chr8	78213186	78204127	-	chr8:78214701-78215140	1797.1	0	0	Up	440	179.61	0	179.61	0	promoter	-1734
NM_183096.3	Ttc29	chr8	78213341	78394326	+	chr8:78214701-78215140	1797.1	0	0	Up	440	179.61	0	179.61	0	promoter	1579
XM_011248645.1	Majin	chr19	6184327	6225885	+	chr19:6184121-6184560	1797.1	0	0	Up	440	179.61	0	179.61	0	promoter	13
XM_006531820.2	Majin	chr19	6184327	6225885	+	chr19:6184121-6184560	1797.1	0	0	Up	440	179.61	0	179.61	0	promoter	13
NM_001165919.1	Majin	chr19	6184409	6224219	+	chr19:6184121-6184560	1797.1	0	0	Up	440	179.61	0	179.61	0	promoter	-69
XR_868571.1	Gm29681	chr5	131411794	131394017	-	chr5:131412821-131413300	1797.1	0	0	Up	480	179.61	0	179.61	0	promoter	-1266
XR_377120.2	Gm29681	chr5	131414766	131391599	-	chr5:131412821-131413300	1797.1	0	0	Up	480	179.61	0	179.61	0	promoter	1706
XR_873270.1	Gm40922	chr13	38554774	38564815	+	chr13:38553881-38554380	1797.1	0	0	Up	500	179.61	0	179.61	0	promoter	-644
NM_001099299.1	Ajap1	chr4	153482830	153373220	-	chr4:153482381-153482760	1797.1	0	0	Up	380	179.61	0	179.61	0	promoter	260
XR_001781402.1	Gm35966	chr14	75525772	75519417	-	chr14:75525901-75526340	1782.9	0	0	Up	440	178.19	0	178.19	0	promoter	-348
NM_001304575.1	Vezt	chr10	94035799	93961521	-	chr10:94035941-94036320	1782.9	0	0	Up	380	178.19	0	178.19	0	promoter	-331
NM_001304572.1	Vezt	chr10	94035799	93961521	-	chr10:94035941-94036320	1782.9	0	0	Up	380	178.19	0	178.19	0	promoter	-331
NM_172538.5	Vezt	chr10	94035799	93961521	-	chr10:94035941-94036320	1782.9	0	0	Up	380	178.19	0	178.19	0	promoter	-331
NM_001304720.1	Vezt	chr10	94035742	93961521	-	chr10:94035941-94036320	1782.9	0	0	Up	380	178.19	0	178.19	0	promoter	-388
NM_053072.3	Fgd6	chr10	94036000	94145339	+	chr10:94035941-94036320	1782.9	0	0	Up	380	178.19	0	178.19	0	promoter	130
NM_001014390.2	Dyrk2	chr10	118868903	118859348	-	chr10:118869481-118869920	1782.9	0	0	Up	440	178.19	0	178.19	0	promoter	-797
XM_006514046.3	Dyrk2	chr10	118870083	118855601	-	chr10:118869481-118869920	1782.9	0	0	Up	440	178.19	0	178.19	0	promoter	383
XR_870142.2	Gm32709	chr8	11279692	11285958	+	chr8:11278801-11279240	1782.9	0	0	Up	440	178.19	0	178.19	0	promoter	-672
XR_870146.2	Gm32709	chr8	11279692	11285958	+	chr8:11278801-11279240	1782.9	0	0	Up	440	178.19	0	178.19	0	promoter	-672
XR_001778510.1	Gm32709	chr8	11279692	11285958	+	chr8:11278801-11279240	1782.9	0	0	Up	440	178.19	0	178.19	0	promoter	-672
XR_001778509.1	Gm32709	chr8	11279692	11285958	+	chr8:11278801-11279240	1782.9	0	0	Up	440	178.19	0	178.19	0	promoter	-672
XR_378712.3	Gm32709	chr8	11279692	11285958	+	chr8:11278801-11279240	1782.9	0	0	Up	440	178.19	0	178.19	0	promoter	-672
XR_001778508.1	Gm32709	chr8	11279692	11285958	+	chr8:11278801-11279240	1782.9	0	0	Up	440	178.19	0	178.19	0	promoter	-672
XR_870141.2	Gm32709	chr8	11279692	11285958	+	chr8:11278801-11279240	1782.9	0	0	Up	440	178.19	0	178.19	0	promoter	-672
NM_025710.2	Uqcrfs1	chr13	30545316	30540311	-	chr13:30545041-30545420	1782.9	0	0	Up	380	178.19	0	178.19	0	promoter	86
NM_024286.1	Popdc3	chr10	45289304	45318450	+	chr10:45289121-45289560	1782.9	0	0	Up	440	178.19	0	178.19	0	promoter	36
XM_006512931.3	Popdc3	chr10	45289387	45318449	+	chr10:45289121-45289560	1782.9	0	0	Up	440	178.19	0	178.19	0	promoter	-47
XR_380296.2	Gm15934	chr10	45289878	45287312	-	chr10:45289121-45289560	1782.9	0	0	Up	440	178.19	0	178.19	0	promoter	538
XM_006523397.3	Ankrd12	chr17	66077089	65965702	-	chr17:66075861-66076300	1782.9	0	0	Up	440	178.19	0	178.19	0	promoter	1009
XM_006523399.3	Ankrd12	chr17	66077089	65965702	-	chr17:66075861-66076300	1782.9	0	0	Up	440	178.19	0	178.19	0	promoter	1009
XM_006523393.3	Ankrd12	chr17	66077078	65965702	-	chr17:66075861-66076300	1782.9	0	0	Up	440	178.19	0	178.19	0	promoter	998
XM_006523396.3	Ankrd12	chr17	66077078	65965702	-	chr17:66075861-66076300	1782.9	0	0	Up	440	178.19	0	178.19	0	promoter	998
NM_001025572.1	Ankrd12	chr17	66077046	65967500	-	chr17:66075861-66076300	1782.9	0	0	Up	440	178.19	0	178.19	0	promoter	966
XM_006523394.3	Ankrd12	chr17	66076877	65965702	-	chr17:66075861-66076300	1782.9	0	0	Up	440	178.19	0	178.19	0	promoter	797
XM_006523395.3	Ankrd12	chr17	66076877	65965702	-	chr17:66075861-66076300	1782.9	0	0	Up	440	178.19	0	178.19	0	promoter	797
XM_006523748.3	Mea1	chr17	46679137	46683109	+	chr17:46677001-46677640	1775.8	0	0	Up	640	177.48	0	177.48	0	promoter	-1817
NM_016700.4	Mapk8	chr14	33447158	33377897	-	chr14:33447141-33447520	1775.8	0	0	Up	380	177.48	0	177.48	0	promoter	-172
NM_001310454.1	Mapk8	chr14	33447158	33377897	-	chr14:33447141-33447520	1775.8	0	0	Up	380	177.48	0	177.48	0	promoter	-172
NM_001310453.1	Mapk8	chr14	33447158	33377897	-	chr14:33447141-33447520	1775.8	0	0	Up	380	177.48	0	177.48	0	promoter	-172
XM_006519032.3	Mapk8	chr14	33447212	33378617	-	chr14:33447141-33447520	1775.8	0	0	Up	380	177.48	0	177.48	0	promoter	-118
XM_006504877.3	Pan3	chr5	147492519	147548500	+	chr5:147490461-147490900	1768.8	0	0	Up	440	176.78	0	176.78	0	promoter	-1839
XM_011240070.2	Fam73a	chr3	152340423	152280360	-	chr3:152342181-152342640	1768.8	0	0	Up	460	176.78	0	176.78	0	promoter	-1987
XR_001783676.1	Fam73a	chr3	152340423	152273833	-	chr3:152342181-152342640	1768.8	0	0	Up	460	176.78	0	176.78	0	promoter	-1987
NR_131049.1	1700012C14Rik	chr6	30460984	30463313	+	chr6:30459681-30460120	1768.8	0	0	Up	440	176.78	0	176.78	0	promoter	-1084
XR_873938.1	Gm41054	chr13	107981517	107978142	-	chr13:107981461-107981980	1761.7	0	0	Up	520	176.07	0	176.07	0	promoter	-203
NM_016910.3	Ppm1d	chr11	85311253	85347071	+	chr11:85311781-85312460	1754.6	0	0	Up	680	175.36	0	175.36	0	promoter	867
XR_875039.1	Gm41271	chr15	11703703	11696809	-	chr15:11701501-11701960	1754.6	0	0	Up	460	175.36	0	175.36	0	promoter	1973
NM_023913.2	Ern1	chr11	106487796	106397619	-	chr11:106486981-106487360	1754.6	0	0	Up	380	175.36	0	175.36	0	promoter	626
NM_183027.2	Ap1s3	chr1	79671972	79606875	-	chr1:79672541-79673040	1747.6	0	0	Up	500	174.66	0	174.66	0	promoter	-818
XR_373542.1	Ap1s3	chr1	79672020	79608501	-	chr1:79672541-79673040	1747.6	0	0	Up	500	174.66	0	174.66	0	promoter	-770
NR_040382.1	Rbm46os	chr3	82876704	82943638	+	chr3:82876421-82877200	1747.6	0	0	Up	780	174.66	0	174.66	0	promoter	106
XM_006501851.1	Rbm46	chr3	82875976	82836520	-	chr3:82876421-82877200	1747.6	0	0	Up	780	174.66	0	174.66	0	promoter	-834
XM_006501849.3	Rbm46	chr3	82876396	82836520	-	chr3:82876421-82877200	1747.6	0	0	Up	780	174.66	0	174.66	0	promoter	-414
XM_017319680.1	Rbm46	chr3	82876396	82837350	-	chr3:82876421-82877200	1747.6	0	0	Up	780	174.66	0	174.66	0	promoter	-414
XM_006501850.3	Rbm46	chr3	82876421	82836520	-	chr3:82876421-82877200	1747.6	0	0	Up	780	174.66	0	174.66	0	promoter	-389
NM_001277170.1	Rbm46	chr3	82876483	82836522	-	chr3:82876421-82877200	1747.6	0	0	Up	780	174.66	0	174.66	0	promoter	-327
XM_011240188.1	Rbm46	chr3	82875974	82836520	-	chr3:82876421-82877200	1747.6	0	0	Up	780	174.66	0	174.66	0	promoter	-836
NM_174850.3	Micall2	chr5	139736333	139706692	-	chr5:139735481-139735900	1740.5	0	0	Up	420	173.95	0	173.95	0	promoter	643
XM_006504030.3	Pcdh7	chr5	57717595	58133236	+	chr5:57715641-57716100	1740.5	0	0	Up	460	173.95	0	173.95	0	promoter	-1725
XM_017320992.1	Pcdh7	chr5	57717595	58133236	+	chr5:57715641-57716100	1740.5	0	0	Up	460	173.95	0	173.95	0	promoter	-1725
XM_006504029.3	Pcdh7	chr5	57717595	58133236	+	chr5:57715641-57716100	1740.5	0	0	Up	460	173.95	0	173.95	0	promoter	-1725
XM_006504022.3	Pcdh7	chr5	57717595	58133236	+	chr5:57715641-57716100	1740.5	0	0	Up	460	173.95	0	173.95	0	promoter	-1725
XM_006504020.3	Pcdh7	chr5	57717595	58133236	+	chr5:57715641-57716100	1740.5	0	0	Up	460	173.95	0	173.95	0	promoter	-1725
XM_006504019.3	Pcdh7	chr5	57717595	58133236	+	chr5:57715641-57716100	1740.5	0	0	Up	460	173.95	0	173.95	0	promoter	-1725
XM_006504023.3	Pcdh7	chr5	57717595	58129454	+	chr5:57715641-57716100	1740.5	0	0	Up	460	173.95	0	173.95	0	promoter	-1725
XM_006504024.3	Pcdh7	chr5	57717595	58129047	+	chr5:57715641-57716100	1740.5	0	0	Up	460	173.95	0	173.95	0	promoter	-1725
XM_017320993.1	Pcdh7	chr5	57717595	58132831	+	chr5:57715641-57716100	1740.5	0	0	Up	460	173.95	0	173.95	0	promoter	-1725
XM_006504028.3	Pcdh7	chr5	57717595	57916032	+	chr5:57715641-57716100	1740.5	0	0	Up	460	173.95	0	173.95	0	promoter	-1725
XM_006504025.3	Pcdh7	chr5	57717595	57916898	+	chr5:57715641-57716100	1740.5	0	0	Up	460	173.95	0	173.95	0	promoter	-1725
XM_006513909.3	Chst11	chr10	82985381	83195904	+	chr10:82985181-82985560	1740.5	0	0	Up	380	173.95	0	173.95	0	promoter	-11
NM_021439.2	Chst11	chr10	82985496	83195900	+	chr10:82985181-82985560	1740.5	0	0	Up	380	173.95	0	173.95	0	promoter	-126
XM_006529532.2	Pik3c2b	chr1	133045671	133108691	+	chr1:133045821-133046280	1740.5	0	0	Up	460	173.95	0	173.95	0	promoter	379
NM_001099276.2	Pik3c2b	chr1	133046011	133108688	+	chr1:133045821-133046280	1740.5	0	0	Up	460	173.95	0	173.95	0	promoter	39
NM_001243123.1	Fam193a	chr5	34369932	34486458	+	chr5:34370401-34370780	1740.5	0	0	Up	380	173.95	0	173.95	0	promoter	658
NM_147075.1	Olfr656	chr7	104617656	104618646	+	chr7:104615801-104616180	1733.4	0	0	Up	380	173.24	0	173.24	0	promoter	-1666
XM_006512755.2	Scml4	chr10	42939832	42960360	+	chr10:42939041-42939580	1733.4	0	0	Up	540	173.24	0	173.24	0	promoter	-522
XM_006512757.2	Scml4	chr10	42940300	42960360	+	chr10:42939041-42939580	1733.4	0	0	Up	540	173.24	0	173.24	0	promoter	-990
XM_006512756.3	Scml4	chr10	42940767	42960360	+	chr10:42939041-42939580	1733.4	0	0	Up	540	173.24	0	173.24	0	promoter	-1457
XM_017313950.1	Scml4	chr10	42940594	42960360	+	chr10:42939041-42939580	1733.4	0	0	Up	540	173.24	0	173.24	0	promoter	-1284
NM_018882.3	Adgrg1	chr8	94984398	95014208	+	chr8:94983481-94983940	1726.3	0	0	Up	460	172.53	0	172.53	0	promoter	-688
XM_006530687.3	Adgrg1	chr8	94984385	95014146	+	chr8:94983481-94983940	1726.3	0	0	Up	460	172.53	0	172.53	0	promoter	-675
XM_006530697.2	Adgrg1	chr8	94985572	95014194	+	chr8:94983481-94983940	1726.3	0	0	Up	460	172.53	0	172.53	0	promoter	-1862
XR_880312.2	Gm32013	chr11	115401253	115397169	-	chr11:115399541-115400080	1726.3	0	0	Up	540	172.53	0	172.53	0	promoter	1443
XR_389150.3	Gm32013	chr11	115401253	115397169	-	chr11:115399541-115400080	1726.3	0	0	Up	540	172.53	0	172.53	0	promoter	1443
XR_389148.3	Gm32013	chr11	115401253	115397169	-	chr11:115399541-115400080	1726.3	0	0	Up	540	172.53	0	172.53	0	promoter	1443
NM_008743.2	Nthl1	chr17	24632681	24638838	+	chr17:24632841-24633280	1726.3	0	0	Up	440	172.53	0	172.53	0	promoter	379
XM_017317385.1	Tsc2	chr17	24632624	24596487	-	chr17:24632841-24633280	1726.3	0	0	Up	440	172.53	0	172.53	0	promoter	-436
XM_017317387.1	Tsc2	chr17	24632624	24596487	-	chr17:24632841-24633280	1726.3	0	0	Up	440	172.53	0	172.53	0	promoter	-436
XM_017317388.1	Tsc2	chr17	24632624	24596487	-	chr17:24632841-24633280	1726.3	0	0	Up	440	172.53	0	172.53	0	promoter	-436
XM_017317389.1	Tsc2	chr17	24632624	24596487	-	chr17:24632841-24633280	1726.3	0	0	Up	440	172.53	0	172.53	0	promoter	-436
XM_006523819.2	Nthl1	chr17	24632685	24638838	+	chr17:24632841-24633280	1726.3	0	0	Up	440	172.53	0	172.53	0	promoter	375
XR_001782062.1	Tsc2	chr17	24632624	24596489	-	chr17:24632841-24633280	1726.3	0	0	Up	440	172.53	0	172.53	0	promoter	-436
XM_017317392.1	Tsc2	chr17	24632621	24596480	-	chr17:24632841-24633280	1726.3	0	0	Up	440	172.53	0	172.53	0	promoter	-439
XM_017317384.1	Tsc2	chr17	24632620	24596487	-	chr17:24632841-24633280	1726.3	0	0	Up	440	172.53	0	172.53	0	promoter	-440
XR_001782063.1	Tsc2	chr17	24632624	24596940	-	chr17:24632841-24633280	1726.3	0	0	Up	440	172.53	0	172.53	0	promoter	-436
NM_001286713.1	Tsc2	chr17	24632627	24595815	-	chr17:24632841-24633280	1726.3	0	0	Up	440	172.53	0	172.53	0	promoter	-433
NM_001286720.1	Tsc2	chr17	24632627	24595815	-	chr17:24632841-24633280	1726.3	0	0	Up	440	172.53	0	172.53	0	promoter	-433
NM_011647.3	Tsc2	chr17	24632627	24595815	-	chr17:24632841-24633280	1726.3	0	0	Up	440	172.53	0	172.53	0	promoter	-433
NM_001039363.2	Tsc2	chr17	24632627	24595815	-	chr17:24632841-24633280	1726.3	0	0	Up	440	172.53	0	172.53	0	promoter	-433
NM_001286718.1	Tsc2	chr17	24632627	24595815	-	chr17:24632841-24633280	1726.3	0	0	Up	440	172.53	0	172.53	0	promoter	-433
NM_001286714.1	Tsc2	chr17	24632627	24595815	-	chr17:24632841-24633280	1726.3	0	0	Up	440	172.53	0	172.53	0	promoter	-433
NM_001286716.1	Tsc2	chr17	24632627	24595815	-	chr17:24632841-24633280	1726.3	0	0	Up	440	172.53	0	172.53	0	promoter	-433
XM_017317390.1	Tsc2	chr17	24632613	24596487	-	chr17:24632841-24633280	1726.3	0	0	Up	440	172.53	0	172.53	0	promoter	-447
XM_017317391.1	Tsc2	chr17	24632611	24596487	-	chr17:24632841-24633280	1726.3	0	0	Up	440	172.53	0	172.53	0	promoter	-449
XM_017317393.1	Tsc2	chr17	24632611	24596487	-	chr17:24632841-24633280	1726.3	0	0	Up	440	172.53	0	172.53	0	promoter	-449
XM_017317386.1	Tsc2	chr17	24632621	24596487	-	chr17:24632841-24633280	1726.3	0	0	Up	440	172.53	0	172.53	0	promoter	-439
XM_006524040.2	Tsc2	chr17	24632621	24596487	-	chr17:24632841-24633280	1726.3	0	0	Up	440	172.53	0	172.53	0	promoter	-439
XM_006524044.2	Tsc2	chr17	24632621	24596487	-	chr17:24632841-24633280	1726.3	0	0	Up	440	172.53	0	172.53	0	promoter	-439
NM_001270812.1	LOC100861615	chr14	6287250	6259746	-	chr14:6286901-6287360	1726.3	0	0	Up	460	172.53	0	172.53	0	promoter	120
NM_028614.3	Ppp2r1b	chr9	50856923	50881622	+	chr9:50857121-50857500	1719.3	0	0	Up	380	171.83	0	171.83	0	promoter	387
XR_001779023.1	Ppp2r1b	chr9	50856616	50881247	+	chr9:50857121-50857500	1719.3	0	0	Up	380	171.83	0	171.83	0	promoter	694
XM_006510641.3	Ppp2r1b	chr9	50856624	50899270	+	chr9:50857121-50857500	1719.3	0	0	Up	380	171.83	0	171.83	0	promoter	686
XM_006510642.3	Ppp2r1b	chr9	50856624	50899313	+	chr9:50857121-50857500	1719.3	0	0	Up	380	171.83	0	171.83	0	promoter	686
NM_001286553.1	Ppp2r1b	chr9	50856923	50894229	+	chr9:50857121-50857500	1719.3	0	0	Up	380	171.83	0	171.83	0	promoter	387
NM_001034085.2	Ppp2r1b	chr9	50856923	50894229	+	chr9:50857121-50857500	1719.3	0	0	Up	380	171.83	0	171.83	0	promoter	387
XR_001779024.1	Ppp2r1b	chr9	50856621	50881247	+	chr9:50857121-50857500	1719.3	0	0	Up	380	171.83	0	171.83	0	promoter	689
XR_384528.3	Il1rap	chr16	26581686	26730128	+	chr16:26581321-26581700	1719.3	0	0	Up	380	171.83	0	171.83	0	promoter	-176
NM_134103.2	Il1rap	chr16	26581704	26702354	+	chr16:26581321-26581700	1719.3	0	0	Up	380	171.83	0	171.83	0	promoter	-194
NM_001159317.1	Il1rap	chr16	26581704	26725147	+	chr16:26581321-26581700	1719.3	0	0	Up	380	171.83	0	171.83	0	promoter	-194
NM_001159318.1	Il1rap	chr16	26581704	26725147	+	chr16:26581321-26581700	1719.3	0	0	Up	380	171.83	0	171.83	0	promoter	-194
NM_008364.2	Il1rap	chr16	26581704	26717748	+	chr16:26581321-26581700	1719.3	0	0	Up	380	171.83	0	171.83	0	promoter	-194
XR_875736.2	Il1rap	chr16	26581682	26730128	+	chr16:26581321-26581700	1719.3	0	0	Up	380	171.83	0	171.83	0	promoter	-172
NM_001162903.1	Ccdc71l	chr12	32378788	32382943	+	chr12:32378881-32379260	1712.2	0	0	Up	380	171.12	0	171.12	0	promoter	282
NM_010808.4	Mmp24	chr2	155775341	155818366	+	chr2:155775541-155776000	1712.2	0	0	Up	460	171.12	0	171.12	0	promoter	429
NM_139220.1	Defb7	chr8	19495096	19497775	+	chr8:19493221-19493680	1712.2	0	0	Up	460	171.12	0	171.12	0	promoter	-1646
NM_029894.1	Fam162b	chr10	51590460	51585449	-	chr10:51591221-51591680	1712.2	0	0	Up	460	171.12	0	171.12	0	promoter	-990
XM_006512922.2	Fam162b	chr10	51590592	51585413	-	chr10:51591221-51591680	1712.2	0	0	Up	460	171.12	0	171.12	0	promoter	-858
NR_045460.1	4930471L23Rik	chr17	71315455	71339746	+	chr17:71313421-71313860	1712.2	0	0	Up	440	171.12	0	171.12	0	promoter	-1815
XR_001778168.1	LOC108167436	chr7	67488010	67522791	+	chr7:67487241-67487680	1712.2	0	0	Up	440	171.12	0	171.12	0	promoter	-550
XM_011242072.2	Xab2	chr8	3614382	3610088	-	chr8:3614381-3614840	1712.2	0	0	Up	460	171.12	0	171.12	0	promoter	-228
NM_001033135.3	Rnf149	chr1	39577347	39551295	-	chr1:39576741-39577260	1698.1	0	0	Up	520	169.71	0	169.71	0	promoter	347
XR_373259.3	Rnf149	chr1	39577438	39551293	-	chr1:39576741-39577260	1698.1	0	0	Up	520	169.71	0	169.71	0	promoter	438
XM_006539707.1	Zfp180	chr7	24097820	24107709	+	chr7:24098701-24099120	1698.1	0	0	Up	420	169.71	0	169.71	0	promoter	1090
XR_870473.1	Gm39183	chr8	65040965	65079475	+	chr8:65042221-65042680	1698.1	0	0	Up	460	169.71	0	169.71	0	promoter	1485
XM_006496617.3	Abl2	chr1	156614903	156649568	+	chr1:156616041-156616500	1698.1	0	0	Up	460	169.71	0	169.71	0	promoter	1367
XM_006496614.3	Abl2	chr1	156614903	156649568	+	chr1:156616041-156616500	1698.1	0	0	Up	460	169.71	0	169.71	0	promoter	1367
XM_006496613.3	Abl2	chr1	156614903	156649568	+	chr1:156616041-156616500	1698.1	0	0	Up	460	169.71	0	169.71	0	promoter	1367
XM_006496622.3	Abl2	chr1	156614905	156649568	+	chr1:156616041-156616500	1698.1	0	0	Up	460	169.71	0	169.71	0	promoter	1365
XM_006496620.3	Abl2	chr1	156614905	156649568	+	chr1:156616041-156616500	1698.1	0	0	Up	460	169.71	0	169.71	0	promoter	1365
NM_001004062.2	Crtc1	chr8	70439573	70382357	-	chr8:70437541-70437980	1698.1	0	0	Up	440	169.71	0	169.71	0	promoter	1813
XM_006509704.2	Crtc1	chr8	70439561	70384478	-	chr8:70437541-70437980	1698.1	0	0	Up	440	169.71	0	169.71	0	promoter	1801
XM_011242310.2	Crtc1	chr8	70439630	70384478	-	chr8:70437541-70437980	1698.1	0	0	Up	440	169.71	0	169.71	0	promoter	1870
XM_011242314.2	Crtc1	chr8	70439636	70396895	-	chr8:70437541-70437980	1698.1	0	0	Up	440	169.71	0	169.71	0	promoter	1876
XM_011242311.2	Crtc1	chr8	70439630	70382351	-	chr8:70437541-70437980	1698.1	0	0	Up	440	169.71	0	169.71	0	promoter	1870
XM_011242313.2	Crtc1	chr8	70439496	70384478	-	chr8:70437541-70437980	1698.1	0	0	Up	440	169.71	0	169.71	0	promoter	1736
XM_011242312.2	Crtc1	chr8	70439627	70384478	-	chr8:70437541-70437980	1698.1	0	0	Up	440	169.71	0	169.71	0	promoter	1867
XM_011242309.2	Crtc1	chr8	70439631	70385646	-	chr8:70437541-70437980	1698.1	0	0	Up	440	169.71	0	169.71	0	promoter	1871
XM_006509699.3	Crtc1	chr8	70439630	70385646	-	chr8:70437541-70437980	1698.1	0	0	Up	440	169.71	0	169.71	0	promoter	1870
XM_006509700.3	Crtc1	chr8	70439629	70384478	-	chr8:70437541-70437980	1698.1	0	0	Up	440	169.71	0	169.71	0	promoter	1869
XM_006523612.3	Epb41l3	chr17	69156562	69289991	+	chr17:69156701-69157080	1698.1	0	0	Up	380	169.71	0	169.71	0	promoter	328
NM_013813.1	Epb41l3	chr17	69156809	69289989	+	chr17:69156701-69157080	1698.1	0	0	Up	380	169.71	0	169.71	0	promoter	81
XM_006523615.2	Epb41l3	chr17	69157141	69289991	+	chr17:69156701-69157080	1698.1	0	0	Up	380	169.71	0	169.71	0	promoter	-251
XM_006523616.3	Epb41l3	chr17	69157549	69289991	+	chr17:69156701-69157080	1698.1	0	0	Up	380	169.71	0	169.71	0	promoter	-659
XR_001778897.1	D930019O06Rik	chr1	39651598	39658419	+	chr1:39650961-39651620	1691	0	0	Up	660	169	0	169	0	promoter	-308
XR_865365.2	D930019O06Rik	chr1	39650105	39658419	+	chr1:39650961-39651620	1691	0	0	Up	660	169	0	169	0	promoter	1185
NM_170597.4	Creg2	chr1	39651182	39618405	-	chr1:39650961-39651620	1691	0	0	Up	660	169	0	169	0	promoter	-108
XM_006496005.3	Creg2	chr1	39650962	39618573	-	chr1:39650961-39651620	1691	0	0	Up	660	169	0	169	0	promoter	-328
XM_006500953.3	Ccna1	chr3	55055060	55045468	-	chr3:55053841-55054520	1691	0	0	Up	680	169	0	169	0	promoter	880
XM_006500951.2	Ccna1	chr3	55055330	55045468	-	chr3:55053841-55054520	1691	0	0	Up	680	169	0	169	0	promoter	1150
NR_040593.1	4931419H13Rik	chr3	55055241	55084002	+	chr3:55053841-55054520	1691	0	0	Up	680	169	0	169	0	promoter	-1061
XM_006500950.3	Ccna1	chr3	55055049	55045468	-	chr3:55053841-55054520	1691	0	0	Up	680	169	0	169	0	promoter	869
XM_006500955.3	Ccna1	chr3	55055061	55047214	-	chr3:55053841-55054520	1691	0	0	Up	680	169	0	169	0	promoter	881
NM_001305221.1	Ccna1	chr3	55055055	55045468	-	chr3:55053841-55054520	1691	0	0	Up	680	169	0	169	0	promoter	875
NM_007628.3	Ccna1	chr3	55055055	55045468	-	chr3:55053841-55054520	1691	0	0	Up	680	169	0	169	0	promoter	875
XM_006500949.2	Ccna1	chr3	55055051	55045468	-	chr3:55053841-55054520	1691	0	0	Up	680	169	0	169	0	promoter	871
XM_011240003.2	Ccna1	chr3	55054914	55045468	-	chr3:55053841-55054520	1691	0	0	Up	680	169	0	169	0	promoter	734
XM_006500954.3	Ccna1	chr3	55055061	55045468	-	chr3:55053841-55054520	1691	0	0	Up	680	169	0	169	0	promoter	881
XM_006500952.2	Ccna1	chr3	55055316	55045468	-	chr3:55053841-55054520	1691	0	0	Up	680	169	0	169	0	promoter	1136
NM_009969.4	Csf2	chr11	54249899	54247269	-	chr11:54249661-54250040	1691	0	0	Up	380	169	0	169	0	promoter	49
XM_006532127.2	Csf2	chr11	54249311	54247353	-	chr11:54249661-54250040	1691	0	0	Up	380	169	0	169	0	promoter	-539
NM_001286039.1	Klc3	chr7	19404104	19394439	-	chr7:19402021-19402480	1683.9	0	0	Up	460	168.29	0	168.29	0	promoter	1854
XM_017322153.1	Klc3	chr7	19403848	19394439	-	chr7:19402021-19402480	1683.9	0	0	Up	460	168.29	0	168.29	0	promoter	1598
NM_018870.3	Pgam2	chr11	5803796	5801636	-	chr11:5804341-5804800	1683.9	0	0	Up	460	168.29	0	168.29	0	promoter	-774
NM_009024.2	Rara	chr11	98937695	98974942	+	chr11:98935821-98936380	1683.9	0	0	Up	560	168.29	0	168.29	0	promoter	-1595
NM_001177302.1	Rara	chr11	98937717	98974942	+	chr11:98935821-98936380	1683.9	0	0	Up	560	168.29	0	168.29	0	promoter	-1617
XM_006531128.2	Adgrl1	chr8	83923018	83941949	+	chr8:83924541-83924980	1683.9	0	0	Up	440	168.29	0	168.29	0	promoter	1742
XM_011248411.1	Adgrl1	chr8	83923018	83941949	+	chr8:83924541-83924980	1683.9	0	0	Up	440	168.29	0	168.29	0	promoter	1742
XM_006531126.2	Adgrl1	chr8	83923018	83941949	+	chr8:83924541-83924980	1683.9	0	0	Up	440	168.29	0	168.29	0	promoter	1742
XM_011248414.1	Adgrl1	chr8	83923018	83941949	+	chr8:83924541-83924980	1683.9	0	0	Up	440	168.29	0	168.29	0	promoter	1742
XM_011248412.1	Adgrl1	chr8	83923018	83941949	+	chr8:83924541-83924980	1683.9	0	0	Up	440	168.29	0	168.29	0	promoter	1742
XM_011248410.1	Adgrl1	chr8	83923018	83941949	+	chr8:83924541-83924980	1683.9	0	0	Up	440	168.29	0	168.29	0	promoter	1742
NM_001310630.1	Usp10	chr8	119910359	119957560	+	chr8:119908361-119908820	1683.9	0	0	Up	460	168.29	0	168.29	0	promoter	-1769
NM_009462.2	Usp10	chr8	119910359	119957560	+	chr8:119908361-119908820	1683.9	0	0	Up	460	168.29	0	168.29	0	promoter	-1769
XR_880587.1	Gm36794	chr5	111947447	111895268	-	chr5:111946021-111946460	1683.9	0	0	Up	440	168.29	0	168.29	0	promoter	1207
XR_880579.1	Gm36794	chr5	111944270	111895268	-	chr5:111946021-111946460	1683.9	0	0	Up	440	168.29	0	168.29	0	promoter	-1970
XR_389536.2	Gm36794	chr5	111944270	111895268	-	chr5:111946021-111946460	1683.9	0	0	Up	440	168.29	0	168.29	0	promoter	-1970
XR_880581.1	Gm36794	chr5	111944270	111923489	-	chr5:111946021-111946460	1683.9	0	0	Up	440	168.29	0	168.29	0	promoter	-1970
XR_880585.1	Gm36794	chr5	111945264	111895268	-	chr5:111946021-111946460	1683.9	0	0	Up	440	168.29	0	168.29	0	promoter	-976
XR_880580.1	Gm36794	chr5	111944270	111932716	-	chr5:111946021-111946460	1683.9	0	0	Up	440	168.29	0	168.29	0	promoter	-1970
NM_016697.3	Gpc3	chrX	52613974	52272425	-	chrX:52613841-52614220	1683.9	0	0	Up	380	168.29	0	168.29	0	promoter	-56
XM_017314703.1	Ranbp17	chr11	33504805	33211794	-	chr11:33505961-33506500	1676.8	0	0	Up	540	167.58	0	167.58	0	promoter	-1425
XM_011240548.2	Ermap	chr4	119190016	119183018	-	chr4:119188661-119189100	1676.8	0	0	Up	440	167.58	0	167.58	0	promoter	1136
NM_013848.2	Ermap	chr4	119190011	119175456	-	chr4:119188661-119189100	1676.8	0	0	Up	440	167.58	0	167.58	0	promoter	1131
XR_376323.3	Ermap	chr4	119190016	119178687	-	chr4:119188661-119189100	1676.8	0	0	Up	440	167.58	0	167.58	0	promoter	1136
XM_006503144.3	Ermap	chr4	119190016	119180106	-	chr4:119188661-119189100	1676.8	0	0	Up	440	167.58	0	167.58	0	promoter	1136
XM_017320248.1	Ermap	chr4	119190016	119182860	-	chr4:119188661-119189100	1676.8	0	0	Up	440	167.58	0	167.58	0	promoter	1136
XM_006503143.3	Ermap	chr4	119190017	119178692	-	chr4:119188661-119189100	1676.8	0	0	Up	440	167.58	0	167.58	0	promoter	1137
XR_867881.2	Ermap	chr4	119190017	119181368	-	chr4:119188661-119189100	1676.8	0	0	Up	440	167.58	0	167.58	0	promoter	1137
XM_006503139.3	Ermap	chr4	119190015	119175456	-	chr4:119188661-119189100	1676.8	0	0	Up	440	167.58	0	167.58	0	promoter	1135
XM_006503138.3	Ermap	chr4	119190015	119175456	-	chr4:119188661-119189100	1676.8	0	0	Up	440	167.58	0	167.58	0	promoter	1135
XM_006503141.3	Ermap	chr4	119190015	119175456	-	chr4:119188661-119189100	1676.8	0	0	Up	440	167.58	0	167.58	0	promoter	1135
XM_006503140.3	Ermap	chr4	119190015	119175456	-	chr4:119188661-119189100	1676.8	0	0	Up	440	167.58	0	167.58	0	promoter	1135
XM_006503142.3	Ermap	chr4	119188794	119175456	-	chr4:119188661-119189100	1676.8	0	0	Up	440	167.58	0	167.58	0	promoter	-86
XM_006527470.3	Kcnip2	chr19	45816432	45792348	-	chr19:45815641-45816020	1669.8	0	0	Up	380	166.88	0	166.88	0	promoter	602
XM_017318315.1	Kcnip2	chr19	45816424	45792348	-	chr19:45815641-45816020	1669.8	0	0	Up	380	166.88	0	166.88	0	promoter	594
NM_145703.2	Kcnip2	chr19	45816063	45792345	-	chr19:45815641-45816020	1669.8	0	0	Up	380	166.88	0	166.88	0	promoter	233
NM_030716.3	Kcnip2	chr19	45816063	45792345	-	chr19:45815641-45816020	1669.8	0	0	Up	380	166.88	0	166.88	0	promoter	233
NM_145704.2	Kcnip2	chr19	45816063	45792345	-	chr19:45815641-45816020	1669.8	0	0	Up	380	166.88	0	166.88	0	promoter	233
NM_001110212.2	Gigyf2	chr1	87326997	87450810	+	chr1:87327701-87328120	1669.8	0	0	Up	420	166.88	0	166.88	0	promoter	913
NM_146112.4	Gigyf2	chr1	87326997	87450810	+	chr1:87327701-87328120	1669.8	0	0	Up	420	166.88	0	166.88	0	promoter	913
XM_006529465.3	Gigyf2	chr1	87327010	87450796	+	chr1:87327701-87328120	1669.8	0	0	Up	420	166.88	0	166.88	0	promoter	900
XM_006529464.2	Gigyf2	chr1	87327005	87450796	+	chr1:87327701-87328120	1669.8	0	0	Up	420	166.88	0	166.88	0	promoter	905
XM_006529469.1	Gigyf2	chr1	87326980	87450796	+	chr1:87327701-87328120	1669.8	0	0	Up	420	166.88	0	166.88	0	promoter	930
XM_006529468.1	Gigyf2	chr1	87326980	87450796	+	chr1:87327701-87328120	1669.8	0	0	Up	420	166.88	0	166.88	0	promoter	930
XM_006529467.1	Gigyf2	chr1	87326980	87450796	+	chr1:87327701-87328120	1669.8	0	0	Up	420	166.88	0	166.88	0	promoter	930
XM_006529466.1	Gigyf2	chr1	87326980	87450796	+	chr1:87327701-87328120	1669.8	0	0	Up	420	166.88	0	166.88	0	promoter	930
XR_387164.1	Gigyf2	chr1	87326980	87450796	+	chr1:87327701-87328120	1669.8	0	0	Up	420	166.88	0	166.88	0	promoter	930
XM_017320347.1	Gigyf2	chr1	87326980	87450796	+	chr1:87327701-87328120	1669.8	0	0	Up	420	166.88	0	166.88	0	promoter	930
NR_106054.1	Mir7086	chr9	45266707	45266642	-	chr9:45265521-45265960	1669.8	0	0	Up	440	166.88	0	166.88	0	promoter	967
XM_017312937.1	Grtp1	chr8	13192343	13176871	-	chr8:13192981-13193420	1669.8	0	0	Up	440	166.88	0	166.88	0	promoter	-857
XR_001782246.1	Gm29050	chr17	5412063	5413483	+	chr17:5411821-5412280	1669.8	0	0	Up	460	166.88	0	166.88	0	promoter	-13
XR_001779064.1	Gm29371	chr1	87095459	87097932	+	chr1:87097021-87097480	1669.8	0	0	Up	460	166.88	0	166.88	0	promoter	1791
XM_006529082.3	Alppl2	chr1	87095934	87086694	-	chr1:87097021-87097480	1669.8	0	0	Up	460	166.88	0	166.88	0	promoter	-1316
XM_011247904.2	Alppl2	chr1	87095870	87086694	-	chr1:87097021-87097480	1669.8	0	0	Up	460	166.88	0	166.88	0	promoter	-1380
XM_017312394.1	Prss36	chr7	127936676	127932637	-	chr7:127935561-127936000	1669.8	0	0	Up	440	166.88	0	166.88	0	promoter	896
XM_006515045.1	Sdc1	chr12	8771807	8793716	+	chr12:8770941-8771400	1669.8	0	0	Up	460	166.88	0	166.88	0	promoter	-637
NM_011519.2	Sdc1	chr12	8771395	8793688	+	chr12:8770941-8771400	1669.8	0	0	Up	460	166.88	0	166.88	0	promoter	-225
XR_381238.3	Gm4755	chr12	8771253	8765787	-	chr12:8770941-8771400	1669.8	0	0	Up	460	166.88	0	166.88	0	promoter	83
XR_877811.2	Gm41834	chr19	31127684	31137532	+	chr19:31126261-31126780	1669.8	0	0	Up	520	166.88	0	166.88	0	promoter	-1164
NM_001080811.1	Bpifa6	chr2	153974944	154000495	+	chr2:153973001-153973380	1669.8	0	0	Up	380	166.88	0	166.88	0	promoter	-1754
XR_386825.2	Gm32492	chr19	56669066	56674549	+	chr19:56668061-56668540	1662.7	0	0	Up	480	166.17	0	166.17	0	promoter	-766
NR_105998.1	Mir7031	chr5	121819273	121819208	-	chr5:121818381-121818980	1662.7	0	0	Up	600	166.17	0	166.17	0	promoter	593
XM_017320776.1	Srpk2	chr5	23542864	23504535	-	chr5:23542101-23542540	1655.6	0	0	Up	440	165.46	0	165.46	0	promoter	544
XM_011249759.2	Srpk2	chr5	23542847	23504535	-	chr5:23542101-23542540	1655.6	0	0	Up	440	165.46	0	165.46	0	promoter	527
XM_017320772.1	Srpk2	chr5	23542861	23506139	-	chr5:23542101-23542540	1655.6	0	0	Up	440	165.46	0	165.46	0	promoter	541
XM_017320773.1	Srpk2	chr5	23542861	23504535	-	chr5:23542101-23542540	1655.6	0	0	Up	440	165.46	0	165.46	0	promoter	541
XM_017320777.1	Srpk2	chr5	23542861	23504535	-	chr5:23542101-23542540	1655.6	0	0	Up	440	165.46	0	165.46	0	promoter	541
XM_017320775.1	Srpk2	chr5	23542870	23504535	-	chr5:23542101-23542540	1655.6	0	0	Up	440	165.46	0	165.46	0	promoter	550
XM_017320774.1	Srpk2	chr5	23542866	23504535	-	chr5:23542101-23542540	1655.6	0	0	Up	440	165.46	0	165.46	0	promoter	546
XM_006500123.3	Alkbh3	chr2	94010822	93980623	-	chr2:94010881-94011360	1655.6	0	0	Up	480	165.46	0	165.46	0	promoter	-298
XM_006500126.3	Alkbh3	chr2	94010822	93980623	-	chr2:94010881-94011360	1655.6	0	0	Up	480	165.46	0	165.46	0	promoter	-298
NM_026944.1	Alkbh3	chr2	94010730	93980633	-	chr2:94010881-94011360	1655.6	0	0	Up	480	165.46	0	165.46	0	promoter	-390
XM_006500125.2	Alkbh3	chr2	94010823	93994109	-	chr2:94010881-94011360	1655.6	0	0	Up	480	165.46	0	165.46	0	promoter	-297
NM_007416.4	Adra1b	chr11	43836489	43774604	-	chr11:43834421-43834840	1655.6	0	0	Up	420	165.46	0	165.46	0	promoter	1859
XR_388119.2	Gm33633	chr8	121168363	121166915	-	chr8:121169481-121170020	1655.6	0	0	Up	540	165.46	0	165.46	0	promoter	-1387
XR_378449.2	Gm34999	chr7	118259482	118280424	+	chr7:118259181-118259640	1655.6	0	0	Up	460	165.46	0	165.46	0	promoter	-72
NM_008796.3	Pctp	chr11	90002894	89982543	-	chr11:90001101-90001540	1655.6	0	0	Up	440	165.46	0	165.46	0	promoter	1574
NM_001316372.1	Pctp	chr11	90002894	89982543	-	chr11:90001101-90001540	1655.6	0	0	Up	440	165.46	0	165.46	0	promoter	1574
NM_007981.4	Acsl1	chr8	46471036	46536051	+	chr8:46471201-46471580	1655.6	0	0	Up	380	165.46	0	165.46	0	promoter	354
XM_006509264.3	Acsl1	chr8	46471297	46535624	+	chr8:46471201-46471580	1655.6	0	0	Up	380	165.46	0	165.46	0	promoter	93
XR_378936.2	Gm31050	chr8	46470951	46469990	-	chr8:46471201-46471580	1655.6	0	0	Up	380	165.46	0	165.46	0	promoter	-439
XM_006499085.2	Catsper2	chr2	121410464	121393023	-	chr2:121408701-121409120	1655.6	0	0	Up	420	165.46	0	165.46	0	promoter	1554
NM_001290742.1	Gpn2	chr4	133584372	133591735	+	chr4:133584321-133584700	1648.6	0	0	Up	380	164.76	0	164.76	0	promoter	138
NM_133884.2	Gpn2	chr4	133584372	133591735	+	chr4:133584321-133584700	1648.6	0	0	Up	380	164.76	0	164.76	0	promoter	138
XR_865368.1	Gm37915	chr1	40774552	40785367	+	chr1:40772401-40772780	1648.6	0	0	Up	380	164.76	0	164.76	0	promoter	-1962
XR_865366.2	Gm37915	chr1	40771235	40785367	+	chr1:40772401-40772780	1648.6	0	0	Up	380	164.76	0	164.76	0	promoter	1355
NM_001030296.4	Prr7	chr13	55464266	55473155	+	chr13:55463941-55464320	1648.6	0	0	Up	380	164.76	0	164.76	0	promoter	-136
XM_017315540.1	Prr7	chr13	55465792	55473162	+	chr13:55463941-55464320	1648.6	0	0	Up	380	164.76	0	164.76	0	promoter	-1662
XM_011241443.2	Zfand4	chr6	116290502	116330379	+	chr6:116292201-116292660	1641.5	0	0	Up	460	164.05	0	164.05	0	promoter	1928
XM_006539142.2	Rere	chr4	150281550	150621966	+	chr4:150281461-150281840	1641.5	0	0	Up	380	164.05	0	164.05	0	promoter	100
XM_006539141.2	Rere	chr4	150281550	150621966	+	chr4:150281461-150281840	1641.5	0	0	Up	380	164.05	0	164.05	0	promoter	100
XM_006539140.3	Rere	chr4	150281550	150621966	+	chr4:150281461-150281840	1641.5	0	0	Up	380	164.05	0	164.05	0	promoter	100
XM_006539143.2	Rere	chr4	150281549	150621966	+	chr4:150281461-150281840	1641.5	0	0	Up	380	164.05	0	164.05	0	promoter	101
XM_006539139.2	Rere	chr4	150281549	150621966	+	chr4:150281461-150281840	1641.5	0	0	Up	380	164.05	0	164.05	0	promoter	101
XM_006539138.2	Rere	chr4	150281549	150621966	+	chr4:150281461-150281840	1641.5	0	0	Up	380	164.05	0	164.05	0	promoter	101
XM_006539136.3	Rere	chr4	150281549	150621966	+	chr4:150281461-150281840	1641.5	0	0	Up	380	164.05	0	164.05	0	promoter	101
NM_001085492.1	Rere	chr4	150281915	150621966	+	chr4:150281461-150281840	1641.5	0	0	Up	380	164.05	0	164.05	0	promoter	-265
XR_381765.3	Gm31064	chr12	82478775	82474043	-	chr12:82479401-82479880	1641.5	0	0	Up	480	164.05	0	164.05	0	promoter	-865
XR_381767.3	Gm31064	chr12	82478772	82474043	-	chr12:82479401-82479880	1641.5	0	0	Up	480	164.05	0	164.05	0	promoter	-868
XM_006497799.3	Ralgds	chr2	28540798	28552822	+	chr2:28542081-28542520	1641.5	0	0	Up	440	164.05	0	164.05	0	promoter	1502
XM_011250939.1	LOC102632142	chr7	44273158	44267616	-	chr7:44273021-44273460	1641.5	0	0	Up	440	164.05	0	164.05	0	promoter	-82
XM_006541349.2	LOC102632142	chr7	44272547	44267616	-	chr7:44273021-44273460	1641.5	0	0	Up	440	164.05	0	164.05	0	promoter	-693
NM_010613.3	Khsrp	chr17	57031507	57021048	-	chr17:57031541-57031980	1641.5	0	0	Up	440	164.05	0	164.05	0	promoter	-253
XM_006500194.3	Wfdc3	chr2	164745826	164731301	-	chr2:164746101-164746560	1641.5	0	0	Up	460	164.05	0	164.05	0	promoter	-504
XM_006500193.2	Wfdc3	chr2	164745908	164731301	-	chr2:164746101-164746560	1641.5	0	0	Up	460	164.05	0	164.05	0	promoter	-422
NM_133763.1	Dnttip1	chr2	164746014	164768220	+	chr2:164746101-164746560	1641.5	0	0	Up	460	164.05	0	164.05	0	promoter	316
XM_006500192.2	Wfdc3	chr2	164745910	164731301	-	chr2:164746101-164746560	1641.5	0	0	Up	460	164.05	0	164.05	0	promoter	-420
XM_011243766.2	Osbp2	chr11	3773954	3703730	-	chr11:3772121-3772540	1641.5	0	0	Up	420	164.05	0	164.05	0	promoter	1624
XM_011243768.2	Osbp2	chr11	3773954	3703730	-	chr11:3772121-3772540	1641.5	0	0	Up	420	164.05	0	164.05	0	promoter	1624
XM_006529226.1	Trpm8	chr1	88306735	88388853	+	chr1:88304941-88305380	1641.5	0	0	Up	440	164.05	0	164.05	0	promoter	-1575
NM_134252.3	Trpm8	chr1	88306711	88388851	+	chr1:88304941-88305380	1641.5	0	0	Up	440	164.05	0	164.05	0	promoter	-1551
XM_017319118.1	Trpm8	chr1	88306735	88355244	+	chr1:88304941-88305380	1641.5	0	0	Up	440	164.05	0	164.05	0	promoter	-1575
XR_385142.1	Gm34625	chr17	4954197	4960852	+	chr17:4953001-4953500	1641.5	0	0	Up	500	164.05	0	164.05	0	promoter	-947
NR_040679.1	2310034O05Rik	chr5	100210691	100218049	+	chr5:100210121-100210540	1641.5	0	0	Up	420	164.05	0	164.05	0	promoter	-361
XR_376581.2	9530034E10Rik	chr4	117972377	117995297	+	chr4:117971841-117972280	1627.3	0	0	Up	440	162.63	0	162.63	0	promoter	-317
XR_386812.2	Gm31912	chr19	56105688	56109342	+	chr19:56106701-56107160	1627.3	0	0	Up	460	162.63	0	162.63	0	promoter	1242
NM_001030290.1	Rdh8	chr9	20818503	20826163	+	chr9:20819841-20820300	1627.3	0	0	Up	460	162.63	0	162.63	0	promoter	1567
XR_865926.2	Il15ra	chr2	11705623	11730647	+	chr2:11705541-11705980	1627.3	0	0	Up	440	162.63	0	162.63	0	promoter	137
NM_001271497.1	Il15ra	chr2	11705292	11733985	+	chr2:11705541-11705980	1627.3	0	0	Up	440	162.63	0	162.63	0	promoter	468
NR_073192.1	Il15ra	chr2	11705292	11733985	+	chr2:11705541-11705980	1627.3	0	0	Up	440	162.63	0	162.63	0	promoter	468
NM_001271498.1	Il15ra	chr2	11705292	11733985	+	chr2:11705541-11705980	1627.3	0	0	Up	440	162.63	0	162.63	0	promoter	468
NR_073191.1	Il15ra	chr2	11705292	11733985	+	chr2:11705541-11705980	1627.3	0	0	Up	440	162.63	0	162.63	0	promoter	468
NM_133836.2	Il15ra	chr2	11705292	11733985	+	chr2:11705541-11705980	1627.3	0	0	Up	440	162.63	0	162.63	0	promoter	468
NM_001271501.1	Il15ra	chr2	11705711	11733985	+	chr2:11705541-11705980	1627.3	0	0	Up	440	162.63	0	162.63	0	promoter	49
NM_001271500.1	Il15ra	chr2	11705711	11733985	+	chr2:11705541-11705980	1627.3	0	0	Up	440	162.63	0	162.63	0	promoter	49
NM_001271499.1	Il15ra	chr2	11705711	11733985	+	chr2:11705541-11705980	1627.3	0	0	Up	440	162.63	0	162.63	0	promoter	49
NM_008358.2	Il15ra	chr2	11705711	11733985	+	chr2:11705541-11705980	1627.3	0	0	Up	440	162.63	0	162.63	0	promoter	49
XM_011238959.2	Il15ra	chr2	11705627	11721390	+	chr2:11705541-11705980	1627.3	0	0	Up	440	162.63	0	162.63	0	promoter	133
XR_865925.1	Il15ra	chr2	11705636	11730647	+	chr2:11705541-11705980	1627.3	0	0	Up	440	162.63	0	162.63	0	promoter	124
XM_006497359.3	Il15ra	chr2	11705634	11733962	+	chr2:11705541-11705980	1627.3	0	0	Up	440	162.63	0	162.63	0	promoter	126
XM_006497362.3	Il15ra	chr2	11705633	11733962	+	chr2:11705541-11705980	1627.3	0	0	Up	440	162.63	0	162.63	0	promoter	127
XM_017315695.1	Il15ra	chr2	11705633	11733962	+	chr2:11705541-11705980	1627.3	0	0	Up	440	162.63	0	162.63	0	promoter	127
XM_006497358.3	Il15ra	chr2	11705633	11733962	+	chr2:11705541-11705980	1627.3	0	0	Up	440	162.63	0	162.63	0	promoter	127
XR_865924.2	Il15ra	chr2	11705630	11730647	+	chr2:11705541-11705980	1627.3	0	0	Up	440	162.63	0	162.63	0	promoter	130
XM_006497364.1	Il15ra	chr2	11705168	11733962	+	chr2:11705541-11705980	1627.3	0	0	Up	440	162.63	0	162.63	0	promoter	592
XM_006497360.2	Il15ra	chr2	11705636	11733962	+	chr2:11705541-11705980	1627.3	0	0	Up	440	162.63	0	162.63	0	promoter	124
XM_006496783.2	Rcsd1	chr1	165710063	165648944	-	chr1:165710601-165711060	1627.3	0	0	Up	460	162.63	0	162.63	0	promoter	-767
XM_011238794.1	Rcsd1	chr1	165710063	165648944	-	chr1:165710601-165711060	1627.3	0	0	Up	460	162.63	0	162.63	0	promoter	-767
XM_006496781.1	Rcsd1	chr1	165710063	165648944	-	chr1:165710601-165711060	1627.3	0	0	Up	460	162.63	0	162.63	0	promoter	-767
XM_006496784.1	Rcsd1	chr1	165710063	165648944	-	chr1:165710601-165711060	1627.3	0	0	Up	460	162.63	0	162.63	0	promoter	-767
NR_106117.1	Mir7657	chr3	122541681	122541624	-	chr3:122540301-122540760	1627.3	0	0	Up	460	162.63	0	162.63	0	promoter	1151
NM_001301728.1	Fdx1	chr9	51963602	51944970	-	chr9:51964521-51964960	1627.3	0	0	Up	440	162.63	0	162.63	0	promoter	-1138
NM_007996.2	Fdx1	chr9	51963602	51943022	-	chr9:51964521-51964960	1627.3	0	0	Up	440	162.63	0	162.63	0	promoter	-1138
NM_177905.3	Piwil4	chr9	14740733	14702357	-	chr9:14741921-14742380	1613.2	0	0	Up	460	161.22	0	161.22	0	promoter	-1417
XM_017313437.1	Piwil4	chr9	14740765	14701781	-	chr9:14741921-14742380	1613.2	0	0	Up	460	161.22	0	161.22	0	promoter	-1385
NM_011197.3	Ptgfrn	chr3	101110166	101040235	-	chr3:101108361-101108820	1613.2	0	0	Up	460	161.22	0	161.22	0	promoter	1576
NM_001305185.1	Plekha7	chr7	116308376	116123484	-	chr7:116307861-116308300	1613.2	0	0	Up	440	161.22	0	161.22	0	promoter	296
XM_017322186.1	Plekha7	chr7	116308383	116123718	-	chr7:116307861-116308300	1613.2	0	0	Up	440	161.22	0	161.22	0	promoter	303
NM_178646.4	Tigd5	chr15	75909734	75914535	+	chr15:75908381-75908820	1613.2	0	0	Up	440	161.22	0	161.22	0	promoter	-1134
XM_006521267.3	Eef1d	chr15	75909577	75895487	-	chr15:75908381-75908820	1613.2	0	0	Up	440	161.22	0	161.22	0	promoter	977
XM_006521269.2	Eef1d	chr15	75909349	75895487	-	chr15:75908381-75908820	1613.2	0	0	Up	440	161.22	0	161.22	0	promoter	749
NM_029663.2	Eef1d	chr15	75909344	75894795	-	chr15:75908381-75908820	1613.2	0	0	Up	440	161.22	0	161.22	0	promoter	744
NM_023240.3	Eef1d	chr15	75909344	75894795	-	chr15:75908381-75908820	1613.2	0	0	Up	440	161.22	0	161.22	0	promoter	744
NM_001285432.1	Eef1d	chr15	75909344	75894795	-	chr15:75908381-75908820	1613.2	0	0	Up	440	161.22	0	161.22	0	promoter	744
NM_001285430.1	Eef1d	chr15	75909344	75894795	-	chr15:75908381-75908820	1613.2	0	0	Up	440	161.22	0	161.22	0	promoter	744
NM_001285434.1	Eef1d	chr15	75909344	75894795	-	chr15:75908381-75908820	1613.2	0	0	Up	440	161.22	0	161.22	0	promoter	744
NM_001285433.1	Eef1d	chr15	75909344	75894795	-	chr15:75908381-75908820	1613.2	0	0	Up	440	161.22	0	161.22	0	promoter	744
XM_006521273.2	Eef1d	chr15	75909547	75895487	-	chr15:75908381-75908820	1613.2	0	0	Up	440	161.22	0	161.22	0	promoter	947
XM_006521261.3	Eef1d	chr15	75909343	75895487	-	chr15:75908381-75908820	1613.2	0	0	Up	440	161.22	0	161.22	0	promoter	743
XM_006521262.3	Eef1d	chr15	75909343	75895487	-	chr15:75908381-75908820	1613.2	0	0	Up	440	161.22	0	161.22	0	promoter	743
XM_006521272.2	Eef1d	chr15	75909348	75895487	-	chr15:75908381-75908820	1613.2	0	0	Up	440	161.22	0	161.22	0	promoter	748
XM_006521275.2	Eef1d	chr15	75909348	75895487	-	chr15:75908381-75908820	1613.2	0	0	Up	440	161.22	0	161.22	0	promoter	748
XM_006521264.3	Eef1d	chr15	75909341	75895487	-	chr15:75908381-75908820	1613.2	0	0	Up	440	161.22	0	161.22	0	promoter	741
XM_006521265.3	Eef1d	chr15	75909345	75895487	-	chr15:75908381-75908820	1613.2	0	0	Up	440	161.22	0	161.22	0	promoter	745
NM_001285429.1	Eef1d	chr15	75909556	75894795	-	chr15:75908381-75908820	1613.2	0	0	Up	440	161.22	0	161.22	0	promoter	956
NM_001285431.1	Eef1d	chr15	75909556	75894795	-	chr15:75908381-75908820	1613.2	0	0	Up	440	161.22	0	161.22	0	promoter	956
XM_017316725.1	Eef1d	chr15	75909354	75895487	-	chr15:75908381-75908820	1613.2	0	0	Up	440	161.22	0	161.22	0	promoter	754
XM_006521271.1	Eef1d	chr15	75909354	75895487	-	chr15:75908381-75908820	1613.2	0	0	Up	440	161.22	0	161.22	0	promoter	754
XM_006521274.1	Eef1d	chr15	75909354	75895487	-	chr15:75908381-75908820	1613.2	0	0	Up	440	161.22	0	161.22	0	promoter	754
XM_006521268.3	Eef1d	chr15	75909307	75895487	-	chr15:75908381-75908820	1613.2	0	0	Up	440	161.22	0	161.22	0	promoter	707
XR_001783950.1	LOC108168889	chr3	103732597	103721787	-	chr3:103732901-103733460	1613.2	0	0	Up	560	161.22	0	161.22	0	promoter	-583
NR_126325.1	Gzmm	chr10	79689019	79695261	+	chr10:79686841-79687300	1613.2	0	0	Up	460	161.22	0	161.22	0	promoter	-1949
NM_001302485.1	Gzmm	chr10	79689019	79695261	+	chr10:79686841-79687300	1613.2	0	0	Up	460	161.22	0	161.22	0	promoter	-1949
NM_008504.3	Gzmm	chr10	79689019	79695261	+	chr10:79686841-79687300	1613.2	0	0	Up	460	161.22	0	161.22	0	promoter	-1949
XM_006526916.1	Vax1	chr19	59169782	59164479	-	chr19:59168321-59168780	1613.2	0	0	Up	460	161.22	0	161.22	0	promoter	1232
NM_009501.2	Vax1	chr19	59170029	59164484	-	chr19:59168321-59168780	1613.2	0	0	Up	460	161.22	0	161.22	0	promoter	1479
NM_019745.4	Pdcd10	chr3	75556852	75516489	-	chr3:75555801-75556240	1613.2	0	0	Up	440	161.22	0	161.22	0	promoter	832
NM_009250.2	Serpini1	chr3	75557532	75642523	+	chr3:75555801-75556240	1613.2	0	0	Up	440	161.22	0	161.22	0	promoter	-1512
XM_006501225.3	Serpini1	chr3	75557532	75642356	+	chr3:75555801-75556240	1613.2	0	0	Up	440	161.22	0	161.22	0	promoter	-1512
NM_177224.2	Chd9	chr8	90828834	91054508	+	chr8:90828421-90828880	1613.2	0	0	Up	460	161.22	0	161.22	0	promoter	-184
XM_017312520.1	Chd9	chr8	90828356	91054516	+	chr8:90828421-90828880	1613.2	0	0	Up	460	161.22	0	161.22	0	promoter	294
XM_006530570.3	Chd9	chr8	90828356	91054516	+	chr8:90828421-90828880	1613.2	0	0	Up	460	161.22	0	161.22	0	promoter	294
XM_017312519.1	Chd9	chr8	90828356	91054516	+	chr8:90828421-90828880	1613.2	0	0	Up	460	161.22	0	161.22	0	promoter	294
XM_017312517.1	Chd9	chr8	90828356	91054516	+	chr8:90828421-90828880	1613.2	0	0	Up	460	161.22	0	161.22	0	promoter	294
XM_011248273.2	Chd9	chr8	90828493	91054461	+	chr8:90828421-90828880	1613.2	0	0	Up	460	161.22	0	161.22	0	promoter	157
XM_011248272.2	Chd9	chr8	90828493	91054461	+	chr8:90828421-90828880	1613.2	0	0	Up	460	161.22	0	161.22	0	promoter	157
XM_011241421.2	Slc35b4	chr6	34177077	34155874	-	chr6:34178381-34178820	1613.2	0	0	Up	440	161.22	0	161.22	0	promoter	-1523
XR_868963.2	Gm13855	chr6	34177167	34179377	+	chr6:34178381-34178820	1613.2	0	0	Up	440	161.22	0	161.22	0	promoter	1433
NM_021435.3	Slc35b4	chr6	34177054	34155878	-	chr6:34178381-34178820	1613.2	0	0	Up	440	161.22	0	161.22	0	promoter	-1546
XM_006501885.3	2410004B18Rik	chr3	145938003	145944829	+	chr3:145939441-145939900	1613.2	0	0	Up	460	161.22	0	161.22	0	promoter	1667
NM_025555.4	2410004B18Rik	chr3	145938031	145944275	+	chr3:145939441-145939900	1613.2	0	0	Up	460	161.22	0	161.22	0	promoter	1639
XR_877577.1	Gm41782	chr18	77061333	77060491	-	chr18:77061221-77061660	1613.2	0	0	Up	440	161.22	0	161.22	0	promoter	-107
XR_001778047.1	LOC108167409	chr7	16922010	16923538	+	chr7:16923721-16924100	1606.1	0	0	Up	380	160.51	0	160.51	0	promoter	1900
NM_007590.3	Calm3	chr7	16924032	16915378	-	chr7:16923721-16924100	1606.1	0	0	Up	380	160.51	0	160.51	0	promoter	122
XM_017314561.1	Map2k4	chr11	65745697	65688267	-	chr11:65743941-65744320	1606.1	0	0	Up	380	160.51	0	160.51	0	promoter	1567
NM_001276502.1	Vps13d	chr4	145190666	144972621	-	chr4:145190121-145190560	1599.1	0	0	Up	440	159.81	0	159.81	0	promoter	326
XR_866533.2	Gm31473	chr2	92041855	92043469	+	chr2:92043481-92043920	1599.1	0	0	Up	440	159.81	0	159.81	0	promoter	1845
XM_017320692.1	Slc8b1	chr5	120511167	120527814	+	chr5:120510321-120510780	1599.1	0	0	Up	460	159.81	0	159.81	0	promoter	-617
XM_006530174.1	Slc8b1	chr5	120511167	120534024	+	chr5:120510321-120510780	1599.1	0	0	Up	460	159.81	0	159.81	0	promoter	-617
XM_006530175.1	Slc8b1	chr5	120511167	120534024	+	chr5:120510321-120510780	1599.1	0	0	Up	460	159.81	0	159.81	0	promoter	-617
NM_001177594.1	Slc8b1	chr5	120511191	120534024	+	chr5:120510321-120510780	1599.1	0	0	Up	460	159.81	0	159.81	0	promoter	-641
NM_001177595.1	Slc8b1	chr5	120511191	120534024	+	chr5:120510321-120510780	1599.1	0	0	Up	460	159.81	0	159.81	0	promoter	-641
NM_133221.2	Slc8b1	chr5	120511191	120534024	+	chr5:120510321-120510780	1599.1	0	0	Up	460	159.81	0	159.81	0	promoter	-641
XM_006538570.2	Hp1bp3	chr4	138217201	138243149	+	chr4:138215381-138215820	1599.1	0	0	Up	440	159.81	0	159.81	0	promoter	-1601
XR_001784095.1	Hp1bp3	chr4	138217007	138231972	+	chr4:138215381-138215820	1599.1	0	0	Up	440	159.81	0	159.81	0	promoter	-1407
XM_006538566.3	Hp1bp3	chr4	138217007	138243160	+	chr4:138215381-138215820	1599.1	0	0	Up	440	159.81	0	159.81	0	promoter	-1407
XM_006538565.3	Hp1bp3	chr4	138217007	138243160	+	chr4:138215381-138215820	1599.1	0	0	Up	440	159.81	0	159.81	0	promoter	-1407
XR_001784094.1	Hp1bp3	chr4	138217007	138243160	+	chr4:138215381-138215820	1599.1	0	0	Up	440	159.81	0	159.81	0	promoter	-1407
XM_006538567.3	Hp1bp3	chr4	138217007	138243149	+	chr4:138215381-138215820	1599.1	0	0	Up	440	159.81	0	159.81	0	promoter	-1407
XM_017319985.1	Hp1bp3	chr4	138216618	138243160	+	chr4:138215381-138215820	1599.1	0	0	Up	440	159.81	0	159.81	0	promoter	-1018
NM_001285480.1	Hp1bp3	chr4	138216611	138244683	+	chr4:138215381-138215820	1599.1	0	0	Up	440	159.81	0	159.81	0	promoter	-1011
NM_001122896.2	Hp1bp3	chr4	138216611	138244683	+	chr4:138215381-138215820	1599.1	0	0	Up	440	159.81	0	159.81	0	promoter	-1011
NM_001285481.1	Hp1bp3	chr4	138216611	138244683	+	chr4:138215381-138215820	1599.1	0	0	Up	440	159.81	0	159.81	0	promoter	-1011
NM_001285479.1	Hp1bp3	chr4	138216611	138244683	+	chr4:138215381-138215820	1599.1	0	0	Up	440	159.81	0	159.81	0	promoter	-1011
NM_010470.3	Hp1bp3	chr4	138216611	138244683	+	chr4:138215381-138215820	1599.1	0	0	Up	440	159.81	0	159.81	0	promoter	-1011
NM_001285478.1	Hp1bp3	chr4	138216611	138244683	+	chr4:138215381-138215820	1599.1	0	0	Up	440	159.81	0	159.81	0	promoter	-1011
XM_006538568.3	Hp1bp3	chr4	138217300	138243149	+	chr4:138215381-138215820	1599.1	0	0	Up	440	159.81	0	159.81	0	promoter	-1700
NM_001122897.2	Hp1bp3	chr4	138217126	138244683	+	chr4:138215381-138215820	1599.1	0	0	Up	440	159.81	0	159.81	0	promoter	-1526
XM_017320800.1	Tpst2	chr5	112297617	112315356	+	chr5:112298741-112299180	1599.1	0	0	Up	440	159.81	0	159.81	0	promoter	1343
XR_001779569.1	LOC108167750	chr1	180209089	180202068	-	chr1:180207801-180208240	1599.1	0	0	Up	440	159.81	0	159.81	0	promoter	1069
NM_001033765.2	1700071K01Rik	chr11	81573539	81572501	-	chr11:81573181-81573640	1599.1	0	0	Up	460	159.81	0	159.81	0	promoter	129
NM_011394.3	Slc20a2	chr8	22476699	22569616	+	chr8:22476521-22476900	1599.1	0	0	Up	380	159.81	0	159.81	0	promoter	11
XM_006509043.2	Slc20a2	chr8	22476959	22569616	+	chr8:22476521-22476900	1599.1	0	0	Up	380	159.81	0	159.81	0	promoter	-249
NM_001012667.2	Smim19	chr8	22476879	22462613	-	chr8:22476521-22476900	1599.1	0	0	Up	380	159.81	0	159.81	0	promoter	169
NM_001146117.1	Smim19	chr8	22476879	22462613	-	chr8:22476521-22476900	1599.1	0	0	Up	380	159.81	0	159.81	0	promoter	169
XM_006498641.1	Cbfa2t2	chr2	154436462	154539356	+	chr2:154436161-154436560	1592	0	0	Up	400	159.1	0	159.1	0	promoter	-102
XM_006498642.2	Cbfa2t2	chr2	154436462	154539356	+	chr2:154436161-154436560	1592	0	0	Up	400	159.1	0	159.1	0	promoter	-102
NM_001285446.1	Cbfa2t2	chr2	154436483	154539356	+	chr2:154436161-154436560	1592	0	0	Up	400	159.1	0	159.1	0	promoter	-123
NM_009823.1	Cbfa2t2	chr2	154436483	154539356	+	chr2:154436161-154436560	1592	0	0	Up	400	159.1	0	159.1	0	promoter	-123
NM_172860.2	Cbfa2t2	chr2	154436483	154539356	+	chr2:154436161-154436560	1592	0	0	Up	400	159.1	0	159.1	0	promoter	-123
NR_104334.1	Gm38436	chr15	102746909	102746440	-	chr15:102746821-102747200	1592	0	0	Up	380	159.1	0	159.1	0	promoter	-101
NR_038024.1	4930486F22Rik	chr10	86095853	86113586	+	chr10:86097401-86097940	1592	0	0	Up	540	159.1	0	159.1	0	promoter	1817
XM_011242164.2	Ddhd2	chr8	25753146	25725345	-	chr8:25754141-25754520	1592	0	0	Up	380	159.1	0	159.1	0	promoter	-1184
NM_028102.1	Ddhd2	chr8	25754280	25725323	-	chr8:25754141-25754520	1592	0	0	Up	380	159.1	0	159.1	0	promoter	-50
XR_378791.3	Ddhd2	chr8	25754407	25734776	-	chr8:25754141-25754520	1592	0	0	Up	380	159.1	0	159.1	0	promoter	77
XM_006509197.3	Ddhd2	chr8	25754407	25725345	-	chr8:25754141-25754520	1592	0	0	Up	380	159.1	0	159.1	0	promoter	77
XR_001778472.1	Ddhd2	chr8	25754274	25734776	-	chr8:25754141-25754520	1592	0	0	Up	380	159.1	0	159.1	0	promoter	-56
XM_006509200.3	Ddhd2	chr8	25754274	25746894	-	chr8:25754141-25754520	1592	0	0	Up	380	159.1	0	159.1	0	promoter	-56
XR_001778471.1	Ddhd2	chr8	25754274	25725345	-	chr8:25754141-25754520	1592	0	0	Up	380	159.1	0	159.1	0	promoter	-56
XM_011242160.2	Ddhd2	chr8	25754274	25725345	-	chr8:25754141-25754520	1592	0	0	Up	380	159.1	0	159.1	0	promoter	-56
XR_001778473.1	Ddhd2	chr8	25754274	25725345	-	chr8:25754141-25754520	1592	0	0	Up	380	159.1	0	159.1	0	promoter	-56
XM_006509198.3	Ddhd2	chr8	25754163	25725345	-	chr8:25754141-25754520	1592	0	0	Up	380	159.1	0	159.1	0	promoter	-167
NM_001008424.2	Cdsn	chr17	35552127	35557180	+	chr17:35551441-35552080	1584.9	0	0	Up	640	158.39	0	158.39	0	promoter	-367
NR_130646.1	9130409J20Rik	chr11	66957893	66965014	+	chr11:66956661-66957100	1584.9	0	0	Up	440	158.39	0	158.39	0	promoter	-1013
NR_130645.1	9130409J20Rik	chr11	66956637	66965014	+	chr11:66956661-66957100	1584.9	0	0	Up	440	158.39	0	158.39	0	promoter	243
NR_130315.1	9130409J20Rik	chr11	66956637	66965014	+	chr11:66956661-66957100	1584.9	0	0	Up	440	158.39	0	158.39	0	promoter	243
XR_387753.1	Fam92b	chr8	120177486	120169726	-	chr8:120175701-120176380	1584.9	0	0	Up	680	158.39	0	158.39	0	promoter	1446
NM_001033980.2	Fam92b	chr8	120177469	120166396	-	chr8:120175701-120176380	1584.9	0	0	Up	680	158.39	0	158.39	0	promoter	1429
XR_878842.1	Fam92b	chr8	120177486	120169758	-	chr8:120175701-120176380	1584.9	0	0	Up	680	158.39	0	158.39	0	promoter	1446
XM_011248431.1	Fam92b	chr8	120177486	120166396	-	chr8:120175701-120176380	1584.9	0	0	Up	680	158.39	0	158.39	0	promoter	1446
XM_011248429.1	Fam92b	chr8	120177486	120166396	-	chr8:120175701-120176380	1584.9	0	0	Up	680	158.39	0	158.39	0	promoter	1446
XM_011248434.1	Fam92b	chr8	120177486	120166396	-	chr8:120175701-120176380	1584.9	0	0	Up	680	158.39	0	158.39	0	promoter	1446
NR_105756.1	Mir6338	chr11	72388755	72388864	+	chr11:72388441-72388900	1584.9	0	0	Up	460	158.39	0	158.39	0	promoter	-85
NR_102395.1	Fgf18	chr11	33147400	33116969	-	chr11:33148221-33148660	1584.9	0	0	Up	440	158.39	0	158.39	0	promoter	-1040
NM_008005.2	Fgf18	chr11	33147400	33116969	-	chr11:33148221-33148660	1584.9	0	0	Up	440	158.39	0	158.39	0	promoter	-1040
NM_008152.3	Gpr65	chr12	98268634	98276722	+	chr12:98267781-98268220	1584.9	0	0	Up	440	158.39	0	158.39	0	promoter	-634
NM_026831.1	Mybphl	chr3	108364910	108380057	+	chr3:108364661-108365100	1584.9	0	0	Up	440	158.39	0	158.39	0	promoter	-30
NM_010984.1	Olfr263	chr13	21132776	21133730	+	chr13:21131321-21131780	1584.9	0	0	Up	460	158.39	0	158.39	0	promoter	-1226
NM_029537.1	Tmem98	chr11	80810414	80822033	+	chr11:80811061-80811500	1584.9	0	0	Up	440	158.39	0	158.39	0	promoter	866
XM_006518963.3	Arhgap22	chr14	33350838	33369936	+	chr14:33352361-33352800	1584.9	0	0	Up	440	158.39	0	158.39	0	promoter	1742
NM_023662.3	Pcm1	chr8	41239758	41334087	+	chr8:41239661-41240080	1584.9	0	0	Up	420	158.39	0	158.39	0	promoter	112
XM_006509304.2	Pcm1	chr8	41239640	41321931	+	chr8:41239661-41240080	1584.9	0	0	Up	420	158.39	0	158.39	0	promoter	230
XM_011242179.1	Pcm1	chr8	41239640	41313982	+	chr8:41239661-41240080	1584.9	0	0	Up	420	158.39	0	158.39	0	promoter	230
XM_006509299.2	Pcm1	chr8	41239640	41334087	+	chr8:41239661-41240080	1584.9	0	0	Up	420	158.39	0	158.39	0	promoter	230
XM_017312615.1	Pcm1	chr8	41239640	41334087	+	chr8:41239661-41240080	1584.9	0	0	Up	420	158.39	0	158.39	0	promoter	230
XM_006509302.2	Pcm1	chr8	41239640	41334087	+	chr8:41239661-41240080	1584.9	0	0	Up	420	158.39	0	158.39	0	promoter	230
XM_006509301.2	Pcm1	chr8	41239640	41334087	+	chr8:41239661-41240080	1584.9	0	0	Up	420	158.39	0	158.39	0	promoter	230
XR_001778411.1	Pcm1	chr8	41239640	41334087	+	chr8:41239661-41240080	1584.9	0	0	Up	420	158.39	0	158.39	0	promoter	230
XM_006509300.2	Pcm1	chr8	41239640	41334087	+	chr8:41239661-41240080	1584.9	0	0	Up	420	158.39	0	158.39	0	promoter	230
XM_006509298.2	Pcm1	chr8	41239640	41334087	+	chr8:41239661-41240080	1584.9	0	0	Up	420	158.39	0	158.39	0	promoter	230
NM_181394.3	Anapc13	chr9	102626295	102634244	+	chr9:102627101-102627520	1584.9	0	0	Up	420	158.39	0	158.39	0	promoter	1015
XM_017313414.1	Cep63	chr9	102626546	102586581	-	chr9:102627101-102627520	1584.9	0	0	Up	420	158.39	0	158.39	0	promoter	-764
XM_006511806.3	Anapc13	chr9	102626599	102634242	+	chr9:102627101-102627520	1584.9	0	0	Up	420	158.39	0	158.39	0	promoter	711
XM_017313411.1	Cep63	chr9	102625896	102586581	-	chr9:102627101-102627520	1584.9	0	0	Up	420	158.39	0	158.39	0	promoter	-1414
XM_017313409.1	Cep63	chr9	102626239	102586581	-	chr9:102627101-102627520	1584.9	0	0	Up	420	158.39	0	158.39	0	promoter	-1071
NM_001081122.1	Cep63	chr9	102626124	102586577	-	chr9:102627101-102627520	1584.9	0	0	Up	420	158.39	0	158.39	0	promoter	-1186
NM_001301689.1	Cep63	chr9	102626124	102586577	-	chr9:102627101-102627520	1584.9	0	0	Up	420	158.39	0	158.39	0	promoter	-1186
XM_006511744.3	Cep63	chr9	102626356	102586581	-	chr9:102627101-102627520	1584.9	0	0	Up	420	158.39	0	158.39	0	promoter	-954
XM_006511745.3	Cep63	chr9	102626356	102586581	-	chr9:102627101-102627520	1584.9	0	0	Up	420	158.39	0	158.39	0	promoter	-954
XM_006511747.3	Cep63	chr9	102626356	102586581	-	chr9:102627101-102627520	1584.9	0	0	Up	420	158.39	0	158.39	0	promoter	-954
XM_017313415.1	Cep63	chr9	102626377	102586581	-	chr9:102627101-102627520	1584.9	0	0	Up	420	158.39	0	158.39	0	promoter	-933
XM_006511807.3	Anapc13	chr9	102626727	102634244	+	chr9:102627101-102627520	1584.9	0	0	Up	420	158.39	0	158.39	0	promoter	583
XM_017313412.1	Cep63	chr9	102626230	102586581	-	chr9:102627101-102627520	1584.9	0	0	Up	420	158.39	0	158.39	0	promoter	-1080
XM_011242882.1	Cep63	chr9	102626255	102586581	-	chr9:102627101-102627520	1584.9	0	0	Up	420	158.39	0	158.39	0	promoter	-1055
XM_011242884.1	Cep63	chr9	102626255	102586581	-	chr9:102627101-102627520	1584.9	0	0	Up	420	158.39	0	158.39	0	promoter	-1055
XM_006511739.1	Cep63	chr9	102626255	102586581	-	chr9:102627101-102627520	1584.9	0	0	Up	420	158.39	0	158.39	0	promoter	-1055
XM_011242883.1	Cep63	chr9	102626255	102586581	-	chr9:102627101-102627520	1584.9	0	0	Up	420	158.39	0	158.39	0	promoter	-1055
XM_006511741.1	Cep63	chr9	102626255	102586581	-	chr9:102627101-102627520	1584.9	0	0	Up	420	158.39	0	158.39	0	promoter	-1055
XM_017313413.1	Cep63	chr9	102626255	102586581	-	chr9:102627101-102627520	1584.9	0	0	Up	420	158.39	0	158.39	0	promoter	-1055
XM_011242891.2	Cep63	chr9	102625897	102588875	-	chr9:102627101-102627520	1584.9	0	0	Up	420	158.39	0	158.39	0	promoter	-1413
XM_017313406.1	Cep63	chr9	102625897	102586581	-	chr9:102627101-102627520	1584.9	0	0	Up	420	158.39	0	158.39	0	promoter	-1413
XR_001778922.1	Cep63	chr9	102625897	102586581	-	chr9:102627101-102627520	1584.9	0	0	Up	420	158.39	0	158.39	0	promoter	-1413
XM_011242890.2	Cep63	chr9	102625897	102586581	-	chr9:102627101-102627520	1584.9	0	0	Up	420	158.39	0	158.39	0	promoter	-1413
XR_001778924.1	Cep63	chr9	102625897	102586581	-	chr9:102627101-102627520	1584.9	0	0	Up	420	158.39	0	158.39	0	promoter	-1413
XM_011242886.2	Cep63	chr9	102625897	102586581	-	chr9:102627101-102627520	1584.9	0	0	Up	420	158.39	0	158.39	0	promoter	-1413
XM_017313408.1	Cep63	chr9	102625897	102586581	-	chr9:102627101-102627520	1584.9	0	0	Up	420	158.39	0	158.39	0	promoter	-1413
XR_001778923.1	Cep63	chr9	102625897	102586581	-	chr9:102627101-102627520	1584.9	0	0	Up	420	158.39	0	158.39	0	promoter	-1413
XM_017313407.1	Cep63	chr9	102625897	102586581	-	chr9:102627101-102627520	1584.9	0	0	Up	420	158.39	0	158.39	0	promoter	-1413
XM_011242885.2	Cep63	chr9	102625897	102586581	-	chr9:102627101-102627520	1584.9	0	0	Up	420	158.39	0	158.39	0	promoter	-1413
NM_009112.2	S100a10	chr3	93555116	93564645	+	chr3:93555841-93556300	1584.9	0	0	Up	460	158.39	0	158.39	0	promoter	954
XM_017319508.1	S100a10	chr3	93555067	93564645	+	chr3:93555841-93556300	1584.9	0	0	Up	460	158.39	0	158.39	0	promoter	1003
XR_001785012.1	Gm38732	chr5	142500742	142514411	+	chr5:142501041-142501460	1584.9	0	0	Up	420	158.39	0	158.39	0	promoter	508
XM_006530075.3	Sirpb1a	chr3	15411905	15371660	-	chr3:15410521-15410960	1584.9	0	0	Up	440	158.39	0	158.39	0	promoter	1165
XM_006521223.3	Shank3	chr15	89499707	89557840	+	chr15:89501301-89501740	1584.9	0	0	Up	440	158.39	0	158.39	0	promoter	1813
XM_017316717.1	Shank3	chr15	89499704	89534407	+	chr15:89501301-89501740	1584.9	0	0	Up	440	158.39	0	158.39	0	promoter	1816
XM_006521221.2	Shank3	chr15	89499707	89557619	+	chr15:89501301-89501740	1584.9	0	0	Up	440	158.39	0	158.39	0	promoter	1813
XM_006521224.3	Shank3	chr15	89499707	89560261	+	chr15:89501301-89501740	1584.9	0	0	Up	440	158.39	0	158.39	0	promoter	1813
XM_017316715.1	Shank3	chr15	89499704	89560261	+	chr15:89501301-89501740	1584.9	0	0	Up	440	158.39	0	158.39	0	promoter	1816
NM_021423.3	Shank3	chr15	89499856	89560261	+	chr15:89501301-89501740	1584.9	0	0	Up	440	158.39	0	158.39	0	promoter	1664
XM_006521220.2	Shank3	chr15	89499709	89560261	+	chr15:89501301-89501740	1584.9	0	0	Up	440	158.39	0	158.39	0	promoter	1811
XM_017316716.1	Shank3	chr15	89499704	89557861	+	chr15:89501301-89501740	1584.9	0	0	Up	440	158.39	0	158.39	0	promoter	1816
XM_017316714.1	Shank3	chr15	89499704	89558128	+	chr15:89501301-89501740	1584.9	0	0	Up	440	158.39	0	158.39	0	promoter	1816
XM_006521222.2	Shank3	chr15	89499707	89558198	+	chr15:89501301-89501740	1584.9	0	0	Up	440	158.39	0	158.39	0	promoter	1813
NM_194345.1	Fam160b2	chr14	70599835	70583294	-	chr14:70599721-70600100	1577.8	0	0	Up	380	157.68	0	157.68	0	promoter	-75
XR_875650.2	LOC105246034	chr15	98954065	98979400	+	chr15:98955501-98955960	1577.8	0	0	Up	460	157.68	0	157.68	0	promoter	1665
XR_875649.2	LOC105246034	chr15	98954065	98979400	+	chr15:98955501-98955960	1577.8	0	0	Up	460	157.68	0	157.68	0	promoter	1665
XM_006509250.3	Slc7a2	chr8	40892118	40922070	+	chr8:40892661-40893100	1570.8	0	0	Up	440	156.98	0	156.98	0	promoter	762
XM_006509251.3	Slc7a2	chr8	40892128	40922070	+	chr8:40892661-40893100	1570.8	0	0	Up	440	156.98	0	156.98	0	promoter	752
XM_006500176.2	Fsip1	chr2	118256987	118135478	-	chr2:118257921-118258380	1570.8	0	0	Up	460	156.98	0	156.98	0	promoter	-1163
XM_006500180.2	Fsip1	chr2	118256987	118244665	-	chr2:118257921-118258380	1570.8	0	0	Up	460	156.98	0	156.98	0	promoter	-1163
XM_006500178.2	Fsip1	chr2	118256987	118204886	-	chr2:118257921-118258380	1570.8	0	0	Up	460	156.98	0	156.98	0	promoter	-1163
XM_006500179.2	Fsip1	chr2	118256987	118204886	-	chr2:118257921-118258380	1570.8	0	0	Up	460	156.98	0	156.98	0	promoter	-1163
XM_006500177.3	Fsip1	chr2	118256987	118135479	-	chr2:118257921-118258380	1570.8	0	0	Up	460	156.98	0	156.98	0	promoter	-1163
NM_027759.3	Fsip1	chr2	118256966	118204887	-	chr2:118257921-118258380	1570.8	0	0	Up	460	156.98	0	156.98	0	promoter	-1184
XR_001783179.1	Fsip1	chr2	118256987	118130260	-	chr2:118257921-118258380	1570.8	0	0	Up	460	156.98	0	156.98	0	promoter	-1163
XM_006500175.2	Fsip1	chr2	118256987	118130260	-	chr2:118257921-118258380	1570.8	0	0	Up	460	156.98	0	156.98	0	promoter	-1163
XR_877625.1	Gm41797	chr18	83295152	83299815	+	chr18:83293641-83294100	1570.8	0	0	Up	460	156.98	0	156.98	0	promoter	-1282
XR_877624.1	Gm41797	chr18	83295152	83299815	+	chr18:83293641-83294100	1570.8	0	0	Up	460	156.98	0	156.98	0	promoter	-1282
NM_001281979.1	Mup9	chr4	60421952	60418045	-	chr4:60422221-60422680	1570.8	0	0	Up	460	156.98	0	156.98	0	promoter	-498
XM_006537480.2	Mup9	chr4	60421961	60418045	-	chr4:60422221-60422680	1570.8	0	0	Up	460	156.98	0	156.98	0	promoter	-489
NM_011436.3	Sorl1	chr9	42124289	41968488	-	chr9:42124621-42125000	1570.8	0	0	Up	380	156.98	0	156.98	0	promoter	-521
NM_146726.1	Olfr514	chr7	108825997	108825064	-	chr7:108826661-108827120	1570.8	0	0	Up	460	156.98	0	156.98	0	promoter	-893
NR_045361.1	4921531P14Rik	chr18	83325884	83292791	-	chr18:83325721-83326240	1570.8	0	0	Up	520	156.98	0	156.98	0	promoter	-96
NR_130996.1	4930511A08Rik	chr6	94237442	94132922	-	chr6:94239021-94239480	1570.8	0	0	Up	460	156.98	0	156.98	0	promoter	-1808
XM_006521446.3	Cyth4	chr15	78597141	78622014	+	chr15:78595781-78596220	1570.8	0	0	Up	440	156.98	0	156.98	0	promoter	-1141
NM_028195.3	Cyth4	chr15	78597046	78622019	+	chr15:78595781-78596220	1570.8	0	0	Up	440	156.98	0	156.98	0	promoter	-1046
NM_007412.2	Gpr182	chr10	127751798	127749601	-	chr10:127749781-127750220	1570.8	0	0	Up	440	156.98	0	156.98	0	promoter	1798
XM_006534896.3	Lrrc8d	chr5	105731591	105815215	+	chr5:105729981-105730440	1570.8	0	0	Up	460	156.98	0	156.98	0	promoter	-1381
XM_017317972.1	Paip2	chr18	35598866	35617153	+	chr18:35599021-35599480	1570.8	0	0	Up	460	156.98	0	156.98	0	promoter	384
NM_026420.2	Paip2	chr18	35598666	35617185	+	chr18:35599021-35599480	1570.8	0	0	Up	460	156.98	0	156.98	0	promoter	584
XM_011246988.2	Paip2	chr18	35598605	35617153	+	chr18:35599021-35599480	1570.8	0	0	Up	460	156.98	0	156.98	0	promoter	645
XM_011246987.2	Paip2	chr18	35598605	35617153	+	chr18:35599021-35599480	1570.8	0	0	Up	460	156.98	0	156.98	0	promoter	645
XM_017317973.1	Paip2	chr18	35598605	35617153	+	chr18:35599021-35599480	1570.8	0	0	Up	460	156.98	0	156.98	0	promoter	645
XM_011246990.2	Paip2	chr18	35598605	35617153	+	chr18:35599021-35599480	1570.8	0	0	Up	460	156.98	0	156.98	0	promoter	645
NM_001081202.1	L1td1	chr4	98726753	98738486	+	chr4:98725961-98726420	1570.8	0	0	Up	460	156.98	0	156.98	0	promoter	-563
NR_040605.1	D530049I02Rik	chr1	73398967	73430779	+	chr1:73397581-73398020	1570.8	0	0	Up	440	156.98	0	156.98	0	promoter	-1167
XR_866795.1	Gm39952	chr2	144828808	144920588	+	chr2:144828961-144829380	1563.7	0	0	Up	420	156.27	0	156.27	0	promoter	362
XR_866796.1	Gm39952	chr2	144828808	144865438	+	chr2:144828961-144829380	1563.7	0	0	Up	420	156.27	0	156.27	0	promoter	362
NR_037204.1	Mir1247	chr12	110278129	110278047	-	chr12:110278221-110278600	1563.7	0	0	Up	380	156.27	0	156.27	0	promoter	-281
NR_002866.2	Dio3os	chr12	110278068	110275383	-	chr12:110278221-110278600	1563.7	0	0	Up	380	156.27	0	156.27	0	promoter	-342
NM_172119.2	Dio3	chr12	110279229	110281097	+	chr12:110278221-110278600	1563.7	0	0	Up	380	156.27	0	156.27	0	promoter	-819
NM_008921.2	Prim1	chr10	128015214	128030030	+	chr10:128016761-128017200	1556.6	0	0	Up	440	155.56	0	155.56	0	promoter	1766
NM_147037.2	Olfr1413	chr1	92573124	92574206	+	chr1:92571381-92571960	1556.6	0	0	Up	580	155.56	0	155.56	0	promoter	-1454
XR_881590.1	Gm13067	chr4	150029404	150058717	+	chr4:150028601-150029040	1556.6	0	0	Up	440	155.56	0	155.56	0	promoter	-584
XR_881592.1	Gm13067	chr4	150029404	150058717	+	chr4:150028601-150029040	1556.6	0	0	Up	440	155.56	0	155.56	0	promoter	-584
XR_881591.1	Gm13067	chr4	150029404	150058717	+	chr4:150028601-150029040	1556.6	0	0	Up	440	155.56	0	155.56	0	promoter	-584
XR_390962.2	Gm13067	chr4	150029404	150058717	+	chr4:150028601-150029040	1556.6	0	0	Up	440	155.56	0	155.56	0	promoter	-584
XR_105851.2	Gm19585	chr17	52149243	52162930	+	chr17:52147841-52148280	1556.6	0	0	Up	440	155.56	0	155.56	0	promoter	-1183
XM_006522520.3	Iqcg	chr16	33043773	33015985	-	chr16:33041941-33042360	1556.6	0	0	Up	420	155.56	0	155.56	0	promoter	1623
XR_001780366.1	Myo15b	chr11	115857912	115892604	+	chr11:115859321-115859700	1556.6	0	0	Up	380	155.56	0	155.56	0	promoter	1598
XR_382230.2	Dek	chr13	47106227	47084781	-	chr13:47105961-47106440	1556.6	0	0	Up	480	155.56	0	155.56	0	promoter	27
NM_025900.2	Dek	chr13	47106221	47084766	-	chr13:47105961-47106440	1556.6	0	0	Up	480	155.56	0	155.56	0	promoter	21
XR_385985.2	Pik3c3	chr18	30272093	30348126	+	chr18:30270661-30271100	1556.6	0	0	Up	440	155.56	0	155.56	0	promoter	-1213
NM_001039562.1	Ankrd37	chr8	45999850	45996907	-	chr8:45997781-45998220	1556.6	0	0	Up	440	155.56	0	155.56	0	promoter	1850
NR_110507.1	Gm30498	chr6	118308719	118300166	-	chr6:118309861-118310320	1556.6	0	0	Up	460	155.56	0	155.56	0	promoter	-1371
XM_006505523.1	Ezh2	chr6	47595031	47530273	-	chr6:47593881-47594340	1556.6	0	0	Up	460	155.56	0	155.56	0	promoter	921
XM_006505525.1	Ezh2	chr6	47595031	47530273	-	chr6:47593881-47594340	1556.6	0	0	Up	460	155.56	0	155.56	0	promoter	921
XM_006505526.3	Ezh2	chr6	47595072	47530273	-	chr6:47593881-47594340	1556.6	0	0	Up	460	155.56	0	155.56	0	promoter	962
XM_006505520.3	Ezh2	chr6	47594828	47530273	-	chr6:47593881-47594340	1556.6	0	0	Up	460	155.56	0	155.56	0	promoter	718
XM_006505524.1	Ezh2	chr6	47595024	47530273	-	chr6:47593881-47594340	1556.6	0	0	Up	460	155.56	0	155.56	0	promoter	914
XM_006505521.2	Ezh2	chr6	47595340	47530273	-	chr6:47593881-47594340	1556.6	0	0	Up	460	155.56	0	155.56	0	promoter	1230
NM_007971.2	Ezh2	chr6	47595030	47530273	-	chr6:47593881-47594340	1556.6	0	0	Up	460	155.56	0	155.56	0	promoter	920
NM_001146689.1	Ezh2	chr6	47595030	47530273	-	chr6:47593881-47594340	1556.6	0	0	Up	460	155.56	0	155.56	0	promoter	920
XM_006505527.1	Ezh2	chr6	47595005	47530273	-	chr6:47593881-47594340	1556.6	0	0	Up	460	155.56	0	155.56	0	promoter	895
XM_006505529.1	Ezh2	chr6	47595005	47530273	-	chr6:47593881-47594340	1556.6	0	0	Up	460	155.56	0	155.56	0	promoter	895
NR_029799.1	Mir218-2	chr11	35616815	35616925	+	chr11:35618021-35618460	1556.6	0	0	Up	440	155.56	0	155.56	0	promoter	1425
NM_007569.2	Btg1	chr10	96617000	96622813	+	chr10:96617501-96617940	1556.6	0	0	Up	440	155.56	0	155.56	0	promoter	720
NM_026954.1	Tusc1	chr4	93335511	93334147	-	chr4:93335121-93335500	1556.6	0	0	Up	380	155.56	0	155.56	0	promoter	201
XM_006523203.1	Synj2	chr17	5941285	6045553	+	chr17:5941221-5941600	1549.6	0	0	Up	380	154.86	0	154.86	0	promoter	125
XM_006523206.2	Synj2	chr17	5941326	6040138	+	chr17:5941221-5941600	1549.6	0	0	Up	380	154.86	0	154.86	0	promoter	84
XR_385129.3	Synj2	chr17	5941326	6040138	+	chr17:5941221-5941600	1549.6	0	0	Up	380	154.86	0	154.86	0	promoter	84
XM_006523208.3	Synj2	chr17	5941326	6040138	+	chr17:5941221-5941600	1549.6	0	0	Up	380	154.86	0	154.86	0	promoter	84
XR_385128.2	Synj2	chr17	5941326	6040138	+	chr17:5941221-5941600	1549.6	0	0	Up	380	154.86	0	154.86	0	promoter	84
NM_001113352.2	Synj2	chr17	5941279	6039390	+	chr17:5941221-5941600	1549.6	0	0	Up	380	154.86	0	154.86	0	promoter	131
NM_001113353.2	Synj2	chr17	5941279	6039390	+	chr17:5941221-5941600	1549.6	0	0	Up	380	154.86	0	154.86	0	promoter	131
XM_006523205.3	Synj2	chr17	5941326	6045553	+	chr17:5941221-5941600	1549.6	0	0	Up	380	154.86	0	154.86	0	promoter	84
XM_006523212.2	Synj2	chr17	5941326	6029704	+	chr17:5941221-5941600	1549.6	0	0	Up	380	154.86	0	154.86	0	promoter	84
XM_006523204.2	Synj2	chr17	5941285	6040138	+	chr17:5941221-5941600	1549.6	0	0	Up	380	154.86	0	154.86	0	promoter	125
NM_178401.3	Ramp1	chr1	91179821	91206790	+	chr1:91178941-91179520	1549.6	0	0	Up	580	154.86	0	154.86	0	promoter	-591
NM_001168392.1	Ramp1	chr1	91179821	91206790	+	chr1:91178941-91179520	1549.6	0	0	Up	580	154.86	0	154.86	0	promoter	-591
NM_016894.3	Ramp1	chr1	91179821	91225196	+	chr1:91178941-91179520	1549.6	0	0	Up	580	154.86	0	154.86	0	promoter	-591
XR_001778162.1	LOC108167433	chr7	63909189	63901721	-	chr7:63910421-63910880	1542.5	0	0	Up	460	154.15	0	154.15	0	promoter	-1461
XR_001784842.1	Gm40277	chr5	32090421	32092660	+	chr5:32090141-32090600	1542.5	0	0	Up	460	154.15	0	154.15	0	promoter	-51
XR_001784843.1	Gm40277	chr5	32090419	32099125	+	chr5:32090141-32090600	1542.5	0	0	Up	460	154.15	0	154.15	0	promoter	-49
XR_868334.2	Gm40277	chr5	32090419	32092660	+	chr5:32090141-32090600	1542.5	0	0	Up	460	154.15	0	154.15	0	promoter	-49
XR_868333.2	Gm40277	chr5	32090419	32092660	+	chr5:32090141-32090600	1542.5	0	0	Up	460	154.15	0	154.15	0	promoter	-49
XM_017316787.1	Rnf139	chr15	58889523	58900385	+	chr15:58890501-58890940	1542.5	0	0	Up	440	154.15	0	154.15	0	promoter	1197
NM_175226.4	Rnf139	chr15	58889228	58902390	+	chr15:58890501-58890940	1542.5	0	0	Up	440	154.15	0	154.15	0	promoter	1492
XM_011246052.2	Mpv17l	chr16	13927836	13948749	+	chr16:13928781-13929240	1542.5	0	0	Up	460	154.15	0	154.15	0	promoter	1174
NM_011731.3	Slc6a20b	chr9	123632565	123593819	-	chr9:123632641-123633100	1542.5	0	0	Up	460	154.15	0	154.15	0	promoter	-305
NM_010544.3	Ihh	chr1	74951672	74945314	-	chr1:74951081-74951540	1542.5	0	0	Up	460	154.15	0	154.15	0	promoter	362
NM_001313683.1	Ihh	chr1	74951672	74947722	-	chr1:74951081-74951540	1542.5	0	0	Up	460	154.15	0	154.15	0	promoter	362
NM_001285887.1	Zmym6	chr4	127077382	127124374	+	chr4:127078721-127079180	1542.5	0	0	Up	460	154.15	0	154.15	0	promoter	1568
NM_177462.5	Zmym6	chr4	127077382	127124374	+	chr4:127078721-127079180	1542.5	0	0	Up	460	154.15	0	154.15	0	promoter	1568
NM_001285888.1	Zmym6	chr4	127077382	127124374	+	chr4:127078721-127079180	1542.5	0	0	Up	460	154.15	0	154.15	0	promoter	1568
NM_001285885.1	Zmym6	chr4	127077382	127124374	+	chr4:127078721-127079180	1542.5	0	0	Up	460	154.15	0	154.15	0	promoter	1568
NR_104366.1	Zmym6	chr4	127077382	127124374	+	chr4:127078721-127079180	1542.5	0	0	Up	460	154.15	0	154.15	0	promoter	1568
NM_030022.1	Grifin	chr5	140565067	140563188	-	chr5:140564181-140564620	1542.5	0	0	Up	440	154.15	0	154.15	0	promoter	667
NM_021542.4	Kcnk5	chr14	20181782	20140057	-	chr14:20180481-20180920	1542.5	0	0	Up	440	154.15	0	154.15	0	promoter	1082
XM_006524653.2	Atl2	chr17	79896118	79848351	-	chr17:79896281-79896740	1542.5	0	0	Up	460	154.15	0	154.15	0	promoter	-392
XM_006524654.3	Atl2	chr17	79896118	79848389	-	chr17:79896281-79896740	1542.5	0	0	Up	460	154.15	0	154.15	0	promoter	-392
XM_006524655.3	Atl2	chr17	79896118	79848389	-	chr17:79896281-79896740	1542.5	0	0	Up	460	154.15	0	154.15	0	promoter	-392
NM_019717.3	Atl2	chr17	79896123	79848389	-	chr17:79896281-79896740	1542.5	0	0	Up	460	154.15	0	154.15	0	promoter	-387
NM_001286647.1	Atl2	chr17	79896123	79848389	-	chr17:79896281-79896740	1542.5	0	0	Up	460	154.15	0	154.15	0	promoter	-387
NM_178050.4	Atl2	chr17	79896123	79848389	-	chr17:79896281-79896740	1542.5	0	0	Up	460	154.15	0	154.15	0	promoter	-387
XM_006524657.3	Atl2	chr17	79896051	79848351	-	chr17:79896281-79896740	1542.5	0	0	Up	460	154.15	0	154.15	0	promoter	-459
XR_876927.1	Gm41609	chr17	70782793	70766095	-	chr17:70782921-70783520	1542.5	0	0	Up	600	154.15	0	154.15	0	promoter	-427
XR_876928.2	Gm41609	chr17	70782793	70766095	-	chr17:70782921-70783520	1542.5	0	0	Up	600	154.15	0	154.15	0	promoter	-427
XM_006505235.3	Parp11	chr6	127453356	127494241	+	chr6:127451761-127452220	1542.5	0	0	Up	460	154.15	0	154.15	0	promoter	-1366
XM_006505234.3	Parp11	chr6	127453356	127494241	+	chr6:127451761-127452220	1542.5	0	0	Up	460	154.15	0	154.15	0	promoter	-1366
XM_017321285.1	Parp11	chr6	127453348	127494241	+	chr6:127451761-127452220	1542.5	0	0	Up	460	154.15	0	154.15	0	promoter	-1358
XM_006505237.2	Parp11	chr6	127453359	127494241	+	chr6:127451761-127452220	1542.5	0	0	Up	460	154.15	0	154.15	0	promoter	-1369
XM_006505236.3	Parp11	chr6	127453358	127494241	+	chr6:127451761-127452220	1542.5	0	0	Up	460	154.15	0	154.15	0	promoter	-1368
XM_017321286.1	Parp11	chr6	127453314	127513865	+	chr6:127451761-127452220	1542.5	0	0	Up	460	154.15	0	154.15	0	promoter	-1324
XM_006505231.3	Parp11	chr6	127453352	127494241	+	chr6:127451761-127452220	1542.5	0	0	Up	460	154.15	0	154.15	0	promoter	-1362
NM_181402.3	Parp11	chr6	127453722	127494239	+	chr6:127451761-127452220	1542.5	0	0	Up	460	154.15	0	154.15	0	promoter	-1732
NM_028296.3	Car10	chr11	93099289	93601751	+	chr11:93097941-93098320	1535.4	0	0	Up	380	153.44	0	153.44	0	promoter	-1159
XM_006534319.3	Car10	chr11	93098140	93601274	+	chr11:93097941-93098320	1535.4	0	0	Up	380	153.44	0	153.44	0	promoter	-10
XM_017314795.1	Car10	chr11	93098140	93601274	+	chr11:93097941-93098320	1535.4	0	0	Up	380	153.44	0	153.44	0	promoter	-10
NR_015458.1	1700047M11Rik	chr1	182300833	182303289	+	chr1:182302441-182302880	1528.4	0	0	Up	440	152.74	0	152.74	0	promoter	1827
XM_006519121.3	Ercc6	chr14	32513282	32573822	+	chr14:32514521-32514980	1528.4	0	0	Up	460	152.74	0	152.74	0	promoter	1468
XM_006519123.3	Ercc6	chr14	32513293	32580242	+	chr14:32514521-32514980	1528.4	0	0	Up	460	152.74	0	152.74	0	promoter	1457
XR_383187.3	Ercc6	chr14	32513282	32576704	+	chr14:32514521-32514980	1528.4	0	0	Up	460	152.74	0	152.74	0	promoter	1468
NM_001081221.1	Ercc6	chr14	32513520	32580989	+	chr14:32514521-32514980	1528.4	0	0	Up	460	152.74	0	152.74	0	promoter	1230
XM_006519120.3	Ercc6	chr14	32513290	32580990	+	chr14:32514521-32514980	1528.4	0	0	Up	460	152.74	0	152.74	0	promoter	1460
XM_006540183.3	Lair1	chr7	4027108	4007081	-	chr7:4028701-4029140	1528.4	0	0	Up	440	152.74	0	152.74	0	promoter	-1812
NM_008775.3	Pafah1b2	chr9	45984871	45965310	-	chr9:45986181-45986620	1528.4	0	0	Up	440	152.74	0	152.74	0	promoter	-1529
XM_017313207.1	Pafah1b2	chr9	45984565	45965314	-	chr9:45986181-45986620	1528.4	0	0	Up	440	152.74	0	152.74	0	promoter	-1835
XM_017313209.1	Pafah1b2	chr9	45984565	45965314	-	chr9:45986181-45986620	1528.4	0	0	Up	440	152.74	0	152.74	0	promoter	-1835
XM_017313208.1	Pafah1b2	chr9	45984565	45965314	-	chr9:45986181-45986620	1528.4	0	0	Up	440	152.74	0	152.74	0	promoter	-1835
XM_006510084.3	Pafah1b2	chr9	45984565	45965314	-	chr9:45986181-45986620	1528.4	0	0	Up	440	152.74	0	152.74	0	promoter	-1835
XM_006510081.1	Pafah1b2	chr9	45985389	45965314	-	chr9:45986181-45986620	1528.4	0	0	Up	440	152.74	0	152.74	0	promoter	-1011
NR_033589.1	Hmgb1-rs17	chr8	33484310	33485757	+	chr8:33484461-33484900	1528.4	0	0	Up	440	152.74	0	152.74	0	promoter	370
XM_006501885.3	2410004B18Rik	chr3	145938003	145944829	+	chr3:145937981-145938420	1528.4	0	0	Up	440	152.74	0	152.74	0	promoter	197
NM_025555.4	2410004B18Rik	chr3	145938031	145944275	+	chr3:145937981-145938420	1528.4	0	0	Up	440	152.74	0	152.74	0	promoter	169
XM_011250522.2	Hipk4	chr7	27524162	27531180	+	chr7:27525781-27526240	1528.4	0	0	Up	460	152.74	0	152.74	0	promoter	1848
XM_006503421.3	Dnajc6	chr4	101496021	101642524	+	chr4:101497201-101497680	1528.4	0	0	Up	480	152.74	0	152.74	0	promoter	1419
NM_198412.2	Dnajc6	chr4	101496647	101642799	+	chr4:101497201-101497680	1528.4	0	0	Up	480	152.74	0	152.74	0	promoter	793
NM_001110201.1	Yif1b	chr7	29238322	29247532	+	chr7:29237901-29238360	1528.4	0	0	Up	460	152.74	0	152.74	0	promoter	-192
NM_029887.3	Yif1b	chr7	29238322	29247532	+	chr7:29237901-29238360	1528.4	0	0	Up	460	152.74	0	152.74	0	promoter	-192
XM_006540430.2	Yif1b	chr7	29238477	29247529	+	chr7:29237901-29238360	1528.4	0	0	Up	460	152.74	0	152.74	0	promoter	-347
XM_006540429.1	Yif1b	chr7	29238456	29247529	+	chr7:29237901-29238360	1528.4	0	0	Up	460	152.74	0	152.74	0	promoter	-326
XM_017312385.1	Yif1b	chr7	29236475	29247529	+	chr7:29237901-29238360	1528.4	0	0	Up	460	152.74	0	152.74	0	promoter	1655
XR_388187.2	Gm29897	chr8	124056207	124069819	+	chr8:124056321-124056780	1528.4	0	0	Up	460	152.74	0	152.74	0	promoter	343
XM_017313329.1	Gramd1b	chr9	40321328	40293232	-	chr9:40319821-40320300	1528.4	0	0	Up	480	152.74	0	152.74	0	promoter	1268
XM_006510250.3	Gramd1b	chr9	40321327	40293232	-	chr9:40319821-40320300	1528.4	0	0	Up	480	152.74	0	152.74	0	promoter	1267
NM_008494.3	Lfng	chr5	140607340	140615545	+	chr5:140607081-140607540	1528.4	0	0	Up	460	152.74	0	152.74	0	promoter	-30
NM_001163505.1	Atl3	chr19	7494039	7538609	+	chr19:7494201-7494660	1528.4	0	0	Up	460	152.74	0	152.74	0	promoter	391
XM_006526604.3	Atl3	chr19	7494025	7535750	+	chr19:7494201-7494660	1528.4	0	0	Up	460	152.74	0	152.74	0	promoter	405
NM_146091.4	Atl3	chr19	7494437	7538609	+	chr19:7494201-7494660	1528.4	0	0	Up	460	152.74	0	152.74	0	promoter	-7
NM_011715.2	Wdr1	chr5	38561595	38526812	-	chr5:38563201-38563660	1528.4	0	0	Up	460	152.74	0	152.74	0	promoter	-1835
XM_006503863.3	Wdr1	chr5	38561800	38529758	-	chr5:38563201-38563660	1528.4	0	0	Up	460	152.74	0	152.74	0	promoter	-1630
NM_001285897.1	Calr4	chr4	109235261	109254577	+	chr4:109236721-109237160	1528.4	0	0	Up	440	152.74	0	152.74	0	promoter	1679
NM_001285898.1	Calr4	chr4	109235261	109254577	+	chr4:109236721-109237160	1528.4	0	0	Up	440	152.74	0	152.74	0	promoter	1679
NM_001033226.4	Calr4	chr4	109235631	109254577	+	chr4:109236721-109237160	1528.4	0	0	Up	440	152.74	0	152.74	0	promoter	1309
XM_006539570.2	Lipe	chr7	25398486	25379644	-	chr7:25399961-25400400	1528.4	0	0	Up	440	152.74	0	152.74	0	promoter	-1694
XM_006525174.3	BC004004	chr17	29274094	29301527	+	chr17:29272421-29272880	1528.4	0	0	Up	460	152.74	0	152.74	0	promoter	-1444
XR_881606.1	Gm42359	chr4	153548034	153518918	-	chr4:153549281-153549740	1528.4	0	0	Up	460	152.74	0	152.74	0	promoter	-1476
XM_006522523.3	Fyttd1	chr16	32877781	32906442	+	chr16:32876501-32876880	1528.4	0	0	Up	380	152.74	0	152.74	0	promoter	-1091
XM_006521655.3	Rubcn	chr16	32877587	32821701	-	chr16:32876501-32876880	1528.4	0	0	Up	380	152.74	0	152.74	0	promoter	897
XM_006522522.3	Fyttd1	chr16	32877580	32908045	+	chr16:32876501-32876880	1528.4	0	0	Up	380	152.74	0	152.74	0	promoter	-890
XM_006522521.3	Fyttd1	chr16	32877781	32908045	+	chr16:32876501-32876880	1528.4	0	0	Up	380	152.74	0	152.74	0	promoter	-1091
NM_001159349.1	Fyttd1	chr16	32877783	32908963	+	chr16:32876501-32876880	1528.4	0	0	Up	380	152.74	0	152.74	0	promoter	-1093
NM_027226.4	Fyttd1	chr16	32877783	32908963	+	chr16:32876501-32876880	1528.4	0	0	Up	380	152.74	0	152.74	0	promoter	-1093
XR_381052.2	Gm30596	chr11	12379433	12388976	+	chr11:12380741-12381180	1528.4	0	0	Up	440	152.74	0	152.74	0	promoter	1527
NM_025829.4	Eif4e3	chr6	99666771	99625136	-	chr6:99666921-99667360	1528.4	0	0	Up	440	152.74	0	152.74	0	promoter	-369
XM_006527385.3	Rbm20	chr19	53792902	53867083	+	chr19:53792361-53792800	1528.4	0	0	Up	440	152.74	0	152.74	0	promoter	-322
NM_028102.1	Ddhd2	chr8	25754280	25725323	-	chr8:25755861-25756300	1528.4	0	0	Up	440	152.74	0	152.74	0	promoter	-1800
XR_378791.3	Ddhd2	chr8	25754407	25734776	-	chr8:25755861-25756300	1528.4	0	0	Up	440	152.74	0	152.74	0	promoter	-1673
XM_006509197.3	Ddhd2	chr8	25754407	25725345	-	chr8:25755861-25756300	1528.4	0	0	Up	440	152.74	0	152.74	0	promoter	-1673
XR_001778472.1	Ddhd2	chr8	25754274	25734776	-	chr8:25755861-25756300	1528.4	0	0	Up	440	152.74	0	152.74	0	promoter	-1806
XM_006509200.3	Ddhd2	chr8	25754274	25746894	-	chr8:25755861-25756300	1528.4	0	0	Up	440	152.74	0	152.74	0	promoter	-1806
XR_001778471.1	Ddhd2	chr8	25754274	25725345	-	chr8:25755861-25756300	1528.4	0	0	Up	440	152.74	0	152.74	0	promoter	-1806
XM_011242160.2	Ddhd2	chr8	25754274	25725345	-	chr8:25755861-25756300	1528.4	0	0	Up	440	152.74	0	152.74	0	promoter	-1806
XR_001778473.1	Ddhd2	chr8	25754274	25725345	-	chr8:25755861-25756300	1528.4	0	0	Up	440	152.74	0	152.74	0	promoter	-1806
XM_006509198.3	Ddhd2	chr8	25754163	25725345	-	chr8:25755861-25756300	1528.4	0	0	Up	440	152.74	0	152.74	0	promoter	-1917
XR_376077.2	Gm36603	chr3	131108002	131101638	-	chr3:131105821-131106200	1521.3	0	0	Up	380	152.03	0	152.03	0	promoter	1992
XM_017316557.1	Mroh1	chr15	76417331	76453038	+	chr15:76415321-76415820	1521.3	0	0	Up	500	152.03	0	152.03	0	promoter	-1761
XM_006506416.3	Ggcx	chr6	72421682	72430709	+	chr6:72422701-72423080	1521.3	0	0	Up	380	152.03	0	152.03	0	promoter	1208
NM_008139.5	Gnaq	chr19	16132830	16387453	+	chr19:16133341-16133720	1521.3	0	0	Up	380	152.03	0	152.03	0	promoter	700
NR_002928.2	Gm1943	chr8	109340908	109339786	-	chr8:109341961-109342420	1514.2	0	0	Up	460	151.32	0	151.32	0	promoter	-1282
NM_145479.4	Klhl22	chr16	17759620	17793382	+	chr16:17758401-17758860	1514.2	0	0	Up	460	151.32	0	151.32	0	promoter	-990
XM_006522040.3	Klhl22	chr16	17759088	17793382	+	chr16:17758401-17758860	1514.2	0	0	Up	460	151.32	0	151.32	0	promoter	-458
XM_006522041.3	Klhl22	chr16	17759088	17793382	+	chr16:17758401-17758860	1514.2	0	0	Up	460	151.32	0	151.32	0	promoter	-458
XM_006522039.2	Klhl22	chr16	17760262	17793382	+	chr16:17758401-17758860	1514.2	0	0	Up	460	151.32	0	151.32	0	promoter	-1632
NM_153514.5	Rhobtb2	chr14	69805545	69784989	-	chr14:69804801-69805520	1514.2	0	0	Up	720	151.32	0	151.32	0	promoter	385
XM_006533499.3	Wfikkn2	chr11	94243175	94235950	-	chr11:94242461-94242900	1514.2	0	0	Up	440	151.32	0	151.32	0	promoter	495
XM_006533498.3	Wfikkn2	chr11	94243831	94235950	-	chr11:94242461-94242900	1514.2	0	0	Up	440	151.32	0	151.32	0	promoter	1151
XM_006533502.2	Wfikkn2	chr11	94243384	94235950	-	chr11:94242461-94242900	1514.2	0	0	Up	440	151.32	0	151.32	0	promoter	704
XM_006533501.3	Wfikkn2	chr11	94243949	94235950	-	chr11:94242461-94242900	1514.2	0	0	Up	440	151.32	0	151.32	0	promoter	1269
NM_181819.2	Wfikkn2	chr11	94242579	94235951	-	chr11:94242461-94242900	1514.2	0	0	Up	440	151.32	0	151.32	0	promoter	-101
XR_880240.2	Gm39399	chr11	103988929	103993252	+	chr11:103987261-103987720	1514.2	0	0	Up	460	151.32	0	151.32	0	promoter	-1439
NM_177839.3	Tnn	chr1	160153575	160085028	-	chr1:160151781-160152220	1514.2	0	0	Up	440	151.32	0	151.32	0	promoter	1575
XM_006496906.1	Tnn	chr1	160153692	160085028	-	chr1:160151781-160152220	1514.2	0	0	Up	440	151.32	0	151.32	0	promoter	1692
XM_006496904.1	Tnn	chr1	160153692	160085028	-	chr1:160151781-160152220	1514.2	0	0	Up	440	151.32	0	151.32	0	promoter	1692
XM_006496905.1	Tnn	chr1	160153692	160085028	-	chr1:160151781-160152220	1514.2	0	0	Up	440	151.32	0	151.32	0	promoter	1692
NM_007447.3	Ang	chr14	51095999	51102009	+	chr14:51096301-51096740	1514.2	0	0	Up	440	151.32	0	151.32	0	promoter	521
NM_201239.3	Rnase4	chr14	51095999	51106151	+	chr14:51096301-51096740	1514.2	0	0	Up	440	151.32	0	151.32	0	promoter	521
XR_866033.2	Gm39769	chr2	24522234	24583587	+	chr2:24523781-24524260	1514.2	0	0	Up	480	151.32	0	151.32	0	promoter	1786
XR_388313.2	Gm25432	chr19	5435928	5436800	+	chr19:5437001-5437440	1514.2	0	0	Up	440	151.32	0	151.32	0	promoter	1292
NR_040536.1	1700119H24Rik	chr16	34939329	34935854	-	chr16:34938541-34939000	1514.2	0	0	Up	460	151.32	0	151.32	0	promoter	559
NM_009149.2	Glg1	chr8	111259202	111157547	-	chr8:111258681-111259060	1514.2	0	0	Up	380	151.32	0	151.32	0	promoter	332
NM_025983.3	Atp5e	chr2	174464101	174461074	-	chr2:174463981-174464420	1514.2	0	0	Up	440	151.32	0	151.32	0	promoter	-99
NM_001285956.1	Podn	chr4	108030986	108014792	-	chr4:108029281-108029740	1514.2	0	0	Up	460	151.32	0	151.32	0	promoter	1476
XM_006503092.3	Podn	chr4	108028484	108014792	-	chr4:108029281-108029740	1514.2	0	0	Up	460	151.32	0	151.32	0	promoter	-1026
NM_172598.3	Wdhd1	chr14	47276857	47240943	-	chr14:47275381-47275820	1514.2	0	0	Up	440	151.32	0	151.32	0	promoter	1257
XR_383161.2	Wdhd1	chr14	47276852	47245042	-	chr14:47275381-47275820	1514.2	0	0	Up	440	151.32	0	151.32	0	promoter	1252
XM_006518830.1	Wdhd1	chr14	47276852	47240943	-	chr14:47275381-47275820	1514.2	0	0	Up	440	151.32	0	151.32	0	promoter	1252
XR_001781110.1	Wdhd1	chr14	47276852	47240943	-	chr14:47275381-47275820	1514.2	0	0	Up	440	151.32	0	151.32	0	promoter	1252
XM_011245012.2	Wdhd1	chr14	47276852	47258692	-	chr14:47275381-47275820	1514.2	0	0	Up	440	151.32	0	151.32	0	promoter	1252
NM_080843.2	Socs4	chr14	47277142	47291591	+	chr14:47275381-47275820	1514.2	0	0	Up	440	151.32	0	151.32	0	promoter	-1542
XM_006521553.3	Apobec3	chr15	79899947	79909247	+	chr15:79900081-79900520	1514.2	0	0	Up	440	151.32	0	151.32	0	promoter	353
XR_379911.2	Gm36686	chr9	113626507	113629024	+	chr9:113625621-113626060	1500.1	0	0	Up	440	149.91	0	149.91	0	promoter	-667
XM_006531301.1	Wwp2	chr8	107544976	107558597	+	chr8:107546081-107546540	1500.1	0	0	Up	460	149.91	0	149.91	0	promoter	1334
XM_011250928.1	LOC105247253	chr7	40190889	40191353	+	chr7:40192641-40193080	1500.1	0	0	Up	440	149.91	0	149.91	0	promoter	1971
NM_001277258.1	Acvrl1	chr15	101128521	101145336	+	chr15:101126301-101126760	1500.1	0	0	Up	460	149.91	0	149.91	0	promoter	-1991
NM_001277257.1	Acvrl1	chr15	101128521	101145336	+	chr15:101126301-101126760	1500.1	0	0	Up	460	149.91	0	149.91	0	promoter	-1991
NM_009612.3	Acvrl1	chr15	101128521	101145336	+	chr15:101126301-101126760	1500.1	0	0	Up	460	149.91	0	149.91	0	promoter	-1991
NM_001277255.1	Acvrl1	chr15	101128521	101145336	+	chr15:101126301-101126760	1500.1	0	0	Up	460	149.91	0	149.91	0	promoter	-1991
NM_001277259.1	Acvrl1	chr15	101128521	101145336	+	chr15:101126301-101126760	1500.1	0	0	Up	460	149.91	0	149.91	0	promoter	-1991
XR_876988.2	Gm33373	chr17	80552775	80563788	+	chr17:80553981-80554440	1500.1	0	0	Up	460	149.91	0	149.91	0	promoter	1435
XR_876989.2	Gm33373	chr17	80552763	80563788	+	chr17:80553981-80554440	1500.1	0	0	Up	460	149.91	0	149.91	0	promoter	1447
XR_876993.2	Gm33373	chr17	80552751	80563788	+	chr17:80553981-80554440	1500.1	0	0	Up	460	149.91	0	149.91	0	promoter	1459
XR_876991.2	Gm33373	chr17	80552796	80563962	+	chr17:80553981-80554440	1500.1	0	0	Up	460	149.91	0	149.91	0	promoter	1414
XR_385785.3	Gm33373	chr17	80552768	80563962	+	chr17:80553981-80554440	1500.1	0	0	Up	460	149.91	0	149.91	0	promoter	1442
XR_876992.2	Gm33373	chr17	80552758	80563788	+	chr17:80553981-80554440	1500.1	0	0	Up	460	149.91	0	149.91	0	promoter	1452
XR_876990.2	Gm33373	chr17	80552761	80563788	+	chr17:80553981-80554440	1500.1	0	0	Up	460	149.91	0	149.91	0	promoter	1449
XM_006520488.3	Kcnj4	chr15	79503939	79480225	-	chr15:79504021-79504460	1500.1	0	0	Up	440	149.91	0	149.91	0	promoter	-301
NM_008427.4	Kcnj4	chr15	79505241	79483713	-	chr15:79504021-79504460	1500.1	0	0	Up	440	149.91	0	149.91	0	promoter	1001
NM_001034871.2	Clpsl2	chr17	28549486	28552618	+	chr17:28550781-28551240	1500.1	0	0	Up	460	149.91	0	149.91	0	promoter	1524
XM_017313831.1	Palm	chr10	79810428	79820915	+	chr10:79808661-79809100	1500.1	0	0	Up	440	149.91	0	149.91	0	promoter	-1548
XR_871867.2	Gm40713	chr10	79807025	79800680	-	chr10:79808661-79809100	1500.1	0	0	Up	440	149.91	0	149.91	0	promoter	-1855
XR_874405.1	Gm31392	chr14	24059350	24044636	-	chr14:24059481-24059940	1500.1	0	0	Up	460	149.91	0	149.91	0	promoter	-360
XR_866183.1	Gm39805	chr2	44432259	44462504	+	chr2:44431301-44431740	1500.1	0	0	Up	440	149.91	0	149.91	0	promoter	-739
XM_006526672.2	Fkbp2	chr19	6980501	6977738	-	chr19:6980681-6981120	1500.1	0	0	Up	440	149.91	0	149.91	0	promoter	-399
NM_001166368.1	Fkbp2	chr19	6980461	6977738	-	chr19:6980681-6981120	1500.1	0	0	Up	440	149.91	0	149.91	0	promoter	-439
XM_006526671.2	Fkbp2	chr19	6980497	6977738	-	chr19:6980681-6981120	1500.1	0	0	Up	440	149.91	0	149.91	0	promoter	-403
XM_006526673.1	Fkbp2	chr19	6979561	6977738	-	chr19:6980681-6981120	1500.1	0	0	Up	440	149.91	0	149.91	0	promoter	-1339
XM_006526674.1	Fkbp2	chr19	6979561	6977738	-	chr19:6980681-6981120	1500.1	0	0	Up	440	149.91	0	149.91	0	promoter	-1339
XM_006526675.2	Fkbp2	chr19	6980372	6977738	-	chr19:6980681-6981120	1500.1	0	0	Up	440	149.91	0	149.91	0	promoter	-528
XR_877702.2	Gm41803	chr19	6980527	6984168	+	chr19:6980681-6981120	1500.1	0	0	Up	440	149.91	0	149.91	0	promoter	373
NM_008020.3	Fkbp2	chr19	6980440	6977738	-	chr19:6980681-6981120	1500.1	0	0	Up	440	149.91	0	149.91	0	promoter	-460
XR_387919.2	Gm36843	chr8	92005783	92010860	+	chr8:92003961-92004400	1500.1	0	0	Up	440	149.91	0	149.91	0	promoter	-1603
XR_387918.2	Gm36843	chr8	92005783	92010860	+	chr8:92003961-92004400	1500.1	0	0	Up	440	149.91	0	149.91	0	promoter	-1603
XM_011249043.2	Ankrd13b	chr11	77489673	77471812	-	chr11:77490741-77491220	1500.1	0	0	Up	480	149.91	0	149.91	0	promoter	-1307
NM_172945.2	Ankrd13b	chr11	77489678	77470486	-	chr11:77490741-77491220	1500.1	0	0	Up	480	149.91	0	149.91	0	promoter	-1302
XR_388863.3	2210008F06Rik	chr11	77489402	77491412	+	chr11:77490741-77491220	1500.1	0	0	Up	480	149.91	0	149.91	0	promoter	1578
XM_011249042.1	Ankrd13b	chr11	77489673	77471731	-	chr11:77490741-77491220	1500.1	0	0	Up	480	149.91	0	149.91	0	promoter	-1307
XM_006533388.2	Ankrd13b	chr11	77489673	77470484	-	chr11:77490741-77491220	1500.1	0	0	Up	480	149.91	0	149.91	0	promoter	-1307
XM_011249038.1	Ankrd13b	chr11	77489673	77470484	-	chr11:77490741-77491220	1500.1	0	0	Up	480	149.91	0	149.91	0	promoter	-1307
XM_011249041.1	Ankrd13b	chr11	77489673	77470484	-	chr11:77490741-77491220	1500.1	0	0	Up	480	149.91	0	149.91	0	promoter	-1307
XM_006533390.2	Ankrd13b	chr11	77489673	77470484	-	chr11:77490741-77491220	1500.1	0	0	Up	480	149.91	0	149.91	0	promoter	-1307
XM_011249040.1	Ankrd13b	chr11	77489673	77470484	-	chr11:77490741-77491220	1500.1	0	0	Up	480	149.91	0	149.91	0	promoter	-1307
XM_011249039.1	Ankrd13b	chr11	77489673	77470484	-	chr11:77490741-77491220	1500.1	0	0	Up	480	149.91	0	149.91	0	promoter	-1307
XM_006533392.2	Ankrd13b	chr11	77489673	77470484	-	chr11:77490741-77491220	1500.1	0	0	Up	480	149.91	0	149.91	0	promoter	-1307
XM_006533394.2	Ankrd13b	chr11	77489673	77470484	-	chr11:77490741-77491220	1500.1	0	0	Up	480	149.91	0	149.91	0	promoter	-1307
XM_006533398.3	Ankrd13b	chr11	77489673	77470484	-	chr11:77490741-77491220	1500.1	0	0	Up	480	149.91	0	149.91	0	promoter	-1307
XR_388467.2	Ankrd13b	chr11	77489673	77470484	-	chr11:77490741-77491220	1500.1	0	0	Up	480	149.91	0	149.91	0	promoter	-1307
XR_001780009.1	Ankrd13b	chr11	77489673	77470484	-	chr11:77490741-77491220	1500.1	0	0	Up	480	149.91	0	149.91	0	promoter	-1307
XM_006533389.2	Ankrd13b	chr11	77489673	77470484	-	chr11:77490741-77491220	1500.1	0	0	Up	480	149.91	0	149.91	0	promoter	-1307
XM_006533393.2	Ankrd13b	chr11	77489673	77470484	-	chr11:77490741-77491220	1500.1	0	0	Up	480	149.91	0	149.91	0	promoter	-1307
XM_006533395.2	Ankrd13b	chr11	77489673	77470484	-	chr11:77490741-77491220	1500.1	0	0	Up	480	149.91	0	149.91	0	promoter	-1307
XM_006533396.2	Ankrd13b	chr11	77489673	77471956	-	chr11:77490741-77491220	1500.1	0	0	Up	480	149.91	0	149.91	0	promoter	-1307
XR_388468.2	Ankrd13b	chr11	77489673	77471956	-	chr11:77490741-77491220	1500.1	0	0	Up	480	149.91	0	149.91	0	promoter	-1307
XM_006533397.2	Ankrd13b	chr11	77489673	77471956	-	chr11:77490741-77491220	1500.1	0	0	Up	480	149.91	0	149.91	0	promoter	-1307
NM_172599.4	Atg14	chr14	47568434	47540892	-	chr14:47567241-47567680	1500.1	0	0	Up	440	149.91	0	149.91	0	promoter	974
XM_006530976.3	Def8	chr8	123443016	123463271	+	chr8:123442301-123442700	1493	0	0	Up	400	149.2	0	149.2	0	promoter	-516
XM_006530978.3	Def8	chr8	123443000	123463271	+	chr8:123442301-123442700	1493	0	0	Up	400	149.2	0	149.2	0	promoter	-500
XM_006530975.2	Def8	chr8	123442967	123463271	+	chr8:123442301-123442700	1493	0	0	Up	400	149.2	0	149.2	0	promoter	-467
NM_001281803.1	Def8	chr8	123443258	123463899	+	chr8:123442301-123442700	1493	0	0	Up	400	149.2	0	149.2	0	promoter	-758
NM_054046.5	Def8	chr8	123442955	123463899	+	chr8:123442301-123442700	1493	0	0	Up	400	149.2	0	149.2	0	promoter	-455
NM_001253783.1	Def8	chr8	123442955	123463899	+	chr8:123442301-123442700	1493	0	0	Up	400	149.2	0	149.2	0	promoter	-455
NM_001253784.1	Def8	chr8	123442955	123463899	+	chr8:123442301-123442700	1493	0	0	Up	400	149.2	0	149.2	0	promoter	-455
NM_175150.3	Txndc15	chr13	55714649	55726227	+	chr13:55712981-55713360	1493	0	0	Up	380	149.2	0	149.2	0	promoter	-1479
XR_001783735.1	Prpf38b	chr3	108911755	108902806	-	chr3:108910061-108910880	1493	0	0	Up	820	149.2	0	149.2	0	promoter	1285
XM_006501914.1	Prpf38b	chr3	108911710	108902806	-	chr3:108910061-108910880	1493	0	0	Up	820	149.2	0	149.2	0	promoter	1240
XM_006501915.1	Prpf38b	chr3	108911260	108902806	-	chr3:108910061-108910880	1493	0	0	Up	820	149.2	0	149.2	0	promoter	790
NM_025845.2	Prpf38b	chr3	108911704	108902806	-	chr3:108910061-108910880	1493	0	0	Up	820	149.2	0	149.2	0	promoter	1234
XR_001780041.1	4921536K21Rik	chr11	3895111	3886086	-	chr11:3895801-3896180	1493	0	0	Up	380	149.2	0	149.2	0	promoter	-879
NM_173745.5	Dusp18	chr11	3895239	3901296	+	chr11:3895801-3896180	1493	0	0	Up	380	149.2	0	149.2	0	promoter	751
XM_006514873.2	Dusp18	chr11	3895138	3901299	+	chr11:3895801-3896180	1493	0	0	Up	380	149.2	0	149.2	0	promoter	852
NM_026150.3	4921536K21Rik	chr11	3895126	3886087	-	chr11:3895801-3896180	1493	0	0	Up	380	149.2	0	149.2	0	promoter	-864
NM_011989.4	Slc27a4	chr2	29802679	29817522	+	chr2:29801921-29802380	1485.9	0	0	Up	460	148.49	0	148.49	0	promoter	-529
NM_175562.3	Rab39	chr9	53706232	53684109	-	chr9:53706721-53707160	1485.9	0	0	Up	440	148.49	0	148.49	0	promoter	-708
XM_017316523.1	Sp1	chr15	102407273	102436393	+	chr15:102408961-102409420	1485.9	0	0	Up	460	148.49	0	148.49	0	promoter	1917
NM_026520.3	Fam122a	chr19	24477474	24475778	-	chr19:24478781-24479220	1485.9	0	0	Up	440	148.49	0	148.49	0	promoter	-1526
NM_001310761.1	Thap4	chr1	93731926	93705390	-	chr1:93729961-93730400	1485.9	0	0	Up	440	148.49	0	148.49	0	promoter	1746
XR_001779769.1	Gm36123	chr10	52772003	52768754	-	chr10:52773541-52774000	1485.9	0	0	Up	460	148.49	0	148.49	0	promoter	-1767
XR_881543.1	Gm13021	chr4	140422552	140431931	+	chr4:140424141-140424620	1485.9	0	0	Up	480	148.49	0	148.49	0	promoter	1828
XR_881544.1	Gm13021	chr4	140422552	140431931	+	chr4:140424141-140424620	1485.9	0	0	Up	480	148.49	0	148.49	0	promoter	1828
XR_001784480.1	Gm13021	chr4	140422552	140431931	+	chr4:140424141-140424620	1485.9	0	0	Up	480	148.49	0	148.49	0	promoter	1828
XR_001784478.1	Gm13021	chr4	140422552	140431931	+	chr4:140424141-140424620	1485.9	0	0	Up	480	148.49	0	148.49	0	promoter	1828
XR_881542.1	Gm13021	chr4	140422552	140431931	+	chr4:140424141-140424620	1485.9	0	0	Up	480	148.49	0	148.49	0	promoter	1828
XR_390898.1	Gm13021	chr4	140422558	140431931	+	chr4:140424141-140424620	1485.9	0	0	Up	480	148.49	0	148.49	0	promoter	1822
XM_017314816.1	Acyp2	chr11	30649782	30615310	-	chr11:30650521-30650980	1485.9	0	0	Up	460	148.49	0	148.49	0	promoter	-968
NM_029344.3	Acyp2	chr11	30649396	30505991	-	chr11:30650521-30650980	1485.9	0	0	Up	460	148.49	0	148.49	0	promoter	-1354
XM_006505366.3	Ggct	chr6	54992961	54985644	-	chr6:54993041-54993480	1485.9	0	0	Up	440	148.49	0	148.49	0	promoter	-299
NM_026637.3	Ggct	chr6	54992867	54985094	-	chr6:54993041-54993480	1485.9	0	0	Up	440	148.49	0	148.49	0	promoter	-393
NM_001161847.2	Sgk1	chr10	21978671	21999903	+	chr10:21979721-21980160	1485.9	0	0	Up	440	148.49	0	148.49	0	promoter	1269
NM_001305186.1	Plekha7	chr7	116237776	116123484	-	chr7:116236461-116236920	1485.9	0	0	Up	460	148.49	0	148.49	0	promoter	1086
XM_017322190.1	Plekha7	chr7	116238069	116123718	-	chr7:116236461-116236920	1485.9	0	0	Up	460	148.49	0	148.49	0	promoter	1379
NM_028910.3	Olfr701	chr7	106814143	106820709	+	chr7:106814241-106814680	1485.9	0	0	Up	440	148.49	0	148.49	0	promoter	317
XM_017312235.1	Olfr701	chr7	106814151	106820028	+	chr7:106814241-106814680	1485.9	0	0	Up	440	148.49	0	148.49	0	promoter	309
XM_006508118.3	Olfr701	chr7	106814151	106819143	+	chr7:106814241-106814680	1485.9	0	0	Up	440	148.49	0	148.49	0	promoter	309
NM_134420.4	Slc26a6	chr9	108854042	108913049	+	chr9:108852921-108853360	1485.9	0	0	Up	440	148.49	0	148.49	0	promoter	-902
XM_011250334.1	Trnau1ap	chr4	132329545	132311762	-	chr4:132328381-132328820	1485.9	0	0	Up	440	148.49	0	148.49	0	promoter	945
NM_027925.3	Trnau1ap	chr4	132329538	132311762	-	chr4:132328381-132328820	1485.9	0	0	Up	440	148.49	0	148.49	0	promoter	938
XM_011250332.2	Trnau1ap	chr4	132329521	132311762	-	chr4:132328381-132328820	1485.9	0	0	Up	440	148.49	0	148.49	0	promoter	921
XM_017320388.1	Trnau1ap	chr4	132329503	132311762	-	chr4:132328381-132328820	1485.9	0	0	Up	440	148.49	0	148.49	0	promoter	903
XM_006539180.3	Trnau1ap	chr4	132329541	132311762	-	chr4:132328381-132328820	1485.9	0	0	Up	440	148.49	0	148.49	0	promoter	941
XR_868834.1	Gm38780	chr6	29688724	29686900	-	chr6:29688641-29689060	1485.9	0	0	Up	420	148.49	0	148.49	0	promoter	-126
XR_385626.3	Gm30283	chr17	48423461	48425554	+	chr17:48424941-48425380	1485.9	0	0	Up	440	148.49	0	148.49	0	promoter	1699
NM_144913.3	Mepce	chr5	137786701	137781905	-	chr5:137787621-137788080	1485.9	0	0	Up	460	148.49	0	148.49	0	promoter	-1149
XM_017320873.1	Mepce	chr5	137786587	137781905	-	chr5:137787621-137788080	1485.9	0	0	Up	460	148.49	0	148.49	0	promoter	-1263
XM_006504584.3	Zcwpw1	chr5	137787093	137822614	+	chr5:137787621-137788080	1485.9	0	0	Up	460	148.49	0	148.49	0	promoter	757
NM_001005426.2	Zcwpw1	chr5	137787801	137822621	+	chr5:137787621-137788080	1485.9	0	0	Up	460	148.49	0	148.49	0	promoter	49
XM_006504585.2	Zcwpw1	chr5	137787735	137822614	+	chr5:137787621-137788080	1485.9	0	0	Up	460	148.49	0	148.49	0	promoter	115
XR_378803.3	Gm30306	chr8	23169554	23164725	-	chr8:23168801-23169260	1485.9	0	0	Up	460	148.49	0	148.49	0	promoter	524
XR_378802.3	Gm30247	chr8	23167759	23171183	+	chr8:23168801-23169260	1485.9	0	0	Up	460	148.49	0	148.49	0	promoter	1271
XR_381896.3	Gm32776	chr12	106146888	106151270	+	chr12:106148201-106148640	1485.9	0	0	Up	440	148.49	0	148.49	0	promoter	1532
XR_880182.2	Gm38960	chr11	96540109	96492962	-	chr11:96539861-96540300	1485.9	0	0	Up	440	148.49	0	148.49	0	promoter	29
NM_133816.2	Sh3bp4	chr1	89070461	89153793	+	chr1:89068341-89068820	1485.9	0	0	Up	480	148.49	0	148.49	0	promoter	-1881
XM_011246361.2	Rhbdl1	chr17	25838367	25834464	-	chr17:25836741-25837200	1485.9	0	0	Up	460	148.49	0	148.49	0	promoter	1397
NM_144816.1	Rhbdl1	chr17	25837127	25834464	-	chr17:25836741-25837200	1485.9	0	0	Up	460	148.49	0	148.49	0	promoter	157
XM_006524022.3	Rhbdl1	chr17	25838367	25834461	-	chr17:25836741-25837200	1485.9	0	0	Up	460	148.49	0	148.49	0	promoter	1397
XR_880902.2	Gm16058	chr5	27555644	27552550	-	chr5:27554201-27554660	1485.9	0	0	Up	460	148.49	0	148.49	0	promoter	1214
NR_046004.1	4933406J10Rik	chr7	82755644	82743345	-	chr7:82754081-82754520	1485.9	0	0	Up	440	148.49	0	148.49	0	promoter	1344
NR_037221.1	Mir3061	chr11	52126745	52126836	+	chr11:52124561-52125020	1485.9	0	0	Up	460	148.49	0	148.49	0	promoter	-1955
XM_006531519.2	Kars	chr8	112011291	111993442	-	chr8:112010381-112010760	1478.9	0	0	Up	380	147.79	0	147.79	0	promoter	721
XM_017313031.1	Kars	chr8	112011291	111993442	-	chr8:112010381-112010760	1478.9	0	0	Up	380	147.79	0	147.79	0	promoter	721
NM_001286384.1	Kars	chr8	112011354	111993438	-	chr8:112010381-112010760	1478.9	0	0	Up	380	147.79	0	147.79	0	promoter	784
NM_001130868.2	Kars	chr8	112011354	111993438	-	chr8:112010381-112010760	1478.9	0	0	Up	380	147.79	0	147.79	0	promoter	784
NM_053092.3	Kars	chr8	112011354	111993438	-	chr8:112010381-112010760	1478.9	0	0	Up	380	147.79	0	147.79	0	promoter	784
NM_020584.2	Terf2ip	chr8	112011358	112020528	+	chr8:112010381-112010760	1478.9	0	0	Up	380	147.79	0	147.79	0	promoter	-788
XR_001781575.1	Ccdc134	chr15	82127899	82142203	+	chr15:82126501-82126880	1478.9	0	0	Up	380	147.79	0	147.79	0	promoter	-1209
NR_137170.1	Ccdc134	chr15	82127974	82142203	+	chr15:82126501-82126880	1478.9	0	0	Up	380	147.79	0	147.79	0	promoter	-1284
XM_006521526.2	Ccdc134	chr15	82127900	82135072	+	chr15:82126501-82126880	1478.9	0	0	Up	380	147.79	0	147.79	0	promoter	-1210
NM_172428.2	Ccdc134	chr15	82127921	82142203	+	chr15:82126501-82126880	1478.9	0	0	Up	380	147.79	0	147.79	0	promoter	-1231
NM_001326588.1	Ccdc134	chr15	82127921	82142203	+	chr15:82126501-82126880	1478.9	0	0	Up	380	147.79	0	147.79	0	promoter	-1231
NM_146103.2	Tmem185b	chr1	119526153	119528983	+	chr1:119525401-119526000	1478.9	0	0	Up	600	147.79	0	147.79	0	promoter	-453
XR_375916.2	Gm33265	chr3	101667301	101659086	-	chr3:101668301-101668680	1478.9	0	0	Up	380	147.79	0	147.79	0	promoter	-1189
NM_026417.4	Yipf4	chr17	74489492	74500277	+	chr17:74489861-74490280	1471.8	0	0	Up	420	147.08	0	147.08	0	promoter	578
NM_009724.2	Atp4b	chr8	13396778	13386208	-	chr8:13397601-13398060	1471.8	0	0	Up	460	147.08	0	147.08	0	promoter	-1052
XR_869851.2	Gm39062	chr7	102113386	102122062	+	chr7:102112341-102112780	1471.8	0	0	Up	440	147.08	0	147.08	0	promoter	-826
XR_878941.1	Gm39201	chr8	77735012	77728852	-	chr8:77734981-77735440	1471.8	0	0	Up	460	147.08	0	147.08	0	promoter	-198
NM_198022.2	Tnrc6c	chr11	117654288	117763439	+	chr11:117655041-117655420	1471.8	0	0	Up	380	147.08	0	147.08	0	promoter	942
XM_011248961.2	Tnrc6c	chr11	117654124	117762055	+	chr11:117655041-117655420	1471.8	0	0	Up	380	147.08	0	147.08	0	promoter	1106
XM_006529064.2	Cops8	chr1	90603453	90613341	+	chr1:90601821-90602260	1471.8	0	0	Up	440	147.08	0	147.08	0	promoter	-1413
NM_133805.3	Cops8	chr1	90603424	90613341	+	chr1:90601821-90602260	1471.8	0	0	Up	440	147.08	0	147.08	0	promoter	-1384
XM_017315564.1	Exoc2	chr13	30974271	30846520	-	chr13:30973381-30973800	1471.8	0	0	Up	420	147.08	0	147.08	0	promoter	681
XM_011244327.2	Exoc2	chr13	30974273	30794578	-	chr13:30973381-30973800	1471.8	0	0	Up	420	147.08	0	147.08	0	promoter	683
XM_011244326.2	Exoc2	chr13	30974273	30794578	-	chr13:30973381-30973800	1471.8	0	0	Up	420	147.08	0	147.08	0	promoter	683
XM_011244328.1	Exoc2	chr13	30974273	30789515	-	chr13:30973381-30973800	1471.8	0	0	Up	420	147.08	0	147.08	0	promoter	683
XM_017315565.1	Exoc2	chr13	30974271	30844919	-	chr13:30973381-30973800	1471.8	0	0	Up	420	147.08	0	147.08	0	promoter	681
NM_025588.2	Exoc2	chr13	30974047	30813917	-	chr13:30973381-30973800	1471.8	0	0	Up	420	147.08	0	147.08	0	promoter	457
XM_006496107.1	Gm973	chr1	59549950	59636417	+	chr1:59551561-59552020	1471.8	0	0	Up	460	147.08	0	147.08	0	promoter	1840
NM_027854.1	Tmem248	chr5	130222334	130243765	+	chr5:130220461-130220920	1471.8	0	0	Up	460	147.08	0	147.08	0	promoter	-1644
NM_001081394.1	Tmem248	chr5	130219743	130243765	+	chr5:130220461-130220920	1471.8	0	0	Up	460	147.08	0	147.08	0	promoter	947
NM_001011738.1	Olfr744	chr14	50618223	50619195	+	chr14:50616081-50616520	1471.8	0	0	Up	440	147.08	0	147.08	0	promoter	-1923
XR_001779199.1	Gm34974	chr9	61898772	61860947	-	chr9:61899361-61899800	1471.8	0	0	Up	440	147.08	0	147.08	0	promoter	-808
XM_011246252.1	Ly6g6d	chr17	35080567	35071341	-	chr17:35081861-35082320	1471.8	0	0	Up	460	147.08	0	147.08	0	promoter	-1523
XM_011239319.2	Acot8	chr2	164803133	164792767	-	chr2:164803901-164804360	1471.8	0	0	Up	460	147.08	0	147.08	0	promoter	-997
NM_178375.2	Zswim3	chr2	164805113	164822127	+	chr2:164803901-164804360	1471.8	0	0	Up	460	147.08	0	147.08	0	promoter	-983
NM_133240.2	Acot8	chr2	164804881	164792767	-	chr2:164803901-164804360	1471.8	0	0	Up	460	147.08	0	147.08	0	promoter	751
XM_006498829.1	Acot8	chr2	164804881	164792767	-	chr2:164803901-164804360	1471.8	0	0	Up	460	147.08	0	147.08	0	promoter	751
XR_001781109.1	Acot8	chr2	164804898	164792769	-	chr2:164803901-164804360	1471.8	0	0	Up	460	147.08	0	147.08	0	promoter	768
XM_011239318.2	Acot8	chr2	164804658	164792767	-	chr2:164803901-164804360	1471.8	0	0	Up	460	147.08	0	147.08	0	promoter	528
NM_001310640.1	Pmvk	chr3	89454540	89469009	+	chr3:89453901-89454360	1471.8	0	0	Up	460	147.08	0	147.08	0	promoter	-410
XM_006540032.2	Dpf1	chr7	29303958	29317592	+	chr7:29303721-29304100	1471.8	0	0	Up	380	147.08	0	147.08	0	promoter	-48
XM_006540041.2	Dpf1	chr7	29303969	29317592	+	chr7:29303721-29304100	1471.8	0	0	Up	380	147.08	0	147.08	0	promoter	-59
NM_013874.2	Dpf1	chr7	29304004	29317586	+	chr7:29303721-29304100	1471.8	0	0	Up	380	147.08	0	147.08	0	promoter	-94
NM_029674.1	Got1l1	chr8	27202547	27197458	-	chr8:27200401-27200860	1471.8	0	0	Up	460	147.08	0	147.08	0	promoter	1917
XM_017318948.1	Trp53i11	chr2	93196287	93201757	+	chr2:93197561-93198020	1471.8	0	0	Up	460	147.08	0	147.08	0	promoter	1503
XR_374165.2	Gm35745	chr2	26178580	26174760	-	chr2:26179821-26180420	1464.7	0	0	Up	600	146.37	0	146.37	0	promoter	-1540
NM_001037914.3	Mcidas	chr13	112993867	113000394	+	chr13:112993101-112993560	1457.6	0	0	Up	460	145.66	0	145.66	0	promoter	-537
XM_006517731.2	Mcidas	chr13	112993471	112998842	+	chr13:112993101-112993560	1457.6	0	0	Up	460	145.66	0	145.66	0	promoter	-141
XM_011248645.1	Majin	chr19	6184327	6225885	+	chr19:6182281-6182760	1457.6	0	0	Up	480	145.66	0	145.66	0	promoter	-1807
XM_006531820.2	Majin	chr19	6184327	6225885	+	chr19:6182281-6182760	1457.6	0	0	Up	480	145.66	0	145.66	0	promoter	-1807
NM_001165919.1	Majin	chr19	6184409	6224219	+	chr19:6182281-6182760	1457.6	0	0	Up	480	145.66	0	145.66	0	promoter	-1889
NM_007582.2	Cacng1	chr11	107716476	107703217	-	chr11:107716541-107716980	1457.6	0	0	Up	440	145.66	0	145.66	0	promoter	-284
NM_054084.2	Calcb	chr7	114718642	114723365	+	chr7:114719441-114719880	1457.6	0	0	Up	440	145.66	0	145.66	0	promoter	1018
XM_006518922.1	Vcl	chr14	20929377	21033676	+	chr14:20928741-20929220	1457.6	0	0	Up	480	145.66	0	145.66	0	promoter	-397
NM_009502.4	Vcl	chr14	20929432	21033673	+	chr14:20928741-20929220	1457.6	0	0	Up	480	145.66	0	145.66	0	promoter	-452
XM_006526092.3	Ldlrad4	chr18	68227228	68257097	+	chr18:68228641-68229100	1457.6	0	0	Up	460	145.66	0	145.66	0	promoter	1642
XM_011246973.2	Ldlrad4	chr18	68228819	68257097	+	chr18:68228641-68229100	1457.6	0	0	Up	460	145.66	0	145.66	0	promoter	51
XM_006526090.3	Ldlrad4	chr18	68227706	68259395	+	chr18:68228641-68229100	1457.6	0	0	Up	460	145.66	0	145.66	0	promoter	1164
NR_040443.1	Gm13003	chr4	137165066	137159081	-	chr4:137165141-137165580	1457.6	0	0	Up	440	145.66	0	145.66	0	promoter	-294
XR_377052.3	Gbas	chr5	129725045	129758327	+	chr5:129725921-129726360	1457.6	0	0	Up	440	145.66	0	145.66	0	promoter	1095
XR_377051.3	Gbas	chr5	129725044	129758327	+	chr5:129725921-129726360	1457.6	0	0	Up	440	145.66	0	145.66	0	promoter	1096
XR_377054.3	Gbas	chr5	129725044	129758327	+	chr5:129725921-129726360	1457.6	0	0	Up	440	145.66	0	145.66	0	promoter	1096
NM_008095.4	Gbas	chr5	129725074	129758325	+	chr5:129725921-129726360	1457.6	0	0	Up	440	145.66	0	145.66	0	promoter	1066
NR_126464.1	1700012D16Rik	chr3	153298649	153296501	-	chr3:153298981-153299420	1457.6	0	0	Up	440	145.66	0	145.66	0	promoter	-551
NM_027677.2	Gpr39	chr1	125676995	125873862	+	chr1:125677041-125677480	1457.6	0	0	Up	440	145.66	0	145.66	0	promoter	265
XR_001783486.1	LOC102636024	chr2	138475642	138496600	+	chr2:138476401-138476840	1457.6	0	0	Up	440	145.66	0	145.66	0	promoter	978
NM_194060.1	Foxo6	chr4	120287261	120267077	-	chr4:120285701-120286180	1457.6	0	0	Up	480	145.66	0	145.66	0	promoter	1321
NM_001252568.2	Phyhd1	chr2	30266202	30282149	+	chr2:30267601-30268040	1457.6	0	0	Up	440	145.66	0	145.66	0	promoter	1618
NM_172267.4	Phyhd1	chr2	30266202	30282149	+	chr2:30267601-30268040	1457.6	0	0	Up	440	145.66	0	145.66	0	promoter	1618
NM_001281829.1	Phyhd1	chr2	30266720	30282149	+	chr2:30267601-30268040	1457.6	0	0	Up	440	145.66	0	145.66	0	promoter	1100
NM_001252571.1	Phyhd1	chr2	30266818	30282149	+	chr2:30267601-30268040	1457.6	0	0	Up	440	145.66	0	145.66	0	promoter	1002
NM_001252570.1	Phyhd1	chr2	30266818	30282149	+	chr2:30267601-30268040	1457.6	0	0	Up	440	145.66	0	145.66	0	promoter	1002
NM_001190445.1	Faap20	chr4	155249965	155256687	+	chr4:155249901-155250420	1457.6	0	0	Up	520	145.66	0	145.66	0	promoter	195
NR_033802.1	Faap20	chr4	155249965	155256687	+	chr4:155249901-155250420	1457.6	0	0	Up	520	145.66	0	145.66	0	promoter	195
XM_006539119.2	Faap20	chr4	155249969	155256687	+	chr4:155249901-155250420	1457.6	0	0	Up	520	145.66	0	145.66	0	promoter	191
XM_011242423.2	Rab3d	chr9	21916507	21907490	-	chr9:21914861-21915300	1457.6	0	0	Up	440	145.66	0	145.66	0	promoter	1427
XR_001783181.1	Chd6	chr2	161060937	160965692	-	chr2:161061561-161062000	1457.6	0	0	Up	440	145.66	0	145.66	0	promoter	-843
XR_001783182.1	Chd6	chr2	161060937	160965692	-	chr2:161061561-161062000	1457.6	0	0	Up	440	145.66	0	145.66	0	promoter	-843
XM_011239777.2	Chd6	chr2	161059806	160947081	-	chr2:161061561-161062000	1457.6	0	0	Up	440	145.66	0	145.66	0	promoter	-1974
XM_017319258.1	Chd6	chr2	161060899	160946984	-	chr2:161061561-161062000	1457.6	0	0	Up	440	145.66	0	145.66	0	promoter	-881
XM_017319259.1	Chd6	chr2	161060903	160946984	-	chr2:161061561-161062000	1457.6	0	0	Up	440	145.66	0	145.66	0	promoter	-877
XM_011239776.2	Chd6	chr2	161060900	160947081	-	chr2:161061561-161062000	1457.6	0	0	Up	440	145.66	0	145.66	0	promoter	-880
XR_001783180.1	Chd6	chr2	161060932	160946984	-	chr2:161061561-161062000	1457.6	0	0	Up	440	145.66	0	145.66	0	promoter	-848
XM_006500997.3	Gba	chr3	89202913	89207853	+	chr3:89203361-89203800	1457.6	0	0	Up	440	145.66	0	145.66	0	promoter	667
XM_006500998.1	Gba	chr3	89202913	89207315	+	chr3:89203361-89203800	1457.6	0	0	Up	440	145.66	0	145.66	0	promoter	667
NM_001077411.2	Gba	chr3	89202924	89208966	+	chr3:89203361-89203800	1457.6	0	0	Up	440	145.66	0	145.66	0	promoter	656
NM_008094.5	Gba	chr3	89202924	89208966	+	chr3:89203361-89203800	1457.6	0	0	Up	440	145.66	0	145.66	0	promoter	656
NR_122037.1	Gba	chr3	89202924	89208966	+	chr3:89203361-89203800	1457.6	0	0	Up	440	145.66	0	145.66	0	promoter	656
XM_006508050.1	Parva	chr7	112519690	112591688	+	chr7:112518521-112518980	1457.6	0	0	Up	460	145.66	0	145.66	0	promoter	-940
XR_380316.2	Gm36517	chr10	56418001	56417338	-	chr10:56417141-56417580	1457.6	0	0	Up	440	145.66	0	145.66	0	promoter	641
XR_380315.2	Gm36517	chr10	56418001	56417338	-	chr10:56417141-56417580	1457.6	0	0	Up	440	145.66	0	145.66	0	promoter	641
NM_011610.3	Tnfrsf1b	chr4	145246870	145212367	-	chr4:145245741-145246180	1457.6	0	0	Up	440	145.66	0	145.66	0	promoter	910
XM_006529879.2	Chit1	chr1	134135439	134151541	+	chr1:134135641-134136300	1450.6	0	0	Up	660	144.96	0	144.96	0	promoter	531
NM_177708.5	Rtn4rl1	chr11	75193992	75267762	+	chr11:75193701-75194080	1450.6	0	0	Up	380	144.96	0	144.96	0	promoter	-102
NR_002861.2	Serpina4-ps1	chr12	104077958	104086920	+	chr12:104076981-104077480	1450.6	0	0	Up	500	144.96	0	144.96	0	promoter	-728
XM_006520889.1	Wisp1	chr15	66891324	66923205	+	chr15:66891021-66891460	1443.5	0	0	Up	440	144.25	0	144.25	0	promoter	-84
XR_001781649.1	LOC108168239	chr15	66891327	66881419	-	chr15:66891021-66891460	1443.5	0	0	Up	440	144.25	0	144.25	0	promoter	87
NM_018865.2	Wisp1	chr15	66891392	66923199	+	chr15:66891021-66891460	1443.5	0	0	Up	440	144.25	0	144.25	0	promoter	-152
XR_001781648.1	LOC108168239	chr15	66891331	66876879	-	chr15:66891021-66891460	1443.5	0	0	Up	440	144.25	0	144.25	0	promoter	91
XR_001781647.1	LOC108168239	chr15	66891327	66876879	-	chr15:66891021-66891460	1443.5	0	0	Up	440	144.25	0	144.25	0	promoter	87
NM_029338.3	Rsph9	chr17	46144198	46129276	-	chr17:46143721-46144180	1443.5	0	0	Up	460	144.25	0	144.25	0	promoter	248
XM_006525074.3	Rsph9	chr17	46144243	46130305	-	chr17:46143721-46144180	1443.5	0	0	Up	460	144.25	0	144.25	0	promoter	293
XM_011246700.2	Rsph9	chr17	46144242	46136787	-	chr17:46143721-46144180	1443.5	0	0	Up	460	144.25	0	144.25	0	promoter	292
XM_006525075.3	Rsph9	chr17	46144242	46122037	-	chr17:46143721-46144180	1443.5	0	0	Up	460	144.25	0	144.25	0	promoter	292
NM_021355.3	Fmod	chr1	134037514	134048277	+	chr1:134038061-134038540	1443.5	0	0	Up	480	144.25	0	144.25	0	promoter	786
NM_053241.5	Cldn16	chr16	26463134	26482765	+	chr16:26460841-26461480	1443.5	0	0	Up	640	144.25	0	144.25	0	promoter	-1974
XR_375425.2	Gm36066	chr2	179805785	179794860	-	chr2:179805861-179806320	1443.5	0	0	Up	460	144.25	0	144.25	0	promoter	-305
XR_375427.2	Gm36066	chr2	179805785	179794860	-	chr2:179805861-179806320	1443.5	0	0	Up	460	144.25	0	144.25	0	promoter	-305
XR_375426.2	Gm36066	chr2	179805785	179794860	-	chr2:179805861-179806320	1443.5	0	0	Up	460	144.25	0	144.25	0	promoter	-305
XR_867910.2	Gm40205	chr4	94721602	94732564	+	chr4:94722541-94723000	1443.5	0	0	Up	460	144.25	0	144.25	0	promoter	1168
XM_006521281.2	Bin2	chr15	100651952	100641081	-	chr15:100651461-100651840	1443.5	0	0	Up	380	144.25	0	144.25	0	promoter	302
XM_006524316.3	Caskin1	chr17	24501393	24508671	+	chr17:24499321-24499760	1443.5	0	0	Up	440	144.25	0	144.25	0	promoter	-1853
XM_017321870.1	Gm6637	chr6	122293370	122296486	+	chr6:122291181-122291620	1443.5	0	0	Up	440	144.25	0	144.25	0	promoter	-1970
XM_017321869.1	Gm6637	chr6	122293368	122296486	+	chr6:122291181-122291620	1443.5	0	0	Up	440	144.25	0	144.25	0	promoter	-1968
NM_001290759.1	Tbc1d9b	chr11	50131359	50172785	+	chr11:50130321-50130700	1443.5	0	0	Up	380	144.25	0	144.25	0	promoter	-849
NM_029745.2	Tbc1d9b	chr11	50131359	50172785	+	chr11:50130321-50130700	1443.5	0	0	Up	380	144.25	0	144.25	0	promoter	-849
NM_001290760.1	Tbc1d9b	chr11	50131359	50172785	+	chr11:50130321-50130700	1443.5	0	0	Up	380	144.25	0	144.25	0	promoter	-849
XM_006534458.3	Tbc1d9b	chr11	50131060	50172785	+	chr11:50130321-50130700	1443.5	0	0	Up	380	144.25	0	144.25	0	promoter	-550
XR_001780075.1	Tbc1d9b	chr11	50131059	50165780	+	chr11:50130321-50130700	1443.5	0	0	Up	380	144.25	0	144.25	0	promoter	-549
XR_001780074.1	Tbc1d9b	chr11	50131059	50172033	+	chr11:50130321-50130700	1443.5	0	0	Up	380	144.25	0	144.25	0	promoter	-549
XR_388553.3	Tbc1d9b	chr11	50131059	50172785	+	chr11:50130321-50130700	1443.5	0	0	Up	380	144.25	0	144.25	0	promoter	-549
XR_388552.3	Tbc1d9b	chr11	50131059	50172785	+	chr11:50130321-50130700	1443.5	0	0	Up	380	144.25	0	144.25	0	promoter	-549
NM_177565.3	Zfp3	chr11	70764446	70772928	+	chr11:70763541-70764000	1443.5	0	0	Up	460	144.25	0	144.25	0	promoter	-676
NM_134129.4	Prpf19	chr19	10895230	10909559	+	chr19:10893361-10893800	1443.5	0	0	Up	440	144.25	0	144.25	0	promoter	-1650
NM_001253843.1	Prpf19	chr19	10895230	10909559	+	chr19:10893361-10893800	1443.5	0	0	Up	440	144.25	0	144.25	0	promoter	-1650
NR_131139.1	Fhitos	chr14	10738552	10779001	+	chr14:10738661-10739120	1443.5	0	0	Up	460	144.25	0	144.25	0	promoter	338
NM_013494.4	Cpe	chr8	64693109	64592541	-	chr8:64693261-64693700	1443.5	0	0	Up	440	144.25	0	144.25	0	promoter	-371
NM_152947.2	Ovol2	chr2	144331362	144305174	-	chr2:144329561-144330000	1436.4	0	0	Up	440	143.54	0	143.54	0	promoter	1582
XM_006498544.3	Ovol2	chr2	144330874	144305174	-	chr2:144329561-144330000	1436.4	0	0	Up	440	143.54	0	143.54	0	promoter	1094
XM_011250271.2	Plch2	chr4	155056858	154983125	-	chr4:155055181-155055640	1436.4	0	0	Up	460	143.54	0	143.54	0	promoter	1448
NM_001142734.1	Gm8994	chr6	136327538	136329983	+	chr6:136326001-136326460	1429.4	0	0	Up	460	142.84	0	142.84	0	promoter	-1308
NR_045844.1	Gm17746	chr12	25129173	25132274	+	chr12:25130401-25130840	1429.4	0	0	Up	440	142.84	0	142.84	0	promoter	1447
NR_045312.1	Rptoros	chr11	119834365	119820810	-	chr11:119834121-119834580	1429.4	0	0	Up	460	142.84	0	142.84	0	promoter	15
NR_045313.1	Rptoros	chr11	119834365	119820810	-	chr11:119834121-119834580	1429.4	0	0	Up	460	142.84	0	142.84	0	promoter	15
XR_877820.1	Gm29946	chr19	33122660	33130420	+	chr19:33122081-33122520	1429.4	0	0	Up	440	142.84	0	142.84	0	promoter	-360
XR_386660.2	Gm29946	chr19	33122660	33133603	+	chr19:33122081-33122520	1429.4	0	0	Up	440	142.84	0	142.84	0	promoter	-360
XM_006533902.3	Fbxo39	chr11	72314466	72319419	+	chr11:72312801-72313240	1429.4	0	0	Up	440	142.84	0	142.84	0	promoter	-1446
XM_006533901.3	Fbxo39	chr11	72314466	72319419	+	chr11:72312801-72313240	1429.4	0	0	Up	440	142.84	0	142.84	0	promoter	-1446
NM_001099688.2	Fbxo39	chr11	72314443	72319419	+	chr11:72312801-72313240	1429.4	0	0	Up	440	142.84	0	142.84	0	promoter	-1423
XR_001782270.1	Gm41625	chr17	79974196	79898088	-	chr17:79975861-79976300	1429.4	0	0	Up	440	142.84	0	142.84	0	promoter	-1884
XM_017317447.1	Dlgap1	chr17	70515997	70821408	+	chr17:70517381-70517820	1429.4	0	0	Up	440	142.84	0	142.84	0	promoter	1603
NM_021896.5	Gucy1a3	chr3	82145877	82092426	-	chr3:82146941-82147380	1429.4	0	0	Up	440	142.84	0	142.84	0	promoter	-1283
XM_011240184.1	Gucy1a3	chr3	82145650	82092426	-	chr3:82146941-82147380	1429.4	0	0	Up	440	142.84	0	142.84	0	promoter	-1510
XM_006501843.3	Gucy1a3	chr3	82145221	82092426	-	chr3:82146941-82147380	1429.4	0	0	Up	440	142.84	0	142.84	0	promoter	-1939
NM_173397.4	Fitm2	chr2	163472629	163468702	-	chr2:163472601-163473040	1429.4	0	0	Up	440	142.84	0	142.84	0	promoter	-191
NR_028122.1	2310001K24Rik	chr2	163472544	163473003	+	chr2:163472601-163473040	1429.4	0	0	Up	440	142.84	0	142.84	0	promoter	276
NM_146722.2	Olfr429	chr1	174089037	174089980	+	chr1:174086801-174087480	1429.4	0	0	Up	680	142.84	0	142.84	0	promoter	-1897
XM_006510058.3	Ncam1	chr9	49570847	49502133	-	chr9:49572501-49572960	1429.4	0	0	Up	460	142.84	0	142.84	0	promoter	-1883
XR_865825.1	Gm37662	chr1	185090051	185099240	+	chr1:185090601-185091060	1429.4	0	0	Up	460	142.84	0	142.84	0	promoter	779
XR_001781266.1	LOC108168163	chr14	55174657	55180181	+	chr14:55175821-55176260	1429.4	0	0	Up	440	142.84	0	142.84	0	promoter	1383
XR_001781265.1	LOC108168163	chr14	55174657	55180181	+	chr14:55175821-55176260	1429.4	0	0	Up	440	142.84	0	142.84	0	promoter	1383
XR_386478.1	Sema4g	chr19	44990609	45003397	+	chr19:44989401-44989840	1429.4	0	0	Up	440	142.84	0	142.84	0	promoter	-989
XR_386477.1	Sema4g	chr19	44989164	45003397	+	chr19:44989401-44989840	1429.4	0	0	Up	440	142.84	0	142.84	0	promoter	456
NM_011976.1	Sema4g	chr19	44989343	45003395	+	chr19:44989401-44989840	1429.4	0	0	Up	440	142.84	0	142.84	0	promoter	277
XR_386476.2	Sema4g	chr19	44988965	45003397	+	chr19:44989401-44989840	1429.4	0	0	Up	440	142.84	0	142.84	0	promoter	655
XM_006495770.2	Nab1	chr1	52500381	52457293	-	chr1:52500361-52500820	1429.4	0	0	Up	460	142.84	0	142.84	0	promoter	-209
NM_008667.3	Nab1	chr1	52500448	52455848	-	chr1:52500361-52500820	1429.4	0	0	Up	460	142.84	0	142.84	0	promoter	-142
XM_006495771.2	Nab1	chr1	52500292	52457293	-	chr1:52500361-52500820	1429.4	0	0	Up	460	142.84	0	142.84	0	promoter	-298
XM_006512771.3	Bend3	chr10	43493114	43515414	+	chr10:43491321-43491780	1429.4	0	0	Up	460	142.84	0	142.84	0	promoter	-1564
XM_006512769.3	Bend3	chr10	43492373	43515414	+	chr10:43491321-43491780	1429.4	0	0	Up	460	142.84	0	142.84	0	promoter	-823
NM_010816.1	Morc1	chr16	48431236	48630905	+	chr16:48432841-48433300	1429.4	0	0	Up	460	142.84	0	142.84	0	promoter	1834
NM_001277231.1	Crkl	chr16	17451984	17487440	+	chr16:17450221-17450680	1429.4	0	0	Up	460	142.84	0	142.84	0	promoter	-1534
NM_007764.5	Crkl	chr16	17451984	17487440	+	chr16:17450221-17450680	1429.4	0	0	Up	460	142.84	0	142.84	0	promoter	-1534
NM_001011785.1	Olfr987	chr2	85331896	85330966	-	chr2:85332601-85332980	1429.4	0	0	Up	380	142.84	0	142.84	0	promoter	-894
XM_006513501.1	Plk5	chr10	80356467	80365489	+	chr10:80357341-80357780	1429.4	0	0	Up	440	142.84	0	142.84	0	promoter	1093
XM_006513499.1	Plk5	chr10	80356467	80365489	+	chr10:80357341-80357780	1429.4	0	0	Up	440	142.84	0	142.84	0	promoter	1093
XM_006513498.1	Plk5	chr10	80356467	80365489	+	chr10:80357341-80357780	1429.4	0	0	Up	440	142.84	0	142.84	0	promoter	1093
XR_380383.1	Plk5	chr10	80356467	80365489	+	chr10:80357341-80357780	1429.4	0	0	Up	440	142.84	0	142.84	0	promoter	1093
XM_006513502.3	Plk5	chr10	80358018	80365489	+	chr10:80357341-80357780	1429.4	0	0	Up	440	142.84	0	142.84	0	promoter	-458
NM_183152.3	Plk5	chr10	80356458	80365489	+	chr10:80357341-80357780	1429.4	0	0	Up	440	142.84	0	142.84	0	promoter	1102
XM_006513500.3	Plk5	chr10	80356801	80365489	+	chr10:80357341-80357780	1429.4	0	0	Up	440	142.84	0	142.84	0	promoter	759
NM_134123.3	Scaf8	chr17	3114971	3198859	+	chr17:3114021-3114460	1429.4	0	0	Up	440	142.84	0	142.84	0	promoter	-731
XM_006514055.3	Dctn2	chr10	127266296	127281954	+	chr10:127266141-127266580	1429.4	0	0	Up	440	142.84	0	142.84	0	promoter	64
NM_027151.2	Dctn2	chr10	127266261	127281959	+	chr10:127266141-127266580	1429.4	0	0	Up	440	142.84	0	142.84	0	promoter	99
NM_001190453.1	Dctn2	chr10	127266261	127281959	+	chr10:127266141-127266580	1429.4	0	0	Up	440	142.84	0	142.84	0	promoter	99
NM_001190454.1	Dctn2	chr10	127266261	127281959	+	chr10:127266141-127266580	1429.4	0	0	Up	440	142.84	0	142.84	0	promoter	99
NM_026740.2	Slc46a1	chr11	78465700	78471945	+	chr11:78465401-78465860	1429.4	0	0	Up	460	142.84	0	142.84	0	promoter	-70
NM_145077.1	Ucn2	chr9	108986162	108987164	+	chr9:108987501-108987920	1429.4	0	0	Up	420	142.84	0	142.84	0	promoter	1548
XM_006512135.2	Pfkfb4	chr9	108988268	109032236	+	chr9:108987501-108987920	1429.4	0	0	Up	420	142.84	0	142.84	0	promoter	-558
XM_006512134.2	Pfkfb4	chr9	108988279	109032236	+	chr9:108987501-108987920	1429.4	0	0	Up	420	142.84	0	142.84	0	promoter	-569
NR_102323.1	9330162012Rik	chr13	24937400	24939049	+	chr13:24935221-24935680	1429.4	0	0	Up	460	142.84	0	142.84	0	promoter	-1950
XR_001781034.1	Gm41079	chr13	103466631	103440222	-	chr13:103464681-103465120	1429.4	0	0	Up	440	142.84	0	142.84	0	promoter	1731
XR_001781037.1	Gm41079	chr13	103466631	103440222	-	chr13:103464681-103465120	1429.4	0	0	Up	440	142.84	0	142.84	0	promoter	1731
XR_001781039.1	Gm41079	chr13	103466631	103440222	-	chr13:103464681-103465120	1429.4	0	0	Up	440	142.84	0	142.84	0	promoter	1731
XR_001781038.1	Gm41079	chr13	103466631	103461691	-	chr13:103464681-103465120	1429.4	0	0	Up	440	142.84	0	142.84	0	promoter	1731
XR_001781036.1	Gm41079	chr13	103466631	103430876	-	chr13:103464681-103465120	1429.4	0	0	Up	440	142.84	0	142.84	0	promoter	1731
XM_006531678.3	Pcx	chr19	4594301	4621679	+	chr19:4595501-4595880	1422.3	0	0	Up	380	142.13	0	142.13	0	promoter	1389
NM_008797.3	Pcx	chr19	4594318	4621752	+	chr19:4595501-4595880	1422.3	0	0	Up	380	142.13	0	142.13	0	promoter	1372
XR_379214.2	Gm31408	chr9	31559608	31579634	+	chr9:31559821-31560280	1415.2	0	0	Up	460	141.42	0	141.42	0	promoter	442
NM_001305940.1	Arx	chrX	93286506	93298357	+	chrX:93284841-93285320	1415.2	0	0	Up	480	141.42	0	141.42	0	promoter	-1426
NM_007492.4	Arx	chrX	93286506	93298357	+	chrX:93284841-93285320	1415.2	0	0	Up	480	141.42	0	141.42	0	promoter	-1426
NR_036606.2	1700060C20Rik	chr2	158192007	158195737	+	chr2:158192121-158192560	1415.2	0	0	Up	440	141.42	0	141.42	0	promoter	333
XM_017312867.1	Cacna1e	chr1	154884786	154416188	-	chr1:154885521-154885980	1415.2	0	0	Up	460	141.42	0	141.42	0	promoter	-964
XM_006529105.3	Cacna1e	chr1	154884785	154413992	-	chr1:154885521-154885980	1415.2	0	0	Up	460	141.42	0	141.42	0	promoter	-965
XM_017312613.1	Cacna1e	chr1	154884522	154390805	-	chr1:154885521-154885980	1415.2	0	0	Up	460	141.42	0	141.42	0	promoter	-1228
XM_017312766.1	Cacna1e	chr1	154884522	154390805	-	chr1:154885521-154885980	1415.2	0	0	Up	460	141.42	0	141.42	0	promoter	-1228
XM_017312730.1	Cacna1e	chr1	154884522	154390805	-	chr1:154885521-154885980	1415.2	0	0	Up	460	141.42	0	141.42	0	promoter	-1228
XM_017312619.1	Cacna1e	chr1	154884522	154390805	-	chr1:154885521-154885980	1415.2	0	0	Up	460	141.42	0	141.42	0	promoter	-1228
XM_017312745.1	Cacna1e	chr1	154884522	154390805	-	chr1:154885521-154885980	1415.2	0	0	Up	460	141.42	0	141.42	0	promoter	-1228
XM_017312642.1	Cacna1e	chr1	154884522	154390805	-	chr1:154885521-154885980	1415.2	0	0	Up	460	141.42	0	141.42	0	promoter	-1228
XM_017312628.1	Cacna1e	chr1	154884522	154390805	-	chr1:154885521-154885980	1415.2	0	0	Up	460	141.42	0	141.42	0	promoter	-1228
XM_017312824.1	Cacna1e	chr1	154884522	154390805	-	chr1:154885521-154885980	1415.2	0	0	Up	460	141.42	0	141.42	0	promoter	-1228
XM_017312660.1	Cacna1e	chr1	154884522	154390805	-	chr1:154885521-154885980	1415.2	0	0	Up	460	141.42	0	141.42	0	promoter	-1228
XM_017312682.1	Cacna1e	chr1	154884522	154390805	-	chr1:154885521-154885980	1415.2	0	0	Up	460	141.42	0	141.42	0	promoter	-1228
XM_017312795.1	Cacna1e	chr1	154884522	154390805	-	chr1:154885521-154885980	1415.2	0	0	Up	460	141.42	0	141.42	0	promoter	-1228
XM_017312712.1	Cacna1e	chr1	154884522	154390805	-	chr1:154885521-154885980	1415.2	0	0	Up	460	141.42	0	141.42	0	promoter	-1228
XM_017312848.1	Cacna1e	chr1	154884522	154390805	-	chr1:154885521-154885980	1415.2	0	0	Up	460	141.42	0	141.42	0	promoter	-1228
XM_017312855.1	Cacna1e	chr1	154884784	154412176	-	chr1:154885521-154885980	1415.2	0	0	Up	460	141.42	0	141.42	0	promoter	-966
XM_017312578.1	Cacna1e	chr1	154884525	154390805	-	chr1:154885521-154885980	1415.2	0	0	Up	460	141.42	0	141.42	0	promoter	-1225
XR_879269.2	Gm33739	chr8	121213806	121222717	+	chr8:121214061-121214520	1415.2	0	0	Up	460	141.42	0	141.42	0	promoter	484
NM_001013785.3	Akr1c19	chr13	4233739	4248359	+	chr13:4234161-4234620	1415.2	0	0	Up	460	141.42	0	141.42	0	promoter	651
XR_873094.2	Akr1c19	chr13	4233502	4248361	+	chr13:4234161-4234620	1415.2	0	0	Up	460	141.42	0	141.42	0	promoter	888
NM_013519.2	Foxc2	chr8	121116170	121118895	+	chr8:121117661-121118040	1415.2	0	0	Up	380	141.42	0	141.42	0	promoter	1680
NR_029746.1	Mir27a	chr8	84208671	84208758	+	chr8:84210341-84210800	1415.2	0	0	Up	460	141.42	0	141.42	0	promoter	1899
NR_037294.1	Mir3074-2	chr8	84208907	84208824	-	chr8:84210341-84210800	1415.2	0	0	Up	460	141.42	0	141.42	0	promoter	-1663
NR_029741.1	Mir24-2	chr8	84208814	84208921	+	chr8:84210341-84210800	1415.2	0	0	Up	460	141.42	0	141.42	0	promoter	1756
XM_017313255.1	Pknox2	chr9	37083985	36890981	-	chr9:37083201-37083660	1415.2	0	0	Up	460	141.42	0	141.42	0	promoter	555
XM_006512863.2	Slc16a10	chr10	40089566	40036969	-	chr10:40087541-40087960	1415.2	0	0	Up	420	141.42	0	141.42	0	promoter	1816
NM_001166429.1	Hnrnpf	chr6	117907803	117925622	+	chr6:117909441-117909880	1415.2	0	0	Up	440	141.42	0	141.42	0	promoter	1857
NM_001166428.1	Hnrnpf	chr6	117907803	117925622	+	chr6:117909441-117909880	1415.2	0	0	Up	440	141.42	0	141.42	0	promoter	1857
XM_017321877.1	4933440N22Rik	chr6	117908205	117905805	-	chr6:117909441-117909880	1415.2	0	0	Up	440	141.42	0	141.42	0	promoter	-1455
XM_011240206.1	Plekho1	chr3	95991533	95988808	-	chr3:95990561-95990980	1415.2	0	0	Up	420	141.42	0	141.42	0	promoter	763
XR_001780187.1	4930469K13Rik	chr11	34100521	34091578	-	chr11:34099861-34100280	1415.2	0	0	Up	420	141.42	0	141.42	0	promoter	451
XR_377899.2	Gm32481	chr6	97693922	97710400	+	chr6:97693261-97693700	1415.2	0	0	Up	440	141.42	0	141.42	0	promoter	-442
NR_046030.1	Gm20759	chr11	86024350	86002657	-	chr11:86023921-86024380	1415.2	0	0	Up	460	141.42	0	141.42	0	promoter	200
XM_006539833.1	Ppp1r37	chr7	19563071	19532049	-	chr7:19562121-19562500	1415.2	0	0	Up	380	141.42	0	141.42	0	promoter	761
NM_199149.3	Ppp1r37	chr7	19562398	19530966	-	chr7:19562121-19562500	1415.2	0	0	Up	380	141.42	0	141.42	0	promoter	88
XR_385496.2	Gm10505	chr17	27324215	27344832	+	chr17:27322901-27323480	1408.1	0	0	Up	580	140.71	0	140.71	0	promoter	-1025
XR_382142.1	Gm34385	chr13	28295760	28297983	+	chr13:28296141-28296520	1408.1	0	0	Up	380	140.71	0	140.71	0	promoter	570
XR_382141.1	Gm34385	chr13	28295760	28297983	+	chr13:28296141-28296520	1408.1	0	0	Up	380	140.71	0	140.71	0	promoter	570
NM_001199275.2	Tnip1	chr11	54962940	54910786	-	chr11:54964341-54964780	1408.1	0	0	Up	440	140.71	0	140.71	0	promoter	-1620
NM_001271456.1	Tnip1	chr11	54962940	54910786	-	chr11:54964341-54964780	1408.1	0	0	Up	440	140.71	0	140.71	0	promoter	-1620
NM_001271455.1	Tnip1	chr11	54962940	54910786	-	chr11:54964341-54964780	1408.1	0	0	Up	440	140.71	0	140.71	0	promoter	-1620
NM_021327.4	Tnip1	chr11	54962940	54910786	-	chr11:54964341-54964780	1408.1	0	0	Up	440	140.71	0	140.71	0	promoter	-1620
NM_001199276.2	Tnip1	chr11	54962940	54910786	-	chr11:54964341-54964780	1408.1	0	0	Up	440	140.71	0	140.71	0	promoter	-1620
XR_001778247.1	Trim30c	chr7	104400852	104379116	-	chr7:104402221-104402600	1408.1	0	0	Up	380	140.71	0	140.71	0	promoter	-1558
XR_869856.2	Trim30c	chr7	104400852	104379116	-	chr7:104402221-104402600	1408.1	0	0	Up	380	140.71	0	140.71	0	promoter	-1558
XR_001778248.1	Trim30c	chr7	104400852	104382704	-	chr7:104402221-104402600	1408.1	0	0	Up	380	140.71	0	140.71	0	promoter	-1558
XR_874783.1	Gm33524	chr14	70059588	70020504	-	chr14:70057441-70057820	1408.1	0	0	Up	380	140.71	0	140.71	0	promoter	1958
XR_880311.1	Gm31781	chr11	114626194	114614013	-	chr11:114624421-114624840	1401.1	0	0	Up	420	140.01	0	140.01	0	promoter	1564
XR_389145.2	Gm31781	chr11	114626194	114614013	-	chr11:114624421-114624840	1401.1	0	0	Up	420	140.01	0	140.01	0	promoter	1564
XM_006505265.1	Kdm3a	chr6	71621397	71589037	-	chr6:71622401-71622840	1401.1	0	0	Up	440	140.01	0	140.01	0	promoter	-1223
NM_133951.1	Rrp8	chr7	105737385	105731729	-	chr7:105736661-105737100	1401.1	0	0	Up	440	140.01	0	140.01	0	promoter	505
NM_001161724.1	Ilk	chr7	105736589	105742925	+	chr7:105736661-105737100	1401.1	0	0	Up	440	140.01	0	140.01	0	promoter	291
NM_010562.2	Ilk	chr7	105736724	105742925	+	chr7:105736661-105737100	1401.1	0	0	Up	440	140.01	0	140.01	0	promoter	156
NM_025897.2	Rrp8	chr7	105736584	105731729	-	chr7:105736661-105737100	1401.1	0	0	Up	440	140.01	0	140.01	0	promoter	-296
XM_006507389.3	Ilk	chr7	105736597	105742924	+	chr7:105736661-105737100	1401.1	0	0	Up	440	140.01	0	140.01	0	promoter	283
XR_378204.2	Rrp8	chr7	105736579	105732206	-	chr7:105736661-105737100	1401.1	0	0	Up	440	140.01	0	140.01	0	promoter	-301
XM_006507390.3	Ilk	chr7	105736722	105742914	+	chr7:105736661-105737100	1401.1	0	0	Up	440	140.01	0	140.01	0	promoter	158
XM_006500322.2	Ccdc173	chr2	69780301	69757391	-	chr2:69779481-69779940	1401.1	0	0	Up	460	140.01	0	140.01	0	promoter	591
XM_006500324.2	Ccdc173	chr2	69780301	69757391	-	chr2:69779481-69779940	1401.1	0	0	Up	460	140.01	0	140.01	0	promoter	591
XR_880813.1	Gm33747	chr1	183065681	183054951	-	chr1:183065281-183065700	1401.1	0	0	Up	420	140.01	0	140.01	0	promoter	191
XR_880815.1	Gm33747	chr1	183065681	183054951	-	chr1:183065281-183065700	1401.1	0	0	Up	420	140.01	0	140.01	0	promoter	191
XR_880816.1	Gm33747	chr1	183065681	183054951	-	chr1:183065281-183065700	1401.1	0	0	Up	420	140.01	0	140.01	0	promoter	191
XR_383259.2	4931403M11Rik	chr14	24617603	24631373	+	chr14:24616221-24616660	1401.1	0	0	Up	440	140.01	0	140.01	0	promoter	-1163
XR_874410.1	4931403M11Rik	chr14	24617603	24631373	+	chr14:24616221-24616660	1401.1	0	0	Up	440	140.01	0	140.01	0	promoter	-1163
XR_874411.1	4931403M11Rik	chr14	24617554	24631373	+	chr14:24616221-24616660	1401.1	0	0	Up	440	140.01	0	140.01	0	promoter	-1114
NM_134099.2	Fbxo4	chr15	3979573	3963563	-	chr15:3981061-3981520	1401.1	0	0	Up	460	140.01	0	140.01	0	promoter	-1717
NM_001012265.1	Olfr857	chr9	19712828	19713758	+	chr9:19712761-19713200	1401.1	0	0	Up	440	140.01	0	140.01	0	promoter	152
XM_006509002.3	Ank1	chr8	23034716	23150501	+	chr8:23034861-23035300	1401.1	0	0	Up	440	140.01	0	140.01	0	promoter	364
XM_006508999.3	Ank1	chr8	23034716	23150501	+	chr8:23034861-23035300	1401.1	0	0	Up	440	140.01	0	140.01	0	promoter	364
XM_006508995.3	Ank1	chr8	23034716	23150501	+	chr8:23034861-23035300	1401.1	0	0	Up	440	140.01	0	140.01	0	promoter	364
XM_006509001.3	Ank1	chr8	23034716	23150501	+	chr8:23034861-23035300	1401.1	0	0	Up	440	140.01	0	140.01	0	promoter	364
XM_006508998.3	Ank1	chr8	23034716	23150501	+	chr8:23034861-23035300	1401.1	0	0	Up	440	140.01	0	140.01	0	promoter	364
XM_006508994.3	Ank1	chr8	23034716	23150501	+	chr8:23034861-23035300	1401.1	0	0	Up	440	140.01	0	140.01	0	promoter	364
XM_006508993.3	Ank1	chr8	23034716	23150501	+	chr8:23034861-23035300	1401.1	0	0	Up	440	140.01	0	140.01	0	promoter	364
XM_006508997.3	Ank1	chr8	23034716	23150501	+	chr8:23034861-23035300	1401.1	0	0	Up	440	140.01	0	140.01	0	promoter	364
XM_006508992.3	Ank1	chr8	23034716	23150501	+	chr8:23034861-23035300	1401.1	0	0	Up	440	140.01	0	140.01	0	promoter	364
XM_006508991.3	Ank1	chr8	23034716	23150501	+	chr8:23034861-23035300	1401.1	0	0	Up	440	140.01	0	140.01	0	promoter	364
XM_006508989.3	Ank1	chr8	23034716	23150501	+	chr8:23034861-23035300	1401.1	0	0	Up	440	140.01	0	140.01	0	promoter	364
NM_001277281.2	Ank1	chr8	23035098	23150497	+	chr8:23034861-23035300	1401.1	0	0	Up	440	140.01	0	140.01	0	promoter	-18
NM_001277284.2	Ank1	chr8	23035098	23150497	+	chr8:23034861-23035300	1401.1	0	0	Up	440	140.01	0	140.01	0	promoter	-18
XR_378776.3	Ank1	chr8	23034716	23132184	+	chr8:23034861-23035300	1401.1	0	0	Up	440	140.01	0	140.01	0	promoter	364
XM_006509003.3	Ank1	chr8	23034716	23115561	+	chr8:23034861-23035300	1401.1	0	0	Up	440	140.01	0	140.01	0	promoter	364
XR_870242.2	LOC105243139	chr8	23034691	23032880	-	chr8:23034861-23035300	1401.1	0	0	Up	440	140.01	0	140.01	0	promoter	-389
XR_870243.2	LOC105243139	chr8	23034691	23032880	-	chr8:23034861-23035300	1401.1	0	0	Up	440	140.01	0	140.01	0	promoter	-389
XR_873433.1	Gm34640	chr13	54179333	54177790	-	chr13:54178481-54178940	1401.1	0	0	Up	460	140.01	0	140.01	0	promoter	623
NM_027201.1	Zfp511	chr7	140036390	140040605	+	chr7:140036101-140036580	1401.1	0	0	Up	480	140.01	0	140.01	0	promoter	-50
XM_011249861.2	Tubgcp2	chr7	140036321	139995954	-	chr7:140036101-140036580	1401.1	0	0	Up	480	140.01	0	140.01	0	promoter	-19
NM_001286009.1	Tubgcp2	chr7	140036674	139998527	-	chr7:140036101-140036580	1401.1	0	0	Up	480	140.01	0	140.01	0	promoter	334
NM_001286007.1	Tubgcp2	chr7	140036674	139995954	-	chr7:140036101-140036580	1401.1	0	0	Up	480	140.01	0	140.01	0	promoter	334
XM_006536239.1	Zfp511	chr7	140036819	140040606	+	chr7:140036101-140036580	1401.1	0	0	Up	480	140.01	0	140.01	0	promoter	-479
NM_133755.2	Tubgcp2	chr7	140036350	139995954	-	chr7:140036101-140036580	1401.1	0	0	Up	480	140.01	0	140.01	0	promoter	10
NM_001286011.1	Tubgcp2	chr7	140036350	139995954	-	chr7:140036101-140036580	1401.1	0	0	Up	480	140.01	0	140.01	0	promoter	10
XM_017312291.1	Zfp511	chr7	140036513	140040606	+	chr7:140036101-140036580	1401.1	0	0	Up	480	140.01	0	140.01	0	promoter	-173
XM_006531218.3	Mlycd	chr8	119394851	119411088	+	chr8:119393081-119393520	1401.1	0	0	Up	440	140.01	0	140.01	0	promoter	-1551
XM_006531219.3	Mlycd	chr8	119394418	119420099	+	chr8:119393081-119393520	1401.1	0	0	Up	440	140.01	0	140.01	0	promoter	-1118
NM_019966.2	Mlycd	chr8	119394891	119411088	+	chr8:119393081-119393520	1401.1	0	0	Up	440	140.01	0	140.01	0	promoter	-1591
XM_011248457.2	Mlycd	chr8	119394812	119419795	+	chr8:119393081-119393520	1401.1	0	0	Up	440	140.01	0	140.01	0	promoter	-1512
XM_006531220.3	Mlycd	chr8	119394854	119411088	+	chr8:119393081-119393520	1401.1	0	0	Up	440	140.01	0	140.01	0	promoter	-1554
XM_006531225.3	Mlycd	chr8	119394824	119420584	+	chr8:119393081-119393520	1401.1	0	0	Up	440	140.01	0	140.01	0	promoter	-1524
XM_006531222.3	Mlycd	chr8	119394814	119421806	+	chr8:119393081-119393520	1401.1	0	0	Up	440	140.01	0	140.01	0	promoter	-1514
XM_017312922.1	Mlycd	chr8	119394814	119421940	+	chr8:119393081-119393520	1401.1	0	0	Up	440	140.01	0	140.01	0	promoter	-1514
XM_006531226.3	Mlycd	chr8	119394841	119411088	+	chr8:119393081-119393520	1401.1	0	0	Up	440	140.01	0	140.01	0	promoter	-1541
NM_008653.2	Mybpc3	chr2	91118143	91136516	+	chr2:91117041-91117680	1401.1	0	0	Up	640	140.01	0	140.01	0	promoter	-783
XM_006498882.3	Mybpc3	chr2	91118113	91136516	+	chr2:91117041-91117680	1401.1	0	0	Up	640	140.01	0	140.01	0	promoter	-753
XM_011239341.2	Mybpc3	chr2	91118113	91136516	+	chr2:91117041-91117680	1401.1	0	0	Up	640	140.01	0	140.01	0	promoter	-753
XM_011242227.2	Enpp6	chr8	46939196	47096358	+	chr8:46937381-46937840	1401.1	0	0	Up	460	140.01	0	140.01	0	promoter	-1586
NM_001003817.1	Erbb2	chr11	98412483	98437716	+	chr11:98411041-98411480	1401.1	0	0	Up	440	140.01	0	140.01	0	promoter	-1223
XM_017320498.1	LOC108168962	chr4	144087361	144090870	+	chr4:144085661-144086120	1401.1	0	0	Up	460	140.01	0	140.01	0	promoter	-1471
XM_006531213.3	Pmfbp1	chr8	109491398	109542641	+	chr8:109491101-109491560	1401.1	0	0	Up	460	140.01	0	140.01	0	promoter	-68
XM_017315456.1	Ryr2	chr13	12106940	11649774	-	chr13:12107661-12108120	1401.1	0	0	Up	460	140.01	0	140.01	0	promoter	-950
XM_017315457.1	Ryr2	chr13	12106940	11670218	-	chr13:12107661-12108120	1401.1	0	0	Up	460	140.01	0	140.01	0	promoter	-950
XM_017315458.1	Ryr2	chr13	12106940	11669928	-	chr13:12107661-12108120	1401.1	0	0	Up	460	140.01	0	140.01	0	promoter	-950
XM_017315459.1	Ryr2	chr13	12106940	11708152	-	chr13:12107661-12108120	1401.1	0	0	Up	460	140.01	0	140.01	0	promoter	-950
NM_023868.2	Ryr2	chr13	12106945	11553102	-	chr13:12107661-12108120	1401.1	0	0	Up	460	140.01	0	140.01	0	promoter	-945
XM_017315445.1	Ryr2	chr13	12106940	11553098	-	chr13:12107661-12108120	1401.1	0	0	Up	460	140.01	0	140.01	0	promoter	-950
XM_017315446.1	Ryr2	chr13	12106940	11553098	-	chr13:12107661-12108120	1401.1	0	0	Up	460	140.01	0	140.01	0	promoter	-950
XM_017315447.1	Ryr2	chr13	12106940	11553098	-	chr13:12107661-12108120	1401.1	0	0	Up	460	140.01	0	140.01	0	promoter	-950
XM_017315450.1	Ryr2	chr13	12106940	11553098	-	chr13:12107661-12108120	1401.1	0	0	Up	460	140.01	0	140.01	0	promoter	-950
XM_017315449.1	Ryr2	chr13	12106940	11553098	-	chr13:12107661-12108120	1401.1	0	0	Up	460	140.01	0	140.01	0	promoter	-950
XM_017315453.1	Ryr2	chr13	12106940	11553098	-	chr13:12107661-12108120	1401.1	0	0	Up	460	140.01	0	140.01	0	promoter	-950
XM_017315451.1	Ryr2	chr13	12106940	11553098	-	chr13:12107661-12108120	1401.1	0	0	Up	460	140.01	0	140.01	0	promoter	-950
XM_017315454.1	Ryr2	chr13	12106940	11553098	-	chr13:12107661-12108120	1401.1	0	0	Up	460	140.01	0	140.01	0	promoter	-950
XM_006516610.1	Ryr2	chr13	12106940	11553098	-	chr13:12107661-12108120	1401.1	0	0	Up	460	140.01	0	140.01	0	promoter	-950
XM_017315460.1	Ryr2	chr13	12106940	11553098	-	chr13:12107661-12108120	1401.1	0	0	Up	460	140.01	0	140.01	0	promoter	-950
XM_017315448.1	Ryr2	chr13	12106940	11553098	-	chr13:12107661-12108120	1401.1	0	0	Up	460	140.01	0	140.01	0	promoter	-950
XM_017315455.1	Ryr2	chr13	12106940	11553098	-	chr13:12107661-12108120	1401.1	0	0	Up	460	140.01	0	140.01	0	promoter	-950
XM_011244296.1	Ryr2	chr13	12106940	11553098	-	chr13:12107661-12108120	1401.1	0	0	Up	460	140.01	0	140.01	0	promoter	-950
XM_017315452.1	Ryr2	chr13	12106940	11553098	-	chr13:12107661-12108120	1401.1	0	0	Up	460	140.01	0	140.01	0	promoter	-950
XM_017315461.1	Ryr2	chr13	12106940	11553098	-	chr13:12107661-12108120	1401.1	0	0	Up	460	140.01	0	140.01	0	promoter	-950
XR_866597.2	Gm39895	chr2	103894019	103896101	+	chr2:103893101-103893560	1401.1	0	0	Up	460	140.01	0	140.01	0	promoter	-689
XR_876365.1	Gm41521	chr17	6792489	6788163	-	chr17:6791861-6792340	1401.1	0	0	Up	480	140.01	0	140.01	0	promoter	389
XM_006503934.3	Cc2d2a	chr5	43665114	43740975	+	chr5:43664181-43664620	1401.1	0	0	Up	440	140.01	0	140.01	0	promoter	-714
XM_006538520.3	Dvl1	chr4	155847406	155859173	+	chr4:155845661-155846120	1401.1	0	0	Up	460	140.01	0	140.01	0	promoter	-1516
XM_006538522.3	Dvl1	chr4	155847406	155857488	+	chr4:155845661-155846120	1401.1	0	0	Up	460	140.01	0	140.01	0	promoter	-1516
XM_006538521.3	Dvl1	chr4	155847406	155859303	+	chr4:155845661-155846120	1401.1	0	0	Up	460	140.01	0	140.01	0	promoter	-1516
XM_006538519.3	Dvl1	chr4	155847406	155859303	+	chr4:155845661-155846120	1401.1	0	0	Up	460	140.01	0	140.01	0	promoter	-1516
XM_017319952.1	Dvl1	chr4	155847406	155859303	+	chr4:155845661-155846120	1401.1	0	0	Up	460	140.01	0	140.01	0	promoter	-1516
XM_006538518.3	Dvl1	chr4	155847406	155859303	+	chr4:155845661-155846120	1401.1	0	0	Up	460	140.01	0	140.01	0	promoter	-1516
XM_006538523.3	Dvl1	chr4	155847406	155859303	+	chr4:155845661-155846120	1401.1	0	0	Up	460	140.01	0	140.01	0	promoter	-1516
NM_001302342.1	Dvl1	chr4	155847316	155859303	+	chr4:155845661-155846120	1401.1	0	0	Up	460	140.01	0	140.01	0	promoter	-1426
NM_010091.4	Dvl1	chr4	155847316	155859303	+	chr4:155845661-155846120	1401.1	0	0	Up	460	140.01	0	140.01	0	promoter	-1426
NM_001033315.2	Hipk4	chr7	27523260	27531175	+	chr7:27521021-27521520	1401.1	0	0	Up	500	140.01	0	140.01	0	promoter	-1990
XR_879819.1	Gm39818	chr11	48378299	48384324	+	chr11:48378541-48379020	1401.1	0	0	Up	480	140.01	0	140.01	0	promoter	481
NM_029370.1	Spata25	chr2	164828534	164827381	-	chr2:164827981-164828420	1401.1	0	0	Up	440	140.01	0	140.01	0	promoter	334
NR_040470.1	Platr17	chr17	33905134	33906675	+	chr17:33906881-33907340	1401.1	0	0	Up	460	140.01	0	140.01	0	promoter	1976
XM_017315665.1	Gm16505	chr13	3360679	3363353	+	chr13:3360781-3361240	1401.1	0	0	Up	460	140.01	0	140.01	0	promoter	331
XM_011244259.2	Gm16505	chr13	3359500	3362284	+	chr13:3360781-3361240	1401.1	0	0	Up	460	140.01	0	140.01	0	promoter	1510
XM_017315664.1	Gm16505	chr13	3359314	3362284	+	chr13:3360781-3361240	1401.1	0	0	Up	460	140.01	0	140.01	0	promoter	1696
NM_133783.2	Ptges2	chr2	32395889	32402740	+	chr2:32397341-32397780	1401.1	0	0	Up	440	140.01	0	140.01	0	promoter	1671
XM_006532644.3	Shmt1	chr11	60808858	60788885	-	chr11:60807621-60808080	1401.1	0	0	Up	460	140.01	0	140.01	0	promoter	1008
NM_007479.3	Arf4	chr14	26638196	26657258	+	chr14:26636941-26637400	1401.1	0	0	Up	460	140.01	0	140.01	0	promoter	-1026
NR_029433.1	1700003G18Rik	chr7	116093149	116081761	-	chr7:116092961-116093420	1401.1	0	0	Up	460	140.01	0	140.01	0	promoter	-41
NM_019772.2	1110004F10Rik	chr7	116093379	116105210	+	chr7:116092961-116093420	1401.1	0	0	Up	460	140.01	0	140.01	0	promoter	-189
XR_377171.3	Gm30745	chr5	140750087	140748689	-	chr5:140751441-140751880	1401.1	0	0	Up	440	140.01	0	140.01	0	promoter	-1573
XR_869168.1	Gm38827	chr6	71154104	71157968	+	chr6:71154181-71154640	1401.1	0	0	Up	460	140.01	0	140.01	0	promoter	306
NM_013736.4	Tceb3	chr4	136021649	136003369	-	chr4:136022941-136023320	1394	0	0	Up	380	139.3	0	139.3	0	promoter	-1481
NM_054081.2	Mta1	chr12	113098277	113137206	+	chr12:113098081-113098460	1394	0	0	Up	380	139.3	0	139.3	0	promoter	-7
XM_006515426.1	Mta1	chr12	113098277	113137206	+	chr12:113098081-113098460	1394	0	0	Up	380	139.3	0	139.3	0	promoter	-7
XR_381475.1	Mta1	chr12	113098361	113136636	+	chr12:113098081-113098460	1394	0	0	Up	380	139.3	0	139.3	0	promoter	-91
XR_381476.1	Mta1	chr12	113098361	113136636	+	chr12:113098081-113098460	1394	0	0	Up	380	139.3	0	139.3	0	promoter	-91
XR_381473.1	Mta1	chr12	113098361	113136636	+	chr12:113098081-113098460	1394	0	0	Up	380	139.3	0	139.3	0	promoter	-91
XM_006515430.1	Mta1	chr12	113098361	113137206	+	chr12:113098081-113098460	1394	0	0	Up	380	139.3	0	139.3	0	promoter	-91
XM_006515427.1	Mta1	chr12	113098361	113137206	+	chr12:113098081-113098460	1394	0	0	Up	380	139.3	0	139.3	0	promoter	-91
XM_006515421.1	Mta1	chr12	113098361	113137206	+	chr12:113098081-113098460	1394	0	0	Up	380	139.3	0	139.3	0	promoter	-91
XM_006515425.1	Mta1	chr12	113098361	113137206	+	chr12:113098081-113098460	1394	0	0	Up	380	139.3	0	139.3	0	promoter	-91
XM_006515422.1	Mta1	chr12	113098361	113137206	+	chr12:113098081-113098460	1394	0	0	Up	380	139.3	0	139.3	0	promoter	-91
XM_006515420.1	Mta1	chr12	113098361	113137206	+	chr12:113098081-113098460	1394	0	0	Up	380	139.3	0	139.3	0	promoter	-91
XM_006515419.1	Mta1	chr12	113098361	113137206	+	chr12:113098081-113098460	1394	0	0	Up	380	139.3	0	139.3	0	promoter	-91
XM_006515418.1	Mta1	chr12	113098361	113137206	+	chr12:113098081-113098460	1394	0	0	Up	380	139.3	0	139.3	0	promoter	-91
NM_009234.6	Sox11	chr12	27342718	27334267	-	chr12:27342961-27343340	1394	0	0	Up	380	139.3	0	139.3	0	promoter	-432
XR_381385.3	Gm30855	chr12	27345138	27359073	+	chr12:27342961-27343340	1394	0	0	Up	380	139.3	0	139.3	0	promoter	-1988
NM_011256.3	Pitpnm2	chr5	124249760	124118688	-	chr5:124249481-124249860	1394	0	0	Up	380	139.3	0	139.3	0	promoter	90
XM_006530214.1	Pitpnm2	chr5	124249755	124118689	-	chr5:124249481-124249860	1394	0	0	Up	380	139.3	0	139.3	0	promoter	85
XM_006530215.3	Pitpnm2	chr5	124248150	124118689	-	chr5:124249481-124249860	1394	0	0	Up	380	139.3	0	139.3	0	promoter	-1520
XR_867727.1	Gm37041	chr3	147430620	147433287	+	chr3:147431121-147431540	1394	0	0	Up	420	139.3	0	139.3	0	promoter	710
XR_867728.1	Gm37041	chr3	147429759	147433287	+	chr3:147431121-147431540	1394	0	0	Up	420	139.3	0	139.3	0	promoter	1571
NM_009285.3	Stc1	chr14	69029288	69041401	+	chr14:69027981-69028380	1394	0	0	Up	400	139.3	0	139.3	0	promoter	-1108
NR_026942.1	E330013P04Rik	chr19	60144674	60162591	+	chr19:60142881-60143340	1386.9	0	0	Up	460	138.59	0	138.59	0	promoter	-1564
XM_006538310.3	Stra6l	chr4	45822564	45887009	+	chr4:45821701-45822140	1386.9	0	0	Up	440	138.59	0	138.59	0	promoter	-644
NR_136929.1	Gm29443	chr7	16614039	16632643	+	chr7:16613781-16614240	1386.9	0	0	Up	460	138.59	0	138.59	0	promoter	-29
XM_011250512.2	Arhgap35	chr7	16615244	16495036	-	chr7:16613781-16614240	1386.9	0	0	Up	460	138.59	0	138.59	0	promoter	1234
XM_006539809.3	Arhgap35	chr7	16615244	16495036	-	chr7:16613781-16614240	1386.9	0	0	Up	460	138.59	0	138.59	0	promoter	1234
NR_136928.1	Gm29443	chr7	16613823	16632643	+	chr7:16613781-16614240	1386.9	0	0	Up	460	138.59	0	138.59	0	promoter	187
NM_172739.4	Arhgap35	chr7	16614993	16494472	-	chr7:16613781-16614240	1386.9	0	0	Up	460	138.59	0	138.59	0	promoter	983
XM_006521479.3	Fam118a	chr15	85042747	85116936	+	chr15:85044241-85044680	1386.9	0	0	Up	440	138.59	0	138.59	0	promoter	1713
XM_006521480.3	Fam118a	chr15	85043383	85116936	+	chr15:85044241-85044680	1386.9	0	0	Up	440	138.59	0	138.59	0	promoter	1077
XM_006521483.2	Fam118a	chr15	85042741	85062830	+	chr15:85044241-85044680	1386.9	0	0	Up	440	138.59	0	138.59	0	promoter	1719
XM_011244743.2	Thrb	chr14	17784320	18040097	+	chr14:17782481-17782940	1386.9	0	0	Up	460	138.59	0	138.59	0	promoter	-1610
XM_011244740.2	Thrb	chr14	17784320	18040097	+	chr14:17782481-17782940	1386.9	0	0	Up	460	138.59	0	138.59	0	promoter	-1610
XR_001781723.1	LOC108168248	chr15	75845967	75847577	+	chr15:75846561-75847020	1386.9	0	0	Up	460	138.59	0	138.59	0	promoter	823
XM_006518678.3	Myh6	chr14	54968017	54941922	-	chr14:54966601-54967060	1386.9	0	0	Up	460	138.59	0	138.59	0	promoter	1187
NM_001164171.1	Myh6	chr14	54966607	54941920	-	chr14:54966601-54967060	1386.9	0	0	Up	460	138.59	0	138.59	0	promoter	-223
NM_010856.4	Myh6	chr14	54966607	54941920	-	chr14:54966601-54967060	1386.9	0	0	Up	460	138.59	0	138.59	0	promoter	-223
NR_033497.1	Mhrt	chr14	54968786	54974349	+	chr14:54966601-54967060	1386.9	0	0	Up	460	138.59	0	138.59	0	promoter	-1956
XM_006518677.1	Myh6	chr14	54966645	54941922	-	chr14:54966601-54967060	1386.9	0	0	Up	460	138.59	0	138.59	0	promoter	-185
XM_006537754.2	Mob3b	chr4	35119077	34952697	-	chr4:35119161-35119620	1386.9	0	0	Up	460	138.59	0	138.59	0	promoter	-313
NM_009404.3	Tnfsf9	chr17	57105384	57107757	+	chr17:57106001-57106460	1386.9	0	0	Up	460	138.59	0	138.59	0	promoter	846
NR_033508.1	Gm11110	chr17	57105942	57092022	-	chr17:57106001-57106460	1386.9	0	0	Up	460	138.59	0	138.59	0	promoter	-288
XM_006524033.3	Tnfsf9	chr17	57105278	57107109	+	chr17:57106001-57106460	1386.9	0	0	Up	460	138.59	0	138.59	0	promoter	952
NM_025599.3	Cmss1	chr16	57606867	57301999	-	chr16:57606741-57607180	1386.9	0	0	Up	440	138.59	0	138.59	0	promoter	-93
NM_009189.3	Six1	chr12	73046712	73041826	-	chr12:73046121-73046580	1386.9	0	0	Up	460	138.59	0	138.59	0	promoter	362
NM_001171680.1	Myt1	chr2	181796306	181827775	+	chr2:181795241-181795680	1386.9	0	0	Up	440	138.59	0	138.59	0	promoter	-846
XM_011241997.2	Ppfia1	chr7	144514946	144476757	-	chr7:144515841-144516300	1386.9	0	0	Up	460	138.59	0	138.59	0	promoter	-1124
NM_147120.1	Olfr638	chr7	104003258	104004224	+	chr7:104003101-104003540	1386.9	0	0	Up	440	138.59	0	138.59	0	promoter	62
XR_870448.1	Gm34099	chr8	57410429	57415049	+	chr8:57411901-57412360	1386.9	0	0	Up	460	138.59	0	138.59	0	promoter	1701
XM_006522928.3	Itgb2l	chr16	96443626	96422333	-	chr16:96443821-96444260	1386.9	0	0	Up	440	138.59	0	138.59	0	promoter	-414
NM_008405.3	Itgb2l	chr16	96443614	96422297	-	chr16:96443821-96444260	1386.9	0	0	Up	440	138.59	0	138.59	0	promoter	-426
XM_006497338.2	Celf2	chr2	6872594	6539848	-	chr2:6873641-6874080	1386.9	0	0	Up	440	138.59	0	138.59	0	promoter	-1266
XM_006497339.2	Celf2	chr2	6872594	6539848	-	chr2:6873641-6874080	1386.9	0	0	Up	440	138.59	0	138.59	0	promoter	-1266
XM_017315442.1	Celf2	chr2	6872594	6539848	-	chr2:6873641-6874080	1386.9	0	0	Up	440	138.59	0	138.59	0	promoter	-1266
XM_011238957.2	Celf2	chr2	6872032	6539848	-	chr2:6873641-6874080	1386.9	0	0	Up	440	138.59	0	138.59	0	promoter	-1828
XM_017315465.1	Celf2	chr2	6872032	6539848	-	chr2:6873641-6874080	1386.9	0	0	Up	440	138.59	0	138.59	0	promoter	-1828
NM_172572.3	Rhbdf2	chr11	116627019	116598164	-	chr11:116627981-116628440	1372.8	0	0	Up	460	137.18	0	137.18	0	promoter	-1191
NM_001177845.1	Tirap	chr9	35200291	35184390	-	chr9:35198681-35199140	1372.8	0	0	Up	460	137.18	0	137.18	0	promoter	1381
NM_001177847.1	Tirap	chr9	35199905	35184390	-	chr9:35198681-35199140	1372.8	0	0	Up	460	137.18	0	137.18	0	promoter	995
NM_054096.2	Tirap	chr9	35199965	35184390	-	chr9:35198681-35199140	1372.8	0	0	Up	460	137.18	0	137.18	0	promoter	1055
NM_001177846.1	Tirap	chr9	35199965	35184390	-	chr9:35198681-35199140	1372.8	0	0	Up	460	137.18	0	137.18	0	promoter	1055
NR_003559.1	Mrpl48	chr7	100607996	100549116	-	chr7:100606441-100606860	1372.8	0	0	Up	420	137.18	0	137.18	0	promoter	1346
XM_017322353.1	Mrpl48	chr7	100607635	100549116	-	chr7:100606441-100606860	1372.8	0	0	Up	420	137.18	0	137.18	0	promoter	985
NM_024287.4	Rab6a	chr7	100607585	100641268	+	chr7:100606441-100606860	1372.8	0	0	Up	420	137.18	0	137.18	0	promoter	-935
NM_001163663.1	Rab6a	chr7	100607585	100641268	+	chr7:100606441-100606860	1372.8	0	0	Up	420	137.18	0	137.18	0	promoter	-935
XM_006508189.2	Arap1	chr7	101385770	101412586	+	chr7:101386181-101386640	1372.8	0	0	Up	460	137.18	0	137.18	0	promoter	640
NM_027180.3	Arap1	chr7	101385525	101412586	+	chr7:101386181-101386640	1372.8	0	0	Up	460	137.18	0	137.18	0	promoter	885
NM_011061.2	Padi4	chr4	140774203	140745507	-	chr4:140772161-140772620	1372.8	0	0	Up	460	137.18	0	137.18	0	promoter	1813
XM_006538633.2	Padi4	chr4	140774239	140745857	-	chr4:140772161-140772620	1372.8	0	0	Up	460	137.18	0	137.18	0	promoter	1849
NM_201370.2	Wee2	chr6	40442862	40466815	+	chr6:40441221-40441680	1372.8	0	0	Up	460	137.18	0	137.18	0	promoter	-1412
XM_006523956.3	4930539E08Rik	chr17	28915336	28895273	-	chr17:28914321-28914780	1372.8	0	0	Up	460	137.18	0	137.18	0	promoter	786
NM_172450.3	4930539E08Rik	chr17	28915324	28896394	-	chr17:28914321-28914780	1372.8	0	0	Up	460	137.18	0	137.18	0	promoter	774
NR_029471.2	Rps15a-ps6	chr11	6173331	6172507	-	chr11:6174501-6174940	1372.8	0	0	Up	440	137.18	0	137.18	0	promoter	-1389
XR_383425.1	Gm36641	chr14	51323271	51324427	+	chr14:51324921-51325380	1372.8	0	0	Up	460	137.18	0	137.18	0	promoter	1879
XR_383424.1	Gm36641	chr14	51323271	51325312	+	chr14:51324921-51325380	1372.8	0	0	Up	460	137.18	0	137.18	0	promoter	1879
XM_006528977.3	Pir	chrX	164269456	164372895	+	chrX:164269601-164270060	1372.8	0	0	Up	460	137.18	0	137.18	0	promoter	374
NM_001301402.1	Pir	chrX	164269430	164373013	+	chrX:164269601-164270060	1372.8	0	0	Up	460	137.18	0	137.18	0	promoter	400
NM_027153.3	Pir	chrX	164269430	164373013	+	chrX:164269601-164270060	1372.8	0	0	Up	460	137.18	0	137.18	0	promoter	400
XM_006528978.3	Pir	chrX	164269435	164372806	+	chrX:164269601-164270060	1372.8	0	0	Up	460	137.18	0	137.18	0	promoter	395
XR_875613.1	LOC102634389	chr15	95830042	95824457	-	chr15:95827901-95828340	1372.8	0	0	Up	440	137.18	0	137.18	0	promoter	1922
XM_006520232.3	Ano6	chr15	95830110	95975472	+	chr15:95827901-95828340	1372.8	0	0	Up	440	137.18	0	137.18	0	promoter	-1990
XR_875612.1	LOC102634389	chr15	95830072	95824457	-	chr15:95827901-95828340	1372.8	0	0	Up	440	137.18	0	137.18	0	promoter	1952
NM_001033231.2	Fam195b	chr11	120549727	120542887	-	chr11:120549081-120549540	1372.8	0	0	Up	460	137.18	0	137.18	0	promoter	417
NM_026814.3	Ppp1r27	chr11	120551132	120549974	-	chr11:120549081-120549540	1372.8	0	0	Up	460	137.18	0	137.18	0	promoter	1822
XM_011248808.2	Fam195b	chr11	120549723	120542887	-	chr11:120549081-120549540	1372.8	0	0	Up	460	137.18	0	137.18	0	promoter	413
XM_006529259.3	Ptprc	chr1	138175333	138063406	-	chr1:138176181-138176620	1372.8	0	0	Up	440	137.18	0	137.18	0	promoter	-1067
XM_006529257.1	Ptprc	chr1	138175319	138063406	-	chr1:138176181-138176620	1372.8	0	0	Up	440	137.18	0	137.18	0	promoter	-1081
XM_006529261.3	Ptprc	chr1	138175319	138063406	-	chr1:138176181-138176620	1372.8	0	0	Up	440	137.18	0	137.18	0	promoter	-1081
XM_006529260.1	Ptprc	chr1	138175319	138063406	-	chr1:138176181-138176620	1372.8	0	0	Up	440	137.18	0	137.18	0	promoter	-1081
XM_006529262.3	Ptprc	chr1	138175319	138063406	-	chr1:138176181-138176620	1372.8	0	0	Up	440	137.18	0	137.18	0	promoter	-1081
NM_011210.4	Ptprc	chr1	138175305	138062858	-	chr1:138176181-138176620	1372.8	0	0	Up	440	137.18	0	137.18	0	promoter	-1095
NM_001268286.1	Ptprc	chr1	138175305	138062858	-	chr1:138176181-138176620	1372.8	0	0	Up	440	137.18	0	137.18	0	promoter	-1095
XM_006529258.3	Ptprc	chr1	138175756	138063406	-	chr1:138176181-138176620	1372.8	0	0	Up	440	137.18	0	137.18	0	promoter	-644
NM_001111316.2	Ptprc	chr1	138175126	138062858	-	chr1:138176181-138176620	1372.8	0	0	Up	440	137.18	0	137.18	0	promoter	-1274
XM_017316287.1	Gm35595	chr14	62541637	62541360	-	chr14:62543081-62543540	1372.8	0	0	Up	460	137.18	0	137.18	0	promoter	-1673
XR_001783627.1	Gm13179	chr2	4593481	4586751	-	chr2:4594361-4594800	1372.8	0	0	Up	440	137.18	0	137.18	0	promoter	-1099
XR_378837.1	Gm31898	chr8	26435690	26427318	-	chr8:26435661-26436120	1372.8	0	0	Up	460	137.18	0	137.18	0	promoter	-200
XR_881430.1	Plch2	chr4	155043536	154983125	-	chr4:155043781-155044220	1372.8	0	0	Up	440	137.18	0	137.18	0	promoter	-464
XM_011250274.2	Plch2	chr4	155043536	154983125	-	chr4:155043781-155044220	1372.8	0	0	Up	440	137.18	0	137.18	0	promoter	-464
XM_011250268.1	Plch2	chr4	155043536	154983125	-	chr4:155043781-155044220	1372.8	0	0	Up	440	137.18	0	137.18	0	promoter	-464
XM_011250272.1	Plch2	chr4	155043536	154983125	-	chr4:155043781-155044220	1372.8	0	0	Up	440	137.18	0	137.18	0	promoter	-464
XR_001784150.1	Plch2	chr4	155043536	154983125	-	chr4:155043781-155044220	1372.8	0	0	Up	440	137.18	0	137.18	0	promoter	-464
XM_017320247.1	Plch2	chr4	155043536	154983125	-	chr4:155043781-155044220	1372.8	0	0	Up	440	137.18	0	137.18	0	promoter	-464
XM_006538936.2	Plch2	chr4	155043536	154983125	-	chr4:155043781-155044220	1372.8	0	0	Up	440	137.18	0	137.18	0	promoter	-464
XM_006538940.2	Plch2	chr4	155043536	154983125	-	chr4:155043781-155044220	1372.8	0	0	Up	440	137.18	0	137.18	0	promoter	-464
XM_011250275.1	Plch2	chr4	155043536	154987045	-	chr4:155043781-155044220	1372.8	0	0	Up	440	137.18	0	137.18	0	promoter	-464
XM_011250276.1	Plch2	chr4	155043536	154984410	-	chr4:155043781-155044220	1372.8	0	0	Up	440	137.18	0	137.18	0	promoter	-464
NM_146760.1	Olfr672	chr7	104996902	104995963	-	chr7:104995921-104996380	1372.8	0	0	Up	460	137.18	0	137.18	0	promoter	752
XR_384426.2	Gm33636	chr15	97836061	97842389	+	chr15:97835141-97835580	1372.8	0	0	Up	440	137.18	0	137.18	0	promoter	-701
NM_175565.3	Cdv3	chr9	103365780	103353101	-	chr9:103365081-103365520	1372.8	0	0	Up	440	137.18	0	137.18	0	promoter	480
NM_001134426.1	Cdv3	chr9	103365780	103353101	-	chr9:103365081-103365520	1372.8	0	0	Up	440	137.18	0	137.18	0	promoter	480
NM_175833.2	Cdv3	chr9	103365780	103353101	-	chr9:103365081-103365520	1372.8	0	0	Up	440	137.18	0	137.18	0	promoter	480
XM_006511756.1	Cdv3	chr9	103365835	103353101	-	chr9:103365081-103365520	1372.8	0	0	Up	440	137.18	0	137.18	0	promoter	535
NM_001134427.1	Cdv3	chr9	103364979	103353101	-	chr9:103365081-103365520	1372.8	0	0	Up	440	137.18	0	137.18	0	promoter	-321
XM_006511758.3	Cdv3	chr9	103365000	103353101	-	chr9:103365081-103365520	1372.8	0	0	Up	440	137.18	0	137.18	0	promoter	-300
XM_017315698.1	Gm30411	chr13	106760897	106737779	-	chr13:106762461-106762900	1372.8	0	0	Up	440	137.18	0	137.18	0	promoter	-1783
XR_873899.2	Gm30411	chr13	106760897	106747068	-	chr13:106762461-106762900	1372.8	0	0	Up	440	137.18	0	137.18	0	promoter	-1783
XM_006530636.2	Clgn	chr8	83389823	83427935	+	chr8:83390481-83390940	1372.8	0	0	Up	460	137.18	0	137.18	0	promoter	887
XR_878991.2	Gm32377	chr8	83389473	83381468	-	chr8:83390481-83390940	1372.8	0	0	Up	460	137.18	0	137.18	0	promoter	-1237
XM_006530635.2	Clgn	chr8	83389822	83427935	+	chr8:83390481-83390940	1372.8	0	0	Up	460	137.18	0	137.18	0	promoter	888
XM_011248298.2	Clgn	chr8	83389822	83427935	+	chr8:83390481-83390940	1372.8	0	0	Up	460	137.18	0	137.18	0	promoter	888
XM_011248297.2	Clgn	chr8	83389983	83427935	+	chr8:83390481-83390940	1372.8	0	0	Up	460	137.18	0	137.18	0	promoter	727
XM_011248296.2	Clgn	chr8	83389822	83428552	+	chr8:83390481-83390940	1372.8	0	0	Up	460	137.18	0	137.18	0	promoter	888
XM_017312554.1	Clgn	chr8	83389825	83427935	+	chr8:83390481-83390940	1372.8	0	0	Up	460	137.18	0	137.18	0	promoter	885
NM_009904.3	Clgn	chr8	83389890	83428552	+	chr8:83390481-83390940	1372.8	0	0	Up	460	137.18	0	137.18	0	promoter	820
XM_011242531.2	Npat	chr9	53555387	53574347	+	chr9:53556481-53556920	1372.8	0	0	Up	440	137.18	0	137.18	0	promoter	1313
XM_006511837.3	Ccdc71	chr9	108460506	108465823	+	chr9:108459201-108459640	1372.8	0	0	Up	440	137.18	0	137.18	0	promoter	-1086
NM_133744.4	Ccdc71	chr9	108460517	108465945	+	chr9:108459201-108459640	1372.8	0	0	Up	440	137.18	0	137.18	0	promoter	-1097
XM_006512916.3	Slc35d3	chr10	19852363	19849584	-	chr10:19853041-19853480	1372.8	0	0	Up	440	137.18	0	137.18	0	promoter	-897
NM_029529.3	Slc35d3	chr10	19851459	19847916	-	chr10:19853041-19853480	1372.8	0	0	Up	440	137.18	0	137.18	0	promoter	-1801
NM_020279.3	Ccl28	chr13	119623818	119654359	+	chr13:119622961-119623380	1365.7	0	0	Up	420	136.47	0	136.47	0	promoter	-648
XM_011244686.2	Ccl28	chr13	119623960	119654359	+	chr13:119622961-119623380	1365.7	0	0	Up	420	136.47	0	136.47	0	promoter	-790
XM_017315550.1	Ccl28	chr13	119624084	119654359	+	chr13:119622961-119623380	1365.7	0	0	Up	420	136.47	0	136.47	0	promoter	-914
NM_178643.5	Faap24	chr7	35396767	35392151	-	chr7:35396841-35397220	1365.7	0	0	Up	380	136.47	0	136.47	0	promoter	-263
XR_391102.2	Cep89	chr7	35397000	35439828	+	chr7:35396841-35397220	1365.7	0	0	Up	380	136.47	0	136.47	0	promoter	30
XR_391103.2	Cep89	chr7	35396999	35427715	+	chr7:35396841-35397220	1365.7	0	0	Up	380	136.47	0	136.47	0	promoter	31
NM_028120.2	Cep89	chr7	35397092	35438684	+	chr7:35396841-35397220	1365.7	0	0	Up	380	136.47	0	136.47	0	promoter	-62
XR_391104.2	Cep89	chr7	35397000	35427686	+	chr7:35396841-35397220	1365.7	0	0	Up	380	136.47	0	136.47	0	promoter	30
XM_011242317.1	Dda1	chr8	71469170	71475092	+	chr8:71468961-71469340	1365.7	0	0	Up	380	136.47	0	136.47	0	promoter	-20
NM_001294259.1	Dda1	chr8	71469193	71476097	+	chr8:71468961-71469340	1365.7	0	0	Up	380	136.47	0	136.47	0	promoter	-43
NR_122115.1	Dda1	chr8	71469193	71476097	+	chr8:71468961-71469340	1365.7	0	0	Up	380	136.47	0	136.47	0	promoter	-43
NR_122114.1	Dda1	chr8	71469193	71476097	+	chr8:71468961-71469340	1365.7	0	0	Up	380	136.47	0	136.47	0	promoter	-43
NM_001294258.1	Dda1	chr8	71469193	71476097	+	chr8:71468961-71469340	1365.7	0	0	Up	380	136.47	0	136.47	0	promoter	-43
NM_025600.2	Dda1	chr8	71469193	71476097	+	chr8:71468961-71469340	1365.7	0	0	Up	380	136.47	0	136.47	0	promoter	-43
NM_183168.2	P2ry6	chr7	100964366	100937633	-	chr7:100965541-100966000	1365.7	0	0	Up	460	136.47	0	136.47	0	promoter	-1404
XM_006520185.2	Capsl	chr15	9461841	9466039	+	chr15:9461721-9462160	1365.7	0	0	Up	440	136.47	0	136.47	0	promoter	99
NM_011475.3	Sprr2i	chr3	92407990	92409271	+	chr3:92407301-92407740	1358.6	0	0	Up	440	135.76	0	135.76	0	promoter	-470
NM_025899.2	Uqcrc2	chr7	120635188	120659523	+	chr7:120635081-120635520	1358.6	0	0	Up	440	135.76	0	135.76	0	promoter	112
XM_006534150.3	Dnah17	chr11	118130953	118023075	-	chr11:118130641-118131120	1358.6	0	0	Up	480	135.76	0	135.76	0	promoter	73
XM_006534152.2	Dnah17	chr11	118130961	118073705	-	chr11:118130641-118131120	1358.6	0	0	Up	480	135.76	0	135.76	0	promoter	81
XR_388524.3	Dnah17	chr11	118130957	118023075	-	chr11:118130641-118131120	1358.6	0	0	Up	480	135.76	0	135.76	0	promoter	77
NM_001167746.1	Dnah17	chr11	118129219	118021722	-	chr11:118130641-118131120	1358.6	0	0	Up	480	135.76	0	135.76	0	promoter	-1661
XM_017314220.1	Tbcd	chr11	121453630	121617164	+	chr11:121455241-121455680	1358.6	0	0	Up	440	135.76	0	135.76	0	promoter	1830
NR_106173.1	Mir8097	chr15	36240164	36240045	-	chr15:36238681-36239140	1358.6	0	0	Up	460	135.76	0	135.76	0	promoter	1254
XM_006504915.3	Hsph1	chr5	149632394	149616852	-	chr5:149632181-149632640	1358.6	0	0	Up	460	135.76	0	135.76	0	promoter	-16
NM_152804.2	Plk2	chr13	110395043	110400844	+	chr13:110394821-110395280	1358.6	0	0	Up	460	135.76	0	135.76	0	promoter	7
XM_006505901.3	Cd27	chr6	125237021	125232619	-	chr6:125238561-125239020	1358.6	0	0	Up	460	135.76	0	135.76	0	promoter	-1769
NM_001033126.2	Cd27	chr6	125237027	125232621	-	chr6:125238561-125239020	1358.6	0	0	Up	460	135.76	0	135.76	0	promoter	-1763
NM_001286753.1	Cd27	chr6	125237027	125232621	-	chr6:125238561-125239020	1358.6	0	0	Up	460	135.76	0	135.76	0	promoter	-1763
NM_001042564.1	Cd27	chr6	125237027	125232621	-	chr6:125238561-125239020	1358.6	0	0	Up	460	135.76	0	135.76	0	promoter	-1763
XM_011241288.2	Cd27	chr6	125236996	125232619	-	chr6:125238561-125239020	1358.6	0	0	Up	460	135.76	0	135.76	0	promoter	-1794
XM_006505898.3	Cd27	chr6	125237004	125232619	-	chr6:125238561-125239020	1358.6	0	0	Up	460	135.76	0	135.76	0	promoter	-1786
XM_006505900.3	Cd27	chr6	125236997	125232619	-	chr6:125238561-125239020	1358.6	0	0	Up	460	135.76	0	135.76	0	promoter	-1793
NR_035503.1	Mir1982	chr10	80828796	80828870	+	chr10:80829321-80829800	1358.6	0	0	Up	480	135.76	0	135.76	0	promoter	764
XR_869570.1	Gm38921	chr6	143153401	143157946	+	chr6:143153201-143153660	1358.6	0	0	Up	460	135.76	0	135.76	0	promoter	29
NM_009825.2	Serpinh1	chr7	99353239	99345374	-	chr7:99353201-99353640	1358.6	0	0	Up	440	135.76	0	135.76	0	promoter	-181
NM_001285776.1	Serpinh1	chr7	99353239	99345374	-	chr7:99353201-99353640	1358.6	0	0	Up	440	135.76	0	135.76	0	promoter	-181
NM_001111043.1	Serpinh1	chr7	99353239	99345374	-	chr7:99353201-99353640	1358.6	0	0	Up	440	135.76	0	135.76	0	promoter	-181
NM_001111044.1	Serpinh1	chr7	99353239	99345374	-	chr7:99353201-99353640	1358.6	0	0	Up	440	135.76	0	135.76	0	promoter	-181
XM_006507278.3	Serpinh1	chr7	99353213	99345427	-	chr7:99353201-99353640	1358.6	0	0	Up	440	135.76	0	135.76	0	promoter	-207
XM_006507279.3	Serpinh1	chr7	99353213	99345427	-	chr7:99353201-99353640	1358.6	0	0	Up	440	135.76	0	135.76	0	promoter	-207
XM_017321521.1	Creb5	chr6	53289488	53697850	+	chr6:53290021-53290480	1358.6	0	0	Up	460	135.76	0	135.76	0	promoter	762
XM_006505695.3	Mitf	chr6	97991705	98021360	+	chr6:97991781-97992220	1358.6	0	0	Up	440	135.76	0	135.76	0	promoter	295
NM_008601.3	Mitf	chr6	97991782	98021358	+	chr6:97991781-97992220	1358.6	0	0	Up	440	135.76	0	135.76	0	promoter	218
XM_017314868.1	Dst	chr1	34010944	34308652	+	chr1:34010701-34011160	1358.6	0	0	Up	460	135.76	0	135.76	0	promoter	-14
XM_006495684.3	Dst	chr1	34010944	34308652	+	chr1:34010701-34011160	1358.6	0	0	Up	460	135.76	0	135.76	0	promoter	-14
XM_017314848.1	Dst	chr1	34010944	34308652	+	chr1:34010701-34011160	1358.6	0	0	Up	460	135.76	0	135.76	0	promoter	-14
XM_006495688.3	Dst	chr1	34010944	34308652	+	chr1:34010701-34011160	1358.6	0	0	Up	460	135.76	0	135.76	0	promoter	-14
XM_006495678.3	Dst	chr1	34010944	34308652	+	chr1:34010701-34011160	1358.6	0	0	Up	460	135.76	0	135.76	0	promoter	-14
XM_017314741.1	Dst	chr1	34010944	34308652	+	chr1:34010701-34011160	1358.6	0	0	Up	460	135.76	0	135.76	0	promoter	-14
NM_133833.3	Dst	chr1	34011824	34308662	+	chr1:34010701-34011160	1358.6	0	0	Up	460	135.76	0	135.76	0	promoter	-894
NM_134448.3	Dst	chr1	34011824	34308662	+	chr1:34010701-34011160	1358.6	0	0	Up	460	135.76	0	135.76	0	promoter	-894
XM_011243079.1	Cnksr3	chr10	7183696	7119060	-	chr10:7182601-7183060	1358.6	0	0	Up	460	135.76	0	135.76	0	promoter	866
XM_006522937.3	Itsn1	chr16	91803273	91920591	+	chr16:91801101-91801540	1358.6	0	0	Up	440	135.76	0	135.76	0	promoter	-1953
NM_001312868.1	Tgfbr1	chr4	47353221	47414924	+	chr4:47353201-47353580	1358.6	0	0	Up	380	135.76	0	135.76	0	promoter	169
NM_009370.3	Tgfbr1	chr4	47353221	47414924	+	chr4:47353201-47353580	1358.6	0	0	Up	380	135.76	0	135.76	0	promoter	169
NR_040333.1	A230108P19Rik	chr2	6193250	6321611	+	chr2:6191641-6192080	1358.6	0	0	Up	440	135.76	0	135.76	0	promoter	-1390
NR_035446.1	Mir1893	chr18	6490646	6490563	-	chr18:6488561-6489000	1358.6	0	0	Up	440	135.76	0	135.76	0	promoter	1866
NM_153074.3	Lrrc25	chr8	70616843	70620850	+	chr8:70617461-70617920	1358.6	0	0	Up	460	135.76	0	135.76	0	promoter	847
XM_006498947.3	Plcb4	chr2	135929385	136014576	+	chr2:135929921-135930380	1358.6	0	0	Up	460	135.76	0	135.76	0	promoter	765
XM_006498946.3	Plcb4	chr2	135929512	136014576	+	chr2:135929921-135930380	1358.6	0	0	Up	460	135.76	0	135.76	0	promoter	638
XR_375329.3	Gm14637	chr2	170576042	170579507	+	chr2:170574201-170574640	1358.6	0	0	Up	440	135.76	0	135.76	0	promoter	-1622
XR_001783588.1	Gm14637	chr2	170576042	170579507	+	chr2:170574201-170574640	1358.6	0	0	Up	440	135.76	0	135.76	0	promoter	-1622
XM_011247673.2	Hdac8	chrX	102507710	102491620	-	chrX:102507481-102507920	1358.6	0	0	Up	440	135.76	0	135.76	0	promoter	10
XM_011247671.2	Hdac8	chrX	102507710	102389466	-	chrX:102507481-102507920	1358.6	0	0	Up	440	135.76	0	135.76	0	promoter	10
XM_006528275.3	Hdac8	chrX	102507710	102285081	-	chrX:102507481-102507920	1358.6	0	0	Up	440	135.76	0	135.76	0	promoter	10
XM_006528276.3	Hdac8	chrX	102507710	102285108	-	chrX:102507481-102507920	1358.6	0	0	Up	440	135.76	0	135.76	0	promoter	10
XM_011247670.2	Hdac8	chrX	102507710	102356431	-	chrX:102507481-102507920	1358.6	0	0	Up	440	135.76	0	135.76	0	promoter	10
NM_009235.2	Sox15	chr11	69655036	69656727	+	chr11:69655461-69655920	1358.6	0	0	Up	460	135.76	0	135.76	0	promoter	654
NM_001111099.2	Cdkn1a	chr17	29090978	29100722	+	chr17:29090021-29090460	1351.6	0	0	Up	440	135.06	0	135.06	0	promoter	-738
XM_017320593.1	Rnf216	chr5	143112908	142990892	-	chr5:143110741-143111200	1344.5	0	0	Up	460	134.35	0	134.35	0	promoter	1938
NM_013729.3	Mixl1	chr1	180697034	180693042	-	chr1:180698581-180699040	1344.5	0	0	Up	460	134.35	0	134.35	0	promoter	-1776
XR_373705.2	Gm35200	chr1	171557051	171553525	-	chr1:171555561-171556040	1344.5	0	0	Up	480	134.35	0	134.35	0	promoter	1251
XR_001779640.1	Gm30262	chr10	111588833	111611352	+	chr10:111590401-111590900	1344.5	0	0	Up	500	134.35	0	134.35	0	promoter	1817
NM_007532.5	Bcat1	chr6	145076157	144993834	-	chr6:145077341-145077800	1344.5	0	0	Up	460	134.35	0	134.35	0	promoter	-1413
XM_006509860.3	9230110C19Rik	chr9	8042893	8021917	-	chr9:8043521-8043980	1344.5	0	0	Up	460	134.35	0	134.35	0	promoter	-857
XM_006509861.1	9230110C19Rik	chr9	8042786	8021917	-	chr9:8043521-8043980	1344.5	0	0	Up	460	134.35	0	134.35	0	promoter	-964
NM_199017.2	9230110C19Rik	chr9	8042823	8021671	-	chr9:8043521-8043980	1344.5	0	0	Up	460	134.35	0	134.35	0	promoter	-927
NM_021339.2	Cdon	chr9	35452075	35507652	+	chr9:35453341-35454100	1344.5	0	0	Up	760	134.35	0	134.35	0	promoter	1645
NR_105949.1	Mir6983	chr18	61117467	61117531	+	chr18:61117561-61118020	1344.5	0	0	Up	460	134.35	0	134.35	0	promoter	323
NM_153574.2	Fam13a	chr6	59024502	58933535	-	chr6:59022541-59023000	1344.5	0	0	Up	460	134.35	0	134.35	0	promoter	1732
XR_001780637.1	Gm35844	chr12	79040484	79029748	-	chr12:79040601-79041020	1344.5	0	0	Up	420	134.35	0	134.35	0	promoter	-326
XR_380941.3	Gm26847	chr10	128233382	128230589	-	chr10:128233841-128234300	1344.5	0	0	Up	460	134.35	0	134.35	0	promoter	-688
XM_006513581.3	Timeless	chr10	128235377	128252939	+	chr10:128233841-128234300	1344.5	0	0	Up	460	134.35	0	134.35	0	promoter	-1307
XM_006513582.1	Timeless	chr10	128235377	128252939	+	chr10:128233841-128234300	1344.5	0	0	Up	460	134.35	0	134.35	0	promoter	-1307
XM_006513580.1	Timeless	chr10	128235377	128252941	+	chr10:128233841-128234300	1344.5	0	0	Up	460	134.35	0	134.35	0	promoter	-1307
XM_006520160.3	Pdzd2	chr15	12674398	12359710	-	chr15:12672621-12673060	1344.5	0	0	Up	440	134.35	0	134.35	0	promoter	1558
XR_374976.2	Gm14041	chr2	129567050	129563340	-	chr2:129565401-129565860	1344.5	0	0	Up	460	134.35	0	134.35	0	promoter	1420
XM_006535833.3	Gm29779	chr5	23703111	23701125	-	chr5:23704681-23705140	1344.5	0	0	Up	460	134.35	0	134.35	0	promoter	-1799
XM_011249800.1	Gm42226	chr5	23705658	23703214	-	chr5:23704681-23705140	1344.5	0	0	Up	460	134.35	0	134.35	0	promoter	748
XM_006501469.3	Igsf10	chr3	59334179	59317535	-	chr3:59333781-59334240	1344.5	0	0	Up	460	134.35	0	134.35	0	promoter	169
NR_029855.1	Mir365-1	chr16	13453839	13453926	+	chr16:13455081-13455560	1344.5	0	0	Up	480	134.35	0	134.35	0	promoter	1481
XR_001781919.1	Gm32817	chr16	13455058	13474295	+	chr16:13455081-13455560	1344.5	0	0	Up	480	134.35	0	134.35	0	promoter	262
XR_001781917.1	Gm32817	chr16	13455058	13474295	+	chr16:13455081-13455560	1344.5	0	0	Up	480	134.35	0	134.35	0	promoter	262
XR_001781923.1	Gm32817	chr16	13456799	13467230	+	chr16:13455081-13455560	1344.5	0	0	Up	480	134.35	0	134.35	0	promoter	-1479
XR_001784945.1	LOC108169065	chr5	114836691	114841158	+	chr5:114836941-114837400	1344.5	0	0	Up	460	134.35	0	134.35	0	promoter	479
XM_006496881.3	Rabgap1l	chr1	160312661	160219173	-	chr1:160312241-160312700	1344.5	0	0	Up	460	134.35	0	134.35	0	promoter	191
NM_009665.5	Amd1	chr10	40302188	40287457	-	chr10:40302761-40303200	1344.5	0	0	Up	440	134.35	0	134.35	0	promoter	-792
NM_001282084.1	Gtf2a2	chr9	70012547	70022866	+	chr9:70010381-70010820	1344.5	0	0	Up	440	134.35	0	134.35	0	promoter	-1947
NM_001039519.2	Gtf2a2	chr9	70012547	70022866	+	chr9:70010381-70010820	1344.5	0	0	Up	440	134.35	0	134.35	0	promoter	-1947
NR_104093.1	Gtf2a2	chr9	70012547	70022866	+	chr9:70010381-70010820	1344.5	0	0	Up	440	134.35	0	134.35	0	promoter	-1947
NM_001282083.1	Gtf2a2	chr9	70012547	70022866	+	chr9:70010381-70010820	1344.5	0	0	Up	440	134.35	0	134.35	0	promoter	-1947
NM_001081287.2	Mpp7	chr18	7626863	7347961	-	chr18:7628521-7628980	1344.5	0	0	Up	460	134.35	0	134.35	0	promoter	-1887
NM_001161620.1	Mpp7	chr18	7626863	7379648	-	chr18:7628521-7628980	1344.5	0	0	Up	460	134.35	0	134.35	0	promoter	-1887
XM_006526327.2	Mpp7	chr18	7626893	7348110	-	chr18:7628521-7628980	1344.5	0	0	Up	460	134.35	0	134.35	0	promoter	-1857
NM_027058.1	1700017D01Rik	chr19	11130878	11096815	-	chr19:11129041-11129480	1344.5	0	0	Up	440	134.35	0	134.35	0	promoter	1618
XM_006527325.3	1700017D01Rik	chr19	11130888	11096813	-	chr19:11129041-11129480	1344.5	0	0	Up	440	134.35	0	134.35	0	promoter	1628
XM_006527323.3	1700017D01Rik	chr19	11130889	11096813	-	chr19:11129041-11129480	1344.5	0	0	Up	440	134.35	0	134.35	0	promoter	1629
NM_011566.4	Tead3	chr17	28350805	28331670	-	chr17:28352441-28352900	1344.5	0	0	Up	460	134.35	0	134.35	0	promoter	-1865
NM_001004192.1	BC048562	chr9	108436481	108446083	+	chr9:108437581-108438020	1344.5	0	0	Up	440	134.35	0	134.35	0	promoter	1319
XR_374150.3	Gm13387	chr2	25165932	25143189	-	chr2:25166021-25166460	1344.5	0	0	Up	440	134.35	0	134.35	0	promoter	-308
XM_006533543.2	Rnf222	chr11	68887978	68895005	+	chr11:68888321-68888780	1344.5	0	0	Up	460	134.35	0	134.35	0	promoter	572
NM_177060.3	Rnf222	chr11	68888552	68895015	+	chr11:68888321-68888780	1344.5	0	0	Up	460	134.35	0	134.35	0	promoter	-2
XM_017314608.1	Rnf222	chr11	68886993	68895779	+	chr11:68888321-68888780	1344.5	0	0	Up	460	134.35	0	134.35	0	promoter	1557
XM_011246797.1	Smim3	chr18	60501799	60474190	-	chr18:60501861-60502320	1344.5	0	0	Up	460	134.35	0	134.35	0	promoter	-291
NM_134133.2	Smim3	chr18	60501983	60474190	-	chr18:60501861-60502320	1344.5	0	0	Up	460	134.35	0	134.35	0	promoter	-107
NM_001195091.1	Ccer2	chr7	28756173	28758965	+	chr7:28755181-28755640	1344.5	0	0	Up	460	134.35	0	134.35	0	promoter	-763
XM_006539435.3	Ccer2	chr7	28755320	28758965	+	chr7:28755181-28755640	1344.5	0	0	Up	460	134.35	0	134.35	0	promoter	90
NM_016748.2	Ctps	chr4	120570276	120539867	-	chr4:120571541-120572000	1344.5	0	0	Up	460	134.35	0	134.35	0	promoter	-1494
XR_880430.1	Gm42113	chr5	92210176	92212757	+	chr5:92209461-92209900	1344.5	0	0	Up	440	134.35	0	134.35	0	promoter	-496
XM_011247478.1	Ssxb9	chrX	8369541	8374833	+	chrX:8371081-8371520	1344.5	0	0	Up	440	134.35	0	134.35	0	promoter	1759
XM_011247479.1	Ssxb9	chrX	8369541	8374833	+	chrX:8371081-8371520	1344.5	0	0	Up	440	134.35	0	134.35	0	promoter	1759
XM_006504002.3	Pisd	chr5	32740892	32736302	-	chr5:32739621-32740060	1344.5	0	0	Up	440	134.35	0	134.35	0	promoter	1052
XM_011241673.2	Fgfr2	chr7	130263987	130162459	-	chr7:130262941-130263400	1344.5	0	0	Up	460	134.35	0	134.35	0	promoter	817
XM_017321975.1	Fgfr2	chr7	130262936	130162459	-	chr7:130262941-130263400	1344.5	0	0	Up	460	134.35	0	134.35	0	promoter	-234
XM_006538748.3	Aim1l	chr4	134060737	134092502	+	chr4:134059021-134059460	1344.5	0	0	Up	440	134.35	0	134.35	0	promoter	-1497
XM_006538749.3	Aim1l	chr4	134060728	134087590	+	chr4:134059021-134059460	1344.5	0	0	Up	440	134.35	0	134.35	0	promoter	-1488
XR_873844.1	Gm41032	chr13	98536167	98529938	-	chr13:98537941-98538380	1344.5	0	0	Up	440	134.35	0	134.35	0	promoter	-1993
XR_879319.1	Gm39277	chr8	123709781	123712730	+	chr8:123710141-123710580	1344.5	0	0	Up	440	134.35	0	134.35	0	promoter	579
NR_040333.1	A230108P19Rik	chr2	6193250	6321611	+	chr2:6192941-6193420	1344.5	0	0	Up	480	134.35	0	134.35	0	promoter	-70
XM_011247371.1	Rbm20	chr19	53660988	53867083	+	chr19:53661501-53662000	1337.4	0	0	Up	500	133.64	0	133.64	0	promoter	762
XM_006503977.3	Clnk	chr5	38742624	38705587	-	chr5:38743281-38743820	1337.4	0	0	Up	540	133.64	0	133.64	0	promoter	-926
XR_878632.1	Gm9530	chr1	155081688	155063456	-	chr1:155079521-155079980	1330.4	0	0	Up	460	132.94	0	132.94	0	promoter	1938
XR_878635.1	Gm9530	chr1	155081688	155063456	-	chr1:155079521-155079980	1330.4	0	0	Up	460	132.94	0	132.94	0	promoter	1938
XR_878619.1	Gm9530	chr1	155081688	155063456	-	chr1:155079521-155079980	1330.4	0	0	Up	460	132.94	0	132.94	0	promoter	1938
XR_878629.1	Gm9530	chr1	155081688	155063456	-	chr1:155079521-155079980	1330.4	0	0	Up	460	132.94	0	132.94	0	promoter	1938
XR_878630.1	Gm9530	chr1	155081688	155063456	-	chr1:155079521-155079980	1330.4	0	0	Up	460	132.94	0	132.94	0	promoter	1938
XR_878633.1	Gm9530	chr1	155081688	155063456	-	chr1:155079521-155079980	1330.4	0	0	Up	460	132.94	0	132.94	0	promoter	1938
XR_001779498.1	Gm9530	chr1	155081688	155063456	-	chr1:155079521-155079980	1330.4	0	0	Up	460	132.94	0	132.94	0	promoter	1938
XR_878624.1	Gm9530	chr1	155081688	155063456	-	chr1:155079521-155079980	1330.4	0	0	Up	460	132.94	0	132.94	0	promoter	1938
XR_878623.1	Gm9530	chr1	155081688	155063456	-	chr1:155079521-155079980	1330.4	0	0	Up	460	132.94	0	132.94	0	promoter	1938
XR_878628.1	Gm9530	chr1	155081688	155063456	-	chr1:155079521-155079980	1330.4	0	0	Up	460	132.94	0	132.94	0	promoter	1938
XR_878627.1	Gm9530	chr1	155081688	155063456	-	chr1:155079521-155079980	1330.4	0	0	Up	460	132.94	0	132.94	0	promoter	1938
XR_878626.1	Gm9530	chr1	155081688	155063456	-	chr1:155079521-155079980	1330.4	0	0	Up	460	132.94	0	132.94	0	promoter	1938
XR_878631.1	Gm9530	chr1	155081688	155063456	-	chr1:155079521-155079980	1330.4	0	0	Up	460	132.94	0	132.94	0	promoter	1938
XR_878625.1	Gm9530	chr1	155081688	155063456	-	chr1:155079521-155079980	1330.4	0	0	Up	460	132.94	0	132.94	0	promoter	1938
XR_878621.1	Gm9530	chr1	155081688	155063456	-	chr1:155079521-155079980	1330.4	0	0	Up	460	132.94	0	132.94	0	promoter	1938
XR_872190.2	Gm40806	chr10	127971088	127961445	-	chr10:127971201-127971640	1330.4	0	0	Up	440	132.94	0	132.94	0	promoter	-332
XR_376162.3	Gm34434	chr3	144381148	144377475	-	chr3:144382141-144382620	1330.4	0	0	Up	480	132.94	0	132.94	0	promoter	-1232
XR_001784068.1	Gm34434	chr3	144382155	144377475	-	chr3:144382141-144382620	1330.4	0	0	Up	480	132.94	0	132.94	0	promoter	-225
XR_880576.1	Gm36274	chr5	111562132	111557219	-	chr5:111561881-111562340	1330.4	0	0	Up	460	132.94	0	132.94	0	promoter	22
XR_873376.1	Gm40943	chr13	49172300	49169807	-	chr13:49172501-49172940	1330.4	0	0	Up	440	132.94	0	132.94	0	promoter	-420
XM_006505175.3	Fezf1	chr6	23252463	23245043	-	chr6:23254041-23254500	1330.4	0	0	Up	460	132.94	0	132.94	0	promoter	-1807
XR_001782387.1	Gpr17	chr18	31949902	31943000	-	chr18:31949481-31949960	1330.4	0	0	Up	480	132.94	0	132.94	0	promoter	182
NM_001025381.2	Gpr17	chr18	31949636	31942998	-	chr18:31949481-31949960	1330.4	0	0	Up	480	132.94	0	132.94	0	promoter	-84
XR_874704.2	Gm17232	chr14	63493992	63499868	+	chr14:63493561-63494020	1330.4	0	0	Up	460	132.94	0	132.94	0	promoter	-202
XM_006522766.3	Tfap4	chr16	4560770	4544660	-	chr16:4562461-4562900	1330.4	0	0	Up	440	132.94	0	132.94	0	promoter	-1910
XM_006530869.1	Ndrg4	chr8	95676984	95714956	+	chr8:95676501-95676940	1330.4	0	0	Up	440	132.94	0	132.94	0	promoter	-264
XM_006530868.1	Ndrg4	chr8	95677906	95714956	+	chr8:95676501-95676940	1330.4	0	0	Up	440	132.94	0	132.94	0	promoter	-1186
XM_006530867.1	Ndrg4	chr8	95677906	95714956	+	chr8:95676501-95676940	1330.4	0	0	Up	440	132.94	0	132.94	0	promoter	-1186
XR_388972.1	LOC102640586	chr11	95259963	95180964	-	chr11:95258021-95258480	1330.4	0	0	Up	460	132.94	0	132.94	0	promoter	1713
XM_006534611.1	LOC102640586	chr11	95259963	95222586	-	chr11:95258021-95258480	1330.4	0	0	Up	460	132.94	0	132.94	0	promoter	1713
XM_006513060.3	Bcr	chr10	75060957	75171548	+	chr10:75061141-75061520	1330.4	0	0	Up	380	132.94	0	132.94	0	promoter	373
NM_001081412.2	Bcr	chr10	75060895	75184923	+	chr10:75061141-75061520	1330.4	0	0	Up	380	132.94	0	132.94	0	promoter	435
NM_026812.2	Hddc3	chr7	80343136	80346097	+	chr7:80343221-80343640	1330.4	0	0	Up	420	132.94	0	132.94	0	promoter	294
XM_006541154.2	Hddc3	chr7	80343074	80344141	+	chr7:80343221-80343640	1330.4	0	0	Up	420	132.94	0	132.94	0	promoter	356
XM_006541153.2	Hddc3	chr7	80343073	80346716	+	chr7:80343221-80343640	1330.4	0	0	Up	420	132.94	0	132.94	0	promoter	357
XM_006541155.2	Hddc3	chr7	80343074	80344950	+	chr7:80343221-80343640	1330.4	0	0	Up	420	132.94	0	132.94	0	promoter	356
XR_391642.1	Gm31740	chr7	79550625	79542836	-	chr7:79552001-79552420	1330.4	0	0	Up	420	132.94	0	132.94	0	promoter	-1585
NM_028149.1	Fbxl20	chr11	98149616	98082553	-	chr11:98148201-98148660	1330.4	0	0	Up	460	132.94	0	132.94	0	promoter	1186
XM_006534299.3	Fbxl20	chr11	98149701	98082553	-	chr11:98148201-98148660	1330.4	0	0	Up	460	132.94	0	132.94	0	promoter	1271
XR_373703.2	Gm35090	chr1	171034018	171033229	-	chr1:171033261-171033740	1330.4	0	0	Up	480	132.94	0	132.94	0	promoter	518
NM_001001808.2	Olfr221	chr14	52036109	52035173	-	chr14:52037201-52037680	1330.4	0	0	Up	480	132.94	0	132.94	0	promoter	-1331
XM_006513377.3	Srgn	chr10	62527435	62494426	-	chr10:62528641-62529080	1330.4	0	0	Up	440	132.94	0	132.94	0	promoter	-1425
XM_006513375.2	Srgn	chr10	62529189	62494426	-	chr10:62528641-62529080	1330.4	0	0	Up	440	132.94	0	132.94	0	promoter	329
XM_006527538.2	LOC102639117	chr19	9847434	9852046	+	chr19:9848521-9848980	1330.4	0	0	Up	460	132.94	0	132.94	0	promoter	1316
NM_175836.2	Sptbn1	chr11	30219772	30099394	-	chr11:30221041-30221500	1330.4	0	0	Up	460	132.94	0	132.94	0	promoter	-1498
XM_011241004.1	Ocm	chr5	144050640	144020108	-	chr5:144050301-144050740	1330.4	0	0	Up	440	132.94	0	132.94	0	promoter	120
XM_011241003.1	Ocm	chr5	144050640	144020108	-	chr5:144050301-144050740	1330.4	0	0	Up	440	132.94	0	132.94	0	promoter	120
NM_033039.3	Ocm	chr5	144050609	144019806	-	chr5:144050301-144050740	1330.4	0	0	Up	440	132.94	0	132.94	0	promoter	89
XR_385567.3	LOC102635200	chr17	35909422	35913288	+	chr17:35907461-35907920	1330.4	0	0	Up	460	132.94	0	132.94	0	promoter	-1732
XM_006510466.2	Prdm10	chr9	31308041	31381731	+	chr9:31307241-31307720	1330.4	0	0	Up	480	132.94	0	132.94	0	promoter	-561
XM_006509227.2	Plekha2	chr8	25103200	25039143	-	chr8:25101041-25101480	1330.4	0	0	Up	440	132.94	0	132.94	0	promoter	1940
NM_031257.3	Plekha2	chr8	25101811	25039143	-	chr8:25101041-25101480	1330.4	0	0	Up	440	132.94	0	132.94	0	promoter	551
XR_880408.1	Hopxos	chr5	77098829	77102313	+	chr5:77099521-77100000	1330.4	0	0	Up	480	132.94	0	132.94	0	promoter	931
NM_175352.4	Unc119b	chr5	115134975	115122565	-	chr5:115134761-115135240	1330.4	0	0	Up	480	132.94	0	132.94	0	promoter	-25
XM_006511932.3	Ccr4	chr9	114505484	114491621	-	chr9:114506401-114506880	1330.4	0	0	Up	480	132.94	0	132.94	0	promoter	-1156
XM_006511934.3	Ccr4	chr9	114505484	114491621	-	chr9:114506401-114506880	1330.4	0	0	Up	480	132.94	0	132.94	0	promoter	-1156
XM_006498809.1	Itgb6	chr2	60676061	60598291	-	chr2:60675141-60675680	1323.3	0	0	Up	540	132.23	0	132.23	0	promoter	651
NM_021359.3	Itgb6	chr2	60673693	60598291	-	chr2:60675141-60675680	1323.3	0	0	Up	540	132.23	0	132.23	0	promoter	-1717
XM_006498810.3	Itgb6	chr2	60673703	60598291	-	chr2:60675141-60675680	1323.3	0	0	Up	540	132.23	0	132.23	0	promoter	-1707
XM_006498811.2	Itgb6	chr2	60673749	60598291	-	chr2:60675141-60675680	1323.3	0	0	Up	540	132.23	0	132.23	0	promoter	-1661
XM_006524251.1	Cpne5	chr17	29210184	29157907	-	chr17:29208421-29208920	1323.3	0	0	Up	500	132.23	0	132.23	0	promoter	1514
NM_130887.3	Papln	chr12	83763633	83792384	+	chr12:83763101-83763560	1323.3	0	0	Up	460	132.23	0	132.23	0	promoter	-303
NM_001205343.1	Papln	chr12	83763633	83792384	+	chr12:83763101-83763560	1323.3	0	0	Up	460	132.23	0	132.23	0	promoter	-303
XM_011244005.2	Papln	chr12	83763124	83795140	+	chr12:83763101-83763560	1323.3	0	0	Up	460	132.23	0	132.23	0	promoter	206
XM_006515505.3	Papln	chr12	83762991	83795140	+	chr12:83763101-83763560	1323.3	0	0	Up	460	132.23	0	132.23	0	promoter	339
XM_011239001.1	Cdk9	chr2	32712757	32707437	-	chr2:32711241-32711680	1323.3	0	0	Up	440	132.23	0	132.23	0	promoter	1297
NM_130860.3	Cdk9	chr2	32712784	32705781	-	chr2:32711241-32711680	1323.3	0	0	Up	440	132.23	0	132.23	0	promoter	1324
NR_037217.1	Mir2861	chr2	32712888	32712806	-	chr2:32711241-32711680	1323.3	0	0	Up	440	132.23	0	132.23	0	promoter	1428
NR_039536.1	Mir3960	chr2	32712972	32712899	-	chr2:32711241-32711680	1323.3	0	0	Up	440	132.23	0	132.23	0	promoter	1512
NR_108059.1	4930463O16Rik	chr10	84488292	84497676	+	chr10:84486521-84486980	1316.2	0	0	Up	460	131.52	0	131.52	0	promoter	-1542
XR_001784448.1	LOC108168980	chr4	130079510	130076239	-	chr4:130079201-130079680	1316.2	0	0	Up	480	131.52	0	131.52	0	promoter	70
XM_006504957.2	Hepacam2	chr6	3487518	3457201	-	chr6:3488001-3488440	1316.2	0	0	Up	440	131.52	0	131.52	0	promoter	-702
NM_009355.2	Prss39	chr1	34498429	34503062	+	chr1:34496381-34496800	1316.2	0	0	Up	420	131.52	0	131.52	0	promoter	-1839
NM_017379.2	Tuba8	chr6	121210733	121226098	+	chr6:121209221-121209660	1316.2	0	0	Up	440	131.52	0	131.52	0	promoter	-1293
XR_873358.1	Gm35733	chr13	47438679	47439339	+	chr13:47438161-47438600	1316.2	0	0	Up	440	131.52	0	131.52	0	promoter	-299
NM_026681.4	Ccdc88c	chr12	101028983	100912699	-	chr12:101030621-101031060	1316.2	0	0	Up	440	131.52	0	131.52	0	promoter	-1857
XR_381542.3	Ccdc88c	chr12	101028966	100911522	-	chr12:101030621-101031060	1316.2	0	0	Up	440	131.52	0	131.52	0	promoter	-1874
XR_882153.1	Gm32345	chr7	63876967	63873057	-	chr7:63877281-63877760	1316.2	0	0	Up	480	131.52	0	131.52	0	promoter	-553
XR_882154.1	Gm32345	chr7	63876967	63873057	-	chr7:63877281-63877760	1316.2	0	0	Up	480	131.52	0	131.52	0	promoter	-553
NM_001195189.1	4930469G21Rik	chr1	161159314	161156842	-	chr1:161159041-161159500	1316.2	0	0	Up	460	131.52	0	131.52	0	promoter	44
XR_001779940.1	Nudcd3	chr11	6200483	6108263	-	chr11:6201581-6202020	1316.2	0	0	Up	440	131.52	0	131.52	0	promoter	-1317
XM_006514603.2	Nudcd3	chr11	6200471	6105981	-	chr11:6201581-6202020	1316.2	0	0	Up	440	131.52	0	131.52	0	promoter	-1329
NM_173748.4	Nudcd3	chr11	6200451	6105690	-	chr11:6201581-6202020	1316.2	0	0	Up	440	131.52	0	131.52	0	promoter	-1349
XM_006539730.2	U2af2	chr7	5068726	5079938	+	chr7:5070381-5070820	1316.2	0	0	Up	440	131.52	0	131.52	0	promoter	1874
XM_017314313.1	Meis1	chr11	19016103	18880667	-	chr11:19016501-19016940	1316.2	0	0	Up	440	131.52	0	131.52	0	promoter	-617
XM_011250203.2	Per3	chr4	151044713	151003656	-	chr4:151045861-151046320	1316.2	0	0	Up	460	131.52	0	131.52	0	promoter	-1377
XM_017320034.1	Per3	chr4	151044713	151003656	-	chr4:151045861-151046320	1316.2	0	0	Up	460	131.52	0	131.52	0	promoter	-1377
XM_017320035.1	Per3	chr4	151044712	150997017	-	chr4:151045861-151046320	1316.2	0	0	Up	460	131.52	0	131.52	0	promoter	-1378
XM_017320032.1	Per3	chr4	151044713	150997017	-	chr4:151045861-151046320	1316.2	0	0	Up	460	131.52	0	131.52	0	promoter	-1377
NM_001289878.1	Per3	chr4	151044665	151003654	-	chr4:151045861-151046320	1316.2	0	0	Up	460	131.52	0	131.52	0	promoter	-1425
NM_001289877.1	Per3	chr4	151044665	151003654	-	chr4:151045861-151046320	1316.2	0	0	Up	460	131.52	0	131.52	0	promoter	-1425
NM_011067.3	Per3	chr4	151044665	151003654	-	chr4:151045861-151046320	1316.2	0	0	Up	460	131.52	0	131.52	0	promoter	-1425
XM_017320031.1	Per3	chr4	151044714	150997017	-	chr4:151045861-151046320	1316.2	0	0	Up	460	131.52	0	131.52	0	promoter	-1376
XM_017320033.1	Per3	chr4	151044714	150997017	-	chr4:151045861-151046320	1316.2	0	0	Up	460	131.52	0	131.52	0	promoter	-1376
XM_017320565.1	Gm38529	chr4	151044819	151059056	+	chr4:151045861-151046320	1316.2	0	0	Up	460	131.52	0	131.52	0	promoter	1271
XR_001784108.1	Per3	chr4	151044723	151012602	-	chr4:151045861-151046320	1316.2	0	0	Up	460	131.52	0	131.52	0	promoter	-1367
XR_001782173.1	LOC108168334	chr17	64133429	64122051	-	chr17:64133441-64133900	1316.2	0	0	Up	460	131.52	0	131.52	0	promoter	-241
XR_001782174.1	LOC108168334	chr17	64133429	64124170	-	chr17:64133441-64133900	1316.2	0	0	Up	460	131.52	0	131.52	0	promoter	-241
NM_007720.2	Ccr8	chr9	120092132	120094906	+	chr9:120092381-120092840	1316.2	0	0	Up	460	131.52	0	131.52	0	promoter	478
XR_385047.2	Gm36587	chr16	91379807	91365580	-	chr16:91378181-91378620	1316.2	0	0	Up	440	131.52	0	131.52	0	promoter	1407
XR_876244.1	Gm36587	chr16	91379807	91365576	-	chr16:91378181-91378620	1316.2	0	0	Up	440	131.52	0	131.52	0	promoter	1407
NR_033306.1	Ndufs6	chr13	73328482	73319875	-	chr13:73328601-73329060	1316.2	0	0	Up	460	131.52	0	131.52	0	promoter	-348
NM_010888.2	Ndufs6	chr13	73328482	73319875	-	chr13:73328601-73329060	1316.2	0	0	Up	460	131.52	0	131.52	0	promoter	-348
XM_006505366.3	Ggct	chr6	54992961	54985644	-	chr6:54994561-54994980	1316.2	0	0	Up	420	131.52	0	131.52	0	promoter	-1809
NM_026637.3	Ggct	chr6	54992867	54985094	-	chr6:54994561-54994980	1316.2	0	0	Up	420	131.52	0	131.52	0	promoter	-1903
NM_009373.3	Tgm2	chr2	158146392	158116404	-	chr2:158145021-158145480	1316.2	0	0	Up	460	131.52	0	131.52	0	promoter	1142
NM_010153.1	Erbb3	chr10	128589501	128569367	-	chr10:128587401-128587860	1316.2	0	0	Up	460	131.52	0	131.52	0	promoter	1871
XR_873606.2	Rybp-ps	chr13	66007597	66009319	+	chr13:66005541-66006120	1316.2	0	0	Up	580	131.52	0	131.52	0	promoter	-1767
XR_377474.3	Gcfc2	chr6	81923634	81959096	+	chr6:81922581-81923040	1316.2	0	0	Up	460	131.52	0	131.52	0	promoter	-824
XM_006506304.3	Gcfc2	chr6	81923634	81944514	+	chr6:81922581-81923040	1316.2	0	0	Up	460	131.52	0	131.52	0	promoter	-824
NM_177884.3	Gcfc2	chr6	81923668	81959098	+	chr6:81922581-81923040	1316.2	0	0	Up	460	131.52	0	131.52	0	promoter	-858
XR_377475.3	Gcfc2	chr6	81923634	81946493	+	chr6:81922581-81923040	1316.2	0	0	Up	460	131.52	0	131.52	0	promoter	-824
XM_006535784.3	Rnf32	chr5	29198749	29227635	+	chr5:29200301-29200780	1316.2	0	0	Up	480	131.52	0	131.52	0	promoter	1791
XR_375175.1	Gm34402	chr2	157992957	157986140	-	chr2:157993121-157993600	1316.2	0	0	Up	480	131.52	0	131.52	0	promoter	-403
[truncated: 18,957 more rows]

## Sheet: dn.FA4.IP_vs_FA0.IP
Promoter differentially enriched Peaks for: dn.FA4.IP_vs_FA0.IP Fold change: 2.0 P-value: 0.00001 Column A: RefSeq_name: Refseq accession number of the differentially enriched peak associated gene. Column B: Symbol: Gene symbol of the differentially enriched peak associated gene. Column C: Chr: The chromosome of the differentially enriched peak associated gene. Column D: TSS: The start sites of t…
RefSeq_name	GeneSymbol	chr	tss	tts	strand	Genomic_position	Fold change	P-value	FDR	Regulation	Length	FA4.IP.cnt	FA0.IP.cnt	FA4.IP.avg	FA0.IP.avg	Peak_classification	Peak_To_TSS
NM_030207.2	Sfi1	chr11	3193463	3131849	-	chr11:3194341-3195160	-3649.7	0	0	Down	820	0	364.87	0	364.87	promoter	-1287
XM_011243797.2	Sfi1	chr11	3157679	3131883	-	chr11:3158741-3159440	-3112.3	0	0	Down	700	0	311.13	0	311.13	promoter	-1411
XM_017314847.1	Sfi1	chr11	3157679	3131883	-	chr11:3158741-3159440	-3112.3	0	0	Down	700	0	311.13	0	311.13	promoter	-1411
XM_011243798.1	Sfi1	chr11	3164642	3131883	-	chr11:3165301-3165720	-2603.2	0	0	Down	420	0	260.22	0	260.22	promoter	-868
XM_011243798.1	Sfi1	chr11	3164642	3131883	-	chr11:3164241-3164900	-2376.9	0	0	Down	660	0	237.59	0	237.59	promoter	72
XM_011245680.2	Krt78	chr15	101996624	101946000	-	chr15:101996701-101998320	-1938.5	0	0	Down	1620	0	193.75	0	193.75	promoter	-886
NM_153088.2	Ctdsp1	chr1	74391608	74397285	+	chr1:74391481-74392440	-1782.9	0	0	Down	960	0	178.19	0	178.19	promoter	352
XR_001780763.1	Sema4d	chr13	51749266	51685528	-	chr13:51748161-51749720	-1754.6	0	0	Down	1560	0	175.36	0	175.36	promoter	326
XR_001780762.1	Sema4d	chr13	51749266	51685528	-	chr13:51748161-51749720	-1754.6	0	0	Down	1560	0	175.36	0	175.36	promoter	326
XR_001780765.1	Sema4d	chr13	51749266	51685528	-	chr13:51748161-51749720	-1754.6	0	0	Down	1560	0	175.36	0	175.36	promoter	326
XR_385317.2	Aars2	chr17	45506806	45520843	+	chr17:45506781-45507800	-1712.2	0	0	Down	1020	0	171.12	0	171.12	promoter	484
XM_017317439.1	Aars2	chr17	45506844	45520705	+	chr17:45506781-45507800	-1712.2	0	0	Down	1020	0	171.12	0	171.12	promoter	446
NM_198608.2	Aars2	chr17	45506840	45520843	+	chr17:45506781-45507800	-1712.2	0	0	Down	1020	0	171.12	0	171.12	promoter	450
XM_017317440.1	Aars2	chr17	45506968	45520705	+	chr17:45506781-45507800	-1712.2	0	0	Down	1020	0	171.12	0	171.12	promoter	322
XR_001778387.1	Cpne7	chr8	123117312	123133715	+	chr8:123117381-123118540	-1698.1	0	0	Down	1160	0	169.71	0	169.71	promoter	648
XM_006530549.2	Cpne7	chr8	123119805	123135185	+	chr8:123117381-123118540	-1698.1	0	0	Down	1160	0	169.71	0	169.71	promoter	-1845
NM_170684.2	Cpne7	chr8	123117373	123135185	+	chr8:123117381-123118540	-1698.1	0	0	Down	1160	0	169.71	0	169.71	promoter	587
XR_387726.3	Cpne7	chr8	123117315	123135185	+	chr8:123117381-123118540	-1698.1	0	0	Down	1160	0	169.71	0	169.71	promoter	645
XR_872211.2	Gm33862	chr11	3137120	3139791	+	chr11:3135761-3135980	-1669.8	0	0	Down	220	0	166.88	0	166.88	promoter	-1250
XM_006508679.2	Champ1	chr8	13869665	13881639	+	chr8:13867101-13868240	-1584.9	0	0	Down	1140	0	158.39	0	158.39	promoter	-1995
NM_181854.2	Champ1	chr8	13869640	13881639	+	chr8:13867101-13868240	-1584.9	0	0	Down	1140	0	158.39	0	158.39	promoter	-1970
XM_006503869.3	Agbl5	chr5	30888491	30905684	+	chr5:30887761-30889260	-1556.6	0	0	Down	1500	0	155.56	0	155.56	promoter	19
XM_006503877.1	Agbl5	chr5	30888856	30906664	+	chr5:30887761-30889260	-1556.6	0	0	Down	1500	0	155.56	0	155.56	promoter	-346
NM_001294262.1	Agbl5	chr5	30889333	30903486	+	chr5:30887761-30889260	-1556.6	0	0	Down	1500	0	155.56	0	155.56	promoter	-823
NR_122117.1	Agbl5	chr5	30888934	30906666	+	chr5:30887761-30889260	-1556.6	0	0	Down	1500	0	155.56	0	155.56	promoter	-424
NR_122116.1	Agbl5	chr5	30888934	30906666	+	chr5:30887761-30889260	-1556.6	0	0	Down	1500	0	155.56	0	155.56	promoter	-424
XM_006503874.3	Agbl5	chr5	30888492	30905684	+	chr5:30887761-30889260	-1556.6	0	0	Down	1500	0	155.56	0	155.56	promoter	18
NM_174849.3	Agbl5	chr5	30888851	30896687	+	chr5:30887761-30889260	-1556.6	0	0	Down	1500	0	155.56	0	155.56	promoter	-341
NM_001048192.2	Agbl5	chr5	30889005	30906666	+	chr5:30887761-30889260	-1556.6	0	0	Down	1500	0	155.56	0	155.56	promoter	-495
XR_376844.1	Gm35795	chr5	30888890	30886164	-	chr5:30887761-30889260	-1556.6	0	0	Down	1500	0	155.56	0	155.56	promoter	380
XM_006503876.1	Agbl5	chr5	30888937	30906664	+	chr5:30887761-30889260	-1556.6	0	0	Down	1500	0	155.56	0	155.56	promoter	-427
XM_006503871.1	Agbl5	chr5	30888937	30906664	+	chr5:30887761-30889260	-1556.6	0	0	Down	1500	0	155.56	0	155.56	promoter	-427
XM_006503875.1	Agbl5	chr5	30888937	30906664	+	chr5:30887761-30889260	-1556.6	0	0	Down	1500	0	155.56	0	155.56	promoter	-427
XM_006503870.1	Agbl5	chr5	30888937	30906664	+	chr5:30887761-30889260	-1556.6	0	0	Down	1500	0	155.56	0	155.56	promoter	-427
XM_006503867.3	Agbl5	chr5	30888492	30906664	+	chr5:30887761-30889260	-1556.6	0	0	Down	1500	0	155.56	0	155.56	promoter	18
XM_006503873.3	Agbl5	chr5	30888492	30906664	+	chr5:30887761-30889260	-1556.6	0	0	Down	1500	0	155.56	0	155.56	promoter	18
XM_006503866.3	Agbl5	chr5	30888491	30906664	+	chr5:30887761-30889260	-1556.6	0	0	Down	1500	0	155.56	0	155.56	promoter	19
XM_006503868.3	Agbl5	chr5	30888491	30906664	+	chr5:30887761-30889260	-1556.6	0	0	Down	1500	0	155.56	0	155.56	promoter	19
XM_006503872.1	Agbl5	chr5	30888869	30906664	+	chr5:30887761-30889260	-1556.6	0	0	Down	1500	0	155.56	0	155.56	promoter	-359
XM_006530721.2	Kifc3	chr8	95142537	95099827	-	chr8:95142841-95143540	-1542.5	0	0	Down	700	0	154.15	0	154.15	promoter	-653
XM_017312585.1	Kifc3	chr8	95142537	95099827	-	chr8:95142841-95143540	-1542.5	0	0	Down	700	0	154.15	0	154.15	promoter	-653
NM_010631.2	Kifc3	chr8	95142540	95099827	-	chr8:95142841-95143540	-1542.5	0	0	Down	700	0	154.15	0	154.15	promoter	-650
NM_001145831.1	Kifc3	chr8	95142540	95099827	-	chr8:95142841-95143540	-1542.5	0	0	Down	700	0	154.15	0	154.15	promoter	-650
NM_030207.2	Sfi1	chr11	3193463	3131849	-	chr11:3192441-3192760	-1528.4	0	0	Down	320	0	152.74	0	152.74	promoter	863
XM_006534878.1	Tmem150c	chr5	100159450	100077871	-	chr5:100158721-100159500	-1500.1	0	0	Down	780	0	149.91	0	149.91	promoter	340
NM_182841.1	Tmem150c	chr5	100159808	100077871	-	chr5:100158721-100159500	-1500.1	0	0	Down	780	0	149.91	0	149.91	promoter	698
XM_011249426.2	Tmem150c	chr5	100159327	100077871	-	chr5:100158721-100159500	-1500.1	0	0	Down	780	0	149.91	0	149.91	promoter	217
XR_878316.1	Tmem37	chr1	120074069	120067506	-	chr1:120073421-120075060	-1500.1	0	0	Down	1640	0	149.91	0	149.91	promoter	-171
NM_019432.2	Tmem37	chr1	120073780	120067376	-	chr1:120073421-120075060	-1500.1	0	0	Down	1640	0	149.91	0	149.91	promoter	-460
XM_006531128.2	Adgrl1	chr8	83923018	83941949	+	chr8:83921921-83923700	-1485.9	0	0	Down	1780	0	148.49	0	148.49	promoter	-208
XM_011248411.1	Adgrl1	chr8	83923018	83941949	+	chr8:83921921-83923700	-1485.9	0	0	Down	1780	0	148.49	0	148.49	promoter	-208
XM_006531126.2	Adgrl1	chr8	83923018	83941949	+	chr8:83921921-83923700	-1485.9	0	0	Down	1780	0	148.49	0	148.49	promoter	-208
XM_011248414.1	Adgrl1	chr8	83923018	83941949	+	chr8:83921921-83923700	-1485.9	0	0	Down	1780	0	148.49	0	148.49	promoter	-208
XM_011248412.1	Adgrl1	chr8	83923018	83941949	+	chr8:83921921-83923700	-1485.9	0	0	Down	1780	0	148.49	0	148.49	promoter	-208
XM_011248410.1	Adgrl1	chr8	83923018	83941949	+	chr8:83921921-83923700	-1485.9	0	0	Down	1780	0	148.49	0	148.49	promoter	-208
XM_006524641.1	Cldn6	chr17	23679347	23682443	+	chr17:23678761-23680200	-1485.9	0	0	Down	1440	0	148.49	0	148.49	promoter	133
NM_018777.4	Cldn6	chr17	23679364	23682446	+	chr17:23678761-23680200	-1485.9	0	0	Down	1440	0	148.49	0	148.49	promoter	116
XR_001784517.1	LOC108168988	chr4	154656939	154646629	-	chr4:154654541-154655380	-1485.9	0	0	Down	840	0	148.49	0	148.49	promoter	1979
XM_011243570.1	Ankrd24	chr10	81635485	81647610	+	chr10:81635701-81636460	-1471.8	0	0	Down	760	0	147.08	0	147.08	promoter	595
NM_001310520.1	Zfp423	chr8	87804439	87661809	-	chr8:87806021-87806840	-1386.9	0	0	Down	820	0	138.59	0	138.59	promoter	-1991
XM_017312627.1	Slc12a3	chr8	94329110	94344148	+	chr8:94327941-94329660	-1372.8	0	0	Down	1720	0	137.18	0	137.18	promoter	-310
NM_019415.2	Slc12a3	chr8	94329207	94366222	+	chr8:94327941-94329660	-1372.8	0	0	Down	1720	0	137.18	0	137.18	promoter	-407
NM_001205311.1	Slc12a3	chr8	94329207	94366222	+	chr8:94327941-94329660	-1372.8	0	0	Down	1720	0	137.18	0	137.18	promoter	-407
XM_017312626.1	Slc12a3	chr8	94329110	94366222	+	chr8:94327941-94329660	-1372.8	0	0	Down	1720	0	137.18	0	137.18	promoter	-310
XM_017312625.1	Slc12a3	chr8	94329110	94366222	+	chr8:94327941-94329660	-1372.8	0	0	Down	1720	0	137.18	0	137.18	promoter	-310
XR_001778414.1	Slc12a3	chr8	94329108	94356349	+	chr8:94327941-94329660	-1372.8	0	0	Down	1720	0	137.18	0	137.18	promoter	-308
XR_387206.3	LOC102634459	chr1	85610850	85609571	-	chr1:85608821-85609200	-1372.8	0	0	Down	380	0	137.18	0	137.18	promoter	1840
XM_017321619.1	Sp140	chr1	85609619	85645040	+	chr1:85608821-85609200	-1372.8	0	0	Down	380	0	137.18	0	137.18	promoter	-609
XM_017321615.1	Sp140	chr1	85609619	85645040	+	chr1:85608821-85609200	-1372.8	0	0	Down	380	0	137.18	0	137.18	promoter	-609
XM_017321617.1	Sp140	chr1	85609619	85645040	+	chr1:85608821-85609200	-1372.8	0	0	Down	380	0	137.18	0	137.18	promoter	-609
XM_017321613.1	Sp140	chr1	85609619	85645040	+	chr1:85608821-85609200	-1372.8	0	0	Down	380	0	137.18	0	137.18	promoter	-609
XR_001785139.1	Sp140	chr1	85609619	85645040	+	chr1:85608821-85609200	-1372.8	0	0	Down	380	0	137.18	0	137.18	promoter	-609
XR_001785136.1	Sp140	chr1	85609619	85645040	+	chr1:85608821-85609200	-1372.8	0	0	Down	380	0	137.18	0	137.18	promoter	-609
XM_017321620.1	Sp140	chr1	85609619	85643288	+	chr1:85608821-85609200	-1372.8	0	0	Down	380	0	137.18	0	137.18	promoter	-609
XM_006531377.3	Osgin1	chr8	119434134	119446255	+	chr8:119432861-119434100	-1372.8	0	0	Down	1240	0	137.18	0	137.18	promoter	-654
NM_001289712.1	L3mbtl2	chr15	81663888	81688315	+	chr15:81663461-81664720	-1372.8	0	0	Down	1260	0	137.18	0	137.18	promoter	202
NM_001289711.1	L3mbtl2	chr15	81663888	81688315	+	chr15:81663461-81664720	-1372.8	0	0	Down	1260	0	137.18	0	137.18	promoter	202
NM_145993.5	L3mbtl2	chr15	81663888	81688315	+	chr15:81663461-81664720	-1372.8	0	0	Down	1260	0	137.18	0	137.18	promoter	202
NR_110362.1	L3mbtl2	chr15	81663888	81688315	+	chr15:81663461-81664720	-1372.8	0	0	Down	1260	0	137.18	0	137.18	promoter	202
NR_037222.1	Mir3062	chr11	68990678	68990573	-	chr11:68991681-68992280	-1358.6	0	0	Down	600	0	135.76	0	135.76	promoter	-1302
XM_006529069.1	Sp110	chr1	85603891	85576930	-	chr1:85603841-85604480	-1344.5	0	0	Down	640	0	134.35	0	134.35	promoter	-269
XM_011247900.1	Sp110	chr1	85603891	85576930	-	chr1:85603841-85604480	-1344.5	0	0	Down	640	0	134.35	0	134.35	promoter	-269
XM_011247899.1	Sp110	chr1	85603891	85576930	-	chr1:85603841-85604480	-1344.5	0	0	Down	640	0	134.35	0	134.35	promoter	-269
XM_011247901.2	Sp110	chr1	85603891	85570752	-	chr1:85603841-85604480	-1344.5	0	0	Down	640	0	134.35	0	134.35	promoter	-269
NM_175397.4	Sp110	chr1	85603891	85576898	-	chr1:85603841-85604480	-1344.5	0	0	Down	640	0	134.35	0	134.35	promoter	-269
XR_876719.1	Gm41557	chr17	29241033	29243885	+	chr17:29240161-29241140	-1344.5	0	0	Down	980	0	134.35	0	134.35	promoter	-383
XM_011246054.2	Pdxdc1	chr16	13903124	13833160	-	chr16:13902261-13903520	-1330.4	0	0	Down	1260	0	132.94	0	132.94	promoter	234
XM_006522790.3	Pdxdc1	chr16	13903123	13833160	-	chr16:13902261-13903520	-1330.4	0	0	Down	1260	0	132.94	0	132.94	promoter	233
XM_011246055.2	Pdxdc1	chr16	13903123	13833160	-	chr16:13902261-13903520	-1330.4	0	0	Down	1260	0	132.94	0	132.94	promoter	233
NM_001289562.1	Mpv17l	chr16	13903160	13949619	+	chr16:13902261-13903520	-1330.4	0	0	Down	1260	0	132.94	0	132.94	promoter	-270
NM_053181.3	Pdxdc1	chr16	13903145	13835699	-	chr16:13902261-13903520	-1330.4	0	0	Down	1260	0	132.94	0	132.94	promoter	255
XM_011246053.1	Pdxdc1	chr16	13903140	13833160	-	chr16:13902261-13903520	-1330.4	0	0	Down	1260	0	132.94	0	132.94	promoter	250
NM_001291017.1	Pdxdc1	chr16	13903145	13833572	-	chr16:13902261-13903520	-1330.4	0	0	Down	1260	0	132.94	0	132.94	promoter	255
NM_001039533.2	Pdxdc1	chr16	13903145	13833572	-	chr16:13902261-13903520	-1330.4	0	0	Down	1260	0	132.94	0	132.94	promoter	255
NM_021467.5	Tnni1	chr1	135799420	135810989	+	chr1:135800381-135800980	-1330.4	0	0	Down	600	0	132.94	0	132.94	promoter	1260
NM_001112702.1	Tnni1	chr1	135799510	135810989	+	chr1:135800381-135800980	-1330.4	0	0	Down	600	0	132.94	0	132.94	promoter	1170
XR_387694.3	Gm32853	chr5	122394812	122380056	-	chr5:122394081-122394860	-1316.2	0	0	Down	780	0	131.52	0	131.52	promoter	342
XR_387695.3	Gm32853	chr5	122394812	122380056	-	chr5:122394081-122394860	-1316.2	0	0	Down	780	0	131.52	0	131.52	promoter	342
XM_006509532.3	Fam129c	chr8	71596355	71606744	+	chr8:71597921-71598780	-1316.2	0	0	Down	860	0	131.52	0	131.52	promoter	1995
XM_011242246.2	Fam129c	chr8	71596355	71604071	+	chr8:71597921-71598780	-1316.2	0	0	Down	860	0	131.52	0	131.52	promoter	1995
XM_017312490.1	Fam129c	chr8	71596355	71605712	+	chr8:71597921-71598780	-1316.2	0	0	Down	860	0	131.52	0	131.52	promoter	1995
XM_006509530.3	Fam129c	chr8	71596355	71607936	+	chr8:71597921-71598780	-1316.2	0	0	Down	860	0	131.52	0	131.52	promoter	1995
XM_006509531.3	Fam129c	chr8	71596355	71607936	+	chr8:71597921-71598780	-1316.2	0	0	Down	860	0	131.52	0	131.52	promoter	1995
XR_379027.3	Fam129c	chr8	71596355	71607936	+	chr8:71597921-71598780	-1316.2	0	0	Down	860	0	131.52	0	131.52	promoter	1995
XR_379028.3	Fam129c	chr8	71596355	71606742	+	chr8:71597921-71598780	-1316.2	0	0	Down	860	0	131.52	0	131.52	promoter	1995
NM_001166213.1	Fam129c	chr8	71597645	71608149	+	chr8:71597921-71598780	-1316.2	0	0	Down	860	0	131.52	0	131.52	promoter	705
XM_017312491.1	Fam129c	chr8	71596355	71606646	+	chr8:71597921-71598780	-1316.2	0	0	Down	860	0	131.52	0	131.52	promoter	1995
XM_017317124.1	Ppm1f	chr16	16896645	16927362	+	chr16:16895941-16897560	-1302.1	0	0	Down	1620	0	130.11	0	130.11	promoter	105
NM_176833.4	Ppm1f	chr16	16896468	16927375	+	chr16:16895941-16897560	-1302.1	0	0	Down	1620	0	130.11	0	130.11	promoter	282
XR_387206.3	LOC102634459	chr1	85610850	85609571	-	chr1:85610001-85610680	-1302.1	0	0	Down	680	0	130.11	0	130.11	promoter	510
XM_017321619.1	Sp140	chr1	85609619	85645040	+	chr1:85610001-85610680	-1302.1	0	0	Down	680	0	130.11	0	130.11	promoter	721
XM_017321615.1	Sp140	chr1	85609619	85645040	+	chr1:85610001-85610680	-1302.1	0	0	Down	680	0	130.11	0	130.11	promoter	721
XM_017321617.1	Sp140	chr1	85609619	85645040	+	chr1:85610001-85610680	-1302.1	0	0	Down	680	0	130.11	0	130.11	promoter	721
XM_017321613.1	Sp140	chr1	85609619	85645040	+	chr1:85610001-85610680	-1302.1	0	0	Down	680	0	130.11	0	130.11	promoter	721
XR_001785139.1	Sp140	chr1	85609619	85645040	+	chr1:85610001-85610680	-1302.1	0	0	Down	680	0	130.11	0	130.11	promoter	721
XR_001785136.1	Sp140	chr1	85609619	85645040	+	chr1:85610001-85610680	-1302.1	0	0	Down	680	0	130.11	0	130.11	promoter	721
XM_017321620.1	Sp140	chr1	85609619	85643288	+	chr1:85610001-85610680	-1302.1	0	0	Down	680	0	130.11	0	130.11	promoter	721
NM_145834.3	Il17c	chr8	122422084	122423639	+	chr8:122421381-122423100	-1302.1	0	0	Down	1720	0	130.11	0	130.11	promoter	156
NM_019552.2	Abcb10	chr8	123983122	123952458	-	chr8:123981501-123982860	-1287.9	0	0	Down	1360	0	128.69	0	128.69	promoter	942
NM_001134399.1	Megf11	chr9	64385625	64709205	+	chr9:64386441-64387940	-1273.8	0	0	Down	1500	0	127.28	0	127.28	promoter	1565
XM_006510991.3	Megf11	chr9	64385615	64709204	+	chr9:64386441-64387940	-1273.8	0	0	Down	1500	0	127.28	0	127.28	promoter	1575
XM_006510989.1	Megf11	chr9	64385631	64709204	+	chr9:64386441-64387940	-1273.8	0	0	Down	1500	0	127.28	0	127.28	promoter	1559
NM_172522.4	Megf11	chr9	64385625	64700975	+	chr9:64386441-64387940	-1273.8	0	0	Down	1500	0	127.28	0	127.28	promoter	1565
NM_011918.4	Ldb3	chr14	34588681	34526698	-	chr14:34586661-34587500	-1273.8	0	0	Down	840	0	127.28	0	127.28	promoter	1601
NM_001039071.2	Ldb3	chr14	34588681	34526698	-	chr14:34586661-34587500	-1273.8	0	0	Down	840	0	127.28	0	127.28	promoter	1601
NM_001039073.2	Ldb3	chr14	34588681	34526698	-	chr14:34586661-34587500	-1273.8	0	0	Down	840	0	127.28	0	127.28	promoter	1601
NM_001039072.2	Ldb3	chr14	34588681	34526698	-	chr14:34586661-34587500	-1273.8	0	0	Down	840	0	127.28	0	127.28	promoter	1601
XM_006519017.3	Ldb3	chr14	34588717	34526711	-	chr14:34586661-34587500	-1273.8	0	0	Down	840	0	127.28	0	127.28	promoter	1637
XM_006519018.3	Ldb3	chr14	34588717	34526711	-	chr14:34586661-34587500	-1273.8	0	0	Down	840	0	127.28	0	127.28	promoter	1637
NM_001039076.2	Ldb3	chr14	34588681	34561252	-	chr14:34586661-34587500	-1273.8	0	0	Down	840	0	127.28	0	127.28	promoter	1601
NM_001039075.2	Ldb3	chr14	34588681	34561252	-	chr14:34586661-34587500	-1273.8	0	0	Down	840	0	127.28	0	127.28	promoter	1601
XM_006519019.3	Ldb3	chr14	34588705	34561264	-	chr14:34586661-34587500	-1273.8	0	0	Down	840	0	127.28	0	127.28	promoter	1625
NM_001039074.2	Ldb3	chr14	34588607	34526698	-	chr14:34586661-34587500	-1273.8	0	0	Down	840	0	127.28	0	127.28	promoter	1527
XM_006532408.3	Mapt	chr11	104231326	104332090	+	chr11:104230481-104232180	-1273.8	0	0	Down	1700	0	127.28	0	127.28	promoter	4
XM_006532410.3	Mapt	chr11	104231272	104332090	+	chr11:104230481-104232180	-1273.8	0	0	Down	1700	0	127.28	0	127.28	promoter	58
XM_006532409.2	Mapt	chr11	104231352	104332090	+	chr11:104230481-104232180	-1273.8	0	0	Down	1700	0	127.28	0	127.28	promoter	-22
XM_006532407.3	Mapt	chr11	104231320	104332090	+	chr11:104230481-104232180	-1273.8	0	0	Down	1700	0	127.28	0	127.28	promoter	10
NM_001285455.1	Mapt	chr11	104231435	104332090	+	chr11:104230481-104232180	-1273.8	0	0	Down	1700	0	127.28	0	127.28	promoter	-105
NM_001285454.1	Mapt	chr11	104231435	104332090	+	chr11:104230481-104232180	-1273.8	0	0	Down	1700	0	127.28	0	127.28	promoter	-105
NM_001285456.1	Mapt	chr11	104231435	104332090	+	chr11:104230481-104232180	-1273.8	0	0	Down	1700	0	127.28	0	127.28	promoter	-105
NM_010838.4	Mapt	chr11	104231435	104332090	+	chr11:104230481-104232180	-1273.8	0	0	Down	1700	0	127.28	0	127.28	promoter	-105
NM_001038609.2	Mapt	chr11	104231435	104332090	+	chr11:104230481-104232180	-1273.8	0	0	Down	1700	0	127.28	0	127.28	promoter	-105
XR_870180.1	Gm36166	chr8	20013841	20016268	+	chr8:20011421-20012740	-1259.7	0	0	Down	1320	0	125.87	0	125.87	promoter	-1761
XR_880370.1	Gm30062	chr11	121009474	121015421	+	chr11:121010101-121011440	-1259.7	0	0	Down	1340	0	125.87	0	125.87	promoter	1296
XM_006539566.3	Lgals4	chr7	28833178	28841710	+	chr7:28833921-28834820	-1245.5	0	0	Down	900	0	124.45	0	124.45	promoter	1192
NM_010706.2	Lgals4	chr7	28833793	28841703	+	chr7:28833921-28834820	-1245.5	0	0	Down	900	0	124.45	0	124.45	promoter	577
XM_006521164.3	Nell2	chr15	95528759	95227197	-	chr15:95527301-95527780	-1245.5	0	0	Down	480	0	124.45	0	124.45	promoter	1219
XM_011245693.1	Nell2	chr15	95528758	95219449	-	chr15:95527301-95527780	-1245.5	0	0	Down	480	0	124.45	0	124.45	promoter	1218
XM_006521163.2	Nell2	chr15	95528758	95219449	-	chr15:95527301-95527780	-1245.5	0	0	Down	480	0	124.45	0	124.45	promoter	1218
NM_001289653.1	Nell2	chr15	95528252	95219439	-	chr15:95527301-95527780	-1245.5	0	0	Down	480	0	124.45	0	124.45	promoter	712
XM_006496684.3	Nphs2	chr1	156316822	156328034	+	chr1:156314641-156315080	-1245.5	0	0	Down	440	0	124.45	0	124.45	promoter	-1962
XR_002343.6	Gm5067	chr5	26007006	26011766	+	chr5:26007421-26008060	-1231.4	0	0	Down	640	0	123.04	0	123.04	promoter	734
XM_006538242.3	Trmt10b	chr4	45299753	45316134	+	chr4:45299281-45300540	-1231.4	0	0	Down	1260	0	123.04	0	123.04	promoter	157
XM_006538247.3	Trmt10b	chr4	45300532	45316134	+	chr4:45299281-45300540	-1231.4	0	0	Down	1260	0	123.04	0	123.04	promoter	-622
XM_006538245.3	Trmt10b	chr4	45300546	45316134	+	chr4:45299281-45300540	-1231.4	0	0	Down	1260	0	123.04	0	123.04	promoter	-636
XR_001780955.1	Gm40960	chr13	56357181	56346558	-	chr13:56356421-56357900	-1231.4	0	0	Down	1480	0	123.04	0	123.04	promoter	21
XR_873492.1	Gm40960	chr13	56357181	56349022	-	chr13:56356421-56357900	-1231.4	0	0	Down	1480	0	123.04	0	123.04	promoter	21
NM_007646.5	Cd38	chr5	43868808	43912374	+	chr5:43869021-43869900	-1231.4	0	0	Down	880	0	123.04	0	123.04	promoter	652
XM_006538907.3	Epb41	chr4	132049127	131923412	-	chr4:132048561-132049540	-1231.4	0	0	Down	980	0	123.04	0	123.04	promoter	77
XR_390807.3	Gm36157	chr4	132049533	132049802	+	chr4:132048561-132049540	-1231.4	0	0	Down	980	0	123.04	0	123.04	promoter	-483
NM_001128606.1	Epb41	chr4	132049078	131923428	-	chr4:132048561-132049540	-1231.4	0	0	Down	980	0	123.04	0	123.04	promoter	28
NM_030694.1	Ifitm2	chr7	140955961	140954838	-	chr7:140955201-140956220	-1217.2	0	0	Down	1020	0	121.62	0	121.62	promoter	251
NM_009633.3	Adra2b	chr2	127363285	127367221	+	chr2:127363121-127364400	-1203.1	0	0	Down	1280	0	120.21	0	120.21	promoter	475
XR_001778796.1	Gclc	chr9	77754517	77794479	+	chr9:77754321-77755080	-1203.1	0	0	Down	760	0	120.21	0	120.21	promoter	183
NM_010295.2	Gclc	chr9	77754534	77794489	+	chr9:77754321-77755080	-1203.1	0	0	Down	760	0	120.21	0	120.21	promoter	166
XR_387308.2	Gm28867	chr1	118359289	118362918	+	chr1:118359201-118360320	-1203.1	0	0	Down	1120	0	120.21	0	120.21	promoter	471
XM_003084879.4	LOC100504180	chr10	58226783	58222402	-	chr10:58228061-58228420	-1203.1	0	0	Down	360	0	120.21	0	120.21	promoter	-1457
XM_011242603.1	Tmem25	chr9	44799196	44793771	-	chr9:44798361-44799680	-1188.9	0	0	Down	1320	0	118.79	0	118.79	promoter	176
XM_006510608.2	Tmem25	chr9	44799270	44793771	-	chr9:44798361-44799680	-1188.9	0	0	Down	1320	0	118.79	0	118.79	promoter	250
XM_006510610.3	Tmem25	chr9	44799270	44793771	-	chr9:44798361-44799680	-1188.9	0	0	Down	1320	0	118.79	0	118.79	promoter	250
XM_006510609.3	Tmem25	chr9	44799270	44793771	-	chr9:44798361-44799680	-1188.9	0	0	Down	1320	0	118.79	0	118.79	promoter	250
XM_011242602.1	Tmem25	chr9	44799247	44793771	-	chr9:44798361-44799680	-1188.9	0	0	Down	1320	0	118.79	0	118.79	promoter	227
XM_011242601.2	Tmem25	chr9	44799271	44793771	-	chr9:44798361-44799680	-1188.9	0	0	Down	1320	0	118.79	0	118.79	promoter	251
NM_027865.2	Tmem25	chr9	44799216	44793778	-	chr9:44798361-44799680	-1188.9	0	0	Down	1320	0	118.79	0	118.79	promoter	196
NM_013623.2	Orm3	chr4	63356161	63359511	+	chr4:63357221-63358500	-1188.9	0	0	Down	1280	0	118.79	0	118.79	promoter	1699
XM_006537667.2	Orm3	chr4	63356220	63359208	+	chr4:63357221-63358500	-1188.9	0	0	Down	1280	0	118.79	0	118.79	promoter	1640
XM_017320028.1	Orm3	chr4	63356244	63359208	+	chr4:63357221-63358500	-1188.9	0	0	Down	1280	0	118.79	0	118.79	promoter	1616
NM_145447.2	Mfsd7c	chr12	85746538	85813585	+	chr12:85746561-85748280	-1174.8	0	0	Down	1720	0	117.38	0	117.38	promoter	882
XR_868420.2	Gm30301	chr5	52973271	52994886	+	chr5:52973201-52974060	-1174.8	0	0	Down	860	0	117.38	0	117.38	promoter	359
NM_011202.3	Ptpn11	chr5	121191397	121130532	-	chr5:121191001-121192100	-1174.8	0	0	Down	1100	0	117.38	0	117.38	promoter	-153
NM_001109992.1	Ptpn11	chr5	121191397	121130532	-	chr5:121191001-121192100	-1174.8	0	0	Down	1100	0	117.38	0	117.38	promoter	-153
XM_017321986.1	Igf1r	chr7	68148982	68233668	+	chr7:68147481-68148840	-1174.8	0	0	Down	1360	0	117.38	0	117.38	promoter	-822
XM_006540645.3	Igf1r	chr7	68148571	68233668	+	chr7:68147481-68148840	-1174.8	0	0	Down	1360	0	117.38	0	117.38	promoter	-411
XM_006540644.3	Igf1r	chr7	68148571	68233668	+	chr7:68147481-68148840	-1174.8	0	0	Down	1360	0	117.38	0	117.38	promoter	-411
NM_030256.2	Bcl9l	chr9	44499135	44510423	+	chr9:44500001-44501180	-1160.7	0	0	Down	1180	0	115.97	0	115.97	promoter	1455
XR_872226.1	Gm39567	chr11	3573238	3569852	-	chr11:3571661-3572860	-1160.7	0	0	Down	1200	0	115.97	0	115.97	promoter	978
XM_006516937.2	Tmem14c	chr13	41017274	41022582	+	chr13:41017161-41018420	-1160.7	0	0	Down	1260	0	115.97	0	115.97	promoter	516
NM_025387.3	Tmem14c	chr13	41016249	41022582	+	chr13:41017161-41018420	-1160.7	0	0	Down	1260	0	115.97	0	115.97	promoter	1541
XR_387422.2	Gm32835	chr1	135688305	135691947	+	chr1:135688561-135689580	-1160.7	0	0	Down	1020	0	115.97	0	115.97	promoter	765
XM_006529369.3	Nav1	chr1	135688111	135434587	-	chr1:135688561-135689580	-1160.7	0	0	Down	1020	0	115.97	0	115.97	promoter	-959
XM_006529371.3	Nav1	chr1	135688111	135434587	-	chr1:135688561-135689580	-1160.7	0	0	Down	1020	0	115.97	0	115.97	promoter	-959
XM_006529372.3	Nav1	chr1	135688111	135434587	-	chr1:135688561-135689580	-1160.7	0	0	Down	1020	0	115.97	0	115.97	promoter	-959
XM_006529373.3	Nav1	chr1	135688111	135434587	-	chr1:135688561-135689580	-1160.7	0	0	Down	1020	0	115.97	0	115.97	promoter	-959
XM_006529375.3	Nav1	chr1	135688111	135434587	-	chr1:135688561-135689580	-1160.7	0	0	Down	1020	0	115.97	0	115.97	promoter	-959
XM_006529376.3	Nav1	chr1	135688111	135434587	-	chr1:135688561-135689580	-1160.7	0	0	Down	1020	0	115.97	0	115.97	promoter	-959
XM_006529377.3	Nav1	chr1	135688111	135434587	-	chr1:135688561-135689580	-1160.7	0	0	Down	1020	0	115.97	0	115.97	promoter	-959
XM_006529378.3	Nav1	chr1	135688111	135434587	-	chr1:135688561-135689580	-1160.7	0	0	Down	1020	0	115.97	0	115.97	promoter	-959
XM_006529370.3	Nav1	chr1	135688111	135434587	-	chr1:135688561-135689580	-1160.7	0	0	Down	1020	0	115.97	0	115.97	promoter	-959
XM_006529374.3	Nav1	chr1	135688111	135434587	-	chr1:135688561-135689580	-1160.7	0	0	Down	1020	0	115.97	0	115.97	promoter	-959
XR_878320.1	Nav1	chr1	135688116	135453199	-	chr1:135688561-135689580	-1160.7	0	0	Down	1020	0	115.97	0	115.97	promoter	-954
XR_374802.2	Gm33010	chr2	93527669	93524854	-	chr2:93528701-93529860	-1160.7	0	0	Down	1160	0	115.97	0	115.97	promoter	-1611
XM_006530772.1	Pla2g15	chr8	106150350	106164715	+	chr8:106150901-106152180	-1160.7	0	0	Down	1280	0	115.97	0	115.97	promoter	1190
NM_133792.2	Pla2g15	chr8	106150398	106164715	+	chr8:106150901-106152180	-1160.7	0	0	Down	1280	0	115.97	0	115.97	promoter	1142
XM_006514780.3	Actr2	chr11	20112943	20062303	-	chr11:20112681-20113320	-1160.7	0	0	Down	640	0	115.97	0	115.97	promoter	-57
NM_146243.2	Actr2	chr11	20112951	20062303	-	chr11:20112681-20113320	-1160.7	0	0	Down	640	0	115.97	0	115.97	promoter	-49
XM_017314842.1	Sfi1	chr11	3197148	3131883	-	chr11:3196621-3196860	-1160.7	0	0	Down	240	0	115.97	0	115.97	promoter	408
NM_001038703.2	Gpr146	chr5	139389903	139396414	+	chr5:139388381-139389760	-1160.7	0	0	Down	1380	0	115.97	0	115.97	promoter	-833
XM_006508293.3	Rab30	chr7	92777393	92844535	+	chr7:92777101-92778240	-1160.7	0	0	Down	1140	0	115.97	0	115.97	promoter	277
XM_006499110.2	Duox2	chr2	122298742	122279245	-	chr2:122298281-122299040	-1160.7	0	0	Down	760	0	115.97	0	115.97	promoter	82
NM_177610.2	Duox2	chr2	122298165	122280436	-	chr2:122298281-122299040	-1160.7	0	0	Down	760	0	115.97	0	115.97	promoter	-495
NM_025777.2	Duoxa2	chr2	122298899	122302885	+	chr2:122298281-122299040	-1160.7	0	0	Down	760	0	115.97	0	115.97	promoter	-239
XM_003688869.3	Cdhr4	chr9	107992435	107999683	+	chr9:107992561-107993660	-1160.7	0	0	Down	1100	0	115.97	0	115.97	promoter	675
NM_145926.3	Mgat4b	chr11	50225334	50235103	+	chr11:50225921-50227160	-1146.5	0	0	Down	1240	0	114.55	0	114.55	promoter	1206
XR_388618.3	Gm36556	chr11	50225211	50218718	-	chr11:50225921-50227160	-1146.5	0	0	Down	1240	0	114.55	0	114.55	promoter	-1329
XR_388620.3	Gm36556	chr11	50225211	50218718	-	chr11:50225921-50227160	-1146.5	0	0	Down	1240	0	114.55	0	114.55	promoter	-1329
NM_027060.1	Btbd9	chr17	30576287	30215523	-	chr17:30577421-30578420	-1146.5	0	0	Down	1000	0	114.55	0	114.55	promoter	-1633
NM_172618.2	Btbd9	chr17	30576287	30215523	-	chr17:30577421-30578420	-1146.5	0	0	Down	1000	0	114.55	0	114.55	promoter	-1633
XM_006524096.3	Btbd9	chr17	30576898	30508302	-	chr17:30577421-30578420	-1146.5	0	0	Down	1000	0	114.55	0	114.55	promoter	-1022
XM_011246395.2	Btbd9	chr17	30576898	30215525	-	chr17:30577421-30578420	-1146.5	0	0	Down	1000	0	114.55	0	114.55	promoter	-1022
XM_006524094.3	Btbd9	chr17	30576898	30215525	-	chr17:30577421-30578420	-1146.5	0	0	Down	1000	0	114.55	0	114.55	promoter	-1022
XM_006524095.3	Btbd9	chr17	30576898	30473905	-	chr17:30577421-30578420	-1146.5	0	0	Down	1000	0	114.55	0	114.55	promoter	-1022
XM_006505723.1	Oxtr	chr6	112491308	112473684	-	chr6:112492001-112493220	-1146.5	0	0	Down	1220	0	114.55	0	114.55	promoter	-1302
NM_007377.4	Aatk	chr11	120047145	120007312	-	chr11:120047161-120048080	-1146.5	0	0	Down	920	0	114.55	0	114.55	promoter	-475
NM_001198785.1	Aatk	chr11	120047145	120007312	-	chr11:120047161-120048080	-1146.5	0	0	Down	920	0	114.55	0	114.55	promoter	-475
XR_001779862.1	Aatk	chr11	120047181	120007310	-	chr11:120047161-120048080	-1146.5	0	0	Down	920	0	114.55	0	114.55	promoter	-439
XM_006531993.2	Aatk	chr11	120047177	120007310	-	chr11:120047161-120048080	-1146.5	0	0	Down	920	0	114.55	0	114.55	promoter	-443
XM_006531991.2	Aatk	chr11	120047177	120007310	-	chr11:120047161-120048080	-1146.5	0	0	Down	920	0	114.55	0	114.55	promoter	-443
XM_006496519.3	C130026I21Rik	chr1	85261166	85241285	-	chr1:85260221-85260760	-1146.5	0	0	Down	540	0	114.55	0	114.55	promoter	676
XM_017321884.1	C130026I21Rik	chr1	85261169	85244755	-	chr1:85260221-85260760	-1146.5	0	0	Down	540	0	114.55	0	114.55	promoter	679
XM_017321885.1	C130026I21Rik	chr1	85261169	85244755	-	chr1:85260221-85260760	-1146.5	0	0	Down	540	0	114.55	0	114.55	promoter	679
XM_006496512.3	C130026I21Rik	chr1	85261167	85241288	-	chr1:85260221-85260760	-1146.5	0	0	Down	540	0	114.55	0	114.55	promoter	677
XM_017321879.1	C130026I21Rik	chr1	85261167	85241288	-	chr1:85260221-85260760	-1146.5	0	0	Down	540	0	114.55	0	114.55	promoter	677
XM_017321881.1	C130026I21Rik	chr1	85261166	85241288	-	chr1:85260221-85260760	-1146.5	0	0	Down	540	0	114.55	0	114.55	promoter	676
XR_001780373.1	Gm11735	chr11	116751605	116737803	-	chr11:116749701-116750440	-1146.5	0	0	Down	740	0	114.55	0	114.55	promoter	1535
XM_006516046.1	A230065H16Rik	chr12	111406623	111412061	+	chr12:111407981-111409000	-1132.4	0	0	Down	1020	0	113.14	0	113.14	promoter	1867
NM_001101503.1	A230065H16Rik	chr12	111406808	111412077	+	chr12:111407981-111409000	-1132.4	0	0	Down	1020	0	113.14	0	113.14	promoter	1682
XM_006516047.3	A230065H16Rik	chr12	111406900	111412059	+	chr12:111407981-111409000	-1132.4	0	0	Down	1020	0	113.14	0	113.14	promoter	1590
NM_001081962.2	Sap25	chr5	137641472	137642902	+	chr5:137642541-137643960	-1132.4	0	0	Down	1420	0	113.14	0	113.14	promoter	1778
NM_030889.2	Sorcs2	chr5	36398139	36017179	-	chr5:36395861-36396440	-1132.4	0	0	Down	580	0	113.14	0	113.14	promoter	1989
XM_017320692.1	Slc8b1	chr5	120511167	120527814	+	chr5:120511741-120512920	-1132.4	0	0	Down	1180	0	113.14	0	113.14	promoter	1163
XM_006530174.1	Slc8b1	chr5	120511167	120534024	+	chr5:120511741-120512920	-1132.4	0	0	Down	1180	0	113.14	0	113.14	promoter	1163
XM_006530175.1	Slc8b1	chr5	120511167	120534024	+	chr5:120511741-120512920	-1132.4	0	0	Down	1180	0	113.14	0	113.14	promoter	1163
NM_001177594.1	Slc8b1	chr5	120511191	120534024	+	chr5:120511741-120512920	-1132.4	0	0	Down	1180	0	113.14	0	113.14	promoter	1139
NM_001177595.1	Slc8b1	chr5	120511191	120534024	+	chr5:120511741-120512920	-1132.4	0	0	Down	1180	0	113.14	0	113.14	promoter	1139
NM_133221.2	Slc8b1	chr5	120511191	120534024	+	chr5:120511741-120512920	-1132.4	0	0	Down	1180	0	113.14	0	113.14	promoter	1139
XM_006539935.2	Fbxo46	chr7	19131052	19138255	+	chr7:19131201-19132160	-1132.4	0	0	Down	960	0	113.14	0	113.14	promoter	628
XM_006539936.2	Fbxo46	chr7	19131052	19138255	+	chr7:19131201-19132160	-1132.4	0	0	Down	960	0	113.14	0	113.14	promoter	628
NR_102721.1	4930526I15Rik	chr9	124423786	124424856	+	chr9:124425081-124425940	-1132.4	0	0	Down	860	0	113.14	0	113.14	promoter	1724
NR_015516.2	4930526I15Rik	chr9	124423786	124424856	+	chr9:124425081-124425940	-1132.4	0	0	Down	860	0	113.14	0	113.14	promoter	1724
XM_017316730.1	Mtdh	chr15	34082936	34143537	+	chr15:34084081-34084500	-1132.4	0	0	Down	420	0	113.14	0	113.14	promoter	1354
XM_017316728.1	Mtdh	chr15	34082936	34143537	+	chr15:34084081-34084500	-1132.4	0	0	Down	420	0	113.14	0	113.14	promoter	1354
XM_017316731.1	Mtdh	chr15	34082936	34143537	+	chr15:34084081-34084500	-1132.4	0	0	Down	420	0	113.14	0	113.14	promoter	1354
XM_006520149.1	Mtdh	chr15	34082936	34143537	+	chr15:34084081-34084500	-1132.4	0	0	Down	420	0	113.14	0	113.14	promoter	1354
XM_006520152.1	Mtdh	chr15	34082936	34143537	+	chr15:34084081-34084500	-1132.4	0	0	Down	420	0	113.14	0	113.14	promoter	1354
XM_006520150.1	Mtdh	chr15	34082936	34143537	+	chr15:34084081-34084500	-1132.4	0	0	Down	420	0	113.14	0	113.14	promoter	1354
XM_006520151.1	Mtdh	chr15	34082936	34143537	+	chr15:34084081-34084500	-1132.4	0	0	Down	420	0	113.14	0	113.14	promoter	1354
XM_006520148.1	Mtdh	chr15	34082936	34143537	+	chr15:34084081-34084500	-1132.4	0	0	Down	420	0	113.14	0	113.14	promoter	1354
XM_011245387.2	Gm41291	chr15	34083032	34081741	-	chr15:34084081-34084500	-1132.4	0	0	Down	420	0	113.14	0	113.14	promoter	-1258
NM_026002.4	Mtdh	chr15	34082718	34142385	+	chr15:34084081-34084500	-1132.4	0	0	Down	420	0	113.14	0	113.14	promoter	1572
XM_017316729.1	Mtdh	chr15	34082819	34143537	+	chr15:34084081-34084500	-1132.4	0	0	Down	420	0	113.14	0	113.14	promoter	1471
NM_133661.3	Slc6a12	chr6	121346696	121365773	+	chr6:121347161-121347740	-1132.4	0	0	Down	580	0	113.14	0	113.14	promoter	754
XM_006530583.1	Necab2	chr8	119453051	119472640	+	chr8:119450501-119451700	-1118.2	0	0	Down	1200	0	111.72	0	111.72	promoter	-1951
NM_001310837.1	Sspn	chr6	145931872	145965225	+	chr6:145932981-145933480	-1118.2	0	0	Down	500	0	111.72	0	111.72	promoter	1358
NM_010656.2	Sspn	chr6	145934146	145965225	+	chr6:145932981-145933480	-1118.2	0	0	Down	500	0	111.72	0	111.72	promoter	-916
XM_006500245.3	Hspa12b	chr2	131139591	131145398	+	chr2:131139481-131140260	-1118.2	0	0	Down	780	0	111.72	0	111.72	promoter	279
XM_011239793.2	Hspa12b	chr2	131139014	131145398	+	chr2:131139481-131140260	-1118.2	0	0	Down	780	0	111.72	0	111.72	promoter	856
NM_010697.1	Ldb1	chr19	46039621	46032593	-	chr19:46038641-46039700	-1118.2	0	0	Down	1060	0	111.72	0	111.72	promoter	451
NM_001008547.1	1700001J03Rik	chr5	146185304	146182449	-	chr5:146183741-146184540	-1118.2	0	0	Down	800	0	111.72	0	111.72	promoter	1164
NM_001204281.1	Hdac7	chr15	97814863	97792663	-	chr15:97813221-97814300	-1118.2	0	0	Down	1080	0	111.72	0	111.72	promoter	1103
XM_006521207.3	Hdac7	chr15	97812527	97792680	-	chr15:97813221-97814300	-1118.2	0	0	Down	1080	0	111.72	0	111.72	promoter	-1233
XR_390981.2	LOC102631977	chr4	151862338	151863311	+	chr4:151861801-151862580	-1104.1	0	0	Down	780	0	110.31	0	110.31	promoter	-148
XR_390980.2	LOC102631977	chr4	151862338	151863311	+	chr4:151861801-151862580	-1104.1	0	0	Down	780	0	110.31	0	110.31	promoter	-148
XM_017319880.1	Camta1	chr4	151861757	151451881	-	chr4:151861801-151862580	-1104.1	0	0	Down	780	0	110.31	0	110.31	promoter	-433
XR_001784071.1	Camta1	chr4	151861754	151780446	-	chr4:151861801-151862580	-1104.1	0	0	Down	780	0	110.31	0	110.31	promoter	-436
XR_881416.1	Camta1	chr4	151861754	151780446	-	chr4:151861801-151862580	-1104.1	0	0	Down	780	0	110.31	0	110.31	promoter	-436
XR_001784072.1	Camta1	chr4	151861754	151780446	-	chr4:151861801-151862580	-1104.1	0	0	Down	780	0	110.31	0	110.31	promoter	-436
NM_001081557.3	Camta1	chr4	151861768	151059522	-	chr4:151861801-151862580	-1104.1	0	0	Down	780	0	110.31	0	110.31	promoter	-422
XM_017319881.1	Camta1	chr4	151861755	151066454	-	chr4:151861801-151862580	-1104.1	0	0	Down	780	0	110.31	0	110.31	promoter	-435
XR_390718.2	Camta1	chr4	151861754	151453369	-	chr4:151861801-151862580	-1104.1	0	0	Down	780	0	110.31	0	110.31	promoter	-436
NM_001195565.1	Camta1	chr4	151861768	151790571	-	chr4:151861801-151862580	-1104.1	0	0	Down	780	0	110.31	0	110.31	promoter	-422
NR_027893.1	BB123696	chr13	52757205	52729369	-	chr13:52756601-52757420	-1104.1	0	0	Down	820	0	110.31	0	110.31	promoter	195
XM_006513281.3	Zbtb7a	chr10	81137732	81152222	+	chr10:81137221-81139400	-1104.1	0	0	Down	2180	0	110.31	0	110.31	promoter	578
NM_172684.2	Rsbn1	chr3	103914119	103966620	+	chr3:103914001-103915580	-1104.1	0	0	Down	1580	0	110.31	0	110.31	promoter	671
XR_375519.3	Rsbn1	chr3	103914080	103962192	+	chr3:103914001-103915580	-1104.1	0	0	Down	1580	0	110.31	0	110.31	promoter	710
XM_006501402.3	Rsbn1	chr3	103914119	103966638	+	chr3:103914001-103915580	-1104.1	0	0	Down	1580	0	110.31	0	110.31	promoter	671
XR_001783685.1	Rsbn1	chr3	103914072	103966620	+	chr3:103914001-103915580	-1104.1	0	0	Down	1580	0	110.31	0	110.31	promoter	718
NM_001310449.1	Gm21190	chr5	15529222	15524455	-	chr5:15529441-15529940	-1104.1	0	0	Down	500	0	110.31	0	110.31	promoter	-468
NR_045036.1	Khdrbs1	chr4	129742303	129703168	-	chr4:129741341-129742180	-1089.9	0	0	Down	840	0	108.89	0	108.89	promoter	543
NM_011317.4	Khdrbs1	chr4	129742303	129713813	-	chr4:129741341-129742180	-1089.9	0	0	Down	840	0	108.89	0	108.89	promoter	543
XR_001784112.1	Khdrbs1	chr4	129742768	129702379	-	chr4:129741341-129742180	-1089.9	0	0	Down	840	0	108.89	0	108.89	promoter	1008
XR_376300.2	Khdrbs1	chr4	129742768	129702379	-	chr4:129741341-129742180	-1089.9	0	0	Down	840	0	108.89	0	108.89	promoter	1008
XM_006517163.3	Ptch1	chr13	63564633	63508327	-	chr13:63566061-63567080	-1089.9	0	0	Down	1020	0	108.89	0	108.89	promoter	-1937
XM_006517159.3	Ptch1	chr13	63565817	63508327	-	chr13:63566061-63567080	-1089.9	0	0	Down	1020	0	108.89	0	108.89	promoter	-753
NM_008957.2	Ptch1	chr13	63565520	63511532	-	chr13:63566061-63567080	-1089.9	0	0	Down	1020	0	108.89	0	108.89	promoter	-1050
NR_051981.1	H2-Q5	chr17	35394098	35395630	+	chr17:35393201-35394740	-1089.9	0	0	Down	1540	0	108.89	0	108.89	promoter	-128
XR_869210.2	Gm38847	chr6	85856310	85861133	+	chr6:85855721-85856840	-1075.8	0	0	Down	1120	0	107.48	0	107.48	promoter	-30
XR_001778654.1	Gm39251	chr8	110946213	110942299	-	chr8:110944801-110946020	-1075.8	0	0	Down	1220	0	107.48	0	107.48	promoter	803
NM_001276486.1	Dag1	chr9	108263958	108204860	-	chr9:108263081-108264020	-1075.8	0	0	Down	940	0	107.48	0	107.48	promoter	408
NM_001276485.1	Dag1	chr9	108263958	108204860	-	chr9:108263081-108264020	-1075.8	0	0	Down	940	0	107.48	0	107.48	promoter	408
XM_006511636.2	Dag1	chr9	108263768	108204860	-	chr9:108263081-108264020	-1075.8	0	0	Down	940	0	107.48	0	107.48	promoter	218
NM_010017.4	Dag1	chr9	108263815	108204860	-	chr9:108263081-108264020	-1075.8	0	0	Down	940	0	107.48	0	107.48	promoter	265
NM_001276481.1	Dag1	chr9	108263815	108204860	-	chr9:108263081-108264020	-1075.8	0	0	Down	940	0	107.48	0	107.48	promoter	265
NM_001276493.1	Dag1	chr9	108263815	108204860	-	chr9:108263081-108264020	-1075.8	0	0	Down	940	0	107.48	0	107.48	promoter	265
NM_001276492.1	Dag1	chr9	108263815	108204860	-	chr9:108263081-108264020	-1075.8	0	0	Down	940	0	107.48	0	107.48	promoter	265
NM_001276482.1	Dag1	chr9	108263815	108204860	-	chr9:108263081-108264020	-1075.8	0	0	Down	940	0	107.48	0	107.48	promoter	265
XR_880183.2	LOC102641351	chr11	96880623	96862441	-	chr11:96881661-96882340	-1075.8	0	0	Down	680	0	107.48	0	107.48	promoter	-1377
NM_018819.4	Mpc1	chr17	8283812	8297661	+	chr17:8283161-8283860	-1075.8	0	0	Down	700	0	107.48	0	107.48	promoter	-302
XR_001782178.1	LOC108167375	chr17	8283967	8291373	+	chr17:8283161-8283860	-1075.8	0	0	Down	700	0	107.48	0	107.48	promoter	-457
XM_017312928.1	4930467E23Rik	chr8	19704310	19737641	+	chr8:19704221-19704680	-1075.8	0	0	Down	460	0	107.48	0	107.48	promoter	140
XM_006529463.3	Gpr55	chr1	85957016	85933197	-	chr1:85956221-85957500	-1075.8	0	0	Down	1280	0	107.48	0	107.48	promoter	156
XM_006529459.3	Gpr55	chr1	85957827	85933197	-	chr1:85956221-85957500	-1075.8	0	0	Down	1280	0	107.48	0	107.48	promoter	967
XR_878331.1	Gm41905	chr1	85957112	85973340	+	chr1:85956221-85957500	-1075.8	0	0	Down	1280	0	107.48	0	107.48	promoter	-252
XR_878330.1	Gm41905	chr1	85957112	85973340	+	chr1:85956221-85957500	-1075.8	0	0	Down	1280	0	107.48	0	107.48	promoter	-252
XR_385562.2	Gm32252	chr17	35420314	35421911	+	chr17:35421081-35422380	-1075.8	0	0	Down	1300	0	107.48	0	107.48	promoter	1416
NM_001115018.1	Suv420h2	chr7	4740126	4747514	+	chr7:4741401-4742540	-1075.8	0	0	Down	1140	0	107.48	0	107.48	promoter	1844
NM_146177.2	Suv420h2	chr7	4740126	4747514	+	chr7:4741401-4742540	-1075.8	0	0	Down	1140	0	107.48	0	107.48	promoter	1844
XM_006539772.1	Suv420h2	chr7	4740091	4747514	+	chr7:4741401-4742540	-1075.8	0	0	Down	1140	0	107.48	0	107.48	promoter	1879
XM_006539769.3	Suv420h2	chr7	4740148	4747514	+	chr7:4741401-4742540	-1075.8	0	0	Down	1140	0	107.48	0	107.48	promoter	1822
XR_881802.2	Gm42369	chr7	4739994	4738989	-	chr7:4741401-4742540	-1075.8	0	0	Down	1140	0	107.48	0	107.48	promoter	-1976
XM_006539774.1	Suv420h2	chr7	4740153	4747514	+	chr7:4741401-4742540	-1075.8	0	0	Down	1140	0	107.48	0	107.48	promoter	1817
XM_006539771.3	Suv420h2	chr7	4740264	4747514	+	chr7:4741401-4742540	-1075.8	0	0	Down	1140	0	107.48	0	107.48	promoter	1706
XM_006539770.3	Suv420h2	chr7	4740264	4747514	+	chr7:4741401-4742540	-1075.8	0	0	Down	1140	0	107.48	0	107.48	promoter	1706
NR_035434.1	Mir1905	chr3	88536382	88536300	-	chr3:88534401-88535360	-1075.8	0	0	Down	960	0	107.48	0	107.48	promoter	1502
NM_001113416.1	Epb41l5	chr1	119649000	119594823	-	chr1:119648341-119649220	-1075.8	0	0	Down	880	0	107.48	0	107.48	promoter	220
XM_006529399.3	Epb41l5	chr1	119649138	119545031	-	chr1:119648341-119649220	-1075.8	0	0	Down	880	0	107.48	0	107.48	promoter	358
XM_006529398.1	Epb41l5	chr1	119648778	119545031	-	chr1:119648341-119649220	-1075.8	0	0	Down	880	0	107.48	0	107.48	promoter	-2
XM_006529397.1	Epb41l5	chr1	119648778	119545031	-	chr1:119648341-119649220	-1075.8	0	0	Down	880	0	107.48	0	107.48	promoter	-2
NM_145506.4	Epb41l5	chr1	119649000	119545032	-	chr1:119648341-119649220	-1075.8	0	0	Down	880	0	107.48	0	107.48	promoter	220
XM_006529400.1	Epb41l5	chr1	119648778	119590670	-	chr1:119648341-119649220	-1075.8	0	0	Down	880	0	107.48	0	107.48	promoter	-2
XR_870430.2	Gm32923	chr8	48220030	48225571	+	chr8:48220061-48221660	-1075.8	0	0	Down	1600	0	107.48	0	107.48	promoter	830
NM_009557.3	Zfp46	chr4	136286068	136293942	+	chr4:136285581-136286480	-1061.7	0	0	Down	900	0	106.07	0	106.07	promoter	-38
XM_006538732.1	Zfp46	chr4	136284167	136293852	+	chr4:136285581-136286480	-1061.7	0	0	Down	900	0	106.07	0	106.07	promoter	1863
XM_006538729.1	Zfp46	chr4	136284167	136293852	+	chr4:136285581-136286480	-1061.7	0	0	Down	900	0	106.07	0	106.07	promoter	1863
XM_006538731.1	Zfp46	chr4	136284167	136293852	+	chr4:136285581-136286480	-1061.7	0	0	Down	900	0	106.07	0	106.07	promoter	1863
XM_006538728.1	Zfp46	chr4	136284167	136293852	+	chr4:136285581-136286480	-1061.7	0	0	Down	900	0	106.07	0	106.07	promoter	1863
XM_011250229.1	Zfp46	chr4	136285826	136293852	+	chr4:136285581-136286480	-1061.7	0	0	Down	900	0	106.07	0	106.07	promoter	204
NR_029452.1	4932416H05Rik	chr2	129801459	129798368	-	chr2:129800941-129802140	-1061.7	0	0	Down	1200	0	106.07	0	106.07	promoter	-81
NM_001038635.2	Stk35	chr2	129800516	129832287	+	chr2:129800941-129802140	-1061.7	0	0	Down	1200	0	106.07	0	106.07	promoter	1024
NM_183262.3	Stk35	chr2	129800516	129832287	+	chr2:129800941-129802140	-1061.7	0	0	Down	1200	0	106.07	0	106.07	promoter	1024
NM_001195074.1	Kcnmb3	chr3	32491969	32472320	-	chr3:32489781-32490880	-1061.7	0	0	Down	1100	0	106.07	0	106.07	promoter	1639
XM_006509681.2	Homer3	chr8	70282890	70294357	+	chr8:70281581-70282760	-1061.7	0	0	Down	1180	0	106.07	0	106.07	promoter	-720
NM_011984.2	Homer3	chr8	70282998	70294361	+	chr8:70281581-70282760	-1061.7	0	0	Down	1180	0	106.07	0	106.07	promoter	-828
NM_001146153.1	Homer3	chr8	70282998	70294361	+	chr8:70281581-70282760	-1061.7	0	0	Down	1180	0	106.07	0	106.07	promoter	-828
XM_006509679.1	Homer3	chr8	70282998	70294357	+	chr8:70281581-70282760	-1061.7	0	0	Down	1180	0	106.07	0	106.07	promoter	-828
XM_006509680.3	Homer3	chr8	70283501	70294357	+	chr8:70281581-70282760	-1061.7	0	0	Down	1180	0	106.07	0	106.07	promoter	-1331
NM_009698.2	Aprt	chr8	122576907	122574636	-	chr8:122574961-122576360	-1061.7	0	0	Down	1400	0	106.07	0	106.07	promoter	1247
XR_001781725.1	Gm41370	chr15	83856241	83847302	-	chr15:83854101-83855480	-1061.7	0	0	Down	1380	0	106.07	0	106.07	promoter	1451
XR_001781724.1	Gm41370	chr15	83852913	83847302	-	chr15:83854101-83855480	-1061.7	0	0	Down	1380	0	106.07	0	106.07	promoter	-1877
NM_028230.4	Shmt2	chr10	127522444	127517122	-	chr10:127520801-127521740	-1061.7	0	0	Down	940	0	106.07	0	106.07	promoter	1174
NM_001252316.1	Shmt2	chr10	127522444	127517122	-	chr10:127520801-127521740	-1061.7	0	0	Down	940	0	106.07	0	106.07	promoter	1174
XR_873010.1	Gm40575	chr12	110203650	110210776	+	chr12:110203901-110205120	-1061.7	0	0	Down	1220	0	106.07	0	106.07	promoter	860
XM_006539478.1	Akt2	chr7	27596834	27639453	+	chr7:27594901-27596080	-1061.7	0	0	Down	1180	0	106.07	0	106.07	promoter	-1344
NM_019924.2	Rps6ka4	chr19	6840627	6829083	-	chr19:6838381-6839180	-1047.5	0	0	Down	800	0	104.65	0	104.65	promoter	1847
XM_006530401.3	Fam222a	chr5	114571268	114613220	+	chr5:114572161-114572940	-1047.5	0	0	Down	780	0	104.65	0	104.65	promoter	1282
XR_001780262.1	Gm40198	chr11	74738018	74730778	-	chr11:74738581-74739480	-1047.5	0	0	Down	900	0	104.65	0	104.65	promoter	-1012
XM_006510538.3	Apoa5	chr9	46268664	46271415	+	chr9:46267721-46269340	-1033.4	0	0	Down	1620	0	103.24	0	103.24	promoter	-134
NM_080434.3	Apoa5	chr9	46268607	46271919	+	chr9:46267721-46269340	-1033.4	0	0	Down	1620	0	103.24	0	103.24	promoter	-77
XM_017312928.1	4930467E23Rik	chr8	19704310	19737641	+	chr8:19703001-19703400	-1033.4	0	0	Down	400	0	103.24	0	103.24	promoter	-1110
XM_006532297.2	Hsd17b1	chr11	101077967	101081188	+	chr11:101079521-101080280	-1033.4	0	0	Down	760	0	103.24	0	103.24	promoter	1933
NM_010475.1	Hsd17b1	chr11	101078410	101080505	+	chr11:101079521-101080280	-1033.4	0	0	Down	760	0	103.24	0	103.24	promoter	1490
XM_017321758.1	Slc37a3	chr6	39375209	39334769	-	chr6:39373801-39374580	-1033.4	0	0	Down	780	0	103.24	0	103.24	promoter	1019
XR_378743.1	Gm16350	chr8	14961108	14957192	-	chr8:14961161-14962260	-1033.4	0	0	Down	1100	0	103.24	0	103.24	promoter	-602
XM_006508773.3	Arhgef10	chr8	14961316	15001080	+	chr8:14961161-14962260	-1033.4	0	0	Down	1100	0	103.24	0	103.24	promoter	394
NM_025901.3	Polr3k	chr2	181864359	181870830	+	chr2:181863941-181865020	-1033.4	0	0	Down	1080	0	103.24	0	103.24	promoter	121
NR_046286.1	H2-T10	chr17	36121444	36115870	-	chr17:36119101-36120440	-1033.4	0	0	Down	1340	0	103.24	0	103.24	promoter	1674
NM_153288.3	Npb	chr11	120608476	120609100	+	chr11:120609341-120610380	-1033.4	0	0	Down	1040	0	103.24	0	103.24	promoter	1384
NR_040697.1	Gm10637	chr8	87199850	87169746	-	chr8:87198021-87198820	-1033.4	0	0	Down	800	0	103.24	0	103.24	promoter	1430
NR_105054.1	Gm29805	chr16	92382683	92377070	-	chr16:92381081-92381740	-1033.4	0	0	Down	660	0	103.24	0	103.24	promoter	1273
NM_029809.2	Rnf225	chr7	12927415	12931072	+	chr7:12925381-12926040	-1033.4	0	0	Down	660	0	103.24	0	103.24	promoter	-1705
XR_378038.2	Gm33449	chr6	126584290	126567994	-	chr6:126583741-126584780	-1033.4	0	0	Down	1040	0	103.24	0	103.24	promoter	30
XM_006531622.3	Slc25a45	chr19	5877798	5885768	+	chr19:5878981-5880580	-1033.4	0	0	Down	1600	0	103.24	0	103.24	promoter	1982
NM_134154.3	Slc25a45	chr19	5878465	5885768	+	chr19:5878981-5880580	-1033.4	0	0	Down	1600	0	103.24	0	103.24	promoter	1315
XM_006531621.3	Slc25a45	chr19	5877800	5885768	+	chr19:5878981-5880580	-1033.4	0	0	Down	1600	0	103.24	0	103.24	promoter	1980
NR_003517.1	Pisd-ps1	chr11	3124020	3131945	+	chr11:3123821-3124040	-1019.2	0	0	Down	220	0	101.82	0	101.82	promoter	-90
NM_001122603.1	Fcgbp	chr7	28071235	28120864	+	chr7:28072001-28073160	-1019.2	0	0	Down	1160	0	101.82	0	101.82	promoter	1345
NR_035422.1	Mir1191	chr7	27205535	27205655	+	chr7:27203281-27203900	-1019.2	0	0	Down	620	0	101.82	0	101.82	promoter	-1945
XR_865548.1	Gm11578	chr1	60593335	60591419	-	chr1:60593121-60594020	-1019.2	0	0	Down	900	0	101.82	0	101.82	promoter	-235
NM_001301307.1	Oaz2	chr9	65676547	65690300	+	chr9:65674481-65674980	-1019.2	0	0	Down	500	0	101.82	0	101.82	promoter	-1817
NM_010952.3	Oaz2	chr9	65676547	65690300	+	chr9:65674481-65674980	-1019.2	0	0	Down	500	0	101.82	0	101.82	promoter	-1817
NM_172119.2	Dio3	chr12	110279229	110281097	+	chr12:110280181-110280940	-1019.2	0	0	Down	760	0	101.82	0	101.82	promoter	1331
NR_102276.1	AI314278	chr7	89426305	89432077	+	chr7:89424381-89424980	-1019.2	0	0	Down	600	0	101.82	0	101.82	promoter	-1625
XM_006531841.2	1810055G02Rik	chr19	3708299	3717882	+	chr19:3708381-3708980	-1019.2	0	0	Down	600	0	101.82	0	101.82	promoter	381
XM_006531840.1	1810055G02Rik	chr19	3708297	3717882	+	chr19:3708381-3708980	-1019.2	0	0	Down	600	0	101.82	0	101.82	promoter	383
NM_028077.2	1810055G02Rik	chr19	3708332	3717881	+	chr19:3708381-3708980	-1019.2	0	0	Down	600	0	101.82	0	101.82	promoter	348
XR_388277.3	Gm36608	chr19	3708226	3689235	-	chr19:3708381-3708980	-1019.2	0	0	Down	600	0	101.82	0	101.82	promoter	-454
XR_380615.3	Gm26710	chr10	80569922	80580104	+	chr10:80568741-80570080	-1019.2	0	0	Down	1340	0	101.82	0	101.82	promoter	-512
XM_006521078.3	Ttll1	chr15	83510921	83483770	-	chr15:83510621-83512020	-1019.2	0	0	Down	1400	0	101.82	0	101.82	promoter	-399
NM_178869.4	Ttll1	chr15	83510907	83483768	-	chr15:83510621-83512020	-1019.2	0	0	Down	1400	0	101.82	0	101.82	promoter	-413
XR_001779144.1	LOC108167646	chr9	44467464	44478011	+	chr9:44467081-44468500	-1019.2	0	0	Down	1420	0	101.82	0	101.82	promoter	326
NR_073027.1	4732471J01Rik	chr7	25376818	25439536	+	chr7:25377301-25378080	-1019.2	0	0	Down	780	0	101.82	0	101.82	promoter	872
NR_073028.1	4732471J01Rik	chr7	25376818	25385734	+	chr7:25377301-25378080	-1019.2	0	0	Down	780	0	101.82	0	101.82	promoter	872
XM_011246461.2	Emilin2	chr17	71311633	71252171	-	chr17:71309721-71310600	-1019.2	0	0	Down	880	0	101.82	0	101.82	promoter	1473
NM_145158.3	Emilin2	chr17	71310965	71252175	-	chr17:71309721-71310600	-1019.2	0	0	Down	880	0	101.82	0	101.82	promoter	805
XM_006524286.3	Emilin2	chr17	71311319	71252171	-	chr17:71309721-71310600	-1019.2	0	0	Down	880	0	101.82	0	101.82	promoter	1159
XM_006524285.3	Emilin2	chr17	71311318	71252171	-	chr17:71309721-71310600	-1019.2	0	0	Down	880	0	101.82	0	101.82	promoter	1158
NM_172285.2	Plcg2	chr8	117498274	117635142	+	chr8:117498181-117498780	-1019.2	0	0	Down	600	0	101.82	0	101.82	promoter	206
XM_017314611.1	Dnah2	chr11	69503109	69420806	-	chr11:69502641-69503400	-1005.1	0	0	Down	760	0	100.41	0	100.41	promoter	89
XR_377109.2	Mlxipl	chr5	135106870	135137922	+	chr5:135107261-135108280	-1005.1	0	0	Down	1020	0	100.41	0	100.41	promoter	900
NM_021455.4	Mlxipl	chr5	135106890	135138382	+	chr5:135107261-135108280	-1005.1	0	0	Down	1020	0	100.41	0	100.41	promoter	880
XR_377108.2	Mlxipl	chr5	135106869	135137305	+	chr5:135107261-135108280	-1005.1	0	0	Down	1020	0	100.41	0	100.41	promoter	901
XR_377107.2	Mlxipl	chr5	135106869	135137305	+	chr5:135107261-135108280	-1005.1	0	0	Down	1020	0	100.41	0	100.41	promoter	901
XM_006504481.2	Mlxipl	chr5	135106876	135137922	+	chr5:135107261-135108280	-1005.1	0	0	Down	1020	0	100.41	0	100.41	promoter	894
XM_006504479.2	Mlxipl	chr5	135106876	135137922	+	chr5:135107261-135108280	-1005.1	0	0	Down	1020	0	100.41	0	100.41	promoter	894
XM_006504478.2	Mlxipl	chr5	135106876	135137922	+	chr5:135107261-135108280	-1005.1	0	0	Down	1020	0	100.41	0	100.41	promoter	894
XM_006504480.2	Mlxipl	chr5	135106876	135137922	+	chr5:135107261-135108280	-1005.1	0	0	Down	1020	0	100.41	0	100.41	promoter	894
XM_006504477.3	Mlxipl	chr5	135106876	135137922	+	chr5:135107261-135108280	-1005.1	0	0	Down	1020	0	100.41	0	100.41	promoter	894
XR_377111.2	Mlxipl	chr5	135106869	135137922	+	chr5:135107261-135108280	-1005.1	0	0	Down	1020	0	100.41	0	100.41	promoter	901
XR_377112.2	Mlxipl	chr5	135106869	135137922	+	chr5:135107261-135108280	-1005.1	0	0	Down	1020	0	100.41	0	100.41	promoter	901
XR_377113.2	Mlxipl	chr5	135106869	135137922	+	chr5:135107261-135108280	-1005.1	0	0	Down	1020	0	100.41	0	100.41	promoter	901
XR_377110.2	Mlxipl	chr5	135106868	135134584	+	chr5:135107261-135108280	-1005.1	0	0	Down	1020	0	100.41	0	100.41	promoter	902
XR_876592.1	Gpr108	chr17	57247707	57234913	-	chr17:57245981-57247240	-1005.1	0	0	Down	1260	0	100.41	0	100.41	promoter	1097
XM_011246719.1	Gpr108	chr17	57247504	57234913	-	chr17:57245981-57247240	-1005.1	0	0	Down	1260	0	100.41	0	100.41	promoter	894
NM_030084.4	Gpr108	chr17	57247689	57234913	-	chr17:57245981-57247240	-1005.1	0	0	Down	1260	0	100.41	0	100.41	promoter	1079
NM_001308072.1	Gpr108	chr17	57247689	57234913	-	chr17:57245981-57247240	-1005.1	0	0	Down	1260	0	100.41	0	100.41	promoter	1079
NM_001308074.1	Gpr108	chr17	57247470	57234913	-	chr17:57245981-57247240	-1005.1	0	0	Down	1260	0	100.41	0	100.41	promoter	860
NM_009902.4	Cldn3	chr5	134986213	134987476	+	chr5:134984281-134985500	-1005.1	0	0	Down	1220	0	100.41	0	100.41	promoter	-1323
NM_019697.3	Kcnd2	chr6	21216108	21729805	+	chr6:21214301-21215320	-1005.1	0	0	Down	1020	0	100.41	0	100.41	promoter	-1298
XR_376557.2	Gm33710	chr4	114414949	114413970	-	chr4:114414581-114415420	-1005.1	0	0	Down	840	0	100.41	0	100.41	promoter	-51
XM_006501155.2	Slc50a1	chr3	89270565	89268245	-	chr3:89270101-89270780	-990.9	0	0	Down	680	0	98.99	0	98.99	promoter	125
XM_006501156.2	Slc50a1	chr3	89270565	89268245	-	chr3:89270101-89270780	-990.9	0	0	Down	680	0	98.99	0	98.99	promoter	125
NM_009057.3	Slc50a1	chr3	89270570	89268245	-	chr3:89270101-89270780	-990.9	0	0	Down	680	0	98.99	0	98.99	promoter	130
XR_385755.2	Gm30983	chr17	73983970	73959941	-	chr17:73983081-73983540	-990.9	0	0	Down	460	0	98.99	0	98.99	promoter	660
XM_011243178.2	Raet1e	chr10	22173469	22191790	+	chr10:22174241-22175340	-990.9	0	0	Down	1100	0	98.99	0	98.99	promoter	1321
XM_006512782.2	Raet1e	chr10	22173484	22183921	+	chr10:22174241-22175340	-990.9	0	0	Down	1100	0	98.99	0	98.99	promoter	1306
NM_198193.2	Raet1e	chr10	22173520	22183914	+	chr10:22174241-22175340	-990.9	0	0	Down	1100	0	98.99	0	98.99	promoter	1270
NR_038020.1	Gm20125	chr10	17095782	16951093	-	chr10:17095381-17095860	-990.9	0	0	Down	480	0	98.99	0	98.99	promoter	162
XM_017316763.1	Spatc1	chr15	76267653	76292577	+	chr15:76265281-76266600	-990.9	0	0	Down	1320	0	98.99	0	98.99	promoter	-1713
XM_017316762.1	Spatc1	chr15	76266527	76292577	+	chr15:76265281-76266600	-990.9	0	0	Down	1320	0	98.99	0	98.99	promoter	-587
XM_017316766.1	Spatc1	chr15	76266526	76292577	+	chr15:76265281-76266600	-990.9	0	0	Down	1320	0	98.99	0	98.99	promoter	-586
XM_017316764.1	Spatc1	chr15	76266687	76292577	+	chr15:76265281-76266600	-990.9	0	0	Down	1320	0	98.99	0	98.99	promoter	-747
XM_017316767.1	Spatc1	chr15	76267654	76292577	+	chr15:76265281-76266600	-990.9	0	0	Down	1320	0	98.99	0	98.99	promoter	-1714
XM_017316768.1	Spatc1	chr15	76267452	76292577	+	chr15:76265281-76266600	-990.9	0	0	Down	1320	0	98.99	0	98.99	promoter	-1512
XM_017316765.1	Spatc1	chr15	76267551	76292577	+	chr15:76265281-76266600	-990.9	0	0	Down	1320	0	98.99	0	98.99	promoter	-1611
XM_011247158.2	Xpnpep1	chr19	53038649	52932226	-	chr19:53038261-53039000	-990.9	0	0	Down	740	0	98.99	0	98.99	promoter	19
NM_133216.3	Xpnpep1	chr19	53038654	52991179	-	chr19:53038261-53039000	-990.9	0	0	Down	740	0	98.99	0	98.99	promoter	24
XM_011247160.1	Xpnpep1	chr19	53038636	52991180	-	chr19:53038261-53039000	-990.9	0	0	Down	740	0	98.99	0	98.99	promoter	6
NM_008559.2	Mc1r	chr8	123407081	123410744	+	chr8:123405841-123406800	-990.9	0	0	Down	960	0	98.99	0	98.99	promoter	-761
NR_106142.1	Mir7677	chr17	27091244	27091311	+	chr17:27089301-27090280	-990.9	0	0	Down	980	0	98.99	0	98.99	promoter	-1454
XM_006505967.2	Slc4a5	chr6	83207579	83304945	+	chr6:83206321-83207360	-990.9	0	0	Down	1040	0	98.99	0	98.99	promoter	-739
XM_006505965.2	Slc4a5	chr6	83207579	83304945	+	chr6:83206321-83207360	-990.9	0	0	Down	1040	0	98.99	0	98.99	promoter	-739
XM_006505964.2	Slc4a5	chr6	83207579	83304945	+	chr6:83206321-83207360	-990.9	0	0	Down	1040	0	98.99	0	98.99	promoter	-739
NM_175438.4	Aldh4a1	chr4	139622893	139649691	+	chr4:139623821-139625260	-990.9	0	0	Down	1440	0	98.99	0	98.99	promoter	1647
XM_006538693.3	Aldh4a1	chr4	139622870	139644958	+	chr4:139623821-139625260	-990.9	0	0	Down	1440	0	98.99	0	98.99	promoter	1670
XR_868093.1	Gm12923	chr4	123093771	123081208	-	chr4:123093081-123093680	-990.9	0	0	Down	600	0	98.99	0	98.99	promoter	391
XM_006530879.1	Slc38a7	chr8	95846221	95835919	-	chr8:95845961-95846720	-990.9	0	0	Down	760	0	98.99	0	98.99	promoter	-119
XM_011245785.2	Gm38469	chr15	96287396	96134822	-	chr15:96286641-96287500	-990.9	0	0	Down	860	0	98.99	0	98.99	promoter	326
NM_175251.4	Arid2	chr15	96287521	96405463	+	chr15:96286641-96287500	-990.9	0	0	Down	860	0	98.99	0	98.99	promoter	-451
XM_006504820.3	Zkscan5	chr5	145204486	145221752	+	chr5:145205961-145206720	-990.9	0	0	Down	760	0	98.99	0	98.99	promoter	1854
XM_006504823.3	Zkscan5	chr5	145204456	145221752	+	chr5:145205961-145206720	-990.9	0	0	Down	760	0	98.99	0	98.99	promoter	1884
NM_001167944.1	Zkscan5	chr5	145204558	145221750	+	chr5:145205961-145206720	-990.9	0	0	Down	760	0	98.99	0	98.99	promoter	1782
NM_016683.2	Zkscan5	chr5	145204558	145221750	+	chr5:145205961-145206720	-990.9	0	0	Down	760	0	98.99	0	98.99	promoter	1782
XM_017320817.1	Zkscan5	chr5	145204487	145221752	+	chr5:145205961-145206720	-990.9	0	0	Down	760	0	98.99	0	98.99	promoter	1853
XM_017320816.1	Zkscan5	chr5	145204487	145221752	+	chr5:145205961-145206720	-990.9	0	0	Down	760	0	98.99	0	98.99	promoter	1853
NR_040702.1	6030466F02Rik	chr8	123733957	123739941	+	chr8:123732881-123733440	-990.9	0	0	Down	560	0	98.99	0	98.99	promoter	-797
XR_390553.2	Gm32544	chr4	47638877	47626014	-	chr4:47636501-47637340	-990.9	0	0	Down	840	0	98.99	0	98.99	promoter	1957
XM_006505660.3	Lrrc23	chr6	124779538	124769868	-	chr6:124779461-124780100	-990.9	0	0	Down	640	0	98.99	0	98.99	promoter	-242
XM_006505663.3	Lrrc23	chr6	124779539	124769868	-	chr6:124779461-124780100	-990.9	0	0	Down	640	0	98.99	0	98.99	promoter	-241
XM_006505658.3	Lrrc23	chr6	124779790	124769868	-	chr6:124779461-124780100	-990.9	0	0	Down	640	0	98.99	0	98.99	promoter	10
NM_001302555.1	Lrrc23	chr6	124779727	124769868	-	chr6:124779461-124780100	-990.9	0	0	Down	640	0	98.99	0	98.99	promoter	-53
XM_006505659.3	Lrrc23	chr6	124779789	124769868	-	chr6:124779461-124780100	-990.9	0	0	Down	640	0	98.99	0	98.99	promoter	9
XM_011241239.2	Lrrc23	chr6	124779789	124769868	-	chr6:124779461-124780100	-990.9	0	0	Down	640	0	98.99	0	98.99	promoter	9
XM_011241240.2	Lrrc23	chr6	124780339	124769868	-	chr6:124779461-124780100	-990.9	0	0	Down	640	0	98.99	0	98.99	promoter	559
XM_006531648.2	Chka	chr19	3852100	3893923	+	chr19:3852021-3852580	-976.8	0	0	Down	560	0	97.58	0	97.58	promoter	200
XR_388248.2	Chka	chr19	3851584	3893769	+	chr19:3852021-3852580	-976.8	0	0	Down	560	0	97.58	0	97.58	promoter	716
NM_013490.4	Chka	chr19	3851772	3894369	+	chr19:3852021-3852580	-976.8	0	0	Down	560	0	97.58	0	97.58	promoter	528
NM_001271496.1	Chka	chr19	3851772	3894369	+	chr19:3852021-3852580	-976.8	0	0	Down	560	0	97.58	0	97.58	promoter	528
NR_073190.1	Chka	chr19	3851772	3894369	+	chr19:3852021-3852580	-976.8	0	0	Down	560	0	97.58	0	97.58	promoter	528
XM_006531646.1	Chka	chr19	3851584	3894368	+	chr19:3852021-3852580	-976.8	0	0	Down	560	0	97.58	0	97.58	promoter	716
NM_172912.4	Abcc12	chr8	86566590	86504840	-	chr8:86564421-86566120	-976.8	0	0	Down	1700	0	97.58	0	97.58	promoter	1320
XR_001779167.1	LOC108167651	chr9	49410846	49407420	-	chr9:49410781-49411480	-976.8	0	0	Down	700	0	97.58	0	97.58	promoter	-284
XR_001779168.1	LOC108167651	chr9	49410846	49407420	-	chr9:49410781-49411480	-976.8	0	0	Down	700	0	97.58	0	97.58	promoter	-284
NM_194345.1	Fam160b2	chr14	70599835	70583294	-	chr14:70601021-70602180	-976.8	0	0	Down	1160	0	97.58	0	97.58	promoter	-1765
XR_873601.2	Gm40983	chr13	65379008	65381851	+	chr13:65376901-65377600	-976.8	0	0	Down	700	0	97.58	0	97.58	promoter	-1758
XR_873602.2	Gm40983	chr13	65379006	65381851	+	chr13:65376901-65377600	-976.8	0	0	Down	700	0	97.58	0	97.58	promoter	-1756
XR_873600.2	Gm40983	chr13	65379006	65381851	+	chr13:65376901-65377600	-976.8	0	0	Down	700	0	97.58	0	97.58	promoter	-1756
NM_001033171.2	Klrg2	chr6	38637239	38626659	-	chr6:38636961-38637580	-976.8	0	0	Down	620	0	97.58	0	97.58	promoter	-31
XM_006506711.3	Klrg2	chr6	38637712	38621413	-	chr6:38636961-38637580	-976.8	0	0	Down	620	0	97.58	0	97.58	promoter	442
NM_013700.2	Usp5	chr6	124829484	124815018	-	chr6:124827821-124828700	-976.8	0	0	Down	880	0	97.58	0	97.58	promoter	1224
NM_001326594.1	Usp5	chr6	124829484	124815018	-	chr6:124827821-124828700	-976.8	0	0	Down	880	0	97.58	0	97.58	promoter	1224
NM_013538.5	Cdca3	chr6	124830175	124833701	+	chr6:124827821-124828700	-976.8	0	0	Down	880	0	97.58	0	97.58	promoter	-1915
XM_006505564.3	Cdca3	chr6	124829505	124833701	+	chr6:124827821-124828700	-976.8	0	0	Down	880	0	97.58	0	97.58	promoter	-1245
XM_017321395.1	Cdca3	chr6	124829505	124833701	+	chr6:124827821-124828700	-976.8	0	0	Down	880	0	97.58	0	97.58	promoter	-1245
XM_006505916.3	Usp5	chr6	124829353	124815018	-	chr6:124827821-124828700	-976.8	0	0	Down	880	0	97.58	0	97.58	promoter	1093
XM_006538499.3	Alpl	chr4	137782175	137741731	-	chr4:137782181-137783080	-976.8	0	0	Down	900	0	97.58	0	97.58	promoter	-455
NM_198652.2	Hjurp	chr1	88277579	88258855	-	chr1:88276601-88277560	-976.8	0	0	Down	960	0	97.58	0	97.58	promoter	499
XM_006529720.3	Hjurp	chr1	88277633	88263108	-	chr1:88276601-88277560	-976.8	0	0	Down	960	0	97.58	0	97.58	promoter	553
XM_006529722.3	Hjurp	chr1	88277633	88263108	-	chr1:88276601-88277560	-976.8	0	0	Down	960	0	97.58	0	97.58	promoter	553
XM_006529721.3	Hjurp	chr1	88277633	88263108	-	chr1:88276601-88277560	-976.8	0	0	Down	960	0	97.58	0	97.58	promoter	553
XR_878700.2	Hnf1aos1	chr5	114968657	114997926	+	chr5:114968621-114969960	-976.8	0	0	Down	1340	0	97.58	0	97.58	promoter	633
XR_878699.2	Hnf1aos1	chr5	114968657	114997926	+	chr5:114968621-114969960	-976.8	0	0	Down	1340	0	97.58	0	97.58	promoter	633
XR_878698.2	Hnf1aos1	chr5	114968654	114997926	+	chr5:114968621-114969960	-976.8	0	0	Down	1340	0	97.58	0	97.58	promoter	636
NM_009327.3	Hnf1a	chr5	114971062	114948979	-	chr5:114968621-114969960	-976.8	0	0	Down	1340	0	97.58	0	97.58	promoter	1772
XR_878697.2	Hnf1aos1	chr5	114968649	114997926	+	chr5:114968621-114969960	-976.8	0	0	Down	1340	0	97.58	0	97.58	promoter	641
XR_387597.3	Hnf1aos1	chr5	114968649	114997926	+	chr5:114968621-114969960	-976.8	0	0	Down	1340	0	97.58	0	97.58	promoter	641
XM_011239265.1	Bfsp1	chr2	143858001	143826527	-	chr2:143858481-143859460	-976.8	0	0	Down	980	0	97.58	0	97.58	promoter	-969
NM_001301137.1	Irx6	chr8	92674288	92680956	+	chr8:92673681-92675080	-976.8	0	0	Down	1400	0	97.58	0	97.58	promoter	92
NM_022428.3	Irx6	chr8	92674288	92680956	+	chr8:92673681-92675080	-976.8	0	0	Down	1400	0	97.58	0	97.58	promoter	92
XM_006539549.3	Gng8	chr7	16891735	16895451	+	chr7:16892161-16892880	-976.8	0	0	Down	720	0	97.58	0	97.58	promoter	785
XM_006539548.1	Gng8	chr7	16893225	16895451	+	chr7:16892161-16892880	-976.8	0	0	Down	720	0	97.58	0	97.58	promoter	-705
NM_010320.3	Gng8	chr7	16891785	16895435	+	chr7:16892161-16892880	-976.8	0	0	Down	720	0	97.58	0	97.58	promoter	735
XM_006539547.3	Gng8	chr7	16891736	16895451	+	chr7:16892161-16892880	-976.8	0	0	Down	720	0	97.58	0	97.58	promoter	784
XM_011250436.2	Gng8	chr7	16891736	16895451	+	chr7:16892161-16892880	-976.8	0	0	Down	720	0	97.58	0	97.58	promoter	784
XM_017319529.1	Vps72	chr3	95115038	95122934	+	chr3:95115021-95116640	-962.7	0	0	Down	1620	0	96.17	0	96.17	promoter	792
XM_006537669.3	Orm3	chr4	63355280	63359207	+	chr4:63354541-63356180	-962.7	0	0	Down	1640	0	96.17	0	96.17	promoter	80
NM_013623.2	Orm3	chr4	63356161	63359511	+	chr4:63354541-63356180	-962.7	0	0	Down	1640	0	96.17	0	96.17	promoter	-801
XM_006537666.3	Orm3	chr4	63355279	63359207	+	chr4:63354541-63356180	-962.7	0	0	Down	1640	0	96.17	0	96.17	promoter	81
XM_006537667.2	Orm3	chr4	63356220	63359208	+	chr4:63354541-63356180	-962.7	0	0	Down	1640	0	96.17	0	96.17	promoter	-860
XM_006537670.3	Orm3	chr4	63355283	63359506	+	chr4:63354541-63356180	-962.7	0	0	Down	1640	0	96.17	0	96.17	promoter	77
XM_017320028.1	Orm3	chr4	63356244	63359208	+	chr4:63354541-63356180	-962.7	0	0	Down	1640	0	96.17	0	96.17	promoter	-884
NR_045466.1	3110009F21Rik	chr12	110158073	110151653	-	chr12:110158261-110159180	-962.7	0	0	Down	920	0	96.17	0	96.17	promoter	-647
NM_054093.2	Ube3b	chr5	114380606	114421166	+	chr5:114378501-114379180	-962.7	0	0	Down	680	0	96.17	0	96.17	promoter	-1766
NM_001159941.1	Kctd10	chr5	114380505	114363571	-	chr5:114378501-114379180	-962.7	0	0	Down	680	0	96.17	0	96.17	promoter	1665
NM_026145.4	Kctd10	chr5	114380505	114363571	-	chr5:114378501-114379180	-962.7	0	0	Down	680	0	96.17	0	96.17	promoter	1665
XR_381572.3	Gm33680	chr12	45466281	45495325	+	chr12:45467821-45468300	-962.7	0	0	Down	480	0	96.17	0	96.17	promoter	1779
XR_381571.3	Gm33680	chr12	45466281	45495325	+	chr12:45467821-45468300	-962.7	0	0	Down	480	0	96.17	0	96.17	promoter	1779
XR_381569.3	Gm33680	chr12	45466281	45495325	+	chr12:45467821-45468300	-962.7	0	0	Down	480	0	96.17	0	96.17	promoter	1779
XR_381570.3	Gm33680	chr12	45466281	45495325	+	chr12:45467821-45468300	-962.7	0	0	Down	480	0	96.17	0	96.17	promoter	1779
XM_006515670.3	Baz1a	chr12	55014371	54893550	-	chr12:55014961-55015780	-962.7	0	0	Down	820	0	96.17	0	96.17	promoter	-999
NM_027168.2	Hddc2	chr10	31313404	31328086	+	chr10:31312661-31313200	-962.7	0	0	Down	540	0	96.17	0	96.17	promoter	-474
XM_006512836.3	Hddc2	chr10	31313367	31324739	+	chr10:31312661-31313200	-962.7	0	0	Down	540	0	96.17	0	96.17	promoter	-437
XR_380073.3	Hddc2	chr10	31313366	31320336	+	chr10:31312661-31313200	-962.7	0	0	Down	540	0	96.17	0	96.17	promoter	-436
XM_006506236.2	Pianp	chr6	124996956	125003096	+	chr6:124998041-124998940	-962.7	0	0	Down	900	0	96.17	0	96.17	promoter	1534
XM_006506234.2	Pianp	chr6	124996956	125003096	+	chr6:124998041-124998940	-962.7	0	0	Down	900	0	96.17	0	96.17	promoter	1534
NM_001145926.1	Pianp	chr6	124998609	125003096	+	chr6:124998041-124998940	-962.7	0	0	Down	900	0	96.17	0	96.17	promoter	-119
XR_869425.1	Gm40398	chr6	124997204	124981125	-	chr6:124998041-124998940	-962.7	0	0	Down	900	0	96.17	0	96.17	promoter	-1286
NM_001145927.1	Pianp	chr6	124998436	125003096	+	chr6:124998041-124998940	-962.7	0	0	Down	900	0	96.17	0	96.17	promoter	54
NM_175696.4	Pianp	chr6	124996719	125003096	+	chr6:124998041-124998940	-962.7	0	0	Down	900	0	96.17	0	96.17	promoter	1771
XM_006514294.3	Rab36	chr10	75036894	75050538	+	chr10:75037301-75038680	-962.7	0	0	Down	1380	0	96.17	0	96.17	promoter	1096
XM_006514291.1	Rab36	chr10	75036894	75054748	+	chr10:75037301-75038680	-962.7	0	0	Down	1380	0	96.17	0	96.17	promoter	1096
XM_006514290.1	Rab36	chr10	75036894	75054748	+	chr10:75037301-75038680	-962.7	0	0	Down	1380	0	96.17	0	96.17	promoter	1096
XM_006514288.1	Rab36	chr10	75036894	75054748	+	chr10:75037301-75038680	-962.7	0	0	Down	1380	0	96.17	0	96.17	promoter	1096
XM_006514287.1	Rab36	chr10	75036894	75054748	+	chr10:75037301-75038680	-962.7	0	0	Down	1380	0	96.17	0	96.17	promoter	1096
XM_006514289.1	Rab36	chr10	75036894	75054748	+	chr10:75037301-75038680	-962.7	0	0	Down	1380	0	96.17	0	96.17	promoter	1096
XM_006514286.1	Rab36	chr10	75036894	75054748	+	chr10:75037301-75038680	-962.7	0	0	Down	1380	0	96.17	0	96.17	promoter	1096
XM_011243599.1	Rab36	chr10	75036894	75054748	+	chr10:75037301-75038680	-962.7	0	0	Down	1380	0	96.17	0	96.17	promoter	1096
XR_380455.1	Rab36	chr10	75036894	75054748	+	chr10:75037301-75038680	-962.7	0	0	Down	1380	0	96.17	0	96.17	promoter	1096
XM_006514293.1	Rab36	chr10	75036894	75050690	+	chr10:75037301-75038680	-962.7	0	0	Down	1380	0	96.17	0	96.17	promoter	1096
NM_029781.3	Rab36	chr10	75037088	75054100	+	chr10:75037301-75038680	-962.7	0	0	Down	1380	0	96.17	0	96.17	promoter	902
XM_006514292.3	Rab36	chr10	75036894	75049989	+	chr10:75037301-75038680	-962.7	0	0	Down	1380	0	96.17	0	96.17	promoter	1096
XR_875170.2	Gm41302	chr15	37168211	37124026	-	chr15:37166061-37167280	-962.7	0	0	Down	1220	0	96.17	0	96.17	promoter	1541
XM_006506488.1	Cand2	chr6	115790987	115804894	+	chr6:115792341-115793180	-962.7	0	0	Down	840	0	96.17	0	96.17	promoter	1773
NM_020597.3	Msmb	chr14	32142022	32158327	+	chr14:32140621-32141440	-962.7	0	0	Down	820	0	96.17	0	96.17	promoter	-992
XR_001782501.1	Gm32339	chr18	46358886	46380566	+	chr18:46356381-46357460	-962.7	0	0	Down	1080	0	96.17	0	96.17	promoter	-1966
NM_031843.2	Dpp7	chr2	25356332	25352289	-	chr2:25354321-25355500	-962.7	0	0	Down	1180	0	96.17	0	96.17	promoter	1422
NM_011516.2	Sycp1	chr3	102936100	102818498	-	chr3:102935221-102935840	-962.7	0	0	Down	620	0	96.17	0	96.17	promoter	570
NM_177738.2	BC048671	chr6	90301269	90305448	+	chr6:90299721-90300220	-962.7	0	0	Down	500	0	96.17	0	96.17	promoter	-1299
NM_146099.3	Wbp1l	chr19	46599105	46657389	+	chr19:46598841-46600060	-962.7	0	0	Down	1220	0	96.17	0	96.17	promoter	345
NM_001177812.1	Wbp1l	chr19	46599105	46657389	+	chr19:46598841-46600060	-962.7	0	0	Down	1220	0	96.17	0	96.17	promoter	345
NM_023224.5	Cblc	chr7	19796809	19779717	-	chr7:19794801-19795680	-962.7	0	0	Down	880	0	96.17	0	96.17	promoter	1569
NM_001161844.1	Cblc	chr7	19796809	19779717	-	chr7:19794801-19795680	-962.7	0	0	Down	880	0	96.17	0	96.17	promoter	1569
XM_006523889.1	Rab12	chr17	66505085	66494511	-	chr17:66504521-66505720	-962.7	0	0	Down	1200	0	96.17	0	96.17	promoter	-35
XR_879246.2	Gm32006	chr8	119425278	119421637	-	chr8:119423101-119424400	-948.5	0	0	Down	1300	0	94.75	0	94.75	promoter	1528
XR_388085.3	Gm32006	chr8	119425278	119415103	-	chr8:119423101-119424400	-948.5	0	0	Down	1300	0	94.75	0	94.75	promoter	1528
NM_001005867.1	Zmiz2	chr11	6395124	6406162	+	chr11:6394601-6395340	-948.5	0	0	Down	740	0	94.75	0	94.75	promoter	-154
NM_028601.3	Zmiz2	chr11	6395124	6406162	+	chr11:6394601-6395340	-948.5	0	0	Down	740	0	94.75	0	94.75	promoter	-154
XM_011243735.2	Zmiz2	chr11	6394495	6406154	+	chr11:6394601-6395340	-948.5	0	0	Down	740	0	94.75	0	94.75	promoter	475
XM_017314664.1	Zmiz2	chr11	6394495	6406154	+	chr11:6394601-6395340	-948.5	0	0	Down	740	0	94.75	0	94.75	promoter	475
XM_011243733.2	Zmiz2	chr11	6394495	6406154	+	chr11:6394601-6395340	-948.5	0	0	Down	740	0	94.75	0	94.75	promoter	475
XM_011243734.2	Zmiz2	chr11	6394495	6406154	+	chr11:6394601-6395340	-948.5	0	0	Down	740	0	94.75	0	94.75	promoter	475
XR_380405.3	Dna2	chr10	62946979	62974185	+	chr10:62948301-62949300	-948.5	0	0	Down	1000	0	94.75	0	94.75	promoter	1821
NM_177372.3	Dna2	chr10	62947028	62974188	+	chr10:62948301-62949300	-948.5	0	0	Down	1000	0	94.75	0	94.75	promoter	1772
XR_380406.3	Dna2	chr10	62946978	62974185	+	chr10:62948301-62949300	-948.5	0	0	Down	1000	0	94.75	0	94.75	promoter	1822
XM_017313971.1	Dna2	chr10	62946977	62969951	+	chr10:62948301-62949300	-948.5	0	0	Down	1000	0	94.75	0	94.75	promoter	1823
XM_006516578.3	Prl2c3	chr13	12800057	12790815	-	chr13:12799221-12800260	-948.5	0	0	Down	1040	0	94.75	0	94.75	promoter	317
XM_006516579.1	Prl2c3	chr13	12800093	12790815	-	chr13:12799221-12800260	-948.5	0	0	Down	1040	0	94.75	0	94.75	promoter	353
NM_011118.2	Prl2c3	chr13	12800079	12790820	-	chr13:12799221-12800260	-948.5	0	0	Down	1040	0	94.75	0	94.75	promoter	339
NM_153795.2	Fermt3	chr19	7019469	6998957	-	chr19:7020601-7021540	-948.5	0	0	Down	940	0	94.75	0	94.75	promoter	-1601
XM_006526593.3	Fermt3	chr19	7019464	6998977	-	chr19:7020601-7021540	-948.5	0	0	Down	940	0	94.75	0	94.75	promoter	-1606
NM_001252059.1	Cacna1a	chr8	84415363	84640249	+	chr8:84416501-84417720	-948.5	0	0	Down	1220	0	94.75	0	94.75	promoter	1747
NM_001252061.1	Cacna1a	chr8	84415363	84640249	+	chr8:84416501-84417720	-948.5	0	0	Down	1220	0	94.75	0	94.75	promoter	1747
NM_001252060.1	Cacna1a	chr8	84415363	84640249	+	chr8:84416501-84417720	-948.5	0	0	Down	1220	0	94.75	0	94.75	promoter	1747
NM_007578.3	Cacna1a	chr8	84415363	84640249	+	chr8:84416501-84417720	-948.5	0	0	Down	1220	0	94.75	0	94.75	promoter	1747
XR_388091.2	Gm32352	chr8	119671411	119658879	-	chr8:119671481-119672780	-948.5	0	0	Down	1300	0	94.75	0	94.75	promoter	-719
XR_388093.2	Gm32352	chr8	119670639	119658879	-	chr8:119671481-119672780	-948.5	0	0	Down	1300	0	94.75	0	94.75	promoter	-1491
NM_001198787.1	Aatk	chr11	120041781	120007312	-	chr11:120040701-120041420	-948.5	0	0	Down	720	0	94.75	0	94.75	promoter	721
XM_006531994.3	Aatk	chr11	120041790	120007310	-	chr11:120040701-120041420	-948.5	0	0	Down	720	0	94.75	0	94.75	promoter	730
XM_006519366.2	Sdr39u1	chr14	55900189	55897282	-	chr14:55898061-55899560	-948.5	0	0	Down	1500	0	94.75	0	94.75	promoter	1379
XM_006519365.3	Sdr39u1	chr14	55900281	55897282	-	chr14:55898061-55899560	-948.5	0	0	Down	1500	0	94.75	0	94.75	promoter	1471
XM_011245133.2	Sdr39u1	chr14	55900228	55897282	-	chr14:55898061-55899560	-948.5	0	0	Down	1500	0	94.75	0	94.75	promoter	1418
NM_001082975.1	Sdr39u1	chr14	55900232	55897284	-	chr14:55898061-55899560	-948.5	0	0	Down	1500	0	94.75	0	94.75	promoter	1422
XR_384604.3	Pdia5	chr16	35490900	35397307	-	chr16:35489721-35490440	-948.5	0	0	Down	720	0	94.75	0	94.75	promoter	820
NM_028295.1	Pdia5	chr16	35490873	35397311	-	chr16:35489721-35490440	-948.5	0	0	Down	720	0	94.75	0	94.75	promoter	793
XR_384603.3	Pdia5	chr16	35490900	35398376	-	chr16:35489721-35490440	-948.5	0	0	Down	720	0	94.75	0	94.75	promoter	820
XR_384605.3	Pdia5	chr16	35490900	35398376	-	chr16:35489721-35490440	-948.5	0	0	Down	720	0	94.75	0	94.75	promoter	820
XM_006530804.1	Pgbd5	chr8	124434462	124369048	-	chr8:124435621-124436520	-948.5	0	0	Down	900	0	94.75	0	94.75	promoter	-1608
NR_015515.2	6430562O15Rik	chr13	99412826	99410835	-	chr13:99410401-99411340	-948.5	0	0	Down	940	0	94.75	0	94.75	promoter	1956
XR_873862.2	Gm41037	chr13	99409815	99396389	-	chr13:99410401-99411340	-948.5	0	0	Down	940	0	94.75	0	94.75	promoter	-1055
XM_006531557.3	Gm22	chr8	122230313	122272650	+	chr8:122230941-122232040	-934.4	0	0	Down	1100	0	93.34	0	93.34	promoter	1177
XM_006531558.3	Gm22	chr8	122230436	122272650	+	chr8:122230941-122232040	-934.4	0	0	Down	1100	0	93.34	0	93.34	promoter	1054
NM_001289677.1	Pacsin3	chr2	91256164	91264680	+	chr2:91254581-91255260	-934.4	0	0	Down	680	0	93.34	0	93.34	promoter	-1244
XM_006500425.1	Pacsin3	chr2	91256097	91264679	+	chr2:91254581-91255260	-934.4	0	0	Down	680	0	93.34	0	93.34	promoter	-1177
XM_006500427.3	Pacsin3	chr2	91256109	91264679	+	chr2:91254581-91255260	-934.4	0	0	Down	680	0	93.34	0	93.34	promoter	-1189
NM_030880.3	Pacsin3	chr2	91256812	91264680	+	chr2:91254581-91255260	-934.4	0	0	Down	680	0	93.34	0	93.34	promoter	-1892
NM_001289678.1	Pacsin3	chr2	91256812	91264680	+	chr2:91254581-91255260	-934.4	0	0	Down	680	0	93.34	0	93.34	promoter	-1892
XM_006500428.3	Pacsin3	chr2	91256363	91264679	+	chr2:91254581-91255260	-934.4	0	0	Down	680	0	93.34	0	93.34	promoter	-1443
NR_105815.1	Mir6391	chr14	118592472	118592368	-	chr14:118592981-118594520	-934.4	0	0	Down	1540	0	93.34	0	93.34	promoter	-1278
NM_001307989.1	Nr4a3	chr4	48051245	48056739	+	chr4:48051741-48052600	-934.4	0	0	Down	860	0	93.34	0	93.34	promoter	925
XM_006522138.3	Usp7	chr16	8757067	8688874	-	chr16:8757241-8758320	-934.4	0	0	Down	1080	0	93.34	0	93.34	promoter	-713
NM_001163734.1	Rrp1b	chr17	32048284	32062862	+	chr17:32047321-32048400	-934.4	0	0	Down	1080	0	93.34	0	93.34	promoter	-424
XR_878518.1	Gm28856	chr1	130765907	130781061	+	chr1:130765721-130766740	-934.4	0	0	Down	1020	0	93.34	0	93.34	promoter	323
XR_001779407.1	Gm28856	chr1	130765907	130784433	+	chr1:130765721-130766740	-934.4	0	0	Down	1020	0	93.34	0	93.34	promoter	323
NM_183112.3	1700029I15Rik	chr2	92382917	92383603	+	chr2:92382721-92383780	-934.4	0	0	Down	1060	0	93.34	0	93.34	promoter	333
NM_001033312.3	Fbxl18	chr5	142895238	142871788	-	chr5:142895381-142896280	-934.4	0	0	Down	900	0	93.34	0	93.34	promoter	-592
XM_006504693.3	Fbxl18	chr5	142895421	142871786	-	chr5:142895381-142896280	-934.4	0	0	Down	900	0	93.34	0	93.34	promoter	-409
XR_868665.2	Gm38733	chr5	142895394	142897924	+	chr5:142895381-142896280	-934.4	0	0	Down	900	0	93.34	0	93.34	promoter	436
XM_006504694.3	Fbxl18	chr5	142895421	142885699	-	chr5:142895381-142896280	-934.4	0	0	Down	900	0	93.34	0	93.34	promoter	-409
NM_011256.3	Pitpnm2	chr5	124249760	124118688	-	chr5:124247321-124248220	-934.4	0	0	Down	900	0	93.34	0	93.34	promoter	1990
XM_006530214.1	Pitpnm2	chr5	124249755	124118689	-	chr5:124247321-124248220	-934.4	0	0	Down	900	0	93.34	0	93.34	promoter	1985
XM_006530215.3	Pitpnm2	chr5	124248150	124118689	-	chr5:124247321-124248220	-934.4	0	0	Down	900	0	93.34	0	93.34	promoter	380
XM_006522855.2	Hlcs	chr16	94303552	94129745	-	chr16:94301401-94302940	-934.4	0	0	Down	1540	0	93.34	0	93.34	promoter	1382
XM_006522856.2	Hlcs	chr16	94303552	94129745	-	chr16:94301401-94302940	-934.4	0	0	Down	1540	0	93.34	0	93.34	promoter	1382
NM_001033473.2	Odf3l2	chr10	79645738	79639525	-	chr10:79644721-79645740	-934.4	0	0	Down	1020	0	93.34	0	93.34	promoter	508
XR_388251.3	Pitpnm1	chr19	4100940	4112411	+	chr19:4099781-4100480	-934.4	0	0	Down	700	0	93.34	0	93.34	promoter	-810
NR_075078.1	Pitpnm1	chr19	4099997	4113965	+	chr19:4099781-4100480	-934.4	0	0	Down	700	0	93.34	0	93.34	promoter	133
NM_008851.4	Pitpnm1	chr19	4100621	4113965	+	chr19:4099781-4100480	-934.4	0	0	Down	700	0	93.34	0	93.34	promoter	-491
XM_017318081.1	Pitpnm1	chr19	4100940	4112816	+	chr19:4099781-4100480	-934.4	0	0	Down	700	0	93.34	0	93.34	promoter	-810
XR_388252.3	Pitpnm1	chr19	4100565	4111148	+	chr19:4099781-4100480	-934.4	0	0	Down	700	0	93.34	0	93.34	promoter	-435
XR_001782560.1	Pitpnm1	chr19	4100565	4112411	+	chr19:4099781-4100480	-934.4	0	0	Down	700	0	93.34	0	93.34	promoter	-435
XM_006531680.3	Pitpnm1	chr19	4100940	4110835	+	chr19:4099781-4100480	-934.4	0	0	Down	700	0	93.34	0	93.34	promoter	-810
NM_175105.3	Aqp11	chr7	97738247	97726378	-	chr7:97737361-97738160	-934.4	0	0	Down	800	0	93.34	0	93.34	promoter	487
XM_006530469.1	Brap	chr5	121662040	121687248	+	chr5:121662641-121664100	-934.4	0	0	Down	1460	0	93.34	0	93.34	promoter	1330
XM_006520820.3	Mpped1	chr15	83784430	83858487	+	chr15:83783621-83784940	-934.4	0	0	Down	1320	0	93.34	0	93.34	promoter	-150
XM_017316573.1	Mpped1	chr15	83783992	83858487	+	chr15:83783621-83784940	-934.4	0	0	Down	1320	0	93.34	0	93.34	promoter	288
XM_006520818.3	Mpped1	chr15	83785672	83858487	+	chr15:83783621-83784940	-934.4	0	0	Down	1320	0	93.34	0	93.34	promoter	-1392
XM_017316572.1	Mpped1	chr15	83783413	83858487	+	chr15:83783621-83784940	-934.4	0	0	Down	1320	0	93.34	0	93.34	promoter	867
XR_001779250.1	LOC108167669	chr9	84025833	84005874	-	chr9:84023741-84024200	-934.4	0	0	Down	460	0	93.34	0	93.34	promoter	1863
NM_146024.1	Ankrd40	chr11	94328000	94339509	+	chr11:94327801-94328260	-934.4	0	0	Down	460	0	93.34	0	93.34	promoter	30
NM_027799.2	Ankrd40	chr11	94328000	94341847	+	chr11:94327801-94328260	-934.4	0	0	Down	460	0	93.34	0	93.34	promoter	30
NM_001163608.1	Plxdc1	chr11	97986446	97923236	-	chr11:97985561-97986380	-920.2	0	0	Down	820	0	91.92	0	91.92	promoter	476
NM_028199.3	Plxdc1	chr11	97986446	97923236	-	chr11:97985561-97986380	-920.2	0	0	Down	820	0	91.92	0	91.92	promoter	476
XM_006534301.3	Plxdc1	chr11	97986668	97953023	-	chr11:97985561-97986380	-920.2	0	0	Down	820	0	91.92	0	91.92	promoter	698
NM_001294308.1	Ngb	chr12	87102539	87097530	-	chr12:87101941-87102820	-920.2	0	0	Down	880	0	91.92	0	91.92	promoter	159
NM_022414.2	Ngb	chr12	87102539	87097530	-	chr12:87101941-87102820	-920.2	0	0	Down	880	0	91.92	0	91.92	promoter	159
NM_026532.3	Nutf2	chr8	105860633	105880402	+	chr8:105858261-105859140	-920.2	0	0	Down	880	0	91.92	0	91.92	promoter	-1933
NM_021426.4	Nkain4	chr2	180954699	180934771	-	chr2:180953801-180955000	-920.2	0	0	Down	1200	0	91.92	0	91.92	promoter	299
NM_001141933.1	Nkain4	chr2	180954699	180934771	-	chr2:180953801-180955000	-920.2	0	0	Down	1200	0	91.92	0	91.92	promoter	299
XM_006500689.3	Nkain4	chr2	180954891	180934765	-	chr2:180953801-180955000	-920.2	0	0	Down	1200	0	91.92	0	91.92	promoter	491
XM_017319153.1	Nkain4	chr2	180954891	180934765	-	chr2:180953801-180955000	-920.2	0	0	Down	1200	0	91.92	0	91.92	promoter	491
XM_006500690.3	Nkain4	chr2	180954891	180934765	-	chr2:180953801-180955000	-920.2	0	0	Down	1200	0	91.92	0	91.92	promoter	491
NM_001282010.1	Cnga3	chr1	37218277	37263384	+	chr1:37218941-37219920	-920.2	0	0	Down	980	0	91.92	0	91.92	promoter	1153
XM_017313748.1	Cnga3	chr1	37218240	37262499	+	chr1:37218941-37219920	-920.2	0	0	Down	980	0	91.92	0	91.92	promoter	1190
XM_017313745.1	Cnga3	chr1	37218240	37262499	+	chr1:37218941-37219920	-920.2	0	0	Down	980	0	91.92	0	91.92	promoter	1190
NM_009918.2	Cnga3	chr1	37219204	37263384	+	chr1:37218941-37219920	-920.2	0	0	Down	980	0	91.92	0	91.92	promoter	226
XR_880595.1	Gm42160	chr5	112476849	112479355	+	chr5:112478161-112478960	-920.2	0	0	Down	800	0	91.92	0	91.92	promoter	1711
XM_006530563.3	Mmaa	chr8	79294840	79266335	-	chr8:79295081-79296200	-920.2	0	0	Down	1120	0	91.92	0	91.92	promoter	-800
XM_017312512.1	Mmaa	chr8	79294837	79264497	-	chr8:79295081-79296200	-920.2	0	0	Down	1120	0	91.92	0	91.92	promoter	-803
XM_006530565.2	Mmaa	chr8	79294837	79264497	-	chr8:79295081-79296200	-920.2	0	0	Down	1120	0	91.92	0	91.92	promoter	-803
XM_017312505.1	Mmaa	chr8	79294936	79266335	-	chr8:79295081-79296200	-920.2	0	0	Down	1120	0	91.92	0	91.92	promoter	-704
XM_011248265.2	Mmaa	chr8	79294980	79266335	-	chr8:79295081-79296200	-920.2	0	0	Down	1120	0	91.92	0	91.92	promoter	-660
NM_133823.4	Mmaa	chr8	79294956	79266423	-	chr8:79295081-79296200	-920.2	0	0	Down	1120	0	91.92	0	91.92	promoter	-684
XM_017312504.1	Mmaa	chr8	79294839	79266335	-	chr8:79295081-79296200	-920.2	0	0	Down	1120	0	91.92	0	91.92	promoter	-801
XM_011248263.2	Mmaa	chr8	79294839	79266335	-	chr8:79295081-79296200	-920.2	0	0	Down	1120	0	91.92	0	91.92	promoter	-801
XM_011248264.2	Mmaa	chr8	79294839	79266335	-	chr8:79295081-79296200	-920.2	0	0	Down	1120	0	91.92	0	91.92	promoter	-801
XM_011248270.2	Mmaa	chr8	79294839	79266335	-	chr8:79295081-79296200	-920.2	0	0	Down	1120	0	91.92	0	91.92	promoter	-801
NR_045823.1	Gm4890	chr8	79295077	79307774	+	chr8:79295081-79296200	-920.2	0	0	Down	1120	0	91.92	0	91.92	promoter	563
NR_045822.1	Gm4890	chr8	79295077	79307774	+	chr8:79295081-79296200	-920.2	0	0	Down	1120	0	91.92	0	91.92	promoter	563
XM_006530564.3	Mmaa	chr8	79294891	79266335	-	chr8:79295081-79296200	-920.2	0	0	Down	1120	0	91.92	0	91.92	promoter	-749
XM_011248266.2	Mmaa	chr8	79294885	79266335	-	chr8:79295081-79296200	-920.2	0	0	Down	1120	0	91.92	0	91.92	promoter	-755
NR_105831.1	Mir6405	chr19	44808405	44808529	+	chr19:44809121-44809840	-920.2	0	0	Down	720	0	91.92	0	91.92	promoter	1075
NM_001004062.2	Crtc1	chr8	70439573	70382357	-	chr8:70437901-70438700	-920.2	0	0	Down	800	0	91.92	0	91.92	promoter	1273
XM_006509704.2	Crtc1	chr8	70439561	70384478	-	chr8:70437901-70438700	-920.2	0	0	Down	800	0	91.92	0	91.92	promoter	1261
XM_011242310.2	Crtc1	chr8	70439630	70384478	-	chr8:70437901-70438700	-920.2	0	0	Down	800	0	91.92	0	91.92	promoter	1330
XM_011242314.2	Crtc1	chr8	70439636	70396895	-	chr8:70437901-70438700	-920.2	0	0	Down	800	0	91.92	0	91.92	promoter	1336
XM_011242311.2	Crtc1	chr8	70439630	70382351	-	chr8:70437901-70438700	-920.2	0	0	Down	800	0	91.92	0	91.92	promoter	1330
XM_011242313.2	Crtc1	chr8	70439496	70384478	-	chr8:70437901-70438700	-920.2	0	0	Down	800	0	91.92	0	91.92	promoter	1196
XM_011242312.2	Crtc1	chr8	70439627	70384478	-	chr8:70437901-70438700	-920.2	0	0	Down	800	0	91.92	0	91.92	promoter	1327
XM_011242309.2	Crtc1	chr8	70439631	70385646	-	chr8:70437901-70438700	-920.2	0	0	Down	800	0	91.92	0	91.92	promoter	1331
XM_006509699.3	Crtc1	chr8	70439630	70385646	-	chr8:70437901-70438700	-920.2	0	0	Down	800	0	91.92	0	91.92	promoter	1330
XM_006509700.3	Crtc1	chr8	70439629	70384478	-	chr8:70437901-70438700	-920.2	0	0	Down	800	0	91.92	0	91.92	promoter	1329
XM_006534849.3	Tpst2	chr5	112292225	112315356	+	chr5:112290041-112291580	-920.2	0	0	Down	1540	0	91.92	0	91.92	promoter	-1415
XM_017312959.1	Gfod2	chr8	105727103	105714045	-	chr8:105727321-105728380	-920.2	0	0	Down	1060	0	91.92	0	91.92	promoter	-747
XM_006531352.3	Gfod2	chr8	105727103	105714045	-	chr8:105727321-105728380	-920.2	0	0	Down	1060	0	91.92	0	91.92	promoter	-747
XM_017321595.1	Figla	chr6	86016493	86020933	+	chr6:86015361-86016220	-920.2	0	0	Down	860	0	91.92	0	91.92	promoter	-703
NM_012013.2	Figla	chr6	86017190	86020996	+	chr6:86015361-86016220	-920.2	0	0	Down	860	0	91.92	0	91.92	promoter	-1400
XR_879009.2	Gm39210	chr8	84099435	84100525	+	chr8:84097041-84097920	-920.2	0	0	Down	880	0	91.92	0	91.92	promoter	-1955
XM_006518005.2	Lrrc3b	chr14	15437579	15357514	-	chr14:15437841-15438820	-920.2	0	0	Down	980	0	91.92	0	91.92	promoter	-751
XM_006518006.1	Lrrc3b	chr14	15438040	15357514	-	chr14:15437841-15438820	-920.2	0	0	Down	980	0	91.92	0	91.92	promoter	-290
XR_383098.2	B230110C06Rik	chr14	15437578	15451925	+	chr14:15437841-15438820	-920.2	0	0	Down	980	0	91.92	0	91.92	promoter	752
NM_146052.4	Lrrc3b	chr14	15438987	15357514	-	chr14:15437841-15438820	-920.2	0	0	Down	980	0	91.92	0	91.92	promoter	657
XR_874227.2	B230110C06Rik	chr14	15438177	15451925	+	chr14:15437841-15438820	-920.2	0	0	Down	980	0	91.92	0	91.92	promoter	153
XM_006540034.3	Dpf1	chr7	29307049	29317592	+	chr7:29307141-29308080	-920.2	0	0	Down	940	0	91.92	0	91.92	promoter	561
XM_006540038.3	Dpf1	chr7	29307051	29317592	+	chr7:29307141-29308080	-920.2	0	0	Down	940	0	91.92	0	91.92	promoter	559
XM_006540035.3	Dpf1	chr7	29307044	29317592	+	chr7:29307141-29308080	-920.2	0	0	Down	940	0	91.92	0	91.92	promoter	566
XM_006540039.2	Dpf1	chr7	29308255	29317592	+	chr7:29307141-29308080	-920.2	0	0	Down	940	0	91.92	0	91.92	promoter	-645
XM_011250589.1	Dpf1	chr7	29309410	29317592	+	chr7:29307141-29308080	-920.2	0	0	Down	940	0	91.92	0	91.92	promoter	-1800
XM_011250588.1	Dpf1	chr7	29309410	29317592	+	chr7:29307141-29308080	-920.2	0	0	Down	940	0	91.92	0	91.92	promoter	-1800
XM_017322012.1	Trpm1	chr7	64226035	64269769	+	chr7:64225941-64226640	-906.1	0	0	Down	700	0	90.51	0	90.51	promoter	255
XR_380940.3	Gm31091	chr10	127878525	127875756	-	chr10:127877661-127878680	-906.1	0	0	Down	1020	0	90.51	0	90.51	promoter	355
XM_006534340.3	1700125H20Rik	chr11	85170764	85182799	+	chr11:85170761-85171460	-906.1	0	0	Down	700	0	90.51	0	90.51	promoter	346
XM_006534341.3	1700125H20Rik	chr11	85170764	85181160	+	chr11:85170761-85171460	-906.1	0	0	Down	700	0	90.51	0	90.51	promoter	346
XM_006534339.3	1700125H20Rik	chr11	85170763	85182799	+	chr11:85170761-85171460	-906.1	0	0	Down	700	0	90.51	0	90.51	promoter	347
NM_028589.1	1700125H20Rik	chr11	85171095	85181154	+	chr11:85170761-85171460	-906.1	0	0	Down	700	0	90.51	0	90.51	promoter	15
XM_006534342.3	1700125H20Rik	chr11	85171019	85182799	+	chr11:85170761-85171460	-906.1	0	0	Down	700	0	90.51	0	90.51	promoter	91
XM_006534344.3	1700125H20Rik	chr11	85169776	85181146	+	chr11:85170761-85171460	-906.1	0	0	Down	700	0	90.51	0	90.51	promoter	1334
XM_017320042.1	Prkcz	chr4	155301633	155260121	-	chr4:155301021-155301940	-906.1	0	0	Down	920	0	90.51	0	90.51	promoter	153
NM_148939.2	Ly6g5b	chr17	35115400	35113943	-	chr17:35114201-35115100	-906.1	0	0	Down	900	0	90.51	0	90.51	promoter	750
XM_011243557.2	1500009L16Rik	chr10	83722661	83762762	+	chr10:83721961-83723740	-906.1	0	0	Down	1780	0	90.51	0	90.51	promoter	189
NM_001145198.1	1500009L16Rik	chr10	83722864	83762762	+	chr10:83721961-83723740	-906.1	0	0	Down	1780	0	90.51	0	90.51	promoter	-14
XM_011243558.2	1500009L16Rik	chr10	83722670	83762762	+	chr10:83721961-83723740	-906.1	0	0	Down	1780	0	90.51	0	90.51	promoter	180
XM_006514060.3	1500009L16Rik	chr10	83722904	83762762	+	chr10:83721961-83723740	-906.1	0	0	Down	1780	0	90.51	0	90.51	promoter	-54
XM_017319947.1	Igfn1	chr1	135964920	135953204	-	chr1:135966241-135967260	-906.1	0	0	Down	1020	0	90.51	0	90.51	promoter	-1830
XM_006497961.2	Pip5kl1	chr2	32576026	32583782	+	chr2:32574881-32575400	-906.1	0	0	Down	520	0	90.51	0	90.51	promoter	-886
XM_017317397.1	Pip5kl1	chr2	32575162	32583780	+	chr2:32574881-32575400	-906.1	0	0	Down	520	0	90.51	0	90.51	promoter	-22
XR_866126.2	9430097D07Rik	chr2	32575605	32574182	-	chr2:32574881-32575400	-906.1	0	0	Down	520	0	90.51	0	90.51	promoter	465
NM_198191.2	Pip5kl1	chr2	32575818	32583779	+	chr2:32574881-32575400	-906.1	0	0	Down	520	0	90.51	0	90.51	promoter	-678
XM_017317398.1	Pip5kl1	chr2	32575162	32582578	+	chr2:32574881-32575400	-906.1	0	0	Down	520	0	90.51	0	90.51	promoter	-22
XM_006530366.3	Mphosph9	chr5	124327875	124265332	-	chr5:124327741-124328500	-906.1	0	0	Down	760	0	90.51	0	90.51	promoter	-245
XR_001784704.1	Mphosph9	chr5	124327875	124250958	-	chr5:124327741-124328500	-906.1	0	0	Down	760	0	90.51	0	90.51	promoter	-245
XM_006530364.2	Mphosph9	chr5	124327875	124250958	-	chr5:124327741-124328500	-906.1	0	0	Down	760	0	90.51	0	90.51	promoter	-245
XM_006530362.2	Mphosph9	chr5	124327875	124250958	-	chr5:124327741-124328500	-906.1	0	0	Down	760	0	90.51	0	90.51	promoter	-245
XR_878687.1	Mphosph9	chr5	124327875	124267086	-	chr5:124327741-124328500	-906.1	0	0	Down	760	0	90.51	0	90.51	promoter	-245
NM_001134717.2	2810006K23Rik	chr5	124328088	124341852	+	chr5:124327741-124328500	-906.1	0	0	Down	760	0	90.51	0	90.51	promoter	32
NM_001277867.1	Mphosph9	chr5	124327972	124250958	-	chr5:124327741-124328500	-906.1	0	0	Down	760	0	90.51	0	90.51	promoter	-148
NM_001081323.2	Mphosph9	chr5	124327972	124250958	-	chr5:124327741-124328500	-906.1	0	0	Down	760	0	90.51	0	90.51	promoter	-148
NR_102690.1	Mphosph9	chr5	124327972	124250958	-	chr5:124327741-124328500	-906.1	0	0	Down	760	0	90.51	0	90.51	promoter	-148
NM_028310.3	2810006K23Rik	chr5	124328088	124340121	+	chr5:124327741-124328500	-906.1	0	0	Down	760	0	90.51	0	90.51	promoter	32
XM_006530365.2	Mphosph9	chr5	124327875	124262229	-	chr5:124327741-124328500	-906.1	0	0	Down	760	0	90.51	0	90.51	promoter	-245
NM_029428.1	Adad2	chr8	119612746	119616926	+	chr8:119613361-119614160	-906.1	0	0	Down	800	0	90.51	0	90.51	promoter	1014
XM_006531464.2	Adad2	chr8	119612715	119616926	+	chr8:119613361-119614160	-906.1	0	0	Down	800	0	90.51	0	90.51	promoter	1045
XM_006531467.2	Adad2	chr8	119612709	119615489	+	chr8:119613361-119614160	-906.1	0	0	Down	800	0	90.51	0	90.51	promoter	1051
NM_001168591.1	Lonp2	chr8	86651568	86716636	+	chr8:86652361-86653380	-906.1	0	0	Down	1020	0	90.51	0	90.51	promoter	1302
XR_866059.2	Gm39772	chr2	26617362	26605993	-	chr2:26615001-26616040	-906.1	0	0	Down	1040	0	90.51	0	90.51	promoter	1842
NM_175309.4	Upk3b	chr5	136038495	136044993	+	chr5:136038681-136039780	-906.1	0	0	Down	1100	0	90.51	0	90.51	promoter	735
XM_017314028.1	Ctdsp2	chr10	126978721	126999969	+	chr10:126979461-126980300	-906.1	0	0	Down	840	0	90.51	0	90.51	promoter	1159
NM_001113470.1	Ctdsp2	chr10	126978716	126999975	+	chr10:126979461-126980300	-906.1	0	0	Down	840	0	90.51	0	90.51	promoter	1164
NM_001113408.1	Ldb1	chr19	46045211	46032593	-	chr19:46045061-46046120	-906.1	0	0	Down	1060	0	90.51	0	90.51	promoter	-379
XM_006526723.2	Ldb1	chr19	46045515	46032588	-	chr19:46045061-46046120	-906.1	0	0	Down	1060	0	90.51	0	90.51	promoter	-75
XR_877968.1	4930442E04Rik	chr19	59171623	59173595	+	chr19:59170061-59170540	-906.1	0	0	Down	480	0	90.51	0	90.51	promoter	-1323
XR_877969.1	4930442E04Rik	chr19	59171623	59184456	+	chr19:59170061-59170540	-906.1	0	0	Down	480	0	90.51	0	90.51	promoter	-1323
XM_006526916.1	Vax1	chr19	59169782	59164479	-	chr19:59170061-59170540	-906.1	0	0	Down	480	0	90.51	0	90.51	promoter	-518
NM_009501.2	Vax1	chr19	59170029	59164484	-	chr19:59170061-59170540	-906.1	0	0	Down	480	0	90.51	0	90.51	promoter	-271
NM_009435.2	Tssk1	chr16	17894202	17895653	+	chr16:17892221-17893080	-906.1	0	0	Down	860	0	90.51	0	90.51	promoter	-1552
NM_010048.3	Dgcr2	chr16	17891728	17840354	-	chr16:17892221-17893080	-906.1	0	0	Down	860	0	90.51	0	90.51	promoter	-922
NM_001109750.1	Dgcr2	chr16	17891728	17840354	-	chr16:17892221-17893080	-906.1	0	0	Down	860	0	90.51	0	90.51	promoter	-922
XM_017322043.1	Ppp5c	chr7	17027610	17004646	-	chr7:17028721-17029160	-906.1	0	0	Down	440	0	90.51	0	90.51	promoter	-1330
NM_011155.2	Ppp5c	chr7	17027914	17004639	-	chr7:17028721-17029160	-906.1	0	0	Down	440	0	90.51	0	90.51	promoter	-1026
NM_029364.3	Gns	chr10	121365089	121397245	+	chr10:121364181-121365180	-906.1	0	0	Down	1000	0	90.51	0	90.51	promoter	-409
NM_010947.3	Ntn3	chr17	24209387	24203830	-	chr17:24209501-24210620	-906.1	0	0	Down	1120	0	90.51	0	90.51	promoter	-673
XM_006536176.2	Sigirr	chr7	141100605	141091174	-	chr7:141101781-141102840	-906.1	0	0	Down	1060	0	90.51	0	90.51	promoter	-1705
NM_023059.3	Sigirr	chr7	141100546	141091174	-	chr7:141101781-141102840	-906.1	0	0	Down	1060	0	90.51	0	90.51	promoter	-1764
XM_006536180.2	Sigirr	chr7	141100597	141091174	-	chr7:141101781-141102840	-906.1	0	0	Down	1060	0	90.51	0	90.51	promoter	-1713
NM_011934.4	Esrrb	chr12	86421643	86521628	+	chr12:86420681-86421680	-892	0	0	Down	1000	0	89.1	0	89.1	promoter	-463
NM_001005787.1	Inadl	chr4	98546633	98689011	+	chr4:98546181-98547540	-892	0	0	Down	1360	0	89.1	0	89.1	promoter	227
NM_007704.2	Inadl	chr4	98546633	98719603	+	chr4:98546181-98547540	-892	0	0	Down	1360	0	89.1	0	89.1	promoter	227
XR_001782138.1	Gm41584	chr17	45886010	45888623	+	chr17:45886021-45886980	-892	0	0	Down	960	0	89.1	0	89.1	promoter	490
XR_876837.1	Gm41584	chr17	45886010	45888623	+	chr17:45886021-45886980	-892	0	0	Down	960	0	89.1	0	89.1	promoter	490
XR_876836.1	Gm41584	chr17	45886010	45888623	+	chr17:45886021-45886980	-892	0	0	Down	960	0	89.1	0	89.1	promoter	490
XR_876835.1	Gm41584	chr17	45885306	45888623	+	chr17:45886021-45886980	-892	0	0	Down	960	0	89.1	0	89.1	promoter	1194
XM_017319947.1	Igfn1	chr1	135964920	135953204	-	chr1:135964541-135965200	-892	0	0	Down	660	0	89.1	0	89.1	promoter	50
XR_001781542.1	Gtse1	chr15	85859689	85875682	+	chr15:85858721-85859440	-892	0	0	Down	720	0	89.1	0	89.1	promoter	-609
NM_001168672.1	Gtse1	chr15	85859706	85876573	+	chr15:85858721-85859440	-892	0	0	Down	720	0	89.1	0	89.1	promoter	-626
NM_013882.2	Gtse1	chr15	85859945	85876573	+	chr15:85858721-85859440	-892	0	0	Down	720	0	89.1	0	89.1	promoter	-865
XR_870159.1	LOC105243127	chr8	14018303	13996368	-	chr8:14016901-14017680	-892	0	0	Down	780	0	89.1	0	89.1	promoter	1013
XM_006511634.3	Bsn	chr9	108190419	108101954	-	chr9:108187941-108189080	-892	0	0	Down	1140	0	89.1	0	89.1	promoter	1909
NM_007567.2	Bsn	chr9	108190383	108096021	-	chr9:108187941-108189080	-892	0	0	Down	1140	0	89.1	0	89.1	promoter	1873
XM_017312893.1	Atp11a	chr8	12757259	12863844	+	chr8:12757201-12758460	-892	0	0	Down	1260	0	89.1	0	89.1	promoter	571
XM_006508840.2	Atp11a	chr8	12757259	12851779	+	chr8:12757201-12758460	-892	0	0	Down	1260	0	89.1	0	89.1	promoter	571
XM_006508834.3	Atp11a	chr8	12757259	12868728	+	chr8:12757201-12758460	-892	0	0	Down	1260	0	89.1	0	89.1	promoter	571
XM_006508837.3	Atp11a	chr8	12757259	12868728	+	chr8:12757201-12758460	-892	0	0	Down	1260	0	89.1	0	89.1	promoter	571
XR_870152.1	Gm33587	chr8	12756735	12753822	-	chr8:12757201-12758460	-892	0	0	Down	1260	0	89.1	0	89.1	promoter	-1095
XM_011242068.1	Atp11a	chr8	12757021	12868728	+	chr8:12757201-12758460	-892	0	0	Down	1260	0	89.1	0	89.1	promoter	809
XM_006508839.3	Atp11a	chr8	12757259	12861989	+	chr8:12757201-12758460	-892	0	0	Down	1260	0	89.1	0	89.1	promoter	571
XR_378725.2	Gm33587	chr8	12756988	12753822	-	chr8:12757201-12758460	-892	0	0	Down	1260	0	89.1	0	89.1	promoter	-842
NM_015804.3	Atp11a	chr8	12757015	12868728	+	chr8:12757201-12758460	-892	0	0	Down	1260	0	89.1	0	89.1	promoter	815
NM_001293667.1	Atp11a	chr8	12757015	12868728	+	chr8:12757201-12758460	-892	0	0	Down	1260	0	89.1	0	89.1	promoter	815
NM_001293668.1	Atp11a	chr8	12757015	12868728	+	chr8:12757201-12758460	-892	0	0	Down	1260	0	89.1	0	89.1	promoter	815
NR_121603.1	Atp11a	chr8	12757015	12868728	+	chr8:12757201-12758460	-892	0	0	Down	1260	0	89.1	0	89.1	promoter	815
XM_011242069.2	Atp11a	chr8	12757015	12868728	+	chr8:12757201-12758460	-892	0	0	Down	1260	0	89.1	0	89.1	promoter	815
XM_011242067.1	Atp11a	chr8	12757259	12864999	+	chr8:12757201-12758460	-892	0	0	Down	1260	0	89.1	0	89.1	promoter	571
XR_882057.2	Gm39003	chr7	44451818	44446892	-	chr7:44451381-44452080	-892	0	0	Down	700	0	89.1	0	89.1	promoter	88
XR_001778544.1	LOC108167529	chr8	27233662	27238559	+	chr8:27233901-27234700	-892	0	0	Down	800	0	89.1	0	89.1	promoter	638
NM_007777.3	Cryge	chr1	65051163	65048556	-	chr1:65050481-65051140	-892	0	0	Down	660	0	89.1	0	89.1	promoter	353
XR_378441.3	Sox6os	chr7	116031746	116032548	+	chr7:116029701-116031460	-892	0	0	Down	1760	0	89.1	0	89.1	promoter	-1166
NM_001025560.2	Sox6	chr7	116031047	115470871	-	chr7:116029701-116031460	-892	0	0	Down	1760	0	89.1	0	89.1	promoter	467
XM_006507497.3	Sox6	chr7	116031031	115474466	-	chr7:116029701-116031460	-892	0	0	Down	1760	0	89.1	0	89.1	promoter	451
NM_010806.1	Mllt4	chr17	13760540	13905794	+	chr17:13761161-13762140	-892	0	0	Down	980	0	89.1	0	89.1	promoter	1110
XM_006523767.2	Mllt4	chr17	13760543	13905798	+	chr17:13761161-13762140	-892	0	0	Down	980	0	89.1	0	89.1	promoter	1107
XM_006523762.2	Mllt4	chr17	13760543	13905798	+	chr17:13761161-13762140	-892	0	0	Down	980	0	89.1	0	89.1	promoter	1107
XM_017317276.1	Mllt4	chr17	13760543	13905798	+	chr17:13761161-13762140	-892	0	0	Down	980	0	89.1	0	89.1	promoter	1107
XM_006523756.2	Mllt4	chr17	13760543	13905798	+	chr17:13761161-13762140	-892	0	0	Down	980	0	89.1	0	89.1	promoter	1107
XM_006523758.2	Mllt4	chr17	13760543	13905798	+	chr17:13761161-13762140	-892	0	0	Down	980	0	89.1	0	89.1	promoter	1107
XR_001782048.1	Mllt4	chr17	13760543	13905798	+	chr17:13761161-13762140	-892	0	0	Down	980	0	89.1	0	89.1	promoter	1107
XM_006523765.2	Mllt4	chr17	13760543	13905798	+	chr17:13761161-13762140	-892	0	0	Down	980	0	89.1	0	89.1	promoter	1107
XM_006523753.2	Mllt4	chr17	13760543	13905798	+	chr17:13761161-13762140	-892	0	0	Down	980	0	89.1	0	89.1	promoter	1107
XM_017317275.1	Mllt4	chr17	13760543	13905798	+	chr17:13761161-13762140	-892	0	0	Down	980	0	89.1	0	89.1	promoter	1107
XM_006523754.2	Mllt4	chr17	13760543	13905798	+	chr17:13761161-13762140	-892	0	0	Down	980	0	89.1	0	89.1	promoter	1107
XM_006523760.2	Mllt4	chr17	13760543	13905798	+	chr17:13761161-13762140	-892	0	0	Down	980	0	89.1	0	89.1	promoter	1107
XM_006523766.2	Mllt4	chr17	13760543	13905798	+	chr17:13761161-13762140	-892	0	0	Down	980	0	89.1	0	89.1	promoter	1107
XM_006523757.2	Mllt4	chr17	13760543	13905798	+	chr17:13761161-13762140	-892	0	0	Down	980	0	89.1	0	89.1	promoter	1107
XM_006523764.2	Mllt4	chr17	13760543	13905798	+	chr17:13761161-13762140	-892	0	0	Down	980	0	89.1	0	89.1	promoter	1107
XM_006523759.2	Mllt4	chr17	13760543	13905798	+	chr17:13761161-13762140	-892	0	0	Down	980	0	89.1	0	89.1	promoter	1107
XM_006523755.2	Mllt4	chr17	13760543	13905798	+	chr17:13761161-13762140	-892	0	0	Down	980	0	89.1	0	89.1	promoter	1107
XM_006523763.2	Mllt4	chr17	13760543	13905798	+	chr17:13761161-13762140	-892	0	0	Down	980	0	89.1	0	89.1	promoter	1107
XM_006523752.2	Mllt4	chr17	13760543	13905798	+	chr17:13761161-13762140	-892	0	0	Down	980	0	89.1	0	89.1	promoter	1107
XR_001782047.1	Mllt4	chr17	13760543	13905798	+	chr17:13761161-13762140	-892	0	0	Down	980	0	89.1	0	89.1	promoter	1107
XR_001782046.1	Mllt4	chr17	13760543	13905798	+	chr17:13761161-13762140	-892	0	0	Down	980	0	89.1	0	89.1	promoter	1107
XR_385293.2	Mllt4	chr17	13760543	13903985	+	chr17:13761161-13762140	-892	0	0	Down	980	0	89.1	0	89.1	promoter	1107
NM_022311.2	Tcte2	chr17	13761394	13716435	-	chr17:13761161-13762140	-892	0	0	Down	980	0	89.1	0	89.1	promoter	-256
NR_033594.1	Gm5712	chr3	129433672	129434712	+	chr3:129434081-129434800	-892	0	0	Down	720	0	89.1	0	89.1	promoter	768
XM_006501643.2	Iqgap3	chr3	88090216	88120879	+	chr3:88089901-88090500	-892	0	0	Down	600	0	89.1	0	89.1	promoter	-16
NM_183259.3	Smim5	chr11	115900138	115906269	+	chr11:115899181-115900180	-892	0	0	Down	1000	0	89.1	0	89.1	promoter	-458
XM_017317468.1	Cpne5	chr17	29167483	29157907	-	chr17:29166121-29167020	-892	0	0	Down	900	0	89.1	0	89.1	promoter	913
XR_387314.1	Gm33575	chr1	119444262	119445804	+	chr1:119442901-119443520	-892	0	0	Down	620	0	89.1	0	89.1	promoter	-1052
XM_006529683.3	Sctr	chr1	120006983	120063539	+	chr1:120004861-120006060	-892	0	0	Down	1200	0	89.1	0	89.1	promoter	-1523
NM_001311077.1	Sctr	chr1	120006979	120063534	+	chr1:120004861-120006060	-892	0	0	Down	1200	0	89.1	0	89.1	promoter	-1519
NM_001012322.2	Sctr	chr1	120006979	120063534	+	chr1:120004861-120006060	-892	0	0	Down	1200	0	89.1	0	89.1	promoter	-1519
XM_006529686.3	Sctr	chr1	120006898	120063539	+	chr1:120004861-120006060	-892	0	0	Down	1200	0	89.1	0	89.1	promoter	-1438
XM_006529684.3	Sctr	chr1	120006898	120063539	+	chr1:120004861-120006060	-892	0	0	Down	1200	0	89.1	0	89.1	promoter	-1438
XM_006529685.3	Sctr	chr1	120006898	120063539	+	chr1:120004861-120006060	-892	0	0	Down	1200	0	89.1	0	89.1	promoter	-1438
NM_013863.5	Bag3	chr7	128523582	128546981	+	chr7:128523381-128524320	-892	0	0	Down	940	0	89.1	0	89.1	promoter	268
XR_873601.2	Gm40983	chr13	65379008	65381851	+	chr13:65377661-65378240	-877.8	0	0	Down	580	0	87.68	0	87.68	promoter	-1058
XR_873602.2	Gm40983	chr13	65379006	65381851	+	chr13:65377661-65378240	-877.8	0	0	Down	580	0	87.68	0	87.68	promoter	-1056
XR_873600.2	Gm40983	chr13	65379006	65381851	+	chr13:65377661-65378240	-877.8	0	0	Down	580	0	87.68	0	87.68	promoter	-1056
NM_007778.4	Csf1	chr3	107760469	107741047	-	chr3:107759841-107760860	-877.8	0	0	Down	1020	0	87.68	0	87.68	promoter	119
NM_001113529.1	Csf1	chr3	107760469	107741047	-	chr3:107759841-107760860	-877.8	0	0	Down	1020	0	87.68	0	87.68	promoter	119
NM_001113530.1	Csf1	chr3	107760469	107745594	-	chr3:107759841-107760860	-877.8	0	0	Down	1020	0	87.68	0	87.68	promoter	119
XR_001778668.1	LOC108167557	chr8	119632876	119631150	-	chr8:119632121-119632920	-877.8	0	0	Down	800	0	87.68	0	87.68	promoter	356
XM_017321911.1	E430018J23Rik	chr7	127393378	127390829	-	chr7:127391021-127391880	-877.8	0	0	Down	860	0	87.68	0	87.68	promoter	1928
XR_001779306.1	Gm34605	chr9	107729971	107736933	+	chr9:107731001-107732120	-877.8	0	0	Down	1120	0	87.68	0	87.68	promoter	1589
XR_001779305.1	Gm34605	chr9	107731024	107736933	+	chr9:107731001-107732120	-877.8	0	0	Down	1120	0	87.68	0	87.68	promoter	536
NR_045991.1	4930578M01Rik	chr15	98985964	98989281	+	chr15:98985641-98986180	-877.8	0	0	Down	540	0	87.68	0	87.68	promoter	-54
NR_037971.1	Gm19589	chr1	88551516	88562166	+	chr1:88551661-88552120	-877.8	0	0	Down	460	0	87.68	0	87.68	promoter	374
XR_874826.1	Gm41212	chr14	75456807	75452216	-	chr14:75455961-75457100	-877.8	0	0	Down	1140	0	87.68	0	87.68	promoter	277
XR_874827.1	Gm41212	chr14	75456807	75452216	-	chr14:75455961-75457100	-877.8	0	0	Down	1140	0	87.68	0	87.68	promoter	277
NM_001128093.1	Siah3	chr14	75455981	75526141	+	chr14:75455961-75457100	-877.8	0	0	Down	1140	0	87.68	0	87.68	promoter	549
XM_017320569.1	Ankrd65	chr4	155790827	155792896	+	chr4:155789441-155790680	-877.8	0	0	Down	1240	0	87.68	0	87.68	promoter	-767
XM_017320567.1	Ankrd65	chr4	155790403	155793328	+	chr4:155789441-155790680	-877.8	0	0	Down	1240	0	87.68	0	87.68	promoter	-343
XM_017320566.1	Ankrd65	chr4	155790403	155793328	+	chr4:155789441-155790680	-877.8	0	0	Down	1240	0	87.68	0	87.68	promoter	-343
XM_017320568.1	Ankrd65	chr4	155790403	155799678	+	chr4:155789441-155790680	-877.8	0	0	Down	1240	0	87.68	0	87.68	promoter	-343
NM_053248.2	Slc5a5	chr8	70892757	70882888	-	chr8:70892661-70893560	-877.8	0	0	Down	900	0	87.68	0	87.68	promoter	-353
XM_006509537.3	Slc5a5	chr8	70892951	70882884	-	chr8:70892661-70893560	-877.8	0	0	Down	900	0	87.68	0	87.68	promoter	-159
XR_870460.2	Slc5a5	chr8	70893052	70888547	-	chr8:70892661-70893560	-877.8	0	0	Down	900	0	87.68	0	87.68	promoter	-58
NR_131095.1	4831407H17Rik	chr14	30458035	30463282	+	chr14:30458761-30459480	-877.8	0	0	Down	720	0	87.68	0	87.68	promoter	1085
NM_133949.1	Ptov1	chr7	44869788	44863067	-	chr7:44867921-44868680	-877.8	0	0	Down	760	0	87.68	0	87.68	promoter	1488
NM_153152.3	2410015M20Rik	chr17	56609771	56607451	-	chr17:56607521-56608180	-877.8	0	0	Down	660	0	87.68	0	87.68	promoter	1921
NM_008381.3	Inhbb	chr1	119422248	119415464	-	chr1:119422441-119423100	-877.8	0	0	Down	660	0	87.68	0	87.68	promoter	-522
XM_006507738.3	Asphd1	chr7	126950322	126945980	-	chr7:126949901-126951260	-877.8	0	0	Down	1360	0	87.68	0	87.68	promoter	-258
XM_006507737.2	Sez6l2	chr7	126950435	126970610	+	chr7:126949901-126951260	-877.8	0	0	Down	1360	0	87.68	0	87.68	promoter	145
NM_001252567.1	Sez6l2	chr7	126950534	126970606	+	chr7:126949901-126951260	-877.8	0	0	Down	1360	0	87.68	0	87.68	promoter	46
NM_001252566.1	Sez6l2	chr7	126950534	126970606	+	chr7:126949901-126951260	-877.8	0	0	Down	1360	0	87.68	0	87.68	promoter	46
NM_144926.5	Sez6l2	chr7	126950534	126970606	+	chr7:126949901-126951260	-877.8	0	0	Down	1360	0	87.68	0	87.68	promoter	46
NM_001039645.1	Asphd1	chr7	126949581	126946007	-	chr7:126949901-126951260	-877.8	0	0	Down	1360	0	87.68	0	87.68	promoter	-999
NM_026680.4	Golt1a	chr1	133309822	133323026	+	chr1:133308881-133309680	-877.8	0	0	Down	800	0	87.68	0	87.68	promoter	-542
NM_001042407.1	Pex10	chr4	155067029	155072406	+	chr4:155068541-155069400	-877.8	0	0	Down	860	0	87.68	0	87.68	promoter	1941
NR_027827.1	Chd3os	chr11	69340768	69342647	+	chr11:69340261-69340740	-877.8	0	0	Down	480	0	87.68	0	87.68	promoter	-268
NR_040379.1	G730013B05Rik	chr16	50528501	50559459	+	chr16:50529061-50529520	-877.8	0	0	Down	460	0	87.68	0	87.68	promoter	789
NM_007662.2	Cdh15	chr8	122848373	122867397	+	chr8:122848181-122849180	-877.8	0	0	Down	1000	0	87.68	0	87.68	promoter	307
XR_140938.4	Gm10080	chr9	44375210	44374597	-	chr9:44374761-44375800	-877.8	0	0	Down	1040	0	87.68	0	87.68	promoter	-70
NM_134041.3	4930427A07Rik	chr12	113156420	113165458	+	chr12:113157761-113158660	-877.8	0	0	Down	900	0	87.68	0	87.68	promoter	1790
XM_006535331.3	Rnf212	chr5	108775114	108728104	-	chr5:108774621-108775280	-877.8	0	0	Down	660	0	87.68	0	87.68	promoter	164
NM_001113486.1	Sept9	chr11	117199660	117362325	+	chr11:117198481-117199480	-877.8	0	0	Down	1000	0	87.68	0	87.68	promoter	-680
NR_039555.1	Mir5046	chr19	6829944	6829885	-	chr19:6828481-6829500	-877.8	0	0	Down	1020	0	87.68	0	87.68	promoter	954
XM_006524000.1	Zfp598	chr17	24677092	24682016	+	chr17:24678541-24679100	-877.8	0	0	Down	560	0	87.68	0	87.68	promoter	1728
NM_177994.4	R3hdm4	chr10	79916930	79910052	-	chr10:79916381-79917340	-877.8	0	0	Down	960	0	87.68	0	87.68	promoter	70
XR_001779418.1	Kiss1r	chr10	79916959	79924088	+	chr10:79916381-79917340	-877.8	0	0	Down	960	0	87.68	0	87.68	promoter	-99
NM_053244.5	Kiss1r	chr10	79916970	79922273	+	chr10:79916381-79917340	-877.8	0	0	Down	960	0	87.68	0	87.68	promoter	-110
XM_011243263.2	R3hdm4	chr10	79917047	79910051	-	chr10:79916381-79917340	-877.8	0	0	Down	960	0	87.68	0	87.68	promoter	187
XM_006513079.3	Kiss1r	chr10	79917257	79924088	+	chr10:79916381-79917340	-877.8	0	0	Down	960	0	87.68	0	87.68	promoter	-397
XR_380346.3	Kiss1r	chr10	79917257	79924088	+	chr10:79916381-79917340	-877.8	0	0	Down	960	0	87.68	0	87.68	promoter	-397
XM_006513078.3	Kiss1r	chr10	79917257	79924088	+	chr10:79916381-79917340	-877.8	0	0	Down	960	0	87.68	0	87.68	promoter	-397
XM_006513077.3	Kiss1r	chr10	79917257	79924088	+	chr10:79916381-79917340	-877.8	0	0	Down	960	0	87.68	0	87.68	promoter	-397
XM_006513076.3	Kiss1r	chr10	79917257	79924088	+	chr10:79916381-79917340	-877.8	0	0	Down	960	0	87.68	0	87.68	promoter	-397
XM_006513080.3	Kiss1r	chr10	79917257	79922184	+	chr10:79916381-79917340	-877.8	0	0	Down	960	0	87.68	0	87.68	promoter	-397
NR_108102.1	Glb1	chr9	114401077	114474379	+	chr9:114400721-114401160	-877.8	0	0	Down	440	0	87.68	0	87.68	promoter	-137
NR_108101.1	Glb1	chr9	114401077	114474379	+	chr9:114400721-114401160	-877.8	0	0	Down	440	0	87.68	0	87.68	promoter	-137
NM_009752.2	Glb1	chr9	114401077	114474379	+	chr9:114400721-114401160	-877.8	0	0	Down	440	0	87.68	0	87.68	promoter	-137
NM_001200002.1	Tmppe	chr9	114401094	114411201	+	chr9:114400721-114401160	-877.8	0	0	Down	440	0	87.68	0	87.68	promoter	-154
XR_001782238.1	LOC108168354	chr17	11990884	11961662	-	chr17:11989001-11989940	-877.8	0	0	Down	940	0	87.68	0	87.68	promoter	1414
NR_109835.1	Mir692-2	chr4	125504748	125504857	+	chr4:125503781-125505140	-877.8	0	0	Down	1360	0	87.68	0	87.68	promoter	-288
XM_011240915.1	Fkbp6	chr5	135351229	135291703	-	chr5:135351261-135352280	-877.8	0	0	Down	1020	0	87.68	0	87.68	promoter	-541
XM_011240913.1	Fkbp6	chr5	135351227	135291703	-	chr5:135351261-135352280	-877.8	0	0	Down	1020	0	87.68	0	87.68	promoter	-543
XM_006504412.3	Trim50	chr5	135351872	135367903	+	chr5:135351261-135352280	-877.8	0	0	Down	1020	0	87.68	0	87.68	promoter	-102
XM_006504411.3	Trim50	chr5	135351872	135367903	+	chr5:135351261-135352280	-877.8	0	0	Down	1020	0	87.68	0	87.68	promoter	-102
XM_017321189.1	Fkbp6	chr5	135351810	135291703	-	chr5:135351261-135352280	-877.8	0	0	Down	1020	0	87.68	0	87.68	promoter	40
XM_017321190.1	Fkbp6	chr5	135351296	135291703	-	chr5:135351261-135352280	-877.8	0	0	Down	1020	0	87.68	0	87.68	promoter	-474
NM_178240.2	Trim50	chr5	135353295	135367654	+	chr5:135351261-135352280	-877.8	0	0	Down	1020	0	87.68	0	87.68	promoter	-1525
NM_001277892.1	Fkbp6	chr5	135349875	135337364	-	chr5:135351261-135352280	-877.8	0	0	Down	1020	0	87.68	0	87.68	promoter	-1895
NM_033571.3	Fkbp6	chr5	135350044	135291703	-	chr5:135351261-135352280	-877.8	0	0	Down	1020	0	87.68	0	87.68	promoter	-1726
NM_001277893.1	Fkbp6	chr5	135350044	135291703	-	chr5:135351261-135352280	-877.8	0	0	Down	1020	0	87.68	0	87.68	promoter	-1726
NM_001277891.1	Fkbp6	chr5	135350044	135337364	-	chr5:135351261-135352280	-877.8	0	0	Down	1020	0	87.68	0	87.68	promoter	-1726
XM_006509564.3	Atp13a1	chr8	69791219	69807749	+	chr8:69789421-69790240	-877.8	0	0	Down	820	0	87.68	0	87.68	promoter	-1389
XR_001778408.1	Atp13a1	chr8	69791218	69807749	+	chr8:69789421-69790240	-877.8	0	0	Down	820	0	87.68	0	87.68	promoter	-1388
XR_870491.1	Gm39189	chr8	69791199	69787009	-	chr8:69789421-69790240	-877.8	0	0	Down	820	0	87.68	0	87.68	promoter	1369
XR_379035.3	Atp13a1	chr8	69791218	69803495	+	chr8:69789421-69790240	-877.8	0	0	Down	820	0	87.68	0	87.68	promoter	-1388
NM_133224.2	Atp13a1	chr8	69791162	69807749	+	chr8:69789421-69790240	-877.8	0	0	Down	820	0	87.68	0	87.68	promoter	-1332
XR_385489.2	Gm34606	chr17	26534925	26535422	+	chr17:26536201-26536920	-877.8	0	0	Down	720	0	87.68	0	87.68	promoter	1635
XR_001784574.1	LOC108169016	chr4	147399770	147407631	+	chr4:147400441-147400960	-877.8	0	0	Down	520	0	87.68	0	87.68	promoter	930
NM_133186.3	Steap3	chr1	120265280	120226415	-	chr1:120263741-120264380	-863.7	0	0	Down	640	0	86.27	0	86.27	promoter	1220
XR_001782556.1	Ehbp1l1	chr19	5726461	5708325	-	chr19:5728041-5728880	-863.7	0	0	Down	840	0	86.27	0	86.27	promoter	-1999
NM_181452.2	Fam89b	chr19	5729666	5728086	-	chr19:5728041-5728880	-863.7	0	0	Down	840	0	86.27	0	86.27	promoter	1206
NM_023166.2	Fam89b	chr19	5729666	5728086	-	chr19:5728041-5728880	-863.7	0	0	Down	840	0	86.27	0	86.27	promoter	1206
NM_024227.3	Mrpl28	chr17	26123502	26126613	+	chr17:26124261-26125120	-863.7	0	0	Down	860	0	86.27	0	86.27	promoter	1188
NM_001012638.1	Acd	chr8	105701095	105698158	-	chr8:105698881-105699880	-863.7	0	0	Down	1000	0	86.27	0	86.27	promoter	1715
NM_001286344.1	Pard6a	chr8	105701147	105703494	+	chr8:105698881-105699880	-863.7	0	0	Down	1000	0	86.27	0	86.27	promoter	-1767
NM_001047436.2	Pard6a	chr8	105701147	105703494	+	chr8:105698881-105699880	-863.7	0	0	Down	1000	0	86.27	0	86.27	promoter	-1767
XM_006531174.3	Acd	chr8	105701288	105698156	-	chr8:105698881-105699880	-863.7	0	0	Down	1000	0	86.27	0	86.27	promoter	1908
XM_006531169.2	Acd	chr8	105701288	105698156	-	chr8:105698881-105699880	-863.7	0	0	Down	1000	0	86.27	0	86.27	promoter	1908
XM_011248435.2	Acd	chr8	105701288	105698156	-	chr8:105698881-105699880	-863.7	0	0	Down	1000	0	86.27	0	86.27	promoter	1908
XM_006531175.2	Acd	chr8	105701288	105698156	-	chr8:105698881-105699880	-863.7	0	0	Down	1000	0	86.27	0	86.27	promoter	1908
XM_006531176.2	Acd	chr8	105701288	105698156	-	chr8:105698881-105699880	-863.7	0	0	Down	1000	0	86.27	0	86.27	promoter	1908
XM_017312888.1	Acd	chr8	105700461	105698156	-	chr8:105698881-105699880	-863.7	0	0	Down	1000	0	86.27	0	86.27	promoter	1081
XR_878844.2	Acd	chr8	105701290	105698156	-	chr8:105698881-105699880	-863.7	0	0	Down	1000	0	86.27	0	86.27	promoter	1910
XM_006531170.2	Acd	chr8	105701290	105698156	-	chr8:105698881-105699880	-863.7	0	0	Down	1000	0	86.27	0	86.27	promoter	1910
NM_007531.2	Phb2	chr6	124712288	124716945	+	chr6:124711481-124712320	-863.7	0	0	Down	840	0	86.27	0	86.27	promoter	-388
NM_013536.2	Emg1	chr6	124712178	124704369	-	chr6:124711481-124712320	-863.7	0	0	Down	840	0	86.27	0	86.27	promoter	278
XR_001785095.1	Phb2	chr6	124712272	124716950	+	chr6:124711481-124712320	-863.7	0	0	Down	840	0	86.27	0	86.27	promoter	-372
XM_006504451.3	Lat2	chr5	134616138	134600248	-	chr5:134615201-134616240	-863.7	0	0	Down	1040	0	86.27	0	86.27	promoter	418
XM_006504453.3	Lat2	chr5	134616138	134600248	-	chr5:134615201-134616240	-863.7	0	0	Down	1040	0	86.27	0	86.27	promoter	418
XM_006504455.3	Lat2	chr5	134616138	134600248	-	chr5:134615201-134616240	-863.7	0	0	Down	1040	0	86.27	0	86.27	promoter	418
XM_006504456.3	Lat2	chr5	134616138	134600248	-	chr5:134615201-134616240	-863.7	0	0	Down	1040	0	86.27	0	86.27	promoter	418
NM_020044.3	Lat2	chr5	134615025	134600102	-	chr5:134615201-134616240	-863.7	0	0	Down	1040	0	86.27	0	86.27	promoter	-695
NM_022964.4	Lat2	chr5	134615025	134600102	-	chr5:134615201-134616240	-863.7	0	0	Down	1040	0	86.27	0	86.27	promoter	-695
XM_006498901.3	Nnat	chr2	157558361	157562525	+	chr2:157559901-157560620	-863.7	0	0	Down	720	0	86.27	0	86.27	promoter	1899
NM_180960.3	Nnat	chr2	157560077	157562525	+	chr2:157559901-157560620	-863.7	0	0	Down	720	0	86.27	0	86.27	promoter	183
NM_001291130.1	Nnat	chr2	157560077	157562525	+	chr2:157559901-157560620	-863.7	0	0	Down	720	0	86.27	0	86.27	promoter	183
NM_001291129.1	Nnat	chr2	157560077	157562525	+	chr2:157559901-157560620	-863.7	0	0	Down	720	0	86.27	0	86.27	promoter	183
NM_010923.3	Nnat	chr2	157560077	157562525	+	chr2:157559901-157560620	-863.7	0	0	Down	720	0	86.27	0	86.27	promoter	183
NM_001291128.1	Nnat	chr2	157560077	157562525	+	chr2:157559901-157560620	-863.7	0	0	Down	720	0	86.27	0	86.27	promoter	183
NR_106045.1	Mir7077	chr8	117453022	117453079	+	chr8:117454201-117454960	-863.7	0	0	Down	760	0	86.27	0	86.27	promoter	1558
XM_006524909.3	Spdya	chr17	71551618	71589056	+	chr17:71549841-71550860	-863.7	0	0	Down	1020	0	86.27	0	86.27	promoter	-1268
NM_026381.5	Shisa5	chr9	109054865	109057792	+	chr9:109053001-109054520	-863.7	0	0	Down	1520	0	86.27	0	86.27	promoter	-1105
XM_006512212.3	Shisa5	chr9	109054906	109057724	+	chr9:109053001-109054520	-863.7	0	0	Down	1520	0	86.27	0	86.27	promoter	-1146
XM_006512213.1	Shisa5	chr9	109052858	109057724	+	chr9:109053001-109054520	-863.7	0	0	Down	1520	0	86.27	0	86.27	promoter	902
NM_144509.2	Arl6ip4	chr5	124116107	124118195	+	chr5:124116481-124117820	-863.7	0	0	Down	1340	0	86.27	0	86.27	promoter	1043
XM_017313844.1	Pcnt	chr10	76426870	76351263	-	chr10:76427361-76428360	-863.7	0	0	Down	1000	0	86.27	0	86.27	promoter	-990
NM_025912.4	Fam210b	chr2	172345576	172355749	+	chr2:172344341-172345620	-863.7	0	0	Down	1280	0	86.27	0	86.27	promoter	-596
XM_006500059.1	Fam210b	chr2	172345569	172355749	+	chr2:172344341-172345620	-863.7	0	0	Down	1280	0	86.27	0	86.27	promoter	-589
NM_017464.5	Nedd9	chr13	41359001	41309915	-	chr13:41359821-41360300	-863.7	0	0	Down	480	0	86.27	0	86.27	promoter	-1059
XM_017317159.1	Heg1	chr16	33725078	33771576	+	chr16:33725901-33726960	-863.7	0	0	Down	1060	0	86.27	0	86.27	promoter	1352
XM_017321850.1	Gm40368	chr6	47656372	47660430	+	chr6:47656501-47656980	-863.7	0	0	Down	480	0	86.27	0	86.27	promoter	368
XM_017321849.1	Gm40368	chr6	47656372	47660430	+	chr6:47656501-47656980	-863.7	0	0	Down	480	0	86.27	0	86.27	promoter	368
NR_002841.1	Rn4.5s	chr6	47655094	47654920	-	chr6:47656501-47656980	-863.7	0	0	Down	480	0	86.27	0	86.27	promoter	-1646
XR_001785227.1	Gm40368	chr6	47656369	47657774	+	chr6:47656501-47656980	-863.7	0	0	Down	480	0	86.27	0	86.27	promoter	371
NM_016916.3	Blcap	chr2	157566361	157556361	-	chr2:157567601-157568440	-863.7	0	0	Down	840	0	86.27	0	86.27	promoter	-1659
XM_006499900.2	Blcap	chr2	157566460	157556361	-	chr2:157567601-157568440	-863.7	0	0	Down	840	0	86.27	0	86.27	promoter	-1560
XM_011250903.2	Myh14	chr7	44669600	44605802	-	chr7:44668701-44669520	-863.7	0	0	Down	820	0	86.27	0	86.27	promoter	490
XR_001778108.1	2310016G11Rik	chr7	44668150	44677829	+	chr7:44668701-44669520	-863.7	0	0	Down	820	0	86.27	0	86.27	promoter	960
XR_001778107.1	2310016G11Rik	chr7	44668150	44672124	+	chr7:44668701-44669520	-863.7	0	0	Down	820	0	86.27	0	86.27	promoter	960
XR_001778109.1	2310016G11Rik	chr7	44668150	44670138	+	chr7:44668701-44669520	-863.7	0	0	Down	820	0	86.27	0	86.27	promoter	960
NM_001271540.1	Myh14	chr7	44670843	44605802	-	chr7:44668701-44669520	-863.7	0	0	Down	820	0	86.27	0	86.27	promoter	1733
XM_011250902.2	Myh14	chr7	44669453	44605802	-	chr7:44668701-44669520	-863.7	0	0	Down	820	0	86.27	0	86.27	promoter	343
XM_017312313.1	Myh14	chr7	44668133	44605802	-	chr7:44668701-44669520	-863.7	0	0	Down	820	0	86.27	0	86.27	promoter	-977
XR_391420.3	2310016G11Rik	chr7	44668150	44677918	+	chr7:44668701-44669520	-863.7	0	0	Down	820	0	86.27	0	86.27	promoter	960
NM_030720.1	Gpr84	chr15	103310438	103308234	-	chr15:103308361-103309060	-863.7	0	0	Down	700	0	86.27	0	86.27	promoter	1728
XR_384180.3	Gm32994	chr15	74672785	74680412	+	chr15:74671061-74672020	-863.7	0	0	Down	960	0	86.27	0	86.27	promoter	-1245
XR_875413.2	Gm32994	chr15	74672785	74704436	+	chr15:74671061-74672020	-863.7	0	0	Down	960	0	86.27	0	86.27	promoter	-1245
XR_001781687.1	Gm32994	chr15	74672785	74704436	+	chr15:74671061-74672020	-863.7	0	0	Down	960	0	86.27	0	86.27	promoter	-1245
XR_384179.3	Gm32994	chr15	74672785	74704436	+	chr15:74671061-74672020	-863.7	0	0	Down	960	0	86.27	0	86.27	promoter	-1245
XR_875411.2	Gm32994	chr15	74672785	74704436	+	chr15:74671061-74672020	-863.7	0	0	Down	960	0	86.27	0	86.27	promoter	-1245
XR_875412.2	Gm32994	chr15	74672785	74704436	+	chr15:74671061-74672020	-863.7	0	0	Down	960	0	86.27	0	86.27	promoter	-1245
XR_001781686.1	Gm32994	chr15	74672785	74704436	+	chr15:74671061-74672020	-863.7	0	0	Down	960	0	86.27	0	86.27	promoter	-1245
XR_875414.2	Gm32994	chr15	74672785	74712171	+	chr15:74671061-74672020	-863.7	0	0	Down	960	0	86.27	0	86.27	promoter	-1245
NM_018790.3	Arc	chr15	74672570	74669080	-	chr15:74671061-74672020	-863.7	0	0	Down	960	0	86.27	0	86.27	promoter	1030
NM_001276684.1	Arc	chr15	74672570	74669080	-	chr15:74671061-74672020	-863.7	0	0	Down	960	0	86.27	0	86.27	promoter	1030
NR_130791.1	2400006E01Rik	chr3	41528474	41500930	-	chr3:41529641-41530620	-863.7	0	0	Down	980	0	86.27	0	86.27	promoter	-1656
XM_006524681.2	Mocs1	chr17	49439515	49455435	+	chr17:49440521-49441160	-849.5	0	0	Down	640	0	84.85	0	84.85	promoter	1325
XR_001784574.1	LOC108169016	chr4	147399770	147407631	+	chr4:147401121-147401520	-849.5	0	0	Down	400	0	84.85	0	84.85	promoter	1550
XM_006499538.3	Kcng1	chr2	168281151	168260109	-	chr2:168282421-168283300	-849.5	0	0	Down	880	0	84.85	0	84.85	promoter	-1709
XM_006499539.3	Kcng1	chr2	168281802	168260109	-	chr2:168282421-168283300	-849.5	0	0	Down	880	0	84.85	0	84.85	promoter	-1058
NM_175417.4	Adtrp	chr13	41847488	41763147	-	chr13:41846661-41847120	-849.5	0	0	Down	460	0	84.85	0	84.85	promoter	598
NM_001145875.1	Adtrp	chr13	41847616	41763147	-	chr13:41846661-41847120	-849.5	0	0	Down	460	0	84.85	0	84.85	promoter	726
NM_001310521.1	Ankrd23	chr1	36536556	36530192	-	chr1:36534441-36535120	-849.5	0	0	Down	680	0	84.85	0	84.85	promoter	1776
NM_153502.4	Ankrd23	chr1	36535739	36530192	-	chr1:36534441-36535120	-849.5	0	0	Down	680	0	84.85	0	84.85	promoter	959
XR_001785290.1	E230015B07Rik	chr6	87675831	87681094	+	chr6:87674181-87674620	-849.5	0	0	Down	440	0	84.85	0	84.85	promoter	-1431
XR_377102.1	Gusb	chr5	130003044	129989010	-	chr5:130002561-130003200	-849.5	0	0	Down	640	0	84.85	0	84.85	promoter	164
NM_010368.1	Gusb	chr5	130002828	129989020	-	chr5:130002561-130003200	-849.5	0	0	Down	640	0	84.85	0	84.85	promoter	-52
XM_006504342.2	Gusb	chr5	130002881	129989022	-	chr5:130002561-130003200	-849.5	0	0	Down	640	0	84.85	0	84.85	promoter	1
NR_130332.1	Mir669n	chr3	115979901	115979955	+	chr3:115979441-115979920	-849.5	0	0	Down	480	0	84.85	0	84.85	promoter	-221
XM_006505141.2	Fscn3	chr6	28427869	28439398	+	chr6:28425441-28426680	-849.5	0	0	Down	1240	0	84.85	0	84.85	promoter	-1809
NM_019569.2	Fscn3	chr6	28427900	28438622	+	chr6:28425441-28426680	-849.5	0	0	Down	1240	0	84.85	0	84.85	promoter	-1840
XR_375210.3	Gm14317	chr2	164555584	164559748	+	chr2:164555021-164556080	-849.5	0	0	Down	1060	0	84.85	0	84.85	promoter	-34
XR_375209.3	Gm14317	chr2	164555585	164559748	+	chr2:164555021-164556080	-849.5	0	0	Down	1060	0	84.85	0	84.85	promoter	-35
NR_045048.1	Gm19990	chr12	56253242	56266381	+	chr12:56252181-56253000	-849.5	0	0	Down	820	0	84.85	0	84.85	promoter	-652
NR_033462.1	Gm10494	chr17	79510486	79506048	-	chr17:79509801-79510460	-849.5	0	0	Down	660	0	84.85	0	84.85	promoter	356
XM_006521150.2	Ncaph2	chr15	89355723	89371586	+	chr15:89355201-89355920	-849.5	0	0	Down	720	0	84.85	0	84.85	promoter	-163
NM_001271600.1	Ncaph2	chr15	89355718	89372850	+	chr15:89355201-89355920	-849.5	0	0	Down	720	0	84.85	0	84.85	promoter	-158
NR_073376.1	Ncaph2	chr15	89355718	89372850	+	chr15:89355201-89355920	-849.5	0	0	Down	720	0	84.85	0	84.85	promoter	-158
NM_001115132.2	Ncaph2	chr15	89355718	89372850	+	chr15:89355201-89355920	-849.5	0	0	Down	720	0	84.85	0	84.85	promoter	-158
NM_001271601.1	Ncaph2	chr15	89355718	89372850	+	chr15:89355201-89355920	-849.5	0	0	Down	720	0	84.85	0	84.85	promoter	-158
XM_006521149.1	Ncaph2	chr15	89355740	89371580	+	chr15:89355201-89355920	-849.5	0	0	Down	720	0	84.85	0	84.85	promoter	-180
NM_178919.4	Lmf2	chr15	89355659	89351003	-	chr15:89355201-89355920	-849.5	0	0	Down	720	0	84.85	0	84.85	promoter	99
XR_001781551.1	Ncaph2	chr15	89355726	89371237	+	chr15:89355201-89355920	-849.5	0	0	Down	720	0	84.85	0	84.85	promoter	-166
XR_001781550.1	Ncaph2	chr15	89355726	89372827	+	chr15:89355201-89355920	-849.5	0	0	Down	720	0	84.85	0	84.85	promoter	-166
NM_201371.2	Prmt8	chr6	127769159	127689008	-	chr6:127766701-127767680	-849.5	0	0	Down	980	0	84.85	0	84.85	promoter	1969
NM_029594.1	Il31	chr5	123482101	123480152	-	chr5:123480421-123481920	-849.5	0	0	Down	1500	0	84.85	0	84.85	promoter	931
XM_006530498.1	Il31	chr5	123482634	123480148	-	chr5:123480421-123481920	-849.5	0	0	Down	1500	0	84.85	0	84.85	promoter	1464
NR_028285.1	2210417A02Rik	chr5	148741839	148743139	+	chr5:148739341-148740780	-849.5	0	0	Down	1440	0	84.85	0	84.85	promoter	-1779
NM_007959.2	Etv2	chr7	30635852	30633615	-	chr7:30635681-30636740	-849.5	0	0	Down	1060	0	84.85	0	84.85	promoter	-358
XM_006539541.2	Etv2	chr7	30636509	30633617	-	chr7:30635681-30636740	-849.5	0	0	Down	1060	0	84.85	0	84.85	promoter	299
XM_006539542.2	Etv2	chr7	30636509	30633617	-	chr7:30635681-30636740	-849.5	0	0	Down	1060	0	84.85	0	84.85	promoter	299
NM_001164581.1	Zfp961	chr8	71951065	71970333	+	chr8:71951321-71952560	-849.5	0	0	Down	1240	0	84.85	0	84.85	promoter	875
XM_006509667.1	Zfp961	chr8	71951071	71970333	+	chr8:71951321-71952560	-849.5	0	0	Down	1240	0	84.85	0	84.85	promoter	869
XM_017316699.1	Pla2g6	chr15	79304906	79286227	-	chr15:79303421-79304640	-849.5	0	0	Down	1220	0	84.85	0	84.85	promoter	876
XM_006502252.3	Rapgef2	chr3	79182458	79062510	-	chr3:79181181-79182080	-849.5	0	0	Down	900	0	84.85	0	84.85	promoter	828
NM_001284359.1	Nprl3	chr11	32267707	32231962	-	chr11:32267901-32268560	-849.5	0	0	Down	660	0	84.85	0	84.85	promoter	-523
NM_181569.3	Nprl3	chr11	32267707	32231962	-	chr11:32267901-32268560	-849.5	0	0	Down	660	0	84.85	0	84.85	promoter	-523
NM_001284360.1	Nprl3	chr11	32267707	32231962	-	chr11:32267901-32268560	-849.5	0	0	Down	660	0	84.85	0	84.85	promoter	-523
NR_104306.1	Nprl3	chr11	32267707	32231962	-	chr11:32267901-32268560	-849.5	0	0	Down	660	0	84.85	0	84.85	promoter	-523
NM_011848.4	Nek3	chr8	22166435	22128282	-	chr8:22165941-22166740	-849.5	0	0	Down	800	0	84.85	0	84.85	promoter	95
XR_378786.2	Nek3	chr8	22167001	22132156	-	chr8:22165941-22166740	-849.5	0	0	Down	800	0	84.85	0	84.85	promoter	661
XM_006509111.3	Nek3	chr8	22166996	22128282	-	chr8:22165941-22166740	-849.5	0	0	Down	800	0	84.85	0	84.85	promoter	656
XR_378785.3	Nek3	chr8	22167002	22128685	-	chr8:22165941-22166740	-849.5	0	0	Down	800	0	84.85	0	84.85	promoter	662
XM_006531810.3	Efemp2	chr19	5474663	5481853	+	chr19:5473761-5474560	-849.5	0	0	Down	800	0	84.85	0	84.85	promoter	-503
XR_001782605.1	Efemp2	chr19	5474653	5481853	+	chr19:5473761-5474560	-849.5	0	0	Down	800	0	84.85	0	84.85	promoter	-493
XR_001782606.1	Efemp2	chr19	5474652	5480674	+	chr19:5473761-5474560	-849.5	0	0	Down	800	0	84.85	0	84.85	promoter	-492
NM_021474.3	Efemp2	chr19	5474689	5481854	+	chr19:5473761-5474560	-849.5	0	0	Down	800	0	84.85	0	84.85	promoter	-529
NM_001164352.1	Efemp2	chr19	5474734	5481854	+	chr19:5473761-5474560	-849.5	0	0	Down	800	0	84.85	0	84.85	promoter	-574
XM_006531809.1	Efemp2	chr19	5473959	5481853	+	chr19:5473761-5474560	-849.5	0	0	Down	800	0	84.85	0	84.85	promoter	201
XM_006531808.1	Efemp2	chr19	5473959	5481853	+	chr19:5473761-5474560	-849.5	0	0	Down	800	0	84.85	0	84.85	promoter	201
XM_006531807.1	Efemp2	chr19	5473959	5481853	+	chr19:5473761-5474560	-849.5	0	0	Down	800	0	84.85	0	84.85	promoter	201
NM_027873.2	Ubiad1	chr4	148444751	148434496	-	chr4:148443821-148444420	-849.5	0	0	Down	600	0	84.85	0	84.85	promoter	631
NM_181664.2	Crip3	chr17	46428941	46431771	+	chr17:46429221-46429780	-849.5	0	0	Down	560	0	84.85	0	84.85	promoter	559
NM_053250.2	Crip3	chr17	46428941	46431771	+	chr17:46429221-46429780	-849.5	0	0	Down	560	0	84.85	0	84.85	promoter	559
XM_006523496.3	Crip3	chr17	46428194	46430775	+	chr17:46429221-46429780	-849.5	0	0	Down	560	0	84.85	0	84.85	promoter	1306
XM_006523492.1	Crip3	chr17	46429000	46431780	+	chr17:46429221-46429780	-849.5	0	0	Down	560	0	84.85	0	84.85	promoter	500
XM_006523495.2	Crip3	chr17	46428909	46431780	+	chr17:46429221-46429780	-849.5	0	0	Down	560	0	84.85	0	84.85	promoter	591
XM_006523494.1	Crip3	chr17	46428925	46431780	+	chr17:46429221-46429780	-849.5	0	0	Down	560	0	84.85	0	84.85	promoter	575
XM_006523493.1	Crip3	chr17	46428931	46431780	+	chr17:46429221-46429780	-849.5	0	0	Down	560	0	84.85	0	84.85	promoter	569
XM_006523491.1	Crip3	chr17	46428194	46431780	+	chr17:46429221-46429780	-849.5	0	0	Down	560	0	84.85	0	84.85	promoter	1306
XM_006523490.1	Crip3	chr17	46428194	46431780	+	chr17:46429221-46429780	-849.5	0	0	Down	560	0	84.85	0	84.85	promoter	1306
XR_385264.1	Crip3	chr17	46428194	46431780	+	chr17:46429221-46429780	-849.5	0	0	Down	560	0	84.85	0	84.85	promoter	1306
XM_006523489.1	Crip3	chr17	46428194	46431780	+	chr17:46429221-46429780	-849.5	0	0	Down	560	0	84.85	0	84.85	promoter	1306
NR_106196.1	Mir8116	chr5	137293779	137293876	+	chr5:137293661-137295040	-849.5	0	0	Down	1380	0	84.85	0	84.85	promoter	571
NM_027356.2	Ufsp1	chr5	137294668	137295664	+	chr5:137293661-137295040	-849.5	0	0	Down	1380	0	84.85	0	84.85	promoter	-318
NM_001161667.1	Acox2	chr14	8258839	8225510	-	chr14:8257961-8258440	-849.5	0	0	Down	480	0	84.85	0	84.85	promoter	639
NM_053115.2	Acox2	chr14	8259019	8225510	-	chr14:8257961-8258440	-849.5	0	0	Down	480	0	84.85	0	84.85	promoter	819
XM_006518108.3	Acox2	chr14	8258103	8225510	-	chr14:8257961-8258440	-849.5	0	0	Down	480	0	84.85	0	84.85	promoter	-97
XM_011250649.2	Fxyd1	chr7	31055869	31051677	-	chr7:31055361-31055820	-849.5	0	0	Down	460	0	84.85	0	84.85	promoter	279
XM_011250652.2	Fxyd1	chr7	31055482	31051677	-	chr7:31055361-31055820	-849.5	0	0	Down	460	0	84.85	0	84.85	promoter	-108
XM_011250650.2	Fxyd1	chr7	31055874	31051677	-	chr7:31055361-31055820	-849.5	0	0	Down	460	0	84.85	0	84.85	promoter	284
NM_194321.2	Fxyd1	chr7	31054853	31051677	-	chr7:31055361-31055820	-849.5	0	0	Down	460	0	84.85	0	84.85	promoter	-737
NM_052991.4	Fxyd1	chr7	31054853	31051677	-	chr7:31055361-31055820	-849.5	0	0	Down	460	0	84.85	0	84.85	promoter	-737
XM_011250648.1	Fxyd1	chr7	31055292	31051677	-	chr7:31055361-31055820	-849.5	0	0	Down	460	0	84.85	0	84.85	promoter	-298
XM_011250651.1	Fxyd1	chr7	31054845	31051677	-	chr7:31055361-31055820	-849.5	0	0	Down	460	0	84.85	0	84.85	promoter	-745
XM_006540219.3	Fxyd1	chr7	31055265	31051681	-	chr7:31055361-31055820	-849.5	0	0	Down	460	0	84.85	0	84.85	promoter	-325
XM_006540218.3	Fxyd1	chr7	31055262	31051677	-	chr7:31055361-31055820	-849.5	0	0	Down	460	0	84.85	0	84.85	promoter	-328
NM_052992.3	Fxyd1	chr7	31055656	31051677	-	chr7:31055361-31055820	-849.5	0	0	Down	460	0	84.85	0	84.85	promoter	66
NM_019503.4	Fxyd1	chr7	31055656	31051677	-	chr7:31055361-31055820	-849.5	0	0	Down	460	0	84.85	0	84.85	promoter	66
XM_006514333.3	Misp	chr10	79824593	79830452	+	chr10:79825361-79826240	-849.5	0	0	Down	880	0	84.85	0	84.85	promoter	1207
XM_006514332.3	Misp	chr10	79824756	79830452	+	chr10:79825361-79826240	-849.5	0	0	Down	880	0	84.85	0	84.85	promoter	1044
NM_009967.2	Crygs	chr16	22811410	22805202	-	chr16:22810381-22811040	-849.5	0	0	Down	660	0	84.85	0	84.85	promoter	700
NM_001127188.2	Zfp534	chr4	147702631	147674224	-	chr4:147701981-147702820	-849.5	0	0	Down	840	0	84.85	0	84.85	promoter	231
XR_381991.3	Gm30298	chr12	112693502	112703753	+	chr12:112693261-112693960	-849.5	0	0	Down	700	0	84.85	0	84.85	promoter	108
XR_381990.2	Gm30238	chr12	112695441	112690983	-	chr12:112693261-112693960	-849.5	0	0	Down	700	0	84.85	0	84.85	promoter	1831
NM_001013749.2	Tmem151b	chr17	45549677	45541939	-	chr17:45548821-45550060	-849.5	0	0	Down	1240	0	84.85	0	84.85	promoter	237
XM_006523970.3	Tmem151b	chr17	45547989	45541955	-	chr17:45548821-45550060	-849.5	0	0	Down	1240	0	84.85	0	84.85	promoter	-1451
NM_011892.3	Sgcg	chr14	61258490	61219114	-	chr14:61259961-61260860	-849.5	0	0	Down	900	0	84.85	0	84.85	promoter	-1920
XM_011242276.2	D130040H23Rik	chr8	69271053	69303384	+	chr8:69270361-69271280	-849.5	0	0	Down	920	0	84.85	0	84.85	promoter	-233
XM_011242279.2	D130040H23Rik	chr8	69271052	69303384	+	chr8:69270361-69271280	-849.5	0	0	Down	920	0	84.85	0	84.85	promoter	-232
XM_011242278.2	D130040H23Rik	chr8	69271052	69303384	+	chr8:69270361-69271280	-849.5	0	0	Down	920	0	84.85	0	84.85	promoter	-232
XM_011242277.2	D130040H23Rik	chr8	69271052	69303384	+	chr8:69270361-69271280	-849.5	0	0	Down	920	0	84.85	0	84.85	promoter	-232
XM_011242280.2	D130040H23Rik	chr8	69271052	69303384	+	chr8:69270361-69271280	-849.5	0	0	Down	920	0	84.85	0	84.85	promoter	-232
NM_172491.2	D130040H23Rik	chr8	69271079	69303375	+	chr8:69270361-69271280	-849.5	0	0	Down	920	0	84.85	0	84.85	promoter	-259
XM_006529877.1	2310007B03Rik	chr1	93160957	93151353	-	chr1:93161041-93162300	-849.5	0	0	Down	1260	0	84.85	0	84.85	promoter	-713
NM_001159940.1	2310007B03Rik	chr1	93160870	93151354	-	chr1:93161041-93162300	-849.5	0	0	Down	1260	0	84.85	0	84.85	promoter	-800
NM_172411.4	2310007B03Rik	chr1	93160948	93151354	-	chr1:93161041-93162300	-849.5	0	0	Down	1260	0	84.85	0	84.85	promoter	-722
XM_006529878.3	2310007B03Rik	chr1	93160935	93151353	-	chr1:93161041-93162300	-849.5	0	0	Down	1260	0	84.85	0	84.85	promoter	-735
NM_026559.3	Txndc17	chr11	72207553	72210487	+	chr11:72206401-72207100	-849.5	0	0	Down	700	0	84.85	0	84.85	promoter	-803
XR_001780069.1	4933427D14Rik	chr11	72207466	72154096	-	chr11:72206401-72207100	-849.5	0	0	Down	700	0	84.85	0	84.85	promoter	716
XM_006534374.2	4933427D14Rik	chr11	72207454	72154096	-	chr11:72206401-72207100	-849.5	0	0	Down	700	0	84.85	0	84.85	promoter	704
XM_006534367.2	4933427D14Rik	chr11	72207454	72154096	-	chr11:72206401-72207100	-849.5	0	0	Down	700	0	84.85	0	84.85	promoter	704
XM_017314813.1	4933427D14Rik	chr11	72206327	72154096	-	chr11:72206401-72207100	-849.5	0	0	Down	700	0	84.85	0	84.85	promoter	-423
XM_006534370.3	4933427D14Rik	chr11	72207167	72154096	-	chr11:72206401-72207100	-849.5	0	0	Down	700	0	84.85	0	84.85	promoter	417
XM_006534372.3	4933427D14Rik	chr11	72207167	72154096	-	chr11:72206401-72207100	-849.5	0	0	Down	700	0	84.85	0	84.85	promoter	417
XR_388544.3	4933427D14Rik	chr11	72207465	72158949	-	chr11:72206401-72207100	-849.5	0	0	Down	700	0	84.85	0	84.85	promoter	715
XR_388546.3	4933427D14Rik	chr11	72207470	72154096	-	chr11:72206401-72207100	-849.5	0	0	Down	700	0	84.85	0	84.85	promoter	720
XM_006534368.3	4933427D14Rik	chr11	72207412	72154096	-	chr11:72206401-72207100	-849.5	0	0	Down	700	0	84.85	0	84.85	promoter	662
XR_001780070.1	4933427D14Rik	chr11	72207465	72154096	-	chr11:72206401-72207100	-849.5	0	0	Down	700	0	84.85	0	84.85	promoter	715
XR_001780071.1	4933427D14Rik	chr11	72207465	72154096	-	chr11:72206401-72207100	-849.5	0	0	Down	700	0	84.85	0	84.85	promoter	715
XR_377767.3	Gm31391	chr6	72676525	72686530	+	chr6:72677441-72677900	-849.5	0	0	Down	460	0	84.85	0	84.85	promoter	1145
XR_389792.2	Gm26608	chr5	28056032	28054946	-	chr5:28054621-28055440	-849.5	0	0	Down	820	0	84.85	0	84.85	promoter	1002
XR_882161.2	Gm32633	chr7	63986226	64024758	+	chr7:63987041-63988160	-849.5	0	0	Down	1120	0	84.85	0	84.85	promoter	1374
XR_882164.2	Gm32633	chr7	63988297	64024758	+	chr7:63987041-63988160	-849.5	0	0	Down	1120	0	84.85	0	84.85	promoter	-697
NM_001040700.2	BC051019	chr7	109723771	109712180	-	chr7:109724401-109725600	-849.5	0	0	Down	1200	0	84.85	0	84.85	promoter	-1229
XM_006508052.3	BC051019	chr7	109723933	109712180	-	chr7:109724401-109725600	-849.5	0	0	Down	1200	0	84.85	0	84.85	promoter	-1067
NM_020289.2	Olfr544	chr7	102488307	102484113	-	chr7:102486781-102487720	-849.5	0	0	Down	940	0	84.85	0	84.85	promoter	1057
XM_017319342.1	Adamtsl2	chr2	27079339	27102879	+	chr2:27080181-27081180	-849.5	0	0	Down	1000	0	84.85	0	84.85	promoter	1341
NM_029981.1	Adamtsl2	chr2	27079380	27108613	+	chr2:27080181-27081180	-849.5	0	0	Down	1000	0	84.85	0	84.85	promoter	1300
XM_006498439.3	Adamtsl2	chr2	27079339	27102796	+	chr2:27080181-27081180	-849.5	0	0	Down	1000	0	84.85	0	84.85	promoter	1341
NM_173444.2	Nbeal1	chr1	60180598	60334705	+	chr1:60180221-60180720	-835.4	0	0	Down	500	0	83.44	0	83.44	promoter	-128
XM_006496034.3	Nbeal1	chr1	60180498	60338328	+	chr1:60180221-60180720	-835.4	0	0	Down	500	0	83.44	0	83.44	promoter	-28
XM_006496037.3	Nbeal1	chr1	60180498	60338328	+	chr1:60180221-60180720	-835.4	0	0	Down	500	0	83.44	0	83.44	promoter	-28
XM_011238527.2	Nbeal1	chr1	60180498	60338328	+	chr1:60180221-60180720	-835.4	0	0	Down	500	0	83.44	0	83.44	promoter	-28
XM_006496029.3	Nbeal1	chr1	60180498	60338328	+	chr1:60180221-60180720	-835.4	0	0	Down	500	0	83.44	0	83.44	promoter	-28
XM_006496028.3	Nbeal1	chr1	60180749	60338328	+	chr1:60180221-60180720	-835.4	0	0	Down	500	0	83.44	0	83.44	promoter	-279
XM_006496038.3	Nbeal1	chr1	60180496	60281290	+	chr1:60180221-60180720	-835.4	0	0	Down	500	0	83.44	0	83.44	promoter	-26
XM_006496030.3	Nbeal1	chr1	60178624	60338328	+	chr1:60180221-60180720	-835.4	0	0	Down	500	0	83.44	0	83.44	promoter	1846
XM_006496032.3	Nbeal1	chr1	60178624	60338328	+	chr1:60180221-60180720	-835.4	0	0	Down	500	0	83.44	0	83.44	promoter	1846
XM_006496033.3	Nbeal1	chr1	60179475	60338328	+	chr1:60180221-60180720	-835.4	0	0	Down	500	0	83.44	0	83.44	promoter	995
XM_006496031.3	Nbeal1	chr1	60179475	60338328	+	chr1:60180221-60180720	-835.4	0	0	Down	500	0	83.44	0	83.44	promoter	995
XM_006496035.3	Nbeal1	chr1	60180318	60338328	+	chr1:60180221-60180720	-835.4	0	0	Down	500	0	83.44	0	83.44	promoter	152
XM_017319904.1	LOC101056073	chr4	145513058	145538956	+	chr4:145514661-145515100	-835.4	0	0	Down	440	0	83.44	0	83.44	promoter	1822
NM_011697.3	Vegfb	chr19	6987651	6982471	-	chr19:6988421-6989800	-835.4	0	0	Down	1380	0	83.44	0	83.44	promoter	-1459
NM_001185164.1	Vegfb	chr19	6987651	6982471	-	chr19:6988421-6989800	-835.4	0	0	Down	1380	0	83.44	0	83.44	promoter	-1459
XR_389144.2	Gm31724	chr11	114559736	114525151	-	chr11:114557801-114558460	-835.4	0	0	Down	660	0	83.44	0	83.44	promoter	1606
NM_148927.2	Plekha4	chr7	45526329	45554229	+	chr7:45524541-45525680	-835.4	0	0	Down	1140	0	83.44	0	83.44	promoter	-1219
NM_008654.2	Ppp1r15a	chr7	45526268	45522916	-	chr7:45524541-45525680	-835.4	0	0	Down	1140	0	83.44	0	83.44	promoter	1158
XM_006538575.1	Hspg2	chr4	137468763	137570630	+	chr4:137466541-137467340	-835.4	0	0	Down	800	0	83.44	0	83.44	promoter	-1823
XM_006538573.1	Hspg2	chr4	137468763	137570630	+	chr4:137466541-137467340	-835.4	0	0	Down	800	0	83.44	0	83.44	promoter	-1823
NM_008305.3	Hspg2	chr4	137468802	137570630	+	chr4:137466541-137467340	-835.4	0	0	Down	800	0	83.44	0	83.44	promoter	-1862
XR_881513.1	Gm13010	chr4	137467142	137436580	-	chr4:137466541-137467340	-835.4	0	0	Down	800	0	83.44	0	83.44	promoter	202
XM_006509135.2	6430573F11Rik	chr8	36457559	36514569	+	chr8:36457441-36458580	-835.4	0	0	Down	1140	0	83.44	0	83.44	promoter	451
XM_006509138.2	6430573F11Rik	chr8	36457547	36514569	+	chr8:36457441-36458580	-835.4	0	0	Down	1140	0	83.44	0	83.44	promoter	463
XM_006509133.2	6430573F11Rik	chr8	36457547	36514569	+	chr8:36457441-36458580	-835.4	0	0	Down	1140	0	83.44	0	83.44	promoter	463
XM_006509136.3	6430573F11Rik	chr8	36457285	36514569	+	chr8:36457441-36458580	-835.4	0	0	Down	1140	0	83.44	0	83.44	promoter	725
XM_006508712.3	Mcf2l	chr8	12926172	13020509	+	chr8:12926781-12927600	-835.4	0	0	Down	820	0	83.44	0	83.44	promoter	1018
XM_006508721.3	Mcf2l	chr8	12926361	13018177	+	chr8:12926781-12927600	-835.4	0	0	Down	820	0	83.44	0	83.44	promoter	829
XM_006508711.3	Mcf2l	chr8	12926361	13020509	+	chr8:12926781-12927600	-835.4	0	0	Down	820	0	83.44	0	83.44	promoter	829
XM_006530287.3	Tmem119	chr5	113796523	113793728	-	chr5:113797161-113798140	-835.4	0	0	Down	980	0	83.44	0	83.44	promoter	-1127
XM_006529690.3	Sctr	chr1	120044679	120063539	+	chr1:120044221-120045580	-835.4	0	0	Down	1360	0	83.44	0	83.44	promoter	221
XM_011241010.1	Zkscan5	chr5	145217958	145221752	+	chr5:145215841-145216540	-835.4	0	0	Down	700	0	83.44	0	83.44	promoter	-1768
XM_006504822.2	Zkscan5	chr5	145217958	145221752	+	chr5:145215841-145216540	-835.4	0	0	Down	700	0	83.44	0	83.44	promoter	-1768
XM_006509941.3	Grik4	chr9	42945154	42520448	-	chr9:42946481-42947020	-835.4	0	0	Down	540	0	83.44	0	83.44	promoter	-1596
XR_379315.3	Gm36648	chr9	42947707	42949580	+	chr9:42946481-42947020	-835.4	0	0	Down	540	0	83.44	0	83.44	promoter	-957
XR_379314.3	Gm36648	chr9	42947707	42949580	+	chr9:42946481-42947020	-835.4	0	0	Down	540	0	83.44	0	83.44	promoter	-957
XM_017313104.1	Grik4	chr9	42945149	42520448	-	chr9:42946481-42947020	-835.4	0	0	Down	540	0	83.44	0	83.44	promoter	-1601
XR_875480.1	Gm41358	chr15	79310514	79311388	+	chr15:79311161-79312140	-835.4	0	0	Down	980	0	83.44	0	83.44	promoter	1136
XM_006533156.3	Traf4	chr11	78165569	78158497	-	chr11:78163781-78164640	-835.4	0	0	Down	860	0	83.44	0	83.44	promoter	1359
NM_009423.4	Traf4	chr11	78165550	78158422	-	chr11:78163781-78164640	-835.4	0	0	Down	860	0	83.44	0	83.44	promoter	1340
NM_001030291.1	Enpp7	chr11	118988187	118992841	+	chr11:118987921-118988640	-835.4	0	0	Down	720	0	83.44	0	83.44	promoter	93
XM_006533258.2	Enpp7	chr11	118988107	118993270	+	chr11:118987921-118988640	-835.4	0	0	Down	720	0	83.44	0	83.44	promoter	173
XR_874178.1	Gm3667	chr14	6889909	6874260	-	chr14:6889881-6890480	-835.4	0	0	Down	600	0	83.44	0	83.44	promoter	-271
XM_017316317.1	Gm3667	chr14	6891466	6881334	-	chr14:6889881-6890480	-835.4	0	0	Down	600	0	83.44	0	83.44	promoter	1286
XR_001781358.1	Gm3667	chr14	6889908	6874252	-	chr14:6889881-6890480	-835.4	0	0	Down	600	0	83.44	0	83.44	promoter	-272
NM_001004157.2	Scarf1	chr11	75513540	75526580	+	chr11:75511741-75512640	-835.4	0	0	Down	900	0	83.44	0	83.44	promoter	-1350
XR_001780022.1	Scarf1	chr11	75513488	75526582	+	chr11:75511741-75512640	-835.4	0	0	Down	900	0	83.44	0	83.44	promoter	-1298
XR_001784278.1	Gm42280	chr4	46327899	46330655	+	chr4:46325981-46327000	-835.4	0	0	Down	1020	0	83.44	0	83.44	promoter	-1409
XM_006513922.3	Pcbp3	chr10	76961954	76761853	-	chr10:76963401-76964120	-835.4	0	0	Down	720	0	83.44	0	83.44	promoter	-1806
XR_380425.3	Pcbp3	chr10	76961954	76761853	-	chr10:76963401-76964120	-835.4	0	0	Down	720	0	83.44	0	83.44	promoter	-1806
XR_380424.3	Pcbp3	chr10	76961954	76761853	-	chr10:76963401-76964120	-835.4	0	0	Down	720	0	83.44	0	83.44	promoter	-1806
XM_006513925.3	Pcbp3	chr10	76961952	76761853	-	chr10:76963401-76964120	-835.4	0	0	Down	720	0	83.44	0	83.44	promoter	-1808
XM_006513923.3	Pcbp3	chr10	76961952	76761853	-	chr10:76963401-76964120	-835.4	0	0	Down	720	0	83.44	0	83.44	promoter	-1808
XR_871720.2	Pcbp3	chr10	76961955	76761853	-	chr10:76963401-76964120	-835.4	0	0	Down	720	0	83.44	0	83.44	promoter	-1805
XR_001779566.1	Pcbp3	chr10	76961955	76761853	-	chr10:76963401-76964120	-835.4	0	0	Down	720	0	83.44	0	83.44	promoter	-1805
XR_380423.3	Pcbp3	chr10	76961955	76761853	-	chr10:76963401-76964120	-835.4	0	0	Down	720	0	83.44	0	83.44	promoter	-1805
XM_011243516.2	Pcbp3	chr10	76961953	76761853	-	chr10:76963401-76964120	-835.4	0	0	Down	720	0	83.44	0	83.44	promoter	-1807
XM_006513919.3	Pcbp3	chr10	76961953	76761853	-	chr10:76963401-76964120	-835.4	0	0	Down	720	0	83.44	0	83.44	promoter	-1807
XM_011243517.2	Pcbp3	chr10	76961953	76761853	-	chr10:76963401-76964120	-835.4	0	0	Down	720	0	83.44	0	83.44	promoter	-1807
XM_006513916.3	Pcbp3	chr10	76961953	76761853	-	chr10:76963401-76964120	-835.4	0	0	Down	720	0	83.44	0	83.44	promoter	-1807
XM_006513921.3	Pcbp3	chr10	76961953	76761853	-	chr10:76963401-76964120	-835.4	0	0	Down	720	0	83.44	0	83.44	promoter	-1807
XM_006513920.3	Pcbp3	chr10	76961953	76761853	-	chr10:76963401-76964120	-835.4	0	0	Down	720	0	83.44	0	83.44	promoter	-1807
XM_006513926.3	Pcbp3	chr10	76961953	76761853	-	chr10:76963401-76964120	-835.4	0	0	Down	720	0	83.44	0	83.44	promoter	-1807
XR_871722.2	Pcbp3	chr10	76961953	76761853	-	chr10:76963401-76964120	-835.4	0	0	Down	720	0	83.44	0	83.44	promoter	-1807
XR_380584.1	Gm35664	chr10	76962140	76962602	+	chr10:76963401-76964120	-835.4	0	0	Down	720	0	83.44	0	83.44	promoter	1620
NM_021568.2	Pcbp3	chr10	76961947	76761853	-	chr10:76963401-76964120	-835.4	0	0	Down	720	0	83.44	0	83.44	promoter	-1813
XR_871719.2	Pcbp3	chr10	76961956	76761853	-	chr10:76963401-76964120	-835.4	0	0	Down	720	0	83.44	0	83.44	promoter	-1804
XR_380420.3	Pcbp3	chr10	76961956	76761853	-	chr10:76963401-76964120	-835.4	0	0	Down	720	0	83.44	0	83.44	promoter	-1804
XR_380422.3	Pcbp3	chr10	76961956	76761853	-	chr10:76963401-76964120	-835.4	0	0	Down	720	0	83.44	0	83.44	promoter	-1804
NM_007472.2	Aqp1	chr6	55336298	55348555	+	chr6:55337441-55338080	-835.4	0	0	Down	640	0	83.44	0	83.44	promoter	1462
XR_001784456.1	LOC108168711	chr4	131456304	131482614	+	chr4:131455541-131456000	-821.2	0	0	Down	460	0	82.02	0	82.02	promoter	-534
XM_017318939.1	Yme1l1	chr2	23155441	23199251	+	chr2:23155501-23156080	-821.2	0	0	Down	580	0	82.02	0	82.02	promoter	349
NM_013771.5	Yme1l1	chr2	23156504	23199260	+	chr2:23155501-23156080	-821.2	0	0	Down	580	0	82.02	0	82.02	promoter	-714
NM_025979.4	Mastl	chr2	23156024	23116543	-	chr2:23155501-23156080	-821.2	0	0	Down	580	0	82.02	0	82.02	promoter	234
XM_017314224.1	Aanat	chr11	116591720	116597680	+	chr11:116591721-116592540	-821.2	0	0	Down	820	0	82.02	0	82.02	promoter	410
NM_009591.3	Aanat	chr11	116593686	116597680	+	chr11:116591721-116592540	-821.2	0	0	Down	820	0	82.02	0	82.02	promoter	-1556
NR_033223.1	Aanat	chr11	116593686	116597680	+	chr11:116591721-116592540	-821.2	0	0	Down	820	0	82.02	0	82.02	promoter	-1556
XM_017314223.1	Aanat	chr11	116591720	116596563	+	chr11:116591721-116592540	-821.2	0	0	Down	820	0	82.02	0	82.02	promoter	410
XR_001779366.1	Gm28209	chr1	119906899	119918513	+	chr1:119907601-119908760	-821.2	0	0	Down	1160	0	82.02	0	82.02	promoter	1281
XR_373752.2	Gm32199	chr1	180912116	180914468	+	chr1:180912721-180913560	-821.2	0	0	Down	840	0	82.02	0	82.02	promoter	1024
XR_865784.1	Gm32199	chr1	180912116	180914147	+	chr1:180912721-180913560	-821.2	0	0	Down	840	0	82.02	0	82.02	promoter	1024
XR_373753.2	Gm32199	chr1	180912116	180914369	+	chr1:180912721-180913560	-821.2	0	0	Down	840	0	82.02	0	82.02	promoter	1024
NM_178260.3	Kiss1	chr1	133327211	133329722	+	chr1:133326501-133327560	-821.2	0	0	Down	1060	0	82.02	0	82.02	promoter	-181
XM_006507343.3	Eef2k	chr7	120851192	120907218	+	chr7:120850301-120851120	-821.2	0	0	Down	820	0	82.02	0	82.02	promoter	-482
NM_001267711.1	Eef2k	chr7	120851188	120907219	+	chr7:120850301-120851120	-821.2	0	0	Down	820	0	82.02	0	82.02	promoter	-478
XM_006523660.2	Hagh	chr17	24850123	24864450	+	chr17:24850121-24850660	-821.2	0	0	Down	540	0	82.02	0	82.02	promoter	267
NM_001159626.1	Hagh	chr17	24850666	24864450	+	chr17:24850121-24850660	-821.2	0	0	Down	540	0	82.02	0	82.02	promoter	-276
NM_023480.2	Fahd1	chr17	24850302	24848895	-	chr17:24850121-24850660	-821.2	0	0	Down	540	0	82.02	0	82.02	promoter	-88
NM_024284.2	Hagh	chr17	24850489	24864450	+	chr17:24850121-24850660	-821.2	0	0	Down	540	0	82.02	0	82.02	promoter	-99
XM_006525763.3	Tcf4	chr18	69602483	69687926	+	chr18:69603521-69604160	-821.2	0	0	Down	640	0	82.02	0	82.02	promoter	1357
XM_006525761.3	Tcf4	chr18	69602483	69687926	+	chr18:69603521-69604160	-821.2	0	0	Down	640	0	82.02	0	82.02	promoter	1357
NM_010548.2	Il10	chr1	131019844	131024970	+	chr1:131018361-131018920	-821.2	0	0	Down	560	0	82.02	0	82.02	promoter	-1204
XM_006525671.1	Ndst1	chr18	60746741	60684493	-	chr18:60745041-60746200	-821.2	0	0	Down	1160	0	82.02	0	82.02	promoter	1121
NR_106073.1	Mir7214	chr17	27317095	27317034	-	chr17:27318161-27318580	-821.2	0	0	Down	420	0	82.02	0	82.02	promoter	-1275
NR_015472.1	9530082P21Rik	chr17	23749235	23754065	+	chr17:23749601-23750720	-821.2	0	0	Down	1120	0	82.02	0	82.02	promoter	925
XM_006510185.2	Atg4d	chr9	21265520	21273752	+	chr9:21263361-21263940	-821.2	0	0	Down	580	0	82.02	0	82.02	promoter	-1870
NM_153583.10	Atg4d	chr9	21265284	21274837	+	chr9:21263361-21263940	-821.2	0	0	Down	580	0	82.02	0	82.02	promoter	-1634
XM_017313301.1	Atg4d	chr9	21265256	21273747	+	chr9:21263361-21263940	-821.2	0	0	Down	580	0	82.02	0	82.02	promoter	-1606
XM_006534250.2	Afmid	chr11	117831658	117839908	+	chr11:117829261-117830720	-821.2	0	0	Down	1460	0	82.02	0	82.02	promoter	-1668
XM_006534245.2	Afmid	chr11	117831820	117837234	+	chr11:117829261-117830720	-821.2	0	0	Down	1460	0	82.02	0	82.02	promoter	-1830
XM_006534247.2	Afmid	chr11	117831823	117839908	+	chr11:117829261-117830720	-821.2	0	0	Down	1460	0	82.02	0	82.02	promoter	-1833
XM_011249268.1	Afmid	chr11	117831814	117835730	+	chr11:117829261-117830720	-821.2	0	0	Down	1460	0	82.02	0	82.02	promoter	-1824
NM_016873.2	Wisp2	chr2	163820833	163833146	+	chr2:163821981-163822760	-821.2	0	0	Down	780	0	82.02	0	82.02	promoter	1537
XM_006499169.3	Wisp2	chr2	163820751	163832210	+	chr2:163821981-163822760	-821.2	0	0	Down	780	0	82.02	0	82.02	promoter	1619
NM_027960.2	Dpep3	chr8	105979419	105973519	-	chr8:105979661-105980480	-821.2	0	0	Down	820	0	82.02	0	82.02	promoter	-651
NM_028443.2	Fam101a	chr5	125003474	125012547	+	chr5:125004661-125005120	-821.2	0	0	Down	460	0	82.02	0	82.02	promoter	1416
NR_028271.1	Phxr4	chr9	13431360	13432751	+	chr9:13429681-13430580	-821.2	0	0	Down	900	0	82.02	0	82.02	promoter	-1230
XM_011247220.1	Pla2g16	chr19	7561988	7585811	+	chr19:7560841-7561560	-821.2	0	0	Down	720	0	82.02	0	82.02	promoter	-788
NR_040638.1	Gm20611	chr10	61031302	61038080	+	chr10:61028621-61030380	-821.2	0	0	Down	1760	0	82.02	0	82.02	promoter	-1802
XM_011248483.1	Bean1	chr8	104186083	104219098	+	chr8:104186841-104188140	-821.2	0	0	Down	1300	0	82.02	0	82.02	promoter	1407
XM_011248482.1	Bean1	chr8	104186083	104219098	+	chr8:104186841-104188140	-821.2	0	0	Down	1300	0	82.02	0	82.02	promoter	1407
XM_011250741.2	Adck4	chr7	27232992	27248426	+	chr7:27231361-27231880	-821.2	0	0	Down	520	0	82.02	0	82.02	promoter	-1372
XM_017312383.1	Adck4	chr7	27233000	27257946	+	chr7:27231361-27231880	-821.2	0	0	Down	520	0	82.02	0	82.02	promoter	-1380
XR_391109.2	Adck4	chr7	27232992	27257946	+	chr7:27231361-27231880	-821.2	0	0	Down	520	0	82.02	0	82.02	promoter	-1372
XM_017312382.1	Adck4	chr7	27233464	27257946	+	chr7:27231361-27231880	-821.2	0	0	Down	520	0	82.02	0	82.02	promoter	-1844
XM_006540421.1	Adck4	chr7	27233264	27257946	+	chr7:27231361-27231880	-821.2	0	0	Down	520	0	82.02	0	82.02	promoter	-1644
XM_011250740.2	Adck4	chr7	27232993	27251871	+	chr7:27231361-27231880	-821.2	0	0	Down	520	0	82.02	0	82.02	promoter	-1373
NM_133770.2	Adck4	chr7	27233012	27257949	+	chr7:27231361-27231880	-821.2	0	0	Down	520	0	82.02	0	82.02	promoter	-1392
NM_025963.3	Rps10	chr17	27635242	27630428	-	chr17:27634561-27635420	-821.2	0	0	Down	860	0	82.02	0	82.02	promoter	252
XM_011246579.2	Rps10	chr17	27635481	27630419	-	chr17:27634561-27635420	-821.2	0	0	Down	860	0	82.02	0	82.02	promoter	491
XR_385499.2	Gm15420	chr17	27635303	27636868	+	chr17:27634561-27635420	-821.2	0	0	Down	860	0	82.02	0	82.02	promoter	-313
XR_875940.1	Gm34679	chr16	18169514	18174463	+	chr16:18169541-18170740	-821.2	0	0	Down	1200	0	82.02	0	82.02	promoter	626
XR_384715.2	Gm34679	chr16	18169577	18174463	+	chr16:18169541-18170740	-821.2	0	0	Down	1200	0	82.02	0	82.02	promoter	563
XM_017314861.1	Dock2	chr11	34783909	34227738	-	chr11:34782401-34783600	-821.2	0	0	Down	1200	0	82.02	0	82.02	promoter	909
NM_033374.3	Dock2	chr11	34783905	34226814	-	chr11:34782401-34783600	-821.2	0	0	Down	1200	0	82.02	0	82.02	promoter	905
XM_017315583.1	Lrrc16a	chr13	24280784	24012591	-	chr13:24280141-24280880	-821.2	0	0	Down	740	0	82.02	0	82.02	promoter	274
XR_001780812.1	Lrrc16a	chr13	24280784	24012591	-	chr13:24280141-24280880	-821.2	0	0	Down	740	0	82.02	0	82.02	promoter	274
XM_006516741.2	Lrrc16a	chr13	24280784	24012591	-	chr13:24280141-24280880	-821.2	0	0	Down	740	0	82.02	0	82.02	promoter	274
XM_017315585.1	Lrrc16a	chr13	24280784	24012591	-	chr13:24280141-24280880	-821.2	0	0	Down	740	0	82.02	0	82.02	promoter	274
XM_006516742.2	Lrrc16a	chr13	24280784	24012591	-	chr13:24280141-24280880	-821.2	0	0	Down	740	0	82.02	0	82.02	promoter	274
XM_017315587.1	Lrrc16a	chr13	24280784	24012591	-	chr13:24280141-24280880	-821.2	0	0	Down	740	0	82.02	0	82.02	promoter	274
NM_026825.3	Lrrc16a	chr13	24280790	24012483	-	chr13:24280141-24280880	-821.2	0	0	Down	740	0	82.02	0	82.02	promoter	280
NM_001311122.1	Lrrc16a	chr13	24280790	24012480	-	chr13:24280141-24280880	-821.2	0	0	Down	740	0	82.02	0	82.02	promoter	280
XR_001780808.1	Lrrc16a	chr13	24280769	24012591	-	chr13:24280141-24280880	-821.2	0	0	Down	740	0	82.02	0	82.02	promoter	259
XR_001780806.1	Lrrc16a	chr13	24280769	24012591	-	chr13:24280141-24280880	-821.2	0	0	Down	740	0	82.02	0	82.02	promoter	259
XR_001780807.1	Lrrc16a	chr13	24280769	24012591	-	chr13:24280141-24280880	-821.2	0	0	Down	740	0	82.02	0	82.02	promoter	259
XR_001780805.1	Lrrc16a	chr13	24280769	24012591	-	chr13:24280141-24280880	-821.2	0	0	Down	740	0	82.02	0	82.02	promoter	259
XR_001780811.1	Lrrc16a	chr13	24280769	24012591	-	chr13:24280141-24280880	-821.2	0	0	Down	740	0	82.02	0	82.02	promoter	259
XR_001780810.1	Lrrc16a	chr13	24280769	24012591	-	chr13:24280141-24280880	-821.2	0	0	Down	740	0	82.02	0	82.02	promoter	259
XR_001780809.1	Lrrc16a	chr13	24280769	24012591	-	chr13:24280141-24280880	-821.2	0	0	Down	740	0	82.02	0	82.02	promoter	259
XM_017315586.1	Lrrc16a	chr13	24280769	24012591	-	chr13:24280141-24280880	-821.2	0	0	Down	740	0	82.02	0	82.02	promoter	259
XM_011244335.2	Lrrc16a	chr13	24280784	24012480	-	chr13:24280141-24280880	-821.2	0	0	Down	740	0	82.02	0	82.02	promoter	274
XM_011244338.2	Lrrc16a	chr13	24280769	24012480	-	chr13:24280141-24280880	-821.2	0	0	Down	740	0	82.02	0	82.02	promoter	259
XM_011244333.2	Lrrc16a	chr13	24280769	24012480	-	chr13:24280141-24280880	-821.2	0	0	Down	740	0	82.02	0	82.02	promoter	259
XM_011244334.2	Lrrc16a	chr13	24280769	24012480	-	chr13:24280141-24280880	-821.2	0	0	Down	740	0	82.02	0	82.02	promoter	259
XM_011244336.2	Lrrc16a	chr13	24280769	24012480	-	chr13:24280141-24280880	-821.2	0	0	Down	740	0	82.02	0	82.02	promoter	259
XM_011244340.2	Lrrc16a	chr13	24280769	24012480	-	chr13:24280141-24280880	-821.2	0	0	Down	740	0	82.02	0	82.02	promoter	259
XM_006516739.2	Lrrc16a	chr13	24280769	24012480	-	chr13:24280141-24280880	-821.2	0	0	Down	740	0	82.02	0	82.02	promoter	259
XM_017315584.1	Lrrc16a	chr13	24280769	24012480	-	chr13:24280141-24280880	-821.2	0	0	Down	740	0	82.02	0	82.02	promoter	259
NM_001044750.1	Banf2	chr2	144033101	144073979	+	chr2:144031041-144032180	-821.2	0	0	Down	1140	0	82.02	0	82.02	promoter	-1491
NM_207275.1	Banf2	chr2	144033101	144073977	+	chr2:144031041-144032180	-821.2	0	0	Down	1140	0	82.02	0	82.02	promoter	-1491
XM_006531128.2	Adgrl1	chr8	83923018	83941949	+	chr8:83924001-83924480	-821.2	0	0	Down	480	0	82.02	0	82.02	promoter	1222
XM_011248411.1	Adgrl1	chr8	83923018	83941949	+	chr8:83924001-83924480	-821.2	0	0	Down	480	0	82.02	0	82.02	promoter	1222
XM_006531126.2	Adgrl1	chr8	83923018	83941949	+	chr8:83924001-83924480	-821.2	0	0	Down	480	0	82.02	0	82.02	promoter	1222
XM_011248414.1	Adgrl1	chr8	83923018	83941949	+	chr8:83924001-83924480	-821.2	0	0	Down	480	0	82.02	0	82.02	promoter	1222
XM_011248412.1	Adgrl1	chr8	83923018	83941949	+	chr8:83924001-83924480	-821.2	0	0	Down	480	0	82.02	0	82.02	promoter	1222
XM_011248410.1	Adgrl1	chr8	83923018	83941949	+	chr8:83924001-83924480	-821.2	0	0	Down	480	0	82.02	0	82.02	promoter	1222
XM_006498122.3	Tor2a	chr2	32757235	32762250	+	chr2:32757441-32757920	-821.2	0	0	Down	480	0	82.02	0	82.02	promoter	445
NR_045485.1	Tor2a	chr2	32757233	32762244	+	chr2:32757441-32757920	-821.2	0	0	Down	480	0	82.02	0	82.02	promoter	447
NM_152800.3	Tor2a	chr2	32757233	32762244	+	chr2:32757441-32757920	-821.2	0	0	Down	480	0	82.02	0	82.02	promoter	447
NM_031178.2	Tlr9	chr9	106222597	106226876	+	chr9:106221381-106222640	-821.2	0	0	Down	1260	0	82.02	0	82.02	promoter	-587
XR_378628.2	Gm33148	chr7	142610818	142620811	+	chr7:142610261-142611500	-821.2	0	0	Down	1240	0	82.02	0	82.02	promoter	62
XR_378626.3	Gm33148	chr7	142611157	142620811	+	chr7:142610261-142611500	-821.2	0	0	Down	1240	0	82.02	0	82.02	promoter	-277
XR_378631.2	Gm33148	chr7	142611505	142620811	+	chr7:142610261-142611500	-821.2	0	0	Down	1240	0	82.02	0	82.02	promoter	-625
XR_378630.2	Gm33148	chr7	142611505	142620811	+	chr7:142610261-142611500	-821.2	0	0	Down	1240	0	82.02	0	82.02	promoter	-625
XR_378624.2	Gm33148	chr7	142611505	142620811	+	chr7:142610261-142611500	-821.2	0	0	Down	1240	0	82.02	0	82.02	promoter	-625
XR_868694.1	Gm38745	chr5	146223716	146229035	+	chr5:146223321-146223760	-821.2	0	0	Down	440	0	82.02	0	82.02	promoter	-176
NM_145712.2	Mtnr1b	chr9	15874556	15862613	-	chr9:15875441-15876380	-821.2	0	0	Down	940	0	82.02	0	82.02	promoter	-1354
NR_029880.1	Mir379	chr12	109709059	109709125	+	chr12:109707041-109707500	-821.2	0	0	Down	460	0	82.02	0	82.02	promoter	-1789
NM_030209.4	Crispld2	chr8	119992437	120052794	+	chr8:119991581-119992860	-821.2	0	0	Down	1280	0	82.02	0	82.02	promoter	-217
NM_001310635.1	Crispld2	chr8	119992437	120052794	+	chr8:119991581-119992860	-821.2	0	0	Down	1280	0	82.02	0	82.02	promoter	-217
XM_006500097.3	Aar2	chr2	156547558	156568160	+	chr2:156547441-156548800	-821.2	0	0	Down	1360	0	82.02	0	82.02	promoter	562
NM_026661.4	Aar2	chr2	156547575	156568972	+	chr2:156547441-156548800	-821.2	0	0	Down	1360	0	82.02	0	82.02	promoter	545
NM_001164818.1	Aar2	chr2	156547575	156568972	+	chr2:156547441-156548800	-821.2	0	0	Down	1360	0	82.02	0	82.02	promoter	545
NM_001289512.1	Dcstamp	chr15	39745929	39760938	+	chr15:39746941-39747740	-821.2	0	0	Down	800	0	82.02	0	82.02	promoter	1411
NM_001289508.1	Dcstamp	chr15	39745929	39760938	+	chr15:39746941-39747740	-821.2	0	0	Down	800	0	82.02	0	82.02	promoter	1411
NM_001289513.1	Dcstamp	chr15	39745929	39760938	+	chr15:39746941-39747740	-821.2	0	0	Down	800	0	82.02	0	82.02	promoter	1411
NM_001289506.1	Dcstamp	chr15	39745929	39760938	+	chr15:39746941-39747740	-821.2	0	0	Down	800	0	82.02	0	82.02	promoter	1411
NM_029422.4	Dcstamp	chr15	39745929	39760938	+	chr15:39746941-39747740	-821.2	0	0	Down	800	0	82.02	0	82.02	promoter	1411
NM_025917.4	Use1	chr8	71367216	71369732	+	chr8:71368581-71369200	-807.1	0	0	Down	620	0	80.61	0	80.61	promoter	1674
XR_879269.2	Gm33739	chr8	121213806	121222717	+	chr8:121214841-121215940	-807.1	0	0	Down	1100	0	80.61	0	80.61	promoter	1584
NM_008274.3	Hoxd12	chr2	74675012	74677705	+	chr2:74675001-74675920	-807.1	0	0	Down	920	0	80.61	0	80.61	promoter	448
XR_385201.3	Gm8465	chr17	8260566	8262232	+	chr17:8258941-8260020	-807.1	0	0	Down	1080	0	80.61	0	80.61	promoter	-1086
NM_013471.2	Anxa4	chr6	86793584	86736839	-	chr6:86793201-86794020	-807.1	0	0	Down	820	0	80.61	0	80.61	promoter	-26
XM_006505397.2	Anxa4	chr6	86793559	86736839	-	chr6:86793201-86794020	-807.1	0	0	Down	820	0	80.61	0	80.61	promoter	-51
XM_011241158.2	Anxa4	chr6	86793593	86750472	-	chr6:86793201-86794020	-807.1	0	0	Down	820	0	80.61	0	80.61	promoter	-17
NM_008852.4	Pitx3	chr19	46148325	46135684	-	chr19:46147401-46148260	-807.1	0	0	Down	860	0	80.61	0	80.61	promoter	495
NM_153795.2	Fermt3	chr19	7019469	6998957	-	chr19:7018101-7018920	-807.1	0	0	Down	820	0	80.61	0	80.61	promoter	959
[truncated: 108,205 more rows]
