# Supplementary material for: Abnormal transcriptome-wide DNA demethylation induced by folate deficiency causes neural tube defects
Source: Front Genet. 2022 Sep 19;13:987210. doi: 10.3389/fgene.2022.987210 (PMC9529027; doi:10.3389/fgene.2022.987210)
Supplement: Supplementary file 6 [file DataSheet1.zip › supplementary table 16-33/S25 hMeDIP-seq Promoter_Differentially_Enriched_Regions.xlsx]

## Sheet: up.FA4_vs_FA0
S25 hMeDIP-seq Promoter_Differentially_Enriched_Regions
Promoter differentially enriched Peaks for: up.FA4_vs_FA0 Fold change: 2.0 P-value: 0.0001 Column A: RefSeq_name: Refseq accession number of the differentially enriched peak associated gene. Column B: Symbol: Gene symbol of the differentially enriched peak associated gene. Column C: Chr: The chromosome of the differentially enriched peak associated gene. Column D: TSS: The start sites of the diff…
RefSeq_name	GeneSymbol	chr	tss	tts	strand	Genomic_position	Fold change	P-value	FDR	Regulation	Length	FA4-IP.cnt	FA0-IP.cnt	FA4-IP.avg	FA0-IP.avg	Peak_classification	Peak_To_TSS
NM_001309382	Sprr2a3	chr3	92285303	92289264	+	chr3:92282621-92284860	260.8	1.95605e-09	9.87831e-05	Up	2240	25.98	0	25.98	0	promoter	-1563
NR_045836	A430090L17Rik	chr13	114151592	114124347	-	chr13:114151281-114152520	252.1	3.62305e-09	0.000155106	Up	1240	25.11	0	25.11	0	promoter	-308
NM_001034860	Gm4858	chr3	93068822	93075505	+	chr3:93067301-93069060	243.5	6.71433e-09	0.000253046	Up	1760	24.25	0	24.25	0	promoter	-642
NM_144527	Cep85	chr4	134187085	134129857	-	chr4:134184681-134185920	234.8	1.24503e-08	0.000396236	Up	1240	23.38	0	23.38	0	promoter	1785
NM_001033202	Usp30	chr5	114100332	114122924	+	chr5:114098801-114099940	217.5	4.28904e-08	0.000939547	Up	1140	21.65	0	21.65	0	promoter	-962
NR_001584	Speer8-ps1	chr5	14945293	14978541	+	chr5:14945521-14945840	208.8	7.96901e-08	0.00138419	Up	320	20.78	0	20.78	0	promoter	387
NM_007505	Atp5a1	chr18	77773767	77782868	+	chr18:77772261-77773880	208.8	7.96901e-08	0.00138419	Up	1620	20.78	0	20.78	0	promoter	-697
NM_001177564	Gm4027	chr12	87618908	87622143	+	chr12:87619281-87620560	208.8	7.96901e-08	0.00138419	Up	1280	20.78	0	20.78	0	promoter	1012
NM_001177573	BB287469	chr12	87618867	87622955	+	chr12:87619281-87620560	208.8	7.96901e-08	0.00138419	Up	1280	20.78	0	20.78	0	promoter	1053
NM_008002	Fgf10	chr13	118714698	118792573	+	chr13:118713621-118714380	200.2	1.48178e-07	0.00199313	Up	760	19.92	0	19.92	0	promoter	-698
NM_146202	Zfp768	chr7	127345314	127342794	-	chr7:127346421-127347360	191.5	2.75757e-07	0.00265963	Up	940	19.05	0	19.05	0	promoter	-1576
NM_001039701	Il1rn	chr2	24345370	24351491	+	chr2:24343861-24345520	191.5	2.75757e-07	0.00265963	Up	1660	19.05	0	19.05	0	promoter	-680
NM_001159562	Il1rn	chr2	24345290	24351491	+	chr2:24343861-24345520	191.5	2.75757e-07	0.00265963	Up	1660	19.05	0	19.05	0	promoter	-600
NM_024262	Smg8	chr11	87086777	87077731	-	chr11:87088101-87089260	191.5	2.75757e-07	0.00265963	Up	1160	19.05	0	19.05	0	promoter	-1903
NM_145493	Cplx4	chr18	65970178	65955721	-	chr18:65969601-65970740	182.9	5.13646e-07	0.00354496	Up	1140	18.19	0	18.19	0	promoter	8
NM_029137	Csmd2os	chr4	128166597	128133522	-	chr4:128165701-128167100	174.2	9.57708e-07	0.00473727	Up	1400	17.32	0	17.32	0	promoter	197
NR_130150	Prdx6	chr1	161251210	161240111	-	chr1:161248861-161249660	174.2	9.57708e-07	0.00473727	Up	800	17.32	0	17.32	0	promoter	1950
NM_007453	Prdx6	chr1	161251210	161240111	-	chr1:161248861-161249660	174.2	9.57708e-07	0.00473727	Up	800	17.32	0	17.32	0	promoter	1950
NM_001303408	Prdx6	chr1	161251210	161240111	-	chr1:161248861-161249660	174.2	9.57708e-07	0.00473727	Up	800	17.32	0	17.32	0	promoter	1950
NM_001127189	Gm13157	chr4	147809788	147753973	-	chr4:147811321-147811880	174.2	9.57708e-07	0.00473727	Up	560	17.32	0	17.32	0	promoter	-1812
NM_001159421	Ccdc58	chr16	36071659	36092118	+	chr16:36069921-36071380	174.2	9.57708e-07	0.00473727	Up	1460	17.32	0	17.32	0	promoter	-1009
NM_198645	Ccdc58	chr16	36071659	36092118	+	chr16:36069921-36071380	174.2	9.57708e-07	0.00473727	Up	1460	17.32	0	17.32	0	promoter	-1009
NM_027342	Fam162a	chr16	36071515	36043843	-	chr16:36069921-36071380	174.2	9.57708e-07	0.00473727	Up	1460	17.32	0	17.32	0	promoter	865
NM_008652	Mybl2	chr2	163054634	163084687	+	chr2:163055481-163056100	174.2	9.57708e-07	0.00473727	Up	620	17.32	0	17.32	0	promoter	1156
NM_008204	H2-M2	chr17	37483529	37480850	-	chr17:37483981-37485320	165.5	1.78762e-06	0.00680214	Up	1340	16.45	0	16.45	0	promoter	-1121
NM_001002894	Nlrp14	chr7	107166989	107198103	+	chr7:107167381-107168460	165.5	1.78762e-06	0.00680214	Up	1080	16.45	0	16.45	0	promoter	931
NM_008673	Nat1	chr8	67490757	67492103	+	chr8:67488221-67489620	165.5	1.78762e-06	0.00680214	Up	1400	16.45	0	16.45	0	promoter	-1837
NM_007635	Ccng2	chr5	93267572	93276231	+	chr5:93265761-93266880	165.5	1.78762e-06	0.00680214	Up	1120	16.45	0	16.45	0	promoter	-1252
NR_077230	8430426J06Rik	chr15	81251862	81242653	-	chr15:81250501-81251220	165.5	1.78762e-06	0.00680214	Up	720	16.45	0	16.45	0	promoter	1002
NM_001081167	B3gnt6	chr7	98199475	98192414	-	chr7:98196941-98198120	165.5	1.78762e-06	0.00680214	Up	1180	16.45	0	16.45	0	promoter	1945
NM_009724	Atp4b	chr8	13396778	13386208	-	chr8:13396181-13396800	165.5	1.78762e-06	0.00680214	Up	620	16.45	0	16.45	0	promoter	288
NM_001310615	Scgb2b21	chr7	33520455	33518487	-	chr7:33519521-33520700	165.5	1.78762e-06	0.00680214	Up	1180	16.45	0	16.45	0	promoter	345
NM_011563	Prdx2	chr8	84969621	84974810	+	chr8:84968761-84969180	165.5	1.78762e-06	0.00680214	Up	420	16.45	0	16.45	0	promoter	-651
NM_001317385	Prdx2	chr8	84969621	84974662	+	chr8:84968761-84969180	165.5	1.78762e-06	0.00680214	Up	420	16.45	0	16.45	0	promoter	-651
NM_177815	Rft1	chr14	30654374	30691313	+	chr14:30654441-30655400	165.5	1.78762e-06	0.00680214	Up	960	16.45	0	16.45	0	promoter	546
NM_001104621	Vmn2r9	chr5	108852510	108842946	-	chr5:108853641-108854900	165.5	1.78762e-06	0.00680214	Up	1260	16.45	0	16.45	0	promoter	-1760
NM_007881	Atn1	chr6	124756487	124742543	-	chr6:124754461-124755040	156.9	3.34072e-06	0.00934055	Up	580	15.59	0	15.59	0	promoter	1737
NM_027968	Fbxo30	chr10	11281329	11297969	+	chr10:11278741-11279980	156.9	3.34072e-06	0.00934055	Up	1240	15.59	0	15.59	0	promoter	-1969
NM_134227	Vmn1r87	chr7	13132358	13131470	-	chr7:13131061-13132620	156.9	3.34072e-06	0.00934055	Up	1560	15.59	0	15.59	0	promoter	518
NM_026496	Grhl2	chr15	37233035	37363568	+	chr15:37232981-37233720	156.9	3.34072e-06	0.00934055	Up	740	15.59	0	15.59	0	promoter	315
NR_037224	Mir3064	chr11	106782759	106782692	-	chr11:106783361-106785080	156.9	3.34072e-06	0.00934055	Up	1720	15.59	0	15.59	0	promoter	-1461
NM_025931	Ift27	chr15	78174108	78159462	-	chr15:78173821-78174420	156.9	3.34072e-06	0.00934055	Up	600	15.59	0	15.59	0	promoter	-12
NM_001141965	Naa20	chr2	145903240	145916425	+	chr2:145903861-145904700	156.9	3.34072e-06	0.00934055	Up	840	15.59	0	15.59	0	promoter	1040
NM_026425	Naa20	chr2	145903240	145916425	+	chr2:145903861-145904700	156.9	3.34072e-06	0.00934055	Up	840	15.59	0	15.59	0	promoter	1040
NR_106027	Mir7060	chr7	127489250	127489387	+	chr7:127489981-127490480	156.9	3.34072e-06	0.00934055	Up	500	15.59	0	15.59	0	promoter	980
NM_153067	Mrgpra3	chr7	47601372	47588949	-	chr7:47601421-47602520	156.9	3.34072e-06	0.00934055	Up	1100	15.59	0	15.59	0	promoter	-598
NM_009929	Col18a1	chr10	77166530	77052178	-	chr10:77164801-77165380	156.9	3.34072e-06	0.00934055	Up	580	15.59	0	15.59	0	promoter	1440
NM_001077425	Cntnap5a	chr1	115685136	116580674	+	chr1:115683181-115684160	148.2	6.25146e-06	0.011958	Up	980	14.72	0	14.72	0	promoter	-1466
NR_046077	Gm4265	chr7	129962164	129978669	+	chr7:129962141-129962860	148.2	6.25146e-06	0.011958	Up	720	14.72	0	14.72	0	promoter	336
NM_017478	Copg2	chr6	30896794	30747553	-	chr6:30894941-30895780	148.2	6.25146e-06	0.011958	Up	840	14.72	0	14.72	0	promoter	1434
NM_007833	Dcn	chr10	97482330	97518163	+	chr10:97481281-97483300	148.2	6.25146e-06	0.011958	Up	2020	14.72	0	14.72	0	promoter	-40
NM_010675	Krtap8-1	chr16	89487952	89487373	-	chr16:89486981-89487880	148.2	6.25146e-06	0.011958	Up	900	14.72	0	14.72	0	promoter	522
NM_177208	Dopey1	chr9	86467153	86555806	+	chr9:86467641-86469120	148.2	6.25146e-06	0.011958	Up	1480	14.72	0	14.72	0	promoter	1227
NM_173029	Adcy10	chr1	165485182	165576773	+	chr1:165485101-165486000	148.2	6.25146e-06	0.011958	Up	900	14.72	0	14.72	0	promoter	368
NM_199308	Mast3	chr8	70792433	70778116	-	chr8:70792361-70792580	148.2	6.25146e-06	0.011958	Up	220	14.72	0	14.72	0	promoter	-37
NM_173016	Vat1l	chr8	114205639	114374070	+	chr8:114207001-114207920	148.2	6.25146e-06	0.011958	Up	920	14.72	0	14.72	0	promoter	1821
NM_001076679	Gm9733	chr3	15332302	15296550	-	chr3:15330461-15332020	148.2	6.25146e-06	0.011958	Up	1560	14.72	0	14.72	0	promoter	1062
NR_030428	Mir762	chr7	127708486	127708562	+	chr7:127709601-127710400	148.2	6.25146e-06	0.011958	Up	800	14.72	0	14.72	0	promoter	1514
NM_009746	Bcl7c	chr7	127708766	127704977	-	chr7:127709601-127710400	148.2	6.25146e-06	0.011958	Up	800	14.72	0	14.72	0	promoter	-1234
NM_011817	Gadd45g	chr13	51846674	51848474	+	chr13:51845561-51846440	148.2	6.25146e-06	0.011958	Up	880	14.72	0	14.72	0	promoter	-674
NM_178707	Zfp592	chr7	80993683	81045162	+	chr7:80994741-80995660	148.2	6.25146e-06	0.011958	Up	920	14.72	0	14.72	0	promoter	1517
NM_010553	Il18rap	chr1	40515361	40551705	+	chr1:40514781-40515680	148.2	6.25146e-06	0.011958	Up	900	14.72	0	14.72	0	promoter	-131
NM_172687	Coq3	chr4	21879674	21912126	+	chr4:21878661-21879620	148.2	6.25146e-06	0.011958	Up	960	14.72	0	14.72	0	promoter	-534
NM_001302635	Phactr1	chr13	42680798	43138512	+	chr13:42679921-42680880	139.6	1.17156e-05	0.0158343	Up	960	13.86	0	13.86	0	promoter	-398
NM_013591	Madcam1	chr10	79664573	79668536	+	chr10:79664761-79665140	139.6	1.17156e-05	0.0158343	Up	380	13.86	0	13.86	0	promoter	377
NR_126063	G630064G18Rik	chr8	37024238	36985572	-	chr8:37025181-37026260	139.6	1.17156e-05	0.0158343	Up	1080	13.86	0	13.86	0	promoter	-1482
NM_021372	Sertad2	chr11	20543252	20653023	+	chr11:20541101-20542080	139.6	1.17156e-05	0.0158343	Up	980	13.86	0	13.86	0	promoter	-1662
NM_183204	Rnf182	chr13	43615796	43670944	+	chr13:43614241-43615240	139.6	1.17156e-05	0.0158343	Up	1000	13.86	0	13.86	0	promoter	-1056
NR_015588	4932441J04Rik	chr5	57717919	57570083	-	chr5:57716081-57716840	139.6	1.17156e-05	0.0158343	Up	760	13.86	0	13.86	0	promoter	1459
NM_018764	Pcdh7	chr5	57718080	57729465	+	chr5:57716081-57716840	139.6	1.17156e-05	0.0158343	Up	760	13.86	0	13.86	0	promoter	-1620
NM_001122758	Pcdh7	chr5	57718080	58133235	+	chr5:57716081-57716840	139.6	1.17156e-05	0.0158343	Up	760	13.86	0	13.86	0	promoter	-1620
NM_001310608	Pcdh7	chr5	57718080	58133235	+	chr5:57716081-57716840	139.6	1.17156e-05	0.0158343	Up	760	13.86	0	13.86	0	promoter	-1620
NM_001310606	Pcdh7	chr5	57718080	58133235	+	chr5:57716081-57716840	139.6	1.17156e-05	0.0158343	Up	760	13.86	0	13.86	0	promoter	-1620
NM_146343	Olfr1265	chr2	90036920	90037850	+	chr2:90034781-90036160	139.6	1.17156e-05	0.0158343	Up	1380	13.86	0	13.86	0	promoter	-1450
NM_146468	Olfr1391	chr11	49327412	49328348	+	chr11:49327741-49329520	139.6	1.17156e-05	0.0158343	Up	1780	13.86	0	13.86	0	promoter	1218
NR_039579	Mir5119	chr11	98262605	98262662	+	chr11:98261401-98262500	139.6	1.17156e-05	0.0158343	Up	1100	13.86	0	13.86	0	promoter	-655
NR_038136	1810007D17Rik	chr19	58606328	58629753	+	chr19:58604861-58605900	139.6	1.17156e-05	0.0158343	Up	1040	13.86	0	13.86	0	promoter	-948
NM_001081363	Cenpf	chr1	189688086	189640613	-	chr1:189689461-189690460	139.6	1.17156e-05	0.0158343	Up	1000	13.86	0	13.86	0	promoter	-1874
NM_001081012	Ccdc171	chr4	83525544	83864670	+	chr4:83523401-83524440	139.6	1.17156e-05	0.0158343	Up	1040	13.86	0	13.86	0	promoter	-1624
NM_201645	Ugt1a1	chr1	88211958	88220002	+	chr1:88212841-88213620	139.6	1.17156e-05	0.0158343	Up	780	13.86	0	13.86	0	promoter	1272
NM_152804	Plk2	chr13	110395043	110400843	+	chr13:110395741-110396760	139.6	1.17156e-05	0.0158343	Up	1020	13.86	0	13.86	0	promoter	1207
NM_029570	Atp11b	chr3	35754137	35856276	+	chr3:35751961-35753460	139.6	1.17156e-05	0.0158343	Up	1500	13.86	0	13.86	0	promoter	-1427
NM_001039220	AI429214	chr8	36993574	36995533	+	chr8:36992741-36993420	139.6	1.17156e-05	0.0158343	Up	680	13.86	0	13.86	0	promoter	-494
NM_146881	Olfr1404	chr1	173215606	173216640	+	chr1:173213021-173214740	139.6	1.17156e-05	0.0158343	Up	1720	13.86	0	13.86	0	promoter	-1726
NM_013707	Krtap14	chr16	88826145	88825290	-	chr16:88826141-88827100	139.6	1.17156e-05	0.0158343	Up	960	13.86	0	13.86	0	promoter	-475
NM_145595	Cbr4	chr8	61487733	61503500	+	chr8:61485741-61486700	139.6	1.17156e-05	0.0158343	Up	960	13.86	0	13.86	0	promoter	-1513
NM_019451	Il1f5	chr2	24277270	24282432	+	chr2:24278601-24279700	139.6	1.17156e-05	0.0158343	Up	1100	13.86	0	13.86	0	promoter	1880
NM_016898	Cd164	chr10	41519499	41531042	+	chr10:41518201-41519040	139.6	1.17156e-05	0.0158343	Up	840	13.86	0	13.86	0	promoter	-879
NM_001205095	Gm4944	chr17	22225614	22197264	-	chr17:22223861-22224740	139.6	1.17156e-05	0.0158343	Up	880	13.86	0	13.86	0	promoter	1314
NR_027980	1700001L05Rik	chr15	83367297	83353846	-	chr15:83365061-83365780	139.6	1.17156e-05	0.0158343	Up	720	13.86	0	13.86	0	promoter	1877
NM_026712	Zfp414	chr17	33629091	33631714	+	chr17:33628601-33629200	139.6	1.17156e-05	0.0158343	Up	600	13.86	0	13.86	0	promoter	-191
NR_034153	Zfp414	chr17	33629091	33631714	+	chr17:33628601-33629200	139.6	1.17156e-05	0.0158343	Up	600	13.86	0	13.86	0	promoter	-191
NR_040526	1700065J11Rik	chr6	35330845	35336829	+	chr6:35330381-35331060	139.6	1.17156e-05	0.0158343	Up	680	13.86	0	13.86	0	promoter	-125
NM_001100181	Cyp4a32	chr4	115600937	115622366	+	chr4:115601881-115602620	139.6	1.17156e-05	0.0158343	Up	740	13.86	0	13.86	0	promoter	1313
NR_045294	Gm4285	chr14	75844964	75842917	-	chr14:75843141-75843920	139.6	1.17156e-05	0.0158343	Up	780	13.86	0	13.86	0	promoter	1434
NM_009402	Pglyrp1	chr7	18884689	18890438	+	chr7:18885161-18885820	139.6	1.17156e-05	0.0158343	Up	660	13.86	0	13.86	0	promoter	801
NM_001039648	Gm20767	chr13	120140245	120155335	+	chr13:120138521-120138980	139.6	1.17156e-05	0.0158343	Up	460	13.86	0	13.86	0	promoter	-1495
NR_045318	4930552P12Rik	chr19	55702204	55640588	-	chr19:55702961-55703660	130.9	2.19922e-05	0.0210338	Up	700	12.99	0	12.99	0	promoter	-1106
NM_001311071	Mbd2	chr18	70568291	70582916	+	chr18:70566661-70567480	130.9	2.19922e-05	0.0210338	Up	820	12.99	0	12.99	0	promoter	-1221
NM_010773	Mbd2	chr18	70568291	70626131	+	chr18:70566661-70567480	130.9	2.19922e-05	0.0210338	Up	820	12.99	0	12.99	0	promoter	-1221
NM_146241	Trhde	chr10	114801370	114398820	-	chr10:114799521-114800320	130.9	2.19922e-05	0.0210338	Up	800	12.99	0	12.99	0	promoter	1450
NR_038059	1700110I01Rik	chr14	3262401	3305831	+	chr14:3262921-3264100	130.9	2.19922e-05	0.0210338	Up	1180	12.99	0	12.99	0	promoter	1109
NR_046067	Gm2516	chr8	50368111	50416089	+	chr8:50367241-50368280	130.9	2.19922e-05	0.0210338	Up	1040	12.99	0	12.99	0	promoter	-351
NM_029379	Tmem225	chr9	40148121	40150878	+	chr9:40145881-40147000	130.9	2.19922e-05	0.0210338	Up	1120	12.99	0	12.99	0	promoter	-1681
NR_029788	Mir28a	chr18	52123546	52123524	-	chr18:52125081-52125840	130.9	2.19922e-05	0.0210338	Up	760	12.99	0	12.99	0	promoter	-1914
NM_146707	Olfr410	chr11	74335229	74334281	-	chr11:74332701-74334140	130.9	2.19922e-05	0.0210338	Up	1440	12.99	0	12.99	0	promoter	1809
NM_133777	Ube2s	chr7	4812340	4808013	-	chr7:4812221-4812680	130.9	2.19922e-05	0.0210338	Up	460	12.99	0	12.99	0	promoter	-110
NM_027001	Pdzph1	chr17	58991375	58878807	-	chr17:58990761-58992500	130.9	2.19922e-05	0.0210338	Up	1740	12.99	0	12.99	0	promoter	-255
NM_028532	Tepp	chr8	95311597	95321329	+	chr8:95311841-95312540	130.9	2.19922e-05	0.0210338	Up	700	12.99	0	12.99	0	promoter	593
NM_199455	Tepp	chr8	95311597	95321329	+	chr8:95311841-95312540	130.9	2.19922e-05	0.0210338	Up	700	12.99	0	12.99	0	promoter	593
NM_177901	4933402J07Rik	chr8	87563906	87589197	+	chr8:87561861-87562980	130.9	2.19922e-05	0.0210338	Up	1120	12.99	0	12.99	0	promoter	-1486
NM_145601	Cngb1	chr8	95306585	95290592	-	chr8:95306121-95306780	130.9	2.19922e-05	0.0210338	Up	660	12.99	0	12.99	0	promoter	135
NM_001195413	Cngb1	chr8	95306585	95239042	-	chr8:95306121-95306780	130.9	2.19922e-05	0.0210338	Up	660	12.99	0	12.99	0	promoter	135
NM_018731	Atp4a	chr7	30712208	30725534	+	chr7:30711021-30711640	130.9	2.19922e-05	0.0210338	Up	620	12.99	0	12.99	0	promoter	-878
NM_001290627	Atp4a	chr7	30712208	30725534	+	chr7:30711021-30711640	130.9	2.19922e-05	0.0210338	Up	620	12.99	0	12.99	0	promoter	-878
NM_134029	Nt5m	chr11	59848072	59876533	+	chr11:59849301-59849780	130.9	2.19922e-05	0.0210338	Up	480	12.99	0	12.99	0	promoter	1468
NM_001166737	Vmn1r103	chr7	20510534	20509616	-	chr7:20510941-20512400	130.9	2.19922e-05	0.0210338	Up	1460	12.99	0	12.99	0	promoter	-1136
NM_080553	Itpr3	chr17	27057303	27122223	+	chr17:27057401-27057680	130.9	2.19922e-05	0.0210338	Up	280	12.99	0	12.99	0	promoter	237
NM_011798	Xcr1	chr9	123862029	123852314	-	chr9:123862981-123864600	130.9	2.19922e-05	0.0210338	Up	1620	12.99	0	12.99	0	promoter	-1761
NM_028287	Zufsp	chr10	33951212	33926935	-	chr10:33950161-33950860	130.9	2.19922e-05	0.0210338	Up	700	12.99	0	12.99	0	promoter	702
NM_009143	Sdf2	chr11	78245745	78255496	+	chr11:78243981-78244980	130.9	2.19922e-05	0.0210338	Up	1000	12.99	0	12.99	0	promoter	-1265
NM_009297	Supt6	chr11	78245703	78206748	-	chr11:78243981-78244980	130.9	2.19922e-05	0.0210338	Up	1000	12.99	0	12.99	0	promoter	1223
NM_023794	Etv5	chr16	22439570	22381312	-	chr16:22437261-22438000	130.9	2.19922e-05	0.0210338	Up	740	12.99	0	12.99	0	promoter	1940
NM_028576	Camkmt	chr17	85090699	85458580	+	chr17:85091401-85092400	130.9	2.19922e-05	0.0210338	Up	1000	12.99	0	12.99	0	promoter	1201
NM_010503	Ifna2	chr4	88683779	88683206	-	chr4:88684381-88685420	130.9	2.19922e-05	0.0210338	Up	1040	12.99	0	12.99	0	promoter	-1121
NM_001081316	Dsel	chr1	111864918	111858701	-	chr1:111865301-111866780	130.9	2.19922e-05	0.0210338	Up	1480	12.99	0	12.99	0	promoter	-1122
NM_001039220	AI429214	chr8	36993574	36995533	+	chr8:36993981-36994440	130.9	2.19922e-05	0.0210338	Up	460	12.99	0	12.99	0	promoter	636
NM_146881	Olfr1404	chr1	173215606	173216640	+	chr1:173216101-173217200	130.9	2.19922e-05	0.0210338	Up	1100	12.99	0	12.99	0	promoter	1044
NM_178870	Hs3st3a1	chr11	64435331	64522835	+	chr11:64434201-64434640	130.9	2.19922e-05	0.0210338	Up	440	12.99	0	12.99	0	promoter	-911
NM_001104580	Vmn2r116	chr17	23384802	23401864	+	chr17:23386221-23387380	130.9	2.19922e-05	0.0210338	Up	1160	12.99	0	12.99	0	promoter	1998
NR_027955	4931440P22Rik	chr3	65529414	65527484	-	chr3:65527861-65528400	130.9	2.19922e-05	0.0210338	Up	540	12.99	0	12.99	0	promoter	1284
NM_178892	Tiparp	chr3	65528446	65555518	+	chr3:65527861-65528400	130.9	2.19922e-05	0.0210338	Up	540	12.99	0	12.99	0	promoter	-316
NM_022997	Vps35	chr8	85299497	85260391	-	chr8:85297381-85298200	130.9	2.19922e-05	0.0210338	Up	820	12.99	0	12.99	0	promoter	1707
NM_001163246	Zfp729b	chr13	67609707	67589438	-	chr13:67610821-67611920	130.9	2.19922e-05	0.0210338	Up	1100	12.99	0	12.99	0	promoter	-1663
NM_001145977	Cadm2	chr16	67620908	66655420	-	chr16:67619861-67620500	130.9	2.19922e-05	0.0210338	Up	640	12.99	0	12.99	0	promoter	728
NM_178721	Cadm2	chr16	67620908	66655420	-	chr16:67619861-67620500	130.9	2.19922e-05	0.0210338	Up	640	12.99	0	12.99	0	promoter	728
NR_037224	Mir3064	chr11	106782759	106782692	-	chr11:106781461-106783060	130.9	2.19922e-05	0.0210338	Up	1600	12.99	0	12.99	0	promoter	499
NM_177253	Cstf3	chr2	104590483	104611406	+	chr2:104591921-104592740	130.9	2.19922e-05	0.0210338	Up	820	12.99	0	12.99	0	promoter	1847
NM_145529	Cstf3	chr2	104590483	104665425	+	chr2:104591921-104592740	130.9	2.19922e-05	0.0210338	Up	820	12.99	0	12.99	0	promoter	1847
NM_001037326	Cstf3	chr2	104590483	104609429	+	chr2:104591921-104592740	130.9	2.19922e-05	0.0210338	Up	820	12.99	0	12.99	0	promoter	1847
NM_008344	Igfbp6	chr15	102144185	102149512	+	chr15:102142781-102143340	130.9	2.19922e-05	0.0210338	Up	560	12.99	0	12.99	0	promoter	-1125
NM_027191	Nup37	chr10	88146991	88178395	+	chr10:88147601-88148540	130.9	2.19922e-05	0.0210338	Up	940	12.99	0	12.99	0	promoter	1079
NM_029249	Parpbp	chr10	88146941	88091397	-	chr10:88147601-88148540	130.9	2.19922e-05	0.0210338	Up	940	12.99	0	12.99	0	promoter	-1129
NM_028334	Nup37	chr10	88147070	88178395	+	chr10:88147601-88148540	130.9	2.19922e-05	0.0210338	Up	940	12.99	0	12.99	0	promoter	1000
NR_105911	Mir6946	chr14	20690634	20690703	+	chr14:20690001-20690720	130.9	2.19922e-05	0.0210338	Up	720	12.99	0	12.99	0	promoter	-274
NM_026655	2310057M21Rik	chr7	131362698	131342717	-	chr7:131361181-131362300	130.9	2.19922e-05	0.0210338	Up	1120	12.99	0	12.99	0	promoter	958
NM_146205	Armc5	chr7	128237356	128245100	+	chr7:128235481-128236300	130.9	2.19922e-05	0.0210338	Up	820	12.99	0	12.99	0	promoter	-1466
NM_026123	Unc50	chr1	37430171	37439124	+	chr1:37431781-37432520	130.9	2.19922e-05	0.0210338	Up	740	12.99	0	12.99	0	promoter	1979
NM_023854	Arfgap2	chr2	91265114	91277371	+	chr2:91266441-91267480	130.9	2.19922e-05	0.0210338	Up	1040	12.99	0	12.99	0	promoter	1846
NM_001166024	Arfgap2	chr2	91265114	91277371	+	chr2:91266441-91267480	130.9	2.19922e-05	0.0210338	Up	1040	12.99	0	12.99	0	promoter	1846
NM_009120	Sar1a	chr10	61680320	61693297	+	chr10:61680941-61681380	122.2	4.13602e-05	0.027413	Up	440	12.12	0	12.12	0	promoter	840
NR_126477	1700022H01Rik	chr10	61680290	61674526	-	chr10:61680941-61681380	122.2	4.13602e-05	0.027413	Up	440	12.12	0	12.12	0	promoter	-870
NM_183023	Rims4	chr2	163918683	163863880	-	chr2:163917181-163917720	122.2	4.13602e-05	0.027413	Up	540	12.12	0	12.12	0	promoter	1233
NM_033595	Pcdhga12	chr18	37765579	37841872	+	chr18:37765441-37766140	122.2	4.13602e-05	0.027413	Up	700	12.12	0	12.12	0	promoter	211
NM_007861	Dld	chr12	31351471	31331561	-	chr12:31349061-31350520	122.2	4.13602e-05	0.027413	Up	1460	12.12	0	12.12	0	promoter	1681
NM_001045524	Cep126	chr9	8134294	8076632	-	chr9:8134821-8135760	122.2	4.13602e-05	0.027413	Up	940	12.12	0	12.12	0	promoter	-996
NM_001276489	Ism1	chr2	139678177	139758581	+	chr2:139679101-139680160	122.2	4.13602e-05	0.027413	Up	1060	12.12	0	12.12	0	promoter	1453
NM_001011791	Olfr193	chr16	59110608	59109678	-	chr16:59109941-59110800	122.2	4.13602e-05	0.027413	Up	860	12.12	0	12.12	0	promoter	238
NM_009875	Cdkn1b	chr6	134920400	134925525	+	chr6:134918341-134919020	122.2	4.13602e-05	0.027413	Up	680	12.12	0	12.12	0	promoter	-1720
NM_001011820	Olfr1359	chr13	21703002	21703944	+	chr13:21703721-21705400	122.2	4.13602e-05	0.027413	Up	1680	12.12	0	12.12	0	promoter	1558
NM_022031	Hapln2	chr3	88027511	88021749	-	chr3:88025741-88026320	122.2	4.13602e-05	0.027413	Up	580	12.12	0	12.12	0	promoter	1481
NM_001162433	Lck	chr4	129573641	129548343	-	chr4:129573521-129573920	122.2	4.13602e-05	0.027413	Up	400	12.12	0	12.12	0	promoter	-79
NM_134011	Tbrg4	chr11	6626067	6615597	-	chr11:6624921-6625520	122.2	4.13602e-05	0.027413	Up	600	12.12	0	12.12	0	promoter	847
NM_001130457	Tbrg4	chr11	6626067	6615597	-	chr11:6624921-6625520	122.2	4.13602e-05	0.027413	Up	600	12.12	0	12.12	0	promoter	847
NM_001293783	Ddx60	chr8	61928086	62037701	+	chr8:61926801-61927700	122.2	4.13602e-05	0.027413	Up	900	12.12	0	12.12	0	promoter	-836
NM_030707	Fcrls	chr3	87263524	87250964	-	chr3:87264421-87265360	122.2	4.13602e-05	0.027413	Up	940	12.12	0	12.12	0	promoter	-1366
NM_010921	Nkx3-1	chr14	69190691	69194658	+	chr14:69190961-69192020	122.2	4.13602e-05	0.027413	Up	1060	12.12	0	12.12	0	promoter	799
NR_045297	Gm17644	chr1	12667562	12673090	+	chr1:12666661-12667680	122.2	4.13602e-05	0.027413	Up	1020	12.12	0	12.12	0	promoter	-392
NM_177327	Wwp1	chr4	19709004	19608299	-	chr4:19708621-19709100	122.2	4.13602e-05	0.027413	Up	480	12.12	0	12.12	0	promoter	144
NR_074090	Wwp1	chr4	19709004	19608299	-	chr4:19708621-19709100	122.2	4.13602e-05	0.027413	Up	480	12.12	0	12.12	0	promoter	144
NR_074089	Wwp1	chr4	19709004	19608299	-	chr4:19708621-19709100	122.2	4.13602e-05	0.027413	Up	480	12.12	0	12.12	0	promoter	144
NM_001276292	Wwp1	chr4	19709004	19608299	-	chr4:19708621-19709100	122.2	4.13602e-05	0.027413	Up	480	12.12	0	12.12	0	promoter	144
NM_134170	Vmn1r32	chr6	66559708	66552182	-	chr6:66559881-66560640	122.2	4.13602e-05	0.027413	Up	760	12.12	0	12.12	0	promoter	-552
NM_183163	Rhbdl2	chr4	123787874	123829904	+	chr4:123785701-123786340	122.2	4.13602e-05	0.027413	Up	640	12.12	0	12.12	0	promoter	-1854
NM_001102404	Acp5	chr9	22131865	22126726	-	chr9:22131961-22132480	122.2	4.13602e-05	0.027413	Up	520	12.12	0	12.12	0	promoter	-355
NM_007388	Acp5	chr9	22130598	22126726	-	chr9:22131961-22132480	122.2	4.13602e-05	0.027413	Up	520	12.12	0	12.12	0	promoter	-1622
NM_138683	Rspo1	chr4	124986429	125009099	+	chr4:124986661-124987140	122.2	4.13602e-05	0.027413	Up	480	12.12	0	12.12	0	promoter	471
NM_001013784	E130309D14Rik	chr11	74619604	74641516	+	chr11:74620621-74621220	122.2	4.13602e-05	0.027413	Up	600	12.12	0	12.12	0	promoter	1316
NM_009655	Alcam	chr16	52452997	52248995	-	chr16:52453501-52454060	122.2	4.13602e-05	0.027413	Up	560	12.12	0	12.12	0	promoter	-783
NM_172952	Gphn	chr12	78226654	78684769	+	chr12:78227521-78228120	122.2	4.13602e-05	0.027413	Up	600	12.12	0	12.12	0	promoter	1166
NM_145965	Gphn	chr12	78226654	78684769	+	chr12:78227521-78228120	122.2	4.13602e-05	0.027413	Up	600	12.12	0	12.12	0	promoter	1166
NM_001135198	Ccdc36	chr9	108428482	108403632	-	chr9:108427361-108427860	122.2	4.13602e-05	0.027413	Up	500	12.12	0	12.12	0	promoter	872
NR_037982	9330159M07Rik	chr9	88858801	88841797	-	chr9:88856681-88857600	122.2	4.13602e-05	0.027413	Up	920	12.12	0	12.12	0	promoter	1661
NM_001009550	Mup21	chr4	62150841	62147831	-	chr4:62150201-62151620	122.2	4.13602e-05	0.027413	Up	1420	12.12	0	12.12	0	promoter	-69
NM_009257	Serpinb5	chr1	106861179	106883348	+	chr1:106859581-106861080	122.2	4.13602e-05	0.027413	Up	1500	12.12	0	12.12	0	promoter	-849
NM_010483	Htr5b	chr1	121528465	121509772	-	chr1:121528841-121529200	122.2	4.13602e-05	0.027413	Up	360	12.12	0	12.12	0	promoter	-555
NM_013719	Eif2ak4	chr2	118388616	118475234	+	chr2:118387521-118388500	122.2	4.13602e-05	0.027413	Up	980	12.12	0	12.12	0	promoter	-606
NM_001177806	Eif2ak4	chr2	118389111	118475234	+	chr2:118387521-118388500	122.2	4.13602e-05	0.027413	Up	980	12.12	0	12.12	0	promoter	-1101
NM_011356	Frzb	chr2	80447396	80411969	-	chr2:80448961-80449560	122.2	4.13602e-05	0.027413	Up	600	12.12	0	12.12	0	promoter	-1864
NM_001104619	Vmn2r6	chr3	64559818	64537560	-	chr3:64559201-64560120	122.2	4.13602e-05	0.027413	Up	920	12.12	0	12.12	0	promoter	158
NM_001195760	S100a2	chr3	90590246	90591508	+	chr3:90589381-90589880	122.2	4.13602e-05	0.027413	Up	500	12.12	0	12.12	0	promoter	-616
NR_040753	4930593C16Rik	chr9	120930802	120924454	-	chr9:120930701-120931680	122.2	4.13602e-05	0.027413	Up	980	12.12	0	12.12	0	promoter	-388
NR_045558	Ccdc77	chr6	120364369	120324321	-	chr6:120365321-120365960	122.2	4.13602e-05	0.027413	Up	640	12.12	0	12.12	0	promoter	-1271
NM_145997	Kdm5a	chr6	120364098	120444574	+	chr6:120365321-120365960	122.2	4.13602e-05	0.027413	Up	640	12.12	0	12.12	0	promoter	1542
NM_008043	Frat1	chr19	41829969	41832583	+	chr19:41828461-41828900	122.2	4.13602e-05	0.027413	Up	440	12.12	0	12.12	0	promoter	-1289
NM_021323	Usp29	chr7	6730582	6967219	+	chr7:6731181-6732800	122.2	4.13602e-05	0.027413	Up	1620	12.12	0	12.12	0	promoter	1408
NM_001290994	Usp29	chr7	6730582	6967219	+	chr7:6731181-6732800	122.2	4.13602e-05	0.027413	Up	1620	12.12	0	12.12	0	promoter	1408
NR_104582	Xntrpc	chr7	102065490	102096864	+	chr7:102063561-102064640	122.2	4.13602e-05	0.027413	Up	1080	12.12	0	12.12	0	promoter	-1390
NM_001286690	Xndc1	chr7	102065490	102083762	+	chr7:102063561-102064640	122.2	4.13602e-05	0.027413	Up	1080	12.12	0	12.12	0	promoter	-1390
NM_001286689	Xndc1	chr7	102065490	102083762	+	chr7:102063561-102064640	122.2	4.13602e-05	0.027413	Up	1080	12.12	0	12.12	0	promoter	-1390
NM_029211	Rnf121	chr7	102065132	102019871	-	chr7:102063561-102064640	122.2	4.13602e-05	0.027413	Up	1080	12.12	0	12.12	0	promoter	1032
NM_001159553	H13	chr2	152669460	152685146	+	chr2:152669481-152669980	122.2	4.13602e-05	0.027413	Up	500	12.12	0	12.12	0	promoter	270
NM_001159551	H13	chr2	152669460	152708668	+	chr2:152669481-152669980	122.2	4.13602e-05	0.027413	Up	500	12.12	0	12.12	0	promoter	270
NM_010376	H13	chr2	152669460	152708668	+	chr2:152669481-152669980	122.2	4.13602e-05	0.027413	Up	500	12.12	0	12.12	0	promoter	270
NM_001159552	H13	chr2	152669460	152686707	+	chr2:152669481-152669980	122.2	4.13602e-05	0.027413	Up	500	12.12	0	12.12	0	promoter	270
NM_133661	Slc6a12	chr6	121346696	121365773	+	chr6:121347961-121348400	122.2	4.13602e-05	0.027413	Up	440	12.12	0	12.12	0	promoter	1484
NM_001164612	Atp13a4	chr16	29541483	29396037	-	chr16:29542761-29543400	122.2	4.13602e-05	0.027413	Up	640	12.12	0	12.12	0	promoter	-1597
NM_172613	Atp13a4	chr16	29541483	29396037	-	chr16:29542761-29543400	122.2	4.13602e-05	0.027413	Up	640	12.12	0	12.12	0	promoter	-1597
NM_011722	Dctn6	chr8	34108712	34090420	-	chr8:34108001-34108380	122.2	4.13602e-05	0.027413	Up	380	12.12	0	12.12	0	promoter	522
NM_001293759	Dctn6	chr8	34108712	34090420	-	chr8:34108001-34108380	122.2	4.13602e-05	0.027413	Up	380	12.12	0	12.12	0	promoter	522
NM_001293757	Dctn6	chr8	34108712	34090420	-	chr8:34108001-34108380	122.2	4.13602e-05	0.027413	Up	380	12.12	0	12.12	0	promoter	522
NM_001293758	Dctn6	chr8	34107814	34090420	-	chr8:34108001-34108380	122.2	4.13602e-05	0.027413	Up	380	12.12	0	12.12	0	promoter	-376
NM_023605	Fbxo9	chr9	78108656	78081499	-	chr9:78109161-78110160	122.2	4.13602e-05	0.027413	Up	1000	12.12	0	12.12	0	promoter	-1004
NM_001163780	Ick	chr9	78109191	78172109	+	chr9:78109161-78110160	122.2	4.13602e-05	0.027413	Up	1000	12.12	0	12.12	0	promoter	469
NM_001081490	Fbxo9	chr9	78109065	78081499	-	chr9:78109161-78110160	122.2	4.13602e-05	0.027413	Up	1000	12.12	0	12.12	0	promoter	-595
NM_178142	Lcorl	chr5	45857540	45697183	-	chr5:45858301-45859640	122.2	4.13602e-05	0.027413	Up	1340	12.12	0	12.12	0	promoter	-1430
NM_001163073	Lcorl	chr5	45857540	45730331	-	chr5:45858301-45859640	122.2	4.13602e-05	0.027413	Up	1340	12.12	0	12.12	0	promoter	-1430
NM_133973	Cog4	chr8	110847023	110882234	+	chr8:110846581-110846820	122.2	4.13602e-05	0.027413	Up	240	12.12	0	12.12	0	promoter	-323
NM_001310607	Cog4	chr8	110846599	110882234	+	chr8:110846581-110846820	122.2	4.13602e-05	0.027413	Up	240	12.12	0	12.12	0	promoter	101
NM_133953	Sf3b3	chr8	110846803	110810491	-	chr8:110846581-110846820	122.2	4.13602e-05	0.027413	Up	240	12.12	0	12.12	0	promoter	103
NM_172585	Larp4b	chr13	9093880	9174451	+	chr13:9092141-9093620	122.2	4.13602e-05	0.027413	Up	1480	12.12	0	12.12	0	promoter	-1000
NM_001311117	Larp4b	chr13	9093880	9174451	+	chr13:9092141-9093620	122.2	4.13602e-05	0.027413	Up	1480	12.12	0	12.12	0	promoter	-1000
NM_011468	Sprr2a1	chr3	92215834	92222491	+	chr3:92216761-92218140	122.2	4.13602e-05	0.027413	Up	1380	12.12	0	12.12	0	promoter	1616
NM_001164787	Sprr2a2	chr3	92215834	92222491	+	chr3:92216761-92218140	122.2	4.13602e-05	0.027413	Up	1380	12.12	0	12.12	0	promoter	1616
NM_145614	Dlat	chr9	50659780	50634632	-	chr9:50657961-50658760	122.2	4.13602e-05	0.027413	Up	800	12.12	0	12.12	0	promoter	1420
NM_008008	Fgf7	chr2	126034657	126091185	+	chr2:126032561-126033820	122.2	4.13602e-05	0.027413	Up	1260	12.12	0	12.12	0	promoter	-1467
NM_025864	Tmem206	chr1	191325964	191352925	+	chr1:191326661-191327120	122.2	4.13602e-05	0.027413	Up	460	12.12	0	12.12	0	promoter	926
NM_172951	Sntg2	chr12	30373375	30174556	-	chr12:30371821-30372720	122.2	4.13602e-05	0.027413	Up	900	12.12	0	12.12	0	promoter	1105
NM_007430	Nr0b1	chrX	86191774	86195946	+	chrX:86189421-86190160	122.2	4.13602e-05	0.027413	Up	740	12.12	0	12.12	0	promoter	-1984
NM_009202	Slc22a1	chr17	12675838	12648874	-	chr17:12675861-12676300	122.2	4.13602e-05	0.027413	Up	440	12.12	0	12.12	0	promoter	-242
NR_015580	Sox2ot	chr3	34560380	34677993	+	chr3:34559561-34560500	122.2	4.13602e-05	0.027413	Up	940	12.12	0	12.12	0	promoter	-350
NM_007743	Col1a2	chr6	4505617	4541543	+	chr6:4506501-4507100	113.6	7.79506e-05	0.034557	Up	600	11.26	0	11.26	0	promoter	1183
NM_011874	Psmc4	chr7	28050092	28041701	-	chr7:28049801-28050280	113.6	7.79506e-05	0.034557	Up	480	11.26	0	11.26	0	promoter	52
NM_153556	Pms1	chr1	53297028	53189188	-	chr1:53297341-53298720	113.6	7.79506e-05	0.034557	Up	1380	11.26	0	11.26	0	promoter	-1002
NM_145517	Ormdl1	chr1	53297094	53310245	+	chr1:53297341-53298720	113.6	7.79506e-05	0.034557	Up	1380	11.26	0	11.26	0	promoter	936
NM_027275	Ptcd3	chr6	71908762	71880637	-	chr6:71907681-71908320	113.6	7.79506e-05	0.034557	Up	640	11.26	0	11.26	0	promoter	762
NM_009088	Polr1a	chr6	71909052	71979360	+	chr6:71907681-71908320	113.6	7.79506e-05	0.034557	Up	640	11.26	0	11.26	0	promoter	-1052
NM_001111267	Ncoa7	chr10	30655867	30645581	-	chr10:30653861-30655100	113.6	7.79506e-05	0.034557	Up	1240	11.26	0	11.26	0	promoter	1387
NM_013657	Sema3c	chr5	17574815	17730267	+	chr5:17572501-17573820	113.6	7.79506e-05	0.034557	Up	1320	11.26	0	11.26	0	promoter	-1655
NM_146120	Gsn	chr2	35282379	35307902	+	chr2:35283841-35284360	113.6	7.79506e-05	0.034557	Up	520	11.26	0	11.26	0	promoter	1721
NM_010348	Grik1	chr16	88290258	87895896	-	chr16:88288801-88289400	113.6	7.79506e-05	0.034557	Up	600	11.26	0	11.26	0	promoter	1158
NM_146072	Grik1	chr16	88290258	87895896	-	chr16:88288801-88289400	113.6	7.79506e-05	0.034557	Up	600	11.26	0	11.26	0	promoter	1158
NM_001011823	Olfr834	chr9	18987989	18988928	+	chr9:18985281-18986820	113.6	7.79506e-05	0.034557	Up	1540	11.26	0	11.26	0	promoter	-1939
NM_001085418	Pramel5	chr4	144280466	144270632	-	chr4:144278201-144279760	113.6	7.79506e-05	0.034557	Up	1560	11.26	0	11.26	0	promoter	1486
NM_146689	Olfr1459	chr19	13146657	13145733	-	chr19:13145701-13147040	113.6	7.79506e-05	0.034557	Up	1340	11.26	0	11.26	0	promoter	287
NM_027024	Cst13	chr2	148820098	148830410	+	chr2:148820121-148821400	113.6	7.79506e-05	0.034557	Up	1280	11.26	0	11.26	0	promoter	662
NM_033080	Nudt19	chr7	35555928	35547184	-	chr7:35555941-35556640	113.6	7.79506e-05	0.034557	Up	700	11.26	0	11.26	0	promoter	-362
NM_007798	Ctsb	chr14	63122461	63145923	+	chr14:63123001-63124340	113.6	7.79506e-05	0.034557	Up	1340	11.26	0	11.26	0	promoter	1209
NM_026374	Ilf2	chr3	90476200	90488379	+	chr3:90474521-90475080	113.6	7.79506e-05	0.034557	Up	560	11.26	0	11.26	0	promoter	-1400
NM_011776	Zp3	chr5	135980104	135988624	+	chr5:135977901-135978380	113.6	7.79506e-05	0.034557	Up	480	11.26	0	11.26	0	promoter	-1964
NM_001146012	R3hcc1	chr14	69707584	69697303	-	chr14:69706641-69707020	113.6	7.79506e-05	0.034557	Up	380	11.26	0	11.26	0	promoter	754
NM_001301652	R3hcc1	chr14	69707493	69697303	-	chr14:69706641-69707020	113.6	7.79506e-05	0.034557	Up	380	11.26	0	11.26	0	promoter	663
NM_001011860	Olfr1222	chr2	89125729	89124793	-	chr2:89124381-89125900	113.6	7.79506e-05	0.034557	Up	1520	11.26	0	11.26	0	promoter	589
NM_001033302	Ciart	chr3	95882228	95878504	-	chr3:95881241-95881780	113.6	7.79506e-05	0.034557	Up	540	11.26	0	11.26	0	promoter	718
NM_001110240	Slc24a2	chr4	87227963	86983125	-	chr4:87225881-87227120	113.6	7.79506e-05	0.034557	Up	1240	11.26	0	11.26	0	promoter	1463
NM_001013384	Podnl1	chr8	84125988	84132517	+	chr8:84126181-84126620	113.6	7.79506e-05	0.034557	Up	440	11.26	0	11.26	0	promoter	412
NM_028450	Gulp1	chr1	44551670	44796836	+	chr1:44549421-44550020	113.6	7.79506e-05	0.034557	Up	600	11.26	0	11.26	0	promoter	-1950
NM_199199	Tmem199	chr11	78512168	78507054	-	chr11:78509961-78511300	113.6	7.79506e-05	0.034557	Up	1340	11.26	0	11.26	0	promoter	1538
NM_020264	Pate4	chr9	35611885	35607092	-	chr9:35610101-35611300	113.6	7.79506e-05	0.034557	Up	1200	11.26	0	11.26	0	promoter	1185
NM_001081165	Fam26d	chr10	34044313	34038783	-	chr10:34043461-34044160	113.6	7.79506e-05	0.034557	Up	700	11.26	0	11.26	0	promoter	503
NM_153529	Nrn1	chr13	36734477	36725621	-	chr13:36733361-36733980	113.6	7.79506e-05	0.034557	Up	620	11.26	0	11.26	0	promoter	807
NM_201637	Chd8	chr14	52237572	52198150	-	chr14:52236761-52237860	113.6	7.79506e-05	0.034557	Up	1100	11.26	0	11.26	0	promoter	262
NR_126509	Chd6	chr2	161109086	160946977	-	chr2:161108341-161108800	113.6	7.79506e-05	0.034557	Up	460	11.26	0	11.26	0	promoter	516
NM_173368	Chd6	chr2	161109086	160946977	-	chr2:161108341-161108800	113.6	7.79506e-05	0.034557	Up	460	11.26	0	11.26	0	promoter	516
NM_146488	Olfr137	chr17	38305459	38304520	-	chr17:38304161-38304920	113.6	7.79506e-05	0.034557	Up	760	11.26	0	11.26	0	promoter	919
NM_029104	Mss51	chr14	20496901	20482863	-	chr14:20496801-20497660	113.6	7.79506e-05	0.034557	Up	860	11.26	0	11.26	0	promoter	-329
NM_011545	Tcf21	chr10	22820128	22817274	-	chr10:22818141-22819260	113.6	7.79506e-05	0.034557	Up	1120	11.26	0	11.26	0	promoter	1428
NM_027072	Plac8l1	chr18	42196709	42178674	-	chr18:42197801-42198720	113.6	7.79506e-05	0.034557	Up	920	11.26	0	11.26	0	promoter	-1551
NM_025707	Klhl28	chr12	64965536	64942439	-	chr12:64963361-64964500	113.6	7.79506e-05	0.034557	Up	1140	11.26	0	11.26	0	promoter	1606
NM_029022	Scrn3	chr2	73312651	73337807	+	chr2:73312141-73312640	113.6	7.79506e-05	0.034557	Up	500	11.26	0	11.26	0	promoter	-261
NM_025854	Cir1	chr2	73312592	73283871	-	chr2:73312141-73312640	113.6	7.79506e-05	0.034557	Up	500	11.26	0	11.26	0	promoter	202
NM_199033	Tsen2	chr6	115544703	115578336	+	chr6:115542981-115543760	113.6	7.79506e-05	0.034557	Up	780	11.26	0	11.26	0	promoter	-1333
NM_146915	Olfr1336	chr7	6460510	6461455	+	chr7:6459381-6460320	113.6	7.79506e-05	0.034557	Up	940	11.26	0	11.26	0	promoter	-660
NM_001159514	H2afy	chr13	56135550	56073621	-	chr13:56134561-56134880	113.6	7.79506e-05	0.034557	Up	320	11.26	0	11.26	0	promoter	830
NM_001159515	H2afy	chr13	56135550	56073621	-	chr13:56134561-56134880	113.6	7.79506e-05	0.034557	Up	320	11.26	0	11.26	0	promoter	830
NM_001159513	H2afy	chr13	56135550	56073621	-	chr13:56134561-56134880	113.6	7.79506e-05	0.034557	Up	320	11.26	0	11.26	0	promoter	830
NM_012015	H2afy	chr13	56135550	56073621	-	chr13:56134561-56134880	113.6	7.79506e-05	0.034557	Up	320	11.26	0	11.26	0	promoter	830
NM_010195	Lgr5	chr10	115587780	115450313	-	chr10:115586361-115587000	113.6	7.79506e-05	0.034557	Up	640	11.26	0	11.26	0	promoter	1100
NM_175441	Mylk3	chr8	85365324	85324928	-	chr8:85363481-85363960	113.6	7.79506e-05	0.034557	Up	480	11.26	0	11.26	0	promoter	1604
NR_104484	Erc1	chr6	119848150	119570795	-	chr6:119848941-119849900	113.6	7.79506e-05	0.034557	Up	960	11.26	0	11.26	0	promoter	-1270
NM_053204	Erc1	chr6	119848150	119570795	-	chr6:119848941-119849900	113.6	7.79506e-05	0.034557	Up	960	11.26	0	11.26	0	promoter	-1270
NR_030776	3110021A11Rik	chr6	119848192	119849016	+	chr6:119848941-119849900	113.6	7.79506e-05	0.034557	Up	960	11.26	0	11.26	0	promoter	1228
NM_178085	Erc1	chr6	119848150	119772706	-	chr6:119848941-119849900	113.6	7.79506e-05	0.034557	Up	960	11.26	0	11.26	0	promoter	-1270
NM_025963	Rps10	chr17	27635242	27630428	-	chr17:27633321-27633760	113.6	7.79506e-05	0.034557	Up	440	11.26	0	11.26	0	promoter	1702
NM_001136070	Eif2d	chr1	131153206	131173471	+	chr1:131152281-131153180	113.6	7.79506e-05	0.034557	Up	900	11.26	0	11.26	0	promoter	-476
NM_010709	Eif2d	chr1	131153206	131172234	+	chr1:131152281-131153180	113.6	7.79506e-05	0.034557	Up	900	11.26	0	11.26	0	promoter	-476
NM_001011748	Olfr867	chr9	20055461	20054465	-	chr9:20053481-20055480	113.6	7.79506e-05	0.034557	Up	2000	11.26	0	11.26	0	promoter	981
NM_001310083	Gnas	chr2	174327767	174346742	+	chr2:174325681-174326540	113.6	7.79506e-05	0.034557	Up	860	11.26	0	11.26	0	promoter	-1657
NM_198866	Dbpht2	chr12	74297473	74300468	+	chr12:74298641-74299300	113.6	7.79506e-05	0.034557	Up	660	11.26	0	11.26	0	promoter	1497
NR_110371	Rnf32	chr5	29195992	29225524	+	chr5:29195141-29195640	113.6	7.79506e-05	0.034557	Up	500	11.26	0	11.26	0	promoter	-602
NM_001289757	Rnf32	chr5	29195992	29225524	+	chr5:29195141-29195640	113.6	7.79506e-05	0.034557	Up	500	11.26	0	11.26	0	promoter	-602
NM_021470	Rnf32	chr5	29195992	29225524	+	chr5:29195141-29195640	113.6	7.79506e-05	0.034557	Up	500	11.26	0	11.26	0	promoter	-602
NR_104484	Erc1	chr6	119848150	119570795	-	chr6:119846141-119847160	113.6	7.79506e-05	0.034557	Up	1020	11.26	0	11.26	0	promoter	1500
NM_053204	Erc1	chr6	119848150	119570795	-	chr6:119846141-119847160	113.6	7.79506e-05	0.034557	Up	1020	11.26	0	11.26	0	promoter	1500
NR_030776	3110021A11Rik	chr6	119848192	119849016	+	chr6:119846141-119847160	113.6	7.79506e-05	0.034557	Up	1020	11.26	0	11.26	0	promoter	-1542
NM_178085	Erc1	chr6	119848150	119772706	-	chr6:119846141-119847160	113.6	7.79506e-05	0.034557	Up	1020	11.26	0	11.26	0	promoter	1500
NM_001081253	Fbxo43	chr15	36164884	36150059	-	chr15:36163561-36164760	113.6	7.79506e-05	0.034557	Up	1200	11.26	0	11.26	0	promoter	724
NM_001011528	Olfr456	chr6	42487214	42486162	-	chr6:42487081-42488600	113.6	7.79506e-05	0.034557	Up	1520	11.26	0	11.26	0	promoter	-626
NM_001286028	Dlk2	chr17	46297482	46303271	+	chr17:46296001-46296820	113.6	7.79506e-05	0.034557	Up	820	11.26	0	11.26	0	promoter	-1072
NM_001286013	Dlk2	chr17	46297927	46303271	+	chr17:46296001-46296820	113.6	7.79506e-05	0.034557	Up	820	11.26	0	11.26	0	promoter	-1517
NM_009442	Ttf1	chr2	29060262	29087650	+	chr2:29059621-29060120	113.6	7.79506e-05	0.034557	Up	500	11.26	0	11.26	0	promoter	-392
NM_183270	Coa4	chr7	100537099	100539812	+	chr7:100534881-100535900	113.6	7.79506e-05	0.034557	Up	1020	11.26	0	11.26	0	promoter	-1709
NM_133781	Cab39	chr1	85793446	85851577	+	chr1:85791401-85792260	113.6	7.79506e-05	0.034557	Up	860	11.26	0	11.26	0	promoter	-1616
NM_019705	Rbck1	chr2	152332639	152316333	-	chr2:152333641-152334420	113.6	7.79506e-05	0.034557	Up	780	11.26	0	11.26	0	promoter	-1391
NM_001083921	Rbck1	chr2	152332425	152316333	-	chr2:152333641-152334420	113.6	7.79506e-05	0.034557	Up	780	11.26	0	11.26	0	promoter	-1605
NM_026768	Mrps18a	chr17	46111003	46128908	+	chr17:46109621-46110240	113.6	7.79506e-05	0.034557	Up	620	11.26	0	11.26	0	promoter	-1073
NM_001013608	Ercc6l2	chr13	63815319	63900301	+	chr13:63815301-63815960	113.6	7.79506e-05	0.034557	Up	660	11.26	0	11.26	0	promoter	311
NM_023507	Ercc6l2	chr13	63815333	63869655	+	chr13:63815301-63815960	113.6	7.79506e-05	0.034557	Up	660	11.26	0	11.26	0	promoter	297
NM_001177832	Gm10324	chr13	66113452	66122836	+	chr13:66111901-66112920	113.6	7.79506e-05	0.034557	Up	1020	11.26	0	11.26	0	promoter	-1042
NM_001302152	Erg	chr16	95586593	95359168	-	chr16:95587901-95588900	113.6	7.79506e-05	0.034557	Up	1000	11.26	0	11.26	0	promoter	-1807
NR_033640	E330012B07Rik	chr6	147180240	147208294	+	chr6:147178021-147178700	113.6	7.79506e-05	0.034557	Up	680	11.26	0	11.26	0	promoter	-1880
NM_028209	Ttc4	chr4	106678944	106661807	-	chr4:106677501-106678280	113.6	7.79506e-05	0.034557	Up	780	11.26	0	11.26	0	promoter	1054
NM_001172073	Ttc4	chr4	106678686	106661807	-	chr4:106677501-106678280	113.6	7.79506e-05	0.034557	Up	780	11.26	0	11.26	0	promoter	796
NR_045988	9430018G01Rik	chr6	43442428	43474318	+	chr6:43440921-43442340	113.6	7.79506e-05	0.034557	Up	1420	11.26	0	11.26	0	promoter	-798
NM_001164767	Robo3	chr9	37433175	37416044	-	chr9:37432101-37432660	113.6	7.79506e-05	0.034557	Up	560	11.26	0	11.26	0	promoter	795
NM_207583	Brinp2	chr1	158356260	158245268	-	chr1:158357221-158357880	113.6	7.79506e-05	0.034557	Up	660	11.26	0	11.26	0	promoter	-1290
NR_045910	1700031P21Rik	chr12	52602322	52599983	-	chr12:52603201-52604040	113.6	7.79506e-05	0.034557	Up	840	11.26	0	11.26	0	promoter	-1298
NR_131056	Gm38415	chr8	71206948	71166043	-	chr8:71208561-71209220	113.6	7.79506e-05	0.034557	Up	660	11.26	0	11.26	0	promoter	-1942
NM_178891	Prmt6	chr3	110250999	110248524	-	chr3:110251681-110252340	113.6	7.79506e-05	0.034557	Up	660	11.26	0	11.26	0	promoter	-1011
NR_024139	Prmt6	chr3	110250999	110246103	-	chr3:110251681-110252340	113.6	7.79506e-05	0.034557	Up	660	11.26	0	11.26	0	promoter	-1011
NM_001024806	Cebpz	chr17	78937070	78919002	-	chr17:78935741-78936800	113.6	7.79506e-05	0.034557	Up	1060	11.26	0	11.26	0	promoter	800
NM_028611	Ndufaf7	chr17	78937134	78948052	+	chr17:78935741-78936800	113.6	7.79506e-05	0.034557	Up	1060	11.26	0	11.26	0	promoter	-864
NM_001109661	Bach2	chr4	32417434	32586108	+	chr4:32417881-32418820	113.6	7.79506e-05	0.034557	Up	940	11.26	0	11.26	0	promoter	916
NM_146518	Olfr523	chr7	140176103	140177057	+	chr7:140175501-140175920	113.6	7.79506e-05	0.034557	Up	420	11.26	0	11.26	0	promoter	-393
NM_152895	Kdm5b	chr1	134560177	134632878	+	chr1:134559321-134560080	113.6	7.79506e-05	0.034557	Up	760	11.26	0	11.26	0	promoter	-477
NM_177610	Duox2	chr2	122298165	122280436	-	chr2:122297161-122297600	113.6	7.79506e-05	0.034557	Up	440	11.26	0	11.26	0	promoter	785
NM_025777	Duoxa2	chr2	122298899	122302885	+	chr2:122297161-122297600	113.6	7.79506e-05	0.034557	Up	440	11.26	0	11.26	0	promoter	-1519
NM_011943	Map2k6	chr11	110399121	110513637	+	chr11:110399381-110400140	113.6	7.79506e-05	0.034557	Up	760	11.26	0	11.26	0	promoter	639
NM_007820	Cyp3a16	chr5	145469723	145436308	-	chr5:145467401-145468260	113.6	7.79506e-05	0.034557	Up	860	11.26	0	11.26	0	promoter	1893
NM_178933	Slc51b	chr9	65422773	65412752	-	chr9:65423641-65424260	113.6	7.79506e-05	0.034557	Up	620	11.26	0	11.26	0	promoter	-1177
NM_001037634	Oosp2	chr19	11660559	11647283	-	chr19:11661941-11663000	113.6	7.79506e-05	0.034557	Up	1060	11.26	0	11.26	0	promoter	-1911
NM_010276	Gem	chr4	11704446	11714993	+	chr4:11705541-11706000	113.6	7.79506e-05	0.034557	Up	460	11.26	0	11.26	0	promoter	1324
NM_008914	Ppp3cb	chr14	20546573	20499363	-	chr14:20547121-20548340	113.6	7.79506e-05	0.034557	Up	1220	11.26	0	11.26	0	promoter	-1157
NM_001310427	Ppp3cb	chr14	20546573	20499363	-	chr14:20547121-20548340	113.6	7.79506e-05	0.034557	Up	1220	11.26	0	11.26	0	promoter	-1157
NM_001310426	Ppp3cb	chr14	20546573	20499363	-	chr14:20547121-20548340	113.6	7.79506e-05	0.034557	Up	1220	11.26	0	11.26	0	promoter	-1157
NM_022025	Slc5a7	chr17	54299034	54273589	-	chr17:54298921-54300220	113.6	7.79506e-05	0.034557	Up	1300	11.26	0	11.26	0	promoter	-536
NM_015740	Bloc1s1	chr10	128923524	128919913	-	chr10:128924481-128925420	113.6	7.79506e-05	0.034557	Up	940	11.26	0	11.26	0	promoter	-1426
NM_001145198	1500009L16Rik	chr10	83722864	83762762	+	chr10:83722381-83723020	113.6	7.79506e-05	0.034557	Up	640	11.26	0	11.26	0	promoter	-164
NM_008977	Ptpn2	chr18	67724621	67665500	-	chr18:67722701-67723560	113.6	7.79506e-05	0.034557	Up	860	11.26	0	11.26	0	promoter	1491
NM_001127177	Ptpn2	chr18	67724621	67665500	-	chr18:67722701-67723560	113.6	7.79506e-05	0.034557	Up	860	11.26	0	11.26	0	promoter	1491
NM_001101519	4932443I19Rik	chr8	13705888	13743066	+	chr8:13705481-13705900	113.6	7.79506e-05	0.034557	Up	420	11.26	0	11.26	0	promoter	-198
NM_152814	Zfp566	chr7	30090510	30077336	-	chr7:30090501-30091120	113.6	7.79506e-05	0.034557	Up	620	11.26	0	11.26	0	promoter	-300
NM_001042613	Sepp1	chr15	3270766	3280508	+	chr15:3268741-3269560	113.6	7.79506e-05	0.034557	Up	820	11.26	0	11.26	0	promoter	-1616
NM_172694	Megf9	chr4	70534928	70431926	-	chr4:70532781-70533860	113.6	7.79506e-05	0.034557	Up	1080	11.26	0	11.26	0	promoter	1608
NR_028517	Scarna10	chr6	125186431	125186360	-	chr6:125186601-125187040	113.6	7.79506e-05	0.034557	Up	440	11.26	0	11.26	0	promoter	-389
NR_001585	Speer4cos	chr5	15680709	15714596	+	chr5:15679881-15680260	113.6	7.79506e-05	0.034557	Up	380	11.26	0	11.26	0	promoter	-639
NM_001195036	Ect2l	chr10	18210890	18129021	-	chr10:18211421-18212180	113.6	7.79506e-05	0.034557	Up	760	11.26	0	11.26	0	promoter	-910
NM_001039666	Krt40	chr11	99543158	99537484	-	chr11:99542261-99543040	113.6	7.79506e-05	0.034557	Up	780	11.26	0	11.26	0	promoter	508
NM_001317213	Krt40	chr11	99543158	99537484	-	chr11:99542261-99543040	113.6	7.79506e-05	0.034557	Up	780	11.26	0	11.26	0	promoter	508
NM_177727	Lsm14b	chr2	180024986	180035461	+	chr2:180025041-180025660	113.6	7.79506e-05	0.034557	Up	620	11.26	0	11.26	0	promoter	364
NM_153600	Ttc26	chr6	38381523	38427647	+	chr6:38380121-38380680	113.6	7.79506e-05	0.034557	Up	560	11.26	0	11.26	0	promoter	-1123
NM_015740	Bloc1s1	chr10	128923524	128919913	-	chr10:128922721-128923280	113.6	7.79506e-05	0.034557	Up	560	11.26	0	11.26	0	promoter	524
NM_001289739	Bcl2l1	chr2	152830717	152758731	-	chr2:152831741-152832800	113.6	7.79506e-05	0.034557	Up	1060	11.26	0	11.26	0	promoter	-1553
NM_001289717	Bcl2l1	chr2	152830717	152780663	-	chr2:152831741-152832800	113.6	7.79506e-05	0.034557	Up	1060	11.26	0	11.26	0	promoter	-1553
NM_001289716	Bcl2l1	chr2	152830717	152780663	-	chr2:152831741-152832800	113.6	7.79506e-05	0.034557	Up	1060	11.26	0	11.26	0	promoter	-1553
NM_009743	Bcl2l1	chr2	152831728	152780663	-	chr2:152831741-152832800	113.6	7.79506e-05	0.034557	Up	1060	11.26	0	11.26	0	promoter	-542
NR_045496	2410003L11Rik	chr11	97598510	97622893	+	chr11:97600181-97600580	113.6	7.79506e-05	0.034557	Up	400	11.26	0	11.26	0	promoter	1870
NM_172156	Prl3d3	chr13	27156798	27162520	+	chr13:27156401-27157160	113.6	7.79506e-05	0.034557	Up	760	11.26	0	11.26	0	promoter	-18
NM_009433	Tspyl1	chr10	34282189	34284885	+	chr10:34280481-34281580	113.6	7.79506e-05	0.034557	Up	1100	11.26	0	11.26	0	promoter	-1159
NR_131013	9530062K07Rik	chr6	116207993	116199409	-	chr6:116205921-116206960	113.6	7.79506e-05	0.034557	Up	1040	11.26	0	11.26	0	promoter	1553
NR_033565	BB019430	chr10	58696744	58704277	+	chr10:58694461-58695260	113.6	7.79506e-05	0.034557	Up	800	11.26	0	11.26	0	promoter	-1884
NM_147055	Olfr649	chr7	104190205	104189266	-	chr7:104190961-104192060	113.6	7.79506e-05	0.034557	Up	1100	11.26	0	11.26	0	promoter	-1305
NR_045327	A330009N23Rik	chr15	101224777	101221190	-	chr15:101225141-101225580	113.6	7.79506e-05	0.034557	Up	440	11.26	0	11.26	0	promoter	-583
NR_045328	A330009N23Rik	chr15	101225186	101221190	-	chr15:101225141-101225580	113.6	7.79506e-05	0.034557	Up	440	11.26	0	11.26	0	promoter	-174
NR_045326	A330009N23Rik	chr15	101224121	101221190	-	chr15:101225141-101225580	113.6	7.79506e-05	0.034557	Up	440	11.26	0	11.26	0	promoter	-1239
NM_019518	Grasp	chr15	101224206	101232756	+	chr15:101225141-101225580	113.6	7.79506e-05	0.034557	Up	440	11.26	0	11.26	0	promoter	1154
NM_001302354	Umad1	chr6	8259287	8428765	+	chr6:8260481-8261200	113.6	7.79506e-05	0.034557	Up	720	11.26	0	11.26	0	promoter	1553
NM_001302353	Umad1	chr6	8259287	8428765	+	chr6:8260481-8261200	113.6	7.79506e-05	0.034557	Up	720	11.26	0	11.26	0	promoter	1553
NM_001025375	Wdr61	chr9	54734549	54717152	-	chr9:54732681-54733920	113.6	7.79506e-05	0.034557	Up	1240	11.26	0	11.26	0	promoter	1249
NM_023191	Wdr61	chr9	54734549	54717152	-	chr9:54732681-54733920	113.6	7.79506e-05	0.034557	Up	1240	11.26	0	11.26	0	promoter	1249
NM_001025376	Wdr61	chr9	54734549	54717152	-	chr9:54732681-54733920	113.6	7.79506e-05	0.034557	Up	1240	11.26	0	11.26	0	promoter	1249
NR_046044	AI463170	chr12	76547925	76546971	-	chr12:76548381-76548840	113.6	7.79506e-05	0.034557	Up	460	11.26	0	11.26	0	promoter	-685
NM_009950	Cradd	chr10	95324097	95174745	-	chr10:95324721-95326300	113.6	7.79506e-05	0.034557	Up	1580	11.26	0	11.26	0	promoter	-1413
NM_175514	Fam171b	chr2	83812727	83881358	+	chr2:83810461-83812680	29.872	5.88456e-11	6.28211e-06	Up	2220	37.24	1.15	37.24	1.15	promoter	-1157
NR_030771	Gm13034	chr4	146067523	146068718	+	chr4:146068161-146070000	29.872	5.88456e-11	6.28211e-06	Up	1840	37.24	1.15	37.24	1.15	promoter	1557
NR_104356	Chchd7	chr4	3939423	3943525	+	chr4:3939461-3941260	20.168	2.095e-07	0.00240389	Up	1800	25.11	1.15	25.11	1.15	promoter	937
NM_001291093	Gm3383	chr14	5449039	5438069	-	chr14:5449741-5450940	18.784	6.68627e-07	0.00432771	Up	1200	23.38	1.15	23.38	1.15	promoter	-1301
NM_028026	Wdr73	chr7	80901269	80890722	-	chr7:80900661-80901360	17.4	2.1282e-06	0.0075879	Up	700	21.65	1.15	21.65	1.15	promoter	259
NR_027976	Wdr73	chr7	80901269	80890722	-	chr7:80900661-80901360	17.4	2.1282e-06	0.0075879	Up	700	21.65	1.15	21.65	1.15	promoter	259
NM_153501	Pank2	chr2	131262499	131299188	+	chr2:131262261-131263140	17.4	2.1282e-06	0.0075879	Up	880	21.65	1.15	21.65	1.15	promoter	201
NM_133193	Il1rl2	chr1	40324626	40365471	+	chr1:40322681-40323760	16.704	3.79259e-06	0.00999863	Up	1080	20.78	1.15	20.78	1.15	promoter	-1406
NM_011468	Sprr2a1	chr3	92250646	92257304	+	chr3:92248301-92250120	16.704	3.79259e-06	0.00999863	Up	1820	20.78	1.15	20.78	1.15	promoter	-1436
NM_001164787	Sprr2a2	chr3	92250646	92257304	+	chr3:92248301-92250120	16.704	3.79259e-06	0.00999863	Up	1820	20.78	1.15	20.78	1.15	promoter	-1436
NM_001195732	Fam150a	chr1	6359330	6394731	+	chr1:6358061-6359400	16.704	3.79259e-06	0.00999863	Up	1340	20.78	1.15	20.78	1.15	promoter	-600
NM_153791	Flywch1	chr17	23771591	23755422	-	chr17:23772581-23773680	16.016	6.75302e-06	0.0126142	Up	1100	19.92	1.15	19.92	1.15	promoter	-1539
NM_001024712	Gm3696	chr14	7105457	7083024	-	chr14:7105281-7105940	16.016	6.75302e-06	0.0126142	Up	660	19.92	1.15	19.92	1.15	promoter	-153
NR_033542	Gm10636	chr3	146378944	146367152	-	chr3:146376701-146377300	16.016	6.75302e-06	0.0126142	Up	600	19.92	1.15	19.92	1.15	promoter	1944
NM_025465	Tma16	chr8	66486507	66476345	-	chr8:66483561-66485540	16.016	6.75302e-06	0.0126142	Up	1980	19.92	1.15	19.92	1.15	promoter	1957
NM_029550	Keg1	chr19	12695789	12719896	+	chr19:12694721-12695960	16.016	6.75302e-06	0.0126142	Up	1240	19.92	1.15	19.92	1.15	promoter	-449
NM_009049	Resp18	chr1	75278380	75272201	-	chr1:75276401-75277960	16.016	6.75302e-06	0.0126142	Up	1560	19.92	1.15	19.92	1.15	promoter	1200
NM_199222	Lman1l	chr9	57620774	57607032	-	chr9:57620101-57620800	16.016	6.75302e-06	0.0126142	Up	700	19.92	1.15	19.92	1.15	promoter	324
NR_045855	4933430H16Rik	chr7	82971391	82937937	-	chr7:82971681-82972400	15.32	1.20136e-05	0.0158982	Up	720	19.05	1.15	19.05	1.15	promoter	-649
NM_001271492	Gabpb1	chr2	126675592	126647747	-	chr2:126673121-126674700	15.32	1.20136e-05	0.0158982	Up	1580	19.05	1.15	19.05	1.15	promoter	1682
NM_001271469	Gabpb1	chr2	126675592	126628906	-	chr2:126673121-126674700	15.32	1.20136e-05	0.0158982	Up	1580	19.05	1.15	19.05	1.15	promoter	1682
NM_001271468	Gabpb1	chr2	126675592	126628906	-	chr2:126673121-126674700	15.32	1.20136e-05	0.0158982	Up	1580	19.05	1.15	19.05	1.15	promoter	1682
NM_001271467	Gabpb1	chr2	126675592	126628906	-	chr2:126673121-126674700	15.32	1.20136e-05	0.0158982	Up	1580	19.05	1.15	19.05	1.15	promoter	1682
NM_207669	Gabpb1	chr2	126675592	126628906	-	chr2:126673121-126674700	15.32	1.20136e-05	0.0158982	Up	1580	19.05	1.15	19.05	1.15	promoter	1682
NM_010249	Gabpb1	chr2	126675592	126639018	-	chr2:126673121-126674700	15.32	1.20136e-05	0.0158982	Up	1580	19.05	1.15	19.05	1.15	promoter	1682
NR_073183	Gabpb1	chr2	126675592	126639018	-	chr2:126673121-126674700	15.32	1.20136e-05	0.0158982	Up	1580	19.05	1.15	19.05	1.15	promoter	1682
NM_001163470	Trafd1	chr5	121385615	121371724	-	chr5:121383941-121385240	15.32	1.20136e-05	0.0158982	Up	1300	19.05	1.15	19.05	1.15	promoter	1025
NM_172275	Trafd1	chr5	121385615	121371724	-	chr5:121383941-121385240	15.32	1.20136e-05	0.0158982	Up	1300	19.05	1.15	19.05	1.15	promoter	1025
NM_207271	Tdpoz3	chr3	93826019	93827117	+	chr3:93827421-93828260	14.632	2.13514e-05	0.0210338	Up	840	18.19	1.15	18.19	1.15	promoter	1821
NM_001267707	Slco1a5	chr6	142278874	142234226	-	chr6:142278041-142279660	14.632	2.13514e-05	0.0210338	Up	1620	18.19	1.15	18.19	1.15	promoter	24
NR_015566	A330023F24Rik	chr1	195017398	195037908	+	chr1:195014921-195016520	14.632	2.13514e-05	0.0210338	Up	1600	18.19	1.15	18.19	1.15	promoter	-1678
NR_039551	Mir28b	chr8	73016511	73016591	+	chr8:73015201-73016120	14.632	2.13514e-05	0.0210338	Up	920	18.19	1.15	18.19	1.15	promoter	-851
NM_018873	Srcin1	chr11	97575126	97509339	-	chr11:97574521-97575220	13.936	3.79076e-05	0.027413	Up	700	17.32	1.15	17.32	1.15	promoter	256
NM_146437	Olfr996	chr2	85579214	85580282	+	chr2:85578761-85580720	13.936	3.79076e-05	0.027413	Up	1960	17.32	1.15	17.32	1.15	promoter	526
NM_001013817	Sp140	chr1	85600702	85645036	+	chr1:85601341-85601840	13.936	3.79076e-05	0.027413	Up	500	17.32	1.15	17.32	1.15	promoter	888
NM_010933	Nppc	chr1	86670573	86666292	-	chr1:86671701-86672640	13.936	3.79076e-05	0.027413	Up	940	17.32	1.15	17.32	1.15	promoter	-1597
NM_001291066	Adam8	chr7	139992562	139978931	-	chr7:139990981-139991460	13.936	3.79076e-05	0.027413	Up	480	17.32	1.15	17.32	1.15	promoter	1342
NM_007403	Adam8	chr7	139992562	139978931	-	chr7:139990981-139991460	13.936	3.79076e-05	0.027413	Up	480	17.32	1.15	17.32	1.15	promoter	1342
NM_001311136	Klhl12	chr1	134455530	134490873	+	chr1:134453581-134454480	13.936	3.79076e-05	0.027413	Up	900	17.32	1.15	17.32	1.15	promoter	-1500
NM_153128	Klhl12	chr1	134455530	134490873	+	chr1:134453581-134454480	13.936	3.79076e-05	0.027413	Up	900	17.32	1.15	17.32	1.15	promoter	-1500
NM_033320	Glce	chr9	62070606	62057248	-	chr9:62069441-62071060	13.936	3.79076e-05	0.027413	Up	1620	17.32	1.15	17.32	1.15	promoter	356
NM_028753	Pop7	chr5	137502429	137501438	-	chr5:137503041-137504080	13.936	3.79076e-05	0.027413	Up	1040	17.32	1.15	17.32	1.15	promoter	-1131
NM_001104648	Vmn2r56	chr7	12733105	12693997	-	chr7:12731801-12732340	13.936	3.79076e-05	0.027413	Up	540	17.32	1.15	17.32	1.15	promoter	1035
NM_027919	Tha1	chr11	117873526	117867948	-	chr11:117871501-117872060	13.936	3.79076e-05	0.027413	Up	560	17.32	1.15	17.32	1.15	promoter	1746
NM_001163730	Gm9125	chr3	93943543	93936632	-	chr3:93941941-93943040	13.936	3.79076e-05	0.027413	Up	1100	17.32	1.15	17.32	1.15	promoter	1053
NM_001168679	Tspan8	chr10	115817283	115849893	+	chr10:115817521-115818840	13.936	3.79076e-05	0.027413	Up	1320	17.32	1.15	17.32	1.15	promoter	897
NM_001168680	Tspan8	chr10	115817283	115849893	+	chr10:115817521-115818840	13.936	3.79076e-05	0.027413	Up	1320	17.32	1.15	17.32	1.15	promoter	897
NM_146010	Tspan8	chr10	115817283	115849893	+	chr10:115817521-115818840	13.936	3.79076e-05	0.027413	Up	1320	17.32	1.15	17.32	1.15	promoter	897
NR_105982	Mir7015	chr4	120973322	120973258	-	chr4:120971961-120972540	13.936	3.79076e-05	0.027413	Up	580	17.32	1.15	17.32	1.15	promoter	1072
NM_001033445	Garem	chr18	21300139	21127341	-	chr18:21298801-21299940	13.24	6.7225e-05	0.034557	Up	1140	16.45	1.15	16.45	1.15	promoter	769
NM_007722	Ackr3	chr1	90203979	90215722	+	chr1:90204441-90206100	13.24	6.7225e-05	0.034557	Up	1660	16.45	1.15	16.45	1.15	promoter	1291
NM_001271607	Ackr3	chr1	90203979	90215722	+	chr1:90204441-90206100	13.24	6.7225e-05	0.034557	Up	1660	16.45	1.15	16.45	1.15	promoter	1291
NR_105818	Mir6394	chr7	96305666	96305765	+	chr7:96304581-96305300	13.24	6.7225e-05	0.034557	Up	720	16.45	1.15	16.45	1.15	promoter	-726
NR_046194	Bcas3os2	chr11	85775680	85766832	-	chr11:85775681-85776220	13.24	6.7225e-05	0.034557	Up	540	16.45	1.15	16.45	1.15	promoter	-270
NM_026995	Carkd	chr8	11497567	11513286	+	chr8:11495821-11496300	13.24	6.7225e-05	0.034557	Up	480	16.45	1.15	16.45	1.15	promoter	-1507
NM_001293661	Carkd	chr8	11497505	11513286	+	chr8:11495821-11496300	13.24	6.7225e-05	0.034557	Up	480	16.45	1.15	16.45	1.15	promoter	-1445
NM_001190357	Carkd	chr8	11497505	11513286	+	chr8:11495821-11496300	13.24	6.7225e-05	0.034557	Up	480	16.45	1.15	16.45	1.15	promoter	-1445
NM_010568	Insr	chr8	3279617	3150921	-	chr8:3280441-3281300	13.24	6.7225e-05	0.034557	Up	860	16.45	1.15	16.45	1.15	promoter	-1253
NM_011695	Vdac2	chr14	21831560	21845879	+	chr14:21831621-21832120	13.24	6.7225e-05	0.034557	Up	500	16.45	1.15	16.45	1.15	promoter	310
NM_013633	Pou5f1	chr17	35506031	35510777	+	chr17:35504061-35504660	13.24	6.7225e-05	0.034557	Up	600	16.45	1.15	16.45	1.15	promoter	-1671
NM_028151	Skiv2l2	chr13	112927380	112867779	-	chr13:112925981-112927060	13.24	6.7225e-05	0.034557	Up	1080	16.45	1.15	16.45	1.15	promoter	860
NM_172594	Dhx29	chr13	112927792	112969187	+	chr13:112925981-112927060	13.24	6.7225e-05	0.034557	Up	1080	16.45	1.15	16.45	1.15	promoter	-1272
NM_011356	Frzb	chr2	80447396	80411969	-	chr2:80445001-80446120	13.24	6.7225e-05	0.034557	Up	1120	16.45	1.15	16.45	1.15	promoter	1836
NM_033218	Srebf2	chr15	82147268	82204960	+	chr15:82147561-82148200	13.24	6.7225e-05	0.034557	Up	640	16.45	1.15	16.45	1.15	promoter	612
NM_027903	Dhdh	chr7	45488796	45473562	-	chr7:45489521-45490140	13.24	6.7225e-05	0.034557	Up	620	16.45	1.15	16.45	1.15	promoter	-1034
NM_178375	Zswim3	chr2	164805113	164822127	+	chr2:164805281-164806080	13.24	6.7225e-05	0.034557	Up	800	16.45	1.15	16.45	1.15	promoter	567
NM_133240	Acot8	chr2	164804881	164792767	-	chr2:164805281-164806080	13.24	6.7225e-05	0.034557	Up	800	16.45	1.15	16.45	1.15	promoter	-799
NM_178755	Agbl2	chr2	90782743	90816231	+	chr2:90782001-90782700	13.24	6.7225e-05	0.034557	Up	700	16.45	1.15	16.45	1.15	promoter	-393
NM_001310450	LOC105242399	chr5	15576946	15582097	+	chr5:15575521-15576240	13.24	6.7225e-05	0.034557	Up	720	16.45	1.15	16.45	1.15	promoter	-1066
NM_009082	Rpl29	chr9	106429538	106431567	+	chr9:106427981-106428880	13.24	6.7225e-05	0.034557	Up	900	16.45	1.15	16.45	1.15	promoter	-1108
NM_182957	Gm17019	chr5	15033007	15028949	-	chr5:15033541-15034480	13.24	6.7225e-05	0.034557	Up	940	16.45	1.15	16.45	1.15	promoter	-1003
NM_178730	Tmprss11f	chr5	86632424	86521225	-	chr5:86633561-86634840	13.24	6.7225e-05	0.034557	Up	1280	16.45	1.15	16.45	1.15	promoter	-1776
NM_177571	Gm13103	chr4	143846496	143853637	+	chr4:143844921-143846080	13.24	6.7225e-05	0.034557	Up	1160	16.45	1.15	16.45	1.15	promoter	-996
NM_020586	Herpud2	chr9	25151781	25108129	-	chr9:25149701-25151000	10.4606	2.49494e-06	0.00848348	Up	1300	25.11	2.31	25.11	2.31	promoter	1431
NR_030708	6820431F20Rik	chr8	20297432	20268285	-	chr8:20296081-20296660	9.75843	5.2872e-08	0.00111199	Up	580	34.64	3.46	34.64	3.46	promoter	1062
NM_198884	B4galnt3	chr6	120294559	120203809	-	chr6:120292241-120293080	9.74274	7.40947e-06	0.0133524	Up	840	23.38	2.31	23.38	2.31	promoter	1899
NM_019999	Pnkd	chr1	74332609	74353692	+	chr1:74332941-74334440	9.38589	1.27336e-05	0.0166916	Up	1500	22.52	2.31	22.52	2.31	promoter	1081
NM_001164572	Snrk	chr9	122117265	122169702	+	chr9:122115101-122116160	9.0249	2.18395e-05	0.0210338	Up	1060	21.65	2.31	21.65	2.31	promoter	-1635
NM_133741	Snrk	chr9	122117265	122169702	+	chr9:122115101-122116160	9.0249	2.18395e-05	0.0210338	Up	1060	21.65	2.31	21.65	2.31	promoter	-1635
NM_019933	Ptpn4	chr1	119837071	119658092	-	chr1:119835461-119836760	9.0249	2.18395e-05	0.0210338	Up	1300	21.65	2.31	21.65	2.31	promoter	961
NM_001142734	Gm8994	chr6	136327538	136329983	+	chr6:136326341-136327420	9.0249	2.18395e-05	0.0210338	Up	1080	21.65	2.31	21.65	2.31	promoter	-658
NM_001085376	Pappa2	chr1	158957438	158711730	-	chr1:158956341-158957300	9.0249	2.18395e-05	0.0210338	Up	960	21.65	2.31	21.65	2.31	promoter	618
NM_001177545	Zfp600	chr4	146157689	146198756	+	chr4:146158221-146159260	8.6639	3.73767e-05	0.027413	Up	1040	20.78	2.31	20.78	2.31	promoter	1051
NM_001177546	Zfp600	chr4	146156826	146198756	+	chr4:146158221-146159260	8.6639	3.73767e-05	0.027413	Up	1040	20.78	2.31	20.78	2.31	promoter	1914
NM_146841	Olfr617	chr7	103584023	103584980	+	chr7:103583501-103585000	8.6639	3.73767e-05	0.027413	Up	1500	20.78	2.31	20.78	2.31	promoter	227
NM_001146215	Msh5	chr17	35046745	35028604	-	chr17:35047341-35048100	8.6639	3.73767e-05	0.027413	Up	760	20.78	2.31	20.78	2.31	promoter	-975
NM_013600	Msh5	chr17	35046622	35028604	-	chr17:35047341-35048100	8.6639	3.73767e-05	0.027413	Up	760	20.78	2.31	20.78	2.31	promoter	-1098
NR_130641	Msh5	chr17	35046622	35028604	-	chr17:35047341-35048100	8.6639	3.73767e-05	0.027413	Up	760	20.78	2.31	20.78	2.31	promoter	-1098
NR_130640	Msh5	chr17	35046622	35028604	-	chr17:35047341-35048100	8.6639	3.73767e-05	0.027413	Up	760	20.78	2.31	20.78	2.31	promoter	-1098
NR_103487	Gm26705	chr7	99267218	99260480	-	chr7:99264501-99266220	8.6639	3.73767e-05	0.027413	Up	1720	20.78	2.31	20.78	2.31	promoter	1858
NM_026906	Cts3	chr13	61570127	61564629	-	chr13:61570341-61572100	8.6639	3.73767e-05	0.027413	Up	1760	20.78	2.31	20.78	2.31	promoter	-1093
NM_054092	Cts3	chr13	61570127	61564629	-	chr13:61570341-61572100	8.6639	3.73767e-05	0.027413	Up	1760	20.78	2.31	20.78	2.31	promoter	-1093
NM_009887	Cer1	chr4	82885151	82881750	-	chr4:82886121-82887400	8.30705	6.38198e-05	0.034557	Up	1280	19.92	2.31	19.92	2.31	promoter	-1609
NM_181344	C1rl	chr6	124493112	124510643	+	chr6:124492681-124493660	8.30705	6.38198e-05	0.034557	Up	980	19.92	2.31	19.92	2.31	promoter	58
NM_021719	Cldn15	chr5	136967868	136975845	+	chr5:136968681-136969420	8.30705	6.38198e-05	0.034557	Up	740	19.92	2.31	19.92	2.31	promoter	1182
NR_015574	4930513N10Rik	chr8	95806829	95821728	+	chr8:95804961-95805700	8.30705	6.38198e-05	0.034557	Up	740	19.92	2.31	19.92	2.31	promoter	-1499
NM_001270553	Gm21119	chr8	19729575	20063170	+	chr8:19730961-19731820	7.8118	3.59527e-06	0.00967809	Up	860	27.71	3.46	27.71	3.46	promoter	1815
NM_001039553	4930467E23Rik	chr8	19729575	19753602	+	chr8:19730961-19731820	7.8118	3.59527e-06	0.00967809	Up	860	27.71	3.46	27.71	3.46	promoter	1815
NM_001243139	Gm13247	chr4	146514919	146539395	+	chr4:146512601-146513960	7.57022	6.03877e-06	0.011958	Up	1360	26.85	3.46	26.85	3.46	promoter	-1639
NM_021887	Il21r	chr7	125603428	125633570	+	chr7:125604581-125605440	7.32584	1.01193e-05	0.0158343	Up	860	25.98	3.46	25.98	3.46	promoter	1582
NM_030207	Sfi1	chr11	3193463	3131849	-	chr11:3191581-3192160	6.87259	1.11482e-11	1.42456e-06	Up	580	64.09	9.24	64.09	9.24	promoter	1593
NM_175477	Zfp574	chr7	25077245	25083492	+	chr7:25077341-25078520	6.80932	1.57207e-06	0.00680214	Up	1180	32.04	4.62	32.04	4.62	promoter	685
NM_001168506	Zfp574	chr7	25077204	25083492	+	chr7:25077341-25078520	6.80932	1.57207e-06	0.00680214	Up	1180	32.04	4.62	32.04	4.62	promoter	726
NM_001085521	Syndig1	chr2	149830782	150004392	+	chr2:149830401-149831280	6.35393	7.77176e-05	0.034557	Up	880	22.52	3.46	22.52	3.46	promoter	58
NM_172300	Ube2z	chr11	96065364	96047430	-	chr11:96062681-96064340	6.35393	7.77176e-05	0.034557	Up	1660	22.52	3.46	22.52	3.46	promoter	1854
NM_175397	Sp110	chr1	85603891	85576898	-	chr1:85605101-85605620	6.04645	9.38952e-09	0.000335545	Up	520	49.36	8.08	49.36	8.08	promoter	-1469
NM_001286599	Clasp2	chr9	113741472	113842903	+	chr9:113740241-113741420	5.89195	1.8854e-05	0.0210338	Up	1180	27.71	4.62	27.71	4.62	promoter	-642
NM_001114347	Clasp2	chr9	113741472	113919697	+	chr9:113740241-113741420	5.89195	1.8854e-05	0.0210338	Up	1180	27.71	4.62	27.71	4.62	promoter	-642
NM_175163	Zfp689	chr7	127449158	127442135	-	chr7:127447721-127449080	5.89195	1.8854e-05	0.0210338	Up	1360	27.71	4.62	27.71	4.62	promoter	758
NM_001024706	Gm5458	chr14	19602587	19594137	-	chr14:19604041-19604660	5.70975	3.0731e-05	0.025799	Up	620	26.85	4.62	26.85	4.62	promoter	-1763
NM_010808	Mmp24	chr2	155775343	155818366	+	chr2:155776141-155777780	5.70975	3.0731e-05	0.025799	Up	1640	26.85	4.62	26.85	4.62	promoter	1617
NM_001013379	Zfp930	chr8	69209045	69230539	+	chr8:69206101-69208200	5.68137	4.20915e-07	0.00343648	Up	2100	39.84	6.93	39.84	6.93	promoter	-1895
NM_001037909	C130026I21Rik	chr1	85270566	85246343	-	chr1:85268201-85269180	5.62351	4.53864e-06	0.0114364	Up	980	32.91	5.77	32.91	5.77	promoter	1876
NM_175219	C130026I21Rik	chr1	85270566	85246343	-	chr1:85268201-85269180	5.62351	4.53864e-06	0.0114364	Up	980	32.91	5.77	32.91	5.77	promoter	1876
NM_173431	Rpgrip1l	chr8	91313222	91217029	-	chr8:91314641-91315680	5.52542	4.99333e-05	0.0317877	Up	1040	25.98	4.62	25.98	4.62	promoter	-1938
NM_011936	Fto	chr8	91313524	91668433	+	chr8:91314641-91315680	5.52542	4.99333e-05	0.0317877	Up	1040	25.98	4.62	25.98	4.62	promoter	1636
NM_053104	Rbfox2	chr15	77307053	77078989	-	chr15:77306761-77307480	5.3411	8.08659e-05	0.0357367	Up	720	25.11	4.62	25.11	4.62	promoter	-67
NM_001110827	Rbfox2	chr15	77307053	77078989	-	chr15:77306761-77307480	5.3411	8.08659e-05	0.0357367	Up	720	25.11	4.62	25.11	4.62	promoter	-67
NM_175387	Rbfox2	chr15	77307053	77078989	-	chr15:77306761-77307480	5.3411	8.08659e-05	0.0357367	Up	720	25.11	4.62	25.11	4.62	promoter	-67
NM_009160	Sftpd	chr14	41185198	41172211	-	chr14:41184961-41186700	5.32879	1.17984e-05	0.0158982	Up	1740	31.18	5.77	31.18	5.77	promoter	-632
NR_028428	2610005L07Rik	chr8	20424814	20385781	-	chr8:20422901-20424020	5.28009	2.17804e-11	2.66216e-06	Up	1120	73.61	13.86	73.61	13.86	promoter	1354
NR_003619	6330549D23Rik	chr3	96629819	96606661	-	chr3:96628761-96630100	4.69559	1.77789e-05	0.0210338	Up	1340	32.91	6.93	32.91	6.93	promoter	389
NM_025875	Rbm8a	chr3	96629927	96633791	+	chr3:96628761-96630100	4.69559	1.77789e-05	0.0210338	Up	1340	32.91	6.93	32.91	6.93	promoter	-497
NM_001102407	Rbm8a	chr3	96629927	96633791	+	chr3:96628761-96630100	4.69559	1.77789e-05	0.0210338	Up	1340	32.91	6.93	32.91	6.93	promoter	-497
NM_001085522	Gm13251	chr4	146449029	146469440	+	chr4:146447341-146448560	4.46806	5.62709e-07	0.0038646	Up	1220	46.77	10.39	46.77	10.39	promoter	-1079
NM_146002	Rhbdd2	chr5	135632653	135646376	+	chr5:135630741-135632320	4.4495	4.39975e-05	0.0283817	Up	1580	31.18	6.93	31.18	6.93	promoter	-1123
NM_001270553	Gm21119	chr8	19729575	20063170	+	chr8:19727541-19728020	4.32575	6.88535e-05	0.034557	Up	480	30.31	6.93	30.31	6.93	promoter	-1795
NM_001039553	4930467E23Rik	chr8	19729575	19753602	+	chr8:19727541-19728020	4.32575	6.88535e-05	0.034557	Up	480	30.31	6.93	30.31	6.93	promoter	-1795
NM_183358	Gadd45gip1	chr8	84832281	84835482	+	chr8:84833741-84834480	4.32575	6.88535e-05	0.034557	Up	740	30.31	6.93	30.31	6.93	promoter	1829
NR_110476	4930571O06Rik	chr8	113517281	113550808	+	chr8:113515581-113517000	4.14059	3.84034e-05	0.027413	Up	1420	33.77	8.08	33.77	8.08	promoter	-991
NM_010878	Nck1	chr9	100546053	100495002	-	chr9:100543921-100546020	4.03545	5.93235e-05	0.034557	Up	2100	32.91	8.08	32.91	8.08	promoter	1083
NM_177788	Exoc3l	chr8	105296098	105289923	-	chr8:105296261-105297640	3.25547	5.7714e-05	0.034557	Up	1380	41.57	12.7	41.57	12.7	promoter	-852
NM_148952	E2f4	chr8	105297662	105305370	+	chr8:105296261-105297640	3.25547	5.7714e-05	0.034557	Up	1380	41.57	12.7	41.57	12.7	promoter	-712

## Sheet: dn.FA4_vs_FA0
Promoter differentially enriched Peaks for: dn.FA4_vs_FA0 Fold change: 2.0 P-value: 0.0001 Column A: RefSeq_name: Refseq accession number of the differentially enriched peak associated gene. Column B: Symbol: Gene symbol of the differentially enriched peak associated gene. Column C: Chr: The chromosome of the differentially enriched peak associated gene. Column D: TSS: The start sites of the diff…
RefSeq_name	GeneSymbol	chr	tss	tts	strand	Genomic_position	Fold change	P-value	FDR	Regulation	Length	FA4-IP.cnt	FA0-IP.cnt	FA4-IP.avg	FA0-IP.avg	Peak_classification	Peak_To_TSS
NM_145495	Rin1	chr19	5050807	5057071	+	chr19:5049821-5050240	-278.1	5.70999e-10	3.73305e-05	Down	420	0	27.71	0	27.71	promoter	-777
NM_029648	Fam204a	chr19	60226697	60198585	-	chr19:60226021-60227060	-243.5	6.71433e-09	0.000253046	Down	1040	0	24.25	0	24.25	promoter	157
NR_046036	4933405D12Rik	chr3	122924116	122882591	-	chr3:122924041-122924620	-220.4	3.48939e-08	0.000863006	Down	580	0	21.94	0	21.94	promoter	-214
NM_024461	1810037I17Rik	chr3	122924396	122926194	+	chr3:122924041-122924620	-220.4	3.48939e-08	0.000863006	Down	580	0	21.94	0	21.94	promoter	-66
NM_001285498	Tead2	chr7	45215752	45233619	+	chr7:45216881-45217540	-208.8	7.96901e-08	0.00138419	Down	660	0	20.78	0	20.78	promoter	1458
NM_001285500	Tead2	chr7	45215752	45233619	+	chr7:45216881-45217540	-208.8	7.96901e-08	0.00138419	Down	660	0	20.78	0	20.78	promoter	1458
NM_011565	Tead2	chr7	45215752	45233619	+	chr7:45216881-45217540	-208.8	7.96901e-08	0.00138419	Down	660	0	20.78	0	20.78	promoter	1458
NM_019663	Pias1	chr9	62980879	62880076	-	chr9:62980801-62981240	-197.3	1.82245e-07	0.00221151	Down	440	0	19.63	0	19.63	promoter	-141
NM_011602	Tln1	chr4	43562583	43531512	-	chr4:43564101-43564560	-197.3	1.82245e-07	0.00221151	Down	460	0	19.63	0	19.63	promoter	-1747
NM_013497	Creb3	chr4	43562633	43567060	+	chr4:43564101-43564560	-197.3	1.82245e-07	0.00221151	Down	460	0	19.63	0	19.63	promoter	1697
NR_033476	Gm10789	chr16	90142236	90146827	+	chr16:90142701-90143500	-197.3	1.82245e-07	0.00221151	Down	800	0	19.63	0	19.63	promoter	864
NM_001110322	Cd72	chr4	43454626	43447723	-	chr4:43455141-43456160	-185.8	4.17419e-07	0.00341785	Down	1020	0	18.48	0	18.48	promoter	-1024
NM_001110321	Cd72	chr4	43454626	43447723	-	chr4:43455141-43456160	-185.8	4.17419e-07	0.00341785	Down	1020	0	18.48	0	18.48	promoter	-1024
NM_001110320	Cd72	chr4	43454626	43447723	-	chr4:43455141-43456160	-185.8	4.17419e-07	0.00341785	Down	1020	0	18.48	0	18.48	promoter	-1024
NM_007654	Cd72	chr4	43454626	43447723	-	chr4:43455141-43456160	-185.8	4.17419e-07	0.00341785	Down	1020	0	18.48	0	18.48	promoter	-1024
NM_028716	Phf19	chr2	34913976	34893754	-	chr2:34912301-34912880	-185.8	4.17419e-07	0.00341785	Down	580	0	18.48	0	18.48	promoter	1386
NM_173420	Synb	chr14	69294299	69290397	-	chr14:69292401-69293020	-185.8	4.17419e-07	0.00341785	Down	620	0	18.48	0	18.48	promoter	1589
NM_207678	Ccnl2	chr4	155812488	155824543	+	chr4:155812321-155812920	-174.2	9.57708e-07	0.00473727	Down	600	0	17.32	0	17.32	promoter	132
NM_007664	Cdh2	chr18	16809246	16588876	-	chr18:16807181-16807900	-174.2	9.57708e-07	0.00473727	Down	720	0	17.32	0	17.32	promoter	1706
NR_038000	4921513I03Rik	chr10	120765731	120778886	+	chr10:120766101-120766820	-174.2	9.57708e-07	0.00473727	Down	720	0	17.32	0	17.32	promoter	729
NR_038003	4921513I03Rik	chr10	120765731	120774485	+	chr10:120766101-120766820	-174.2	9.57708e-07	0.00473727	Down	720	0	17.32	0	17.32	promoter	729
NM_007972	F10	chr8	13037307	13056676	+	chr8:13038041-13038440	-174.2	9.57708e-07	0.00473727	Down	400	0	17.32	0	17.32	promoter	933
NM_001242368	F10	chr8	13037307	13056676	+	chr8:13038041-13038440	-174.2	9.57708e-07	0.00473727	Down	400	0	17.32	0	17.32	promoter	933
NM_010061	Dnase1	chr16	4037144	4040024	+	chr16:4038841-4039240	-174.2	9.57708e-07	0.00473727	Down	400	0	17.32	0	17.32	promoter	1896
NR_131052	4930586N03Rik	chr13	23313524	23385799	+	chr13:23313501-23314220	-174.2	9.57708e-07	0.00473727	Down	720	0	17.32	0	17.32	promoter	336
NR_126443	4930557F10Rik	chr13	23313407	23276203	-	chr13:23313501-23314220	-174.2	9.57708e-07	0.00473727	Down	720	0	17.32	0	17.32	promoter	-453
NR_126444	4930557F10Rik	chr13	23313407	23276203	-	chr13:23313501-23314220	-174.2	9.57708e-07	0.00473727	Down	720	0	17.32	0	17.32	promoter	-453
NR_105991	Mir7024	chr5	33898971	33898909	-	chr5:33900681-33901180	-162.7	2.20159e-06	0.0075879	Down	500	0	16.17	0	16.17	promoter	-1959
NM_198668	4930590J08Rik	chr6	91904232	91950725	+	chr6:91902841-91903400	-162.7	2.20159e-06	0.0075879	Down	560	0	16.17	0	16.17	promoter	-1112
NR_102685	Gm6815	chr16	36197886	36194479	-	chr16:36197921-36198360	-162.7	2.20159e-06	0.0075879	Down	440	0	16.17	0	16.17	promoter	-254
NM_027083	Lyzl6	chr11	103638874	103631074	-	chr11:103639781-103640680	-162.7	2.20159e-06	0.0075879	Down	900	0	16.17	0	16.17	promoter	-1356
NR_131143	1700072I22Rik	chr11	103638935	103649013	+	chr11:103639781-103640680	-162.7	2.20159e-06	0.0075879	Down	900	0	16.17	0	16.17	promoter	1295
NR_131109	1700072I22Rik	chr11	103638935	103649013	+	chr11:103639781-103640680	-162.7	2.20159e-06	0.0075879	Down	900	0	16.17	0	16.17	promoter	1295
NM_031873	Tas1r2	chr4	139653537	139670279	+	chr4:139655021-139655420	-162.7	2.20159e-06	0.0075879	Down	400	0	16.17	0	16.17	promoter	1683
NM_181751	Gpr119	chrX	48674478	48667978	-	chrX:48673161-48673960	-162.7	2.20159e-06	0.0075879	Down	800	0	16.17	0	16.17	promoter	918
NM_001083808	Rusc1	chr3	89090031	89083978	-	chr3:89088741-89089160	-151.1	5.07224e-06	0.0118893	Down	420	0	15.01	0	15.01	promoter	1081
NR_029575	Mir24-1	chr13	63301207	63301275	+	chr13:63300641-63301260	-151.1	5.07224e-06	0.0118893	Down	620	0	15.01	0	15.01	promoter	-257
NR_029530	Mir23b	chr13	63300483	63300557	+	chr13:63300641-63301260	-151.1	5.07224e-06	0.0118893	Down	620	0	15.01	0	15.01	promoter	467
NR_029531	Mir27b	chr13	63300711	63300784	+	chr13:63300641-63301260	-151.1	5.07224e-06	0.0118893	Down	620	0	15.01	0	15.01	promoter	239
NR_037235	Mir3074-1	chr13	63301283	63301198	-	chr13:63300641-63301260	-151.1	5.07224e-06	0.0118893	Down	620	0	15.01	0	15.01	promoter	333
NM_011040	Pax8	chr2	24475599	24420550	-	chr2:24475101-24475480	-151.1	5.07224e-06	0.0118893	Down	380	0	15.01	0	15.01	promoter	309
NM_001123382	Il1r1	chr1	40266585	40316177	+	chr1:40267261-40267840	-151.1	5.07224e-06	0.0118893	Down	580	0	15.01	0	15.01	promoter	965
NM_172607	Naprt	chr15	75894481	75890963	-	chr15:75895541-75896080	-151.1	5.07224e-06	0.0118893	Down	540	0	15.01	0	15.01	promoter	-1329
NM_147779	Sftpb	chr6	72304609	72314373	+	chr6:72304381-72305020	-151.1	5.07224e-06	0.0118893	Down	640	0	15.01	0	15.01	promoter	91
NM_001282071	Sftpb	chr6	72304609	72314373	+	chr6:72304381-72305020	-151.1	5.07224e-06	0.0118893	Down	640	0	15.01	0	15.01	promoter	91
NM_013674	Irf4	chr13	30749257	30766927	+	chr13:30748821-30749860	-151.1	5.07224e-06	0.0118893	Down	1040	0	15.01	0	15.01	promoter	83
NM_001166350	Serpina11	chr12	103989957	103980242	-	chr12:103989941-103990880	-151.1	5.07224e-06	0.0118893	Down	940	0	15.01	0	15.01	promoter	-453
NM_199314	Serpina11	chr12	103989943	103980242	-	chr12:103989941-103990880	-151.1	5.07224e-06	0.0118893	Down	940	0	15.01	0	15.01	promoter	-467
NM_025650	Uqcr11	chr10	80406821	80402996	-	chr10:80404721-80405100	-151.1	5.07224e-06	0.0118893	Down	380	0	15.01	0	15.01	promoter	1911
NM_019404	Avpr2	chrX	73892101	73894428	+	chrX:73891481-73892080	-151.1	5.07224e-06	0.0118893	Down	600	0	15.01	0	15.01	promoter	-321
NM_001276299	Avpr2	chrX	73892101	73894428	+	chrX:73891481-73892080	-151.1	5.07224e-06	0.0118893	Down	600	0	15.01	0	15.01	promoter	-321
NM_001276298	Avpr2	chrX	73892101	73894428	+	chrX:73891481-73892080	-151.1	5.07224e-06	0.0118893	Down	600	0	15.01	0	15.01	promoter	-321
NR_015455	BC064078	chr6	128993019	129006649	+	chr6:128992981-128993440	-151.1	5.07224e-06	0.0118893	Down	460	0	15.01	0	15.01	promoter	191
NM_178372	Prss34	chr17	25298393	25300161	+	chr17:25297981-25298620	-151.1	5.07224e-06	0.0118893	Down	640	0	15.01	0	15.01	promoter	-93
NM_001001321	Slc35d2	chr13	64129330	64096309	-	chr13:64129921-64130560	-151.1	5.07224e-06	0.0118893	Down	640	0	15.01	0	15.01	promoter	-910
NM_177407	Camk2a	chr18	60925631	60988152	+	chr18:60924301-60924760	-151.1	5.07224e-06	0.0118893	Down	460	0	15.01	0	15.01	promoter	-1101
NM_028024	Nkiras2	chr11	100622954	100627602	+	chr11:100620961-100621920	-139.6	1.17156e-05	0.0158343	Down	960	0	13.86	0	13.86	promoter	-1514
NM_019795	Dnajc7	chr11	100620168	100582835	-	chr11:100620961-100621920	-139.6	1.17156e-05	0.0158343	Down	960	0	13.86	0	13.86	promoter	-1272
NM_015765	Hspa14	chr2	3512814	3488853	-	chr2:3511921-3512400	-139.6	1.17156e-05	0.0158343	Down	480	0	13.86	0	13.86	promoter	654
NR_103465	Hspa14	chr2	3512814	3504528	-	chr2:3511921-3512400	-139.6	1.17156e-05	0.0158343	Down	480	0	13.86	0	13.86	promoter	654
NM_177647	Cdnf	chr2	3513064	3526376	+	chr2:3511921-3512400	-139.6	1.17156e-05	0.0158343	Down	480	0	13.86	0	13.86	promoter	-904
NM_031843	Dpp7	chr2	25356332	25352289	-	chr2:25355641-25356200	-139.6	1.17156e-05	0.0158343	Down	560	0	13.86	0	13.86	promoter	412
NM_001177392	Gm13547	chr2	29761527	29764089	+	chr2:29761821-29762420	-139.6	1.17156e-05	0.0158343	Down	600	0	13.86	0	13.86	promoter	593
NM_146207	Cul4a	chr8	13105720	13147939	+	chr8:13104261-13104960	-139.6	1.17156e-05	0.0158343	Down	700	0	13.86	0	13.86	promoter	-1110
NM_178708	Pcid2	chr8	13105343	13077524	-	chr8:13104261-13104960	-139.6	1.17156e-05	0.0158343	Down	700	0	13.86	0	13.86	promoter	733
NM_001130419	Hpca	chr4	129121747	129111569	-	chr4:129123041-129123580	-139.6	1.17156e-05	0.0158343	Down	540	0	13.86	0	13.86	promoter	-1563
NM_001286081	Hpca	chr4	129121925	129111569	-	chr4:129123041-129123580	-139.6	1.17156e-05	0.0158343	Down	540	0	13.86	0	13.86	promoter	-1385
NM_001163042	Haus8	chr8	71272590	71251123	-	chr8:71270761-71271200	-139.6	1.17156e-05	0.0158343	Down	440	0	13.86	0	13.86	promoter	1610
NM_029621	Haus8	chr8	71272590	71251123	-	chr8:71270761-71271200	-139.6	1.17156e-05	0.0158343	Down	440	0	13.86	0	13.86	promoter	1610
NM_015742	Myo9b	chr8	71272713	71360712	+	chr8:71270761-71271200	-139.6	1.17156e-05	0.0158343	Down	440	0	13.86	0	13.86	promoter	-1733
NM_001142322	Myo9b	chr8	71272713	71360712	+	chr8:71270761-71271200	-139.6	1.17156e-05	0.0158343	Down	440	0	13.86	0	13.86	promoter	-1733
NM_001142323	Myo9b	chr8	71272713	71360712	+	chr8:71270761-71271200	-139.6	1.17156e-05	0.0158343	Down	440	0	13.86	0	13.86	promoter	-1733
NM_001271407	Sorbs3	chr14	70206022	70180467	-	chr14:70204741-70205240	-139.6	1.17156e-05	0.0158343	Down	500	0	13.86	0	13.86	promoter	1032
NM_001271408	Sorbs3	chr14	70204623	70180467	-	chr14:70204741-70205240	-139.6	1.17156e-05	0.0158343	Down	500	0	13.86	0	13.86	promoter	-367
NM_145505	Fam160b1	chr19	57361008	57389594	+	chr19:57360881-57361500	-139.6	1.17156e-05	0.0158343	Down	620	0	13.86	0	13.86	promoter	182
NR_040316	B230217O12Rik	chr19	57360899	57323196	-	chr19:57360881-57361500	-139.6	1.17156e-05	0.0158343	Down	620	0	13.86	0	13.86	promoter	-291
NM_008136	Gnl1	chr17	35979954	35989462	+	chr17:35979741-35980420	-139.6	1.17156e-05	0.0158343	Down	680	0	13.86	0	13.86	promoter	126
NM_001282012	Prr3	chr17	35979023	35972538	-	chr17:35979741-35980420	-139.6	1.17156e-05	0.0158343	Down	680	0	13.86	0	13.86	promoter	-1057
NM_001282013	Prr3	chr17	35979825	35972538	-	chr17:35979741-35980420	-139.6	1.17156e-05	0.0158343	Down	680	0	13.86	0	13.86	promoter	-255
NM_145487	Prr3	chr17	35979467	35972538	-	chr17:35979741-35980420	-139.6	1.17156e-05	0.0158343	Down	680	0	13.86	0	13.86	promoter	-613
NM_001282024	Prr3	chr17	35979467	35972538	-	chr17:35979741-35980420	-139.6	1.17156e-05	0.0158343	Down	680	0	13.86	0	13.86	promoter	-613
NM_001282025	Prr3	chr17	35979825	35977755	-	chr17:35979741-35980420	-139.6	1.17156e-05	0.0158343	Down	680	0	13.86	0	13.86	promoter	-255
NM_001165892	Prr3	chr17	35979467	35977755	-	chr17:35979741-35980420	-139.6	1.17156e-05	0.0158343	Down	680	0	13.86	0	13.86	promoter	-613
NM_001271705	Pgf	chr12	85175982	85166638	-	chr12:85175841-85176480	-139.6	1.17156e-05	0.0158343	Down	640	0	13.86	0	13.86	promoter	-178
NM_008827	Pgf	chr12	85177313	85166638	-	chr12:85175841-85176480	-139.6	1.17156e-05	0.0158343	Down	640	0	13.86	0	13.86	promoter	1153
NM_153762	Rnf26	chr9	44113051	44110780	-	chr9:44112501-44113360	-139.6	1.17156e-05	0.0158343	Down	860	0	13.86	0	13.86	promoter	121
NM_009828	Ccna2	chr3	36571996	36564864	-	chr3:36571061-36571780	-139.6	1.17156e-05	0.0158343	Down	720	0	13.86	0	13.86	promoter	576
NM_026483	Mphosph10	chr7	64392236	64376540	-	chr7:64391261-64391700	-139.6	1.17156e-05	0.0158343	Down	440	0	13.86	0	13.86	promoter	756
NM_028626	Mcee	chr7	64392770	64412119	+	chr7:64391261-64391700	-139.6	1.17156e-05	0.0158343	Down	440	0	13.86	0	13.86	promoter	-1290
NM_011254	Rbp1	chr9	98422960	98446550	+	chr9:98423141-98423820	-139.6	1.17156e-05	0.0158343	Down	680	0	13.86	0	13.86	promoter	520
NR_003953	1700022A21Rik	chr5	24645452	24648860	+	chr5:24645601-24646140	-139.6	1.17156e-05	0.0158343	Down	540	0	13.86	0	13.86	promoter	418
NR_045292	D630013N20Rik	chr10	70655963	70601048	-	chr10:70657261-70658060	-139.6	1.17156e-05	0.0158343	Down	800	0	13.86	0	13.86	promoter	-1697
NM_001305941	Gdpd2	chrX	100730185	100738901	+	chrX:100729501-100730300	-139.6	1.17156e-05	0.0158343	Down	800	0	13.86	0	13.86	promoter	-285
NM_023608	Gdpd2	chrX	100729846	100738901	+	chrX:100729501-100730300	-139.6	1.17156e-05	0.0158343	Down	800	0	13.86	0	13.86	promoter	54
NM_001018019	Grxcr1	chr5	68031834	68166398	+	chr5:68029741-68030180	-139.6	1.17156e-05	0.0158343	Down	440	0	13.86	0	13.86	promoter	-1874
NM_175503	Aard	chr15	52040106	52045722	+	chr15:52040381-52040840	-139.6	1.17156e-05	0.0158343	Down	460	0	13.86	0	13.86	promoter	504
NM_001081302	Trio	chr15	28025848	27730648	-	chr15:28024301-28024960	-139.6	1.17156e-05	0.0158343	Down	660	0	13.86	0	13.86	promoter	1218
NM_001033768	Pin1rt1	chr2	104716290	104713925	-	chr2:104714461-104714900	-139.6	1.17156e-05	0.0158343	Down	440	0	13.86	0	13.86	promoter	1610
NM_001003908	Cltc	chr11	86757492	86694652	-	chr11:86756961-86757320	-128	2.71401e-05	0.0237006	Down	360	0	12.7	0	12.7	promoter	352
NR_040694	4930413E15Rik	chr5	118952338	118961261	+	chr5:118951261-118951940	-128	2.71401e-05	0.0237006	Down	680	0	12.7	0	12.7	promoter	-738
NM_145435	Pyy	chr11	102107776	102106675	-	chr11:102105761-102106320	-128	2.71401e-05	0.0237006	Down	560	0	12.7	0	12.7	promoter	1736
NM_172779	Ddx26b	chrX	56454838	56507843	+	chrX:56455601-56456360	-128	2.71401e-05	0.0237006	Down	760	0	12.7	0	12.7	promoter	1142
NM_028351	Rspo3	chr10	29535867	29453106	-	chr10:29533681-29534440	-128	2.71401e-05	0.0237006	Down	760	0	12.7	0	12.7	promoter	1807
NM_011595	Timp3	chr10	86300411	86349505	+	chr10:86301861-86302500	-128	2.71401e-05	0.0237006	Down	640	0	12.7	0	12.7	promoter	1769
NM_001085416	Zfp467	chr6	48445090	48436612	-	chr6:48442801-48443680	-128	2.71401e-05	0.0237006	Down	880	0	12.7	0	12.7	promoter	1850
NM_001085415	Zfp467	chr6	48445090	48436612	-	chr6:48442801-48443680	-128	2.71401e-05	0.0237006	Down	880	0	12.7	0	12.7	promoter	1850
NM_008559	Mc1r	chr8	123407081	123410744	+	chr8:123405401-123405780	-128	2.71401e-05	0.0237006	Down	380	0	12.7	0	12.7	promoter	-1491
NM_001271724	Surf1	chr2	26916530	26913377	-	chr2:26915141-26915720	-128	2.71401e-05	0.0237006	Down	580	0	12.7	0	12.7	promoter	1100
NM_013677	Surf1	chr2	26916530	26913377	-	chr2:26915141-26915720	-128	2.71401e-05	0.0237006	Down	580	0	12.7	0	12.7	promoter	1100
NR_073420	Surf1	chr2	26916530	26913377	-	chr2:26915141-26915720	-128	2.71401e-05	0.0237006	Down	580	0	12.7	0	12.7	promoter	1100
NM_013678	Surf2	chr2	26916420	26920170	+	chr2:26915141-26915720	-128	2.71401e-05	0.0237006	Down	580	0	12.7	0	12.7	promoter	-990
NM_001033256	Spata5l1	chr2	122630624	122632704	+	chr2:122630681-122631440	-128	2.71401e-05	0.0237006	Down	760	0	12.7	0	12.7	promoter	436
NM_024469	Bhlhe41	chr6	145865420	145858242	-	chr6:145866621-145867080	-128	2.71401e-05	0.0237006	Down	460	0	12.7	0	12.7	promoter	-1430
NM_001271768	Bhlhe41	chr6	145865420	145858242	-	chr6:145866621-145867080	-128	2.71401e-05	0.0237006	Down	460	0	12.7	0	12.7	promoter	-1430
NR_030711	Mir22hg	chr11	75461538	75466690	+	chr11:75462561-75463020	-128	2.71401e-05	0.0237006	Down	460	0	12.7	0	12.7	promoter	1252
NR_029739	Mir22	chr11	75463715	75463810	+	chr11:75462561-75463020	-128	2.71401e-05	0.0237006	Down	460	0	12.7	0	12.7	promoter	-925
NM_007733	Col19a1	chr1	24587437	24257682	-	chr1:24586141-24586820	-128	2.71401e-05	0.0237006	Down	680	0	12.7	0	12.7	promoter	957
NM_001289546	Amph	chr13	18948350	19150919	+	chr13:18949461-18950200	-128	2.71401e-05	0.0237006	Down	740	0	12.7	0	12.7	promoter	1480
NM_175007	Amph	chr13	18948350	19150919	+	chr13:18949461-18950200	-128	2.71401e-05	0.0237006	Down	740	0	12.7	0	12.7	promoter	1480
NM_020586	Herpud2	chr9	25151781	25108129	-	chr9:25151041-25151800	-128	2.71401e-05	0.0237006	Down	760	0	12.7	0	12.7	promoter	361
NM_033541	Oas1c	chr5	120812514	120800198	-	chr5:120811801-120812060	-128	2.71401e-05	0.0237006	Down	260	0	12.7	0	12.7	promoter	584
NR_003507	Oas1b	chr5	120812634	120824160	+	chr5:120811801-120812060	-128	2.71401e-05	0.0237006	Down	260	0	12.7	0	12.7	promoter	-704
NM_001083925	Oas1b	chr5	120812637	120824160	+	chr5:120811801-120812060	-128	2.71401e-05	0.0237006	Down	260	0	12.7	0	12.7	promoter	-707
NM_025359	Tspan13	chr12	36042478	36014554	-	chr12:36041541-36042320	-128	2.71401e-05	0.0237006	Down	780	0	12.7	0	12.7	promoter	548
NM_001085506	Magea10	chrX	72386858	72381869	-	chrX:72385181-72385800	-128	2.71401e-05	0.0237006	Down	620	0	12.7	0	12.7	promoter	1368
NM_010767	Masp2	chr4	148602543	148604413	+	chr4:148600561-148600940	-128	2.71401e-05	0.0237006	Down	380	0	12.7	0	12.7	promoter	-1793
NM_001003893	Masp2	chr4	148602543	148615480	+	chr4:148600561-148600940	-128	2.71401e-05	0.0237006	Down	380	0	12.7	0	12.7	promoter	-1793
NR_105753	Mir133c	chr2	29475294	29475214	-	chr2:29473761-29474320	-128	2.71401e-05	0.0237006	Down	560	0	12.7	0	12.7	promoter	1254
NM_009996	Cyp24a1	chr2	170497145	170482956	-	chr2:170496061-170496880	-128	2.71401e-05	0.0237006	Down	820	0	12.7	0	12.7	promoter	675
NM_001013369	Pfdn4	chr2	170496427	170519070	+	chr2:170496061-170496880	-128	2.71401e-05	0.0237006	Down	820	0	12.7	0	12.7	promoter	43
NM_030563	N4bp1	chr8	86885258	86841138	-	chr8:86883901-86884680	-128	2.71401e-05	0.0237006	Down	780	0	12.7	0	12.7	promoter	968
NM_010595	Kcna1	chr6	126645801	126636462	-	chr6:126647441-126647980	-128	2.71401e-05	0.0237006	Down	540	0	12.7	0	12.7	promoter	-1909
NR_045707	Gm7457	chr6	142814230	142833494	+	chr6:142814541-142815220	-128	2.71401e-05	0.0237006	Down	680	0	12.7	0	12.7	promoter	650
NM_021332	Glp1r	chr17	30901866	30936510	+	chr17:30900701-30900980	-128	2.71401e-05	0.0237006	Down	280	0	12.7	0	12.7	promoter	-1026
NR_106101	Mir7242	chr9	67729577	67729498	-	chr9:67730061-67730740	-128	2.71401e-05	0.0237006	Down	680	0	12.7	0	12.7	promoter	-823
NM_025296	Ciao1	chr2	127247816	127240937	-	chr2:127248181-127248880	-128	2.71401e-05	0.0237006	Down	700	0	12.7	0	12.7	promoter	-714
NM_175145	Tmem127	chr2	127247974	127260764	+	chr2:127248181-127248880	-128	2.71401e-05	0.0237006	Down	700	0	12.7	0	12.7	promoter	556
NM_007949	Ercc2	chr7	19382038	19395692	+	chr7:19381121-19381780	-128	2.71401e-05	0.0237006	Down	660	0	12.7	0	12.7	promoter	-588
NM_028971	Lrrc71	chr3	87748623	87736922	-	chr3:87746961-87747760	-128	2.71401e-05	0.0237006	Down	800	0	12.7	0	12.7	promoter	1263
NM_207029	Tas2r129	chr6	132951101	132952064	+	chr6:132952301-132952900	-116.5	6.30904e-05	0.034557	Down	600	0	11.55	0	11.55	promoter	1499
NM_001271370	Dyrk1b	chr7	28180315	28187298	+	chr7:28180081-28180400	-116.5	6.30904e-05	0.034557	Down	320	0	11.55	0	11.55	promoter	-75
NM_010092	Dyrk1b	chr7	28179482	28187298	+	chr7:28180081-28180400	-116.5	6.30904e-05	0.034557	Down	320	0	11.55	0	11.55	promoter	758
NM_001037957	Dyrk1b	chr7	28179482	28187298	+	chr7:28180081-28180400	-116.5	6.30904e-05	0.034557	Down	320	0	11.55	0	11.55	promoter	758
NM_145447	Mfsd7c	chr12	85746538	85813585	+	chr12:85744541-85745200	-116.5	6.30904e-05	0.034557	Down	660	0	11.55	0	11.55	promoter	-1668
NM_207242	Npc1l1	chr11	6230245	6211010	-	chr11:6231261-6231840	-116.5	6.30904e-05	0.034557	Down	580	0	11.55	0	11.55	promoter	-1305
NM_009360	Tfam	chr10	71238044	71225476	-	chr10:71236401-71237080	-116.5	6.30904e-05	0.034557	Down	680	0	11.55	0	11.55	promoter	1304
NM_001081185	Flnc	chr6	29433152	29461888	+	chr6:29432061-29432420	-116.5	6.30904e-05	0.034557	Down	360	0	11.55	0	11.55	promoter	-912
NM_001311074	Flnc	chr6	29433347	29461883	+	chr6:29432061-29432420	-116.5	6.30904e-05	0.034557	Down	360	0	11.55	0	11.55	promoter	-1107
NM_001199306	Sult2a8	chr7	14438551	14410685	-	chr7:14437341-14438060	-116.5	6.30904e-05	0.034557	Down	720	0	11.55	0	11.55	promoter	851
NM_001309795	Apoc2	chr7	19673920	19671578	-	chr7:19674881-19675340	-116.5	6.30904e-05	0.034557	Down	460	0	11.55	0	11.55	promoter	-1190
NR_036606	1700060C20Rik	chr2	158192007	158195734	+	chr2:158191761-158192200	-116.5	6.30904e-05	0.034557	Down	440	0	11.55	0	11.55	promoter	-27
NM_001294280	Timp1	chrX	20870165	20874737	+	chrX:20870041-20870960	-116.5	6.30904e-05	0.034557	Down	920	0	11.55	0	11.55	promoter	335
NM_001044384	Timp1	chrX	20870165	20874737	+	chrX:20870041-20870960	-116.5	6.30904e-05	0.034557	Down	920	0	11.55	0	11.55	promoter	335
NM_011593	Timp1	chrX	20870165	20874737	+	chrX:20870041-20870960	-116.5	6.30904e-05	0.034557	Down	920	0	11.55	0	11.55	promoter	335
NM_001252475	Tjap1	chr17	46283026	46257850	-	chr17:46282661-46283120	-116.5	6.30904e-05	0.034557	Down	460	0	11.55	0	11.55	promoter	136
NM_001252473	Tjap1	chr17	46283026	46257850	-	chr17:46282661-46283120	-116.5	6.30904e-05	0.034557	Down	460	0	11.55	0	11.55	promoter	136
NM_001252474	Tjap1	chr17	46283026	46257850	-	chr17:46282661-46283120	-116.5	6.30904e-05	0.034557	Down	460	0	11.55	0	11.55	promoter	136
NM_028751	Tjap1	chr17	46283026	46257850	-	chr17:46282661-46283120	-116.5	6.30904e-05	0.034557	Down	460	0	11.55	0	11.55	promoter	136
NM_011044	Pck1	chr2	173153072	173159253	+	chr2:173153321-173153700	-116.5	6.30904e-05	0.034557	Down	380	0	11.55	0	11.55	promoter	438
NM_001081329	Zkscan2	chr7	123500449	123478638	-	chr7:123500901-123501420	-116.5	6.30904e-05	0.034557	Down	520	0	11.55	0	11.55	promoter	-711
NM_172289	Slc36a4	chr9	15709768	15738789	+	chr9:15710281-15710720	-116.5	6.30904e-05	0.034557	Down	440	0	11.55	0	11.55	promoter	732
NM_029345	Prr29	chr11	106374825	106377114	+	chr11:106372661-106373080	-116.5	6.30904e-05	0.034557	Down	420	0	11.55	0	11.55	promoter	-1955
NM_026371	Borcs5	chr6	134640939	134711184	+	chr6:134639021-134639460	-116.5	6.30904e-05	0.034557	Down	440	0	11.55	0	11.55	promoter	-1699
NM_001170479	Borcs5	chr6	134639511	134711184	+	chr6:134639021-134639460	-116.5	6.30904e-05	0.034557	Down	440	0	11.55	0	11.55	promoter	-271
NM_007436	Aldh3a1	chr11	61208741	61218416	+	chr11:61206661-61207100	-116.5	6.30904e-05	0.034557	Down	440	0	11.55	0	11.55	promoter	-1861
NM_001112725	Aldh3a1	chr11	61208741	61218416	+	chr11:61206661-61207100	-116.5	6.30904e-05	0.034557	Down	440	0	11.55	0	11.55	promoter	-1861
NM_028283	Uaca	chr9	60794547	60880370	+	chr9:60794581-60795320	-116.5	6.30904e-05	0.034557	Down	740	0	11.55	0	11.55	promoter	403
NM_053071	Cox6c	chr15	35938246	35931975	-	chr15:35937781-35938380	-116.5	6.30904e-05	0.034557	Down	600	0	11.55	0	11.55	promoter	166
NR_035478	Mir1953	chr2	151967617	151967528	-	chr2:151967621-151968160	-116.5	6.30904e-05	0.034557	Down	540	0	11.55	0	11.55	promoter	-273
NM_177271	Samd5	chr10	9675208	9627258	-	chr10:9676361-9676880	-116.5	6.30904e-05	0.034557	Down	520	0	11.55	0	11.55	promoter	-1412
NM_001170959	Pde6c	chr19	38132780	38183951	+	chr19:38132921-38133300	-116.5	6.30904e-05	0.034557	Down	380	0	11.55	0	11.55	promoter	330
NM_033614	Pde6c	chr19	38132780	38183951	+	chr19:38132921-38133300	-116.5	6.30904e-05	0.034557	Down	380	0	11.55	0	11.55	promoter	330
NM_178893	Coro2a	chr4	46566440	46536936	-	chr4:46565861-46566460	-116.5	6.30904e-05	0.034557	Down	600	0	11.55	0	11.55	promoter	280
NM_001313765	Shroom4	chrX	6577285	6637454	+	chrX:6576701-6577380	-116.5	6.30904e-05	0.034557	Down	680	0	11.55	0	11.55	promoter	-245
NR_039572	Mir5112	chr18	82720280	82720340	+	chr18:82718801-82719300	-116.5	6.30904e-05	0.034557	Down	500	0	11.55	0	11.55	promoter	-1230
NM_007946	Epx	chr11	87875536	87863997	-	chr11:87874801-87875520	-116.5	6.30904e-05	0.034557	Down	720	0	11.55	0	11.55	promoter	376
NM_018853	Rplp1	chr9	61914510	61913282	-	chr9:61914861-61915460	-116.5	6.30904e-05	0.034557	Down	600	0	11.55	0	11.55	promoter	-650
NM_139225	Defb10	chr8	21858900	21862010	+	chr8:21858601-21859080	-116.5	6.30904e-05	0.034557	Down	480	0	11.55	0	11.55	promoter	-60
NM_008161	Gpx3	chr11	54902853	54910382	+	chr11:54902621-54903000	-116.5	6.30904e-05	0.034557	Down	380	0	11.55	0	11.55	promoter	-43
NM_011671	Ucp2	chr7	100493357	100499629	+	chr7:100492241-100492620	-116.5	6.30904e-05	0.034557	Down	380	0	11.55	0	11.55	promoter	-927
NM_001004366	Scube3	chr17	28142525	28171345	+	chr17:28143341-28144000	-116.5	6.30904e-05	0.034557	Down	660	0	11.55	0	11.55	promoter	1145
NM_172469	Clic6	chr16	92498146	92541241	+	chr16:92499261-92499620	-116.5	6.30904e-05	0.034557	Down	360	0	11.55	0	11.55	promoter	1294
NM_001110322	Cd72	chr4	43454626	43447723	-	chr4:43452821-43453200	-116.5	6.30904e-05	0.034557	Down	380	0	11.55	0	11.55	promoter	1616
NM_001110321	Cd72	chr4	43454626	43447723	-	chr4:43452821-43453200	-116.5	6.30904e-05	0.034557	Down	380	0	11.55	0	11.55	promoter	1616
NM_001110320	Cd72	chr4	43454626	43447723	-	chr4:43452821-43453200	-116.5	6.30904e-05	0.034557	Down	380	0	11.55	0	11.55	promoter	1616
NM_007654	Cd72	chr4	43454626	43447723	-	chr4:43452821-43453200	-116.5	6.30904e-05	0.034557	Down	380	0	11.55	0	11.55	promoter	1616
NM_010005	Cyp2d10	chr15	82407194	82402845	-	chr15:82405621-82406080	-116.5	6.30904e-05	0.034557	Down	460	0	11.55	0	11.55	promoter	1344
NM_026236	Wdr48	chr9	119894894	119926579	+	chr9:119894641-119895000	-116.5	6.30904e-05	0.034557	Down	360	0	11.55	0	11.55	promoter	-74
NM_011900	Mpdu1	chr11	69662649	69656698	-	chr11:69664221-69664600	-116.5	6.30904e-05	0.034557	Down	380	0	11.55	0	11.55	promoter	-1761
NR_125917	Mpdu1	chr11	69662649	69656698	-	chr11:69664221-69664600	-116.5	6.30904e-05	0.034557	Down	380	0	11.55	0	11.55	promoter	-1761
NM_001301710	Mpdu1	chr11	69662649	69656698	-	chr11:69664221-69664600	-116.5	6.30904e-05	0.034557	Down	380	0	11.55	0	11.55	promoter	-1761
NM_001301711	Mpdu1	chr11	69662649	69656698	-	chr11:69664221-69664600	-116.5	6.30904e-05	0.034557	Down	380	0	11.55	0	11.55	promoter	-1761
NR_035455	Mir1934	chr11	69663042	69663125	+	chr11:69664221-69664600	-116.5	6.30904e-05	0.034557	Down	380	0	11.55	0	11.55	promoter	1368
NM_001291058	Cd68	chr11	69666170	69664212	-	chr11:69664221-69664600	-116.5	6.30904e-05	0.034557	Down	380	0	11.55	0	11.55	promoter	1760
NR_110993	Cd68	chr11	69666170	69664212	-	chr11:69664221-69664600	-116.5	6.30904e-05	0.034557	Down	380	0	11.55	0	11.55	promoter	1760
NM_001286397	Dao	chr5	114003883	114025675	+	chr5:114003281-114003960	-116.5	6.30904e-05	0.034557	Down	680	0	11.55	0	11.55	promoter	-263
NM_010018	Dao	chr5	114003734	114025676	+	chr5:114003281-114003960	-116.5	6.30904e-05	0.034557	Down	680	0	11.55	0	11.55	promoter	-114
NM_001286396	Dao	chr5	114004807	114025675	+	chr5:114003281-114003960	-116.5	6.30904e-05	0.034557	Down	680	0	11.55	0	11.55	promoter	-1187
NM_011757	Zscan21	chr5	138116904	138134265	+	chr5:138116601-138117100	-116.5	6.30904e-05	0.034557	Down	500	0	11.55	0	11.55	promoter	-54
NM_001044705	Zscan21	chr5	138116904	138134265	+	chr5:138116601-138117100	-116.5	6.30904e-05	0.034557	Down	500	0	11.55	0	11.55	promoter	-54
NM_001044704	Zscan21	chr5	138116904	138134265	+	chr5:138116601-138117100	-116.5	6.30904e-05	0.034557	Down	500	0	11.55	0	11.55	promoter	-54
NM_001044703	Zscan21	chr5	138116904	138134265	+	chr5:138116601-138117100	-116.5	6.30904e-05	0.034557	Down	500	0	11.55	0	11.55	promoter	-54
NM_172526	Ttc24	chr3	88078304	88069409	-	chr3:88078821-88079220	-116.5	6.30904e-05	0.034557	Down	400	0	11.55	0	11.55	promoter	-716
NM_025492	1700020L24Rik	chr11	83437693	83441232	+	chr11:83437261-83437660	-116.5	6.30904e-05	0.034557	Down	400	0	11.55	0	11.55	promoter	-233
NM_001001495	Tnip3	chr6	65590397	65634040	+	chr6:65589221-65590000	-116.5	6.30904e-05	0.034557	Down	780	0	11.55	0	11.55	promoter	-787
NR_028107	Kcnmb4os1	chr10	116418120	116421235	+	chr10:116419741-116420200	-116.5	6.30904e-05	0.034557	Down	460	0	11.55	0	11.55	promoter	1850
NM_134028	Tubg2	chr11	101155883	101161787	+	chr11:101154861-101155200	-116.5	6.30904e-05	0.034557	Down	340	0	11.55	0	11.55	promoter	-853
NR_131194	4930526H09Rik	chr13	110903846	110882410	-	chr13:110903861-110904460	-116.5	6.30904e-05	0.034557	Down	600	0	11.55	0	11.55	promoter	-314
NR_131193	Gm38397	chr13	110903498	110908280	+	chr13:110903861-110904460	-116.5	6.30904e-05	0.034557	Down	600	0	11.55	0	11.55	promoter	662
NM_175312	B630005N14Rik	chr6	13677966	13625674	-	chr6:13678081-13678600	-116.5	6.30904e-05	0.034557	Down	520	0	11.55	0	11.55	promoter	-374
NM_001282006	Tekt1	chr11	72362442	72344716	-	chr11:72363061-72363520	-116.5	6.30904e-05	0.034557	Down	460	0	11.55	0	11.55	promoter	-848
NM_011569	Tekt1	chr11	72361882	72344716	-	chr11:72363061-72363520	-116.5	6.30904e-05	0.034557	Down	460	0	11.55	0	11.55	promoter	-1408
NM_145580	Igflr1	chr7	30565426	30567962	+	chr7:30563561-30563940	-116.5	6.30904e-05	0.034557	Down	380	0	11.55	0	11.55	promoter	-1676
NM_025498	Psenen	chr7	30563184	30561865	-	chr7:30563561-30563940	-116.5	6.30904e-05	0.034557	Down	380	0	11.55	0	11.55	promoter	-566
NM_170760	U2af1l4	chr7	30563339	30565364	+	chr7:30563561-30563940	-116.5	6.30904e-05	0.034557	Down	380	0	11.55	0	11.55	promoter	411
NR_030555	Mir297c	chr1	185537335	185988795	+	chr1:185538461-185539060	-116.5	6.30904e-05	0.034557	Down	600	0	11.55	0	11.55	promoter	1425
NM_001007460	Zdhhc23	chr16	43979050	43969145	-	chr16:43980781-43981240	-116.5	6.30904e-05	0.034557	Down	460	0	11.55	0	11.55	promoter	-1960
NM_001037922	Cks1brt	chr8	85151923	85173622	+	chr8:85151481-85151960	-116.5	6.30904e-05	0.034557	Down	480	0	11.55	0	11.55	promoter	-203
NM_146710	Olfr398	chr11	73984606	73983661	-	chr11:73983981-73984560	-116.5	6.30904e-05	0.034557	Down	580	0	11.55	0	11.55	promoter	336
NM_054048	Rcor2	chr19	7269763	7275225	+	chr19:7268621-7269120	-116.5	6.30904e-05	0.034557	Down	500	0	11.55	0	11.55	promoter	-893
NM_178677	Sec22c	chr9	121705029	121680044	-	chr9:121703821-121704140	-116.5	6.30904e-05	0.034557	Down	320	0	11.55	0	11.55	promoter	1049
NM_001164562	Sec22c	chr9	121705029	121680044	-	chr9:121703821-121704140	-116.5	6.30904e-05	0.034557	Down	320	0	11.55	0	11.55	promoter	1049
NR_045732	1700060C16Rik	chr6	143651288	143593352	-	chr6:143650101-143650660	-116.5	6.30904e-05	0.034557	Down	560	0	11.55	0	11.55	promoter	908
NM_009318	Tapbp	chr17	33919477	33929290	+	chr17:33919201-33919540	-116.5	6.30904e-05	0.034557	Down	340	0	11.55	0	11.55	promoter	-107
NM_001025313	Tapbp	chr17	33919477	33929290	+	chr17:33919201-33919540	-116.5	6.30904e-05	0.034557	Down	340	0	11.55	0	11.55	promoter	-107
NM_023053	Twsg1	chr17	65951187	65923064	-	chr17:65952161-65952640	-116.5	6.30904e-05	0.034557	Down	480	0	11.55	0	11.55	promoter	-1213
NM_029381	Tex22	chr12	113074501	113088914	+	chr12:113075721-113076140	-116.5	6.30904e-05	0.034557	Down	420	0	11.55	0	11.55	promoter	1429
NR_030611	Mir598	chr14	63727188	63727267	+	chr14:63726101-63727180	-116.5	6.30904e-05	0.034557	Down	1080	0	11.55	0	11.55	promoter	-548
NM_027829	Izumo4	chr10	80702692	80705382	+	chr10:80700921-80701420	-116.5	6.30904e-05	0.034557	Down	500	0	11.55	0	11.55	promoter	-1522
NM_172457	Mob3a	chr10	80701820	80685252	-	chr10:80700921-80701420	-116.5	6.30904e-05	0.034557	Down	500	0	11.55	0	11.55	promoter	650
NM_009854	Cd7	chr11	121039478	121036748	-	chr11:121037781-121038160	-116.5	6.30904e-05	0.034557	Down	380	0	11.55	0	11.55	promoter	1508
NM_007989	Foxh1	chr15	76669948	76668223	-	chr15:76669301-76669600	-116.5	6.30904e-05	0.034557	Down	300	0	11.55	0	11.55	promoter	498
NM_144828	Ppp1r1b	chr11	98348405	98357796	+	chr11:98346421-98346940	-116.5	6.30904e-05	0.034557	Down	520	0	11.55	0	11.55	promoter	-1725
NM_024237	Fbln7	chr2	128863931	128897034	+	chr2:128865001-128865760	-32.2474	1.55974e-09	8.5418e-05	Down	760	0.87	31.18	0.87	31.18	promoter	1449
NM_001024918	Rfx4	chr10	84756047	84906536	+	chr10:84754401-84755620	-31.0515	3.43194e-09	0.000154781	Down	1220	0.87	30.02	0.87	30.02	promoter	-1037
NM_029444	4930447C04Rik	chr12	72917765	72881108	-	chr12:72916941-72917620	-26.2887	8.00936e-08	0.00138419	Down	680	0.87	25.4	0.87	25.4	promoter	485
NR_039563	Mir5104	chr10	7836380	7836474	+	chr10:7837781-7838480	-26.2887	8.00936e-08	0.00138419	Down	700	0.87	25.4	0.87	25.4	promoter	1750
NM_009482	Utf1	chr7	139943855	139945112	+	chr7:139941461-139942320	-25.1031	1.75818e-07	0.00221151	Down	860	0.87	24.25	0.87	24.25	promoter	-1965
NR_110486	9230116L04Rik	chr12	79103939	79088704	-	chr12:79102241-79103320	-23.9072	3.85719e-07	0.00338155	Down	1080	0.87	23.09	0.87	23.09	promoter	1159
NM_001081238	Palb2	chr7	122132946	122107261	-	chr7:122132721-122133380	-23.9072	3.85719e-07	0.00338155	Down	660	0.87	23.09	0.87	23.09	promoter	-104
NM_001289845	Palb2	chr7	122132946	122107261	-	chr7:122132721-122133380	-23.9072	3.85719e-07	0.00338155	Down	660	0.87	23.09	0.87	23.09	promoter	-104
NM_001289844	Palb2	chr7	122132946	122107261	-	chr7:122132721-122133380	-23.9072	3.85719e-07	0.00338155	Down	660	0.87	23.09	0.87	23.09	promoter	-104
NM_021608	Dctn5	chr7	122133040	122149044	+	chr7:122132721-122133380	-23.9072	3.85719e-07	0.00338155	Down	660	0.87	23.09	0.87	23.09	promoter	10
NM_001289842	Palb2	chr7	122132946	122111571	-	chr7:122132721-122133380	-23.9072	3.85719e-07	0.00338155	Down	660	0.87	23.09	0.87	23.09	promoter	-104
NM_001289843	Palb2	chr7	122132946	122111571	-	chr7:122132721-122133380	-23.9072	3.85719e-07	0.00338155	Down	660	0.87	23.09	0.87	23.09	promoter	-104
NM_001166432	Hnrnpf	chr6	117900339	117925622	+	chr6:117899021-117899880	-23.9072	3.85719e-07	0.00338155	Down	860	0.87	23.09	0.87	23.09	promoter	-889
NM_177374	Trmt61a	chr12	111678104	111683902	+	chr12:111678781-111679400	-23.9072	3.85719e-07	0.00338155	Down	620	0.87	23.09	0.87	23.09	promoter	986
NM_001099793	Trmt61a	chr12	111678104	111683902	+	chr12:111678781-111679400	-23.9072	3.85719e-07	0.00338155	Down	620	0.87	23.09	0.87	23.09	promoter	986
NM_001099792	Trmt61a	chr12	111678104	111683902	+	chr12:111678781-111679400	-23.9072	3.85719e-07	0.00338155	Down	620	0.87	23.09	0.87	23.09	promoter	986
NM_016851	Irf6	chr1	193153111	193172035	+	chr1:193153621-193154160	-23.9072	3.85719e-07	0.00338155	Down	540	0.87	23.09	0.87	23.09	promoter	779
NR_131920	Saxo1os	chr4	86558443	86559804	+	chr4:86557821-86558560	-21.5258	1.85278e-06	0.00688058	Down	740	0.87	20.78	0.87	20.78	promoter	-253
NM_001081096	Saxo1	chr4	86558303	86444697	-	chr4:86557821-86558560	-21.5258	1.85278e-06	0.00688058	Down	740	0.87	20.78	0.87	20.78	promoter	113
NM_020277	Trpm5	chr7	143094642	143071528	-	chr7:143093441-143093980	-21.5258	1.85278e-06	0.00688058	Down	540	0.87	20.78	0.87	20.78	promoter	932
NM_011942	Lypla2	chr4	135972594	135968224	-	chr4:135971421-135972100	-21.5258	1.85278e-06	0.00688058	Down	680	0.87	20.78	0.87	20.78	promoter	834
NR_106150	Mir7682	chr1	151442392	151442450	+	chr1:151441681-151442640	-21.5258	1.85278e-06	0.00688058	Down	960	0.87	20.78	0.87	20.78	promoter	-232
NR_029750	Mir96	chr6	30169551	30169445	-	chr6:30167701-30168560	-20.3402	4.05612e-06	0.0103693	Down	860	0.87	19.63	0.87	19.63	promoter	1421
NM_009383	Tial1	chr7	128461513	128439776	-	chr7:128460681-128461360	-20.3402	4.05612e-06	0.0103693	Down	680	0.87	19.63	0.87	19.63	promoter	493
NM_181749	Gpr142	chr11	114798923	114806745	+	chr11:114797661-114798340	-20.3402	4.05612e-06	0.0103693	Down	680	0.87	19.63	0.87	19.63	promoter	-923
NM_001290681	Nsg2	chr11	32001276	32059211	+	chr11:32002401-32003040	-20.3402	4.05612e-06	0.0103693	Down	640	0.87	19.63	0.87	19.63	promoter	1444
NM_011379	Sipa1	chr19	5663707	5651184	-	chr19:5664821-5665520	-20.3402	4.05612e-06	0.0103693	Down	700	0.87	19.63	0.87	19.63	promoter	-1463
NM_001164480	Sipa1	chr19	5663707	5651184	-	chr19:5664821-5665520	-20.3402	4.05612e-06	0.0103693	Down	700	0.87	19.63	0.87	19.63	promoter	-1463
NM_001164481	Sipa1	chr19	5663707	5651184	-	chr19:5664821-5665520	-20.3402	4.05612e-06	0.0103693	Down	700	0.87	19.63	0.87	19.63	promoter	-1463
NM_001164568	Sipa1	chr19	5663707	5651184	-	chr19:5664821-5665520	-20.3402	4.05612e-06	0.0103693	Down	700	0.87	19.63	0.87	19.63	promoter	-1463
NM_001164482	Sipa1	chr19	5663707	5651184	-	chr19:5664821-5665520	-20.3402	4.05612e-06	0.0103693	Down	700	0.87	19.63	0.87	19.63	promoter	-1463
NM_023684	Lime1	chr2	181381234	181383628	+	chr2:181382161-181382880	-20.3402	4.05612e-06	0.0103693	Down	720	0.87	19.63	0.87	19.63	promoter	1286
NM_177301	Hnrnpl	chr7	28810889	28822266	+	chr7:28809261-28809760	-20.3402	4.05612e-06	0.0103693	Down	500	0.87	19.63	0.87	19.63	promoter	-1379
NM_025451	Camk2n1	chr4	138455147	138460126	+	chr4:138453861-138454740	-19.1546	8.87213e-06	0.0154448	Down	880	0.87	18.48	0.87	18.48	promoter	-847
NM_019649	Clptm1	chr7	19665030	19631579	-	chr7:19663601-19664300	-19.1546	8.87213e-06	0.0154448	Down	700	0.87	18.48	0.87	18.48	promoter	1080
NM_025550	Psmd6	chr14	14120904	14112184	-	chr14:14120521-14121060	-19.1546	8.87213e-06	0.0154448	Down	540	0.87	18.48	0.87	18.48	promoter	114
NM_001164075	Tgif1	chr17	70851734	70844204	-	chr17:70850421-70851020	-19.1546	8.87213e-06	0.0154448	Down	600	0.87	18.48	0.87	18.48	promoter	1014
NM_009372	Tgif1	chr17	70851210	70844204	-	chr17:70850421-70851020	-19.1546	8.87213e-06	0.0154448	Down	600	0.87	18.48	0.87	18.48	promoter	490
NM_001164076	Tgif1	chr17	70849790	70844204	-	chr17:70850421-70851020	-19.1546	8.87213e-06	0.0154448	Down	600	0.87	18.48	0.87	18.48	promoter	-930
NM_001081221	Ercc6	chr14	32513520	32580989	+	chr14:32511821-32512560	-19.1546	8.87213e-06	0.0154448	Down	740	0.87	18.48	0.87	18.48	promoter	-1330
NM_011786	Aloxe3	chr11	69126376	69149115	+	chr11:69125241-69125940	-19.1546	8.87213e-06	0.0154448	Down	700	0.87	18.48	0.87	18.48	promoter	-786
NM_029440	Wdr95	chr5	149528678	149611894	+	chr5:149529601-149530200	-19.1546	8.87213e-06	0.0154448	Down	600	0.87	18.48	0.87	18.48	promoter	1222
NM_010361	Gstt2	chr10	75834881	75831844	-	chr10:75833681-75834440	-19.1546	8.87213e-06	0.0154448	Down	760	0.87	18.48	0.87	18.48	promoter	821
NM_023737	Ehhadh	chr16	21787834	21761284	-	chr16:21788561-21789160	-19.1546	8.87213e-06	0.0154448	Down	600	0.87	18.48	0.87	18.48	promoter	-1026
NR_040418	2310034G01Rik	chr19	46348988	46348200	-	chr19:46348341-46348980	-19.1546	8.87213e-06	0.0154448	Down	640	0.87	18.48	0.87	18.48	promoter	328
NR_040569	4930478L05Rik	chr16	78560315	78564869	+	chr16:78561761-78562240	-19.1546	8.87213e-06	0.0154448	Down	480	0.87	18.48	0.87	18.48	promoter	1685
NM_080639	Timp4	chr6	115251849	115245615	-	chr6:115253021-115253460	-17.9588	1.93881e-05	0.0210338	Down	440	0.87	17.32	0.87	17.32	promoter	-1391
NR_028547	Snord110	chr2	130275514	130275573	+	chr2:130275541-130276020	-17.9588	1.93881e-05	0.0210338	Down	480	0.87	17.32	0.87	17.32	promoter	266
NM_024193	Nop56	chr2	130274411	130279313	+	chr2:130275541-130276020	-17.9588	1.93881e-05	0.0210338	Down	480	0.87	17.32	0.87	17.32	promoter	1369
NM_144854	Map3k7cl	chr16	87553329	87595336	+	chr16:87552801-87553540	-17.9588	1.93881e-05	0.0210338	Down	740	0.87	17.32	0.87	17.32	promoter	-159
NM_011604	Tlr6	chr5	64960034	64953094	-	chr5:64959641-64960520	-17.9588	1.93881e-05	0.0210338	Down	880	0.87	17.32	0.87	17.32	promoter	-46
NM_019515	Nmu	chr5	76363777	76333494	-	chr5:76364781-76365540	-17.9588	1.93881e-05	0.0210338	Down	760	0.87	17.32	0.87	17.32	promoter	-1383
NM_001256122	Limch1	chr5	66968415	67057159	+	chr5:66966401-66967740	-17.9588	1.93881e-05	0.0210338	Down	1340	0.87	17.32	0.87	17.32	promoter	-1345
NM_001242943	Gm14436	chr2	175470059	175483322	+	chr2:175469341-175470700	-17.9588	1.93881e-05	0.0210338	Down	1360	0.87	17.32	0.87	17.32	promoter	-39
NM_001242944	Gm8923	chr2	175470024	175480553	+	chr2:175469341-175470700	-17.9588	1.93881e-05	0.0210338	Down	1360	0.87	17.32	0.87	17.32	promoter	-4
NR_002846	Nespas	chr2	174295436	174281236	-	chr2:174295821-174296320	-17.9588	1.93881e-05	0.0210338	Down	500	0.87	17.32	0.87	17.32	promoter	-634
NR_105982	Mir7015	chr4	120973322	120973258	-	chr4:120972821-120973760	-17.9588	1.93881e-05	0.0210338	Down	940	0.87	17.32	0.87	17.32	promoter	32
NR_106054	Mir7086	chr9	45266707	45266642	-	chr9:45264821-45265640	-17.9588	1.93881e-05	0.0210338	Down	820	0.87	17.32	0.87	17.32	promoter	1477
NM_175523	Ppm1k	chr6	57535426	57506501	-	chr6:57535341-57536340	-17.9588	1.93881e-05	0.0210338	Down	1000	0.87	17.32	0.87	17.32	promoter	-414
NR_105872	Mir6907	chr10	78408545	78408474	-	chr10:78410041-78410840	-17.9588	1.93881e-05	0.0210338	Down	800	0.87	17.32	0.87	17.32	promoter	-1895
NM_001205339	Psat1	chr19	15924622	15905122	-	chr19:15924281-15924920	-17.9588	1.93881e-05	0.0210338	Down	640	0.87	17.32	0.87	17.32	promoter	22
NM_177420	Psat1	chr19	15925059	15905122	-	chr19:15924281-15924920	-17.9588	1.93881e-05	0.0210338	Down	640	0.87	17.32	0.87	17.32	promoter	459
NM_001081291	Ccdc88b	chr19	6858211	6844622	-	chr19:6857441-6858200	-17.7213	7.02285e-09	0.000260919	Down	760	1.73	32.33	1.73	32.33	promoter	391
NM_013641	Ptger1	chr8	83666639	83670103	+	chr8:83666561-83667060	-16.7732	4.23236e-05	0.027413	Down	500	0.87	16.17	0.87	16.17	promoter	171
NM_198418	Tdrd6	chr17	43630299	43615334	-	chr17:43629281-43629780	-16.7732	4.23236e-05	0.027413	Down	500	0.87	16.17	0.87	16.17	promoter	769
NM_001161367	Tdrd6	chr17	43630299	43615334	-	chr17:43629281-43629780	-16.7732	4.23236e-05	0.027413	Down	500	0.87	16.17	0.87	16.17	promoter	769
NM_001161366	Tdrd6	chr17	43630299	43615334	-	chr17:43629281-43629780	-16.7732	4.23236e-05	0.027413	Down	500	0.87	16.17	0.87	16.17	promoter	769
NR_029649	Mir298	chr2	174267585	174267503	-	chr2:174269161-174269940	-16.7732	4.23236e-05	0.027413	Down	780	0.87	16.17	0.87	16.17	promoter	-1965
NM_153176	Spg7	chr8	123065507	123097751	+	chr8:123064941-123065320	-16.7732	4.23236e-05	0.027413	Down	380	0.87	16.17	0.87	16.17	promoter	-377
NM_010115	Egfbp2	chr7	44012696	44016968	+	chr7:44011361-44011920	-16.7732	4.23236e-05	0.027413	Down	560	0.87	16.17	0.87	16.17	promoter	-1056
NM_010644	Klk1b26	chr7	44012677	44016969	+	chr7:44011361-44011920	-16.7732	4.23236e-05	0.027413	Down	560	0.87	16.17	0.87	16.17	promoter	-1037
NM_007958	Smarcad1	chr6	65042666	65116049	+	chr6:65043861-65044620	-16.7732	4.23236e-05	0.027413	Down	760	0.87	16.17	0.87	16.17	promoter	1574
NM_001253392	Smarcad1	chr6	65043205	65116049	+	chr6:65043861-65044620	-16.7732	4.23236e-05	0.027413	Down	760	0.87	16.17	0.87	16.17	promoter	1035
NM_011437	Sox10	chr15	79164490	79154912	-	chr15:79162401-79162780	-16.7732	4.23236e-05	0.027413	Down	380	0.87	16.17	0.87	16.17	promoter	1900
NR_029777	Mir135b	chr1	132198087	132198184	+	chr1:132196661-132197260	-16.7732	4.23236e-05	0.027413	Down	600	0.87	16.17	0.87	16.17	promoter	-1127
NM_001287261	Mst1r	chr9	107915002	107920383	+	chr9:107915361-107916020	-16.7732	4.23236e-05	0.027413	Down	660	0.87	16.17	0.87	16.17	promoter	688
NM_133952	Unc45a	chr7	80340219	80325291	-	chr7:80338801-80339540	-16.7732	4.23236e-05	0.027413	Down	740	0.87	16.17	0.87	16.17	promoter	1049
NM_013929	Siva1	chr12	112644827	112649152	+	chr12:112645141-112645620	-16.7732	4.23236e-05	0.027413	Down	480	0.87	16.17	0.87	16.17	promoter	553
NM_001161737	Siva1	chr12	112644827	112649152	+	chr12:112645141-112645620	-16.7732	4.23236e-05	0.027413	Down	480	0.87	16.17	0.87	16.17	promoter	553
NR_045394	2010010A06Rik	chr18	75297317	75288659	-	chr18:75296241-75296800	-16.7732	4.23236e-05	0.027413	Down	560	0.87	16.17	0.87	16.17	promoter	797
NR_045393	2010010A06Rik	chr18	75297329	75295674	-	chr18:75296241-75296800	-16.7732	4.23236e-05	0.027413	Down	560	0.87	16.17	0.87	16.17	promoter	809
NM_146082	BC027072	chr17	71752885	71743554	-	chr17:71750981-71751680	-16.7732	4.23236e-05	0.027413	Down	700	0.87	16.17	0.87	16.17	promoter	1555
NM_029338	Rsph9	chr17	46144198	46129276	-	chr17:46144821-46145900	-16.7732	4.23236e-05	0.027413	Down	1080	0.87	16.17	0.87	16.17	promoter	-1162
NR_000040	Tyms-ps	chr10	87966670	87968017	+	chr10:87967981-87968700	-16.7732	4.23236e-05	0.027413	Down	720	0.87	16.17	0.87	16.17	promoter	1670
NM_008224	Hcfc1	chrX	73966357	73942791	-	chrX:73967001-73968040	-16.7732	4.23236e-05	0.027413	Down	1040	0.87	16.17	0.87	16.17	promoter	-1163
NM_001159514	H2afy	chr13	56135550	56073621	-	chr13:56135381-56135900	-16.7732	4.23236e-05	0.027413	Down	520	0.87	16.17	0.87	16.17	promoter	-90
NM_001159515	H2afy	chr13	56135550	56073621	-	chr13:56135381-56135900	-16.7732	4.23236e-05	0.027413	Down	520	0.87	16.17	0.87	16.17	promoter	-90
NM_001159513	H2afy	chr13	56135550	56073621	-	chr13:56135381-56135900	-16.7732	4.23236e-05	0.027413	Down	520	0.87	16.17	0.87	16.17	promoter	-90
NM_012015	H2afy	chr13	56135550	56073621	-	chr13:56135381-56135900	-16.7732	4.23236e-05	0.027413	Down	520	0.87	16.17	0.87	16.17	promoter	-90
NM_030701	Hcar2	chr5	123865516	123863569	-	chr5:123863581-123864440	-16.7732	4.23236e-05	0.027413	Down	860	0.87	16.17	0.87	16.17	promoter	1506
NM_010153	Erbb3	chr10	128589501	128569367	-	chr10:128587861-128588460	-16.7732	4.23236e-05	0.027413	Down	600	0.87	16.17	0.87	16.17	promoter	1341
NM_010292	Gck	chr11	5950081	5900822	-	chr11:5949081-5949560	-16.7732	4.23236e-05	0.027413	Down	480	0.87	16.17	0.87	16.17	promoter	761
NM_007468	Apoa4	chr9	46240843	46243458	+	chr9:46240721-46241460	-15.5773	9.22816e-05	0.0392712	Down	740	0.87	15.01	0.87	15.01	promoter	247
NR_040600	4930539C22Rik	chr3	134423635	134404142	-	chr3:134421901-134422820	-15.5773	9.22816e-05	0.0392712	Down	920	0.87	15.01	0.87	15.01	promoter	1275
NM_008288	Hsd11b1	chr1	193264045	193221640	-	chr1:193264941-193265600	-15.5773	9.22816e-05	0.0392712	Down	660	0.87	15.01	0.87	15.01	promoter	-1225
NM_030210	Aacs	chr5	125475872	125517403	+	chr5:125475701-125476220	-15.5773	9.22816e-05	0.0392712	Down	520	0.87	15.01	0.87	15.01	promoter	88
NM_011950	Mapk13	chr17	28769316	28778704	+	chr17:28767841-28768440	-15.5773	9.22816e-05	0.0392712	Down	600	0.87	15.01	0.87	15.01	promoter	-1176
NM_011770	Ikzf2	chr1	69685960	69531209	-	chr1:69687541-69688180	-15.5773	9.22816e-05	0.0392712	Down	640	0.87	15.01	0.87	15.01	promoter	-1900
NM_172678	Acad9	chr3	36065999	36092857	+	chr3:36066681-36067200	-15.5773	9.22816e-05	0.0392712	Down	520	0.87	15.01	0.87	15.01	promoter	941
NM_008927	Map2k1	chr9	64253605	64185792	-	chr9:64251661-64252240	-15.5773	9.22816e-05	0.0392712	Down	580	0.87	15.01	0.87	15.01	promoter	1655
NM_009322	Tbr1	chr2	61804452	61814113	+	chr2:61805941-61806780	-15.5773	9.22816e-05	0.0392712	Down	840	0.87	15.01	0.87	15.01	promoter	1908
NM_025856	Sh3d21	chr4	126162665	126150601	-	chr4:126161881-126162340	-15.5773	9.22816e-05	0.0392712	Down	460	0.87	15.01	0.87	15.01	promoter	555
NM_001162533	Sh3d21	chr4	126163341	126150601	-	chr4:126161881-126162340	-15.5773	9.22816e-05	0.0392712	Down	460	0.87	15.01	0.87	15.01	promoter	1231
NM_023508	Pdcl2	chr5	76331156	76312115	-	chr5:76330481-76331180	-15.5773	9.22816e-05	0.0392712	Down	700	0.87	15.01	0.87	15.01	promoter	326
NM_001310637	Pdcl2	chr5	76331156	76312115	-	chr5:76330481-76331180	-15.5773	9.22816e-05	0.0392712	Down	700	0.87	15.01	0.87	15.01	promoter	326
NM_001145920	Runx2	chr17	44736648	44603988	-	chr17:44737281-44738240	-15.5773	9.22816e-05	0.0392712	Down	960	0.87	15.01	0.87	15.01	promoter	-1112
NM_001271631	Runx2	chr17	44736176	44603988	-	chr17:44737281-44738240	-15.5773	9.22816e-05	0.0392712	Down	960	0.87	15.01	0.87	15.01	promoter	-1584
NM_001271630	Runx2	chr17	44736176	44603988	-	chr17:44737281-44738240	-15.5773	9.22816e-05	0.0392712	Down	960	0.87	15.01	0.87	15.01	promoter	-1584
NR_073425	Runx2	chr17	44736176	44495986	-	chr17:44737281-44738240	-15.5773	9.22816e-05	0.0392712	Down	960	0.87	15.01	0.87	15.01	promoter	-1584
NM_001031814	Smg1	chr7	118243637	118131311	-	chr7:118243561-118244060	-15.5773	9.22816e-05	0.0392712	Down	500	0.87	15.01	0.87	15.01	promoter	-173
NR_027879	4930583K01Rik	chr7	118243906	118245551	+	chr7:118243561-118244060	-15.5773	9.22816e-05	0.0392712	Down	500	0.87	15.01	0.87	15.01	promoter	-96
NM_146610	Olfr972	chr9	39873276	39874221	+	chr9:39871681-39872280	-15.5773	9.22816e-05	0.0392712	Down	600	0.87	15.01	0.87	15.01	promoter	-1296
NM_011529	Tank	chr2	61578585	61654169	+	chr2:61577521-61578040	-15.5773	9.22816e-05	0.0392712	Down	520	0.87	15.01	0.87	15.01	promoter	-805
NR_040284	Lyrm7os	chr11	54819918	54824967	+	chr11:54820841-54821360	-15.5773	9.22816e-05	0.0392712	Down	520	0.87	15.01	0.87	15.01	promoter	1182
NR_105985	Mir7018	chr4	137538285	137538370	+	chr4:137538741-137539240	-15.5773	9.22816e-05	0.0392712	Down	500	0.87	15.01	0.87	15.01	promoter	705
NM_198618	Dlgap3	chr4	127169203	127237022	+	chr4:127168521-127168900	-15.5773	9.22816e-05	0.0392712	Down	380	0.87	15.01	0.87	15.01	promoter	-493
NM_175642	Adgrb3	chr1	25829707	25067475	-	chr1:25827461-25828020	-15.5773	9.22816e-05	0.0392712	Down	560	0.87	15.01	0.87	15.01	promoter	1967
NR_106138	Mir7676-2	chr15	78284849	78284787	-	chr15:78285261-78286240	-15.5773	9.22816e-05	0.0392712	Down	980	0.87	15.01	0.87	15.01	promoter	-901
NR_106137	Mir7676-1	chr15	78284849	78284787	-	chr15:78285261-78286240	-15.5773	9.22816e-05	0.0392712	Down	980	0.87	15.01	0.87	15.01	promoter	-901
NM_001293741	Rab13	chr3	90213714	90226387	+	chr3:90214541-90215600	-15.5773	9.22816e-05	0.0392712	Down	1060	0.87	15.01	0.87	15.01	promoter	1356
NM_001190258	Rps27rt	chr3	90213647	90212666	-	chr3:90214541-90215600	-15.5773	9.22816e-05	0.0392712	Down	1060	0.87	15.01	0.87	15.01	promoter	-1423
NM_027015	Rps27	chr3	90213648	90212666	-	chr3:90214541-90215600	-15.5773	9.22816e-05	0.0392712	Down	1060	0.87	15.01	0.87	15.01	promoter	-1422
NR_033727	Rps27	chr3	90213648	90212666	-	chr3:90214541-90215600	-15.5773	9.22816e-05	0.0392712	Down	1060	0.87	15.01	0.87	15.01	promoter	-1422
NM_010998	Olfr55	chr17	33176415	33177363	+	chr17:33176481-33176960	-15.5773	9.22816e-05	0.0392712	Down	480	0.87	15.01	0.87	15.01	promoter	305
NM_019967	Brinp1	chr4	68954397	68761371	-	chr4:68952521-68953520	-15.5773	9.22816e-05	0.0392712	Down	1000	0.87	15.01	0.87	15.01	promoter	1377
NM_023912	Scyl1	chr19	5771401	5758426	-	chr19:5771981-5772440	-15.5773	9.22816e-05	0.0392712	Down	460	0.87	15.01	0.87	15.01	promoter	-809
NM_175199	Hspa12a	chr19	58860984	58795750	-	chr19:58859701-58860380	-15.5773	9.22816e-05	0.0392712	Down	680	0.87	15.01	0.87	15.01	promoter	944
NM_030139	Zfp449	chrX	56346399	56365674	+	chrX:56346701-56347220	-15.5773	9.22816e-05	0.0392712	Down	520	0.87	15.01	0.87	15.01	promoter	561
NM_001025573	2010107G12Rik	chr6	34977999	34945294	-	chr6:34976061-34976560	-15.5773	9.22816e-05	0.0392712	Down	500	0.87	15.01	0.87	15.01	promoter	1689
NM_009446	Tuba3a	chr6	125286042	125278273	-	chr6:125284201-125284980	-15.5773	9.22816e-05	0.0392712	Down	780	0.87	15.01	0.87	15.01	promoter	1452
NM_145491	Rhoq	chr17	86963110	87000069	+	chr17:86964421-86964900	-15.5773	9.22816e-05	0.0392712	Down	480	0.87	15.01	0.87	15.01	promoter	1550
NM_011797	Car14	chr3	95904639	95897799	-	chr3:95902361-95903080	-15.5773	9.22816e-05	0.0392712	Down	720	0.87	15.01	0.87	15.01	promoter	1919
NM_183250	Tma7	chr9	109082381	109077987	-	chr9:109081681-109082400	-15.5773	9.22816e-05	0.0392712	Down	720	0.87	15.01	0.87	15.01	promoter	341
NM_025689	Ccdc51	chr9	109082495	109093363	+	chr9:109081681-109082400	-15.5773	9.22816e-05	0.0392712	Down	720	0.87	15.01	0.87	15.01	promoter	-455
NM_021310	Jmy	chr13	93499808	93430096	-	chr13:93498181-93498680	-15.5773	9.22816e-05	0.0392712	Down	500	0.87	15.01	0.87	15.01	promoter	1378
NR_105906	Mir6941	chr12	112920541	112920482	-	chr12:112918341-112918940	-15.5773	9.22816e-05	0.0392712	Down	600	0.87	15.01	0.87	15.01	promoter	1901
NM_016880	Krt35	chr11	100096224	100092191	-	chr11:100094021-100094720	-15.5773	9.22816e-05	0.0392712	Down	700	0.87	15.01	0.87	15.01	promoter	1854
NR_045159	4933427I22Rik	chr4	139943519	139926110	-	chr4:139942961-139943580	-15.5773	9.22816e-05	0.0392712	Down	620	0.87	15.01	0.87	15.01	promoter	249
NM_010895	Neurod2	chr11	98329645	98325416	-	chr11:98330601-98331240	-15.5773	9.22816e-05	0.0392712	Down	640	0.87	15.01	0.87	15.01	promoter	-1275
NM_172766	Nfrkb	chr9	31386191	31421334	+	chr9:31384761-31385240	-15.5773	9.22816e-05	0.0392712	Down	480	0.87	15.01	0.87	15.01	promoter	-1191
NR_001570	Xist	chrX	103483233	103460372	-	chrX:103481201-103481700	-15.5773	9.22816e-05	0.0392712	Down	500	0.87	15.01	0.87	15.01	promoter	1783
NR_001463	Xist	chrX	103483233	103460372	-	chrX:103481201-103481700	-15.5773	9.22816e-05	0.0392712	Down	500	0.87	15.01	0.87	15.01	promoter	1783
NM_178601	Imp4	chr1	34439828	34445747	+	chr1:34438741-34439480	-15.5773	9.22816e-05	0.0392712	Down	740	0.87	15.01	0.87	15.01	promoter	-718
NM_027159	Ccdc115	chr1	34439672	34436669	-	chr1:34438741-34439480	-15.5773	9.22816e-05	0.0392712	Down	740	0.87	15.01	0.87	15.01	promoter	562
NM_007888	Dvl2	chr11	70000625	70010109	+	chr11:69999621-70000200	-15.5773	9.22816e-05	0.0392712	Down	580	0.87	15.01	0.87	15.01	promoter	-715
NM_001301165	Car7	chr8	104541308	104550343	+	chr8:104540561-104541500	-15.0037	2.52925e-10	2.05105e-05	Down	940	2.6	40.41	2.6	40.41	promoter	-278
NM_053070	Car7	chr8	104540806	104550343	+	chr8:104540561-104541500	-15.0037	2.52925e-10	2.05105e-05	Down	940	2.6	40.41	2.6	40.41	promoter	224
NR_040697	Gm10637	chr8	87199850	87169746	-	chr8:87198121-87198780	-13.9344	6.57778e-07	0.00432771	Down	660	1.73	25.4	1.73	25.4	promoter	1400
NM_133222	Adgrl4	chr3	151437881	151545081	+	chr3:151437401-151438440	-13.306	1.39319e-06	0.00645238	Down	1040	1.73	24.25	1.73	24.25	promoter	39
NM_009971	Csf3	chr11	98701312	98703629	+	chr11:98702081-98703160	-13.306	1.39319e-06	0.00645238	Down	1080	1.73	24.25	1.73	24.25	promoter	1308
NM_007910	Efna4	chr3	89338028	89333392	-	chr3:89339501-89340080	-13.306	1.39319e-06	0.00645238	Down	580	1.73	24.25	1.73	24.25	promoter	-1762
NM_001310520	Zfp423	chr8	87804439	87661809	-	chr8:87805941-87806660	-12.8667	1.03275e-08	0.000364432	Down	720	2.6	34.64	2.6	34.64	promoter	-1861
NM_026432	Saraf	chr8	34154562	34170847	+	chr8:34155001-34155660	-12.6721	2.94447e-06	0.00934055	Down	660	1.73	23.09	1.73	23.09	promoter	768
NM_198632	Trim67	chr8	124793018	124834704	+	chr8:124793861-124794620	-12.6721	2.94447e-06	0.00934055	Down	760	1.73	23.09	1.73	23.09	promoter	1222
NM_007882	Dsc3	chr18	20002097	19960929	-	chr18:20001741-20002600	-12.6721	2.94447e-06	0.00934055	Down	860	1.73	23.09	1.73	23.09	promoter	-73
NM_001291809	Dsc3	chr18	20002097	19960929	-	chr18:20001741-20002600	-12.6721	2.94447e-06	0.00934055	Down	860	1.73	23.09	1.73	23.09	promoter	-73
NM_019824	Arpc3	chr5	122391877	122406181	+	chr5:122389681-122390400	-12.6721	2.94447e-06	0.00934055	Down	720	1.73	23.09	1.73	23.09	promoter	-1837
NM_001294262	Agbl5	chr5	30889333	30903486	+	chr5:30890601-30891220	-12.6721	2.94447e-06	0.00934055	Down	620	1.73	23.09	1.73	23.09	promoter	1577
NM_146061	Prr5	chr15	84680997	84703673	+	chr15:84680381-84681380	-12.6721	2.94447e-06	0.00934055	Down	1000	1.73	23.09	1.73	23.09	promoter	-117
NM_011305	Rxra	chr2	27677200	27763319	+	chr2:27676621-27677420	-12.0437	6.20847e-06	0.011958	Down	800	1.73	21.94	1.73	21.94	promoter	-180
NM_080726	Rem2	chr14	54476099	54480434	+	chr14:54475141-54476080	-12.0437	6.20847e-06	0.011958	Down	940	1.73	21.94	1.73	21.94	promoter	-489
NM_027084	Prss56	chr1	87183313	87188405	+	chr1:87182741-87183640	-12.0437	6.20847e-06	0.011958	Down	900	1.73	21.94	1.73	21.94	promoter	-123
NM_001271806	Agrp	chr8	105579845	105566694	-	chr8:105578741-105579200	-12.0437	6.20847e-06	0.011958	Down	460	1.73	21.94	1.73	21.94	promoter	875
NM_178390	Fam53a	chr5	33629635	33600352	-	chr5:33630941-33632020	-12.0437	6.20847e-06	0.011958	Down	1080	1.73	21.94	1.73	21.94	promoter	-1845
NM_001177618	Arpp21	chr9	112185949	112065090	-	chr9:112185481-112186140	-12.0437	6.20847e-06	0.011958	Down	660	1.73	21.94	1.73	21.94	promoter	139
NM_010601	Kcnh3	chr15	99224975	99242817	+	chr15:99224861-99225880	-11.5852	9.35417e-08	0.00156529	Down	1020	2.6	31.18	2.6	31.18	promoter	395
NM_001159402	Upp1	chr11	9118506	9136170	+	chr11:9119041-9120040	-11.5852	9.35417e-08	0.00156529	Down	1000	2.6	31.18	2.6	31.18	promoter	1034
NM_009477	Upp1	chr11	9118102	9136170	+	chr11:9119041-9120040	-11.5852	9.35417e-08	0.00156529	Down	1000	2.6	31.18	2.6	31.18	promoter	1438
NM_001159401	Upp1	chr11	9118007	9136170	+	chr11:9119041-9120040	-11.5852	9.35417e-08	0.00156529	Down	1000	2.6	31.18	2.6	31.18	promoter	1533
NM_172617	Zfp523	chr17	28177417	28205886	+	chr17:28175361-28176300	-11.4098	1.3057e-05	0.0167101	Down	940	1.73	20.78	1.73	20.78	promoter	-1587
NM_177354	Vash1	chr12	86678699	86695681	+	chr12:86679041-86680080	-11.4098	1.3057e-05	0.0167101	Down	1040	1.73	20.78	1.73	20.78	promoter	861
NM_001045530	Ccnjl	chr11	43528748	43586999	+	chr11:43527381-43528740	-11.4098	1.3057e-05	0.0167101	Down	1360	1.73	20.78	1.73	20.78	promoter	-688
NR_105025	D14Ertd670e	chr14	19838924	19844677	+	chr14:19839861-19840580	-11.4098	1.3057e-05	0.0167101	Down	720	1.73	20.78	1.73	20.78	promoter	1296
NM_016758	Rgs14	chr13	55369731	55384687	+	chr13:55370081-55370840	-11.4098	1.3057e-05	0.0167101	Down	760	1.73	20.78	1.73	20.78	promoter	729
NM_175483	Snx33	chr9	56928371	56917199	-	chr9:56927621-56928140	-11.4098	1.3057e-05	0.0167101	Down	520	1.73	20.78	1.73	20.78	promoter	491
NM_134095	Desi1	chr15	82016140	81992522	-	chr15:82016301-82016720	-11.4098	1.3057e-05	0.0167101	Down	420	1.73	20.78	1.73	20.78	promoter	-370
NM_010247	Xrcc6	chr15	82016368	82040084	+	chr15:82016301-82016720	-11.4098	1.3057e-05	0.0167101	Down	420	1.73	20.78	1.73	20.78	promoter	142
NM_008820	Pepd	chr7	34912406	35044708	+	chr7:34913841-34914820	-11.4098	1.3057e-05	0.0167101	Down	980	1.73	20.78	1.73	20.78	promoter	1924
NR_003623	Gm5069	chr1	180330549	180326968	-	chr1:180331501-180332160	-11.4098	1.3057e-05	0.0167101	Down	660	1.73	20.78	1.73	20.78	promoter	-1281
NM_001081175	Itpkb	chr1	180330475	180423659	+	chr1:180331501-180332160	-11.4098	1.3057e-05	0.0167101	Down	660	1.73	20.78	1.73	20.78	promoter	1355
NR_037291	Mir3104	chr7	141992178	141992241	+	chr7:141992621-141993440	-11.4098	1.3057e-05	0.0167101	Down	820	1.73	20.78	1.73	20.78	promoter	852
NM_008918	Ppy	chr11	102101300	102099930	-	chr11:102099441-102100320	-11.4098	1.3057e-05	0.0167101	Down	880	1.73	20.78	1.73	20.78	promoter	1420
NM_001038627	Smurf1	chr5	144965830	144876494	-	chr5:144964901-144965440	-11.4098	1.3057e-05	0.0167101	Down	540	1.73	20.78	1.73	20.78	promoter	660
NM_029438	Smurf1	chr5	144965830	144876494	-	chr5:144964901-144965440	-11.4098	1.3057e-05	0.0167101	Down	540	1.73	20.78	1.73	20.78	promoter	660
NM_001304269	Rnf4	chr5	34336379	34353445	+	chr5:34335561-34336980	-11.1556	1.94129e-07	0.00229625	Down	1420	2.6	30.02	2.6	30.02	promoter	-109
NM_011278	Rnf4	chr5	34336249	34353445	+	chr5:34335561-34336980	-11.1556	1.94129e-07	0.00229625	Down	1420	2.6	30.02	2.6	30.02	promoter	21
NM_001304270	Rnf4	chr5	34336931	34353445	+	chr5:34335561-34336980	-11.1556	1.94129e-07	0.00229625	Down	1420	2.6	30.02	2.6	30.02	promoter	-661
NR_037972	BB014433	chr8	15046078	15041445	-	chr8:15043681-15044640	-10.7814	2.73827e-05	0.0237006	Down	960	1.73	19.63	1.73	19.63	promoter	1918
NM_008292	Hsd17b4	chr18	50128200	50196270	+	chr18:50128681-50129280	-10.7814	2.73827e-05	0.0237006	Down	600	1.73	19.63	1.73	19.63	promoter	780
NM_172527	Nudt15	chr14	73548242	73519863	-	chr14:73547761-73548620	-10.7814	2.73827e-05	0.0237006	Down	860	1.73	19.63	1.73	19.63	promoter	52
NM_027745	Ccdc57	chr11	120932872	120826541	-	chr11:120934141-120934960	-10.7814	2.73827e-05	0.0237006	Down	820	1.73	19.63	1.73	19.63	promoter	-1678
NM_001290692	Becn2	chr1	175920328	175922225	+	chr1:175921021-175921560	-10.7814	2.73827e-05	0.0237006	Down	540	1.73	19.63	1.73	19.63	promoter	962
NM_027085	Clic3	chr2	25456842	25458772	+	chr2:25458381-25459100	-10.7814	2.73827e-05	0.0237006	Down	720	1.73	19.63	1.73	19.63	promoter	1898
NM_207555	Olfr372	chr8	72057659	72058675	+	chr8:72058541-72059220	-10.7814	2.73827e-05	0.0237006	Down	680	1.73	19.63	1.73	19.63	promoter	1221
NM_178795	Ppip5k1	chr2	121351013	121310560	-	chr2:121350001-121350820	-10.7814	2.73827e-05	0.0237006	Down	820	1.73	19.63	1.73	19.63	promoter	603
NM_153788	Acap1	chr11	69895539	69881566	-	chr11:69897101-69897940	-10.7814	2.73827e-05	0.0237006	Down	840	1.73	19.63	1.73	19.63	promoter	-1981
NM_133714	Kansl2	chr15	98534269	98517657	-	chr15:98533661-98534540	-10.7814	2.73827e-05	0.0237006	Down	880	1.73	19.63	1.73	19.63	promoter	169
NM_001289439	Kansl2	chr15	98534269	98517657	-	chr15:98533661-98534540	-10.7814	2.73827e-05	0.0237006	Down	880	1.73	19.63	1.73	19.63	promoter	169
NM_001289440	Kansl2	chr15	98534269	98517657	-	chr15:98533661-98534540	-10.7814	2.73827e-05	0.0237006	Down	880	1.73	19.63	1.73	19.63	promoter	169
NM_001289438	Kansl2	chr15	98534269	98517657	-	chr15:98533661-98534540	-10.7814	2.73827e-05	0.0237006	Down	880	1.73	19.63	1.73	19.63	promoter	169
NM_001289437	Kansl2	chr15	98534269	98517657	-	chr15:98533661-98534540	-10.7814	2.73827e-05	0.0237006	Down	880	1.73	19.63	1.73	19.63	promoter	169
NR_027505	Rnf126	chr10	79766952	79758514	-	chr10:79765201-79765780	-10.7814	2.73827e-05	0.0237006	Down	580	1.73	19.63	1.73	19.63	promoter	1462
NM_144528	Rnf126	chr10	79766952	79758514	-	chr10:79765201-79765780	-10.7814	2.73827e-05	0.0237006	Down	580	1.73	19.63	1.73	19.63	promoter	1462
NR_037244	Mir3083	chr17	26948119	26948055	-	chr17:26948681-26949900	-10.7331	6.17075e-09	0.000250204	Down	1220	3.46	38.11	3.46	38.11	promoter	-1171
NM_194060	Foxo6	chr4	120287261	120267077	-	chr4:120286641-120287600	-10.7296	4.01886e-07	0.00341785	Down	960	2.6	28.87	2.6	28.87	promoter	141
NM_001163770	Dxo	chr17	34837018	34839186	+	chr17:34836401-34837340	-10.7296	4.01886e-07	0.00341785	Down	940	2.6	28.87	2.6	28.87	promoter	-148
NM_033613	Dxo	chr17	34837018	34839186	+	chr17:34836401-34837340	-10.7296	4.01886e-07	0.00341785	Down	940	2.6	28.87	2.6	28.87	promoter	-148
NM_019442	Stk19	chr17	34836903	34823992	-	chr17:34836401-34837340	-10.7296	4.01886e-07	0.00341785	Down	940	2.6	28.87	2.6	28.87	promoter	33
NM_177182	Bhlha9	chr11	76672469	76673676	+	chr11:76671481-76672480	-10.7296	4.01886e-07	0.00341785	Down	1000	2.6	28.87	2.6	28.87	promoter	-489
NM_026752	Zfyve21	chr12	111814169	111828388	+	chr12:111815261-111816200	-10.3	8.29788e-07	0.00473727	Down	940	2.6	27.71	2.6	27.71	promoter	1561
NM_028875	Xrcc3	chr12	111813879	111803191	-	chr12:111815261-111816200	-10.3	8.29788e-07	0.00473727	Down	940	2.6	27.71	2.6	27.71	promoter	-1851
NM_001136056	Cntfr	chr4	41695453	41657497	-	chr4:41694681-41695160	-10.153	5.72468e-05	0.034557	Down	480	1.73	18.48	1.73	18.48	promoter	533
NM_008686	Nfe2l1	chr11	96829968	96817413	-	chr11:96831401-96832220	-10.153	5.72468e-05	0.034557	Down	820	1.73	18.48	1.73	18.48	promoter	-1842
NM_144848	Eppk1	chr15	76120195	76101487	-	chr15:76121561-76122140	-10.153	5.72468e-05	0.034557	Down	580	1.73	18.48	1.73	18.48	promoter	-1655
NM_028236	Ceacam18	chr7	43634738	43649294	+	chr7:43635381-43636280	-10.153	5.72468e-05	0.034557	Down	900	1.73	18.48	1.73	18.48	promoter	1092
NM_146359	Olfr564	chr7	102803479	102804430	+	chr7:102804441-102805760	-10.153	5.72468e-05	0.034557	Down	1320	1.73	18.48	1.73	18.48	promoter	1621
NM_001081125	Gli2	chr1	119053619	118834060	-	chr1:119052801-119053180	-10.153	5.72468e-05	0.034557	Down	380	1.73	18.48	1.73	18.48	promoter	629
NM_148947	Ly6g5c	chr17	35108299	35111953	+	chr17:35108381-35109180	-10.153	5.72468e-05	0.034557	Down	800	1.73	18.48	1.73	18.48	promoter	481
NM_001042699	Syne3	chr12	104998677	104929932	-	chr12:104998981-105000060	-10.153	5.72468e-05	0.034557	Down	1080	1.73	18.48	1.73	18.48	promoter	-843
NM_001126323	Gm11565	chr11	99914750	99915671	+	chr11:99914621-99915260	-10.153	5.72468e-05	0.034557	Down	640	1.73	18.48	1.73	18.48	promoter	190
NM_008389	Ipp	chr4	116507548	116538235	+	chr4:116506961-116507860	-10.153	5.72468e-05	0.034557	Down	900	1.73	18.48	1.73	18.48	promoter	-138
NR_040293	2310040G24Rik	chr6	86488227	86483375	-	chr6:86488261-86488920	-10.153	5.72468e-05	0.034557	Down	660	1.73	18.48	1.73	18.48	promoter	-363
NR_040292	2310040G24Rik	chr6	86488227	86483375	-	chr6:86488261-86488920	-10.153	5.72468e-05	0.034557	Down	660	1.73	18.48	1.73	18.48	promoter	-363
NM_010440	Hmg20b	chr10	81350427	81346045	-	chr10:81349401-81349960	-10.153	5.72468e-05	0.034557	Down	560	1.73	18.48	1.73	18.48	promoter	747
NM_001163165	Hmg20b	chr10	81350426	81346045	-	chr10:81349401-81349960	-10.153	5.72468e-05	0.034557	Down	560	1.73	18.48	1.73	18.48	promoter	746
NM_001163166	Hmg20b	chr10	81350457	81346045	-	chr10:81349401-81349960	-10.153	5.72468e-05	0.034557	Down	560	1.73	18.48	1.73	18.48	promoter	777
NM_008617	Mdh2	chr5	135778648	135790386	+	chr5:135779881-135780620	-10.153	5.72468e-05	0.034557	Down	740	1.73	18.48	1.73	18.48	promoter	1602
NM_134160	Mcoln3	chr3	146121790	146140646	+	chr3:146121361-146122260	-10.153	5.72468e-05	0.034557	Down	900	1.73	18.48	1.73	18.48	promoter	20
NR_130326	Mir466k	chr3	85467376	85467498	+	chr3:85468761-85469720	-10.153	5.72468e-05	0.034557	Down	960	1.73	18.48	1.73	18.48	promoter	1864
NM_008957	Ptch1	chr13	63565520	63511532	-	chr13:63563701-63564080	-10.153	5.72468e-05	0.034557	Down	380	1.73	18.48	1.73	18.48	promoter	1630
NM_028283	Uaca	chr9	60794547	60880370	+	chr9:60793841-60794540	-10.153	5.72468e-05	0.034557	Down	700	1.73	18.48	1.73	18.48	promoter	-357
NM_001291282	Tm6sf1	chr7	81862686	81884079	+	chr7:81863661-81864180	-10.153	5.72468e-05	0.034557	Down	520	1.73	18.48	1.73	18.48	promoter	1234
NM_009699	Aqp2	chr15	99579055	99584545	+	chr15:99576741-99577440	-10.153	5.72468e-05	0.034557	Down	700	1.73	18.48	1.73	18.48	promoter	-1965
NM_019428	Rpp30	chr19	36083715	36104773	+	chr19:36083401-36084180	-10.153	5.72468e-05	0.034557	Down	780	1.73	18.48	1.73	18.48	promoter	75
NR_040372	Gm14169	chr2	156613422	156609197	-	chr2:156613161-156613800	-10.153	5.72468e-05	0.034557	Down	640	1.73	18.48	1.73	18.48	promoter	-58
NM_146128	Dlgap4	chr2	156613696	156764363	+	chr2:156613161-156613800	-10.153	5.72468e-05	0.034557	Down	640	1.73	18.48	1.73	18.48	promoter	-216
NM_001277186	Dlgap4	chr2	156613696	156764363	+	chr2:156613161-156613800	-10.153	5.72468e-05	0.034557	Down	640	1.73	18.48	1.73	18.48	promoter	-216
NM_001277187	Dlgap4	chr2	156613696	156764363	+	chr2:156613161-156613800	-10.153	5.72468e-05	0.034557	Down	640	1.73	18.48	1.73	18.48	promoter	-216
NR_131049	1700012C14Rik	chr6	30460984	30463313	+	chr6:30460821-30461360	-10.153	5.72468e-05	0.034557	Down	540	1.73	18.48	1.73	18.48	promoter	106
NM_010398	H2-T23	chr17	36032701	36029976	-	chr17:36030681-36031100	-10.153	5.72468e-05	0.034557	Down	420	1.73	18.48	1.73	18.48	promoter	1811
NM_207301	Wrb	chr16	96145418	96157852	+	chr16:96144981-96145620	-10.0843	2.59015e-08	0.000684783	Down	640	3.46	35.8	3.46	35.8	promoter	-118
NM_031181	Siglece	chr7	43660161	43651069	-	chr7:43659501-43660640	-9.87407	1.70842e-06	0.00680214	Down	1140	2.6	26.56	2.6	26.56	promoter	91
NM_145580	Igflr1	chr7	30565426	30567962	+	chr7:30567041-30567600	-9.87407	1.70842e-06	0.00680214	Down	560	2.6	26.56	2.6	26.56	promoter	1894
NM_009509	Vil1	chr1	74409383	74435560	+	chr1:74407901-74408720	-9.87407	1.70842e-06	0.00680214	Down	820	2.6	26.56	2.6	26.56	promoter	-1073
NM_172482	Zfp719	chr7	43579585	43593710	+	chr7:43579601-43580200	-9.87407	1.70842e-06	0.00680214	Down	600	2.6	26.56	2.6	26.56	promoter	315
NR_131111	9630013K17Rik	chr11	63964225	63968040	+	chr11:63964901-63965740	-9.87407	1.70842e-06	0.00680214	Down	840	2.6	26.56	2.6	26.56	promoter	1095
NM_178915	Tmem179	chr12	112511160	112500183	-	chr12:112510741-112511860	-9.87407	1.70842e-06	0.00680214	Down	1120	2.6	26.56	2.6	26.56	promoter	-140
NM_080844	Serpinc1	chr1	160978605	161003014	+	chr1:160977441-160978980	-9.87407	1.70842e-06	0.00680214	Down	1540	2.6	26.56	2.6	26.56	promoter	-395
NM_177083	B430306N03Rik	chr17	48316161	48326511	+	chr17:48315101-48315600	-9.44444	3.5066e-06	0.00958938	Down	500	2.6	25.4	2.6	25.4	promoter	-811
NM_026161	C1qtnf4	chr2	90885785	90890526	+	chr2:90885361-90886440	-9.44444	3.5066e-06	0.00958938	Down	1080	2.6	25.4	2.6	25.4	promoter	115
NM_010769	Matn1	chr4	130944384	130955476	+	chr4:130942101-130942940	-9.44444	3.5066e-06	0.00958938	Down	840	2.6	25.4	2.6	25.4	promoter	-1864
NM_177788	Exoc3l	chr8	105296098	105289923	-	chr8:105294361-105295180	-9.44444	3.5066e-06	0.00958938	Down	820	2.6	25.4	2.6	25.4	promoter	1328
NR_034051	Snora34	chr15	98519834	98519716	-	chr15:98517681-98518560	-9.44444	3.5066e-06	0.00958938	Down	880	2.6	25.4	2.6	25.4	promoter	1714
NM_001310470	Tceb1	chr1	16657119	16641724	-	chr1:16656361-16657220	-9.10955	2.1853e-07	0.00248721	Down	860	3.46	32.33	3.46	32.33	promoter	329
NR_037998	D030040B21Rik	chr1	16657551	16662278	+	chr1:16656361-16657220	-9.10955	2.1853e-07	0.00248721	Down	860	3.46	32.33	3.46	32.33	promoter	-761
NM_026456	Tceb1	chr1	16656865	16642764	-	chr1:16656361-16657220	-9.10955	2.1853e-07	0.00248721	Down	860	3.46	32.33	3.46	32.33	promoter	75
NM_008486	Anpep	chr7	79842352	79821802	-	chr7:79843241-79844160	-9.01852	7.17356e-06	0.0130126	Down	920	2.6	24.25	2.6	24.25	promoter	-1348
NR_045613	Zfp572	chr15	59306947	59312013	+	chr15:59306941-59308120	-9.01852	7.17356e-06	0.0130126	Down	1180	2.6	24.25	2.6	24.25	promoter	583
NM_013716	G3bp1	chr11	55469751	55500887	+	chr11:55470081-55470980	-9.01852	7.17356e-06	0.0130126	Down	900	2.6	24.25	2.6	24.25	promoter	779
NM_007678	Cebpa	chr7	35119292	35121931	+	chr7:35118781-35119360	-9.01852	7.17356e-06	0.0130126	Down	580	2.6	24.25	2.6	24.25	promoter	-222
NM_001287523	Cebpa	chr7	35119292	35121928	+	chr7:35118781-35119360	-9.01852	7.17356e-06	0.0130126	Down	580	2.6	24.25	2.6	24.25	promoter	-222
NM_001287521	Cebpa	chr7	35119292	35121928	+	chr7:35118781-35119360	-9.01852	7.17356e-06	0.0130126	Down	580	2.6	24.25	2.6	24.25	promoter	-222
NM_001287515	Cebpa	chr7	35119292	35121928	+	chr7:35118781-35119360	-9.01852	7.17356e-06	0.0130126	Down	580	2.6	24.25	2.6	24.25	promoter	-222
NM_001287514	Cebpa	chr7	35119292	35121928	+	chr7:35118781-35119360	-9.01852	7.17356e-06	0.0130126	Down	580	2.6	24.25	2.6	24.25	promoter	-222
NM_001290410	Nkain3	chr4	20778668	20118873	-	chr4:20778361-20779440	-8.62528	2.77448e-08	0.000719974	Down	1080	4.33	38.11	4.33	38.11	promoter	-232
NM_172987	Nkain3	chr4	20778668	20243852	-	chr4:20778361-20779440	-8.62528	2.77448e-08	0.000719974	Down	1080	4.33	38.11	4.33	38.11	promoter	-232
NM_011148	Ppef2	chr5	92253159	92226973	-	chr5:92254301-92254960	-8.58889	1.46223e-05	0.018154	Down	660	2.6	23.09	2.6	23.09	promoter	-1471
NM_008072	Gabrd	chr4	155398069	155384978	-	chr4:155398241-155399100	-8.58889	1.46223e-05	0.018154	Down	860	2.6	23.09	2.6	23.09	promoter	-601
NM_001285456	Mapt	chr11	104231435	104332089	+	chr11:104232821-104233540	-8.58889	1.46223e-05	0.018154	Down	720	2.6	23.09	2.6	23.09	promoter	1745
NM_001285455	Mapt	chr11	104231435	104332089	+	chr11:104232821-104233540	-8.58889	1.46223e-05	0.018154	Down	720	2.6	23.09	2.6	23.09	promoter	1745
NM_001285454	Mapt	chr11	104231435	104332089	+	chr11:104232821-104233540	-8.58889	1.46223e-05	0.018154	Down	720	2.6	23.09	2.6	23.09	promoter	1745
NM_001038609	Mapt	chr11	104231435	104332089	+	chr11:104232821-104233540	-8.58889	1.46223e-05	0.018154	Down	720	2.6	23.09	2.6	23.09	promoter	1745
NM_010838	Mapt	chr11	104231435	104332089	+	chr11:104232821-104233540	-8.58889	1.46223e-05	0.018154	Down	720	2.6	23.09	2.6	23.09	promoter	1745
NM_153807	Acsf2	chr11	94601786	94557101	-	chr11:94602341-94603460	-8.58889	1.46223e-05	0.018154	Down	1120	2.6	23.09	2.6	23.09	promoter	-1114
NM_001100460	Zbtb42	chr12	112678839	112682747	+	chr12:112677861-112678640	-8.58889	1.46223e-05	0.018154	Down	780	2.6	23.09	2.6	23.09	promoter	-589
NM_178224	Cbs	chr17	31637205	31612622	-	chr17:31637321-31637940	-8.58889	1.46223e-05	0.018154	Down	620	2.6	23.09	2.6	23.09	promoter	-425
NM_001271353	Cbs	chr17	31637205	31612622	-	chr17:31637321-31637940	-8.58889	1.46223e-05	0.018154	Down	620	2.6	23.09	2.6	23.09	promoter	-425
NM_144855	Cbs	chr17	31637205	31612622	-	chr17:31637321-31637940	-8.58889	1.46223e-05	0.018154	Down	620	2.6	23.09	2.6	23.09	promoter	-425
NR_106027	Mir7060	chr7	127489250	127489387	+	chr7:127489221-127490000	-8.58889	1.46223e-05	0.018154	Down	780	2.6	23.09	2.6	23.09	promoter	360
NM_015818	Hs6st1	chr1	36068399	36106446	+	chr1:36066841-36067780	-8.58889	1.46223e-05	0.018154	Down	940	2.6	23.09	2.6	23.09	promoter	-1089
NM_029186	Tmem180	chr19	46356879	46375254	+	chr19:46356781-46357580	-8.46067	8.92467e-07	0.00473727	Down	800	3.46	30.02	3.46	30.02	promoter	301
NR_015515	6430562O15Rik	chr13	99412826	99410835	-	chr13:99412681-99413940	-8.46067	8.92467e-07	0.00473727	Down	1260	3.46	30.02	3.46	30.02	promoter	-484
NR_105986	Mir7019	chr4	138316200	138316131	-	chr4:138317801-138318500	-8.46067	8.92467e-07	0.00473727	Down	700	3.46	30.02	3.46	30.02	promoter	-1950
NM_001081330	Dnah2	chr11	69549108	69420808	-	chr11:69549281-69550420	-8.29811	3.51509e-09	0.000155106	Down	1140	5.2	43.88	5.2	43.88	promoter	-742
NM_010380	H2-D1	chr17	35263093	35267497	+	chr17:35263901-35264640	-8.16296	2.96886e-05	0.0249835	Down	740	2.6	21.94	2.6	21.94	promoter	1177
NM_001267808	H2-L	chr17	35263122	35266730	+	chr17:35263901-35264640	-8.16296	2.96886e-05	0.0249835	Down	740	2.6	21.94	2.6	21.94	promoter	1148
NM_001171512	Obscn	chr11	59136375	58994255	-	chr11:59135461-59136220	-8.16296	2.96886e-05	0.0249835	Down	760	2.6	21.94	2.6	21.94	promoter	535
NM_199152	Obscn	chr11	59136375	59012140	-	chr11:59135461-59136220	-8.16296	2.96886e-05	0.0249835	Down	760	2.6	21.94	2.6	21.94	promoter	535
NM_001277898	Prkaca	chr8	83976882	83996442	+	chr8:83976081-83976480	-8.16296	2.96886e-05	0.0249835	Down	400	2.6	21.94	2.6	21.94	promoter	-602
NM_001162375	Fam73a	chr3	152340407	152273459	-	chr3:152340281-152341200	-8.16296	2.96886e-05	0.0249835	Down	920	2.6	21.94	2.6	21.94	promoter	-333
NM_174868	Fam73a	chr3	152340407	152273459	-	chr3:152340281-152341200	-8.16296	2.96886e-05	0.0249835	Down	920	2.6	21.94	2.6	21.94	promoter	-333
NM_001305819	Apoe	chr7	19698398	19696243	-	chr7:19696281-19696980	-8.16296	2.96886e-05	0.0249835	Down	700	2.6	21.94	2.6	21.94	promoter	1768
NM_008851	Pitpnm1	chr19	4100621	4113965	+	chr19:4101421-4102020	-8.16296	2.96886e-05	0.0249835	Down	600	2.6	21.94	2.6	21.94	promoter	1099
NM_001253916	Sez6l	chr5	112577198	112419150	-	chr5:112576461-112577380	-8.16296	2.96886e-05	0.0249835	Down	920	2.6	21.94	2.6	21.94	promoter	278
NM_019982	Sez6l	chr5	112577198	112419150	-	chr5:112576461-112577380	-8.16296	2.96886e-05	0.0249835	Down	920	2.6	21.94	2.6	21.94	promoter	278
NM_001253917	Sez6l	chr5	112577198	112419150	-	chr5:112576461-112577380	-8.16296	2.96886e-05	0.0249835	Down	920	2.6	21.94	2.6	21.94	promoter	278
NM_027035	1700001L19Rik	chr13	68597438	68614231	+	chr13:68598321-68599440	-8.16296	2.96886e-05	0.0249835	Down	1120	2.6	21.94	2.6	21.94	promoter	1442
NM_009366	Tsc22d1	chr14	76504509	76507765	+	chr14:76505721-76506600	-8.16296	2.96886e-05	0.0249835	Down	880	2.6	21.94	2.6	21.94	promoter	1651
NM_028057	Cyb5r1	chr1	134405989	134411738	+	chr1:134407561-134408260	-8.16296	2.96886e-05	0.0249835	Down	700	2.6	21.94	2.6	21.94	promoter	1921
NM_017370	Hp	chr8	109579172	109575127	-	chr8:109577681-109578500	-8.13764	1.79455e-06	0.00680214	Down	820	3.46	28.87	3.46	28.87	promoter	1082
NM_201255	Krt9	chr11	100193246	100186780	-	chr11:100192781-100193460	-8.13764	1.79455e-06	0.00680214	Down	680	3.46	28.87	3.46	28.87	promoter	126
NM_011136	Pou2af1	chr9	51213689	51240079	+	chr9:51212961-51213880	-8.13764	1.79455e-06	0.00680214	Down	920	3.46	28.87	3.46	28.87	promoter	-269
NM_001142701	Hmha1	chr10	80016671	80031471	+	chr10:80016861-80017560	-8.13764	1.79455e-06	0.00680214	Down	700	3.46	28.87	3.46	28.87	promoter	539
NM_001034060	Rufy4	chr1	74125540	74148223	+	chr1:74125921-74127480	-7.84199	2.21392e-07	0.0024962	Down	1560	4.33	34.64	4.33	34.64	promoter	1160
NM_001170641	Rufy4	chr1	74125540	74148230	+	chr1:74125921-74127480	-7.84199	2.21392e-07	0.0024962	Down	1560	4.33	34.64	4.33	34.64	promoter	1160
NM_013622	Oprd1	chr4	132144486	132110725	-	chr4:132144681-132145460	-7.8118	3.59527e-06	0.00967809	Down	780	3.46	27.71	3.46	27.71	promoter	-584
NM_183022	Asic4	chr1	75450509	75474340	+	chr1:75450661-75451660	-7.8118	3.59527e-06	0.00967809	Down	1000	3.46	27.71	3.46	27.71	promoter	651
NR_046047	Gm11186	chr11	53120056	53111450	-	chr11:53119801-53120920	-7.8118	3.59527e-06	0.00967809	Down	1120	3.46	27.71	3.46	27.71	promoter	-304
NR_045346	Arhgap27os3	chr11	103344752	103350126	+	chr11:103345841-103346940	-7.8118	3.59527e-06	0.00967809	Down	1100	3.46	27.71	3.46	27.71	promoter	1638
NM_133715	Arhgap27	chr11	103344702	103331483	-	chr11:103345841-103346940	-7.8118	3.59527e-06	0.00967809	Down	1100	3.46	27.71	3.46	27.71	promoter	-1688
NM_001205362	Dcun1d1	chr3	35932334	35892104	-	chr3:35931381-35932280	-7.8118	3.59527e-06	0.00967809	Down	900	3.46	27.71	3.46	27.71	promoter	504
NM_001205361	Dcun1d1	chr3	35932966	35892104	-	chr3:35931381-35932280	-7.8118	3.59527e-06	0.00967809	Down	900	3.46	27.71	3.46	27.71	promoter	1136
NM_146000	Bud13	chr9	46283011	46298783	+	chr9:46280861-46281620	-7.8118	3.59527e-06	0.00967809	Down	760	3.46	27.71	3.46	27.71	promoter	-1771
NM_001081363	Cenpf	chr1	189688086	189640613	-	chr1:189687741-189688580	-7.8118	3.59527e-06	0.00967809	Down	840	3.46	27.71	3.46	27.71	promoter	-74
NM_030187	Ak7	chr12	105705981	105782447	+	chr12:105703601-105704660	-7.73333	6.00199e-05	0.034557	Down	1060	2.6	20.78	2.6	20.78	promoter	-1851
NR_128569	Gm27740	chr17	33886733	33886675	-	chr17:33887641-33888620	-7.73333	6.00199e-05	0.034557	Down	980	2.6	20.78	2.6	20.78	promoter	-1397
NR_105933	Gm27775	chr17	33886733	33886675	-	chr17:33887641-33888620	-7.73333	6.00199e-05	0.034557	Down	980	2.6	20.78	2.6	20.78	promoter	-1397
NR_106029	Mir7062	chr7	139986874	139986808	-	chr7:139985701-139986460	-7.73333	6.00199e-05	0.034557	Down	760	2.6	20.78	2.6	20.78	promoter	794
NM_028545	Aldh3b3	chr19	3958807	3970438	+	chr19:3958201-3958980	-7.73333	6.00199e-05	0.034557	Down	780	2.6	20.78	2.6	20.78	promoter	-217
NM_172396	Smim7	chr8	72571048	72565197	-	chr8:72568941-72569760	-7.73333	6.00199e-05	0.034557	Down	820	2.6	20.78	2.6	20.78	promoter	1698
NM_009537	Yy1	chr12	108793310	108816632	+	chr12:108793981-108794900	-7.73333	6.00199e-05	0.034557	Down	920	2.6	20.78	2.6	20.78	promoter	1130
NM_001287093	Amigo1	chr3	108186288	108192286	+	chr3:108186201-108186960	-7.73333	6.00199e-05	0.034557	Down	760	2.6	20.78	2.6	20.78	promoter	292
NM_146137	Amigo1	chr3	108186288	108192286	+	chr3:108186201-108186960	-7.73333	6.00199e-05	0.034557	Down	760	2.6	20.78	2.6	20.78	promoter	292
NM_001004293	Amigo1	chr3	108186288	108192286	+	chr3:108186201-108186960	-7.73333	6.00199e-05	0.034557	Down	760	2.6	20.78	2.6	20.78	promoter	292
NM_001311110	Senp6	chr9	80066902	80144781	+	chr9:80064681-80065480	-7.73333	6.00199e-05	0.034557	Down	800	2.6	20.78	2.6	20.78	promoter	-1822
NM_146003	Senp6	chr9	80066902	80144780	+	chr9:80064681-80065480	-7.73333	6.00199e-05	0.034557	Down	800	2.6	20.78	2.6	20.78	promoter	-1822
NR_106127	Mir7667	chr9	21226281	21168377	-	chr9:21226961-21227560	-7.73333	6.00199e-05	0.034557	Down	600	2.6	20.78	2.6	20.78	promoter	-979
NM_001161548	Tmem184a	chr5	139814283	139804951	-	chr5:139813861-139814600	-7.73333	6.00199e-05	0.034557	Down	740	2.6	20.78	2.6	20.78	promoter	53
NM_144914	Tmem184a	chr5	139813243	139804951	-	chr5:139813861-139814600	-7.73333	6.00199e-05	0.034557	Down	740	2.6	20.78	2.6	20.78	promoter	-987
NM_001316664	Kcnk10	chr12	98575127	98429436	-	chr12:98575841-98576700	-7.73333	6.00199e-05	0.034557	Down	860	2.6	20.78	2.6	20.78	promoter	-1143
NM_001316666	Kcnk10	chr12	98574712	98456718	-	chr12:98575841-98576700	-7.73333	6.00199e-05	0.034557	Down	860	2.6	20.78	2.6	20.78	promoter	-1558
NM_001316665	Kcnk10	chr12	98574712	98429436	-	chr12:98575841-98576700	-7.73333	6.00199e-05	0.034557	Down	860	2.6	20.78	2.6	20.78	promoter	-1558
NR_045318	4930552P12Rik	chr19	55702204	55640588	-	chr19:55701681-55702740	-7.73333	6.00199e-05	0.034557	Down	1060	2.6	20.78	2.6	20.78	promoter	-6
NM_001111049	Cd151	chr7	141467361	141471481	+	chr7:141465021-141465840	-7.73333	6.00199e-05	0.034557	Down	820	2.6	20.78	2.6	20.78	promoter	-1931
NM_009842	Cd151	chr7	141467361	141471481	+	chr7:141465021-141465840	-7.73333	6.00199e-05	0.034557	Down	820	2.6	20.78	2.6	20.78	promoter	-1931
NM_025651	Aste1	chr9	105395391	105405756	+	chr9:105396561-105397940	-7.73333	6.00199e-05	0.034557	Down	1380	2.6	20.78	2.6	20.78	promoter	1859
NM_172461	Nek11	chr9	105395287	105162466	-	chr9:105396561-105397940	-7.73333	6.00199e-05	0.034557	Down	1380	2.6	20.78	2.6	20.78	promoter	-1963
NM_001267625	Dpf3	chr12	83487736	83213750	-	chr12:83486401-83487120	-7.73333	6.00199e-05	0.034557	Down	720	2.6	20.78	2.6	20.78	promoter	976
NM_001267626	Dpf3	chr12	83487736	83269010	-	chr12:83486401-83487120	-7.73333	6.00199e-05	0.034557	Down	720	2.6	20.78	2.6	20.78	promoter	976
NM_058212	Dpf3	chr12	83487736	83269010	-	chr12:83486401-83487120	-7.73333	6.00199e-05	0.034557	Down	720	2.6	20.78	2.6	20.78	promoter	976
NM_011184	Psma3	chr12	70974622	70995877	+	chr12:70974321-70975100	-7.73333	6.00199e-05	0.034557	Down	780	2.6	20.78	2.6	20.78	promoter	88
NM_001310595	Psma3	chr12	70974622	70995877	+	chr12:70974321-70975100	-7.73333	6.00199e-05	0.034557	Down	780	2.6	20.78	2.6	20.78	promoter	88
NM_001310596	Psma3	chr12	70974622	70995877	+	chr12:70974321-70975100	-7.73333	6.00199e-05	0.034557	Down	780	2.6	20.78	2.6	20.78	promoter	88
NM_194344	Sh3tc1	chr5	35729276	35697179	-	chr5:35729241-35730040	-7.73333	6.00199e-05	0.034557	Down	800	2.6	20.78	2.6	20.78	promoter	-364
NM_001146122	Psap	chr10	60277627	60302600	+	chr10:60279161-60279800	-7.73333	6.00199e-05	0.034557	Down	640	2.6	20.78	2.6	20.78	promoter	1853
NM_001146121	Psap	chr10	60277627	60302600	+	chr10:60279161-60279800	-7.73333	6.00199e-05	0.034557	Down	640	2.6	20.78	2.6	20.78	promoter	1853
NM_011179	Psap	chr10	60277627	60302600	+	chr10:60279161-60279800	-7.73333	6.00199e-05	0.034557	Down	640	2.6	20.78	2.6	20.78	promoter	1853
NM_001146123	Psap	chr10	60277627	60302600	+	chr10:60279161-60279800	-7.73333	6.00199e-05	0.034557	Down	640	2.6	20.78	2.6	20.78	promoter	1853
NM_001146120	Psap	chr10	60277627	60302600	+	chr10:60279161-60279800	-7.73333	6.00199e-05	0.034557	Down	640	2.6	20.78	2.6	20.78	promoter	1853
NM_019395	Fbp1	chr13	62888282	62864752	-	chr13:62887381-62888060	-7.73333	6.00199e-05	0.034557	Down	680	2.6	20.78	2.6	20.78	promoter	562
NM_145472	C030006K11Rik	chr15	76723845	76721464	-	chr15:76723821-76724700	-7.73333	6.00199e-05	0.034557	Down	880	2.6	20.78	2.6	20.78	promoter	-415
NM_176828	C030006K11Rik	chr15	76723845	76721464	-	chr15:76723821-76724700	-7.73333	6.00199e-05	0.034557	Down	880	2.6	20.78	2.6	20.78	promoter	-415
NM_007379	Abca2	chr2	25428673	25448539	+	chr2:25429121-25429880	-7.73333	6.00199e-05	0.034557	Down	760	2.6	20.78	2.6	20.78	promoter	827
NM_009352	Terf1	chr1	15805645	15844052	+	chr1:15804401-15805200	-7.73333	6.00199e-05	0.034557	Down	800	2.6	20.78	2.6	20.78	promoter	-845
NM_001286628	Terf1	chr1	15805645	15844052	+	chr1:15804401-15805200	-7.73333	6.00199e-05	0.034557	Down	800	2.6	20.78	2.6	20.78	promoter	-845
NM_177472	Slx4	chr16	4001678	3979105	-	chr16:4002441-4003620	-7.48876	7.17461e-06	0.0130126	Down	1180	3.46	26.56	3.46	26.56	promoter	-1352
NM_029095	Hhatl	chr9	121792507	121784015	-	chr9:121792281-121793220	-7.48876	7.17461e-06	0.0130126	Down	940	3.46	26.56	3.46	26.56	promoter	-243
NM_001013412	Ccl26	chr5	135563569	135560447	-	chr5:135563061-135563760	-7.48876	7.17461e-06	0.0130126	Down	700	3.46	26.56	3.46	26.56	promoter	159
NR_027493	Pknox1	chr17	31564772	31607693	+	chr17:31565181-31566180	-7.48876	7.17461e-06	0.0130126	Down	1000	3.46	26.56	3.46	26.56	promoter	908
NM_016670	Pknox1	chr17	31564772	31607693	+	chr17:31565181-31566180	-7.48876	7.17461e-06	0.0130126	Down	1000	3.46	26.56	3.46	26.56	promoter	908
NM_001100451	Msl2	chr9	101074761	101104799	+	chr9:101073921-101075240	-7.48876	7.17461e-06	0.0130126	Down	1320	3.46	26.56	3.46	26.56	promoter	-181
NM_001159492	Gpatch8	chr11	102556158	102475915	-	chr11:102555641-102556560	-7.48876	7.17461e-06	0.0130126	Down	920	3.46	26.56	3.46	26.56	promoter	58
NM_001161768	Galnt6	chr15	100720477	100689914	-	chr15:100718621-100720300	-7.3263	6.72092e-09	0.000253046	Down	1680	6.06	45.03	6.06	45.03	promoter	1017
NM_144806	Prpsap2	chr11	61762088	61729649	-	chr11:61763021-61764320	-7.16292	1.42569e-05	0.0179648	Down	1300	3.46	25.4	3.46	25.4	promoter	-1582
NM_001164244	Prpsap2	chr11	61762088	61729649	-	chr11:61763021-61764320	-7.16292	1.42569e-05	0.0179648	Down	1300	3.46	25.4	3.46	25.4	promoter	-1582
NM_001164243	Prpsap2	chr11	61762088	61729649	-	chr11:61763021-61764320	-7.16292	1.42569e-05	0.0179648	Down	1300	3.46	25.4	3.46	25.4	promoter	-1582
NM_001164242	Prpsap2	chr11	61762088	61729649	-	chr11:61763021-61764320	-7.16292	1.42569e-05	0.0179648	Down	1300	3.46	25.4	3.46	25.4	promoter	-1582
NM_001177561	Slc10a1	chr12	80968079	80953184	-	chr12:80965521-80966840	-7.16292	1.42569e-05	0.0179648	Down	1320	3.46	25.4	3.46	25.4	promoter	1899
NM_011387	Slc10a1	chr12	80968079	80955491	-	chr12:80965521-80966840	-7.16292	1.42569e-05	0.0179648	Down	1320	3.46	25.4	3.46	25.4	promoter	1899
NM_001313970	Ppp1r1b	chr11	98349995	98357796	+	chr11:98351021-98351620	-7.16292	1.42569e-05	0.0179648	Down	600	3.46	25.4	3.46	25.4	promoter	1325
NM_008713	Nos3	chr5	24364818	24384474	+	chr5:24365541-24366080	-7.16292	1.42569e-05	0.0179648	Down	540	3.46	25.4	3.46	25.4	promoter	992
NM_029112	Morn3	chr5	123046820	123037126	-	chr5:123044741-123045540	-7.06095	1.71402e-06	0.00680214	Down	800	4.33	31.18	4.33	31.18	promoter	1680
NM_009824	Cbfa2t3	chr8	122699109	122625135	-	chr8:122696721-122697500	-7.06095	1.71402e-06	0.00680214	Down	780	4.33	31.18	4.33	31.18	promoter	1999
NR_130161	4930594O21Rik	chr3	37613912	37615276	+	chr3:37613121-37614080	-6.83989	2.82009e-05	0.0241044	Down	960	3.46	24.25	3.46	24.25	promoter	-312
NR_130163	4930594O21Rik	chr3	37613912	37615276	+	chr3:37613121-37614080	-6.83989	2.82009e-05	0.0241044	Down	960	3.46	24.25	3.46	24.25	promoter	-312
NR_033736	E330020D12Rik	chr1	153414233	153404185	-	chr1:153412981-153414300	-6.83989	2.82009e-05	0.0241044	Down	1320	3.46	24.25	3.46	24.25	promoter	593
NM_009324	Tbx2	chr11	85832614	85841948	+	chr11:85832421-85833280	-6.83989	2.82009e-05	0.0241044	Down	860	3.46	24.25	3.46	24.25	promoter	236
NR_077059	2610027K06Rik	chr11	85832388	85791659	-	chr11:85832421-85833280	-6.83989	2.82009e-05	0.0241044	Down	860	3.46	24.25	3.46	24.25	promoter	-462
NM_001033458	Gm1673	chr5	33983432	33985009	+	chr5:33984301-33985240	-6.83989	2.82009e-05	0.0241044	Down	940	3.46	24.25	3.46	24.25	promoter	1338
NM_001310547	Gm1673	chr5	33983432	33985009	+	chr5:33984301-33985240	-6.83989	2.82009e-05	0.0241044	Down	940	3.46	24.25	3.46	24.25	promoter	1338
NM_001310546	Gm1673	chr5	33983432	33985009	+	chr5:33984301-33985240	-6.83989	2.82009e-05	0.0241044	Down	940	3.46	24.25	3.46	24.25	promoter	1338
NM_001077410	Gimap8	chr6	48647233	48660875	+	chr6:48647141-48648500	-6.83989	2.82009e-05	0.0241044	Down	1360	3.46	24.25	3.46	24.25	promoter	587
NM_001286629	Gimap8	chr6	48647360	48660873	+	chr6:48647141-48648500	-6.83989	2.82009e-05	0.0241044	Down	1360	3.46	24.25	3.46	24.25	promoter	460
NM_212486	Gimap8	chr6	48647360	48660875	+	chr6:48647141-48648500	-6.83989	2.82009e-05	0.0241044	Down	1360	3.46	24.25	3.46	24.25	promoter	460
NM_013899	Timm10	chr2	84827020	84830213	+	chr2:84826381-84827280	-6.83989	2.82009e-05	0.0241044	Down	900	3.46	24.25	3.46	24.25	promoter	-190
NM_008043	Frat1	chr19	41829969	41832583	+	chr19:41830781-41831680	-6.83989	2.82009e-05	0.0241044	Down	900	3.46	24.25	3.46	24.25	promoter	1261
NM_001033979	Ldlrad2	chr4	137575180	137570875	-	chr4:137573721-137574340	-6.7991	3.36466e-06	0.00934055	Down	620	4.33	30.02	4.33	30.02	promoter	1150
NM_001195255	Gfy	chr7	45179597	45176348	-	chr7:45179241-45179800	-6.7991	3.36466e-06	0.00934055	Down	560	4.33	30.02	4.33	30.02	promoter	77
NM_053256	Pth2	chr7	45180994	45181838	+	chr7:45179241-45179800	-6.7991	3.36466e-06	0.00934055	Down	560	4.33	30.02	4.33	30.02	promoter	-1474
NM_001113400	Zfp385b	chr2	77519666	77410626	-	chr2:77518381-77519700	-6.7991	3.36466e-06	0.00934055	Down	1320	4.33	30.02	4.33	30.02	promoter	626
NM_001284521	Larp4	chr15	99972779	100016358	+	chr15:99972301-99973600	-6.77358	4.0759e-07	0.00341785	Down	1300	5.2	35.8	5.2	35.8	promoter	171
NM_001024526	Larp4	chr15	99972779	100016358	+	chr15:99972301-99973600	-6.77358	4.0759e-07	0.00341785	Down	1300	5.2	35.8	5.2	35.8	promoter	171
NM_001284523	Larp4	chr15	99972779	100016358	+	chr15:99972301-99973600	-6.77358	4.0759e-07	0.00341785	Down	1300	5.2	35.8	5.2	35.8	promoter	171
NR_028124	2310068J16Rik	chr15	99973287	99972166	-	chr15:99972301-99973600	-6.77358	4.0759e-07	0.00341785	Down	1300	5.2	35.8	5.2	35.8	promoter	337
NM_029423	Rab11fip1	chr8	27174646	27138772	-	chr8:27175261-27176100	-6.5395	6.57651e-06	0.0125174	Down	840	4.33	28.87	4.33	28.87	promoter	-1034
NM_001080813	Rab11fip1	chr8	27174646	27138772	-	chr8:27175261-27176100	-6.5395	6.57651e-06	0.0125174	Down	840	4.33	28.87	4.33	28.87	promoter	-1034
NR_045361	4921531P14Rik	chr18	83325884	83292791	-	chr18:83325421-83326580	-6.5395	6.57651e-06	0.0125174	Down	1160	4.33	28.87	4.33	28.87	promoter	-116
NR_038166	0610005C13Rik	chr7	45575176	45567794	-	chr7:45575921-45576880	-6.5395	6.57651e-06	0.0125174	Down	960	4.33	28.87	4.33	28.87	promoter	-1224
NR_038165	0610005C13Rik	chr7	45575176	45567794	-	chr7:45575921-45576880	-6.5395	6.57651e-06	0.0125174	Down	960	4.33	28.87	4.33	28.87	promoter	-1224
NM_008678	Ncoa2	chr1	13374083	13139104	-	chr1:13373961-13375020	-6.51404	5.55066e-05	0.034557	Down	1060	3.46	23.09	3.46	23.09	promoter	-407
NM_153099	Prss42	chr9	110798184	110803744	+	chr9:110796121-110797020	-6.51404	5.55066e-05	0.034557	Down	900	3.46	23.09	3.46	23.09	promoter	-1614
NM_001033451	Zfp408	chr2	91649791	91643687	-	chr2:91647621-91648140	-6.51404	5.55066e-05	0.034557	Down	520	3.46	23.09	3.46	23.09	promoter	1911
NM_178089	Hnrnpul1	chr7	25754701	25736596	-	chr7:25753381-25754340	-6.51404	5.55066e-05	0.034557	Down	960	3.46	23.09	3.46	23.09	promoter	841
NM_144922	Hnrnpul1	chr7	25754720	25722038	-	chr7:25753381-25754340	-6.51404	5.55066e-05	0.034557	Down	960	3.46	23.09	3.46	23.09	promoter	860
NM_001033436	Atxn7l1	chr12	33302514	33368277	+	chr12:33301261-33302460	-6.51404	5.55066e-05	0.034557	Down	1200	3.46	23.09	3.46	23.09	promoter	-654
NM_153161	BC037034	chr5	138264052	138259657	-	chr5:138265641-138266320	-6.51404	5.55066e-05	0.034557	Down	680	3.46	23.09	3.46	23.09	promoter	-1928
NM_001293673	Nptn	chr9	58582239	58652879	+	chr9:58582301-58583120	-6.51404	5.55066e-05	0.034557	Down	820	3.46	23.09	3.46	23.09	promoter	471
NM_009145	Nptn	chr9	58582239	58652879	+	chr9:58582301-58583120	-6.51404	5.55066e-05	0.034557	Down	820	3.46	23.09	3.46	23.09	promoter	471
NR_033197	4933427E11Rik	chr15	74709160	74710374	+	chr15:74710081-74711240	-6.51404	5.55066e-05	0.034557	Down	1160	3.46	23.09	3.46	23.09	promoter	1500
NM_008415	Jrk	chr15	74709322	74702411	-	chr15:74710081-74711240	-6.51404	5.55066e-05	0.034557	Down	1160	3.46	23.09	3.46	23.09	promoter	-1338
NM_010859	Myl3	chr9	110763680	110769794	+	chr9:110764061-110765040	-6.51404	5.55066e-05	0.034557	Down	980	3.46	23.09	3.46	23.09	promoter	870
NM_001081333	Plekhg4	chr8	105375380	105382862	+	chr8:105375201-105375720	-6.51404	5.55066e-05	0.034557	Down	520	3.46	23.09	3.46	23.09	promoter	80
NM_030074	Zfp687	chr3	95015238	95006701	-	chr3:95014901-95015720	-6.38961	1.869e-07	0.00225502	Down	820	6.06	39.26	6.06	39.26	promoter	-72
NM_001163192	Ly6g6f	chr17	35085595	35080537	-	chr17:35084341-35085720	-6.38961	1.869e-07	0.00225502	Down	1380	6.06	39.26	6.06	39.26	promoter	565
NM_001081399	Prss33	chr17	23835767	23833360	-	chr17:23834081-23835320	-6.27765	1.27952e-05	0.0166916	Down	1240	4.33	27.71	4.33	27.71	promoter	1067
NM_001253736	Pdlim2	chr14	70176815	70164217	-	chr14:70177561-70178140	-6.27765	1.27952e-05	0.0166916	Down	580	4.33	27.71	4.33	27.71	promoter	-1035
NM_145978	Pdlim2	chr14	70177672	70164217	-	chr14:70177561-70178140	-6.27765	1.27952e-05	0.0166916	Down	580	4.33	27.71	4.33	27.71	promoter	-178
NM_001014761	Scn2b	chr9	45117875	45130070	+	chr9:45118101-45119120	-6.11887	2.96337e-06	0.00934055	Down	1020	5.2	32.33	5.2	32.33	promoter	735
NM_001198792	Ak1	chr2	32628389	32635058	+	chr2:32627101-32628060	-6.11887	2.96337e-06	0.00934055	Down	960	5.2	32.33	5.2	32.33	promoter	-809
NM_133167	Parvb	chr15	84232042	84315609	+	chr15:84231921-84232960	-6.01806	2.47713e-05	0.023386	Down	1040	4.33	26.56	4.33	26.56	promoter	398
NM_001286031	Dhx32	chr7	133782785	133720934	-	chr7:133782701-133783420	-6.01806	2.47713e-05	0.023386	Down	720	4.33	26.56	4.33	26.56	promoter	-275
NM_138314	Nme7	chr1	164307671	164437300	+	chr1:164306721-164307860	-6.01806	2.47713e-05	0.023386	Down	1140	4.33	26.56	4.33	26.56	promoter	-381
NM_001293313	Nme7	chr1	164307671	164437300	+	chr1:164306721-164307860	-6.01806	2.47713e-05	0.023386	Down	1140	4.33	26.56	4.33	26.56	promoter	-381
NM_025505	Blzf1	chr1	164307484	164289799	-	chr1:164306721-164307860	-6.01806	2.47713e-05	0.023386	Down	1140	4.33	26.56	4.33	26.56	promoter	194
NM_001160209	Blzf1	chr1	164307484	164289799	-	chr1:164306721-164307860	-6.01806	2.47713e-05	0.023386	Down	1140	4.33	26.56	4.33	26.56	promoter	194
NM_001160208	Blzf1	chr1	164307484	164289799	-	chr1:164306721-164307860	-6.01806	2.47713e-05	0.023386	Down	1140	4.33	26.56	4.33	26.56	promoter	194
NM_178071	Nme7	chr1	164307671	164349435	+	chr1:164306721-164307860	-6.01806	2.47713e-05	0.023386	Down	1140	4.33	26.56	4.33	26.56	promoter	-381
NM_001252552	Folr1	chr7	101870788	101858330	-	chr7:101870041-101870640	-6.01806	2.47713e-05	0.023386	Down	600	4.33	26.56	4.33	26.56	promoter	448
NM_008034	Folr1	chr7	101870788	101858330	-	chr7:101870041-101870640	-6.01806	2.47713e-05	0.023386	Down	600	4.33	26.56	4.33	26.56	promoter	448
NM_001252554	Folr1	chr7	101870788	101858330	-	chr7:101870041-101870640	-6.01806	2.47713e-05	0.023386	Down	600	4.33	26.56	4.33	26.56	promoter	448
NM_001252553	Folr1	chr7	101870788	101858330	-	chr7:101870041-101870640	-6.01806	2.47713e-05	0.023386	Down	600	4.33	26.56	4.33	26.56	promoter	448
NR_027915	1700120K04Rik	chr7	127604445	127603902	-	chr7:127602361-127603560	-6.01461	6.89361e-07	0.00443468	Down	1200	6.06	36.95	6.06	36.95	promoter	1485
NM_007773	Crybb2	chr5	113070117	113058257	-	chr5:113068521-113069560	-5.90189	5.69103e-06	0.011958	Down	1040	5.2	31.18	5.2	31.18	promoter	1077
NM_001282976	Naca	chr10	128035345	128048637	+	chr10:128035601-128036440	-5.90189	5.69103e-06	0.011958	Down	840	5.2	31.18	5.2	31.18	promoter	675
NM_001113199	Naca	chr10	128035345	128048637	+	chr10:128035601-128036440	-5.90189	5.69103e-06	0.011958	Down	840	5.2	31.18	5.2	31.18	promoter	675
NM_013608	Naca	chr10	128035345	128048637	+	chr10:128035601-128036440	-5.90189	5.69103e-06	0.011958	Down	840	5.2	31.18	5.2	31.18	promoter	675
NM_183259	Smim5	chr11	115900138	115906269	+	chr11:115898941-115900060	-5.90189	5.69103e-06	0.011958	Down	1120	5.2	31.18	5.2	31.18	promoter	-638
NM_001080820	Cass4	chr2	172393793	172433757	+	chr2:172391781-172392640	-5.82792	1.31585e-06	0.00623103	Down	860	6.06	35.8	6.06	35.8	promoter	-1583
NM_001276423	Cass4	chr2	172393793	172433757	+	chr2:172391781-172392640	-5.82792	1.31585e-06	0.00623103	Down	860	6.06	35.8	6.06	35.8	promoter	-1583
NM_001276422	Cass4	chr2	172393793	172433757	+	chr2:172391781-172392640	-5.82792	1.31585e-06	0.00623103	Down	860	6.06	35.8	6.06	35.8	promoter	-1583
NR_105840	Mir6413	chr10	20297688	20297580	-	chr10:20296821-20298860	-5.82792	1.31585e-06	0.00623103	Down	2040	6.06	35.8	6.06	35.8	promoter	-152
NM_001166531	Sfmbt1	chr14	30715166	30822721	+	chr14:30713981-30715080	-5.75621	4.77021e-05	0.0304408	Down	1100	4.33	25.4	4.33	25.4	promoter	-636
NM_019460	Sfmbt1	chr14	30714848	30822721	+	chr14:30713981-30715080	-5.75621	4.77021e-05	0.0304408	Down	1100	4.33	25.4	4.33	25.4	promoter	-318
NM_001166532	Sfmbt1	chr14	30715614	30822721	+	chr14:30713981-30715080	-5.75621	4.77021e-05	0.0304408	Down	1100	4.33	25.4	4.33	25.4	promoter	-1084
NR_105891	Mir6926	chr11	74868194	74868126	-	chr11:74866861-74867920	-5.75621	4.77021e-05	0.0304408	Down	1060	4.33	25.4	4.33	25.4	promoter	804
NM_177850	Bpi	chr2	158258240	158284531	+	chr2:158259021-158259520	-5.75621	4.77021e-05	0.0304408	Down	500	4.33	25.4	4.33	25.4	promoter	1030
NR_002873	Vax2os	chr6	83710932	83702101	-	chr6:83712041-83712880	-5.75621	4.77021e-05	0.0304408	Down	840	4.33	25.4	4.33	25.4	promoter	-1528
NM_011912	Vax2	chr6	83711263	83738304	+	chr6:83712041-83712880	-5.75621	4.77021e-05	0.0304408	Down	840	4.33	25.4	4.33	25.4	promoter	1197
NR_075095	Vax2os	chr6	83710932	83702479	-	chr6:83712041-83712880	-5.75621	4.77021e-05	0.0304408	Down	840	4.33	25.4	4.33	25.4	promoter	-1528
NR_002871	Vax2os	chr6	83712201	83692805	-	chr6:83712041-83712880	-5.75621	4.77021e-05	0.0304408	Down	840	4.33	25.4	4.33	25.4	promoter	-259
NM_181541	Caprin2	chr6	148896237	148842491	-	chr6:148895481-148896380	-5.75621	4.77021e-05	0.0304408	Down	900	4.33	25.4	4.33	25.4	promoter	307
NM_001301351	Caprin2	chr6	148896237	148842491	-	chr6:148895481-148896380	-5.75621	4.77021e-05	0.0304408	Down	900	4.33	25.4	4.33	25.4	promoter	307
NM_153541	Zbtb8b	chr4	129440818	129425764	-	chr4:129441061-129442020	-5.75621	4.77021e-05	0.0304408	Down	960	4.33	25.4	4.33	25.4	promoter	-722
NM_181345	Npm2	chr14	70653084	70647301	-	chr14:70652401-70653620	-5.68302	1.08768e-05	0.0158343	Down	1220	5.2	30.02	5.2	30.02	promoter	74
NR_105875	Mir6910	chr10	79862586	79862652	+	chr10:79863341-79864640	-5.63961	2.50067e-06	0.00848348	Down	1300	6.06	34.64	6.06	34.64	promoter	1404
NM_153287	Csrnp1	chr9	119984658	119971165	-	chr9:119984941-119986700	-5.63961	2.50067e-06	0.00848348	Down	1760	6.06	34.64	6.06	34.64	promoter	-1162
NM_011224	Pygm	chr19	6384407	6398464	+	chr19:6382801-6383940	-5.57414	1.34618e-07	0.00199313	Down	1140	7.79	43.88	7.79	43.88	promoter	-1037
NM_007405	Adcy6	chr15	98607633	98589985	-	chr15:98607441-98608100	-5.49661	9.13335e-05	0.0392712	Down	660	4.33	24.25	4.33	24.25	promoter	-137
NM_026208	1700019N19Rik	chr19	58794414	58785802	-	chr19:58793921-58794940	-5.49661	9.13335e-05	0.0392712	Down	1020	4.33	24.25	4.33	24.25	promoter	-16
NR_028378	Gm17762	chr2	18027248	18030577	+	chr2:18027501-18028400	-5.49661	9.13335e-05	0.0392712	Down	900	4.33	24.25	4.33	24.25	promoter	702
NM_133838	Ehd4	chr2	120154575	120089486	-	chr2:120153941-120154980	-5.49661	9.13335e-05	0.0392712	Down	1040	4.33	24.25	4.33	24.25	promoter	115
NM_178396	Car12	chr9	66713685	66766845	+	chr9:66712381-66713180	-5.49661	9.13335e-05	0.0392712	Down	800	4.33	24.25	4.33	24.25	promoter	-905
NM_001306148	Car12	chr9	66713685	66766845	+	chr9:66712381-66713180	-5.49661	9.13335e-05	0.0392712	Down	800	4.33	24.25	4.33	24.25	promoter	-905
NR_105953	Mir6987	chr19	5679076	5679003	-	chr19:5677161-5677780	-5.49661	9.13335e-05	0.0392712	Down	620	4.33	24.25	4.33	24.25	promoter	1606
NR_033326	Gm5089	chr14	122451146	122365678	-	chr14:122449201-122450080	-5.49661	9.13335e-05	0.0392712	Down	880	4.33	24.25	4.33	24.25	promoter	1506
NR_033325	Gm5089	chr14	122451115	122434853	-	chr14:122449201-122450080	-5.49661	9.13335e-05	0.0392712	Down	880	4.33	24.25	4.33	24.25	promoter	1475
NM_007655	Cd79a	chr7	24897510	24902197	+	chr7:24899041-24899800	-5.49661	9.13335e-05	0.0392712	Down	760	4.33	24.25	4.33	24.25	promoter	1910
NM_001167861	Wipf3	chr6	54452882	54503768	+	chr6:54451981-54452680	-5.49661	9.13335e-05	0.0392712	Down	700	4.33	24.25	4.33	24.25	promoter	-552
NM_001167860	Wipf3	chr6	54452882	54503768	+	chr6:54451981-54452680	-5.49661	9.13335e-05	0.0392712	Down	700	4.33	24.25	4.33	24.25	promoter	-552
NM_001001714	Sohlh1	chr2	25847248	25842996	-	chr2:25846701-25847920	-5.49661	9.13335e-05	0.0392712	Down	1220	4.33	24.25	4.33	24.25	promoter	-62
NR_045305	AU040972	chr11	79484031	79481722	-	chr11:79481581-79482520	-5.49661	9.13335e-05	0.0392712	Down	940	4.33	24.25	4.33	24.25	promoter	1981
NM_001003672	Pcdhac2	chr18	37143968	37187657	+	chr18:37142961-37144260	-5.49661	9.13335e-05	0.0392712	Down	1300	4.33	24.25	4.33	24.25	promoter	-358
NM_001285482	Htr1d	chr4	136423523	136444401	+	chr4:136425121-136425760	-5.49661	9.13335e-05	0.0392712	Down	640	4.33	24.25	4.33	24.25	promoter	1917
NM_008309	Htr1d	chr4	136423523	136444401	+	chr4:136425121-136425760	-5.49661	9.13335e-05	0.0392712	Down	640	4.33	24.25	4.33	24.25	promoter	1917
NM_001285483	Htr1d	chr4	136423523	136444401	+	chr4:136425121-136425760	-5.49661	9.13335e-05	0.0392712	Down	640	4.33	24.25	4.33	24.25	promoter	1917
NM_001285484	Htr1d	chr4	136424611	136444401	+	chr4:136425121-136425760	-5.49661	9.13335e-05	0.0392712	Down	640	4.33	24.25	4.33	24.25	promoter	829
NM_009596	Scgb1b27	chr7	34021566	34022881	+	chr7:34020721-34021920	-5.49661	9.13335e-05	0.0392712	Down	1200	4.33	24.25	4.33	24.25	promoter	-246
NM_008610	Mmp2	chr8	92827327	92853420	+	chr8:92828541-92829340	-5.49661	9.13335e-05	0.0392712	Down	800	4.33	24.25	4.33	24.25	promoter	1613
NM_022378	Foxb1	chr9	69760940	69757709	-	chr9:69760681-69761500	-5.46604	2.06813e-05	0.0210338	Down	820	5.2	28.87	5.2	28.87	promoter	-150
NR_040765	B230323A14Rik	chr9	69761145	69830199	+	chr9:69760681-69761500	-5.46604	2.06813e-05	0.0210338	Down	820	5.2	28.87	5.2	28.87	promoter	-55
NM_018870	Pgam2	chr11	5803796	5801636	-	chr11:5803581-5804800	-5.46604	2.06813e-05	0.0210338	Down	1220	5.2	28.87	5.2	28.87	promoter	-394
NR_040630	Gm20753	chr1	106171524	106152624	-	chr1:106170941-106172080	-5.46604	2.06813e-05	0.0210338	Down	1140	5.2	28.87	5.2	28.87	promoter	14
NM_133821	Phlpp1	chr1	106171868	106394245	+	chr1:106170941-106172080	-5.46604	2.06813e-05	0.0210338	Down	1140	5.2	28.87	5.2	28.87	promoter	-358
NR_040429	Gm15408	chr5	149006961	149012776	+	chr5:149005881-149007080	-5.46604	2.06813e-05	0.0210338	Down	1200	5.2	28.87	5.2	28.87	promoter	-481
NM_183424	Qrfp	chr2	31810580	31806167	-	chr2:31810781-31811640	-5.46604	2.06813e-05	0.0210338	Down	860	5.2	28.87	5.2	28.87	promoter	-630
NM_177838	Fam163a	chr1	156205026	156075955	-	chr1:156203421-156204500	-5.45292	4.7303e-06	0.0118485	Down	1080	6.06	33.49	6.06	33.49	promoter	1066
NM_001289118	4933428G20Rik	chr11	97500340	97490782	-	chr11:97498561-97499800	-5.45292	4.7303e-06	0.0118485	Down	1240	6.06	33.49	6.06	33.49	promoter	1160
NM_001081333	Plekhg4	chr8	105375380	105382862	+	chr8:105376361-105377620	-5.43528	1.09027e-06	0.00533356	Down	1260	6.93	38.11	6.93	38.11	promoter	1610
NM_133978	Cmtm7	chr9	114781993	114756835	-	chr9:114779521-114780480	-5.43528	1.09027e-06	0.00533356	Down	960	6.93	38.11	6.93	38.11	promoter	1993
NM_001252479	Cmtm7	chr9	114781993	114756835	-	chr9:114779521-114780480	-5.43528	1.09027e-06	0.00533356	Down	960	6.93	38.11	6.93	38.11	promoter	1993
NM_013842	Xbp1	chr11	5520640	5525993	+	chr11:5518561-5519800	-5.43528	1.09027e-06	0.00533356	Down	1240	6.93	38.11	6.93	38.11	promoter	-1460
NM_001271730	Xbp1	chr11	5520640	5525993	+	chr11:5518561-5519800	-5.43528	1.09027e-06	0.00533356	Down	1240	6.93	38.11	6.93	38.11	promoter	-1460
NM_029456	Ppp6r3	chr19	3575749	3454928	-	chr19:3576501-3577940	-5.28137	4.72898e-07	0.00354496	Down	1440	7.79	41.57	7.79	41.57	promoter	-1471
NM_028999	Ppp6r3	chr19	3575749	3454928	-	chr19:3576501-3577940	-5.28137	4.72898e-07	0.00354496	Down	1440	7.79	41.57	7.79	41.57	promoter	-1471
NM_001164159	Ppp6r3	chr19	3575749	3454928	-	chr19:3576501-3577940	-5.28137	4.72898e-07	0.00354496	Down	1440	7.79	41.57	7.79	41.57	promoter	-1471
NM_001162858	Nrip2	chr6	128399765	128408935	+	chr6:128399461-128401120	-5.27027	2.04501e-06	0.00755787	Down	1660	6.93	36.95	6.93	36.95	promoter	525
NM_021717	Nrip2	chr6	128399765	128408935	+	chr6:128399461-128401120	-5.27027	2.04501e-06	0.00755787	Down	1660	6.93	36.95	6.93	36.95	promoter	525
NM_013895	Timm13	chr10	80900969	80899449	-	chr10:80900101-80901040	-5.27027	2.04501e-06	0.00755787	Down	940	6.93	36.95	6.93	36.95	promoter	399
NM_001285866	C77080	chr4	129227911	129219577	-	chr4:129227901-129229300	-5.27027	2.04501e-06	0.00755787	Down	1400	6.93	36.95	6.93	36.95	promoter	-689
NM_173051	Serpinb1c	chr13	32898140	32881396	-	chr13:32897801-32899300	-5.26461	8.90388e-06	0.0154448	Down	1500	6.06	32.33	6.06	32.33	promoter	-410
NM_026458	Abca14	chr7	120203963	120325352	+	chr7:120204301-120205840	-5.24717	3.91077e-05	0.027413	Down	1540	5.2	27.71	5.2	27.71	promoter	1107
NM_026741	Zfp579	chr7	4996101	4992851	-	chr7:4994061-4994860	-5.24717	3.91077e-05	0.027413	Down	800	5.2	27.71	5.2	27.71	promoter	1641
NM_015769	Ercc4	chr16	13109735	13152009	+	chr16:13108101-13108980	-5.24717	3.91077e-05	0.027413	Down	880	5.2	27.71	5.2	27.71	promoter	-1195
NM_008726	Nppb	chr4	147985787	147987205	+	chr4:147986261-147987060	-5.24717	3.91077e-05	0.027413	Down	800	5.2	27.71	5.2	27.71	promoter	873
NM_001287348	Nppb	chr4	147985787	147987205	+	chr4:147986261-147987060	-5.24717	3.91077e-05	0.027413	Down	800	5.2	27.71	5.2	27.71	promoter	873
NM_001205286	Tmem39a	chr16	38558697	38592162	+	chr16:38559381-38559940	-5.24717	3.91077e-05	0.027413	Down	560	5.2	27.71	5.2	27.71	promoter	963
NM_026964	Ccdc124	chr8	70873490	70868226	-	chr8:70871601-70872200	-5.24717	3.91077e-05	0.027413	Down	600	5.2	27.71	5.2	27.71	promoter	1590
NM_172749	Zfp646	chr7	127877700	127885996	+	chr7:127878741-127879620	-5.24717	3.91077e-05	0.027413	Down	880	5.2	27.71	5.2	27.71	promoter	1480
NM_001199113	Slc29a1	chr17	45593640	45585199	-	chr17:45593981-45594460	-5.24717	3.91077e-05	0.027413	Down	480	5.2	27.71	5.2	27.71	promoter	-580
NM_001199114	Slc29a1	chr17	45595902	45585199	-	chr17:45593981-45594460	-5.24717	3.91077e-05	0.027413	Down	480	5.2	27.71	5.2	27.71	promoter	1682
NM_001199116	Slc29a1	chr17	45595572	45585199	-	chr17:45593981-45594460	-5.24717	3.91077e-05	0.027413	Down	480	5.2	27.71	5.2	27.71	promoter	1352
NM_007621	Cbr2	chr11	120732021	120729484	-	chr11:120731301-120732220	-5.16615	4.766e-08	0.00102018	Down	920	9.53	49.65	9.53	49.65	promoter	261
NM_172475	Frmd4a	chr2	4152862	4614043	+	chr2:4150461-4151820	-5.10669	3.81782e-06	0.0100369	Down	1360	6.93	35.8	6.93	35.8	promoter	-1722
NM_010783	Mdfi	chr17	47833291	47815327	-	chr17:47833041-47834300	-5.07792	1.66723e-05	0.020569	Down	1260	6.06	31.18	6.06	31.18	promoter	-379
NM_001276391	Mdfi	chr17	47833291	47815327	-	chr17:47833041-47834300	-5.07792	1.66723e-05	0.020569	Down	1260	6.06	31.18	6.06	31.18	promoter	-379
NM_001276390	Mdfi	chr17	47833291	47815327	-	chr17:47833041-47834300	-5.07792	1.66723e-05	0.020569	Down	1260	6.06	31.18	6.06	31.18	promoter	-379
NM_001109973	Mdfi	chr17	47834691	47815327	-	chr17:47833041-47834300	-5.07792	1.66723e-05	0.020569	Down	1260	6.06	31.18	6.06	31.18	promoter	1021
NM_146276	Olfr1394	chr11	49160015	49160954	+	chr11:49159661-49160940	-5.07792	1.66723e-05	0.020569	Down	1280	6.06	31.18	6.06	31.18	promoter	285
NM_134139	Wdr74	chr19	8735838	8740624	+	chr19:8735281-8736300	-5.07792	1.66723e-05	0.020569	Down	1020	6.06	31.18	6.06	31.18	promoter	-48
NR_105934	Mir6968	chr17	26935471	26935539	+	chr17:26936761-26937720	-5.03019	7.35163e-05	0.034557	Down	960	5.2	26.56	5.2	26.56	promoter	1769
NM_011141	Pou3f1	chr4	124657645	124660655	+	chr4:124658821-124659900	-5.03019	7.35163e-05	0.034557	Down	1080	5.2	26.56	5.2	26.56	promoter	1715
NM_019701	Clcnkb	chr4	141415988	141404356	-	chr4:141416241-141417200	-5.03019	7.35163e-05	0.034557	Down	960	5.2	26.56	5.2	26.56	promoter	-732
NR_046065	Gm13580	chr2	60411524	60412574	+	chr2:60412601-60413640	-5.03019	7.35163e-05	0.034557	Down	1040	5.2	26.56	5.2	26.56	promoter	1596
NM_029589	Tmem53	chr4	117252339	117268588	+	chr4:117253101-117254280	-5.02055	3.78414e-07	0.00338155	Down	1180	8.66	43.88	8.66	43.88	promoter	1351
NM_001145637	Gm1661	chr4	117251917	117213332	-	chr4:117253101-117254280	-5.02055	3.78414e-07	0.00338155	Down	1180	8.66	43.88	8.66	43.88	promoter	-1773
NM_001033774	Gm1661	chr4	117251917	117215189	-	chr4:117253101-117254280	-5.02055	3.78414e-07	0.00338155	Down	1180	8.66	43.88	8.66	43.88	promoter	-1773
NR_131106	4930505K14Rik	chr5	148777962	148783080	+	chr5:148775881-148776680	-4.94168	7.09215e-06	0.0130126	Down	800	6.93	34.64	6.93	34.64	promoter	-1682
NM_212483	Krt42	chr11	100269871	100262881	-	chr11:100269321-100270440	-4.94168	7.09215e-06	0.0130126	Down	1120	6.93	34.64	6.93	34.64	promoter	-9
NM_008983	Ptprk	chr10	28074819	28597397	+	chr10:28074121-28075440	-4.88961	3.10452e-05	0.0259363	Down	1320	6.06	30.02	6.06	30.02	promoter	-39
NR_049193	Mir5620	chr7	7298890	7298946	+	chr7:7299681-7300280	-4.88961	3.10452e-05	0.0259363	Down	600	6.06	30.02	6.06	30.02	promoter	1090
NR_126157	Clcn4	chr7	7300851	7298000	-	chr7:7299681-7300280	-4.88961	3.10452e-05	0.0259363	Down	600	6.06	30.02	6.06	30.02	promoter	871
NR_126156	Clcn4	chr7	7299557	7298000	-	chr7:7299681-7300280	-4.88961	3.10452e-05	0.0259363	Down	600	6.06	30.02	6.06	30.02	promoter	-423
NM_001302387	Clcn4	chr7	7298836	7282308	-	chr7:7299681-7300280	-4.88961	3.10452e-05	0.0259363	Down	600	6.06	30.02	6.06	30.02	promoter	-1144
NM_001302386	Clcn4	chr7	7298836	7282308	-	chr7:7299681-7300280	-4.88961	3.10452e-05	0.0259363	Down	600	6.06	30.02	6.06	30.02	promoter	-1144
NM_011334	Clcn4	chr7	7299557	7282308	-	chr7:7299681-7300280	-4.88961	3.10452e-05	0.0259363	Down	600	6.06	30.02	6.06	30.02	promoter	-423
NM_001161816	Gm15455	chr1	33838914	33835898	-	chr1:33838781-33840320	-4.88961	3.10452e-05	0.0259363	Down	1540	6.06	30.02	6.06	30.02	promoter	-636
NM_001271981	Fut1	chr7	45617605	45621059	+	chr7:45616821-45618320	-4.88961	3.10452e-05	0.0259363	Down	1500	6.06	30.02	6.06	30.02	promoter	-35
NM_008051	Fut1	chr7	45617605	45621059	+	chr7:45616821-45618320	-4.88961	3.10452e-05	0.0259363	Down	1500	6.06	30.02	6.06	30.02	promoter	-35
NR_045423	Gm15997	chr5	149538030	149489055	-	chr5:149537941-149539320	-4.88961	3.10452e-05	0.0259363	Down	1380	6.06	30.02	6.06	30.02	promoter	-600
NM_020577	As3mt	chr19	46707442	46741095	+	chr19:46707821-46709080	-4.84284	3.01385e-06	0.00934055	Down	1260	7.79	38.11	7.79	38.11	promoter	1008
NM_172909	Cd163l1	chr7	140218266	140231145	+	chr7:140219501-140220560	-4.84284	3.01385e-06	0.00934055	Down	1060	7.79	38.11	7.79	38.11	promoter	1764
NR_045266	Gm15545	chr7	44986899	44994601	+	chr7:44986001-44987160	-4.77809	1.31057e-05	0.016719	Down	1160	6.93	33.49	6.93	33.49	promoter	-319
NM_001252477	Prmt1	chr7	44986420	44976754	-	chr7:44986001-44987160	-4.77809	1.31057e-05	0.016719	Down	1160	6.93	33.49	6.93	33.49	promoter	-160
NM_001252476	Prmt1	chr7	44986420	44976754	-	chr7:44986001-44987160	-4.77809	1.31057e-05	0.016719	Down	1160	6.93	33.49	6.93	33.49	promoter	-160
NM_019830	Prmt1	chr7	44986420	44976754	-	chr7:44986001-44987160	-4.77809	1.31057e-05	0.016719	Down	1160	6.93	33.49	6.93	33.49	promoter	-160
NR_045521	Prmt1	chr7	44986420	44976754	-	chr7:44986001-44987160	-4.77809	1.31057e-05	0.016719	Down	1160	6.93	33.49	6.93	33.49	promoter	-160
NM_001038887	P2rx7	chr5	122643910	122655260	+	chr5:122643261-122643860	-4.77809	1.31057e-05	0.016719	Down	600	6.93	33.49	6.93	33.49	promoter	-350
NM_001038845	P2rx7	chr5	122643910	122691432	+	chr5:122643261-122643860	-4.77809	1.31057e-05	0.016719	Down	600	6.93	33.49	6.93	33.49	promoter	-350
NM_011027	P2rx7	chr5	122643910	122684289	+	chr5:122643261-122643860	-4.77809	1.31057e-05	0.016719	Down	600	6.93	33.49	6.93	33.49	promoter	-350
NM_001038839	P2rx7	chr5	122643910	122684289	+	chr5:122643261-122643860	-4.77809	1.31057e-05	0.016719	Down	600	6.93	33.49	6.93	33.49	promoter	-350
NM_008718	Npas1	chr7	16476780	16455720	-	chr7:16476681-16477600	-4.77809	1.31057e-05	0.016719	Down	920	6.93	33.49	6.93	33.49	promoter	-360
NM_175352	Unc119b	chr5	115134975	115122565	-	chr5:115134581-115135660	-4.70292	5.74665e-05	0.034557	Down	1080	6.06	28.87	6.06	28.87	promoter	-145
NM_152809	Csnk1g3	chr18	53862112	53955684	+	chr18:53860841-53862340	-4.70292	5.74665e-05	0.034557	Down	1500	6.06	28.87	6.06	28.87	promoter	-522
NM_138313	Bmf	chr2	118549678	118528756	-	chr2:118551261-118551940	-4.70292	5.74665e-05	0.034557	Down	680	6.06	28.87	6.06	28.87	promoter	-1922
NM_001097621	Kif26a	chr12	112146207	112181747	+	chr12:112144161-112144960	-4.70292	5.74665e-05	0.034557	Down	800	6.06	28.87	6.06	28.87	promoter	-1647
NM_009659	Alox12b	chr11	69157071	69169791	+	chr11:69156741-69157580	-4.70292	5.74665e-05	0.034557	Down	840	6.06	28.87	6.06	28.87	promoter	89
NM_009886	Celsr1	chr15	86033777	85898757	-	chr15:86032061-86032860	-4.70292	5.74665e-05	0.034557	Down	800	6.06	28.87	6.06	28.87	promoter	1317
NM_146226	Apeh	chr9	108094480	108085413	-	chr9:108093381-108094700	-4.69582	5.53447e-06	0.011958	Down	1320	7.79	36.95	7.79	36.95	promoter	440
NM_053106	Lmod1	chr1	135324812	135368065	+	chr1:135324421-135325420	-4.62443	2.3388e-06	0.00804435	Down	1000	8.66	40.41	8.66	40.41	promoter	108
NM_001162977	Megf6	chr4	154170712	154275721	+	chr4:154169901-154171500	-4.61309	2.40838e-05	0.0229406	Down	1600	6.93	32.33	6.93	32.33	promoter	-12
NR_037289	Mir3102	chr7	100882409	100882305	-	chr7:100880381-100881660	-4.61309	2.40838e-05	0.0229406	Down	1280	6.93	32.33	6.93	32.33	promoter	1389
NR_030483	Mir702	chr5	136991432	136991541	+	chr5:136990841-136991900	-4.61309	2.40838e-05	0.0229406	Down	1060	6.93	32.33	6.93	32.33	promoter	-62
NM_021411	Rab37	chr11	115154177	115162240	+	chr11:115152681-115153720	-4.61309	2.40838e-05	0.0229406	Down	1040	6.93	32.33	6.93	32.33	promoter	-977
NR_040767	Gm5122	chr9	61017068	61019797	+	chr9:61016001-61017380	-4.61309	2.40838e-05	0.0229406	Down	1380	6.93	32.33	6.93	32.33	promoter	-378
NM_033477	D17H6S53E	chr17	35126401	35128855	+	chr17:35125581-35126800	-4.49315	4.2514e-06	0.0108062	Down	1220	8.66	39.26	8.66	39.26	promoter	-211
NM_026982	Tmem256	chr11	69838524	69839558	+	chr11:69837521-69838740	-4.4495	4.39975e-05	0.0283817	Down	1220	6.93	31.18	6.93	31.18	promoter	-394
NM_010906	Nfix	chr8	84800338	84704711	-	chr8:84801321-84802460	-4.44652	1.7906e-06	0.00680214	Down	1140	9.53	42.72	9.53	42.72	promoter	-1552
NM_001081982	Nfix	chr8	84800338	84704711	-	chr8:84801321-84802460	-4.44652	1.7906e-06	0.00680214	Down	1140	9.53	42.72	9.53	42.72	promoter	-1552
NR_037295	Mir3108	chr8	108936859	108936938	+	chr8:108937721-108938800	-4.40304	1.83679e-05	0.0210338	Down	1080	7.79	34.64	7.79	34.64	promoter	1401
NM_011131	Pold1	chr7	44548815	44532743	-	chr7:44550221-44551060	-4.40304	1.83679e-05	0.0210338	Down	840	7.79	34.64	7.79	34.64	promoter	-1825
NM_019720	Cyb561d2	chr9	107541865	107539010	-	chr9:107540181-107541480	-4.40304	1.83679e-05	0.0210338	Down	1300	7.79	34.64	7.79	34.64	promoter	1035
NM_001290742	Gpn2	chr4	133584372	133591735	+	chr4:133585481-133587100	-4.40304	1.83679e-05	0.0210338	Down	1620	7.79	34.64	7.79	34.64	promoter	1918
NM_133884	Gpn2	chr4	133584372	133591735	+	chr4:133585481-133587100	-4.40304	1.83679e-05	0.0210338	Down	1620	7.79	34.64	7.79	34.64	promoter	1918
NM_133731	Prss22	chr17	23998100	23993533	-	chr17:23997301-23999200	-4.36187	7.68831e-06	0.0138238	Down	1900	8.66	38.11	8.66	38.11	promoter	-150
NM_022004	Fxyd6	chr9	45370184	45396159	+	chr9:45371781-45372280	-4.2845	7.98741e-05	0.035328	Down	500	6.93	30.02	6.93	30.02	promoter	1846
NM_001081379	Ankrd11	chr8	123042284	122883821	-	chr8:123042301-123043320	-4.2845	7.98741e-05	0.035328	Down	1020	6.93	30.02	6.93	30.02	promoter	-526
NR_037865	Ankrd11	chr8	123042284	122883821	-	chr8:123042301-123043320	-4.2845	7.98741e-05	0.035328	Down	1020	6.93	30.02	6.93	30.02	promoter	-526
NR_045268	2810013P06Rik	chr8	123042574	123044602	+	chr8:123042301-123043320	-4.2845	7.98741e-05	0.035328	Down	1020	6.93	30.02	6.93	30.02	promoter	236
NR_035407	Mir1224	chr16	20604451	20604536	+	chr16:20605381-20606360	-4.2845	7.98741e-05	0.035328	Down	980	6.93	30.02	6.93	30.02	promoter	1419
NM_001284228	Flot2	chr11	78040303	78060432	+	chr11:78038981-78040340	-4.27817	5.71203e-07	0.00390702	Down	1360	11.26	48.5	11.26	48.5	promoter	-643
NM_001081007	Zfp382	chr7	30121947	30135032	+	chr7:30121321-30122640	-4.27817	5.71203e-07	0.00390702	Down	1320	11.26	48.5	11.26	48.5	promoter	33
NM_027950	Osgin1	chr8	119437161	119446256	+	chr8:119434821-119435980	-4.25729	3.31761e-05	0.027413	Down	1160	7.79	33.49	7.79	33.49	promoter	-1761
NM_001271884	Ano7	chr1	93373895	93404304	+	chr1:93373321-93374840	-4.25729	3.31761e-05	0.027413	Down	1520	7.79	33.49	7.79	33.49	promoter	185
NM_207031	Ano7	chr1	93373895	93404304	+	chr1:93373321-93374840	-4.25729	3.31761e-05	0.027413	Down	1520	7.79	33.49	7.79	33.49	promoter	185
NM_010454	Hoxa6	chr6	52208624	52206364	-	chr6:52209441-52210500	-4.25729	3.31761e-05	0.027413	Down	1060	7.79	33.49	7.79	33.49	promoter	-1346
NM_020033	Ankrd2	chr19	42036037	42045110	+	chr19:42035701-42037140	-4.20665	5.78131e-06	0.011958	Down	1440	9.53	40.41	9.53	40.41	promoter	383
NM_009001	Rab3a	chr8	70754678	70758686	+	chr8:70754841-70756080	-4.16612	4.28549e-07	0.00349542	Down	1240	12.12	50.81	12.12	50.81	promoter	782
NM_001166399	Rab3a	chr8	70754678	70758686	+	chr8:70754841-70756080	-4.16612	4.28549e-07	0.00349542	Down	1240	12.12	50.81	12.12	50.81	promoter	782
NM_027129	Ap5s1	chr2	131210359	131213514	+	chr2:131209881-131211420	-4.11027	5.95546e-05	0.034557	Down	1540	7.79	32.33	7.79	32.33	promoter	291
NM_001291032	Ap5s1	chr2	131210359	131213514	+	chr2:131209881-131211420	-4.11027	5.95546e-05	0.034557	Down	1540	7.79	32.33	7.79	32.33	promoter	291
NM_001291031	Ap5s1	chr2	131210359	131213514	+	chr2:131209881-131211420	-4.11027	5.95546e-05	0.034557	Down	1540	7.79	32.33	7.79	32.33	promoter	291
NR_110992	Ap5s1	chr2	131210359	131213514	+	chr2:131209881-131211420	-4.11027	5.95546e-05	0.034557	Down	1540	7.79	32.33	7.79	32.33	promoter	291
NM_001130194	Best2	chr8	85014408	85007202	-	chr8:85013521-85014400	-4.11027	5.95546e-05	0.034557	Down	880	7.79	32.33	7.79	32.33	promoter	448
NR_052011	Best2	chr8	85014531	85007202	-	chr8:85013521-85014400	-4.11027	5.95546e-05	0.034557	Down	880	7.79	32.33	7.79	32.33	promoter	571
NR_029585	Mir199a-1	chr9	21496564	21496494	-	chr9:21494921-21496080	-4.11027	5.95546e-05	0.034557	Down	1160	7.79	32.33	7.79	32.33	promoter	1064
NR_102285	4833411C07Rik	chr8	10899921	10902334	+	chr8:10897421-10898900	-4.11027	5.95546e-05	0.034557	Down	1480	7.79	32.33	7.79	32.33	promoter	-1761
NM_001291213	Myo18a	chr11	77777234	77865988	+	chr11:77775521-77776480	-4.09817	2.47305e-05	0.023386	Down	960	8.66	35.8	8.66	35.8	promoter	-1234
NM_011586	Myo18a	chr11	77777234	77865988	+	chr11:77775521-77776480	-4.09817	2.47305e-05	0.023386	Down	960	8.66	35.8	8.66	35.8	promoter	-1234
NM_001291212	Myo18a	chr11	77777234	77865988	+	chr11:77775521-77776480	-4.09817	2.47305e-05	0.023386	Down	960	8.66	35.8	8.66	35.8	promoter	-1234
NM_001311090	Lypd1	chr1	125911387	125867621	-	chr1:125912701-125913320	-4.09817	2.47305e-05	0.023386	Down	620	8.66	35.8	8.66	35.8	promoter	-1623
NM_145100	Lypd1	chr1	125912214	125867621	-	chr1:125912701-125913320	-4.09817	2.47305e-05	0.023386	Down	620	8.66	35.8	8.66	35.8	promoter	-796
NM_001311089	Lypd1	chr1	125912928	125867621	-	chr1:125912701-125913320	-4.09817	2.47305e-05	0.023386	Down	620	8.66	35.8	8.66	35.8	promoter	-82
NM_029091	Klc4	chr17	46645144	46630630	-	chr17:46643901-46645800	-4.07482	1.806e-06	0.00684245	Down	1900	11.26	46.19	11.26	46.19	promoter	294
NM_013811	Dnah8	chr17	30626935	30875264	+	chr17:30626741-30627680	-3.97709	1.33712e-06	0.00632822	Down	940	12.12	48.5	12.12	48.5	promoter	275
NR_045287	1700097N02Rik	chr17	30626905	30622440	-	chr17:30626741-30627680	-3.97709	1.33712e-06	0.00632822	Down	940	12.12	48.5	12.12	48.5	promoter	-305
NM_001313937	Grb2	chr11	115699534	115644044	-	chr11:115699221-115700240	-3.96781	1.82722e-05	0.0210338	Down	1020	9.53	38.11	9.53	38.11	promoter	-196
NM_001313936	Grb2	chr11	115699928	115644044	-	chr11:115699221-115700240	-3.96781	1.82722e-05	0.0210338	Down	1020	9.53	38.11	9.53	38.11	promoter	198
NM_153074	Lrrc25	chr8	70616843	70620850	+	chr8:70617001-70617400	-3.96575	4.39617e-05	0.0283817	Down	400	8.66	34.64	8.66	34.64	promoter	357
NM_207652	Tsc22d1	chr14	76415820	76507765	+	chr14:76417081-76418060	-3.96575	4.39617e-05	0.0283817	Down	980	8.66	34.64	8.66	34.64	promoter	1750
NM_027303	Ankrd60	chr2	173578341	173568660	-	chr2:173576601-173577320	-3.96575	4.39617e-05	0.0283817	Down	720	8.66	34.64	8.66	34.64	promoter	1381
NM_001199955	Ankrd60	chr2	173578341	173572389	-	chr2:173576601-173577320	-3.96575	4.39617e-05	0.0283817	Down	720	8.66	34.64	8.66	34.64	promoter	1381
NM_001311092	Celf6	chr9	59589313	59607292	+	chr9:59589761-59590820	-3.96575	4.39617e-05	0.0283817	Down	1060	8.66	34.64	8.66	34.64	promoter	977
NM_010338	Gpr37	chr6	25689980	25668522	-	chr6:25688061-25689960	-3.84735	3.22037e-05	0.0268748	Down	1900	9.53	36.95	9.53	36.95	promoter	970
NR_105748	Mir6240	chr5	114851947	114852064	+	chr5:114849921-114851380	-3.83447	7.76521e-05	0.034557	Down	1460	8.66	33.49	8.66	33.49	promoter	-1297
NM_010419	Hes5	chr4	154960922	154962371	+	chr4:154959301-154960700	-3.83447	7.76521e-05	0.034557	Down	1400	8.66	33.49	8.66	33.49	promoter	-922
NM_201355	Nat14	chr7	4922250	4925006	+	chr7:4919841-4921120	-3.72793	5.64073e-05	0.034557	Down	1280	9.53	35.8	9.53	35.8	promoter	-1770
NM_029367	Spaca3	chr11	80858388	80867814	+	chr11:80859541-80861000	-3.72793	5.64073e-05	0.034557	Down	1460	9.53	35.8	9.53	35.8	promoter	1882
NM_008800	Pde1b	chr15	103503033	103530056	+	chr15:103503001-103504060	-3.72793	5.64073e-05	0.034557	Down	1060	9.53	35.8	9.53	35.8	promoter	497
NR_105954	Mir6988	chr19	6051333	6051392	+	chr19:6051041-6052120	-3.72793	5.64073e-05	0.034557	Down	1080	9.53	35.8	9.53	35.8	promoter	247
NM_173401	Fbxo44	chr4	148160094	148152798	-	chr4:148159281-148160540	-3.64252	4.07714e-05	0.027413	Down	1260	10.39	38.11	10.39	38.11	promoter	184
NM_001161852	Fbxo44	chr4	148160094	148152798	-	chr4:148159281-148160540	-3.64252	4.07714e-05	0.027413	Down	1260	10.39	38.11	10.39	38.11	promoter	184
NR_104374	Fbxo44	chr4	148160094	148152798	-	chr4:148159281-148160540	-3.64252	4.07714e-05	0.027413	Down	1260	10.39	38.11	10.39	38.11	promoter	184
NM_001161851	Fbxo44	chr4	148159589	148152798	-	chr4:148159281-148160540	-3.64252	4.07714e-05	0.027413	Down	1260	10.39	38.11	10.39	38.11	promoter	-321
NR_104375	Fbxo44	chr4	148158823	148152798	-	chr4:148159281-148160540	-3.64252	4.07714e-05	0.027413	Down	1260	10.39	38.11	10.39	38.11	promoter	-1087
NM_176848	Fbxo2	chr4	148160667	148166417	+	chr4:148159281-148160540	-3.64252	4.07714e-05	0.027413	Down	1260	10.39	38.11	10.39	38.11	promoter	-757
NM_145834	Il17c	chr8	122422084	122423639	+	chr8:122423061-122423840	-3.60748	9.816e-05	0.0417118	Down	780	9.53	34.64	9.53	34.64	promoter	1366
NM_011060	Padi3	chr4	140810648	140785368	-	chr4:140809101-140810060	-3.56602	2.93548e-05	0.0249835	Down	960	11.26	40.41	11.26	40.41	promoter	1068
NR_045944	Gm13032	chr4	140810992	140817511	+	chr4:140809101-140810060	-3.56602	2.93548e-05	0.0249835	Down	960	11.26	40.41	11.26	40.41	promoter	-1412
NM_010226	Foxs1	chr2	152933208	152931897	-	chr2:152931421-152933260	-3.5392	1.12674e-06	0.00550875	Down	1840	15.59	55.43	15.59	55.43	promoter	868
NM_001033378	A430078G23Rik	chr8	3353414	3390299	+	chr8:3353821-3354740	-3.53194	7.04413e-05	0.034557	Down	920	10.39	36.95	10.39	36.95	promoter	866
NM_010736	Ltbr	chr6	125313870	125306570	-	chr6:125313101-125314340	-3.50409	2.10697e-05	0.0210338	Down	1240	12.12	42.72	12.12	42.72	promoter	150
NM_001033321	Tmem231	chr8	111933791	111912017	-	chr8:111931481-111932400	-3.46526	1.9181e-06	0.00712001	Down	920	15.59	54.27	15.59	54.27	promoter	1851
NM_023517	Tnfsf13	chr11	69685554	69682576	-	chr11:69684941-69686560	-3.35529	2.32075e-06	0.00799532	Down	1620	16.45	55.43	16.45	55.43	promoter	-196
NM_001159505	Tnfsf13	chr11	69685554	69682576	-	chr11:69684941-69686560	-3.35529	2.32075e-06	0.00799532	Down	1620	16.45	55.43	16.45	55.43	promoter	-196
NM_001081962	Sap25	chr5	137641472	137642902	+	chr5:137640141-137641760	-3.32167	5.02477e-07	0.00354496	Down	1620	19.05	63.51	19.05	63.51	promoter	-522
NM_010244	Fv1	chr4	147868978	147870358	+	chr4:147867901-147869640	-3.31506	6.10141e-05	0.034557	Down	1740	12.12	40.41	12.12	40.41	promoter	-208
NM_001025365	Miip	chr4	147868719	147860777	-	chr4:147867901-147869640	-3.31506	6.10141e-05	0.034557	Down	1740	12.12	40.41	12.12	40.41	promoter	-51
NM_133190	Cacng8	chr7	3394041	3415605	+	chr7:3393641-3394900	-3.24474	9.18546e-06	0.0158343	Down	1260	15.59	50.81	15.59	50.81	promoter	229
NM_024217	Cmtm3	chr8	104340593	104347672	+	chr8:104339041-104340760	-3.23477	5.9743e-07	0.0040732	Down	1720	19.92	64.66	19.92	64.66	promoter	-693
NM_009378	Thbd	chr2	148408188	148404470	-	chr2:148407041-148409740	-3.20108	2.16675e-05	0.0210338	Down	2700	14.72	47.34	14.72	47.34	promoter	-202
NR_002841	Rn4.5s	chr6	47663755	47663581	-	chr6:47662201-47662440	-3.18335	7.25585e-05	0.034557	Down	240	12.99	41.57	12.99	41.57	promoter	1435
NM_001001333	Hexdc	chr11	121204432	121222656	+	chr11:121202461-121204760	-3.06734	8.49436e-05	0.0375289	Down	2300	13.86	42.72	13.86	42.72	promoter	-822
NM_001163425	Myeov2	chr1	92641985	92637144	-	chr1:92642721-92644600	-2.95029	6.86802e-05	0.034557	Down	1880	15.59	46.19	15.59	46.19	promoter	-1675
NM_001199212	Asmt	chrX	170672643	170678054	+	chrX:170672621-170673380	-2.56133	4.4381e-05	0.0286269	Down	760	23.38	60.04	23.38	60.04	promoter	357
NM_001308488	Asmt	chrX	170672643	170678054	+	chrX:170672621-170673380	-2.56133	4.4381e-05	0.0286269	Down	760	23.38	60.04	23.38	60.04	promoter	357
NR_002841	Rn4.5s	chr6	47744231	47744057	-	chr6:47744821-47745240	-2.31547	3.60283e-06	0.00969536	Down	420	39.84	92.38	39.84	92.38	promoter	-799
NR_002841	Rn4.5s	chr6	47672399	47672225	-	chr6:47672401-47673400	-2.02521	1.55825e-06	0.00680214	Down	1000	64.95	131.64	64.95	131.64	promoter	-501
