# Supplementary material for: Abnormal transcriptome-wide DNA demethylation induced by folate deficiency causes neural tube defects
Source: Front Genet. 2022 Sep 19;13:987210. doi: 10.3389/fgene.2022.987210 (PMC9529027; doi:10.3389/fgene.2022.987210)
Supplement: Supplementary file 6 [file DataSheet1.zip › supplementary table 16-33/S26 annoTable_H3K27-0_vs_H3K27-0-input_peaks.xlsx]

## Sheet: Sheet1
S26 annoTable_H3K27-0_vs_H3K27-0-input_peaks
seqnames	start	end	width	strand	id	score	annotation	geneChr	geneStart	geneEnd	geneLength	geneStrand	AccId	transcriptId	Mouse gene name	distanceToTSS	abs_summit	pileup	(-log10(pvalue)	fold_enrichment	(-log10(qvalue)
8	69754086	69754631	546	*	546	69754212	Intron (ENSMUST00000149782/ENSMUSG00000092544, intron 4 of 5)	8	69742957	69749970	7014	2	ENSMUSG00000092260	ENSMUST00000154063	Zfp963	-4116	69754212	16.79	6.61146	3.89316	4.64081
8	69749109	69750461	1353	*	1353	69749915	Promoter (<=1kb)	8	69741639	69749962	8324	2	ENSMUSG00000092260	ENSMUST00000130458	Zfp963	0	69749915	43.18	22.7298	6.31126	20.0671
8	69755798	69757245	1448	*	1448	69756169	Intron (ENSMUST00000149782/ENSMUSG00000092544, intron 4 of 5)	8	69742957	69749970	7014	2	ENSMUSG00000092260	ENSMUST00000154063	Zfp963	-5828	69756169	36.78	22.5515	7.55639	19.8912
4	56930539	56931921	1383	*	1383	56931245	Intron (ENSMUST00000068792/ENSMUSG00000055296, intron 3 of 17)	4	56879876	56937897	58022	2	ENSMUSG00000055296	ENSMUST00000125082	Tmem245	5976	56931245	27.19	18.7265	7.71419	16.179
4	56945233	56945822	590	*	590	56945394	Promoter (1-2kb)	4	56880247	56947411	67165	2	ENSMUSG00000055296	ENSMUST00000107609	Tmem245	1589	56945394	11.19	4.64907	3.33742	2.7861
4	56941882	56942179	298	*	298	56941900	Intron (ENSMUST00000068792/ENSMUSG00000055296, intron 1 of 17)	4	56879876	56937897	58022	2	ENSMUSG00000055296	ENSMUST00000125082	Tmem245	-3985	56941900	13.59	6.07528	3.99394	4.1203
4	56946445	56946876	432	*	432	56946633	Promoter (<=1kb)	4	56880247	56947411	67165	2	ENSMUSG00000055296	ENSMUST00000107609	Tmem245	535	56946633	21.59	12.825	6.18232	10.517
4	56932298	56932812	515	*	515	56932618	Intron (ENSMUST00000068792/ENSMUSG00000055296, intron 3 of 17)	4	56879876	56937897	58022	2	ENSMUSG00000055296	ENSMUST00000125082	Tmem245	5085	56932618	27.19	14.2995	5.63733	11.9452
4	56937138	56937712	575	*	575	56937477	Promoter (<=1kb)	4	56879876	56937897	58022	2	ENSMUSG00000055296	ENSMUST00000125082	Tmem245	185	56937477	19.19	11.0028	5.5258	8.76508
4	56947671	56947995	325	*	325	56947804	Promoter (<=1kb)	4	56866923	56947437	80515	2	ENSMUSG00000055296	ENSMUST00000068792	Tmem245	-234	56947804	15.19	7.61818	4.43161	5.55532
4	56933187	56933789	603	*	603	56933217	Intron (ENSMUST00000068792/ENSMUSG00000055296, intron 3 of 17)	4	56879876	56937897	58022	2	ENSMUSG00000055296	ENSMUST00000125082	Tmem245	4108	56933217	19.19	4.35259	2.52382	2.55027
4	56953305	56953752	448	*	448	56953532	Distal Intergenic	4	56866923	56947437	80515	2	ENSMUSG00000055296	ENSMUST00000068792	Tmem245	-5868	56953532	29.59	20.8211	8.3707	18.2102
7	5038270	5038880	611	*	611	5038666	Promoter (<=1kb)	7	5034439	5038446	4008	2	ENSMUSG00000043290	ENSMUST00000062428	Zfp784	0	5038666	15.19	5.31046	3.23851	3.4232
9	81863868	81864132	265	*	265	81863878	Promoter (<=1kb)	9	81863709	82026458	162750	1	ENSMUSG00000043289	ENSMUST00000189391	Mei4	159	81863878	11.19	4.64907	3.33742	2.7861
11	60886247	60886871	625	*	625	60886598	Exon (ENSMUST00000181687/ENSMUSG00000097747, exon 2 of 2)	11	60864452	60879272	14821	2	ENSMUSG00000043284	ENSMUST00000062677	Tmem11	-6975	60886598	15.99	7.61818	4.65045	5.55532
11	60866841	60867496	656	*	656	60866900	Intron (ENSMUST00000168218/ENSMUSG00000043284, intron 2 of 2)	11	60864987	60878787	13801	2	ENSMUSG00000043284	ENSMUST00000155031	Tmem11	11291	60866900	14.39	6.83306	4.21277	4.83617
11	60857734	60858013	280	*	280	60857884	3' UTR	11	60864987	60878787	13801	2	ENSMUSG00000043284	ENSMUST00000155031	Tmem11	20774	60857884	16.79	8.42906	4.86929	6.32725
11	60887315	60888252	938	*	938	60887990	Distal Intergenic	11	60864452	60879272	14821	2	ENSMUSG00000043284	ENSMUST00000062677	Tmem11	-8043	60887990	23.99	5.42882	2.77647	3.514
11	60877762	60878321	560	*	560	60878015	Promoter (<=1kb)	11	60864987	60878787	13801	2	ENSMUSG00000043284	ENSMUST00000155031	Tmem11	466	60878015	24.79	15.6997	7.05767	13.2703
11	60863154	60864315	1162	*	1162	60864037	Downstream (<1kb)	11	60864987	60878787	13801	2	ENSMUSG00000043284	ENSMUST00000155031	Tmem11	14472	60864037	22.39	13.7652	6.40116	11.4207
11	60864720	60865289	570	*	570	60864953	3' UTR	11	60864987	60878787	13801	2	ENSMUSG00000043284	ENSMUST00000155031	Tmem11	13498	60864953	20.79	11.9039	5.96348	9.63125
11	60878918	60880768	1851	*	1851	60879171	Promoter (<=1kb)	11	60864452	60879038	14587	2	ENSMUSG00000043284	ENSMUST00000168218	Tmem11	0	60879171	69.57	71.5428	19.3126	67.4763
11	60888563	60888852	290	*	290	60888643	Distal Intergenic	11	60864452	60879272	14821	2	ENSMUSG00000043284	ENSMUST00000062677	Tmem11	-9291	60888643	15.99	7.61818	4.65045	5.55532
11	60869497	60869767	271	*	271	60869584	Intron (ENSMUST00000168218/ENSMUSG00000043284, intron 2 of 2)	11	60864987	60878787	13801	2	ENSMUSG00000043284	ENSMUST00000155031	Tmem11	9020	60869584	16.79	3.01855	2.22397	1.34456
11	60865756	60866229	474	*	474	60866014	Intron (ENSMUST00000168218/ENSMUSG00000043284, intron 2 of 2)	11	60864987	60878787	13801	2	ENSMUSG00000043284	ENSMUST00000155031	Tmem11	12558	60866014	17.59	5.55368	3.22767	3.63418
17	28858485	28858786	302	*	302	28858626	Promoter (<=1kb)	17	28858411	28890308	31898	1	ENSMUSG00000043286	ENSMUST00000114737	Pnpla1	74	28858626	17.59	6.60524	3.71827	4.635
11	60366380	60367221	842	*	842	60366971	Intron (ENSMUST00000070805/ENSMUSG00000056598, intron 5 of 6)	11	60353380	60394333	40954	1	ENSMUSG00000056598	ENSMUST00000108722	Drc3	13000	60366971	25.59	15.4524	6.64686	13.0422
11	60353301	60353672	372	*	372	60353542	Promoter (<=1kb)	11	60353329	60372004	18676	1	ENSMUSG00000056598	ENSMUST00000070805	Drc3	0	60353542	15.19	7.61818	4.43161	5.55532
11	60354113	60354505	393	*	393	60354283	Promoter (<=1kb)	11	60353380	60394333	40954	1	ENSMUSG00000056598	ENSMUST00000108722	Drc3	733	60354283	14.39	6.83306	4.21277	4.83617
11	60358648	60358961	314	*	314	60358845	5' UTR	11	60353380	60394333	40954	1	ENSMUSG00000056598	ENSMUST00000108722	Drc3	5268	60358845	19.99	11.0028	5.74464	8.76508
11	60355183	60355452	270	*	270	60355312	Promoter (1-2kb)	11	60353380	60394333	40954	1	ENSMUSG00000056598	ENSMUST00000108722	Drc3	1803	60355312	14.39	6.83306	4.21277	4.83617
X	160139226	160139559	334	*	334	160139349	Promoter (<=1kb)	20	160122209	160138413	16205	2	ENSMUSG00000031299	ENSMUST00000033662	Pdha1	-813	160139349	16.79	8.42906	4.86929	6.32725
X	160134419	160138944	4526	*	4526	160138691	Promoter (<=1kb)	20	160122209	160138413	16205	2	ENSMUSG00000031299	ENSMUST00000033662	Pdha1	0	160138691	47.18	41.8761	13.1852	38.6033
X	160122349	160123904	1556	*	1556	160122449	3' UTR	20	160127291	160128965	1675	2	ENSMUSG00000031299	ENSMUST00000156531	Pdha1	5061	160122449	29.59	20.8211	8.3707	18.2102
X	101082219	101082485	267	*	267	101082361	Promoter (<=1kb)	20	101081570	101082233	664	2	ENSMUSG00000031297	ENSMUST00000144410	Slc7a3	0	101082361	17.59	6.91175	3.86676	4.90674
X	101083360	101084281	922	*	922	101084079	Promoter (<=1kb)	20	101079806	101084181	4376	2	ENSMUSG00000031297	ENSMUST00000126282	Slc7a3	0	101084079	22.39	13.7652	6.40116	11.4207
X	101084585	101085177	593	*	593	101084854	Promoter (<=1kb)	20	101079221	101085352	6132	2	ENSMUSG00000031297	ENSMUST00000101362	Slc7a3	175	101084854	33.58	25.1766	9.4649	22.4208
X	101085801	101086894	1094	*	1094	101086005	Promoter (<=1kb)	20	101079222	101086020	6799	2	ENSMUSG00000031297	ENSMUST00000113710	Slc7a3	0	101086005	25.59	12.6201	5.31749	10.3366
X	160501912	160502896	985	*	985	160502256	Promoter (<=1kb)	20	160502166	160591141	88976	1	ENSMUSG00000031295	ENSMUST00000112377	Phka2	0	160502256	42.38	35.6799	11.8721	32.5973
4	133494170	133494544	375	*	375	133494312	Intron (ENSMUST00000125541/ENSMUSG00000056596, intron 1 of 1)	4	133491118	133497719	6602	2	ENSMUSG00000056596	ENSMUST00000123169	Trnp1	3175	133494312	23.19	14.7236	6.62	12.3267
X	160994259	160994559	301	*	301	160994467	Promoter (<=1kb)	20	160784308	160994704	210397	2	ENSMUSG00000031292	ENSMUST00000087104	Cdkl5	145	160994467	13.59	4.96257	3.36873	3.0862
5	137125131	137125452	322	*	322	137125309	Distal Intergenic	5	137114024	137116209	2186	2	ENSMUSG00000043279	ENSMUST00000152207	Trim56	-8922	137125309	16.79	7.66459	4.44794	5.59804
5	137114893	137116312	1420	*	1420	137116060	Promoter (<=1kb)	5	137105644	137116207	10564	2	ENSMUSG00000043279	ENSMUST00000054384	Trim56	0	137116060	32.78	17.8899	6.39363	15.3878
5	137113739	137114067	329	*	329	137113935	Promoter (2-3kb)	5	137105644	137116207	10564	2	ENSMUSG00000043279	ENSMUST00000054384	Trim56	2140	137113935	12.79	5.34661	3.7751	3.43225
5	137121525	137123846	2322	*	2322	137123378	Distal Intergenic	5	137114024	137116209	2186	2	ENSMUSG00000043279	ENSMUST00000152207	Trim56	-5316	137123378	35.98	27.4312	10.1214	24.5895
13	58953856	58955933	2078	*	2078	58955295	Intron (ENSMUST00000225488/ENSMUSG00000055254, intron 12 of 17)	13	58871735	58986149	114415	1	ENSMUSG00000055254	ENSMUST00000223636	Ntrk2	82121	58955295	35.18	27.4312	9.90257	24.5895
13	58904233	58906332	2100	*	2100	58905681	Intron (ENSMUST00000225488/ENSMUSG00000055254, intron 12 of 17)	13	58871735	58986149	114415	1	ENSMUSG00000055254	ENSMUST00000223636	Ntrk2	32498	58905681	37.58	15.5595	4.8227	13.1476
13	58970901	58971353	453	*	453	58971311	Intron (ENSMUST00000225488/ENSMUSG00000055254, intron 12 of 17)	13	58871735	58986149	114415	1	ENSMUSG00000055254	ENSMUST00000223636	Ntrk2	99166	58971311	11.19	4.14638	3.04863	2.35244
13	58911155	58913802	2648	*	2648	58912444	Intron (ENSMUST00000225488/ENSMUSG00000055254, intron 12 of 17)	13	58871735	58986149	114415	1	ENSMUSG00000055254	ENSMUST00000223636	Ntrk2	39420	58912444	40.78	31.2332	10.445	28.287
13	58907307	58907568	262	*	262	58907328	Intron (ENSMUST00000225488/ENSMUSG00000055254, intron 12 of 17)	13	58871735	58986149	114415	1	ENSMUSG00000055254	ENSMUST00000223636	Ntrk2	35572	58907328	9.6	3.35691	2.89974	1.63262
7	3296349	3297208	860	*	860	3297065	5' UTR	7	3293094	3299322	6229	1	ENSMUSG00000068566	ENSMUST00000164553	Myadm	3255	3297065	24.79	5.06283	2.57878	3.18499
7	3290579	3294548	3970	*	3970	3293201	Promoter (<=1kb)	7	3291490	3296967	5478	1	ENSMUSG00000068566	ENSMUST00000204541	Myadm	0	3293201	53.57	40.5565	10.9147	37.3433
7	3294892	3295836	945	*	945	3295676	Promoter (1-2kb)	7	3293094	3299322	6229	1	ENSMUSG00000068566	ENSMUST00000164553	Myadm	1798	3295676	24.79	11.8043	5.15757	9.55033
2	69789210	69789461	252	*	252	69789272	Promoter (<=1kb)	2	69758033	69789575	31543	2	ENSMUSG00000070883	ENSMUST00000094942	Ccdc173	114	69789272	19.19	10.0802	5.04765	7.91978
14	31204849	31206661	1813	*	1813	31206186	Promoter (<=1kb)	14	31185690	31206700	21011	2	ENSMUSG00000021910	ENSMUST00000165981	Nisch	39	31206186	30.39	20.0086	7.66612	17.4261
14	31179753	31180104	352	*	352	31179989	Promoter (1-2kb)	14	31177206	31181470	4265	2	ENSMUSG00000021910	ENSMUST00000169906	Nisch	1366	31179989	11.99	4.63071	3.54488	2.7861
14	31201373	31201613	241	*	241	31201468	Promoter (1-2kb)	14	31187113	31203311	16199	2	ENSMUSG00000021910	ENSMUST00000169149	Nisch	1698	31201468	11.99	4.64907	3.55626	2.7861
17	35484857	35489321	4465	*	4465	35486011	Distal Intergenic	17	35470097	35474551	4455	1	ENSMUSG00000067235	ENSMUST00000174589	H2-Q10	14760	35486011	40.78	22.9833	6.96333	20.2869
14	32334223	32334781	559	*	559	32334538	Intron (ENSMUST00000022480/ENSMUSG00000021913, intron 8 of 23)	14	32325392	32327970	2579	1	ENSMUSG00000021913	ENSMUST00000228286	Ogdhl	8831	32334538	14.39	6.83306	4.21277	4.83617
14	31010255	31010657	403	*	403	31010367	Promoter (<=1kb)	14	31010332	31011991	1660	1	ENSMUSG00000021916	ENSMUST00000227783	Glt8d1	0	31010367	17.59	3.44155	2.32392	1.71506
14	31001003	31001608	606	*	606	31001474	Promoter (<=1kb)	14	31001400	31011990	10591	1	ENSMUSG00000021916	ENSMUST00000168584	Glt8d1	0	31001474	26.39	17.7017	7.49535	15.2044
14	30950708	30951178	471	*	471	30950984	Promoter (<=1kb)	14	30951377	30988818	37442	1	ENSMUSG00000021918	ENSMUST00000226551	Nek4	-199	30950984	24.79	13.5109	5.95287	11.1934
5	124912572	124912896	325	*	325	124912645	Distal Intergenic	5	124884569	124888630	4062	1	ENSMUSG00000079215	ENSMUST00000134473	Zfp664	28003	124912645	19.19	7.99138	4.03812	5.91624
5	124922384	124923755	1372	*	1372	124923435	Distal Intergenic	5	124884569	124888630	4062	1	ENSMUSG00000079215	ENSMUST00000134473	Zfp664	37815	124923435	21.59	12.825	6.18232	10.517
5	124873104	124873405	302	*	302	124873235	Promoter (<=1kb)	5	124874152	124876297	2146	1	ENSMUSG00000079215	ENSMUST00000199154	Zfp664	-747	124873235	12.79	5.34661	3.7751	3.43225
5	124863549	124863815	267	*	267	124863702	Promoter (<=1kb)	5	124863039	124885307	22269	1	ENSMUSG00000079215	ENSMUST00000130616	Zfp664	510	124863702	15.99	7.61818	4.65045	5.55532
17	56764198	56766127	1930	*	1930	56765060	Promoter (<=1kb)	17	56764751	56770092	5342	1	ENSMUSG00000007603	ENSMUST00000007747	Dus3l	0	56765060	60.77	43.2033	10.295	39.8929
17	56761731	56762948	1218	*	1218	56762703	Promoter (1-2kb)	17	56764751	56770092	5342	1	ENSMUSG00000007603	ENSMUST00000007747	Dus3l	-1803	56762703	20.79	9.08576	4.53199	6.97104
4	107966705	107966971	267	*	267	107966795	Promoter (1-2kb)	4	107968332	108013532	45201	1	ENSMUSG00000008932	ENSMUST00000106713	Slc1a7	-1361	107966795	20.79	11.9039	5.96348	9.63125
4	107970093	107970795	703	*	703	107970237	Promoter (1-2kb)	4	107968332	108013532	45201	1	ENSMUSG00000008932	ENSMUST00000106713	Slc1a7	1761	107970237	17.59	9.26428	5.08813	7.12261
11	118301172	118301889	718	*	718	118301607	3' UTR	11	118259653	118290244	30592	2	ENSMUSG00000033909	ENSMUST00000092382	Usp36	-10928	118301607	14.39	6.83306	4.21277	4.83617
11	118256130	118256642	513	*	513	118256319	Distal Intergenic	11	118260854	118263284	2431	2	ENSMUSG00000033909	ENSMUST00000148998	Usp36	6642	118256319	17.59	5.2663	3.09856	3.38558
11	118272179	118272502	324	*	324	118272344	Exon (ENSMUST00000106296/ENSMUSG00000033909, exon 13 of 21)	11	118259654	118266048	6395	2	ENSMUSG00000033909	ENSMUST00000141647	Usp36	-6131	118272344	13.59	5.46828	3.64833	3.54923
11	118262597	118263020	424	*	424	118262795	Promoter (<=1kb)	11	118260854	118263284	2431	2	ENSMUSG00000033909	ENSMUST00000148998	Usp36	264	118262795	11.19	4.55722	3.2841	2.75266
11	118277071	118277329	259	*	259	118277226	Exon (ENSMUST00000106296/ENSMUSG00000033909, exon 7 of 21)	11	118259654	118266048	6395	2	ENSMUSG00000033909	ENSMUST00000141647	Usp36	-11023	118277226	10.39	3.98496	3.11858	2.20697
11	118267187	118267638	452	*	452	118267260	Promoter (1-2kb)	11	118259654	118266048	6395	2	ENSMUSG00000033909	ENSMUST00000141647	Usp36	-1139	118267260	11.19	4.64907	3.33742	2.7861
11	118287694	118288175	482	*	482	118287925	Promoter (1-2kb)	11	118283795	118290072	6278	2	ENSMUSG00000033909	ENSMUST00000151433	Usp36	1897	118287925	11.99	4.14638	3.24853	2.35244
11	118288822	118290912	2091	*	2091	118290595	Promoter (<=1kb)	11	118259651	118290231	30581	2	ENSMUSG00000033909	ENSMUST00000106296	Usp36	0	118290595	40.78	33.2696	11.4344	30.2533
7	118710379	118711370	992	*	992	118710780	Promoter (1-2kb)	7	118712552	118737024	24473	1	ENSMUSG00000033904	ENSMUST00000106557	Ccp110	-1182	118710780	23.19	14.7236	6.62	12.3267
2	119972482	119972783	302	*	302	119972607	Promoter (<=1kb)	2	119972699	120027408	54710	1	ENSMUSG00000033902	ENSMUST00000066058	Mapkbp1	0	119972607	15.99	7.61818	4.65045	5.55532
14	61438259	61439192	934	*	934	61438998	Promoter (<=1kb)	14	61365211	61439874	74664	2	ENSMUSG00000021929	ENSMUST00000022496	Kpna3	682	61438998	15.19	7.61818	4.43161	5.55532
11	69876589	69878232	1644	*	1644	69877472	Promoter (<=1kb)	11	69876684	69878018	1335	2	ENSMUSG00000094845	ENSMUST00000178597	Tmem95	0	69877472	38.38	30.9011	10.7779	27.9595
3	82382363	82382947	585	*	585	82382528	Promoter (2-3kb)	3	82380073	82383310	3238	1	ENSMUSG00000033900	ENSMUST00000195793	Map9	2290	82382528	13.59	6.07528	3.99394	4.1203
15	97787317	97787949	633	*	633	97787785	Promoter (2-3kb)	15	97784489	97791247	6759	1	ENSMUSG00000081534	ENSMUST00000229084	Slc48a1	2828	97787785	30.39	21.8898	8.58954	19.2429
13	119789297	119790331	1035	*	1035	119790137	Promoter (<=1kb)	13	119787940	119790701	2762	2	ENSMUSG00000094870	ENSMUST00000223812	Zfp131	370	119790137	31.18	22.9723	8.80838	20.277
13	119791383	119791710	328	*	328	119791534	Promoter (<=1kb)	13	119765188	119790889	25702	2	ENSMUSG00000094870	ENSMUST00000223722	Zfp131	-494	119791534	17.59	8.44714	4.64784	6.34175
13	119788657	119788968	312	*	312	119788671	Promoter (1-2kb)	13	119787940	119790701	2762	2	ENSMUSG00000094870	ENSMUST00000223812	Zfp131	1733	119788671	11.99	4.64907	3.55626	2.7861
2	119203674	119204158	485	*	485	119203752	Intron (ENSMUST00000038439/ENSMUSG00000034278, intron 1 of 10)	2	119208617	119210540	1924	1	ENSMUSG00000068580	ENSMUST00000149036	Zfyve19	-4459	119203752	15.19	7.61818	4.43161	5.55532
2	119204655	119205242	588	*	588	119205169	Intron (ENSMUST00000038439/ENSMUSG00000034278, intron 1 of 10)	2	119208617	119210540	1924	1	ENSMUSG00000068580	ENSMUST00000149036	Zfyve19	-3375	119205169	13.59	6.07528	3.99394	4.1203
3	95117077	95117661	585	*	585	95117548	Promoter (<=1kb)	3	95116526	95119302	2777	1	ENSMUSG00000008958	ENSMUST00000152333	Vps72	551	95117548	13.59	6.07528	3.99394	4.1203
3	95110005	95112901	2897	*	2897	95111222	Promoter (<=1kb)	3	95111022	95123051	12030	1	ENSMUSG00000008958	ENSMUST00000009102	Vps72	0	95111222	50.38	32.6708	8.56255	29.677
14	31251534	31252253	720	*	720	31251759	Promoter (<=1kb)	14	31251538	31259930	8393	1	ENSMUSG00000021901	ENSMUST00000190788	Bap1	0	31251759	27.19	18.7265	7.71419	16.179
14	31250531	31251186	656	*	656	31250940	Promoter (<=1kb)	14	31237696	31251017	13322	2	ENSMUSG00000021902	ENSMUST00000226310	Phf7	0	31250940	23.19	4.6105	2.41886	2.7861
14	32077187	32077884	698	*	698	32077666	Downstream (2-3kb)	14	32082876	32085286	2411	2	ENSMUSG00000021905	ENSMUST00000144149	Dph3	7402	32077666	21.59	12.825	6.18232	10.517
14	32084102	32087842	3741	*	3741	32086140	Promoter (<=1kb)	14	32080566	32085609	5044	2	ENSMUSG00000021905	ENSMUST00000022461	Dph3	0	32086140	48.78	24.3491	6.22201	21.6185
14	32105489	32106153	665	*	665	32105880	Distal Intergenic	14	32100818	32102282	1465	1	ENSMUSG00000021906	ENSMUST00000164396	Oxnad1	4671	32105880	15.19	7.61818	4.43161	5.55532
14	32090697	32091019	323	*	323	32090879	Intron (ENSMUST00000166810/ENSMUSG00000021906, intron 1 of 1)	14	32095399	32102655	7257	1	ENSMUSG00000021906	ENSMUST00000170519	Oxnad1	-4380	32090879	14.39	4.70046	3.07859	2.83337
14	32119901	32120147	247	*	247	32119953	Distal Intergenic	14	32100818	32102282	1465	1	ENSMUSG00000021906	ENSMUST00000164396	Oxnad1	19083	32119953	13.59	6.07528	3.99394	4.1203
14	32120928	32121465	538	*	538	32121245	Distal Intergenic	14	32100818	32102282	1465	1	ENSMUSG00000021906	ENSMUST00000164396	Oxnad1	20110	32121245	22.39	10.6358	4.8646	8.4455
14	32106452	32106900	449	*	449	32106621	Distal Intergenic	14	32100818	32102282	1465	1	ENSMUSG00000021906	ENSMUST00000164396	Oxnad1	5634	32106621	23.19	9.09299	4.03144	6.97604
14	32103394	32104277	884	*	884	32103718	Promoter (2-3kb)	14	32100818	32102282	1465	1	ENSMUSG00000021906	ENSMUST00000164396	Oxnad1	2576	32103718	14.39	6.83306	4.21277	4.83617
14	32107558	32107927	370	*	370	32107671	Distal Intergenic	14	32100818	32102282	1465	1	ENSMUSG00000021906	ENSMUST00000164396	Oxnad1	6740	32107671	26.39	16.4086	6.84676	13.9661
14	32104636	32104942	307	*	307	32104779	Distal Intergenic	14	32100818	32102282	1465	1	ENSMUSG00000021906	ENSMUST00000164396	Oxnad1	3818	32104779	14.39	6.83306	4.21277	4.83617
14	32114806	32115164	359	*	359	32115014	Distal Intergenic	14	32100818	32102282	1465	1	ENSMUSG00000021906	ENSMUST00000164396	Oxnad1	13988	32115014	14.39	6.83306	4.21277	4.83617
14	32126524	32127214	691	*	691	32126649	Distal Intergenic	14	32142023	32158367	16345	1	ENSMUSG00000021907	ENSMUST00000022464	Msmb	-14809	32126649	19.19	11.0028	5.5258	8.76508
14	32135285	32136366	1082	*	1082	32135568	Distal Intergenic	14	32142023	32158367	16345	1	ENSMUSG00000021907	ENSMUST00000022464	Msmb	-5657	32135568	19.19	11.0028	5.5258	8.76508
14	32121898	32125841	3944	*	3944	32123555	Distal Intergenic	14	32142023	32158367	16345	1	ENSMUSG00000021907	ENSMUST00000022464	Msmb	-16182	32123555	41.58	34.4697	11.6533	31.4198
13	93303001	93303655	655	*	655	93303528	Promoter (<=1kb)	13	93303757	93386744	82988	1	ENSMUSG00000007617	ENSMUST00000109494	Homer1	-102	93303528	30.39	21.8898	8.58954	19.2429
4	47415435	47415711	277	*	277	47415656	Distal Intergenic	4	47386216	47411035	24820	1	ENSMUSG00000007613	ENSMUST00000107725	Tgfbr1	29219	47415656	14.39	6.83306	4.21277	4.83617
8	71487280	71488505	1226	*	1226	71487971	Promoter (<=1kb)	8	71488103	71493400	5298	1	ENSMUSG00000007610	ENSMUST00000007754	Gtpbp3	0	71487971	61.57	49.5906	12.3999	46.1194
8	71495004	71499674	4671	*	4671	71499286	3' UTR	8	71489459	71491411	1953	1	ENSMUSG00000007610	ENSMUST00000146551	Gtpbp3	5545	71499286	50.38	43.1346	12.8438	39.834
8	71500011	71500982	972	*	972	71500281	Intron (ENSMUST00000048452/ENSMUSG00000034845, intron 5 of 5)	8	71489459	71491411	1953	1	ENSMUSG00000007610	ENSMUST00000146551	Gtpbp3	10552	71500281	35.18	27.4312	9.90257	24.5895
8	71493769	71494077	309	*	309	71493935	Intron (ENSMUST00000150969/ENSMUSG00000007610, intron 9 of 10)	8	71489459	71491411	1953	1	ENSMUSG00000007610	ENSMUST00000146551	Gtpbp3	4310	71493935	27.19	17.1284	6.92513	14.6593
4	41229139	41229483	345	*	345	41229355	Intron (ENSMUST00000108068/ENSMUSG00000028433, intron 5 of 28)	4	41213776	41213853	78	2	ENSMUSG00000093562	ENSMUST00000177331	Gm23090	-15286	41229355	18.39	5.85583	3.23291	3.93094
4	41219505	41219823	319	*	319	41219701	Intron (ENSMUST00000108068/ENSMUSG00000028433, intron 9 of 28)	4	41213776	41213853	78	2	ENSMUSG00000093562	ENSMUST00000177331	Gm23090	-5652	41219701	14.39	6.17367	3.84823	4.21418
4	41223177	41223716	540	*	540	41223540	Exon (ENSMUST00000108068/ENSMUSG00000028433, exon 8 of 29)	4	41213776	41213853	78	2	ENSMUSG00000093562	ENSMUST00000177331	Gm23090	-9324	41223540	13.59	5.46828	3.64833	3.54923
19	36736196	36737983	1788	*	1788	36737002	Promoter (<=1kb)	19	36731737	36736653	4917	2	ENSMUSG00000067279	ENSMUST00000087321	Ppp1r3c	0	36737002	26.39	11.2515	4.56451	9.00876
9	114567414	114569042	1629	*	1629	114568610	Distal Intergenic	9	114507133	114564369	57237	2	ENSMUSG00000079259	ENSMUST00000111816	Trim71	-3045	114568610	49.58	44.4184	13.8417	41.0758
9	114576588	114577053	466	*	466	114576727	Distal Intergenic	9	114507133	114564369	57237	2	ENSMUSG00000079259	ENSMUST00000111816	Trim71	-12219	114576727	20.79	11.3178	5.65088	9.07346
9	114542824	114562361	19538	*	19538	114561378	Promoter (2-3kb)	9	114507133	114564369	57237	2	ENSMUSG00000079259	ENSMUST00000111816	Trim71	2008	114561378	95.15	104.236	23.4864	99.4599
9	114573507	114573969	463	*	463	114573861	Distal Intergenic	9	114507133	114564369	57237	2	ENSMUSG00000079259	ENSMUST00000111816	Trim71	-9138	114573861	21.59	9.46042	4.51788	7.31429
9	114563024	114563427	404	*	404	114563268	Promoter (<=1kb)	9	114507133	114564369	57237	2	ENSMUSG00000079259	ENSMUST00000111816	Trim71	942	114563268	46.38	28.6849	7.89621	25.8096
9	114563869	114565640	1772	*	1772	114564934	Promoter (<=1kb)	9	114507133	114564369	57237	2	ENSMUSG00000079259	ENSMUST00000111816	Trim71	0	114564934	41.58	23.9089	7.0966	21.1989
9	114538383	114542498	4116	*	4116	114540795	Intron (ENSMUST00000111816/ENSMUSG00000079259, intron 1 of 3)	9	114507133	114564369	57237	2	ENSMUSG00000079259	ENSMUST00000111816	Trim71	21871	114540795	56.77	53.5788	15.8112	49.9809
9	114569382	114571243	1862	*	1862	114569719	Distal Intergenic	9	114507133	114564369	57237	2	ENSMUSG00000079259	ENSMUST00000111816	Trim71	-5013	114569719	32.78	24.068	9.24606	21.3419
9	114574267	114574715	449	*	449	114574382	Distal Intergenic	9	114507133	114564369	57237	2	ENSMUSG00000079259	ENSMUST00000111816	Trim71	-9898	114574382	15.19	6.9063	4.04814	4.9017
9	114565904	114567170	1267	*	1267	114566891	Promoter (1-2kb)	9	114507133	114564369	57237	2	ENSMUSG00000079259	ENSMUST00000111816	Trim71	-1535	114566891	19.19	10.0802	5.04765	7.91978
19	47149562	47149929	368	*	368	47149679	Downstream (1-2kb)	19	47141035	47144174	3140	2	ENSMUSG00000079258	ENSMUST00000111813	Calhm1	-5388	47149679	14.39	6.83306	4.21277	4.83617
19	47150379	47150663	285	*	285	47150599	Downstream (<1kb)	19	47141035	47144174	3140	2	ENSMUSG00000079258	ENSMUST00000111813	Calhm1	-6205	47150599	13.59	6.07528	3.99394	4.1203
2	74731508	74732040	533	*	533	74731606	Promoter (<=1kb)	2	74732913	74744214	11302	1	ENSMUSG00000079277	ENSMUST00000144544	Hoxd3	-873	74731606	15.19	7.61818	4.43161	5.55532
16	3897058	3897349	292	*	292	3897244	Promoter (<=1kb)	16	3898233	3919486	21254	1	ENSMUSG00000093575	ENSMUST00000146935	Gm20695	-884	3897244	12.79	5.34661	3.7751	3.43225
6	120038908	120040620	1713	*	1713	120039596	Promoter (<=1kb)	6	119923969	120038672	114704	2	ENSMUSG00000045962	ENSMUST00000060043	Wnk1	-236	120039596	47.18	41.8761	13.1852	38.6033
6	120043272	120043611	340	*	340	120043370	Distal Intergenic	6	119923969	120038672	114704	2	ENSMUSG00000045962	ENSMUST00000060043	Wnk1	-4600	120043370	14.39	6.83306	4.21277	4.83617
6	120033297	120037777	4481	*	4481	120037421	Promoter (<=1kb)	6	119924621	120037659	113039	2	ENSMUSG00000045962	ENSMUST00000088646	Wnk1	0	120037421	46.38	32.8153	9.47545	29.8185
6	120062460	120063958	1499	*	1499	120063809	Distal Intergenic	6	119923969	120038672	114704	2	ENSMUSG00000045962	ENSMUST00000060043	Wnk1	-23788	120063809	27.99	18.7265	7.93303	16.179
6	119924622	119925462	841	*	841	119924633	Promoter (1-2kb)	6	119923969	119927261	3293	2	ENSMUSG00000045962	ENSMUST00000159903	Wnk1	1799	119924633	15.99	3.2932	2.42745	1.60507
6	120061392	120061720	329	*	329	120061478	Distal Intergenic	6	119923969	120038672	114704	2	ENSMUSG00000045962	ENSMUST00000060043	Wnk1	-22720	120061478	13.59	4.11731	2.91867	2.3328
14	74732310	74732886	577	*	577	74732458	Promoter (<=1kb)	14	74732319	74742598	10280	1	ENSMUSG00000021996	ENSMUST00000177445	Esd	0	74732458	25.59	16.6926	7.27651	14.2316
14	74731737	74732066	330	*	330	74731934	Promoter (<=1kb)	14	74732297	74750765	18469	1	ENSMUSG00000021996	ENSMUST00000022573	Esd	-231	74731934	27.19	17.3804	7.04667	14.9036
16	94855869	94856129	261	*	261	94856020	Promoter (<=1kb)	16	94822532	94856690	34159	2	ENSMUSG00000043301	ENSMUST00000165538	Kcnj6	561	94856020	16.79	8.42906	4.86929	6.32725
14	75175873	75176158	286	*	286	75176006	Promoter (<=1kb)	14	75176208	75198142	21935	1	ENSMUSG00000021998	ENSMUST00000149883	Lcp1	-50	75176006	12.79	4.8651	3.49102	2.99073
12	3392909	3393802	894	*	894	3393232	Intron (ENSMUST00000220210/ENSMUSG00000020668, intron 6 of 8)	12	3387381	3404933	17553	1	ENSMUSG00000020668	ENSMUST00000219895	Kif3c	5528	3393232	27.19	17.3804	7.04667	14.9036
12	3392385	3392623	239	*	239	3392513	Intron (ENSMUST00000220210/ENSMUSG00000020668, intron 6 of 8)	12	3387381	3404933	17553	1	ENSMUSG00000020668	ENSMUST00000219895	Kif3c	5004	3392513	11.19	4.64907	3.33742	2.7861
11	55030835	55032324	1490	*	1490	55031463	Promoter (1-2kb)	11	54990950	55033415	42466	2	ENSMUSG00000018340	ENSMUST00000148298	Anxa6	1091	55031463	23.99	14.7236	6.83884	12.3267
11	55025367	55027151	1785	*	1785	55026768	Intron (ENSMUST00000102727/ENSMUSG00000018340, intron 1 of 24)	11	54990950	55033415	42466	2	ENSMUSG00000018340	ENSMUST00000148298	Anxa6	6264	55026768	23.99	5.42882	2.77647	3.514
11	55034290	55034826	537	*	537	55034750	Promoter (<=1kb)	11	54979108	55033445	54338	2	ENSMUSG00000018340	ENSMUST00000108883	Anxa6	-845	55034750	15.99	6.9063	4.24804	4.9017
11	54997994	54999972	1979	*	1979	54998835	Exon (ENSMUST00000102727/ENSMUSG00000018340, exon 13 of 25)	11	54990950	55033415	42466	2	ENSMUSG00000018340	ENSMUST00000148298	Anxa6	33443	54998835	27.99	18.7265	7.93303	16.179
11	55032674	55033959	1286	*	1286	55033313	Promoter (<=1kb)	11	54979108	55033445	54338	2	ENSMUSG00000018340	ENSMUST00000102727	Anxa6	0	55033313	35.18	26.3688	9.38349	23.5714
11	55022165	55023891	1727	*	1727	55023809	Intron (ENSMUST00000102727/ENSMUSG00000018340, intron 1 of 24)	11	54990950	55033415	42466	2	ENSMUSG00000018340	ENSMUST00000148298	Anxa6	9524	55023809	23.19	6.41011	3.02358	4.44684
11	116076148	116080393	4246	*	4246	116078309	Promoter (<=1kb)	11	116062095	116077750	15656	2	ENSMUSG00000057948	ENSMUST00000106450	Unc13d	0	116078309	55.97	52.2465	15.5924	48.6824
19	6397203	6398181	979	*	979	6397722	Promoter (<=1kb)	19	6397495	6398291	797	1	ENSMUSG00000032648	ENSMUST00000139775	Pygm	0	6397722	15.19	4.1611	2.69876	2.36445
19	6389580	6390554	975	*	975	6389782	Promoter (2-3kb)	19	6392711	6394184	1474	1	ENSMUSG00000032648	ENSMUST00000142755	Pygm	-2157	6389782	18.39	9.59967	5.02878	7.45122
X	101532823	101533492	670	*	670	101532951	Promoter (<=1kb)	20	101532759	101601034	68276	1	ENSMUSG00000031314	ENSMUST00000143908	Taf1	64	101532951	36.78	28.5764	10.3402	25.7051
X	101528003	101531992	3990	*	3990	101528245	Promoter (<=1kb)	20	101532734	101601034	68301	1	ENSMUSG00000031314	ENSMUST00000118878	Taf1	-742	101528245	25.59	7.54459	3.32343	5.52746
X	101525521	101526307	787	*	787	101526136	Distal Intergenic	20	101532734	101601034	68301	1	ENSMUSG00000031314	ENSMUST00000118878	Taf1	-6427	101526136	14.39	6.83306	4.21277	4.83617
X	101526902	101527445	544	*	544	101527375	Distal Intergenic	20	101532734	101601034	68301	1	ENSMUSG00000031314	ENSMUST00000118878	Taf1	-5289	101527375	11.19	4.64907	3.33742	2.7861
19	6975388	6977650	2263	*	2263	6975872	Promoter (<=1kb)	19	6975048	6977324	2277	1	ENSMUSG00000056612	ENSMUST00000070850	Ppp1r14b	340	6975872	43.98	36.9001	12.3098	33.7711
19	6974408	6974862	455	*	455	6974602	Promoter (<=1kb)	19	6975048	6977324	2277	1	ENSMUSG00000056612	ENSMUST00000070850	Ppp1r14b	-186	6974602	67.97	68.7061	18.8749	64.7046
19	6972298	6972537	240	*	240	6972379	Promoter (2-3kb)	19	6975048	6977324	2277	1	ENSMUSG00000056612	ENSMUST00000070850	Ppp1r14b	-2511	6972379	12.79	5.34661	3.7751	3.43225
4	124703501	124704238	738	*	738	124703642	Promoter (2-3kb)	4	124700720	124708611	7892	1	ENSMUSG00000032643	ENSMUST00000038684	Fhl3	2781	124703642	23.99	11.0053	4.99765	8.76508
X	101419606	101420627	1022	*	1022	101419655	Promoter (<=1kb)	20	101404384	101419798	15415	2	ENSMUSG00000031310	ENSMUST00000117901	Zmym3	0	101419655	17.59	9.26428	5.08813	7.12261
X	101396916	101398879	1964	*	1964	101397071	Distal Intergenic	20	101405979	101409734	3756	2	ENSMUSG00000031310	ENSMUST00000155040	Zmym3	10855	101397071	30.39	21.8898	8.58954	19.2429
X	101429678	101431173	1496	*	1496	101429909	Promoter (<=1kb)	20	101429735	101442431	12697	1	ENSMUSG00000031311	ENSMUST00000126019	Nono	0	101429909	51.97	46.9952	14.4982	43.5767
X	101434311	101434918	608	*	608	101434334	Intron (ENSMUST00000147708/ENSMUSG00000031311, intron 2 of 3)	20	101429735	101442431	12697	1	ENSMUSG00000031311	ENSMUST00000126019	Nono	4576	101434334	13.59	6.07528	3.99394	4.1203
X	101435175	101435439	265	*	265	101435371	Intron (ENSMUST00000147708/ENSMUSG00000031311, intron 2 of 3)	20	101429735	101442431	12697	1	ENSMUSG00000031311	ENSMUST00000126019	Nono	5440	101435371	11.19	4.64907	3.33742	2.7861
X	101431469	101432799	1331	*	1331	101431851	Promoter (1-2kb)	20	101429735	101442431	12697	1	ENSMUSG00000031311	ENSMUST00000126019	Nono	1734	101431851	19.99	11.0028	5.74464	8.76508
X	101428210	101429422	1213	*	1213	101429303	Promoter (<=1kb)	20	101429318	101439621	10304	1	ENSMUSG00000031311	ENSMUST00000147708	Nono	0	101429303	19.19	11.0028	5.5258	8.76508
X	101433133	101433573	441	*	441	101433286	Intron (ENSMUST00000147708/ENSMUSG00000031311, intron 2 of 3)	20	101429735	101442431	12697	1	ENSMUSG00000031311	ENSMUST00000126019	Nono	3398	101433286	14.39	6.83306	4.21277	4.83617
6	134889481	134890222	742	*	742	134889614	Promoter (1-2kb)	6	134869157	134887832	18676	2	ENSMUSG00000032641	ENSMUST00000066107	Gpr19	-1649	134889614	22.39	6.99766	3.34129	4.99146
6	134896797	134900510	3714	*	3714	134898608	Promoter (<=1kb)	6	134869093	134897815	28723	2	ENSMUSG00000032641	ENSMUST00000165392	Gpr19	0	134898608	76.76	61.4839	12.9604	57.6857
6	134886768	134889234	2467	*	2467	134887751	Promoter (<=1kb)	6	134869157	134887832	18676	2	ENSMUSG00000032641	ENSMUST00000066107	Gpr19	0	134887751	33.58	12.6807	4.32294	10.3957
17	22314919	22315178	260	*	260	22315035	Distal Intergenic	17	22337989	22361400	23412	2	ENSMUSG00000033972	ENSMUST00000115535	Zfp944	46222	22315035	35.18	25.6604	9.04568	22.8885
17	22360595	22360955	361	*	361	22360799	Promoter (<=1kb)	17	22337989	22361400	23412	2	ENSMUSG00000033972	ENSMUST00000115535	Zfp944	445	22360799	15.99	3.2932	2.42745	1.60507
5	151645368	151645726	359	*	359	151645434	Promoter (<=1kb)	5	151642821	151644762	1942	2	ENSMUSG00000033970	ENSMUST00000156667	Rfc3	-606	151645434	15.19	7.61818	4.43161	5.55532
5	151650777	151651255	479	*	479	151651103	Promoter (<=1kb)	5	151642756	151651242	8487	2	ENSMUSG00000033970	ENSMUST00000038131	Rfc3	0	151651103	32.78	13.7817	4.82627	11.4364
14	60740419	60741931	1513	*	1513	60741526	Intron (ENSMUST00000160973/ENSMUSG00000021990, intron 4 of 12)	14	60732906	60764549	31644	1	ENSMUSG00000021990	ENSMUST00000162945	Spata13	7513	60741526	22.39	13.7652	6.40116	11.4207
14	60734678	60739113	4436	*	4436	60736664	Promoter (1-2kb)	14	60732906	60764549	31644	1	ENSMUSG00000021990	ENSMUST00000162945	Spata13	1772	60736664	36.78	19.3873	6.29699	16.827
14	60637019	60637497	479	*	479	60637240	Promoter (2-3kb)	14	60634755	60690893	56139	1	ENSMUSG00000021990	ENSMUST00000159135	Spata13	2264	60637240	11.19	4.64907	3.33742	2.7861
14	60739609	60740169	561	*	561	60739684	Intron (ENSMUST00000160973/ENSMUSG00000021990, intron 4 of 12)	14	60732906	60764549	31644	1	ENSMUSG00000021990	ENSMUST00000162945	Spata13	6703	60739684	19.19	11.0028	5.5258	8.76508
14	60637739	60638093	355	*	355	60637853	Promoter (2-3kb)	14	60634755	60690893	56139	1	ENSMUSG00000021990	ENSMUST00000159135	Spata13	2984	60637853	13.59	5.46828	3.64833	3.54923
14	60634744	60636718	1975	*	1975	60635435	Promoter (<=1kb)	14	60634755	60690893	56139	1	ENSMUSG00000021990	ENSMUST00000159135	Spata13	0	60635435	19.19	6.46191	3.3651	4.49514
14	60727024	60728548	1525	*	1525	60727674	Intron (ENSMUST00000160973/ENSMUSG00000021990, intron 4 of 12)	14	60732906	60764549	31644	1	ENSMUSG00000021990	ENSMUST00000162945	Spata13	-4358	60727674	23.99	14.7236	6.83884	12.3267
14	60644054	60644353	300	*	300	60644089	Intron (ENSMUST00000159169/ENSMUSG00000021990, intron 1 of 1)	14	60634755	60690893	56139	1	ENSMUSG00000021990	ENSMUST00000159135	Spata13	9299	60644089	15.19	7.61818	4.43161	5.55532
14	60634157	60634502	346	*	346	60634236	Promoter (<=1kb)	14	60634243	60764549	130307	1	ENSMUSG00000021990	ENSMUST00000160973	Spata13	0	60634236	21.59	9.46042	4.51788	7.31429
14	60732685	60733725	1041	*	1041	60733241	Promoter (<=1kb)	14	60732906	60764549	31644	1	ENSMUSG00000021990	ENSMUST00000162945	Spata13	0	60733241	17.59	9.26428	5.08813	7.12261
14	60723925	60724259	335	*	335	60724014	Intron (ENSMUST00000160973/ENSMUSG00000021990, intron 4 of 12)	14	60732906	60764549	31644	1	ENSMUSG00000021990	ENSMUST00000162945	Spata13	-8647	60724014	14.39	6.83306	4.21277	4.83617
14	60645454	60646001	548	*	548	60645790	Intron (ENSMUST00000159169/ENSMUSG00000021990, intron 1 of 1)	14	60634755	60690893	56139	1	ENSMUSG00000021990	ENSMUST00000159135	Spata13	10699	60645790	12.79	5.34661	3.7751	3.43225
8	11556845	11558022	1178	*	1178	11557869	Promoter (<=1kb)	8	11558196	11563249	5054	1	ENSMUSG00000045969	ENSMUST00000210041	Ing1	-174	11557869	76.76	81.6607	21.2822	77.3469
8	11558449	11558931	483	*	483	11558598	Promoter (<=1kb)	8	11558429	11563250	4822	1	ENSMUSG00000045969	ENSMUST00000209565	Ing1	20	11558598	36.78	28.5764	10.3402	25.7051
8	11554146	11555850	1705	*	1705	11555621	Promoter (<=1kb)	8	11555571	11563250	7680	1	ENSMUSG00000045969	ENSMUST00000211007	Ing1	0	11555621	102.35	88.5027	15.3978	84.0402
8	11564213	11564494	282	*	282	11564399	Distal Intergenic	8	11558429	11563250	4822	1	ENSMUSG00000045969	ENSMUST00000209565	Ing1	5784	11564399	15.19	7.61818	4.43161	5.55532
8	11565201	11565543	343	*	343	11565367	Distal Intergenic	8	11558429	11563250	4822	1	ENSMUSG00000045969	ENSMUST00000209565	Ing1	6772	11565367	15.99	5.31046	3.39843	3.4232
12	3959531	3960795	1265	*	1265	3960183	3' UTR	12	3954970	3958260	3291	1	ENSMUSG00000020660	ENSMUST00000220006	Pomc	4561	3960183	57.57	41.1007	10.1687	37.8642
12	3870912	3873075	2164	*	2164	3871058	Exon (ENSMUST00000172719/ENSMUSG00000020661, exon 5 of 6)	12	3866191	3876062	9872	1	ENSMUSG00000020661	ENSMUST00000173197	Dnmt3a	4721	3871058	35.18	18.5163	6.03046	16.0027
12	3894632	3894952	321	*	321	3894747	Promoter (<=1kb)	12	3894824	3895676	853	1	ENSMUSG00000020661	ENSMUST00000172879	Dnmt3a	0	3894747	10.39	3.53412	2.84873	1.80027
12	3889180	3890487	1308	*	1308	3890243	Promoter (1-2kb)	12	3891728	3907842	16115	1	ENSMUSG00000020661	ENSMUST00000172689	Dnmt3a	-1241	3890243	27.19	18.7265	7.71419	16.179
12	3884090	3888165	4076	*	4076	3884981	Promoter (<=1kb)	12	3885449	3896121	10673	1	ENSMUSG00000020661	ENSMUST00000174102	Dnmt3a	0	3884981	27.19	18.7265	7.71419	16.179
12	3878402	3878755	354	*	354	3878626	Intron (ENSMUST00000020991/ENSMUSG00000020661, intron 6 of 22)	12	3885449	3896121	10673	1	ENSMUSG00000020661	ENSMUST00000174102	Dnmt3a	-6694	3878626	16.79	5.55418	3.3671	3.63445
12	3877392	3878082	691	*	691	3877653	Intron (ENSMUST00000020991/ENSMUSG00000020661, intron 6 of 22)	12	3885449	3896121	10673	1	ENSMUSG00000020661	ENSMUST00000174102	Dnmt3a	-7367	3877653	21.59	12.2072	5.85825	9.92936
12	3906886	3907492	607	*	607	3906954	Promoter (<=1kb)	12	3906816	3908547	1732	1	ENSMUSG00000020661	ENSMUST00000172913	Dnmt3a	70	3906954	16.79	5.94583	3.55835	4.01661
12	3896381	3897255	875	*	875	3896448	Promoter (<=1kb)	12	3897420	3899685	2266	1	ENSMUSG00000020661	ENSMUST00000174272	Dnmt3a	-165	3896448	16.79	5.25107	3.22198	3.37156
12	3906103	3906379	277	*	277	3906251	Promoter (<=1kb)	12	3906816	3908547	1732	1	ENSMUSG00000020661	ENSMUST00000172913	Dnmt3a	-437	3906251	13.59	4.96257	3.36873	3.0862
12	3891856	3893586	1731	*	1731	3892378	Promoter (<=1kb)	12	3891744	3914443	22700	1	ENSMUSG00000020661	ENSMUST00000111186	Dnmt3a	112	3892378	55.97	37.8412	9.49542	34.6978
12	3890795	3891500	706	*	706	3891270	Promoter (<=1kb)	12	3891728	3907842	16115	1	ENSMUSG00000020661	ENSMUST00000172689	Dnmt3a	-228	3891270	34.38	26.2978	9.68373	23.5022
15	100500497	100500786	290	*	290	100500745	Intron (ENSMUST00000231174/ENSMUSG00000009733, intron 3 of 3)	15	100479570	100495488	15919	2	ENSMUSG00000044636	ENSMUST00000061457	Csrnp2	-5009	100500745	11.99	4.64907	3.55626	2.7861
15	100485991	100487050	1060	*	1060	100486606	Intron (ENSMUST00000061457/ENSMUSG00000044636, intron 3 of 4)	15	100479570	100495488	15919	2	ENSMUSG00000044636	ENSMUST00000061457	Csrnp2	8438	100486606	20.79	10.9285	5.44745	8.73168
15	100487909	100489555	1647	*	1647	100488220	Exon (ENSMUST00000061457/ENSMUSG00000044636, exon 2 of 5)	15	100479570	100495488	15919	2	ENSMUSG00000044636	ENSMUST00000061457	Csrnp2	5933	100488220	19.19	11.0028	5.5258	8.76508
14	60838728	60839270	543	*	543	60838776	Intron (ENSMUST00000063562/ENSMUSG00000021993, intron 14 of 18)	14	60784638	60864738	80101	1	ENSMUSG00000021993	ENSMUST00000223709	Mipep	54090	60838776	14.39	6.83306	4.21277	4.83617
12	113139273	113140000	728	*	728	113139656	Promoter (<=1kb)	12	113140236	113145506	5271	1	ENSMUSG00000006356	ENSMUST00000084882	Crip2	-236	113139656	19.99	10.9693	5.72626	8.76508
11	83942139	83942547	409	*	409	83942278	Promoter (<=1kb)	11	83942062	83963088	21027	1	ENSMUSG00000020677	ENSMUST00000049257	Ddx52	77	83942278	35.98	27.4312	10.1214	24.5895
11	83865672	83866257	586	*	586	83865819	Intron (ENSMUST00000021016/ENSMUSG00000020679, intron 4 of 8)	11	83852960	83905819	52860	1	ENSMUSG00000020679	ENSMUST00000108113	Hnf1b	12712	83865819	19.99	11.0028	5.74464	8.76508
11	83892454	83892696	243	*	243	83892510	Intron (ENSMUST00000021016/ENSMUSG00000020679, intron 6 of 8)	11	83852960	83905819	52860	1	ENSMUSG00000020679	ENSMUST00000108113	Hnf1b	39494	83892510	11.19	4.64907	3.33742	2.7861
11	83891035	83891395	361	*	361	83891251	Intron (ENSMUST00000021016/ENSMUSG00000020679, intron 6 of 8)	11	83852960	83905819	52860	1	ENSMUSG00000020679	ENSMUST00000108113	Hnf1b	38075	83891251	15.19	7.61818	4.43161	5.55532
8	90833884	90835521	1638	*	1638	90834366	Intron (ENSMUST00000048665/ENSMUSG00000056608, intron 1 of 39)	8	90828856	90850181	21326	1	ENSMUSG00000056608	ENSMUST00000209531	Chd9	5028	90834366	42.38	22.6598	6.46293	19.9991
8	90823887	90832538	8652	*	8652	90828580	Promoter (<=1kb)	8	90828352	91054516	226165	1	ENSMUSG00000056608	ENSMUST00000048665	Chd9	0	90828580	116.74	120.517	22.2829	115.478
8	90849246	90849860	615	*	615	90849744	Promoter (<=1kb)	8	90849667	90872090	22424	1	ENSMUSG00000056608	ENSMUST00000211795	Chd9	0	90849744	15.19	7.61818	4.43161	5.55532
8	90957437	90957796	360	*	360	90957445	Promoter (2-3kb)	8	90955435	90990632	35198	1	ENSMUSG00000056608	ENSMUST00000209341	Chd9	2002	90957445	11.99	3.03847	2.59882	1.35848
8	91019158	91019844	687	*	687	91019597	Intron (ENSMUST00000048665/ENSMUSG00000056608, intron 25 of 39)	8	90991563	90994847	3285	1	ENSMUSG00000056608	ENSMUST00000211552	Chd9	27595	91019597	21.59	12.825	6.18232	10.517
8	90923544	90923867	324	*	324	90923833	Intron (ENSMUST00000048665/ENSMUSG00000056608, intron 2 of 39)	8	90932344	91052663	120320	1	ENSMUSG00000056608	ENSMUST00000209203	Chd9	-8477	90923833	15.99	7.61818	4.65045	5.55532
8	90947129	90947385	257	*	257	90947308	Intron (ENSMUST00000048665/ENSMUSG00000056608, intron 3 of 39)	8	90954958	91006545	51588	1	ENSMUSG00000056608	ENSMUST00000210947	Chd9	-7573	90947308	11.99	4.34612	3.36984	2.5444
8	90839231	90842164	2934	*	2934	90839984	Intron (ENSMUST00000048665/ENSMUSG00000056608, intron 1 of 39)	8	90849667	90872090	22424	1	ENSMUSG00000056608	ENSMUST00000211795	Chd9	-7503	90839984	28.79	17.1842	6.87578	14.7145
8	90932851	90933354	504	*	504	90933124	Promoter (<=1kb)	8	90932344	91052663	120320	1	ENSMUSG00000056608	ENSMUST00000209423	Chd9	507	90933124	19.99	6.46191	3.49837	4.49514
8	90944030	90944275	246	*	246	90944267	Intron (ENSMUST00000048665/ENSMUSG00000056608, intron 3 of 39)	8	90954958	91006545	51588	1	ENSMUSG00000056608	ENSMUST00000210947	Chd9	-10683	90944267	11.99	4.64907	3.55626	2.7861
8	90909128	90909797	670	*	670	90909289	Promoter (<=1kb)	8	90908614	90976950	68337	1	ENSMUSG00000056608	ENSMUST00000211403	Chd9	514	90909289	41.58	34.4697	11.6533	31.4198
8	90910198	90911696	1499	*	1499	90910851	Promoter (1-2kb)	8	90908614	90976950	68337	1	ENSMUSG00000056608	ENSMUST00000211403	Chd9	1584	90910851	20.79	7.09102	3.63163	5.08266
8	91018101	91018624	524	*	524	91018278	Intron (ENSMUST00000048665/ENSMUSG00000056608, intron 25 of 39)	8	90991563	90994847	3285	1	ENSMUSG00000056608	ENSMUST00000211552	Chd9	26538	91018278	18.39	7.28745	3.8782	5.27392
8	90914757	90915055	299	*	299	90914995	Intron (ENSMUST00000048665/ENSMUSG00000056608, intron 2 of 39)	8	90908614	90976950	68337	1	ENSMUSG00000056608	ENSMUST00000211403	Chd9	6143	90914995	12.79	5.34661	3.7751	3.43225
8	90924150	90924523	374	*	374	90924461	Intron (ENSMUST00000048665/ENSMUSG00000056608, intron 2 of 39)	8	90932344	91052663	120320	1	ENSMUSG00000056608	ENSMUST00000209203	Chd9	-7821	90924461	16.79	8.42906	4.86929	6.32725
8	90953522	90957006	3485	*	3485	90955128	Promoter (<=1kb)	8	90954958	91006545	51588	1	ENSMUSG00000056608	ENSMUST00000210947	Chd9	0	90955128	79.96	72.4051	16.1922	68.3239
8	90835930	90836203	274	*	274	90835969	Intron (ENSMUST00000048665/ENSMUSG00000056608, intron 1 of 39)	8	90828856	90850181	21326	1	ENSMUSG00000056608	ENSMUST00000209531	Chd9	7074	90835969	10.39	3.53412	2.84873	1.80027
8	90935582	90935887	306	*	306	90935756	Intron (ENSMUST00000048665/ENSMUSG00000056608, intron 3 of 39)	8	90932344	91052663	120320	1	ENSMUSG00000056608	ENSMUST00000209423	Chd9	3238	90935756	15.19	6.9063	4.04814	4.9017
8	90832938	90833605	668	*	668	90833351	Intron (ENSMUST00000048665/ENSMUSG00000056608, intron 1 of 39)	8	90828856	90850181	21326	1	ENSMUSG00000056608	ENSMUST00000209531	Chd9	4082	90833351	49.58	44.4184	13.8417	41.0758
8	90939752	90940116	365	*	365	90939947	Intron (ENSMUST00000048665/ENSMUSG00000056608, intron 3 of 39)	8	90932344	91052663	120320	1	ENSMUSG00000056608	ENSMUST00000209423	Chd9	7408	90939947	16.79	7.96927	4.61405	5.89847
8	91003458	91004072	615	*	615	91003724	Intron (ENSMUST00000048665/ENSMUSG00000056608, intron 18 of 39)	8	90991563	90994847	3285	1	ENSMUSG00000056608	ENSMUST00000211552	Chd9	11895	91003724	12.79	5.34661	3.7751	3.43225
8	90964409	90964741	333	*	333	90964678	Intron (ENSMUST00000048665/ENSMUSG00000056608, intron 4 of 39)	8	90955435	90990632	35198	1	ENSMUSG00000056608	ENSMUST00000209341	Chd9	8974	90964678	15.19	6.72989	3.95519	4.75707
8	90940670	90940931	262	*	262	90940756	Intron (ENSMUST00000048665/ENSMUSG00000056608, intron 3 of 39)	8	90932344	91052663	120320	1	ENSMUSG00000056608	ENSMUST00000209423	Chd9	8326	90940756	11.19	4.64907	3.33742	2.7861
8	90930868	90931228	361	*	361	90930972	Promoter (1-2kb)	8	90932344	91052663	120320	1	ENSMUSG00000056608	ENSMUST00000209203	Chd9	-1116	90930972	13.59	6.00864	3.95548	4.07911
X	103356603	103357055	453	*	453	103356800	Promoter (<=1kb)	20	103356476	103396092	39617	1	ENSMUSG00000031327	ENSMUST00000116547	Chic1	127	103356800	31.98	21.4139	8.24608	18.79
X	74244969	74246430	1462	*	1462	74246299	Promoter (<=1kb)	20	74223461	74246398	22938	2	ENSMUSG00000031328	ENSMUST00000144429	Flna	0	74246299	35.98	27.4312	10.1214	24.5895
X	74234927	74236104	1178	*	1178	74235859	Promoter (<=1kb)	20	74230696	74235962	5267	2	ENSMUSG00000031328	ENSMUST00000130203	Flna	0	74235859	15.19	4.1611	2.69876	2.36445
X	74224829	74225521	693	*	693	74225154	Promoter (<=1kb)	20	74224810	74226479	1670	2	ENSMUSG00000031328	ENSMUST00000156766	Flna	958	74225154	15.99	6.9063	4.24804	4.9017
X	74231995	74232395	401	*	401	74232039	Promoter (1-2kb)	20	74228380	74230570	2191	2	ENSMUSG00000031328	ENSMUST00000127463	Flna	-1425	74232039	15.19	7.61818	4.43161	5.55532
X	74246755	74247076	322	*	322	74247009	Promoter (<=1kb)	20	74223541	74246555	23015	2	ENSMUSG00000031328	ENSMUST00000033699	Flna	-200	74247009	18.39	4.75456	2.77014	2.88528
X	74243983	74244685	703	*	703	74244505	Promoter (1-2kb)	20	74223789	74246364	22576	2	ENSMUSG00000031328	ENSMUST00000130007	Flna	1679	74244505	40.78	33.2696	11.4344	30.2533
X	74223613	74223924	312	*	312	74223706	Promoter (2-3kb)	20	74224810	74226479	1670	2	ENSMUSG00000031328	ENSMUST00000156766	Flna	2555	74223706	23.19	14.7236	6.62	12.3267
5	150195534	150196741	1208	*	1208	150196015	Promoter (<=1kb)	5	150196466	150340420	143955	1	ENSMUSG00000056602	ENSMUST00000202600	Fry	0	150196015	20.79	11.9039	5.96348	9.63125
5	150118932	150119304	373	*	373	150119167	Promoter (<=1kb)	5	150118667	150349005	230339	1	ENSMUSG00000056602	ENSMUST00000203000	Fry	265	150119167	21.59	11.7967	5.64735	9.54478
5	150118186	150118502	317	*	317	150118275	Promoter (<=1kb)	5	150118645	150340445	221801	1	ENSMUSG00000056602	ENSMUST00000200960	Fry	-143	150118275	15.99	6.9063	4.24804	4.9017
5	150290657	150291104	448	*	448	150290797	Intron (ENSMUST00000200960/ENSMUSG00000056602, intron 2 of 4)	5	150295388	150390858	95471	1	ENSMUSG00000056602	ENSMUST00000202841	Fry	-4284	150290797	13.59	3.15615	2.43222	1.47259
5	150110693	150112167	1475	*	1475	150111735	Distal Intergenic	5	150118645	150340445	221801	1	ENSMUSG00000056602	ENSMUST00000200960	Fry	-6478	150111735	23.19	13.5895	6.04716	11.264
11	118143517	118143779	263	*	263	118143579	Intron (ENSMUST00000100181/ENSMUSG00000017132, intron 12 of 13)	11	118023076	118130634	107559	2	ENSMUSG00000033987	ENSMUST00000132685	Dnah17	-12883	118143579	17.59	9.26428	5.08813	7.12261
11	118075089	118075418	330	*	330	118075149	Intron (ENSMUST00000084803/ENSMUSG00000033987, intron 44 of 80)	11	118083730	118089194	5465	2	ENSMUSG00000033987	ENSMUST00000217584	Dnah17	13776	118075149	13.59	5.92101	3.90509	3.99499
11	118139325	118140124	800	*	800	118139828	Intron (ENSMUST00000100181/ENSMUSG00000017132, intron 12 of 13)	11	118023076	118130634	107559	2	ENSMUSG00000033987	ENSMUST00000132685	Dnah17	-8691	118139828	18.39	10.1226	5.30697	7.94125
11	118140385	118141725	1341	*	1341	118140608	Intron (ENSMUST00000100181/ENSMUSG00000017132, intron 12 of 13)	11	118023076	118130634	107559	2	ENSMUSG00000033987	ENSMUST00000132685	Dnah17	-9751	118140608	34.38	17.6571	5.89719	15.1781
11	118144710	118144956	247	*	247	118144868	Intron (ENSMUST00000100181/ENSMUSG00000017132, intron 12 of 13)	11	118023076	118130634	107559	2	ENSMUSG00000033987	ENSMUST00000132685	Dnah17	-14076	118144868	14.39	6.83306	4.21277	4.83617
11	118145850	118146130	281	*	281	118145986	Intron (ENSMUST00000100181/ENSMUSG00000017132, intron 12 of 13)	11	118023076	118130634	107559	2	ENSMUSG00000033987	ENSMUST00000132685	Dnah17	-15216	118145986	12.79	5.34661	3.7751	3.43225
11	118142493	118143007	515	*	515	118142705	Intron (ENSMUST00000100181/ENSMUSG00000017132, intron 12 of 13)	11	118023076	118130634	107559	2	ENSMUSG00000033987	ENSMUST00000132685	Dnah17	-11859	118142705	19.99	11.0028	5.74464	8.76508
4	86574556	86577306	2751	*	2751	86575541	Promoter (<=1kb)	4	86575668	86577285	1618	1	ENSMUSG00000070934	ENSMUST00000091064	Rraga	0	86575541	42.38	30.5302	9.49217	27.6108
4	116777912	116778628	717	*	717	116778032	Intron (ENSMUST00000045542/ENSMUSG00000033985, intron 4 of 10)	4	116771763	116802263	30501	1	ENSMUSG00000033985	ENSMUST00000142529	Tesk2	6149	116778032	16.79	5.94583	3.55835	4.01661
4	116763547	116763785	239	*	239	116763624	Intron (ENSMUST00000045542/ENSMUSG00000033985, intron 3 of 10)	4	116771763	116802263	30501	1	ENSMUSG00000033985	ENSMUST00000142529	Tesk2	-7978	116763624	11.99	4.64907	3.55626	2.7861
4	116773306	116773632	327	*	327	116773338	Promoter (1-2kb)	4	116771763	116802263	30501	1	ENSMUSG00000033985	ENSMUST00000142529	Tesk2	1543	116773338	11.19	4.64907	3.33742	2.7861
4	116787914	116788171	258	*	258	116788006	Intron (ENSMUST00000045542/ENSMUSG00000033985, intron 4 of 10)	4	116771763	116802263	30501	1	ENSMUSG00000033985	ENSMUST00000142529	Tesk2	16151	116788006	13.59	6.07528	3.99394	4.1203
4	116738062	116738365	304	*	304	116738167	Intron (ENSMUST00000124628/ENSMUSG00000028689, intron 4 of 4)	4	116741683	116804102	62420	1	ENSMUSG00000033985	ENSMUST00000106456	Tesk2	-3318	116738167	17.59	3.44155	2.32392	1.71506
4	116776678	116776932	255	*	255	116776813	Intron (ENSMUST00000045542/ENSMUSG00000033985, intron 4 of 10)	4	116771763	116802263	30501	1	ENSMUSG00000033985	ENSMUST00000142529	Tesk2	4915	116776813	18.39	9.59967	5.02878	7.45122
4	116772098	116772987	890	*	890	116772185	Promoter (<=1kb)	4	116771763	116802263	30501	1	ENSMUSG00000033985	ENSMUST00000142529	Tesk2	335	116772185	11.99	4.14638	3.24853	2.35244
4	116785878	116786209	332	*	332	116786019	Intron (ENSMUST00000045542/ENSMUSG00000033985, intron 4 of 10)	4	116771763	116802263	30501	1	ENSMUSG00000033985	ENSMUST00000142529	Tesk2	14115	116786019	17.59	8.24428	4.54113	6.16564
4	116769469	116769987	519	*	519	116769794	Promoter (1-2kb)	4	116771763	116802263	30501	1	ENSMUSG00000033985	ENSMUST00000142529	Tesk2	-1776	116769794	19.99	11.0028	5.74464	8.76508
4	116779771	116784871	5101	*	5101	116782307	Intron (ENSMUST00000045542/ENSMUSG00000033985, intron 4 of 10)	4	116771763	116802263	30501	1	ENSMUSG00000033985	ENSMUST00000142529	Tesk2	8008	116782307	39.18	30.0967	10.0452	27.181
4	116764751	116769180	4430	*	4430	116767783	Promoter (2-3kb)	4	116771763	116802263	30501	1	ENSMUSG00000033985	ENSMUST00000142529	Tesk2	-2583	116767783	31.18	22.9723	8.80838	20.277
4	116739616	116740185	570	*	570	116739883	Promoter (1-2kb)	4	116741683	116804102	62420	1	ENSMUSG00000033985	ENSMUST00000106456	Tesk2	-1498	116739883	23.99	14.7236	6.83884	12.3267
4	116740487	116743541	3055	*	3055	116740906	Promoter (<=1kb)	4	116741683	116804102	62420	1	ENSMUSG00000033985	ENSMUST00000106456	Tesk2	0	116740906	39.18	23.6117	7.27649	20.9036
4	116774432	116775009	578	*	578	116774720	Promoter (2-3kb)	4	116771763	116802263	30501	1	ENSMUSG00000033985	ENSMUST00000142529	Tesk2	2669	116774720	11.19	4.64907	3.33742	2.7861
4	116720962	116722669	1708	*	1708	116721123	Promoter (<=1kb)	4	116720969	116805956	84988	1	ENSMUSG00000033985	ENSMUST00000106459	Tesk2	0	116721123	54.37	50.9218	15.1547	47.4047
4	116719886	116720630	745	*	745	116720391	Promoter (<=1kb)	4	116720948	116804242	83295	1	ENSMUSG00000033985	ENSMUST00000045542	Tesk2	-318	116720391	23.19	14.7236	6.62	12.3267
6	38532646	38536055	3410	*	3410	38535119	Promoter (<=1kb)	6	38533502	38539448	5947	1	ENSMUSG00000019689	ENSMUST00000147651	Fmc1	0	38535119	87.16	98.1063	24.1271	93.442
4	148160222	148161262	1041	*	1041	148160858	Promoter (<=1kb)	4	148156166	148160482	4317	2	ENSMUSG00000029001	ENSMUST00000173352	Fbxo44	0	148160858	23.19	14.5178	6.51423	12.1577
4	148158003	148159899	1897	*	1897	148158969	Promoter (<=1kb)	4	148152800	148159595	6796	2	ENSMUSG00000029001	ENSMUST00000167160	Fbxo44	0	148158969	43.18	22.7298	6.31126	20.0671
6	134825930	134827515	1586	*	1586	134826633	Promoter (2-3kb)	6	134830154	134858931	28778	1	ENSMUSG00000032652	ENSMUST00000046303	Crebl2	-2639	134826633	28.79	19.7665	8.15187	17.1862
6	134850759	134851463	705	*	705	134850968	Promoter (<=1kb)	6	134851158	134854577	3420	1	ENSMUSG00000032652	ENSMUST00000203742	Crebl2	0	134850968	22.39	13.7652	6.40116	11.4207
6	134851765	134853176	1412	*	1412	134853018	Promoter (<=1kb)	6	134851158	134854577	3420	1	ENSMUSG00000032652	ENSMUST00000203742	Crebl2	607	134853018	13.59	6.07528	3.99394	4.1203
6	134846768	134847062	295	*	295	134846889	Intron (ENSMUST00000046303/ENSMUSG00000032652, intron 1 of 4)	6	134851158	134854577	3420	1	ENSMUSG00000032652	ENSMUST00000203742	Crebl2	-4096	134846889	16.79	8.42906	4.86929	6.32725
6	134823326	134823584	259	*	259	134823433	Distal Intergenic	6	134830154	134858931	28778	1	ENSMUSG00000032652	ENSMUST00000046303	Crebl2	-6570	134823433	11.99	4.64907	3.55626	2.7861
6	134847320	134847878	559	*	559	134847668	Intron (ENSMUST00000046303/ENSMUSG00000032652, intron 1 of 4)	6	134851158	134854577	3420	1	ENSMUSG00000032652	ENSMUST00000203742	Crebl2	-3280	134847668	23.19	14.7236	6.62	12.3267
6	134862747	134863084	338	*	338	134862817	Distal Intergenic	6	134851158	134854577	3420	1	ENSMUSG00000032652	ENSMUST00000203742	Crebl2	11589	134862817	15.19	4.1611	2.69876	2.36445
6	134813395	134814053	659	*	659	134813629	Distal Intergenic	6	134830154	134858931	28778	1	ENSMUSG00000032652	ENSMUST00000046303	Crebl2	-16101	134813629	23.19	14.7236	6.62	12.3267
6	134853747	134854302	556	*	556	134854127	Promoter (2-3kb)	6	134851158	134854577	3420	1	ENSMUSG00000032652	ENSMUST00000203742	Crebl2	2589	134854127	27.19	18.7265	7.71419	16.179
6	134828162	134829008	847	*	847	134828773	Promoter (1-2kb)	6	134830154	134858931	28778	1	ENSMUSG00000032652	ENSMUST00000046303	Crebl2	-1146	134828773	23.99	9.09299	4.16471	6.97604
6	134858264	134861467	3204	*	3204	134861243	3' UTR	6	134851158	134854577	3420	1	ENSMUSG00000032652	ENSMUST00000203742	Crebl2	7106	134861243	39.98	21.3665	6.57158	18.7484
6	134848738	134849608	871	*	871	134849004	Promoter (1-2kb)	6	134851158	134854577	3420	1	ENSMUSG00000032652	ENSMUST00000203742	Crebl2	-1550	134849004	23.19	7.60524	3.45552	5.55532
6	134854846	134855336	491	*	491	134854989	Intron (ENSMUST00000046303/ENSMUSG00000032652, intron 4 of 4)	6	134851158	134854577	3420	1	ENSMUSG00000032652	ENSMUST00000203742	Crebl2	3688	134854989	28.79	19.7665	8.15187	17.1862
6	134829303	134829943	641	*	641	134829811	Promoter (<=1kb)	6	134830154	134858931	28778	1	ENSMUSG00000032652	ENSMUST00000046303	Crebl2	-211	134829811	40.78	32.0482	10.8351	29.0909
6	134830187	134830993	807	*	807	134830313	Promoter (<=1kb)	6	134830228	134849594	19367	1	ENSMUSG00000032652	ENSMUST00000145643	Crebl2	0	134830313	27.19	8.74288	3.52333	6.63265
11	88984688	88985712	1025	*	1025	88985108	Promoter (1-2kb)	11	88987579	88990954	3376	1	ENSMUSG00000033983	ENSMUST00000140549	Coil	-1867	88985108	26.39	16.086	6.68956	13.6499
11	88975707	88975961	255	*	255	88975751	Promoter (1-2kb)	11	88973935	88991613	17679	1	ENSMUSG00000033983	ENSMUST00000036649	Coil	1772	88975751	14.39	6.83306	4.21277	4.83617
11	88989774	88991743	1970	*	1970	88989907	Promoter (2-3kb)	11	88987579	88990954	3376	1	ENSMUSG00000033983	ENSMUST00000140549	Coil	2195	88989907	23.19	14.7236	6.62	12.3267
11	88989237	88989489	253	*	253	88989261	Promoter (1-2kb)	11	88987579	88990954	3376	1	ENSMUSG00000033983	ENSMUST00000140549	Coil	1658	88989261	11.99	4.64907	3.55626	2.7861
11	88974418	88975419	1002	*	1002	88974790	Promoter (<=1kb)	11	88973935	88991613	17679	1	ENSMUSG00000033983	ENSMUST00000036649	Coil	483	88974790	29.59	19.3689	7.64637	16.8101
11	88972525	88974178	1654	*	1654	88974073	Promoter (<=1kb)	11	88973935	88991613	17679	1	ENSMUSG00000033983	ENSMUST00000036649	Coil	0	88974073	34.38	26.2978	9.68373	23.5022
11	88986028	88988758	2731	*	2731	88986533	Promoter (<=1kb)	11	88987579	88990954	3376	1	ENSMUSG00000033983	ENSMUST00000140549	Coil	0	88986533	44.78	38.13	12.5286	34.9685
11	88976261	88977746	1486	*	1486	88976355	Promoter (2-3kb)	11	88973935	88991613	17679	1	ENSMUSG00000033983	ENSMUST00000036649	Coil	2326	88976355	15.99	7.61818	4.65045	5.55532
4	148145345	148145691	347	*	347	148145433	Promoter (<=1kb)	4	148144790	148145451	662	1	ENSMUSG00000029003	ENSMUST00000105708	Mad2l2	555	148145433	14.39	6.17367	3.84823	4.21418
4	148121538	148122371	834	*	834	148122222	Intron (ENSMUST00000030862/ENSMUSG00000029005, intron 1 of 6)	4	148130384	148140791	10408	1	ENSMUSG00000029003	ENSMUST00000126261	Mad2l2	-8013	148122222	19.19	11.0028	5.5258	8.76508
4	148139624	148141610	1987	*	1987	148140621	Promoter (<=1kb)	4	148140182	148145121	4940	1	ENSMUSG00000029003	ENSMUST00000132698	Mad2l2	0	148140621	59.17	53.8101	14.6974	50.2089
4	148139055	148139353	299	*	299	148139291	Promoter (<=1kb)	4	148140182	148145121	4940	1	ENSMUSG00000029003	ENSMUST00000132698	Mad2l2	-829	148139291	12.79	5.34661	3.7751	3.43225
4	148122682	148122954	273	*	273	148122877	Intron (ENSMUST00000030862/ENSMUSG00000029005, intron 1 of 6)	4	148130384	148140791	10408	1	ENSMUSG00000029003	ENSMUST00000126261	Mad2l2	-7430	148122877	22.39	11.7729	5.39913	9.52407
17	37080464	37081031	568	*	568	37080647	Downstream (2-3kb)	17	37085191	37086236	1046	2	ENSMUSG00000056600	ENSMUST00000070808	Olfr90	5205	37080647	23.19	14.7236	6.62	12.3267
10	75646424	75651727	5304	*	5304	75649373	Promoter (2-3kb)	10	75636708	75644008	7301	2	ENSMUSG00000006342	ENSMUST00000219733	Susd2	-2416	75649373	78.36	84.603	21.7199	80.2245
10	75642319	75643656	1338	*	1338	75643350	Promoter (<=1kb)	10	75637211	75643980	6770	2	ENSMUSG00000006342	ENSMUST00000077610	Susd2	324	75643350	26.39	17.7017	7.49535	15.2044
10	75652282	75652592	311	*	311	75652509	Intron (ENSMUST00000001712/ENSMUSG00000020196, intron 34 of 36)	10	75636708	75644008	7301	2	ENSMUSG00000006342	ENSMUST00000219733	Susd2	-8274	75652509	14.39	5.26923	3.36826	3.38798
10	75634700	75636713	2014	*	2014	75636000	3' UTR	10	75637211	75643980	6770	2	ENSMUSG00000006342	ENSMUST00000077610	Susd2	7267	75636000	34.38	26.2978	9.68373	23.5022
5	23508167	23508555	389	*	389	23508418	Intron (ENSMUST00000088392/ENSMUSG00000062604, intron 14 of 14)	5	23498269	23500530	2262	1	ENSMUSG00000029004	ENSMUST00000194010	Kmt2e	9898	23508418	14.39	6.17367	3.84823	4.21418
5	23441959	23442527	569	*	569	23442151	Intron (ENSMUST00000196889/ENSMUSG00000029004, intron 1 of 12)	5	23434449	23504235	69787	1	ENSMUSG00000029004	ENSMUST00000115128	Kmt2e	7510	23442151	18.39	8.52242	4.47622	6.41607
5	23461740	23462171	432	*	432	23461792	Intron (ENSMUST00000196889/ENSMUSG00000029004, intron 2 of 12)	5	23478555	23485451	6897	1	ENSMUSG00000029004	ENSMUST00000200330	Kmt2e	-16384	23461792	15.99	7.61818	4.65045	5.55532
5	23501755	23502257	503	*	503	23501885	Exon (ENSMUST00000094962/ENSMUSG00000029004, exon 26 of 26)	5	23498269	23500530	2262	1	ENSMUSG00000029004	ENSMUST00000194010	Kmt2e	3486	23501885	13.59	5.79298	3.83188	3.87013
5	23428664	23438092	9429	*	9429	23433679	Promoter (<=1kb)	5	23434441	23486400	51960	1	ENSMUSG00000029004	ENSMUST00000196889	Kmt2e	0	23433679	125.54	150.903	30.9083	145.469
5	23502771	23503050	280	*	280	23502820	3' UTR	5	23498269	23500530	2262	1	ENSMUSG00000029004	ENSMUST00000194010	Kmt2e	4502	23502820	18.39	7.28745	3.8782	5.27392
5	23507545	23507920	376	*	376	23507753	3' UTR	5	23498269	23500530	2262	1	ENSMUSG00000029004	ENSMUST00000194010	Kmt2e	9276	23507753	20.79	11.7973	5.90606	9.54531
17	57023669	57024233	565	*	565	57023889	Exon (ENSMUST00000007814/ENSMUSG00000007670, exon 13 of 18)	17	57021058	57031507	10450	2	ENSMUSG00000007670	ENSMUST00000007814	Khsrp	7274	57023889	15.99	7.61818	4.65045	5.55532
17	57028788	57031043	2256	*	2256	57030905	Promoter (<=1kb)	17	57021058	57031507	10450	2	ENSMUSG00000007670	ENSMUST00000007814	Khsrp	464	57030905	31.18	22.9723	8.80838	20.277
17	57022466	57023067	602	*	602	57022671	3' UTR	17	57021058	57031507	10450	2	ENSMUSG00000007670	ENSMUST00000007814	Khsrp	8440	57022671	19.19	7.99138	4.03812	5.91624
17	57032184	57033317	1134	*	1134	57032514	Promoter (<=1kb)	17	57021058	57031507	10450	2	ENSMUSG00000007670	ENSMUST00000007814	Khsrp	-677	57032514	68.77	70.1214	19.0938	66.0874
4	148036813	148043370	6558	*	6558	148038319	Promoter (<=1kb)	4	148039077	148056206	17130	1	ENSMUSG00000029009	ENSMUST00000097788	Mthfr	0	148038319	53.57	46.1938	13.3302	42.8154
16	21971972	21972283	312	*	312	21972110	Intron (ENSMUST00000060673/ENSMUSG00000044626, intron 5 of 9)	16	21953826	21995542	41717	2	ENSMUSG00000044626	ENSMUST00000060673	Liph	23259	21972110	15.99	5.31046	3.39843	3.4232
16	21991192	21991569	378	*	378	21991553	Intron (ENSMUST00000060673/ENSMUSG00000044626, intron 1 of 9)	16	21953826	21995542	41717	2	ENSMUSG00000044626	ENSMUST00000060673	Liph	3973	21991553	11.19	4.64907	3.33742	2.7861
16	21976198	21976440	243	*	243	21976359	Exon (ENSMUST00000060673/ENSMUSG00000044626, exon 4 of 10)	16	21953826	21995542	41717	2	ENSMUSG00000044626	ENSMUST00000060673	Liph	19102	21976359	12.79	5.34661	3.7751	3.43225
16	21991850	21998083	6234	*	6234	21995409	Promoter (<=1kb)	16	21953826	21995542	41717	2	ENSMUSG00000044626	ENSMUST00000060673	Liph	0	21995409	57.57	39.964	9.76196	36.758
16	22001429	22002693	1265	*	1265	22001474	Distal Intergenic	16	21953826	21995542	41717	2	ENSMUSG00000044626	ENSMUST00000074230	Liph	-5887	22001474	20.79	10.9285	5.44745	8.73168
16	21979050	21979350	301	*	301	21979197	Intron (ENSMUST00000060673/ENSMUSG00000044626, intron 3 of 9)	16	21953826	21995542	41717	2	ENSMUSG00000044626	ENSMUST00000060673	Liph	16192	21979197	14.39	6.17367	3.84823	4.21418
16	21979865	21990842	10978	*	10978	21983298	Exon (ENSMUST00000060673/ENSMUSG00000044626, exon 2 of 10)	16	21953826	21995542	41717	2	ENSMUSG00000044626	ENSMUST00000060673	Liph	4700	21983298	63.97	63.1095	17.7808	59.2486
16	21978387	21978763	377	*	377	21978589	Intron (ENSMUST00000060673/ENSMUSG00000044626, intron 3 of 9)	16	21953826	21995542	41717	2	ENSMUSG00000044626	ENSMUST00000060673	Liph	16779	21978589	10.39	3.98496	3.11858	2.20697
2	32282487	32282820	334	*	334	32282509	Promoter (<=1kb)	2	32278816	32282864	4049	2	ENSMUSG00000044627	ENSMUST00000113395	Swi5	44	32282509	15.19	5.31046	3.23851	3.4232
12	3309027	3309953	927	*	927	3309325	Promoter (<=1kb)	12	3247428	3309969	62542	2	ENSMUSG00000020671	ENSMUST00000021001	Rab10	16	3309325	23.19	14.7236	6.62	12.3267
12	3310252	3311014	763	*	763	3310541	Promoter (<=1kb)	12	3247428	3309969	62542	2	ENSMUSG00000020671	ENSMUST00000021001	Rab10	-283	3310541	41.58	34.4697	11.6533	31.4198
12	3298957	3299364	408	*	408	3299025	Intron (ENSMUST00000021001/ENSMUSG00000020671, intron 1 of 5)	12	3247428	3309969	62542	2	ENSMUSG00000020671	ENSMUST00000021001	Rab10	10605	3299025	15.99	7.61818	4.65045	5.55532
12	30357826	30358072	247	*	247	30357932	Promoter (<=1kb)	12	30267031	30357683	90653	2	ENSMUSG00000020672	ENSMUST00000156953	Sntg2	-143	30357932	16.79	8.42906	4.86929	6.32725
4	148091632	148092338	707	*	707	148092108	Distal Intergenic	4	148083915	148088031	4117	2	ENSMUSG00000029007	ENSMUST00000137393	Agtrap	-3601	148092108	23.99	14.7236	6.83884	12.3267
4	148101943	148102435	493	*	493	148102431	3' UTR	4	148083915	148088031	4117	2	ENSMUSG00000029007	ENSMUST00000137393	Agtrap	-13912	148102431	13.59	3.15615	2.43222	1.47259
4	148091048	148091373	326	*	326	148091222	Distal Intergenic	4	148083915	148088031	4117	2	ENSMUSG00000029007	ENSMUST00000137393	Agtrap	-3017	148091222	15.19	7.61818	4.43161	5.55532
4	148081278	148081620	343	*	343	148081348	Exon (ENSMUST00000030865/ENSMUSG00000029007, exon 4 of 5)	4	148080517	148084776	4260	2	ENSMUSG00000029007	ENSMUST00000152323	Agtrap	3156	148081348	15.99	5.31046	3.39843	3.4232
4	148092866	148093296	431	*	431	148092915	Distal Intergenic	4	148083915	148088031	4117	2	ENSMUSG00000029007	ENSMUST00000137393	Agtrap	-4835	148092915	18.39	10.1226	5.30697	7.94125
4	148082017	148088470	6454	*	6454	148085016	Promoter (<=1kb)	4	148077061	148088031	10971	2	ENSMUSG00000029007	ENSMUST00000030865	Agtrap	0	148085016	84.76	93.5589	23.4706	88.9918
4	148088734	148090414	1681	*	1681	148088985	Promoter (<=1kb)	4	148083915	148088031	4117	2	ENSMUSG00000029007	ENSMUST00000137393	Agtrap	-703	148088985	39.18	26.2953	8.35707	23.5022
4	148094850	148095093	244	*	244	148094927	Distal Intergenic	4	148083915	148088031	4117	2	ENSMUSG00000029007	ENSMUST00000137393	Agtrap	-6819	148094927	13.59	4.11731	2.91867	2.3328
10	75565627	75565954	328	*	328	75565722	Promoter (<=1kb)	10	75566293	75578917	12625	1	ENSMUSG00000006345	ENSMUST00000129232	Ggt1	-339	75565722	11.19	4.64907	3.33742	2.7861
10	75564843	75565280	438	*	438	75565143	Promoter (<=1kb)	10	75564155	75576255	12101	1	ENSMUSG00000006345	ENSMUST00000152657	Ggt1	688	75565143	11.19	4.64907	3.33742	2.7861
12	29986190	29986464	275	*	275	29986274	Intron (ENSMUST00000220271/ENSMUSG00000020674, intron 8 of 22)	12	29996438	30002330	5893	1	ENSMUSG00000020674	ENSMUST00000155190	Pxdn	-9974	29986274	13.59	3.15615	2.43222	1.47259
14	57910247	57910515	269	*	269	57910289	Distal Intergenic	14	57916261	57919932	3672	2	ENSMUSG00000021973	ENSMUST00000225961	Micu2	9417	57910289	11.19	4.64907	3.33742	2.7861
14	57911406	57911997	592	*	592	57911907	Distal Intergenic	14	57916261	57919932	3672	2	ENSMUSG00000021973	ENSMUST00000225961	Micu2	7935	57911907	17.59	9.26428	5.08813	7.12261
14	57906748	57907224	477	*	477	57906788	Distal Intergenic	14	57916261	57919932	3672	2	ENSMUSG00000021973	ENSMUST00000225961	Micu2	12708	57906788	13.59	6.07528	3.99394	4.1203
14	57908826	57909743	918	*	918	57909325	Distal Intergenic	14	57916261	57919932	3672	2	ENSMUSG00000021973	ENSMUST00000225961	Micu2	10189	57909325	16.79	7.66459	4.44794	5.59804
14	57907939	57908524	586	*	586	57908282	Distal Intergenic	14	57916261	57919932	3672	2	ENSMUSG00000021973	ENSMUST00000225961	Micu2	11408	57908282	22.39	13.7652	6.40116	11.4207
12	25092727	25098770	6044	*	6044	25096465	Promoter (<=1kb)	12	25093799	25097140	3342	2	ENSMUSG00000020644	ENSMUST00000221761	Id2	0	25096465	51.17	46.9952	14.2793	43.5767
12	25100967	25102023	1057	*	1057	25101793	Distal Intergenic	12	25093799	25097140	3342	2	ENSMUSG00000020644	ENSMUST00000221761	Id2	-3827	25101793	20.79	11.9039	5.96348	9.63125
12	25099148	25099408	261	*	261	25099276	Promoter (2-3kb)	12	25093799	25097140	3342	2	ENSMUSG00000020644	ENSMUST00000221761	Id2	-2008	25099276	16.79	8.42906	4.86929	6.32725
12	25099782	25100701	920	*	920	25100481	Promoter (2-3kb)	12	25093799	25097140	3342	2	ENSMUSG00000020644	ENSMUST00000221761	Id2	-2642	25100481	21.59	9.46042	4.51788	7.31429
14	64954124	64954743	620	*	620	64954215	Intron (ENSMUST00000043914/ENSMUSG00000021975, intron 1 of 16)	14	64950313	65035560	85248	1	ENSMUSG00000021975	ENSMUST00000225790	Ints9	3811	64954215	15.19	7.61818	4.43161	5.55532
12	105467915	105468318	404	*	404	105468240	Intron (ENSMUST00000178224/ENSMUSG00000094910, intron 1 of 1)	12	105453856	105493095	39240	1	ENSMUSG00000094910	ENSMUST00000178224	D430019H16Rik	14059	105468240	15.99	6.9063	4.24804	4.9017
2	164071362	164071793	432	*	432	164071532	Promoter (<=1kb)	2	164053540	164071169	17630	2	ENSMUSG00000018322	ENSMUST00000109384	Tomm34	-193	164071532	16.79	8.42906	4.86929	6.32725
2	164072222	164072567	346	*	346	164072399	Promoter (1-2kb)	2	164053540	164071169	17630	2	ENSMUSG00000018322	ENSMUST00000109384	Tomm34	-1053	164072399	15.99	6.9063	4.24804	4.9017
12	24832163	24832501	339	*	339	24832429	Promoter (<=1kb)	12	24831631	24960286	128656	1	ENSMUSG00000020646	ENSMUST00000222994	Mboat2	532	24832429	22.39	9.65587	4.42638	7.5071
12	24836398	24838263	1866	*	1866	24837860	Intron (ENSMUST00000222198/ENSMUSG00000020646, intron 1 of 4)	12	24831631	24960286	128656	1	ENSMUSG00000020646	ENSMUST00000222994	Mboat2	4767	24837860	20.79	11.9039	5.96348	9.63125
12	24890938	24893245	2308	*	2308	24892486	Intron (ENSMUST00000222198/ENSMUSG00000020646, intron 3 of 4)	12	24831631	24960286	128656	1	ENSMUSG00000020646	ENSMUST00000222994	Mboat2	59307	24892486	26.39	11.2515	4.56451	9.00876
12	24833880	24834212	333	*	333	24834013	Promoter (2-3kb)	12	24831631	24960286	128656	1	ENSMUSG00000020646	ENSMUST00000222994	Mboat2	2249	24834013	14.39	6.83306	4.21277	4.83617
12	24886145	24886697	553	*	553	24886419	Intron (ENSMUST00000222198/ENSMUSG00000020646, intron 3 of 4)	12	24831631	24960286	128656	1	ENSMUSG00000020646	ENSMUST00000222994	Mboat2	54514	24886419	18.39	8.52242	4.47622	6.41607
12	24893691	24894586	896	*	896	24893964	Intron (ENSMUST00000222198/ENSMUSG00000020646, intron 3 of 4)	12	24831631	24960286	128656	1	ENSMUSG00000020646	ENSMUST00000222994	Mboat2	62060	24893964	50.38	26.0681	6.42191	23.2922
12	24834720	24835048	329	*	329	24834984	Intron (ENSMUST00000222198/ENSMUSG00000020646, intron 1 of 4)	12	24831631	24960286	128656	1	ENSMUSG00000020646	ENSMUST00000222994	Mboat2	3089	24834984	11.99	4.64907	3.55626	2.7861
12	24887176	24887607	432	*	432	24887315	Intron (ENSMUST00000222198/ENSMUSG00000020646, intron 3 of 4)	12	24831631	24960286	128656	1	ENSMUSG00000020646	ENSMUST00000222994	Mboat2	55545	24887315	27.19	17.3804	7.04667	14.9036
12	24845848	24846299	452	*	452	24846109	Intron (ENSMUST00000222198/ENSMUSG00000020646, intron 1 of 4)	12	24831631	24960286	128656	1	ENSMUSG00000020646	ENSMUST00000222994	Mboat2	14217	24846109	15.99	7.61818	4.65045	5.55532
12	24830713	24831313	601	*	601	24830943	Promoter (<=1kb)	12	24830879	24939302	108424	1	ENSMUSG00000020646	ENSMUST00000222198	Mboat2	0	24830943	47.18	41.8761	13.1852	38.6033
12	4354206	4358695	4490	*	4490	4357856	Promoter (<=1kb)	12	4274813	4354436	79624	2	ENSMUSG00000020647	ENSMUST00000217674	Ncoa1	0	4357856	67.97	57.1656	13.7933	53.4859
12	4368949	4370341	1393	*	1393	4369309	Intron (ENSMUST00000085814/ENSMUSG00000020647, intron 2 of 22)	12	4274813	4354436	79624	2	ENSMUSG00000020647	ENSMUST00000217674	Ncoa1	-14513	4369309	20.79	11.9039	5.96348	9.63125
12	4364424	4364767	344	*	344	4364678	Intron (ENSMUST00000085814/ENSMUSG00000020647, intron 2 of 22)	12	4274813	4354436	79624	2	ENSMUSG00000020647	ENSMUST00000217674	Ncoa1	-9988	4364678	17.59	3.44155	2.32392	1.71506
12	4359050	4360561	1512	*	1512	4360044	Intron (ENSMUST00000085814/ENSMUSG00000020647, intron 2 of 22)	12	4274813	4354436	79624	2	ENSMUSG00000020647	ENSMUST00000217674	Ncoa1	-4614	4360044	55.97	49.4125	14.2431	45.943
12	4365360	4368192	2833	*	2833	4367222	Intron (ENSMUST00000085814/ENSMUSG00000020647, intron 2 of 22)	12	4274813	4354436	79624	2	ENSMUSG00000020647	ENSMUST00000217674	Ncoa1	-10924	4367222	22.39	5.86828	2.92363	3.94294
12	4361397	4363294	1898	*	1898	4361658	Intron (ENSMUST00000085814/ENSMUSG00000020647, intron 2 of 22)	12	4274813	4354436	79624	2	ENSMUSG00000020647	ENSMUST00000217674	Ncoa1	-6961	4361658	39.98	32.08	11.2156	29.0935
12	4431511	4431808	298	*	298	4431724	Intron (ENSMUST00000085814/ENSMUSG00000020647, intron 1 of 22)	12	4339111	4416807	77697	2	ENSMUSG00000020647	ENSMUST00000219715	Ncoa1	-14704	4431724	14.39	4.70046	3.07859	2.83337
14	65052244	65052585	342	*	342	65052435	3' UTR	14	65052063	65098105	46043	2	ENSMUSG00000021978	ENSMUST00000225633	Extl3	45520	65052435	16.79	8.42906	4.86929	6.32725
14	65052965	65053461	497	*	497	65053296	3' UTR	14	65052063	65098105	46043	2	ENSMUSG00000021978	ENSMUST00000225633	Extl3	44644	65053296	12.79	5.34661	3.7751	3.43225
14	65098157	65098628	472	*	472	65098347	Promoter (<=1kb)	14	65052060	65098106	46047	2	ENSMUSG00000021978	ENSMUST00000022550	Extl3	-51	65098347	35.18	27.4312	9.90257	24.5895
12	31654469	31655280	812	*	812	31654633	Promoter (<=1kb)	12	31640050	31654826	14777	2	ENSMUSG00000020648	ENSMUST00000020977	Dus4l	0	31654633	40.78	12.7502	3.79818	10.4618
12	31653839	31654170	332	*	332	31654032	Promoter (<=1kb)	12	31654481	31654776	296	2	ENSMUSG00000020648	ENSMUST00000219855	Dus4l	606	31654032	16.79	8.42906	4.86929	6.32725
12	24714478	24715444	967	*	967	24714765	Distal Intergenic	12	24709029	24713341	4313	1	ENSMUSG00000020649	ENSMUST00000154588	Rrm2	5449	24714765	25.59	8.87152	3.79821	6.75876
12	24704802	24705288	487	*	487	24705024	Promoter (2-3kb)	12	24708241	24714146	5906	1	ENSMUSG00000020649	ENSMUST00000020980	Rrm2	-2953	24705024	17.59	9.26428	5.08813	7.12261
12	24715763	24716628	866	*	866	24716365	Distal Intergenic	12	24709029	24713341	4313	1	ENSMUSG00000020649	ENSMUST00000154588	Rrm2	6734	24716365	15.19	7.61818	4.43161	5.55532
12	24706223	24714024	7802	*	7802	24708459	Promoter (<=1kb)	12	24708241	24714146	5906	1	ENSMUSG00000020649	ENSMUST00000020980	Rrm2	0	24708459	89.56	85.277	17.9461	80.8859
12	24723767	24724624	858	*	858	24724378	Distal Intergenic	12	24709029	24713341	4313	1	ENSMUSG00000020649	ENSMUST00000154588	Rrm2	14738	24724378	25.59	16.6926	7.27651	14.2316
12	24723060	24723505	446	*	446	24723227	Distal Intergenic	12	24709029	24713341	4313	1	ENSMUSG00000020649	ENSMUST00000154588	Rrm2	14031	24723227	14.39	6.83306	4.21277	4.83617
9	110668650	110668934	285	*	285	110668815	Promoter (1-2kb)	9	110666925	110711285	44361	1	ENSMUSG00000019659	ENSMUST00000195979	Ccdc12	1725	110668815	12.79	5.34661	3.7751	3.43225
9	110665891	110666291	401	*	401	110666042	Promoter (<=1kb)	9	110666925	110711285	44361	1	ENSMUSG00000019659	ENSMUST00000195979	Ccdc12	-634	110666042	19.99	10.0802	5.24755	7.91978
9	110661077	110661706	630	*	630	110661602	Intron (ENSMUST00000019803/ENSMUSG00000019659, intron 1 of 6)	9	110656612	110711513	54902	1	ENSMUSG00000019659	ENSMUST00000199611	Ccdc12	4465	110661602	16.79	8.42906	4.86929	6.32725
9	110659312	110659639	328	*	328	110659476	Promoter (2-3kb)	9	110656612	110711513	54902	1	ENSMUSG00000019659	ENSMUST00000199611	Ccdc12	2700	110659476	16.79	8.42906	4.86929	6.32725
9	110659952	110660818	867	*	867	110660535	Intron (ENSMUST00000019803/ENSMUSG00000019659, intron 1 of 6)	9	110656612	110711513	54902	1	ENSMUSG00000019659	ENSMUST00000199611	Ccdc12	3340	110660535	17.59	9.26428	5.08813	7.12261
9	110655282	110657424	2143	*	2143	110656651	Promoter (<=1kb)	9	110656503	110711606	55104	1	ENSMUSG00000019659	ENSMUST00000019803	Ccdc12	0	110656651	71.17	50.3287	10.3093	46.8336
6	12417251	12417528	278	*	278	12417355	Promoter (1-2kb)	6	12317349	12419361	102013	2	ENSMUSG00000032625	ENSMUST00000122369	Thsd7a	1833	12417355	15.99	5.31046	3.39843	3.4232
2	85050482	85051345	864	*	864	85050699	Promoter (<=1kb)	2	85050608	85073038	22431	1	ENSMUSG00000033955	ENSMUST00000126309	Tnks1bp1	0	85050699	22.39	12.6839	5.84725	10.3958
2	85060356	85061340	985	*	985	85061137	Promoter (2-3kb)	2	85058159	85073048	14890	1	ENSMUSG00000033955	ENSMUST00000048400	Tnks1bp1	2197	85061137	14.39	6.83306	4.21277	4.83617
2	85051922	85052171	250	*	250	85052142	Promoter (1-2kb)	2	85050893	85058557	7665	1	ENSMUSG00000033955	ENSMUST00000148682	Tnks1bp1	1029	85052142	11.99	3.72967	2.99957	1.9874
2	85046975	85047716	742	*	742	85047562	Promoter (<=1kb)	2	85048022	85052134	4113	1	ENSMUSG00000033955	ENSMUST00000139915	Tnks1bp1	-306	85047562	43.18	34.7042	11.0447	31.6476
2	85053902	85054361	460	*	460	85054005	Exon (ENSMUST00000111605/ENSMUSG00000033955, exon 4 of 12)	2	85050893	85058557	7665	1	ENSMUSG00000033955	ENSMUST00000148682	Tnks1bp1	3009	85054005	12.79	5.34661	3.7751	3.43225
2	85048617	85048991	375	*	375	85048889	Promoter (<=1kb)	2	85048055	85073044	24990	1	ENSMUSG00000033955	ENSMUST00000151092	Tnks1bp1	562	85048889	13.59	5.46828	3.64833	3.54923
17	83351982	83352454	473	*	473	83352153	Promoter (1-2kb)	17	83350931	83480361	129431	1	ENSMUSG00000032624	ENSMUST00000112363	Eml4	1051	83352153	14.39	6.83306	4.21277	4.83617
17	83350408	83350768	361	*	361	83350626	Promoter (<=1kb)	17	83350931	83480361	129431	1	ENSMUSG00000032624	ENSMUST00000049503	Eml4	-163	83350626	32.78	24.068	9.24606	21.3419
17	83403442	83403780	339	*	339	83403590	Intron (ENSMUST00000049503/ENSMUSG00000032624, intron 1 of 20)	17	83350931	83480361	129431	1	ENSMUSG00000032624	ENSMUST00000112363	Eml4	52511	83403590	15.99	7.61818	4.65045	5.55532
5	120938989	120939333	345	*	345	120939265	Downstream (1-2kb)	5	120914536	120921652	7117	1	ENSMUSG00000032623	ENSMUST00000044224	Oas1d	24453	120939265	20.79	4.83877	2.72373	2.96452
5	120938197	120938486	290	*	290	120938362	Downstream (2-3kb)	5	120914536	120921652	7117	1	ENSMUSG00000032623	ENSMUST00000044224	Oas1d	23661	120938362	12.79	4.79185	3.44843	2.91809
5	120937675	120937937	263	*	263	120937832	Downstream (2-3kb)	5	120914536	120921652	7117	1	ENSMUSG00000032623	ENSMUST00000044224	Oas1d	23139	120937832	15.19	7.61818	4.43161	5.55532
11	17158732	17159141	410	*	410	17158819	Promoter (<=1kb)	11	17159263	17200375	41113	1	ENSMUSG00000033953	ENSMUST00000102880	Ppp3r1	-122	17158819	24.79	9.79599	4.29797	7.64552
11	17192183	17193486	1304	*	1304	17192911	Promoter (<=1kb)	11	17192844	17195109	2266	1	ENSMUSG00000033953	ENSMUST00000154425	Ppp3r1	0	17192911	22.39	13.7652	6.40116	11.4207
11	17159923	17161072	1150	*	1150	17160111	Promoter (<=1kb)	11	17159263	17200375	41113	1	ENSMUSG00000033953	ENSMUST00000102880	Ppp3r1	660	17160111	35.18	11.0066	3.61827	8.76618
2	164004983	164005434	452	*	452	164005254	Intron (ENSMUST00000018470/ENSMUSG00000018326, intron 1 of 5)	2	163995503	164015283	19781	1	ENSMUSG00000018326	ENSMUST00000131288	Ywhab	9480	164005254	15.19	7.61818	4.43161	5.55532
2	163994321	163994894	574	*	574	163994570	Promoter (<=1kb)	2	163994960	164018588	23629	1	ENSMUSG00000018326	ENSMUST00000018470	Ywhab	-66	163994570	18.39	10.1226	5.30697	7.94125
2	163995620	163996510	891	*	891	163995830	Promoter (<=1kb)	2	163995503	164015283	19781	1	ENSMUSG00000018326	ENSMUST00000131288	Ywhab	117	163995830	31.98	15.1537	5.49738	12.7508
1	139488150	139488416	267	*	267	139488392	Exon (ENSMUST00000200083/ENSMUSG00000033952, exon 21 of 27)	1	139483526	139487396	3871	1	ENSMUSG00000033952	ENSMUST00000196272	Aspm	4624	139488392	10.39	3.98496	3.11858	2.20697
1	139454806	139455592	787	*	787	139455031	Promoter (<=1kb)	1	139454819	139457134	2316	1	ENSMUSG00000033952	ENSMUST00000197096	Aspm	0	139455031	41.58	21.0061	6.0828	18.3935
4	152367038	152367429	392	*	392	152367167	Exon (ENSMUST00000030775/ENSMUSG00000005045, exon 14 of 42)	4	152372142	152390181	18040	1	ENSMUSG00000005045	ENSMUST00000124423	Chd5	-4713	152367167	13.59	4.11731	2.91867	2.3328
4	152340803	152341957	1155	*	1155	152340928	Promoter (<=1kb)	4	152341595	152353626	12032	1	ENSMUSG00000005045	ENSMUST00000136134	Chd5	0	152340928	21.59	9.46042	4.51788	7.31429
4	152334101	152334539	439	*	439	152334155	Distal Intergenic	4	152338651	152390194	51544	1	ENSMUSG00000005045	ENSMUST00000030775	Chd5	-4112	152334155	16.79	3.01855	2.22397	1.34456
4	152344624	152347340	2717	*	2717	152345423	Intron (ENSMUST00000030775/ENSMUSG00000005045, intron 1 of 41)	4	152341595	152353626	12032	1	ENSMUSG00000005045	ENSMUST00000136134	Chd5	3029	152345423	27.99	10.202	4.1409	8.01903
X	36598263	36598631	369	*	369	36598348	Promoter (<=1kb)	20	36598206	36606079	7874	1	ENSMUSG00000006373	ENSMUST00000073339	Pgrmc1	57	36598348	34.38	26.2978	9.68373	23.5022
X	36599186	36600161	976	*	976	36599654	Promoter (<=1kb)	20	36598206	36606079	7874	1	ENSMUSG00000006373	ENSMUST00000073339	Pgrmc1	980	36599654	17.59	9.26428	5.08813	7.12261
7	28738842	28742689	3848	*	3848	28741376	Promoter (<=1kb)	7	28739641	28740067	427	2	ENSMUSG00000045948	ENSMUST00000165246	Mrps12	0	28741376	51.17	38.3027	10.435	35.134
10	127743112	127743598	487	*	487	127743262	Exon (ENSMUST00000054287/ENSMUSG00000044617, exon 2 of 2)	10	127739538	127747349	7812	1	ENSMUSG00000044617	ENSMUST00000054287	Zbtb39	3574	127743262	23.99	11.0053	4.99765	8.76508
11	51262266	51262944	679	*	679	51262590	Promoter (<=1kb)	11	51253651	51262951	9301	2	ENSMUSG00000045942	ENSMUST00000065950	BC049762	7	51262590	28.79	19.7665	8.15187	17.1862
12	4720273	4720933	661	*	661	4720467	Intron (ENSMUST00000111154/ENSMUSG00000079177, intron 6 of 7)	12	4712349	4713689	1341	1	ENSMUSG00000020640	ENSMUST00000218211	Itsn2	7924	4720467	18.39	10.1226	5.30697	7.94125
15	79030064	79031245	1182	*	1182	79031022	Promoter (<=1kb)	15	79030874	79038353	7480	1	ENSMUSG00000006378	ENSMUST00000006544	Gcat	0	79031022	51.17	33.6887	8.69582	30.6651
14	64948860	64950189	1330	*	1330	64949564	Promoter (<=1kb)	14	64811600	64949850	138251	2	ENSMUSG00000021972	ENSMUST00000022544	Hmbox1	0	64949564	19.19	11.0028	5.5258	8.76508
12	24651634	24652700	1067	*	1067	24651988	Promoter (<=1kb)	12	24651896	24653810	1915	1	ENSMUSG00000020653	ENSMUST00000139940	Klf11	0	24651988	41.58	32.3801	10.6449	29.3896
12	24650421	24651062	642	*	642	24650685	Promoter (<=1kb)	12	24651274	24662789	11516	1	ENSMUSG00000020653	ENSMUST00000020982	Klf11	-212	24650685	25.59	15.9479	6.89508	13.5165
12	4196661	4196924	264	*	264	4196686	Promoter (1-2kb)	12	4194821	4196904	2084	1	ENSMUSG00000020654	ENSMUST00000150944	Adcy3	1840	4196686	11.19	4.64907	3.33742	2.7861
12	4177507	4180649	3143	*	3143	4180294	Intron (ENSMUST00000152792/ENSMUSG00000020654, intron 3 of 20)	12	4194821	4196904	2084	1	ENSMUSG00000020654	ENSMUST00000150944	Adcy3	-14172	4180294	47.98	41.8761	13.404	38.6033
12	4140449	4140687	239	*	239	4140592	Intron (ENSMUST00000152792/ENSMUSG00000020654, intron 2 of 20)	12	4134153	4213524	79372	1	ENSMUSG00000020654	ENSMUST00000020984	Adcy3	6296	4140592	14.39	6.83306	4.21277	4.83617
12	4188446	4189160	715	*	715	4188657	Intron (ENSMUST00000152792/ENSMUSG00000020654, intron 3 of 20)	12	4194821	4196904	2084	1	ENSMUSG00000020654	ENSMUST00000150944	Adcy3	-5661	4188657	34.38	23.1246	8.16785	20.4257
12	4169562	4169963	402	*	402	4169889	Intron (ENSMUST00000152792/ENSMUSG00000020654, intron 2 of 20)	12	4159600	4182945	23346	1	ENSMUSG00000020654	ENSMUST00000134680	Adcy3	9962	4169889	13.59	5.70982	3.78458	3.78724
12	4165007	4165277	271	*	271	4165219	Intron (ENSMUST00000152792/ENSMUSG00000020654, intron 2 of 20)	12	4159600	4182945	23346	1	ENSMUSG00000020654	ENSMUST00000134680	Adcy3	5407	4165219	15.99	5.31046	3.39843	3.4232
12	58473873	58474362	490	*	490	58474078	Distal Intergenic	12	58264720	58269290	4571	2	ENSMUSG00000045930	ENSMUST00000062254	Clec14a	-204583	58474078	23.19	14.7236	6.62	12.3267
12	58474668	58475189	522	*	522	58475014	Distal Intergenic	12	58264720	58269290	4571	2	ENSMUSG00000045930	ENSMUST00000062254	Clec14a	-205378	58475014	16.79	5.94583	3.55835	4.01661
12	58472825	58473600	776	*	776	58473435	Distal Intergenic	12	58264720	58269290	4571	2	ENSMUSG00000045930	ENSMUST00000062254	Clec14a	-203535	58473435	23.99	14.7236	6.83884	12.3267
11	79134903	79135280	378	*	378	79135040	Intron (ENSMUST00000018478/ENSMUSG00000018334, intron 1 of 18)	11	79013440	79146407	132968	2	ENSMUSG00000018334	ENSMUST00000018478	Ksr1	11127	79135040	15.99	7.61818	4.65045	5.55532
11	79089322	79089939	618	*	618	79089843	Intron (ENSMUST00000018478/ENSMUSG00000018334, intron 1 of 18)	11	79030625	79074486	43862	2	ENSMUSG00000018334	ENSMUST00000208969	Ksr1	-14836	79089843	13.59	6.07528	3.99394	4.1203
11	79002061	79004312	2252	*	2252	79003829	Distal Intergenic	11	79017036	79020410	3375	2	ENSMUSG00000018334	ENSMUST00000209031	Ksr1	16098	79003829	26.39	17.7017	7.49535	15.2044
11	79086674	79087379	706	*	706	79087239	Intron (ENSMUST00000018478/ENSMUSG00000018334, intron 1 of 18)	11	79030625	79074486	43862	2	ENSMUSG00000018334	ENSMUST00000208969	Ksr1	-12188	79087239	11.99	4.14638	3.24853	2.35244
11	79150517	79151393	877	*	877	79151083	Distal Intergenic	11	79026707	79146407	119701	2	ENSMUSG00000018334	ENSMUST00000108264	Ksr1	-4110	79151083	18.39	10.1226	5.30697	7.94125
11	79014793	79015086	294	*	294	79014994	3' UTR	11	79017036	79020410	3375	2	ENSMUSG00000018334	ENSMUST00000209031	Ksr1	5324	79014994	15.99	6.9063	4.24804	4.9017
11	79136216	79136561	346	*	346	79136243	Intron (ENSMUST00000018478/ENSMUSG00000018334, intron 1 of 18)	11	79013440	79146407	132968	2	ENSMUSG00000018334	ENSMUST00000018478	Ksr1	9846	79136243	19.19	11.0028	5.5258	8.76508
11	79126840	79129183	2344	*	2344	79127944	Intron (ENSMUST00000018478/ENSMUSG00000018334, intron 1 of 18)	11	79013440	79146407	132968	2	ENSMUSG00000018334	ENSMUST00000018478	Ksr1	17224	79127944	31.18	22.9723	8.80838	20.277
11	79102734	79103326	593	*	593	79102914	Intron (ENSMUST00000018478/ENSMUSG00000018334, intron 1 of 18)	11	79030625	79074486	43862	2	ENSMUSG00000018334	ENSMUST00000208969	Ksr1	-28248	79102914	23.99	10.4079	4.72904	8.22116
11	79092558	79098134	5577	*	5577	79095777	Intron (ENSMUST00000018478/ENSMUSG00000018334, intron 1 of 18)	11	79030625	79074486	43862	2	ENSMUSG00000018334	ENSMUST00000208969	Ksr1	-18072	79095777	48.78	34.9842	9.95521	31.9214
11	79141909	79142199	291	*	291	79141992	Intron (ENSMUST00000018478/ENSMUSG00000018334, intron 1 of 18)	11	79013440	79146407	132968	2	ENSMUSG00000018334	ENSMUST00000018478	Ksr1	4208	79141992	13.59	5.70982	3.78458	3.78724
11	79098638	79099183	546	*	546	79099031	Intron (ENSMUST00000018478/ENSMUSG00000018334, intron 1 of 18)	11	79030625	79074486	43862	2	ENSMUSG00000018334	ENSMUST00000208969	Ksr1	-24152	79099031	15.99	6.9063	4.24804	4.9017
11	79015557	79016366	810	*	810	79015801	3' UTR	11	79017036	79020410	3375	2	ENSMUSG00000018334	ENSMUST00000209031	Ksr1	4044	79015801	19.19	11.0028	5.5258	8.76508
11	79019726	79019987	262	*	262	79019737	Promoter (<=1kb)	11	79017036	79020410	3375	2	ENSMUSG00000018334	ENSMUST00000209031	Ksr1	423	79019737	12.79	4.79185	3.44843	2.91809
12	24592353	24592653	301	*	301	24592369	Intron (ENSMUST00000085553/ENSMUSG00000020656, intron 8 of 15)	12	24580749	24617391	36643	1	ENSMUSG00000020656	ENSMUST00000020985	Grhl1	11604	24592369	15.19	5.31046	3.23851	3.4232
12	24592908	24593371	464	*	464	24593195	Intron (ENSMUST00000085553/ENSMUSG00000020656, intron 8 of 15)	12	24580749	24617391	36643	1	ENSMUSG00000020656	ENSMUST00000020985	Grhl1	12159	24593195	24.79	15.6997	7.05767	13.2703
12	4081936	4082924	989	*	989	4082400	Promoter (<=1kb)	12	4082583	4110606	28024	1	ENSMUSG00000020657	ENSMUST00000020986	Dnajc27	0	4082400	27.99	17.0445	7.08018	14.5762
12	4086118	4086498	381	*	381	4086337	Promoter (2-3kb)	12	4088582	4096372	7791	1	ENSMUSG00000020657	ENSMUST00000220273	Dnajc27	-2084	4086337	14.39	6.83306	4.21277	4.83617
12	4083172	4083626	455	*	455	4083378	Promoter (<=1kb)	12	4082629	4109204	26576	1	ENSMUSG00000020657	ENSMUST00000219923	Dnajc27	543	4083378	19.99	11.0028	5.74464	8.76508
12	3980878	3981363	486	*	486	3981105	Promoter (<=1kb)	12	3978008	3981848	3841	2	ENSMUSG00000020658	ENSMUST00000219797	Efr3b	485	3981105	17.59	9.26428	5.08813	7.12261
X	159254335	159255406	1072	*	1072	159255125	Promoter (<=1kb)	20	159255782	159311525	55744	1	ENSMUSG00000031309	ENSMUST00000126686	Rps6ka3	-376	159255125	25.59	13.7254	5.81782	11.3992
12	31499162	31500710	1549	*	1549	31499736	Promoter (<=1kb)	12	31484829	31499555	14727	2	ENSMUSG00000020659	ENSMUST00000064240	Cbll1	0	31499736	35.98	17.8945	5.93046	15.3923
2	164425526	164425894	369	*	369	164425529	3' UTR	2	164424247	164443186	18940	2	ENSMUSG00000017009	ENSMUST00000017153	Sdc4	17292	164425529	11.99	3.4633	2.84335	1.73563
2	164429853	164431510	1658	*	1658	164430828	Exon (ENSMUST00000017153/ENSMUSG00000017009, exon 2 of 5)	2	164424247	164443186	18940	2	ENSMUSG00000017009	ENSMUST00000017153	Sdc4	11676	164430828	35.98	14.0966	4.62279	11.748
2	164442176	164446278	4103	*	4103	164442973	Promoter (<=1kb)	2	164424247	164443186	18940	2	ENSMUSG00000017009	ENSMUST00000017153	Sdc4	0	164442973	45.58	39.3694	12.7475	36.176
2	164431804	164434101	2298	*	2298	164432070	Intron (ENSMUST00000017153/ENSMUSG00000017009, intron 1 of 4)	2	164424247	164443186	18940	2	ENSMUSG00000017009	ENSMUST00000017153	Sdc4	9085	164432070	34.38	26.2978	9.68373	23.5022
2	164437793	164438082	290	*	290	164437927	Intron (ENSMUST00000017153/ENSMUSG00000017009, intron 1 of 4)	2	164424247	164443186	18940	2	ENSMUSG00000017009	ENSMUST00000017153	Sdc4	5104	164437927	18.39	7.28745	3.8782	5.27392
2	164434524	164437427	2904	*	2904	164436054	Intron (ENSMUST00000017153/ENSMUSG00000017009, intron 1 of 4)	2	164424247	164443186	18940	2	ENSMUSG00000017009	ENSMUST00000017153	Sdc4	5759	164436054	26.39	13.452	5.47741	11.1352
2	164424092	164424933	842	*	842	164424393	3' UTR	2	164424247	164443186	18940	2	ENSMUSG00000017009	ENSMUST00000017153	Sdc4	18253	164424393	18.39	8.05037	4.2431	5.97452
2	164428033	164429489	1457	*	1457	164428420	Exon (ENSMUST00000017153/ENSMUSG00000017009, exon 4 of 5)	2	164424247	164443186	18940	2	ENSMUSG00000017009	ENSMUST00000017153	Sdc4	13697	164428420	16.79	8.42906	4.86929	6.32725
2	14863883	14864185	303	*	303	14863923	Intron (ENSMUST00000114723/ENSMUSG00000057914, intron 2 of 13)	2	14873655	14972075	98421	1	ENSMUSG00000057914	ENSMUST00000114718	Cacnb2	-9470	14863923	10.39	3.53412	2.84873	1.80027
2	14863250	14863622	373	*	373	14863524	Intron (ENSMUST00000114723/ENSMUSG00000057914, intron 2 of 13)	2	14873655	14972075	98421	1	ENSMUSG00000057914	ENSMUST00000114718	Cacnb2	-10033	14863524	11.19	4.64907	3.33742	2.7861
11	54909423	54910347	925	*	925	54909922	3' UTR	11	54902926	54909534	6609	1	ENSMUSG00000018339	ENSMUST00000149324	Gpx3	6497	54909922	158.32	127.784	14.4839	122.637
7	126499453	126503379	3927	*	3927	126502736	Promoter (<=1kb)	7	126491715	126502414	10700	2	ENSMUSG00000032637	ENSMUST00000167759	Atxn2l	0	126502736	91.95	104.238	25.4401	99.4599
7	126491275	126491637	363	*	363	126491561	Promoter (1-2kb)	7	126492153	126493376	1224	2	ENSMUSG00000032637	ENSMUST00000206265	Atxn2l	1739	126491561	15.19	7.61818	4.43161	5.55532
7	126491880	126492759	880	*	880	126492445	Promoter (<=1kb)	7	126492153	126493376	1224	2	ENSMUSG00000032637	ENSMUST00000206265	Atxn2l	617	126492445	23.19	11.0053	4.83772	8.76508
7	126496956	126499178	2223	*	2223	126498289	Promoter (2-3kb)	7	126499150	126502100	2951	2	ENSMUSG00000032637	ENSMUST00000179818	Atxn2l	2922	126498289	24.79	15.6997	7.05767	13.2703
7	126493061	126495789	2729	*	2729	126493357	Promoter (<=1kb)	7	126492153	126493376	1224	2	ENSMUSG00000032637	ENSMUST00000206265	Atxn2l	0	126493357	33.58	25.1766	9.4649	22.4208
7	126503760	126506373	2614	*	2614	126504380	Promoter (<=1kb)	7	126491708	126503437	11730	2	ENSMUSG00000032637	ENSMUST00000040202	Atxn2l	-323	126504380	49.58	44.4184	13.8417	41.0758
17	80601835	80602109	275	*	275	80601855	Intron (ENSMUST00000025089/ENSMUSG00000024242, intron 28 of 33)	17	80523550	80563834	40285	2	ENSMUSG00000033966	ENSMUST00000086545	Cdkl4	-38001	80601855	12.79	5.34661	3.7751	3.43225
17	80553046	80553772	727	*	727	80553559	Intron (ENSMUST00000086545/ENSMUSG00000033966, intron 3 of 9)	17	80523550	80563834	40285	2	ENSMUSG00000033966	ENSMUST00000086545	Cdkl4	10062	80553559	19.99	6.46191	3.49837	4.49514
17	80558716	80558977	262	*	262	80558878	Intron (ENSMUST00000086545/ENSMUSG00000033966, intron 2 of 9)	17	80523550	80563834	40285	2	ENSMUSG00000033966	ENSMUST00000086545	Cdkl4	4857	80558878	15.99	7.61818	4.65045	5.55532
17	80634861	80637008	2148	*	2148	80636262	Exon (ENSMUST00000025089/ENSMUSG00000024242, exon 13 of 34)	17	80523550	80563834	40285	2	ENSMUSG00000033966	ENSMUST00000086545	Cdkl4	-71027	80636262	51.97	46.9952	14.4982	43.5767
1	139422529	139422833	305	*	305	139422764	Promoter (<=1kb)	1	139422382	139453005	30624	1	ENSMUSG00000033964	ENSMUST00000039867	Zbtb41	147	139422764	11.19	4.64907	3.33742	2.7861
2	34799253	34804252	5000	*	5000	34802505	Promoter (<=1kb)	2	34777556	34799912	22357	2	ENSMUSG00000070953	ENSMUST00000145903	Rabepk	0	34802505	75.96	77.8617	19.9592	73.6441
11	59808463	59811750	3288	*	3288	59809992	Promoter (<=1kb)	11	59791408	59810016	18609	2	ENSMUSG00000032633	ENSMUST00000102697	Flcn	0	59809992	75.96	53.7687	10.7071	50.1691
X	101332953	101334098	1146	*	1146	101333256	Distal Intergenic	20	101314391	101318151	3761	1	ENSMUSG00000031302	ENSMUST00000144860	Nlgn3	18562	101333256	31.18	22.9723	8.80838	20.277
X	101330190	101330615	426	*	426	101330390	Distal Intergenic	20	101314391	101318151	3761	1	ENSMUSG00000031302	ENSMUST00000144860	Nlgn3	15799	101330390	22.39	13.7652	6.40116	11.4207
X	101331394	101332533	1140	*	1140	101332312	Distal Intergenic	20	101314391	101318151	3761	1	ENSMUSG00000031302	ENSMUST00000144860	Nlgn3	17003	101332312	40.78	33.2696	11.4344	30.2533
6	113599554	113602223	2670	*	2670	113600539	Promoter (<=1kb)	6	113596761	113600715	3955	2	ENSMUSG00000033963	ENSMUST00000125139	Fancd2os	0	113600539	43.18	25.7904	7.36314	23.0158
3	146758127	146759053	927	*	927	146758878	Intron (ENSMUST00000102515/ENSMUSG00000005034, intron 1 of 9)	3	146747973	146764570	16598	2	ENSMUSG00000005034	ENSMUST00000199722	Prkacb	5517	146758878	18.39	10.1226	5.30697	7.94125
3	146783346	146783592	247	*	247	146783481	Promoter (1-2kb)	3	146729867	146781416	51550	2	ENSMUSG00000005034	ENSMUST00000005164	Prkacb	-1930	146783481	10.39	3.98496	3.11858	2.20697
3	146768229	146770566	2338	*	2338	146768603	Promoter (<=1kb)	3	146729865	146770261	40397	2	ENSMUSG00000005034	ENSMUST00000106137	Prkacb	0	146768603	22.39	13.7652	6.40116	11.4207
3	146764924	146765382	459	*	459	146764934	Promoter (<=1kb)	3	146747973	146764570	16598	2	ENSMUSG00000005034	ENSMUST00000199722	Prkacb	-354	146764934	11.19	3.03847	2.4389	1.35848
3	146766047	146767337	1291	*	1291	146766769	Promoter (1-2kb)	3	146747973	146764570	16598	2	ENSMUSG00000005034	ENSMUST00000199722	Prkacb	-1477	146766769	30.39	21.8898	8.58954	19.2429
7	12977308	12980085	2778	*	2778	12977964	Promoter (<=1kb)	7	12977848	12983396	5549	1	ENSMUSG00000033961	ENSMUST00000108535	Zfp446	0	12977964	56.77	49.4337	13.8695	45.964
7	12980327	12981195	869	*	869	12980627	Promoter (<=1kb)	7	12979520	12984340	4821	1	ENSMUSG00000033961	ENSMUST00000128427	Zfp446	807	12980627	24.79	8.64511	3.84205	6.5382
18	4580995	4581617	623	*	623	4581420	Distal Intergenic	18	4634929	4682868	47940	1	ENSMUSG00000033960	ENSMUST00000037029	Jcad	-53312	4581420	25.59	16.6926	7.27651	14.2316
18	4582439	4582729	291	*	291	4582524	Distal Intergenic	18	4634929	4682868	47940	1	ENSMUSG00000033960	ENSMUST00000037029	Jcad	-52200	4582524	15.99	7.61818	4.65045	5.55532
8	122653377	122653795	419	*	419	122653478	Intron (ENSMUST00000127664/ENSMUSG00000092329, intron 1 of 15)	8	122639018	122646466	7449	2	ENSMUSG00000006362	ENSMUST00000142535	Cbfa2t3	-6911	122653478	15.19	6.90859	4.04935	4.9039
8	122660934	122661194	261	*	261	122661053	Intron (ENSMUST00000127664/ENSMUSG00000092329, intron 1 of 15)	8	122639018	122646466	7449	2	ENSMUSG00000006362	ENSMUST00000142535	Cbfa2t3	-14468	122661053	14.39	5.77387	3.63315	3.85112
12	113146375	113146940	566	*	566	113146537	Promoter (<=1kb)	12	113146316	113153879	7564	1	ENSMUSG00000006360	ENSMUST00000198597	Crip1	59	113146537	15.99	5.92759	3.7182	4.00067
12	113152022	113152459	438	*	438	113152256	Promoter (<=1kb)	12	113152053	113153879	1827	1	ENSMUSG00000006360	ENSMUST00000200553	Crip1	0	113152256	35.98	25.6604	9.24559	22.8885
12	113153773	113154063	291	*	291	113153900	Promoter (1-2kb)	12	113152081	113153879	1799	1	ENSMUSG00000006360	ENSMUST00000198909	Crip1	1692	113153900	14.39	6.83306	4.21277	4.83617
12	113145000	113145424	425	*	425	113145248	Promoter (<=1kb)	12	113146316	113153879	7564	1	ENSMUSG00000006360	ENSMUST00000198597	Crip1	-892	113145248	23.19	14.6826	6.59882	12.3205
15	85206398	85208573	2176	*	2176	85207511	Promoter (<=1kb)	15	85206005	85251885	45881	1	ENSMUSG00000006369	ENSMUST00000109432	Fbln1	393	85207511	25.59	10.5157	4.43124	8.326
15	85226665	85227480	816	*	816	85227291	Exon (ENSMUST00000057410/ENSMUSG00000006369, exon 4 of 17)	15	85206005	85251885	45881	1	ENSMUSG00000006369	ENSMUST00000109432	Fbln1	20660	85227291	20.79	7.09102	3.63163	5.08266
15	85246656	85246976	321	*	321	85246824	Intron (ENSMUST00000057410/ENSMUSG00000006369, intron 14 of 16)	15	85263454	85265472	2019	1	ENSMUSG00000006369	ENSMUST00000160798	Fbln1	-16478	85246824	18.39	10.1226	5.30697	7.94125
15	85227868	85228256	389	*	389	85227919	Intron (ENSMUST00000057410/ENSMUSG00000006369, intron 4 of 16)	15	85206005	85251885	45881	1	ENSMUSG00000006369	ENSMUST00000109432	Fbln1	21863	85227919	11.99	4.64907	3.55626	2.7861
15	85233463	85234845	1383	*	1383	85233838	Intron (ENSMUST00000057410/ENSMUSG00000006369, intron 8 of 16)	15	85206005	85251885	45881	1	ENSMUSG00000006369	ENSMUST00000109432	Fbln1	27458	85233838	19.99	11.0028	5.74464	8.76508
15	85211089	85211943	855	*	855	85211467	Intron (ENSMUST00000057410/ENSMUSG00000006369, intron 1 of 16)	15	85206005	85251885	45881	1	ENSMUSG00000006369	ENSMUST00000109432	Fbln1	5084	85211467	27.99	9.54491	3.90335	7.39769
3	96160508	96161758	1251	*	1251	96161115	Promoter (<=1kb)	3	96162004	96171717	9714	1	ENSMUSG00000045934	ENSMUST00000147245	Mtmr11	-246	96161115	26.39	17.7017	7.49535	15.2044
3	96170239	96177071	6833	*	6833	96172131	Promoter (<=1kb)	3	96170586	96171470	885	1	ENSMUSG00000045934	ENSMUST00000196004	Mtmr11	0	96172131	67.17	65.2338	17.0418	61.3274
3	96158802	96159334	533	*	533	96159263	Promoter (2-3kb)	3	96162004	96171717	9714	1	ENSMUSG00000045934	ENSMUST00000147245	Mtmr11	-2670	96159263	14.39	6.83306	4.21277	4.83617
14	59440647	59441530	884	*	884	59441101	Promoter (<=1kb)	14	59440972	59461673	20702	1	ENSMUSG00000021981	ENSMUST00000225149	Cab39l	0	59441101	20.79	11.9039	5.96348	9.63125
12	31607629	31608224	596	*	596	31608060	Intron (ENSMUST00000177962/ENSMUSG00000020650, intron 6 of 7)	12	31595361	31601749	6389	2	ENSMUSG00000020650	ENSMUST00000218942	Bcap29	-5880	31608060	24.79	11.8043	5.15757	9.55033
12	31593468	31594292	825	*	825	31593774	3' UTR	12	31595361	31601749	6389	2	ENSMUSG00000020650	ENSMUST00000218942	Bcap29	7457	31593774	15.19	7.61818	4.43161	5.55532
8	72563851	72564479	629	*	629	72563971	Downstream (<1kb)	8	72567487	72571049	3563	2	ENSMUSG00000044600	ENSMUST00000058733	Smim7	6570	72563971	21.59	12.825	6.18232	10.517
8	72564747	72565176	430	*	430	72564990	Downstream (<1kb)	8	72567487	72571049	3563	2	ENSMUSG00000044600	ENSMUST00000058733	Smim7	5873	72564990	15.19	7.61818	4.43161	5.55532
8	72559336	72560191	856	*	856	72559811	Distal Intergenic	8	72567487	72571049	3563	2	ENSMUSG00000044600	ENSMUST00000058733	Smim7	10858	72559811	17.59	9.26428	5.08813	7.12261
8	72565844	72566306	463	*	463	72566021	3' UTR	8	72567487	72571049	3563	2	ENSMUSG00000044600	ENSMUST00000058733	Smim7	4743	72566021	18.39	10.1226	5.30697	7.94125
8	72561445	72563107	1663	*	1663	72561741	Downstream (2-3kb)	8	72567487	72571049	3563	2	ENSMUSG00000044600	ENSMUST00000058733	Smim7	7942	72561741	35.98	16.0864	5.28319	13.6499
8	72566546	72567598	1053	*	1053	72566846	3' UTR	8	72567487	72571049	3563	2	ENSMUSG00000044600	ENSMUST00000058733	Smim7	3451	72566846	23.19	13.5895	6.04716	11.264
14	59597720	59598191	472	*	472	59597850	Promoter (<=1kb)	14	59559388	59597939	38552	2	ENSMUSG00000021982	ENSMUST00000225839	Cdadc1	0	59597850	13.59	6.07528	3.99394	4.1203
12	4233013	4235312	2300	*	2300	4234517	Promoter (<=1kb)	12	4197822	4233965	36144	2	ENSMUSG00000020652	ENSMUST00000111169	Cenpo	0	4234517	55.97	34.9066	8.48816	31.8461
12	4210858	4211254	397	*	397	4211176	Exon (ENSMUST00000152792/ENSMUSG00000020654, exon 19 of 21)	12	4213482	4216506	3025	2	ENSMUSG00000020652	ENSMUST00000146523	Cenpo	5252	4211176	19.19	7.99138	4.03812	5.91624
12	4235575	4235986	412	*	412	4235781	Promoter (1-2kb)	12	4211667	4234294	22628	2	ENSMUSG00000020652	ENSMUST00000140975	Cenpo	-1281	4235781	12.79	5.34661	3.7751	3.43225
14	57571008	57571521	514	*	514	57571195	Promoter (<=1kb)	14	57549597	57571612	22016	2	ENSMUSG00000021951	ENSMUST00000022518	Eef1akmt1	91	57571195	18.39	10.1226	5.30697	7.94125
12	10391102	10392035	934	*	934	10391234	Promoter (<=1kb)	12	10390772	10395562	4791	1	ENSMUSG00000020621	ENSMUST00000020947	Rdh14	330	10391234	33.58	12.6807	4.32294	10.3957
14	57611548	57611870	323	*	323	57611674	Intron (ENSMUST00000174545/ENSMUSG00000021952, intron 9 of 22)	14	57642516	57648657	6142	2	ENSMUSG00000021952	ENSMUST00000172647	Xpo4	36787	57611674	13.59	6.07528	3.99394	4.1203
14	57663979	57664952	974	*	974	57664757	Promoter (<=1kb)	14	57582271	57664956	82686	2	ENSMUSG00000021952	ENSMUST00000089482	Xpo4	4	57664757	32.78	22.4566	8.44598	19.7987
11	110447998	110448419	422	*	422	110448180	Intron (ENSMUST00000020949/ENSMUSG00000020623, intron 1 of 11)	11	110477377	110499522	22146	1	ENSMUSG00000020623	ENSMUST00000146540	Map2k6	-28958	110448180	21.59	12.825	6.18232	10.517
11	110408655	110409717	1063	*	1063	110409560	Intron (ENSMUST00000020949/ENSMUSG00000020623, intron 1 of 11)	11	110399259	110513641	114383	1	ENSMUSG00000020623	ENSMUST00000146084	Map2k6	9396	110409560	19.19	10.0802	5.04765	7.91978
11	110397791	110398033	243	*	243	110397941	Promoter (1-2kb)	11	110399122	110513641	114520	1	ENSMUSG00000020623	ENSMUST00000020949	Map2k6	-1089	110397941	18.39	7.28745	3.8782	5.27392
11	110407919	110408282	364	*	364	110408116	Intron (ENSMUST00000020949/ENSMUSG00000020623, intron 1 of 11)	11	110399259	110513641	114383	1	ENSMUSG00000020623	ENSMUST00000146084	Map2k6	8660	110408116	16.79	8.42906	4.86929	6.32725
11	110396612	110397345	734	*	734	110397287	Promoter (1-2kb)	11	110399122	110513641	114520	1	ENSMUSG00000020623	ENSMUST00000020949	Map2k6	-1777	110397287	15.19	7.61818	4.43161	5.55532
11	110448764	110449600	837	*	837	110449036	Intron (ENSMUST00000020949/ENSMUSG00000020623, intron 1 of 11)	11	110477377	110499522	22146	1	ENSMUSG00000020623	ENSMUST00000146540	Map2k6	-27777	110449036	23.99	11.0053	4.99765	8.76508
11	110399410	110400330	921	*	921	110399592	Promoter (<=1kb)	11	110399259	110513641	114383	1	ENSMUSG00000020623	ENSMUST00000146084	Map2k6	151	110399592	22.39	13.1157	6.06562	10.804
11	110405143	110407198	2056	*	2056	110406721	Intron (ENSMUST00000020949/ENSMUSG00000020623, intron 1 of 11)	11	110399259	110513641	114383	1	ENSMUSG00000020623	ENSMUST00000146084	Map2k6	5884	110406721	16.79	8.42906	4.86929	6.32725
11	110371785	110372179	395	*	395	110372097	Distal Intergenic	11	110399122	110513641	114520	1	ENSMUSG00000020623	ENSMUST00000020949	Map2k6	-26943	110372097	12.79	5.34661	3.7751	3.43225
9	108455715	108456236	522	*	522	108456120	Promoter (<=1kb)	9	108454675	108456950	2276	2	ENSMUSG00000032609	ENSMUST00000193331	Klhdc8b	714	108456120	15.19	7.1899	4.19931	5.17915
9	108464740	108465452	713	*	713	108464906	3' UTR	9	108447636	108461581	13946	2	ENSMUSG00000032609	ENSMUST00000193286	Klhdc8b	-3159	108464906	15.99	6.9063	4.24804	4.9017
9	108460724	108462989	2266	*	2266	108460834	Promoter (<=1kb)	9	108447636	108461581	13946	2	ENSMUSG00000032609	ENSMUST00000193286	Klhdc8b	0	108460834	31.98	15.1537	5.49738	12.7508
9	108459441	108460434	994	*	994	108460175	Promoter (<=1kb)	9	108458436	108460078	1643	2	ENSMUSG00000032609	ENSMUST00000195869	Klhdc8b	0	108460175	34.38	11.7722	3.93146	9.52402
9	108463739	108464482	744	*	744	108463926	Promoter (2-3kb)	9	108447636	108461581	13946	2	ENSMUSG00000032609	ENSMUST00000193286	Klhdc8b	-2158	108463926	19.99	3.59699	2.33224	1.85968
14	30548511	30549378	868	*	868	30548949	Promoter (<=1kb)	14	30549131	30574720	25590	1	ENSMUSG00000021957	ENSMUST00000022529	Tkt	0	30548949	15.19	3.2932	2.31322	1.60507
14	30553066	30553425	360	*	360	30553263	Intron (ENSMUST00000022529/ENSMUSG00000021957, intron 1 of 13)	14	30549357	30573624	24268	1	ENSMUSG00000021957	ENSMUST00000223717	Tkt	3709	30553263	11.99	4.64907	3.55626	2.7861
14	30557697	30557942	246	*	246	30557821	Promoter (<=1kb)	14	30557609	30573624	16016	1	ENSMUSG00000021957	ENSMUST00000225857	Tkt	88	30557821	14.39	6.83306	4.21277	4.83617
14	30562939	30565127	2189	*	2189	30563553	Promoter (2-3kb)	14	30567999	30573624	5626	1	ENSMUSG00000021957	ENSMUST00000225039	Tkt	-2872	30563553	27.99	10.202	4.1409	8.01903
14	30561418	30562149	732	*	732	30561660	Promoter (1-2kb)	14	30559690	30573624	13935	1	ENSMUSG00000021957	ENSMUST00000223633	Tkt	1728	30561660	21.59	12.825	6.18232	10.517
14	30551931	30552622	692	*	692	30552119	Promoter (2-3kb)	14	30549357	30573624	24268	1	ENSMUSG00000021957	ENSMUST00000223717	Tkt	2574	30552119	15.99	7.61818	4.65045	5.55532
14	30565379	30566003	625	*	625	30565599	Promoter (1-2kb)	14	30567999	30573624	5626	1	ENSMUSG00000021957	ENSMUST00000225039	Tkt	-1996	30565599	23.19	11.4385	5.03091	9.19338
14	30560325	30560686	362	*	362	30560498	Promoter (<=1kb)	14	30559690	30573624	13935	1	ENSMUSG00000021957	ENSMUST00000223633	Tkt	635	30560498	16.79	8.42906	4.86929	6.32725
14	30549747	30550669	923	*	923	30549862	Promoter (<=1kb)	14	30549357	30573624	24268	1	ENSMUSG00000021957	ENSMUST00000223717	Tkt	390	30549862	24.79	15.6997	7.05767	13.2703
8	87570252	87571002	751	*	751	87570542	Intron (ENSMUST00000093342/ENSMUSG00000069971, intron 3 of 5)	8	87563853	87589424	25572	1	ENSMUSG00000069971	ENSMUST00000093342	4933402J07Rik	6399	87570542	15.19	5.31046	3.23851	3.4232
9	108299337	108299942	606	*	606	108299778	Promoter (2-3kb)	9	108296922	108299443	2522	1	ENSMUSG00000032607	ENSMUST00000160675	Amt	2415	108299778	16.79	8.42906	4.86929	6.32725
9	108295045	108299080	4036	*	4036	108297027	Promoter (<=1kb)	9	108296853	108301571	4719	1	ENSMUSG00000032607	ENSMUST00000160025	Amt	0	108297027	49.58	44.4184	13.8417	41.0758
14	63861052	63861313	262	*	262	63861181	Promoter (<=1kb)	14	63860364	63919855	59492	1	ENSMUSG00000021958	ENSMUST00000022528	Pinx1	688	63861181	11.19	4.64907	3.33742	2.7861
8	83566713	83567325	613	*	613	83566838	Promoter (<=1kb)	8	83566758	83571626	4869	1	ENSMUSG00000033938	ENSMUST00000127162	Ndufb7	0	83566838	61.57	38.1497	8.42577	34.9881
8	83568501	83568959	459	*	459	83568796	Promoter (1-2kb)	8	83566758	83571626	4869	1	ENSMUSG00000033938	ENSMUST00000127162	Ndufb7	1743	83568796	27.99	18.7265	7.93303	16.179
9	108289179	108290236	1058	*	1058	108290125	Promoter (<=1kb)	9	108290429	108296498	6070	1	ENSMUSG00000032606	ENSMUST00000035227	Nicn1	-193	108290125	28.79	18.3673	7.44647	15.8575
9	108287253	108287569	317	*	317	108287419	Promoter (2-3kb)	9	108290429	108296498	6070	1	ENSMUSG00000032606	ENSMUST00000035227	Nicn1	-2860	108287419	18.39	10.1226	5.30697	7.94125
9	108287940	108288234	295	*	295	108288165	Promoter (2-3kb)	9	108290429	108296498	6070	1	ENSMUSG00000032606	ENSMUST00000035227	Nicn1	-2195	108288165	10.39	3.98496	3.11858	2.20697
12	28733853	28734413	561	*	561	28734002	Intron (ENSMUST00000168129/ENSMUSG00000020628, intron 3 of 11)	12	28709507	28750377	40871	2	ENSMUSG00000020628	ENSMUST00000170994	Trappc12	15964	28734002	23.99	14.7236	6.83884	12.3267
12	28700115	28700475	361	*	361	28700186	Promoter (1-2kb)	12	28700774	28701609	836	2	ENSMUSG00000020628	ENSMUST00000221783	Trappc12	1134	28700186	15.99	7.61818	4.65045	5.55532
12	28694601	28694851	251	*	251	28694670	Intron (ENSMUST00000168129/ENSMUSG00000020628, intron 9 of 11)	12	28700774	28701609	836	2	ENSMUSG00000020628	ENSMUST00000221783	Trappc12	6758	28694670	15.19	7.61818	4.43161	5.55532
12	28750067	28750407	341	*	341	28750287	Promoter (<=1kb)	12	28709507	28750377	40871	2	ENSMUSG00000020628	ENSMUST00000170994	Trappc12	0	28750287	24.79	15.6997	7.05767	13.2703
12	28674662	28676540	1879	*	1879	28675989	Promoter (<=1kb)	12	28675231	28682175	6945	1	ENSMUSG00000020629	ENSMUST00000020957	Adi1	0	28675989	43.18	34.7042	11.0447	31.6476
9	108506919	108508463	1545	*	1545	108508236	Promoter (<=1kb)	9	108507706	108515941	8236	1	ENSMUSG00000032604	ENSMUST00000006838	Qars	0	108508236	39.18	25.3428	7.9629	22.5821
9	108657367	108658465	1099	*	1099	108657565	Distal Intergenic	9	108662088	108664838	2751	1	ENSMUSG00000032602	ENSMUST00000194088	Slc25a20	-3623	108657565	26.39	17.7017	7.49535	15.2044
9	108671152	108671453	302	*	302	108671391	Promoter (1-2kb)	9	108672496	108680749	8254	1	ENSMUSG00000032602	ENSMUST00000195260	Slc25a20	-1043	108671391	11.19	4.64907	3.33742	2.7861
9	108659617	108660037	421	*	421	108659838	Promoter (2-3kb)	9	108662088	108664838	2751	1	ENSMUSG00000032602	ENSMUST00000194088	Slc25a20	-2051	108659838	15.99	5.92759	3.7182	4.00067
9	108660516	108663069	2554	*	2554	108661836	Promoter (<=1kb)	9	108662088	108664838	2751	1	ENSMUSG00000032602	ENSMUST00000194088	Slc25a20	0	108661836	28.79	19.7665	8.15187	17.1862
9	108667447	108667757	311	*	311	108667604	Intron (ENSMUST00000035222/ENSMUSG00000032602, intron 1 of 8)	9	108672496	108680749	8254	1	ENSMUSG00000032602	ENSMUST00000195260	Slc25a20	-4739	108667604	15.19	6.72989	3.95519	4.75707
6	113627147	113627438	292	*	292	113627189	Promoter (2-3kb)	6	113629507	113631627	2121	1	ENSMUSG00000033933	ENSMUST00000204915	Vhl	-2069	113627189	15.19	7.61818	4.43161	5.55532
6	113623168	113624757	1590	*	1590	113623595	Promoter (<=1kb)	6	113623959	113631633	7675	1	ENSMUSG00000033933	ENSMUST00000035673	Vhl	0	113623595	27.99	14.2995	5.79725	11.9452
6	113625004	113625546	543	*	543	113625506	Promoter (<=1kb)	6	113624929	113629557	4629	1	ENSMUSG00000033933	ENSMUST00000131819	Vhl	75	113625506	11.99	4.34612	3.36984	2.5444
6	113625900	113626228	329	*	329	113625938	Promoter (<=1kb)	6	113624929	113629557	4629	1	ENSMUSG00000033933	ENSMUST00000131819	Vhl	971	113625938	12.79	4.79185	3.44843	2.91809
9	108706876	108707833	958	*	958	108707426	Intron (ENSMUST00000192344/ENSMUSG00000032601, intron 1 of 4)	9	108716873	108744263	27391	1	ENSMUSG00000032601	ENSMUST00000192068	Prkar2a	-9040	108707426	20.79	11.9039	5.96348	9.63125
9	108725432	108726002	571	*	571	108725849	Intron (ENSMUST00000192344/ENSMUSG00000032601, intron 4 of 4)	9	108716873	108744263	27391	1	ENSMUSG00000032601	ENSMUST00000192068	Prkar2a	8559	108725849	15.19	7.61818	4.43161	5.55532
9	108701452	108702688	1237	*	1237	108702217	Intron (ENSMUST00000192344/ENSMUSG00000032601, intron 1 of 4)	9	108692457	108746994	54538	1	ENSMUSG00000032601	ENSMUST00000195405	Prkar2a	8995	108702217	27.19	18.7265	7.71419	16.179
9	108710456	108710718	263	*	263	108710689	Intron (ENSMUST00000192344/ENSMUSG00000032601, intron 1 of 4)	9	108716873	108744263	27391	1	ENSMUSG00000032601	ENSMUST00000192068	Prkar2a	-6155	108710689	11.19	4.64907	3.33742	2.7861
9	108724188	108724511	324	*	324	108724266	Intron (ENSMUST00000192344/ENSMUSG00000032601, intron 4 of 4)	9	108716873	108744263	27391	1	ENSMUSG00000032601	ENSMUST00000192068	Prkar2a	7315	108724266	13.59	5.46828	3.64833	3.54923
9	108753297	108754615	1319	*	1319	108753805	Distal Intergenic	9	108748245	108749503	1259	1	ENSMUSG00000032601	ENSMUST00000195263	Prkar2a	5052	108753805	58.37	50.7247	13.7053	47.2226
9	108752624	108752970	347	*	347	108752802	Distal Intergenic	9	108748245	108749503	1259	1	ENSMUSG00000032601	ENSMUST00000195263	Prkar2a	4379	108752802	23.19	14.7236	6.62	12.3267
9	108747032	108747321	290	*	290	108747269	Promoter (<=1kb)	9	108748245	108749503	1259	1	ENSMUSG00000032601	ENSMUST00000195263	Prkar2a	-924	108747269	10.39	3.98496	3.11858	2.20697
9	108723554	108723849	296	*	296	108723642	Intron (ENSMUST00000192344/ENSMUSG00000032601, intron 4 of 4)	9	108716873	108744263	27391	1	ENSMUSG00000032601	ENSMUST00000192068	Prkar2a	6681	108723642	15.99	7.61818	4.65045	5.55532
9	108703060	108705178	2119	*	2119	108703678	Intron (ENSMUST00000192344/ENSMUSG00000032601, intron 1 of 4)	9	108692457	108746994	54538	1	ENSMUSG00000032601	ENSMUST00000195405	Prkar2a	10603	108703678	43.98	25.7904	7.4964	23.0158
9	108726259	108727321	1063	*	1063	108726615	Intron (ENSMUST00000192344/ENSMUSG00000032601, intron 4 of 4)	9	108716873	108744263	27391	1	ENSMUSG00000032601	ENSMUST00000192068	Prkar2a	9386	108726615	50.38	43.1346	12.8438	39.834
9	108692759	108693009	251	*	251	108692779	Promoter (<=1kb)	9	108692457	108746994	54538	1	ENSMUSG00000032601	ENSMUST00000195405	Prkar2a	302	108692779	11.19	3.03847	2.4389	1.35848
8	126970847	126971591	745	*	745	126971491	Promoter (<=1kb)	8	126947172	126971071	23900	2	ENSMUSG00000033931	ENSMUST00000045994	Rbm34	0	126971491	21.59	7.73977	3.7649	5.67175
8	126966835	126967086	252	*	252	126967021	Intron (ENSMUST00000045994/ENSMUSG00000033931, intron 3 of 10)	8	126963836	126971049	7214	2	ENSMUSG00000033931	ENSMUST00000212583	Rbm34	3963	126967021	12.79	5.34661	3.7751	3.43225
8	126968454	126969329	876	*	876	126968617	Promoter (1-2kb)	8	126963836	126971049	7214	2	ENSMUSG00000033931	ENSMUST00000212583	Rbm34	1720	126968617	18.39	5.85335	3.23183	3.92854
19	4784002	4785695	1694	*	1694	4785049	3' UTR	19	4785153	4793851	8699	2	ENSMUSG00000094936	ENSMUST00000178615	Rbm4	8156	4785049	25.59	15.1432	6.49425	12.7427
19	4794105	4797270	3166	*	3166	4794290	Promoter (<=1kb)	19	4784293	4793901	9609	2	ENSMUSG00000094936	ENSMUST00000180248	Rbm4	-204	4794290	53.57	35.7491	9.09562	32.6651
19	4780290	4780616	327	*	327	4780504	Intron (ENSMUST00000178353/ENSMUSG00000096370, intron 2 of 2)	19	4785153	4793851	8699	2	ENSMUSG00000094936	ENSMUST00000178615	Rbm4	13235	4780504	13.59	4.63788	3.19329	2.7861
19	4789260	4790677	1418	*	1418	4790448	Exon (ENSMUST00000179820/ENSMUSG00000094936, exon 2 of 2)	19	4785153	4793851	8699	2	ENSMUSG00000094936	ENSMUST00000178615	Rbm4	3174	4790448	26.39	11.7285	4.7547	9.48052
19	4791123	4793865	2743	*	2743	4793717	Promoter (<=1kb)	19	4785153	4793851	8699	2	ENSMUSG00000094936	ENSMUST00000178615	Rbm4	0	4793717	38.38	29.3552	10.0273	26.474
19	4782051	4782762	712	*	712	4782274	Intron (ENSMUST00000178353/ENSMUSG00000096370, intron 2 of 2)	19	4785153	4793851	8699	2	ENSMUSG00000094936	ENSMUST00000178615	Rbm4	11089	4782274	12.79	4.79185	3.44843	2.91809
19	4787346	4788338	993	*	993	4787488	3' UTR	19	4785153	4793851	8699	2	ENSMUSG00000094936	ENSMUST00000178615	Rbm4	5513	4787488	31.18	13.0386	4.59781	10.7283
19	4783094	4783484	391	*	391	4783305	Intron (ENSMUST00000178353/ENSMUSG00000096370, intron 2 of 2)	19	4785153	4793851	8699	2	ENSMUSG00000094936	ENSMUST00000178615	Rbm4	10367	4783305	14.39	6.34769	3.94327	4.38579
7	30601484	30603424	1941	*	1941	30602612	Promoter (2-3kb)	7	30597932	30598909	978	2	ENSMUSG00000006310	ENSMUST00000144532	Zbtb32	-2575	30602612	29.59	20.8211	8.3707	18.2102
7	30600305	30601040	736	*	736	30600579	Promoter (1-2kb)	7	30597932	30598909	978	2	ENSMUSG00000006310	ENSMUST00000144532	Zbtb32	-1396	30600579	29.59	20.8211	8.3707	18.2102
7	30604545	30605248	704	*	704	30604763	Exon (ENSMUST00000006476/ENSMUSG00000006313, exon 6 of 8)	7	30597932	30598909	978	2	ENSMUSG00000006310	ENSMUST00000144532	Zbtb32	-5636	30604763	19.19	11.0028	5.5258	8.76508
7	30598450	30598812	363	*	363	30598647	Promoter (<=1kb)	7	30589683	30598869	9187	2	ENSMUSG00000006310	ENSMUST00000108150	Zbtb32	57	30598647	18.39	10.1226	5.30697	7.94125
7	30639416	30640048	633	*	633	30639508	Downstream (<1kb)	7	30633616	30635852	2237	2	ENSMUSG00000006311	ENSMUST00000108147	Etv2	-3564	30639508	16.79	8.42906	4.86929	6.32725
11	87403029	87403663	635	*	635	87403494	Promoter (<=1kb)	11	87379384	87404423	25040	2	ENSMUSG00000007646	ENSMUST00000129400	Rad51c	760	87403494	21.59	12.825	6.18232	10.517
11	87404026	87405833	1808	*	1808	87404868	Promoter (<=1kb)	11	87376645	87404523	27879	2	ENSMUSG00000007646	ENSMUST00000067692	Rad51c	0	87404868	81.56	89.0573	22.5952	84.5814
16	84845228	84845596	369	*	369	84845483	Intron (ENSMUST00000114184/ENSMUSG00000008976, intron 4 of 9)	16	84852583	84860429	7847	1	ENSMUSG00000008976	ENSMUST00000126031	Gabpa	-6987	84845483	11.99	4.64907	3.55626	2.7861
16	84833021	84835427	2407	*	2407	84834664	Promoter (<=1kb)	16	84834925	84861315	26391	1	ENSMUSG00000008976	ENSMUST00000114184	Gabpa	0	84834664	82.36	82.6411	19.2428	78.3119
7	30729166	30730008	843	*	843	30729815	Promoter (<=1kb)	7	30727701	30729321	1621	2	ENSMUSG00000006315	ENSMUST00000209065	Tmem147	0	30729815	31.18	22.9723	8.80838	20.277
7	30615427	30616445	1019	*	1019	30615536	Promoter (2-3kb)	7	30603092	30612847	9756	2	ENSMUSG00000006313	ENSMUST00000006476	Upk1a	-2580	30615536	22.39	12.4147	5.713	10.1345
7	30608124	30608609	486	*	486	30608319	Intron (ENSMUST00000006476/ENSMUSG00000006313, intron 3 of 7)	7	30603092	30612847	9756	2	ENSMUSG00000006313	ENSMUST00000006476	Upk1a	4238	30608319	20.79	11.9039	5.96348	9.63125
14	30479683	30480736	1054	*	1054	30479824	Promoter (<=1kb)	14	30479679	30519470	39792	1	ENSMUSG00000021962	ENSMUST00000225286	Dcp1a	4	30479824	34.38	24.5802	8.84578	21.8426
14	30528903	30532890	3988	*	3988	30530976	Distal Intergenic	14	30523707	30526744	3038	1	ENSMUSG00000021962	ENSMUST00000225934	Dcp1a	5196	30530976	31.18	22.9723	8.80838	20.277
14	30504455	30506743	2289	*	2289	30505726	Exon (ENSMUST00000224453/ENSMUSG00000021962, exon 5 of 6)	14	30513265	30523736	10472	1	ENSMUSG00000021962	ENSMUST00000223754	Dcp1a	-6522	30505726	29.59	19.3689	7.64637	16.8101
14	30526966	30527785	820	*	820	30527107	3' UTR	14	30523707	30526744	3038	1	ENSMUSG00000021962	ENSMUST00000225934	Dcp1a	3259	30527107	11.99	4.64907	3.55626	2.7861
14	30515242	30516160	919	*	919	30515910	Promoter (1-2kb)	14	30513287	30523519	10233	1	ENSMUSG00000021962	ENSMUST00000223568	Dcp1a	1955	30515910	13.59	6.07528	3.99394	4.1203
14	57797635	57798024	390	*	390	57797903	Promoter (<=1kb)	14	57798180	57806638	8459	1	ENSMUSG00000021963	ENSMUST00000128764	Sap18	-156	57797903	18.39	5.85335	3.23183	3.92854
14	57798699	57799352	654	*	654	57799027	Promoter (<=1kb)	14	57798638	57802335	3698	1	ENSMUSG00000021963	ENSMUST00000111267	Sap18	61	57799027	19.19	11.0028	5.5258	8.76508
14	57806082	57806362	281	*	281	57806268	3' UTR	14	57807470	57810294	2825	2	ENSMUSG00000021965	ENSMUST00000224108	Ska3	3932	57806268	11.99	4.64907	3.55626	2.7861
14	57824985	57827376	2392	*	2392	57825802	Promoter (<=1kb)	14	57806561	57826163	19603	2	ENSMUSG00000021965	ENSMUST00000022536	Ska3	0	57825802	30.39	21.8898	8.58954	19.2429
14	57808963	57809381	419	*	419	57809153	Promoter (<=1kb)	14	57807470	57810294	2825	2	ENSMUSG00000021965	ENSMUST00000224108	Ska3	913	57809153	11.99	4.64907	3.55626	2.7861
14	57815999	57818096	2098	*	2098	57816580	Exon (ENSMUST00000022536/ENSMUSG00000021965, exon 5 of 9)	14	57807470	57810294	2825	2	ENSMUSG00000021965	ENSMUST00000224108	Ska3	-5705	57816580	20.79	11.9039	5.96348	9.63125
14	57811659	57812029	371	*	371	57811942	Promoter (1-2kb)	14	57807470	57810294	2825	2	ENSMUSG00000021965	ENSMUST00000224108	Ska3	-1365	57811942	14.39	5.26923	3.36826	3.38798
14	57820273	57820541	269	*	269	57820403	Exon (ENSMUST00000022536/ENSMUSG00000021965, exon 4 of 9)	14	57821887	57826108	4222	2	ENSMUSG00000021965	ENSMUST00000225753	Ska3	5567	57820403	15.19	7.61818	4.43161	5.55532
12	4907781	4909809	2029	*	2029	4907929	Promoter (<=1kb)	12	4879032	4907705	28674	2	ENSMUSG00000020634	ENSMUST00000020962	Ubxn2a	-76	4907929	49.58	31.6613	8.42928	28.7103
12	4898605	4900498	1894	*	1894	4899156	Intron (ENSMUST00000020962/ENSMUSG00000020634, intron 2 of 6)	12	4879349	4907264	27916	2	ENSMUSG00000020634	ENSMUST00000142867	Ubxn2a	6766	4899156	32.78	24.068	9.24606	21.3419
12	4894427	4894919	493	*	493	4894767	Exon (ENSMUST00000020962/ENSMUSG00000020634, exon 3 of 7)	12	4879349	4907264	27916	2	ENSMUSG00000020634	ENSMUST00000142867	Ubxn2a	12345	4894767	14.39	6.83306	4.21277	4.83617
12	4900754	4905796	5043	*	5043	4905591	Promoter (1-2kb)	12	4879349	4907264	27916	2	ENSMUSG00000020634	ENSMUST00000142867	Ubxn2a	1468	4905591	39.98	32.08	11.2156	29.0935
12	4910069	4911765	1697	*	1697	4910317	Promoter (2-3kb)	12	4879032	4907705	28674	2	ENSMUSG00000020634	ENSMUST00000020962	Ubxn2a	-2364	4910317	35.98	27.4312	10.1214	24.5895
12	4896016	4898115	2100	*	2100	4897667	Intron (ENSMUST00000020962/ENSMUSG00000020634, intron 2 of 6)	12	4879349	4907264	27916	2	ENSMUSG00000020634	ENSMUST00000142867	Ubxn2a	9149	4897667	34.38	20.6283	7.07663	18.0348
12	4906090	4907042	953	*	953	4906233	Promoter (<=1kb)	12	4879349	4907264	27916	2	ENSMUSG00000020634	ENSMUST00000142867	Ubxn2a	222	4906233	30.39	21.8898	8.58954	19.2429
12	4891741	4893312	1572	*	1572	4892139	Intron (ENSMUST00000020962/ENSMUSG00000020634, intron 3 of 6)	12	4879349	4907264	27916	2	ENSMUSG00000020634	ENSMUST00000142867	Ubxn2a	13952	4892139	25.59	15.4524	6.64686	13.0422
14	57880859	57881625	767	*	767	57881147	Intron (ENSMUST00000089473/ENSMUSG00000021969, intron 1 of 12)	14	57863575	57890220	26646	2	ENSMUSG00000021969	ENSMUST00000225955	Zdhhc20	8595	57881147	15.19	7.61818	4.43161	5.55532
14	57852354	57855012	2659	*	2659	57853614	Intron (ENSMUST00000089473/ENSMUSG00000021969, intron 7 of 12)	14	57839161	57843306	4146	2	ENSMUSG00000021969	ENSMUST00000224133	Zdhhc20	-9048	57853614	23.19	14.7236	6.62	12.3267
14	57886477	57886745	269	*	269	57886669	Intron (ENSMUST00000089473/ENSMUSG00000021969, intron 1 of 12)	14	57863575	57890220	26646	2	ENSMUSG00000021969	ENSMUST00000225955	Zdhhc20	3475	57886669	11.19	4.64907	3.33742	2.7861
14	57848579	57851117	2539	*	2539	57849294	Exon (ENSMUST00000226057/ENSMUSG00000021969, exon 8 of 14)	14	57839161	57843306	4146	2	ENSMUSG00000021969	ENSMUST00000224133	Zdhhc20	-5273	57849294	31.18	22.9723	8.80838	20.277
14	57882098	57883523	1426	*	1426	57882856	Intron (ENSMUST00000089473/ENSMUSG00000021969, intron 1 of 12)	14	57863575	57890220	26646	2	ENSMUSG00000021969	ENSMUST00000225955	Zdhhc20	6697	57882856	22.39	13.7652	6.40116	11.4207
14	57847708	57848043	336	*	336	57847900	Intron (ENSMUST00000089473/ENSMUSG00000021969, intron 7 of 12)	14	57839161	57843306	4146	2	ENSMUSG00000021969	ENSMUST00000224133	Zdhhc20	-4402	57847900	18.39	10.1226	5.30697	7.94125
14	57888876	57889185	310	*	310	57888879	Promoter (1-2kb)	14	57863575	57890220	26646	2	ENSMUSG00000021969	ENSMUST00000225955	Zdhhc20	1035	57888879	10.39	3.53412	2.84873	1.80027
14	57884225	57884783	559	*	559	57884329	Intron (ENSMUST00000089473/ENSMUSG00000021969, intron 1 of 12)	14	57863575	57890220	26646	2	ENSMUSG00000021969	ENSMUST00000225955	Zdhhc20	5437	57884329	12.79	5.34661	3.7751	3.43225
18	46227186	46228244	1059	*	1059	46227360	Distal Intergenic	18	46165302	46212607	47306	2	ENSMUSG00000033949	ENSMUST00000037011	Trim36	-14579	46227360	19.19	11.0028	5.5258	8.76508
18	46185108	46185413	306	*	306	46185139	Intron (ENSMUST00000167364/ENSMUSG00000033949, intron 4 of 9)	18	46165302	46198818	33517	2	ENSMUSG00000033949	ENSMUST00000167364	Trim36	13405	46185139	13.59	6.07528	3.99394	4.1203
12	4769367	4769749	383	*	383	4769512	Promoter (<=1kb)	12	4769339	4778813	9475	1	ENSMUSG00000020639	ENSMUST00000178879	Pfn4	28	4769512	16.79	8.42906	4.86929	6.32725
11	59846010	59846483	474	*	474	59846397	Promoter (1-2kb)	11	59848073	59876533	28461	1	ENSMUSG00000032615	ENSMUST00000102695	Nt5m	-1590	59846397	23.19	14.7236	6.62	12.3267
2	119961518	119962666	1149	*	1149	119962454	Promoter (1-2kb)	2	119960405	119962223	1819	1	ENSMUSG00000033943	ENSMUST00000131396	Mga	1113	119962454	27.99	12.0029	4.83104	9.72725
2	119926448	119926755	308	*	308	119926557	Exon (ENSMUST00000046717/ENSMUSG00000033943, exon 9 of 25)	2	119921676	119924085	2410	1	ENSMUSG00000033943	ENSMUST00000150742	Mga	4772	119926557	14.39	6.83306	4.21277	4.83617
2	119908594	119909397	804	*	804	119908718	Intron (ENSMUST00000046717/ENSMUSG00000033943, intron 2 of 24)	2	119897305	119960794	63490	1	ENSMUSG00000033943	ENSMUST00000156510	Mga	11289	119908718	15.99	6.9063	4.24804	4.9017
2	119918269	119918819	551	*	551	119918309	Promoter (2-3kb)	2	119921676	119924085	2410	1	ENSMUSG00000033943	ENSMUST00000150742	Mga	-2857	119918309	15.19	6.31102	3.73789	4.34919
2	119962912	119963304	393	*	393	119963064	Promoter (2-3kb)	2	119960405	119962223	1819	1	ENSMUSG00000033943	ENSMUST00000131396	Mga	2507	119963064	22.39	13.7652	6.40116	11.4207
2	119903433	119903695	263	*	263	119903623	Exon (ENSMUST00000046717/ENSMUSG00000033943, exon 2 of 25)	2	119897305	119960794	63490	1	ENSMUSG00000033943	ENSMUST00000156510	Mga	6128	119903623	15.19	7.61818	4.43161	5.55532
2	119913599	119914407	809	*	809	119914046	Intron (ENSMUST00000046717/ENSMUSG00000033943, intron 2 of 24)	2	119921676	119924085	2410	1	ENSMUSG00000033943	ENSMUST00000150742	Mga	-7269	119914046	23.19	14.7236	6.62	12.3267
2	119907896	119908210	315	*	315	119908125	Intron (ENSMUST00000046717/ENSMUSG00000033943, intron 2 of 24)	2	119897305	119960794	63490	1	ENSMUSG00000033943	ENSMUST00000156510	Mga	10591	119908125	22.39	12.4147	5.713	10.1345
2	119956712	119956997	286	*	286	119956763	Promoter (1-2kb)	2	119958314	119965361	7048	1	ENSMUSG00000033943	ENSMUST00000122889	Mga	-1317	119956763	11.19	4.64907	3.33742	2.7861
2	119909862	119910125	264	*	264	119909972	Intron (ENSMUST00000046717/ENSMUSG00000033943, intron 2 of 24)	2	119921676	119924085	2410	1	ENSMUSG00000033943	ENSMUST00000150742	Mga	-11551	119909972	20.79	11.9039	5.96348	9.63125
2	119954031	119954395	365	*	365	119954185	Intron (ENSMUST00000046717/ENSMUSG00000033943, intron 20 of 24)	2	119958314	119965361	7048	1	ENSMUSG00000033943	ENSMUST00000122889	Mga	-3919	119954185	11.99	4.64907	3.55626	2.7861
2	119924800	119925087	288	*	288	119925007	Intron (ENSMUST00000046717/ENSMUSG00000033943, intron 8 of 24)	2	119921676	119924085	2410	1	ENSMUSG00000033943	ENSMUST00000150742	Mga	3124	119925007	13.59	3.15615	2.43222	1.47259
2	119894990	119895411	422	*	422	119895136	Promoter (1-2kb)	2	119897228	119967749	70522	1	ENSMUSG00000033943	ENSMUST00000046717	Mga	-1817	119895136	12.79	5.34661	3.7751	3.43225
2	119896335	119900196	3862	*	3862	119897729	Promoter (<=1kb)	2	119897228	119967749	70522	1	ENSMUSG00000033943	ENSMUST00000046717	Mga	0	119897729	80.76	83.4031	20.4401	79.0519
2	119960429	119960985	557	*	557	119960449	Promoter (<=1kb)	2	119960405	119962223	1819	1	ENSMUSG00000033943	ENSMUST00000131396	Mga	24	119960449	11.99	4.64907	3.55626	2.7861
2	119915801	119917650	1850	*	1850	119916797	Exon (ENSMUST00000046717/ENSMUSG00000033943, exon 3 of 25)	2	119921676	119924085	2410	1	ENSMUSG00000033943	ENSMUST00000150742	Mga	-4026	119916797	19.19	7.99138	4.03812	5.91624
2	119901245	119902937	1693	*	1693	119902763	5' UTR	2	119897305	119960794	63490	1	ENSMUSG00000033943	ENSMUST00000156510	Mga	3940	119902763	20.79	11.9039	5.96348	9.63125
2	119929231	119929542	312	*	312	119929464	Intron (ENSMUST00000046717/ENSMUSG00000033943, intron 9 of 24)	2	119935188	119938751	3564	1	ENSMUSG00000033943	ENSMUST00000132054	Mga	-5646	119929464	12.79	5.34661	3.7751	3.43225
18	47496162	47496683	522	*	522	47496494	Distal Intergenic	18	47275658	47368870	93213	2	ENSMUSG00000019647	ENSMUST00000151382	Sema6a	-127292	47496494	25.59	16.6926	7.27651	14.2316
18	47491194	47491472	279	*	279	47491365	Distal Intergenic	18	47275658	47368870	93213	2	ENSMUSG00000019647	ENSMUST00000151382	Sema6a	-122324	47491365	11.99	4.64907	3.55626	2.7861
18	47475548	47476149	602	*	602	47475958	Distal Intergenic	18	47275658	47368870	93213	2	ENSMUSG00000019647	ENSMUST00000151382	Sema6a	-106678	47475958	12.79	4.79185	3.44843	2.91809
18	47478147	47478394	248	*	248	47478319	Distal Intergenic	18	47275658	47368870	93213	2	ENSMUSG00000019647	ENSMUST00000151382	Sema6a	-109277	47478319	11.99	4.64907	3.55626	2.7861
9	108347926	108348313	388	*	388	108348192	Promoter (<=1kb)	9	108347913	108392520	44608	1	ENSMUSG00000032612	ENSMUST00000194959	Usp4	13	108348192	23.19	14.7236	6.62	12.3267
9	108391026	108391504	479	*	479	108391169	Promoter (<=1kb)	9	108390876	108392245	1370	1	ENSMUSG00000032612	ENSMUST00000194939	Usp4	150	108391169	18.39	7.28745	3.8782	5.27392
9	108346038	108347616	1579	*	1579	108347374	Promoter (<=1kb)	9	108347853	108392545	44693	1	ENSMUSG00000032612	ENSMUST00000035237	Usp4	-237	108347374	19.99	6.46191	3.49837	4.49514
9	108391809	108393735	1927	*	1927	108392985	Promoter (<=1kb)	9	108392805	108410934	18130	1	ENSMUSG00000032611	ENSMUST00000192995	1700102P08Rik	0	108392985	61.57	60.3512	17.1242	56.5691
9	108394097	108394409	313	*	313	108394367	Promoter (1-2kb)	9	108392834	108397770	4937	1	ENSMUSG00000032611	ENSMUST00000035234	1700102P08Rik	1263	108394367	13.59	3.15615	2.43222	1.47259
6	113602532	113603452	921	*	921	113603288	Promoter (1-2kb)	6	113604772	113616951	12180	1	ENSMUSG00000033940	ENSMUST00000035725	Brk1	-1320	113603288	18.39	10.1226	5.30697	7.94125
6	113604065	113605707	1643	*	1643	113604335	Promoter (<=1kb)	6	113604772	113616951	12180	1	ENSMUSG00000033940	ENSMUST00000035725	Brk1	0	113604335	27.99	18.7265	7.93303	16.179
6	128373235	128373499	265	*	265	128373345	Promoter (1-2kb)	6	128375456	128384481	9026	1	ENSMUSG00000079304	ENSMUST00000130785	Tex52	-1957	128373345	12.79	5.34661	3.7751	3.43225
4	63557287	63558511	1225	*	1225	63558450	Promoter (<=1kb)	4	63558781	63586357	27577	1	ENSMUSG00000045917	ENSMUST00000077709	Tmem268	-270	63558450	13.59	6.07528	3.99394	4.1203
4	63556786	63557026	241	*	241	63556917	Promoter (1-2kb)	4	63558781	63586357	27577	1	ENSMUSG00000045917	ENSMUST00000077709	Tmem268	-1755	63556917	14.39	6.83306	4.21277	4.83617
4	63558871	63559576	706	*	706	63559161	Promoter (<=1kb)	4	63558856	63562491	3636	1	ENSMUSG00000045917	ENSMUST00000126738	Tmem268	15	63559161	13.59	6.07528	3.99394	4.1203
7	30586458	30588376	1919	*	1919	30587970	Promoter (<=1kb)	7	30568858	30588717	19860	2	ENSMUSG00000006307	ENSMUST00000006470	Kmt2b	341	30587970	34.38	15.306	5.05473	12.8997
7	30581039	30581284	246	*	246	30581133	Promoter (2-3kb)	7	30577030	30578994	1965	2	ENSMUSG00000006307	ENSMUST00000125836	Kmt2b	-2045	30581133	15.99	5.31046	3.39843	3.4232
7	30585366	30585643	278	*	278	30585459	Promoter (<=1kb)	7	30568860	30585340	16481	2	ENSMUSG00000006307	ENSMUST00000131002	Kmt2b	-26	30585459	13.59	6.07528	3.99394	4.1203
7	30584425	30584943	519	*	519	30584918	Promoter (<=1kb)	7	30584281	30585074	794	2	ENSMUSG00000006307	ENSMUST00000125372	Kmt2b	131	30584918	11.19	4.64907	3.33742	2.7861
1	74250179	74250687	509	*	509	74250226	Intron (ENSMUST00000113820/ENSMUSG00000006304, intron 4 of 10)	1	74236550	74267988	31439	1	ENSMUSG00000006304	ENSMUST00000113819	Arpc2	13629	74250226	15.99	7.61818	4.65045	5.55532
1	74249657	74249928	272	*	272	74249806	Intron (ENSMUST00000113820/ENSMUSG00000006304, intron 4 of 10)	1	74236550	74267988	31439	1	ENSMUSG00000006304	ENSMUST00000113819	Arpc2	13107	74249806	19.19	4.35259	2.52382	2.55027
1	74244229	74244573	345	*	345	74244397	Intron (ENSMUST00000113820/ENSMUSG00000006304, intron 2 of 10)	1	74236550	74267988	31439	1	ENSMUSG00000006304	ENSMUST00000113819	Arpc2	7679	74244397	15.19	7.61818	4.43161	5.55532
1	74248883	74249189	307	*	307	74249125	Intron (ENSMUST00000113820/ENSMUSG00000006304, intron 4 of 10)	1	74236550	74267988	31439	1	ENSMUSG00000006304	ENSMUST00000113819	Arpc2	12333	74249125	11.19	4.64907	3.33742	2.7861
1	74245714	74245983	270	*	270	74245783	Intron (ENSMUST00000113820/ENSMUSG00000006304, intron 2 of 10)	1	74236550	74267988	31439	1	ENSMUSG00000006304	ENSMUST00000113819	Arpc2	9164	74245783	13.59	4.11731	2.91867	2.3328
1	74235922	74236330	409	*	409	74236134	Promoter (<=1kb)	1	74236084	74236888	805	1	ENSMUSG00000006304	ENSMUST00000185733	Arpc2	0	74236134	25.59	12.6201	5.31749	10.3366
1	74236715	74239549	2835	*	2835	74237043	Promoter (<=1kb)	1	74236550	74267988	31439	1	ENSMUSG00000006304	ENSMUST00000113819	Arpc2	165	74237043	44.78	38.13	12.5286	34.9685
1	74303656	74304780	1125	*	1125	74303895	Promoter (<=1kb)	1	74288247	74304405	16159	2	ENSMUSG00000006301	ENSMUST00000016309	Tmbim1	0	74303895	23.99	13.5895	6.24706	11.264
1	74298795	74300042	1248	*	1248	74299725	5' UTR	1	74288251	74295695	7445	2	ENSMUSG00000006301	ENSMUST00000152603	Tmbim1	-3100	74299725	23.99	11.0053	4.99765	8.76508
1	74292900	74293212	313	*	313	74293143	Promoter (1-2kb)	1	74289300	74291228	1929	2	ENSMUSG00000006301	ENSMUST00000128505	Tmbim1	-1672	74293143	9.6	3.35691	2.89974	1.63262
12	28658994	28659412	419	*	419	28659267	3' UTR	12	28653652	28659585	5934	1	ENSMUSG00000020630	ENSMUST00000221496	Rnaseh1	5342	28659267	19.19	11.0028	5.5258	8.76508
12	28649208	28649468	261	*	261	28649406	Promoter (<=1kb)	12	28649602	28659589	9988	1	ENSMUSG00000020630	ENSMUST00000020959	Rnaseh1	-134	28649406	13.59	4.11731	2.91867	2.3328
12	28659780	28660616	837	*	837	28660044	Distal Intergenic	12	28653652	28659585	5934	1	ENSMUSG00000020630	ENSMUST00000221496	Rnaseh1	6128	28660044	22.39	13.7652	6.40116	11.4207
14	61556130	61556496	367	*	367	61556329	Promoter (<=1kb)	14	61534305	61556758	22454	2	ENSMUSG00000021930	ENSMUST00000100496	Spryd7	262	61556329	15.99	7.61818	4.65045	5.55532
14	62333505	62333769	265	*	265	62333526	Promoter (1-2kb)	14	62332125	62364100	31976	1	ENSMUSG00000021932	ENSMUST00000169728	Rnaseh2b	1380	62333526	10.39	3.98496	3.11858	2.20697
14	62335277	62336623	1347	*	1347	62335972	Intron (ENSMUST00000166879/ENSMUSG00000021932, intron 1 of 4)	14	62332125	62364100	31976	1	ENSMUSG00000021932	ENSMUST00000169728	Rnaseh2b	3152	62335972	20.79	11.9039	5.96348	9.63125
14	62331213	62332985	1773	*	1773	62332511	Promoter (<=1kb)	14	62332068	62372992	40925	1	ENSMUSG00000021932	ENSMUST00000022499	Rnaseh2b	0	62332511	28.79	19.7665	8.15187	17.1862
14	62334165	62334679	515	*	515	62334340	Promoter (2-3kb)	14	62332125	62364100	31976	1	ENSMUSG00000021932	ENSMUST00000169728	Rnaseh2b	2040	62334340	15.99	7.61818	4.65045	5.55532
14	62330490	62330912	423	*	423	62330748	Promoter (1-2kb)	14	62332068	62372992	40925	1	ENSMUSG00000021932	ENSMUST00000022499	Rnaseh2b	-1156	62330748	17.59	9.26428	5.08813	7.12261
1	59736246	59736517	272	*	272	59736323	Distal Intergenic	1	59763400	59879014	115615	1	ENSMUSG00000067336	ENSMUST00000087435	Bmpr2	-26883	59736323	11.19	4.14638	3.04863	2.35244
1	59762473	59763329	857	*	857	59762953	Promoter (<=1kb)	1	59763400	59879014	115615	1	ENSMUSG00000067336	ENSMUST00000087435	Bmpr2	-71	59762953	43.98	36.9001	12.3098	33.7711
1	59750034	59750295	262	*	262	59750233	Distal Intergenic	1	59763400	59879014	115615	1	ENSMUSG00000067336	ENSMUST00000087435	Bmpr2	-13105	59750233	12.79	5.34661	3.7751	3.43225
1	59764401	59764841	441	*	441	59764573	Promoter (1-2kb)	1	59763400	59879014	115615	1	ENSMUSG00000067336	ENSMUST00000087435	Bmpr2	1001	59764573	24.79	15.6997	7.05767	13.2703
16	20300547	20302364	1818	*	1818	20301981	Promoter (<=1kb)	16	20279820	20302345	22526	2	ENSMUSG00000033918	ENSMUST00000136252	Parl	0	20301981	35.98	27.4312	10.1214	24.5895
16	20298129	20298524	396	*	396	20298337	Promoter (<=1kb)	16	20292920	20298165	5246	2	ENSMUSG00000033918	ENSMUST00000143648	Parl	0	20298337	15.19	7.61818	4.43161	5.55532
16	20280409	20280688	280	*	280	20280512	Promoter (2-3kb)	16	20280003	20283244	3242	2	ENSMUSG00000033918	ENSMUST00000155832	Parl	2556	20280512	14.39	6.83306	4.21277	4.83617
7	118705981	118707084	1104	*	1104	118706641	Promoter (<=1kb)	7	118688545	118705778	17234	2	ENSMUSG00000033917	ENSMUST00000038791	Gde1	-203	118706641	40.78	33.2696	11.4344	30.2533
7	118705000	118705267	268	*	268	118705108	Promoter (<=1kb)	7	118689111	118705380	16270	2	ENSMUSG00000033917	ENSMUST00000132509	Gde1	113	118705108	11.19	4.14638	3.04863	2.35244
12	8313467	8314253	787	*	787	8313719	Promoter (<=1kb)	12	8313432	8343824	30393	1	ENSMUSG00000020605	ENSMUST00000020927	Hs1bp3	35	8313719	26.39	17.7017	7.49535	15.2044
12	8320402	8320685	284	*	284	8320475	Promoter (2-3kb)	12	8317611	8324033	6423	1	ENSMUSG00000020605	ENSMUST00000220300	Hs1bp3	2791	8320475	11.99	4.14638	3.24853	2.35244
16	10627488	10629868	2381	*	2381	10628946	Promoter (<=1kb)	16	10630060	10641490	11431	1	ENSMUSG00000068663	ENSMUST00000145866	Clec16a	-192	10628946	28.79	19.7665	8.15187	17.1862
16	10633739	10634794	1056	*	1056	10634438	Intron (ENSMUST00000115824/ENSMUSG00000068663, intron 16 of 23)	16	10630060	10641490	11431	1	ENSMUSG00000068663	ENSMUST00000145866	Clec16a	3679	10634438	13.59	6.07528	3.99394	4.1203
16	10620768	10621010	243	*	243	10620809	Intron (ENSMUST00000115824/ENSMUSG00000068663, intron 13 of 23)	16	10630060	10641490	11431	1	ENSMUSG00000068663	ENSMUST00000145866	Clec16a	-9050	10620809	15.19	6.72989	3.95519	4.75707
14	56777691	56778615	925	*	925	56777857	Promoter (<=1kb)	14	56720710	56778316	57607	2	ENSMUSG00000021938	ENSMUST00000022507	Pspc1	0	56777857	24.79	13.5109	5.95287	11.1934
14	56778896	56779531	636	*	636	56779030	Promoter (<=1kb)	14	56723986	56778316	54331	2	ENSMUSG00000021938	ENSMUST00000163924	Pspc1	-580	56779030	19.99	11.0028	5.74464	8.76508
14	63122503	63123314	812	*	812	63122673	Promoter (<=1kb)	14	63122514	63123782	1269	1	ENSMUSG00000021939	ENSMUST00000225639	Ctsb	0	63122673	26.39	17.7017	7.49535	15.2044
14	63142267	63143080	814	*	814	63142516	3' UTR	14	63135518	63141863	6346	1	ENSMUSG00000021939	ENSMUST00000225540	Ctsb	6749	63142516	43.98	36.9001	12.3098	33.7711
14	63136456	63136767	312	*	312	63136562	Promoter (<=1kb)	14	63135518	63141863	6346	1	ENSMUSG00000021939	ENSMUST00000225540	Ctsb	938	63136562	11.99	4.64907	3.55626	2.7861
14	63123696	63123953	258	*	258	63123918	Promoter (1-2kb)	14	63122514	63123782	1269	1	ENSMUSG00000021939	ENSMUST00000225639	Ctsb	1182	63123918	19.19	7.99138	4.03812	5.91624
X	166478401	166479671	1271	*	1271	166479480	Promoter (<=1kb)	20	166457750	166479646	21897	2	ENSMUSG00000079316	ENSMUST00000049435	Rab9	0	166479480	30.39	21.8898	8.58954	19.2429
X	166472381	166472745	365	*	365	166472572	Promoter (2-3kb)	20	166458135	166475435	17301	2	ENSMUSG00000079316	ENSMUST00000149315	Rab9	2690	166472572	12.79	5.34661	3.7751	3.43225
X	166477017	166477288	272	*	272	166477113	Promoter (1-2kb)	20	166458135	166475435	17301	2	ENSMUSG00000079316	ENSMUST00000149315	Rab9	-1582	166477113	11.99	4.64907	3.55626	2.7861
X	166479973	166480352	380	*	380	166480098	Promoter (<=1kb)	20	166457253	166479867	22615	2	ENSMUSG00000079316	ENSMUST00000112091	Rab9	-106	166480098	19.19	11.0028	5.5258	8.76508
12	11264265	11265990	1726	*	1726	11265497	Promoter (<=1kb)	12	11265886	11319785	53900	1	ENSMUSG00000020608	ENSMUST00000020931	Smc6	0	11265497	44.78	36.7812	11.8719	33.6842
12	11266686	11267015	330	*	330	11266808	Promoter (<=1kb)	12	11266508	11270731	4224	1	ENSMUSG00000020608	ENSMUST00000218958	Smc6	178	11266808	21.59	11.7967	5.64735	9.54478
X	166440848	166441204	357	*	357	166441099	Promoter (<=1kb)	20	166440776	166453138	12363	1	ENSMUSG00000079317	ENSMUST00000112192	Trappc2	72	166441099	15.99	7.61818	4.65045	5.55532
7	3703336	3709390	6055	*	6055	3704204	Promoter (<=1kb)	7	3703993	3706897	2905	1	ENSMUSG00000006333	ENSMUST00000006496	Rps9	0	3704204	73.56	51.5949	10.3734	48.0683
4	146103889	146104443	555	*	555	146104235	Intron (ENSMUST00000105730/ENSMUSG00000066009, intron 2 of 3)	4	146097345	146126621	29277	1	ENSMUSG00000066009	ENSMUST00000091878	Zfp987	6544	146104235	23.99	14.7236	6.83884	12.3267
4	146101694	146102183	490	*	490	146101893	Intron (ENSMUST00000105730/ENSMUSG00000066009, intron 2 of 3)	4	146097345	146126621	29277	1	ENSMUSG00000066009	ENSMUST00000091878	Zfp987	4349	146101893	75.16	80.1979	20.8445	75.9155
17	17827271	17829424	2154	*	2154	17828243	Promoter (<=1kb)	17	17827324	17838989	11666	1	ENSMUSG00000080316	ENSMUST00000228490	Spaca6	0	17828243	68.77	58.4028	13.9533	54.6815
17	17836720	17839426	2707	*	2707	17838853	Promoter (<=1kb)	17	17837504	17839071	1568	1	ENSMUSG00000080316	ENSMUST00000052338	Spaca6	0	17838853	40.78	33.2696	11.4344	30.2533
17	17825308	17826969	1662	*	1662	17826797	Promoter (<=1kb)	17	17827158	17839071	11914	1	ENSMUSG00000080316	ENSMUST00000226899	Spaca6	-189	17826797	19.19	11.0028	5.5258	8.76508
7	3628724	3629937	1214	*	1214	3629746	Promoter (<=1kb)	7	3620324	3629884	9561	2	ENSMUSG00000006335	ENSMUST00000155592	Tfpt	0	3629746	27.19	17.9184	7.30982	15.4147
11	109425921	109426635	715	*	715	109426217	Promoter (<=1kb)	11	109425946	109438148	12203	1	ENSMUSG00000020610	ENSMUST00000092500	Amz2	0	109426217	39.18	32.08	10.9968	29.0935
11	109425247	109425580	334	*	334	109425433	Promoter (<=1kb)	11	109425946	109438148	12203	1	ENSMUSG00000020610	ENSMUST00000092500	Amz2	-366	109425433	15.19	7.61818	4.43161	5.55532
11	109444850	109445555	706	*	706	109445080	Intron (ENSMUST00000020929/ENSMUSG00000020610, intron 8 of 8)	11	109440156	109452813	12658	1	ENSMUSG00000020610	ENSMUST00000154875	Amz2	4694	109445080	20.79	11.9039	5.96348	9.63125
11	109420000	109420298	299	*	299	109420111	3' UTR	11	109425946	109438148	12203	1	ENSMUSG00000020610	ENSMUST00000092500	Amz2	-5648	109420111	17.59	8.44714	4.64784	6.34175
11	109358384	109362578	4195	*	4195	109362369	Promoter (<=1kb)	11	109362831	109380475	17645	1	ENSMUSG00000020611	ENSMUST00000106702	Gna13	-253	109362369	70.37	72.9704	19.5315	68.8716
11	109651565	109652093	529	*	529	109651872	Promoter (<=1kb)	11	109650921	109669656	18736	1	ENSMUSG00000020612	ENSMUST00000049527	Prkar1a	644	109651872	16.79	8.42906	4.86929	6.32725
11	109667630	109669115	1486	*	1486	109668213	Promoter (1-2kb)	11	109665944	109666976	1033	1	ENSMUSG00000020612	ENSMUST00000155532	Prkar1a	1686	109668213	23.19	11.0053	4.83772	8.76508
14	56890335	56890865	531	*	531	56890374	Promoter (2-3kb)	14	56887819	56962701	74883	1	ENSMUSG00000021945	ENSMUST00000022511	Zmym2	2516	56890374	10.39	3.98496	3.11858	2.20697
14	56876994	56877266	273	*	273	56877119	Distal Intergenic	14	56886653	56903867	17215	1	ENSMUSG00000021945	ENSMUST00000223669	Zmym2	-9387	56877119	15.99	7.61818	4.65045	5.55532
14	56906124	56906408	285	*	285	56906208	Intron (ENSMUST00000022511/ENSMUSG00000021945, intron 2 of 23)	14	56920765	56960352	39588	1	ENSMUSG00000021945	ENSMUST00000224922	Zmym2	-14357	56906208	12.79	5.34661	3.7751	3.43225
14	56887077	56889261	2185	*	2185	56887468	Promoter (<=1kb)	14	56887819	56962701	74883	1	ENSMUSG00000021945	ENSMUST00000022511	Zmym2	0	56887468	40.78	33.2696	11.4344	30.2533
14	56877858	56878604	747	*	747	56878084	Distal Intergenic	14	56886653	56903867	17215	1	ENSMUSG00000021945	ENSMUST00000223669	Zmym2	-8049	56878084	19.19	7.99138	4.03812	5.91624
14	56894516	56894856	341	*	341	56894545	Intron (ENSMUST00000223669/ENSMUSG00000021945, intron 2 of 2)	14	56887819	56962701	74883	1	ENSMUSG00000021945	ENSMUST00000022511	Zmym2	6697	56894545	11.19	4.64907	3.33742	2.7861
11	109681434	109681740	307	*	307	109681513	Promoter (1-2kb)	11	109674639	109682979	8341	2	ENSMUSG00000020614	ENSMUST00000144972	Fam20a	1239	109681513	10.39	3.98496	3.11858	2.20697
11	109712815	109713380	566	*	566	109713248	Intron (ENSMUST00000155559/ENSMUSG00000020614, intron 1 of 11)	11	109672926	109722256	49331	2	ENSMUSG00000020614	ENSMUST00000020938	Fam20a	8876	109713248	24.79	15.6997	7.05767	13.2703
11	109707244	109707539	296	*	296	109707279	Intron (ENSMUST00000155559/ENSMUSG00000020614, intron 1 of 11)	11	109672926	109722256	49331	2	ENSMUSG00000020614	ENSMUST00000020938	Fam20a	14717	109707279	10.39	3.98496	3.11858	2.20697
11	109707779	109708199	421	*	421	109707836	Intron (ENSMUST00000155559/ENSMUSG00000020614, intron 1 of 11)	11	109672926	109722256	49331	2	ENSMUSG00000020614	ENSMUST00000020938	Fam20a	14057	109707836	15.19	5.31046	3.23851	3.4232
14	57398688	57398955	268	*	268	57398813	Promoter (<=1kb)	14	57274993	57398529	123537	2	ENSMUSG00000021947	ENSMUST00000022517	Cryl1	-159	57398813	12.79	5.34661	3.7751	3.43225
14	30626377	30626665	289	*	289	30626574	Promoter (<=1kb)	14	30606759	30626210	19452	2	ENSMUSG00000021948	ENSMUST00000112208	Prkcd	-167	30626574	16.79	8.42906	4.86929	6.32725
14	30606631	30606891	261	*	261	30606691	Promoter (<=1kb)	14	30602410	30607345	4936	2	ENSMUSG00000021948	ENSMUST00000135714	Prkcd	454	30606691	12.79	5.34661	3.7751	3.43225
4	43970810	43971232	423	*	423	43970941	Intron (ENSMUST00000030202/ENSMUSG00000028480, intron 4 of 4)	4	43983483	43985423	1941	1	ENSMUSG00000070999	ENSMUST00000095107	Ccin	-12251	43970941	19.99	11.0028	5.74464	8.76508
4	43971631	43976415	4785	*	4785	43976141	Intron (ENSMUST00000030202/ENSMUSG00000028480, intron 4 of 4)	4	43983483	43985423	1941	1	ENSMUSG00000070999	ENSMUST00000095107	Ccin	-7068	43976141	53.57	49.6049	14.9359	46.1197
4	43991154	43991394	241	*	241	43991282	Distal Intergenic	4	43983483	43985423	1941	1	ENSMUSG00000070999	ENSMUST00000095107	Ccin	7671	43991282	12.79	5.34661	3.7751	3.43225
4	43976848	43979907	3060	*	3060	43978152	3' UTR	4	43983483	43985423	1941	1	ENSMUSG00000070999	ENSMUST00000095107	Ccin	-3576	43978152	26.39	13.452	5.47741	11.1352
4	43992553	43992807	255	*	255	43992607	Distal Intergenic	4	43983483	43985423	1941	1	ENSMUSG00000070999	ENSMUST00000095107	Ccin	9070	43992607	13.59	6.07528	3.99394	4.1203
2	152807299	152807888	590	*	590	152807755	Intron (ENSMUST00000007803/ENSMUSG00000007659, intron 2 of 2)	2	152781411	152828535	47125	2	ENSMUSG00000007659	ENSMUST00000173755	Bcl2l1	20647	152807755	17.59	8.44714	4.64784	6.34175
2	152831437	152831742	306	*	306	152831591	Promoter (<=1kb)	2	152780668	152831728	51061	2	ENSMUSG00000007659	ENSMUST00000007803	Bcl2l1	0	152831591	55.17	36.8201	9.00785	33.721
2	152824644	152831182	6539	*	6539	152830967	Promoter (<=1kb)	2	152780672	152830666	49995	2	ENSMUSG00000007659	ENSMUST00000109820	Bcl2l1	0	152830967	87.16	80.5046	16.6838	76.2173
2	152809141	152814012	4872	*	4872	152811400	Intron (ENSMUST00000007803/ENSMUSG00000007659, intron 2 of 2)	2	152781411	152828535	47125	2	ENSMUSG00000007659	ENSMUST00000173755	Bcl2l1	14523	152811400	39.18	25.522	8.03616	22.7564
2	152815162	152822935	7774	*	7774	152820966	Intron (ENSMUST00000007803/ENSMUSG00000007659, intron 2 of 2)	2	152781411	152828535	47125	2	ENSMUSG00000007659	ENSMUST00000173755	Bcl2l1	5600	152820966	61.57	54.5137	14.4436	50.905
2	152801421	152806958	5538	*	5538	152805304	Intron (ENSMUST00000007803/ENSMUSG00000007659, intron 2 of 2)	2	152781411	152828535	47125	2	ENSMUSG00000007659	ENSMUST00000173755	Bcl2l1	21577	152805304	48.78	43.1429	13.6228	39.834
2	152808192	152808774	583	*	583	152808449	Intron (ENSMUST00000007803/ENSMUSG00000007659, intron 2 of 2)	2	152781411	152828535	47125	2	ENSMUSG00000007659	ENSMUST00000173755	Bcl2l1	19761	152808449	16.79	8.42906	4.86929	6.32725
2	152814288	152814751	464	*	464	152814732	Intron (ENSMUST00000007803/ENSMUSG00000007659, intron 2 of 2)	2	152781411	152828535	47125	2	ENSMUSG00000007659	ENSMUST00000173755	Bcl2l1	13784	152814732	13.59	5.31822	3.56457	3.43
7	129591436	129592339	904	*	904	129592033	Promoter (<=1kb)	7	129591863	129635738	43876	1	ENSMUSG00000042055	ENSMUST00000084519	Wdr11	0	129592033	28.79	19.7665	8.15187	17.1862
5	144758084	144758404	321	*	321	144758184	Intron (ENSMUST00000061446/ENSMUSG00000043388, intron 1 of 7)	5	144735915	144761649	25735	2	ENSMUSG00000043388	ENSMUST00000061446	Tmem130	3245	144758184	12.79	5.34661	3.7751	3.43225
X	135796164	135796990	827	*	827	135796315	Promoter (<=1kb)	20	135797588	135803466	5879	1	ENSMUSG00000043384	ENSMUST00000166554	Gprasp1	-598	135796315	24.79	15.6997	7.05767	13.2703
5	43865351	43866401	1051	*	1051	43865517	Promoter (2-3kb)	5	43868553	43912375	43823	1	ENSMUSG00000029084	ENSMUST00000030964	Cd38	-2152	43865517	26.39	16.4086	6.84676	13.9661
5	43871053	43871633	581	*	581	43871493	Promoter (2-3kb)	5	43868860	43869740	881	1	ENSMUSG00000029084	ENSMUST00000196600	Cd38	2193	43871493	17.59	6.60524	3.71827	4.635
5	43852906	43853447	542	*	542	43853355	Distal Intergenic	5	43868553	43912375	43823	1	ENSMUSG00000029084	ENSMUST00000030964	Cd38	-15106	43853355	26.39	16.4086	6.84676	13.9661
5	43867937	43870387	2451	*	2451	43869191	Promoter (<=1kb)	5	43868553	43912375	43823	1	ENSMUSG00000029084	ENSMUST00000030964	Cd38	0	43869191	37.58	29.7331	10.5591	26.8257
5	43863771	43864820	1050	*	1050	43864002	Distal Intergenic	5	43868553	43912375	43823	1	ENSMUSG00000029084	ENSMUST00000030964	Cd38	-3733	43864002	17.59	9.26428	5.08813	7.12261
5	43858759	43859287	529	*	529	43859224	Distal Intergenic	5	43868553	43912375	43823	1	ENSMUSG00000029084	ENSMUST00000030964	Cd38	-9266	43859224	15.19	5.31046	3.23851	3.4232
5	43859607	43861404	1798	*	1798	43860238	Distal Intergenic	5	43868553	43912375	43823	1	ENSMUSG00000029084	ENSMUST00000030964	Cd38	-7149	43860238	32.78	24.068	9.24606	21.3419
6	99011574	99012152	579	*	579	99011599	Intron (ENSMUST00000113326/ENSMUSG00000030067, intron 6 of 17)	6	98952201	99003680	51480	2	ENSMUSG00000030067	ENSMUST00000142164	Foxp1	-7894	99011599	12.79	4.79185	3.44843	2.91809
6	98971361	98971738	378	*	378	98971670	Intron (ENSMUST00000113326/ENSMUSG00000030067, intron 9 of 17)	6	98952201	99003680	51480	2	ENSMUSG00000030067	ENSMUST00000142164	Foxp1	31942	98971670	12.79	5.34661	3.7751	3.43225
6	98956869	98957121	253	*	253	98957056	Intron (ENSMUST00000113326/ENSMUSG00000030067, intron 10 of 17)	6	98930171	98935545	5375	2	ENSMUSG00000030067	ENSMUST00000175880	Foxp1	-21324	98957056	13.59	6.07528	3.99394	4.1203
6	99266201	99266499	299	*	299	99266380	Promoter (<=1kb)	6	98925338	99266515	341178	2	ENSMUSG00000030067	ENSMUST00000113326	Foxp1	16	99266380	14.39	6.83306	4.21277	4.83617
6	99026219	99026545	327	*	327	99026372	Promoter (1-2kb)	6	99016550	99027991	11442	2	ENSMUSG00000030067	ENSMUST00000175670	Foxp1	1446	99026372	22.39	13.7652	6.40116	11.4207
6	99203023	99203263	241	*	241	99203113	Intron (ENSMUST00000113326/ENSMUSG00000030067, intron 2 of 17)	6	98930090	99163018	232929	2	ENSMUSG00000030067	ENSMUST00000177307	Foxp1	-40005	99203113	11.99	4.14638	3.24853	2.35244
6	99541244	99541503	260	*	260	99541430	Intron (ENSMUST00000155466/ENSMUSG00000030068, intron 3 of 5)	6	99435236	99522721	87486	2	ENSMUSG00000030067	ENSMUST00000175838	Foxp1	-18523	99541430	11.99	4.64907	3.55626	2.7861
6	98972100	98972522	423	*	423	98972228	Intron (ENSMUST00000113326/ENSMUSG00000030067, intron 9 of 17)	6	98952201	99003680	51480	2	ENSMUSG00000030067	ENSMUST00000142164	Foxp1	31158	98972228	15.99	7.61818	4.65045	5.55532
6	99031580	99031979	400	*	400	99031729	Promoter (2-3kb)	6	99003200	99028942	25743	2	ENSMUSG00000030067	ENSMUST00000154163	Foxp1	-2638	99031729	23.19	13.5895	6.04716	11.264
6	99006560	99008585	2026	*	2026	99007285	Promoter (2-3kb)	6	98952201	99003680	51480	2	ENSMUSG00000030067	ENSMUST00000142164	Foxp1	-2880	99007285	33.58	23.5121	8.64588	20.8072
6	99204097	99204545	449	*	449	99204205	Intron (ENSMUST00000113326/ENSMUSG00000030067, intron 2 of 17)	6	98930090	99163018	232929	2	ENSMUSG00000030067	ENSMUST00000177307	Foxp1	-41079	99204205	14.39	6.17367	3.84823	4.21418
6	99027056	99028147	1092	*	1092	99027810	Promoter (<=1kb)	6	99016550	99027991	11442	2	ENSMUSG00000030067	ENSMUST00000175670	Foxp1	0	99027810	35.98	27.4312	10.1214	24.5895
6	99263698	99264003	306	*	306	99263909	Promoter (2-3kb)	6	98925338	99266515	341178	2	ENSMUSG00000030067	ENSMUST00000113326	Foxp1	2512	99263909	12.79	4.79185	3.44843	2.91809
6	99131315	99131633	319	*	319	99131344	Intron (ENSMUST00000113326/ENSMUSG00000030067, intron 3 of 17)	6	98930090	99163018	232929	2	ENSMUSG00000030067	ENSMUST00000074346	Foxp1	31385	99131344	12.79	5.34661	3.7751	3.43225
6	98950148	98950463	316	*	316	98950200	Intron (ENSMUST00000113326/ENSMUSG00000030067, intron 11 of 17)	6	98930171	98935545	5375	2	ENSMUSG00000030067	ENSMUST00000175880	Foxp1	-14603	98950200	12.79	3.5627	2.75874	1.8261
6	99028495	99031080	2586	*	2586	99028782	Promoter (<=1kb)	6	99003200	99028942	25743	2	ENSMUSG00000030067	ENSMUST00000154163	Foxp1	0	99028782	54.37	29.6055	6.92167	26.7193
6	99240845	99241906	1062	*	1062	99241283	Intron (ENSMUST00000113326/ENSMUSG00000030067, intron 2 of 17)	6	99075962	99248336	172375	2	ENSMUSG00000030067	ENSMUST00000177208	Foxp1	6430	99241283	15.99	6.9063	4.24804	4.9017
6	99010980	99011308	329	*	329	99011141	Intron (ENSMUST00000113326/ENSMUSG00000030067, intron 6 of 17)	6	98952201	99003680	51480	2	ENSMUSG00000030067	ENSMUST00000142164	Foxp1	-7300	99011141	16.79	8.42906	4.86929	6.32725
6	99009781	99010120	340	*	340	99010016	Exon (ENSMUST00000113326/ENSMUSG00000030067, exon 7 of 18)	6	98952201	99003680	51480	2	ENSMUSG00000030067	ENSMUST00000142164	Foxp1	-6101	99010016	19.19	11.0028	5.5258	8.76508
X	136203509	136203776	268	*	268	136203654	Promoter (<=1kb)	20	136201618	136203637	2020	2	ENSMUSG00000054034	ENSMUST00000151592	Tceal5	0	136203654	13.59	6.07528	3.99394	4.1203
X	74392830	74393153	324	*	324	74392885	Promoter (<=1kb)	20	74384761	74393003	8243	2	ENSMUSG00000031399	ENSMUST00000015427	Fam3a	0	74392885	18.39	10.1226	5.30697	7.94125
4	156058737	156059840	1104	*	1104	156059034	Promoter (<=1kb)	4	156034913	156059414	24502	2	ENSMUSG00000029074	ENSMUST00000184348	Ttll10	0	156059034	31.98	22.9723	9.02722	20.277
4	156058101	156058345	245	*	245	156058308	Promoter (<=1kb)	4	156042304	156059344	17041	2	ENSMUSG00000029074	ENSMUST00000097731	Ttll10	999	156058308	14.39	6.83306	4.21277	4.83617
6	97458363	97458731	369	*	369	97458612	Promoter (<=1kb)	6	97287088	97459286	172199	2	ENSMUSG00000030064	ENSMUST00000113359	Frmd4b	555	97458612	14.39	6.83306	4.21277	4.83617
6	97349636	97349939	304	*	304	97349689	Intron (ENSMUST00000113355/ENSMUSG00000030064, intron 8 of 23)	6	97308710	97354177	45468	2	ENSMUSG00000030064	ENSMUST00000138301	Frmd4b	4238	97349689	15.19	5.31046	3.23851	3.4232
6	97397118	97397384	267	*	267	97397155	Promoter (<=1kb)	6	97323658	97396736	73079	2	ENSMUSG00000030064	ENSMUST00000152385	Frmd4b	-382	97397155	12.79	4.33073	3.18415	2.53153
6	97603647	97604098	452	*	452	97603915	Intron (ENSMUST00000113355/ENSMUSG00000030064, intron 1 of 23)	6	97350933	97617529	266597	2	ENSMUSG00000030064	ENSMUST00000142589	Frmd4b	13431	97603915	11.99	4.64907	3.55626	2.7861
6	97666242	97667471	1230	*	1230	97666418	Distal Intergenic	6	97286867	97617541	330675	2	ENSMUSG00000030064	ENSMUST00000113355	Frmd4b	-48701	97666418	20.79	11.9039	5.96348	9.63125
6	97278704	97279399	696	*	696	97278867	Distal Intergenic	6	97287032	97291261	4230	2	ENSMUSG00000030064	ENSMUST00000203486	Frmd4b	11862	97278867	22.39	13.7652	6.40116	11.4207
6	97645363	97647969	2607	*	2607	97647746	Distal Intergenic	6	97286867	97617541	330675	2	ENSMUSG00000030064	ENSMUST00000113355	Frmd4b	-27822	97647746	67.17	68.7061	18.6561	64.7046
17	27819049	27820245	1197	*	1197	27820096	Promoter (<=1kb)	17	27751246	27820491	69246	2	ENSMUSG00000056692	ENSMUST00000114859	Ilrun	246	27820096	28.79	15.1622	5.95718	12.7573
17	27820826	27821955	1130	*	1130	27821187	Promoter (<=1kb)	17	27751232	27820558	69327	2	ENSMUSG00000056692	ENSMUST00000114863	Ilrun	-268	27821187	56.77	43.9965	11.5544	40.6774
17	27815495	27817124	1630	*	1630	27815694	Intron (ENSMUST00000114863/ENSMUSG00000056692, intron 1 of 4)	17	27751246	27820491	69246	2	ENSMUSG00000056692	ENSMUST00000114859	Ilrun	3367	27815694	35.18	27.4312	9.90257	24.5895
17	27817433	27818112	680	*	680	27817936	Promoter (2-3kb)	17	27751246	27820491	69246	2	ENSMUSG00000056692	ENSMUST00000114859	Ilrun	2379	27817936	18.39	7.61501	4.03307	5.55532
17	27803634	27803876	243	*	243	27803755	Intron (ENSMUST00000114863/ENSMUSG00000056692, intron 1 of 4)	17	27751246	27820491	69246	2	ENSMUSG00000056692	ENSMUST00000114859	Ilrun	16615	27803755	18.39	9.25272	4.84774	7.12261
17	27814461	27814979	519	*	519	27814588	Intron (ENSMUST00000114863/ENSMUSG00000056692, intron 1 of 4)	17	27751246	27820491	69246	2	ENSMUSG00000056692	ENSMUST00000114859	Ilrun	5512	27814588	19.19	11.0028	5.5258	8.76508
17	27804868	27805627	760	*	760	27805217	Intron (ENSMUST00000114863/ENSMUSG00000056692, intron 1 of 4)	17	27751246	27820491	69246	2	ENSMUSG00000056692	ENSMUST00000114859	Ilrun	14864	27805217	21.59	11.7967	5.64735	9.54478
17	27824482	27828314	3833	*	3833	27827482	Distal Intergenic	17	27751232	27820558	69327	2	ENSMUSG00000056692	ENSMUST00000114863	Ilrun	-3924	27827482	44.78	23.6063	6.53972	20.8985
4	155992946	155994603	1658	*	1658	155993333	Promoter (<=1kb)	4	155993170	156002699	9530	1	ENSMUSG00000029076	ENSMUST00000097734	Sdf4	0	155993333	43.18	34.7042	11.0447	31.6476
X	74022837	74023127	291	*	291	74022912	Promoter (<=1kb)	20	74021000	74023091	2092	2	ENSMUSG00000031392	ENSMUST00000132144	Irak1	0	74022912	19.19	11.0028	5.5258	8.76508
6	97201741	97205345	3605	*	3605	97205051	Promoter (<=1kb)	6	97183818	97205559	21742	2	ENSMUSG00000030061	ENSMUST00000204056	Uba3	214	97205051	33.58	25.1766	9.4649	22.4208
6	97190897	97191146	250	*	250	97191086	3' UTR	6	97195314	97197493	2180	2	ENSMUSG00000030061	ENSMUST00000204917	Uba3	6347	97191086	10.39	3.83795	3.02991	2.09373
6	88084140	88085267	1128	*	1128	88084741	Promoter (<=1kb)	6	88084482	88105304	20823	1	ENSMUSG00000030062	ENSMUST00000032143	Rpn1	0	88084741	45.58	37.0673	11.6444	33.9342
6	88074217	88076037	1821	*	1821	88075486	Distal Intergenic	6	88084482	88105304	20823	1	ENSMUSG00000030062	ENSMUST00000032143	Rpn1	-8445	88075486	36.78	28.5764	10.3402	25.7051
6	88102714	88103085	372	*	372	88103034	Promoter (1-2kb)	6	88101571	88103387	1817	1	ENSMUSG00000030062	ENSMUST00000204164	Rpn1	1143	88103034	11.99	4.52108	3.47715	2.71687
6	88071072	88071748	677	*	677	88071197	Distal Intergenic	6	88084482	88105304	20823	1	ENSMUSG00000030062	ENSMUST00000032143	Rpn1	-12734	88071197	13.59	6.07528	3.99394	4.1203
6	88099219	88099602	384	*	384	88099497	Promoter (<=1kb)	6	88099287	88101362	2076	1	ENSMUSG00000030062	ENSMUST00000204024	Rpn1	0	88099497	11.19	4.64907	3.33742	2.7861
6	88089922	88090192	271	*	271	88090054	3' UTR	6	88093817	88101105	7289	1	ENSMUSG00000030062	ENSMUST00000203813	Rpn1	-3625	88090054	12.79	5.34661	3.7751	3.43225
X	74085947	74086739	793	*	793	74086142	Promoter (<=1kb)	20	74035288	74085690	50403	2	ENSMUSG00000031393	ENSMUST00000033770	Mecp2	-257	74086142	23.19	14.7236	6.62	12.3267
X	74085078	74085385	308	*	308	74085228	Promoter (<=1kb)	20	74081035	74085597	4563	2	ENSMUSG00000031393	ENSMUST00000198358	Mecp2	212	74085228	19.19	11.0028	5.5258	8.76508
X	74080492	74081061	570	*	570	74080623	Exon (ENSMUST00000198358/ENSMUSG00000031393, exon 1 of 1)	20	74081035	74085597	4563	2	ENSMUSG00000031393	ENSMUST00000198358	Mecp2	4536	74080623	15.99	6.9063	4.24804	4.9017
X	74079617	74080015	399	*	399	74079766	5' UTR	20	74081035	74085597	4563	2	ENSMUSG00000031393	ENSMUST00000198358	Mecp2	5582	74079766	12.79	5.34661	3.7751	3.43225
6	87936334	87936675	342	*	342	87936474	3' UTR	6	87932993	87936529	3537	1	ENSMUSG00000030060	ENSMUST00000148914	Hmces	3341	87936474	15.99	7.61818	4.65045	5.55532
6	87909011	87913977	4967	*	4967	87913350	Promoter (<=1kb)	6	87913935	87936629	22695	1	ENSMUSG00000030060	ENSMUST00000032141	Hmces	0	87913350	48.78	34.9842	9.95521	31.9214
6	87924776	87925024	249	*	249	87925006	Intron (ENSMUST00000032141/ENSMUSG00000030060, intron 4 of 6)	6	87917924	87933425	15502	1	ENSMUSG00000030060	ENSMUST00000124551	Hmces	6852	87925006	10.39	3.16159	2.6304	1.47694
6	87914271	87915691	1421	*	1421	87914584	Promoter (<=1kb)	6	87914306	87936629	22324	1	ENSMUSG00000030060	ENSMUST00000113606	Hmces	0	87914584	45.58	37.0673	11.6444	33.9342
1	132465356	132465716	361	*	361	132465535	Promoter (2-3kb)	1	132462409	132463356	948	1	ENSMUSG00000042046	ENSMUST00000191494	Dstyk	2947	132465535	15.99	7.61818	4.65045	5.55532
1	132419797	132420058	262	*	262	132419955	Promoter (1-2kb)	1	132418377	132434148	15772	1	ENSMUSG00000042046	ENSMUST00000188973	Dstyk	1420	132419955	12.79	5.34661	3.7751	3.43225
11	103135547	103135794	248	*	248	103135582	Promoter (1-2kb)	11	103133865	103138279	4415	1	ENSMUSG00000043372	ENSMUST00000130341	Hexim2	1682	103135582	11.19	4.64907	3.33742	2.7861
11	103139177	103143275	4099	*	4099	103142643	3' UTR	11	103133865	103138279	4415	1	ENSMUSG00000043372	ENSMUST00000130341	Hexim2	5312	103142643	37.58	29.7331	10.5591	26.8257
11	103133339	103134815	1477	*	1477	103133662	Promoter (<=1kb)	11	103133339	103138646	5308	1	ENSMUSG00000043372	ENSMUST00000124928	Hexim2	0	103133662	38.38	30.9011	10.7779	27.9595
11	103128972	103132843	3872	*	3872	103132533	Promoter (<=1kb)	11	103132429	103138498	6070	1	ENSMUSG00000043372	ENSMUST00000150275	Hexim2	0	103132533	84.76	71.1828	14.2931	67.1304
11	103137914	103138521	608	*	608	103138407	Exon (ENSMUST00000150275/ENSMUSG00000043372, exon 4 of 4)	11	103133865	103138279	4415	1	ENSMUSG00000043372	ENSMUST00000130341	Hexim2	4049	103138407	19.19	10.0802	5.04765	7.91978
13	94855378	94855661	284	*	284	94855517	Distal Intergenic	13	94836983	94842898	5916	1	ENSMUSG00000042043	ENSMUST00000220561	Tbca	18395	94855517	14.39	6.83306	4.21277	4.83617
13	94829737	94830098	362	*	362	94829877	Intron (ENSMUST00000046644/ENSMUSG00000042043, intron 1 of 3)	13	94836983	94842898	5916	1	ENSMUSG00000042043	ENSMUST00000220561	Tbca	-6885	94829877	15.99	7.61818	4.65045	5.55532
5	36236130	36236386	257	*	257	36236349	Intron (ENSMUST00000037370/ENSMUSG00000029093, intron 1 of 26)	5	36065376	36268479	203104	2	ENSMUSG00000029093	ENSMUST00000135324	Sorcs2	32093	36236349	14.39	6.83306	4.21277	4.83617
5	36236700	36237215	516	*	516	36237114	Intron (ENSMUST00000037370/ENSMUSG00000029093, intron 1 of 26)	5	36065376	36268479	203104	2	ENSMUSG00000029093	ENSMUST00000135324	Sorcs2	31264	36237114	12.79	5.34661	3.7751	3.43225
5	36237496	36237762	267	*	267	36237565	Intron (ENSMUST00000037370/ENSMUSG00000029093, intron 1 of 26)	5	36065376	36268479	203104	2	ENSMUSG00000029093	ENSMUST00000135324	Sorcs2	30717	36237565	18.39	10.1226	5.30697	7.94125
5	36398532	36398861	330	*	330	36398846	Promoter (<=1kb)	5	36150203	36398139	247937	2	ENSMUSG00000029093	ENSMUST00000070720	Sorcs2	-393	36398846	10.39	3.53412	2.84873	1.80027
5	35989585	35989937	353	*	353	35989702	Promoter (2-3kb)	5	35987005	35991226	4222	1	ENSMUSG00000029094	ENSMUST00000201482	Afap1	2580	35989702	15.99	7.61818	4.65045	5.55532
5	35902353	35903174	822	*	822	35902477	Intron (ENSMUST00000064571/ENSMUSG00000029094, intron 1 of 16)	5	35893465	35905693	12229	1	ENSMUSG00000029094	ENSMUST00000146300	Afap1	8888	35902477	16.79	8.42906	4.86929	6.32725
5	35953828	35954101	274	*	274	35953943	Intron (ENSMUST00000064571/ENSMUSG00000029094, intron 6 of 16)	5	35984188	35989668	5481	1	ENSMUSG00000029094	ENSMUST00000212374	Afap1	-30087	35953943	11.99	4.64907	3.55626	2.7861
5	35899598	35900782	1185	*	1185	35900196	Intron (ENSMUST00000064571/ENSMUSG00000029094, intron 1 of 16)	5	35893465	35905693	12229	1	ENSMUSG00000029094	ENSMUST00000146300	Afap1	6133	35900196	25.59	12.6201	5.31749	10.3366
5	35909285	35909587	303	*	303	35909469	Intron (ENSMUST00000064571/ENSMUSG00000029094, intron 1 of 16)	5	35913082	35996024	82943	1	ENSMUSG00000029094	ENSMUST00000141824	Afap1	-3495	35909469	14.39	6.83306	4.21277	4.83617
5	35788672	35791488	2817	*	2817	35790506	Intron (ENSMUST00000101280/ENSMUSG00000029095, intron 1 of 18)	5	35814359	35843204	28846	1	ENSMUSG00000029095	ENSMUST00000130233	Ablim2	-22871	35790506	47.98	41.8761	13.404	38.6033
5	35769440	35772343	2904	*	2904	35770996	Intron (ENSMUST00000101280/ENSMUSG00000029095, intron 1 of 18)	5	35758051	35883419	125369	1	ENSMUSG00000029095	ENSMUST00000129347	Ablim2	11389	35770996	43.18	34.7042	11.0447	31.6476
5	35781145	35783676	2532	*	2532	35783029	Intron (ENSMUST00000101280/ENSMUSG00000029095, intron 1 of 18)	5	35758051	35883419	125369	1	ENSMUSG00000029095	ENSMUST00000129347	Ablim2	23094	35783029	23.99	12.6331	5.76829	10.3485
5	35850775	35851556	782	*	782	35851391	Promoter (1-2kb)	5	35848776	35869192	20417	1	ENSMUSG00000029095	ENSMUST00000153025	Ablim2	1999	35851391	16.79	7.02437	4.10706	5.01742
5	35772723	35774518	1796	*	1796	35773599	Intron (ENSMUST00000101280/ENSMUSG00000029095, intron 1 of 18)	5	35758051	35883419	125369	1	ENSMUSG00000029095	ENSMUST00000129347	Ablim2	14672	35773599	20.79	11.9039	5.96348	9.63125
5	35767543	35768598	1056	*	1056	35768098	Intron (ENSMUST00000101280/ENSMUSG00000029095, intron 1 of 18)	5	35758051	35883419	125369	1	ENSMUSG00000029095	ENSMUST00000129347	Ablim2	9492	35768098	18.39	3.88655	2.42387	2.14163
10	86793235	86793689	455	*	455	86793405	Intron (ENSMUST00000218802/ENSMUSG00000112743, intron 1 of 13)	10	86779005	86838389	59385	1	ENSMUSG00000054027	ENSMUST00000099396	Nt5dc3	14230	86793405	20.79	10.9285	5.44745	8.73168
10	86813748	86814262	515	*	515	86813898	Intron (ENSMUST00000218802/ENSMUSG00000112743, intron 4 of 13)	10	86825103	86834007	8905	1	ENSMUSG00000054027	ENSMUST00000218792	Nt5dc3	-10841	86813898	15.19	3.2932	2.31322	1.60507
10	86779312	86779971	660	*	660	86779726	Promoter (<=1kb)	10	86779005	86838389	59385	1	ENSMUSG00000054027	ENSMUST00000099396	Nt5dc3	307	86779726	20.79	11.9039	5.96348	9.63125
10	86781286	86782184	899	*	899	86781904	Promoter (2-3kb)	10	86779005	86838389	59385	1	ENSMUSG00000054027	ENSMUST00000099396	Nt5dc3	2281	86781904	19.19	11.0028	5.5258	8.76508
10	86777900	86778883	984	*	984	86778734	Promoter (<=1kb)	10	86779005	86838389	59385	1	ENSMUSG00000054027	ENSMUST00000099396	Nt5dc3	-122	86778734	28.79	19.7665	8.15187	17.1862
10	86783328	86786252	2925	*	2925	86785621	Intron (ENSMUST00000218802/ENSMUSG00000112743, intron 1 of 13)	10	86779005	86838389	59385	1	ENSMUSG00000054027	ENSMUST00000099396	Nt5dc3	4323	86785621	27.99	16.2427	6.6912	13.8043
6	88464570	88465847	1278	*	1278	88465712	Promoter (<=1kb)	6	88465409	88497572	32164	1	ENSMUSG00000030079	ENSMUST00000032165	Ruvbl1	0	88465712	38.38	27.3335	9.09076	24.5237
6	88470140	88470666	527	*	527	88470324	Intron (ENSMUST00000032165/ENSMUSG00000030079, intron 2 of 10)	6	88465727	88482187	16461	1	ENSMUSG00000030079	ENSMUST00000129035	Ruvbl1	4413	88470324	20.79	11.9039	5.96348	9.63125
6	88469562	88469812	251	*	251	88469589	Intron (ENSMUST00000032165/ENSMUSG00000030079, intron 2 of 10)	6	88465727	88482187	16461	1	ENSMUSG00000030079	ENSMUST00000129035	Ruvbl1	3835	88469589	15.19	7.61818	4.43161	5.55532
6	88482705	88483787	1083	*	1083	88483393	Exon (ENSMUST00000032165/ENSMUSG00000030079, exon 6 of 11)	6	88465727	88482187	16461	1	ENSMUSG00000030079	ENSMUST00000129035	Ruvbl1	16978	88483393	24.79	12.8606	5.64285	10.5521
6	102372782	102373047	266	*	266	102372876	Intron (ENSMUST00000203619/ENSMUSG00000030075, intron 4 of 22)	6	102163306	102464667	301362	2	ENSMUSG00000030075	ENSMUST00000032159	Cntn3	91620	102372876	14.39	6.83306	4.21277	4.83617
13	43365684	43366252	569	*	569	43365703	Promoter (<=1kb)	13	43365686	43386339	20654	1	ENSMUSG00000054021	ENSMUST00000221515	Sirt5	0	43365703	15.19	4.94798	3.06445	3.07235
3	101356280	101356681	402	*	402	101356639	Distal Intergenic	3	101377083	101379540	2458	1	ENSMUSG00000042035	ENSMUST00000198995	Igsf3	-20402	101356639	11.99	4.64907	3.55626	2.7861
3	101386246	101386598	353	*	353	101386369	Intron (ENSMUST00000043983/ENSMUSG00000042035, intron 2 of 10)	3	101378338	101460156	81819	1	ENSMUSG00000042035	ENSMUST00000195164	Igsf3	7908	101386369	16.79	8.42906	4.86929	6.32725
3	101376579	101376966	388	*	388	101376809	Promoter (<=1kb)	3	101377083	101379540	2458	1	ENSMUSG00000042035	ENSMUST00000198995	Igsf3	-117	101376809	31.18	22.9723	8.80838	20.277
3	101387281	101387723	443	*	443	101387329	Intron (ENSMUST00000043983/ENSMUSG00000042035, intron 2 of 10)	3	101378338	101460156	81819	1	ENSMUSG00000042035	ENSMUST00000195164	Igsf3	8943	101387329	12.79	5.34661	3.7751	3.43225
3	101373233	101373683	451	*	451	101373446	Distal Intergenic	3	101377083	101379540	2458	1	ENSMUSG00000042035	ENSMUST00000198995	Igsf3	-3400	101373446	13.59	6.07528	3.99394	4.1203
3	101387972	101388680	709	*	709	101388121	Intron (ENSMUST00000043983/ENSMUSG00000042035, intron 2 of 10)	3	101378338	101460156	81819	1	ENSMUSG00000042035	ENSMUST00000195164	Igsf3	9634	101388121	23.99	14.7236	6.83884	12.3267
3	101345254	101345598	345	*	345	101345340	Distal Intergenic	3	101377083	101379540	2458	1	ENSMUSG00000042035	ENSMUST00000198995	Igsf3	-31485	101345340	11.99	4.64907	3.55626	2.7861
3	101389234	101389948	715	*	715	101389661	Intron (ENSMUST00000043983/ENSMUSG00000042035, intron 2 of 10)	3	101378338	101460156	81819	1	ENSMUSG00000042035	ENSMUST00000195164	Igsf3	10896	101389661	16.79	8.42906	4.86929	6.32725
3	101345988	101346246	259	*	259	101346041	Distal Intergenic	3	101377083	101379540	2458	1	ENSMUSG00000042035	ENSMUST00000198995	Igsf3	-30837	101346041	12.79	5.34661	3.7751	3.43225
3	101379616	101380064	449	*	449	101379912	Promoter (1-2kb)	3	101378338	101460156	81819	1	ENSMUSG00000042035	ENSMUST00000195164	Igsf3	1278	101379912	15.19	7.61818	4.43161	5.55532
3	101380486	101382853	2368	*	2368	101381336	Promoter (2-3kb)	3	101378338	101460156	81819	1	ENSMUSG00000042035	ENSMUST00000195164	Igsf3	2148	101381336	19.99	11.0028	5.74464	8.76508
11	40687547	40687948	402	*	402	40687675	Promoter (1-2kb)	11	40684694	40685817	1124	2	ENSMUSG00000042032	ENSMUST00000156867	Mat2b	-1730	40687675	11.19	4.64907	3.33742	2.7861
11	40713813	40714176	364	*	364	40714046	Exon (ENSMUST00000020579/ENSMUSG00000020330, exon 11 of 18)	11	40679314	40695203	15890	2	ENSMUSG00000042032	ENSMUST00000101347	Mat2b	-18610	40714046	11.99	3.03847	2.59882	1.35848
11	40685079	40685490	412	*	412	40685230	Promoter (<=1kb)	11	40680710	40685227	4518	2	ENSMUSG00000042032	ENSMUST00000137797	Mat2b	0	40685230	14.39	6.83306	4.21277	4.83617
11	40704973	40705241	269	*	269	40705222	Intron (ENSMUST00000020579/ENSMUSG00000020330, intron 16 of 17)	11	40679314	40695203	15890	2	ENSMUSG00000042032	ENSMUST00000101347	Mat2b	-9770	40705222	9.6	3.35691	2.89974	1.63262
11	40689115	40696138	7024	*	7024	40694759	Promoter (<=1kb)	11	40679314	40692774	13461	2	ENSMUSG00000042032	ENSMUST00000040167	Mat2b	0	40694759	71.17	67.579	16.6586	63.6138
4	155667738	155673103	5366	*	5366	155670723	Promoter (<=1kb)	4	155654682	155669198	14517	2	ENSMUSG00000029060	ENSMUST00000103176	Mib2	0	155670723	63.17	63.1095	17.5619	59.2486
4	155653859	155654975	1117	*	1117	155654041	Promoter (<=1kb)	4	155650655	155653384	2730	2	ENSMUSG00000029061	ENSMUST00000030937	Mmp23	-475	155654041	22.39	13.1157	6.06562	10.804
4	155631970	155632282	313	*	313	155632076	Promoter (1-2kb)	4	155634168	155639823	5656	1	ENSMUSG00000029062	ENSMUST00000142513	Cdk11b	-1886	155632076	11.99	4.64907	3.55626	2.7861
X	73716810	73717944	1135	*	1135	73717066	Promoter (<=1kb)	20	73716740	73731432	14693	1	ENSMUSG00000031378	ENSMUST00000114461	Abcd1	70	73717066	23.19	14.7236	6.62	12.3267
X	73718424	73718732	309	*	309	73718663	Promoter (1-2kb)	20	73716740	73731432	14693	1	ENSMUSG00000031378	ENSMUST00000114461	Abcd1	1684	73718663	11.99	4.64907	3.55626	2.7861
X	164269590	164269905	316	*	316	164269683	Promoter (<=1kb)	20	164269573	164309777	40205	1	ENSMUSG00000031379	ENSMUST00000123343	Pir	17	164269683	20.79	10.9285	5.44745	8.73168
4	154974493	154974923	431	*	431	154974755	Promoter (<=1kb)	4	154974533	154980938	6406	1	ENSMUSG00000029056	ENSMUST00000105632	Pank4	0	154974755	19.99	11.0028	5.74464	8.76508
4	154980576	154980866	291	*	291	154980781	3' UTR	4	154976578	154980934	4357	1	ENSMUSG00000029056	ENSMUST00000129386	Pank4	3998	154980781	12.79	5.34661	3.7751	3.43225
X	73494625	73495841	1217	*	1217	73495215	Promoter (<=1kb)	20	73494892	73495926	1035	1	ENSMUSG00000031375	ENSMUST00000183174	Bgn	0	73495215	96.75	112.007	26.7531	107.099
4	154908003	154908354	352	*	352	154908185	Distal Intergenic	4	154897335	154899135	1801	2	ENSMUSG00000029059	ENSMUST00000132281	Prxl2b	-8868	154908185	17.59	9.26428	5.08813	7.12261
18	41949961	41951841	1881	*	1881	41951616	Promoter (<=1kb)	18	41875696	41951194	75499	2	ENSMUSG00000056671	ENSMUST00000070949	Prelid2	0	41951616	27.99	7.53378	3.2207	5.51714
18	41935703	41936584	882	*	882	41936190	Intron (ENSMUST00000070949/ENSMUSG00000056671, intron 2 of 6)	18	41875696	41951194	75499	2	ENSMUSG00000056671	ENSMUST00000070949	Prelid2	14610	41936190	18.39	10.1226	5.30697	7.94125
18	41948958	41949243	286	*	286	41949136	Promoter (1-2kb)	18	41875696	41951194	75499	2	ENSMUSG00000056671	ENSMUST00000070949	Prelid2	1951	41949136	15.19	7.61818	4.43161	5.55532
18	41937078	41937896	819	*	819	41937191	Exon (ENSMUST00000070949/ENSMUSG00000056671, exon 2 of 7)	18	41875696	41951194	75499	2	ENSMUSG00000056671	ENSMUST00000070949	Prelid2	13298	41937191	13.59	6.07528	3.99394	4.1203
4	155275226	155275499	274	*	274	155275370	Promoter (2-3kb)	4	155271133	155273042	1910	2	ENSMUSG00000029053	ENSMUST00000135699	Prkcz	-2184	155275370	12.79	5.34661	3.7751	3.43225
4	155275744	155276145	402	*	402	155275916	Promoter (2-3kb)	4	155271133	155273042	1910	2	ENSMUSG00000029053	ENSMUST00000135699	Prkcz	-2702	155275916	11.99	4.14638	3.24853	2.35244
4	155296330	155297222	893	*	893	155296801	Intron (ENSMUST00000103178/ENSMUSG00000029053, intron 2 of 14)	4	155294278	155301171	6894	2	ENSMUSG00000029053	ENSMUST00000125320	Prkcz	3949	155296801	17.59	5.2663	3.09856	3.38558
4	155361626	155362262	637	*	637	155361823	Promoter (<=1kb)	4	155261721	155361361	99641	2	ENSMUSG00000029053	ENSMUST00000030922	Prkcz	-265	155361823	20.79	11.9039	5.96348	9.63125
4	155268311	155268566	256	*	256	155268467	Promoter (<=1kb)	4	155262100	155268335	6236	2	ENSMUSG00000029053	ENSMUST00000140256	Prkcz	0	155268467	12.79	5.34661	3.7751	3.43225
6	82648558	82648848	291	*	291	82648738	Intron (ENSMUST00000161309/ENSMUSG00000030042, intron 3 of 3)	6	82647843	82652518	4676	2	ENSMUSG00000030042	ENSMUST00000140281	Pole4	3670	82648738	14.39	6.83306	4.21277	4.83617
6	82694718	82695103	386	*	386	82694796	Exon (ENSMUST00000203711/ENSMUSG00000107453, exon 2 of 2)	6	82618992	82705365	86374	2	ENSMUSG00000030042	ENSMUST00000161309	Pole4	10262	82694796	11.99	4.64907	3.55626	2.7861
6	82650910	82652864	1955	*	1955	82652749	Promoter (<=1kb)	6	82647316	82652520	5205	2	ENSMUSG00000030042	ENSMUST00000141138	Pole4	0	82652749	29.59	20.8211	8.3707	18.2102
6	82704127	82706257	2131	*	2131	82704496	Promoter (<=1kb)	6	82618992	82705365	86374	2	ENSMUSG00000030042	ENSMUST00000161309	Pole4	0	82704496	44.78	38.13	12.5286	34.9685
6	82649332	82650413	1082	*	1082	82649505	Promoter (2-3kb)	6	82647843	82652518	4676	2	ENSMUSG00000030042	ENSMUST00000140281	Pole4	2105	82649505	15.19	6.9063	4.04814	4.9017
6	82701733	82703770	2038	*	2038	82703452	Promoter (1-2kb)	6	82618992	82705365	86374	2	ENSMUSG00000030042	ENSMUST00000161309	Pole4	1595	82703452	58.37	41.0365	9.89523	37.8006
6	82699367	82701217	1851	*	1851	82700917	Intron (ENSMUST00000161309/ENSMUSG00000030042, intron 1 of 3)	6	82618992	82705365	86374	2	ENSMUSG00000030042	ENSMUST00000161309	Pole4	4148	82700917	19.19	11.0028	5.5258	8.76508
6	82653104	82654074	971	*	971	82653229	Promoter (<=1kb)	6	82646701	82652929	6229	2	ENSMUSG00000030042	ENSMUST00000095786	Pole4	-175	82653229	22.39	13.7652	6.40116	11.4207
13	67306265	67306890	626	*	626	67306270	Promoter (<=1kb)	13	67292450	67306412	13963	2	ENSMUSG00000055341	ENSMUST00000049705	Zfp457	0	67306270	15.19	4.1611	2.69876	2.36445
X	73458683	73458938	256	*	256	73458755	Promoter (<=1kb)	20	73437315	73459044	21730	2	ENSMUSG00000031371	ENSMUST00000033737	Haus7	106	73458755	15.19	7.61818	4.43161	5.55532
4	154985419	154985735	317	*	317	154985707	3' UTR	4	154983367	154989791	6425	2	ENSMUSG00000029055	ENSMUST00000124517	Plch2	4056	154985707	12.79	5.34661	3.7751	3.43225
5	28198787	28200429	1643	*	1643	28198866	Downstream (<1kb)	5	28202449	28210022	7574	2	ENSMUSG00000044681	ENSMUST00000118882	Cnpy1	9593	28198866	19.19	7.99138	4.03812	5.91624
5	28210104	28211002	899	*	899	28210223	Promoter (<=1kb)	5	28205768	28210168	4401	2	ENSMUSG00000044681	ENSMUST00000117098	Cnpy1	0	28210223	21.59	11.7967	5.64735	9.54478
5	28211911	28212262	352	*	352	28211951	Promoter (1-2kb)	5	28209245	28210363	1119	2	ENSMUSG00000044681	ENSMUST00000141196	Cnpy1	-1548	28211951	19.19	7.99138	4.03812	5.91624
5	28231918	28232190	273	*	273	28231987	Intron (ENSMUST00000141601/ENSMUSG00000044681, intron 1 of 3)	5	28205460	28237873	32414	2	ENSMUSG00000044681	ENSMUST00000120068	Cnpy1	5683	28231987	11.19	4.14638	3.04863	2.35244
4	155848533	155848925	393	*	393	155848773	Promoter (<=1kb)	4	155847671	155859303	11633	1	ENSMUSG00000029071	ENSMUST00000143457	Dvl1	862	155848773	21.59	7.06901	3.48925	5.06177
6	87887960	87888475	516	*	516	87888256	Promoter (<=1kb)	6	87887957	87894962	7006	1	ENSMUSG00000030058	ENSMUST00000137717	Copg1	3	87888256	41.58	31.8572	10.4005	28.9022
6	87887186	87887626	441	*	441	87887548	Promoter (<=1kb)	6	87887814	87913595	25782	1	ENSMUSG00000030058	ENSMUST00000113607	Copg1	-188	87887548	15.99	5.31046	3.39843	3.4232
6	87875731	87877155	1425	*	1425	87876784	Distal Intergenic	6	87887814	87913595	25782	1	ENSMUSG00000030058	ENSMUST00000113607	Copg1	-10659	87876784	24.79	15.6997	7.05767	13.2703
X	73913814	73914918	1105	*	1105	73914679	Promoter (2-3kb)	20	73891442	73911336	19895	2	ENSMUSG00000031389	ENSMUST00000114405	Arhgap4	-2478	73914679	29.59	20.8211	8.3707	18.2102
X	73910877	73911260	384	*	384	73910985	Promoter (<=1kb)	20	73894676	73911229	16554	2	ENSMUSG00000031389	ENSMUST00000114404	Arhgap4	0	73910985	16.79	8.42906	4.86929	6.32725
X	73909511	73910142	632	*	632	73909870	Promoter (1-2kb)	20	73894676	73911229	16554	2	ENSMUSG00000031389	ENSMUST00000114404	Arhgap4	1087	73909870	15.19	7.61818	4.43161	5.55532
18	60734409	60734903	495	*	495	60734434	Distal Intergenic	18	60685978	60713389	27412	2	ENSMUSG00000054008	ENSMUST00000169273	Ndst1	-21020	60734434	11.99	4.64907	3.55626	2.7861
18	60690115	60690636	522	*	522	60690568	Intron (ENSMUST00000169273/ENSMUSG00000054008, intron 12 of 13)	18	60685978	60713389	27412	2	ENSMUSG00000054008	ENSMUST00000169273	Ndst1	22753	60690568	15.99	7.61818	4.65045	5.55532
18	60735698	60736007	310	*	310	60735877	Distal Intergenic	18	60685978	60713389	27412	2	ENSMUSG00000054008	ENSMUST00000169273	Ndst1	-22309	60735877	21.59	7.73977	3.7649	5.67175
18	60739599	60740055	457	*	457	60739890	Distal Intergenic	18	60685978	60713389	27412	2	ENSMUSG00000054008	ENSMUST00000169273	Ndst1	-26210	60739890	15.99	4.1611	2.83203	2.36445
18	60740893	60741548	656	*	656	60740953	Distal Intergenic	18	60685978	60713389	27412	2	ENSMUSG00000054008	ENSMUST00000169273	Ndst1	-27504	60740953	11.19	4.64907	3.33742	2.7861
18	60726275	60726715	441	*	441	60726517	Distal Intergenic	18	60685978	60713389	27412	2	ENSMUSG00000054008	ENSMUST00000169273	Ndst1	-12886	60726517	23.19	14.7236	6.62	12.3267
18	60732591	60734095	1505	*	1505	60733382	Distal Intergenic	18	60685978	60713389	27412	2	ENSMUSG00000054008	ENSMUST00000169273	Ndst1	-19202	60733382	28.79	19.7665	8.15187	17.1862
6	97179181	97179971	791	*	791	97179335	Promoter (<=1kb)	6	97152997	97179122	26126	2	ENSMUSG00000030059	ENSMUST00000095664	Tmf1	-59	97179335	41.58	32.1198	10.5228	29.1332
6	97177983	97178862	880	*	880	97178584	Promoter (<=1kb)	6	97155266	97179037	23772	2	ENSMUSG00000030059	ENSMUST00000124173	Tmf1	175	97178584	26.39	17.1025	7.19122	14.6335
6	87837539	87839788	2250	*	2250	87838502	Promoter (<=1kb)	6	87814269	87838798	24530	2	ENSMUSG00000030056	ENSMUST00000089497	Isy1	0	87838502	41.58	31.8572	10.4005	28.9022
6	87841845	87842212	368	*	368	87842059	Downstream (<1kb)	6	87814269	87838798	24530	2	ENSMUSG00000030056	ENSMUST00000089497	Isy1	-3047	87842059	13.59	3.81288	2.7618	2.06886
X	73929962	73930749	788	*	788	73930549	Promoter (<=1kb)	20	73928239	73930741	2503	2	ENSMUSG00000031387	ENSMUST00000146371	Renbp	0	73930549	39.18	32.08	10.9968	29.0935
X	73930990	73931759	770	*	770	73931285	Promoter (<=1kb)	20	73922121	73930850	8730	2	ENSMUSG00000031387	ENSMUST00000116578	Renbp	-140	73931285	22.39	13.7652	6.40116	11.4207
X	73932032	73932294	263	*	263	73932193	Promoter (1-2kb)	20	73922121	73930850	8730	2	ENSMUSG00000031387	ENSMUST00000116578	Renbp	-1182	73932193	16.79	8.42906	4.86929	6.32725
X	73928296	73928707	412	*	412	73928343	Promoter (<=1kb)	20	73926267	73928080	1814	2	ENSMUSG00000031387	ENSMUST00000149130	Renbp	-216	73928343	10.39	3.98496	3.11858	2.20697
X	73929152	73929419	268	*	268	73929361	Promoter (<=1kb)	20	73925263	73929129	3867	2	ENSMUSG00000031387	ENSMUST00000144771	Renbp	-23	73929361	13.59	5.46828	3.64833	3.54923
X	73934714	73935065	352	*	352	73934923	Distal Intergenic	20	73922121	73930850	8730	2	ENSMUSG00000031387	ENSMUST00000116578	Renbp	-3864	73934923	16.79	8.42906	4.86929	6.32725
X	73915219	73916055	837	*	837	73915364	Intron (ENSMUST00000128329/ENSMUSG00000031389, intron 6 of 14)	20	73916873	73919862	2990	2	ENSMUSG00000031388	ENSMUST00000139105	Naa10	3807	73915364	30.39	21.8898	8.58954	19.2429
X	73921451	73922780	1330	*	1330	73922166	Promoter (<=1kb)	20	73916873	73921944	5072	2	ENSMUSG00000031388	ENSMUST00000033763	Naa10	0	73922166	47.98	33.8953	9.79529	30.865
X	73916723	73917556	834	*	834	73917336	Promoter (2-3kb)	20	73916873	73919862	2990	2	ENSMUSG00000031388	ENSMUST00000139105	Naa10	2306	73917336	13.59	6.07528	3.99394	4.1203
X	73920812	73921131	320	*	320	73921060	Promoter (<=1kb)	20	73917861	73920465	2605	2	ENSMUSG00000031388	ENSMUST00000124446	Naa10	-347	73921060	15.19	7.61818	4.43161	5.55532
11	55314316	55314671	356	*	356	55314608	Promoter (2-3kb)	11	55250610	55312257	61648	2	ENSMUSG00000055333	ENSMUST00000108864	Fat2	-2059	55314608	13.59	6.07528	3.99394	4.1203
11	55324189	55326146	1958	*	1958	55324371	Intron (ENSMUST00000068853/ENSMUSG00000055333, intron 1 of 23)	11	55250609	55336564	85956	2	ENSMUSG00000055333	ENSMUST00000068853	Fat2	10418	55324371	32.78	13.7817	4.82627	11.4364
11	55321197	55321567	371	*	371	55321287	Intron (ENSMUST00000068853/ENSMUSG00000055333, intron 1 of 23)	11	55250610	55312257	61648	2	ENSMUSG00000055333	ENSMUST00000108864	Fat2	-8940	55321287	15.19	5.31046	3.23851	3.4232
11	55321815	55323526	1712	*	1712	55322877	Intron (ENSMUST00000068853/ENSMUSG00000055333, intron 1 of 23)	11	55250610	55312257	61648	2	ENSMUSG00000055333	ENSMUST00000108864	Fat2	-9558	55322877	41.58	34.4697	11.6533	31.4198
4	155819587	155819923	337	*	337	155819689	Exon (ENSMUST00000139066/ENSMUSG00000029068, exon 6 of 11)	4	155813497	155824303	10807	1	ENSMUSG00000029068	ENSMUST00000126346	Ccnl2	6090	155819689	17.59	5.2663	3.09856	3.38558
4	155820350	155820639	290	*	290	155820606	3' UTR	4	155813497	155824303	10807	1	ENSMUSG00000029068	ENSMUST00000126346	Ccnl2	6853	155820606	12.79	4.03527	3.01832	2.25423
4	155810466	155810928	463	*	463	155810592	Promoter (1-2kb)	4	155812489	155824543	12055	1	ENSMUSG00000029068	ENSMUST00000030944	Ccnl2	-1561	155810592	16.79	5.94583	3.55835	4.01661
4	155811279	155812379	1101	*	1101	155812231	Promoter (<=1kb)	4	155812489	155824543	12055	1	ENSMUSG00000029068	ENSMUST00000030944	Ccnl2	-110	155812231	36.78	28.5764	10.3402	25.7051
4	155815014	155815339	326	*	326	155815057	Promoter (1-2kb)	4	155813497	155824303	10807	1	ENSMUSG00000029068	ENSMUST00000126346	Ccnl2	1517	155815057	11.99	3.72967	2.99957	1.9874
4	155816766	155817086	321	*	321	155816880	Intron (ENSMUST00000030944/ENSMUSG00000029068, intron 4 of 10)	4	155813497	155824303	10807	1	ENSMUSG00000029068	ENSMUST00000126346	Ccnl2	3269	155816880	15.19	4.1611	2.69876	2.36445
4	155813045	155814317	1273	*	1273	155813314	Promoter (<=1kb)	4	155813497	155824303	10807	1	ENSMUSG00000029068	ENSMUST00000126346	Ccnl2	0	155813314	27.99	17.3804	7.24657	14.9036
6	87847864	87850419	2556	*	2556	87849814	Promoter (<=1kb)	6	87843939	87851022	7084	2	ENSMUSG00000030057	ENSMUST00000204596	Cnbp	603	87849814	37.58	29.7331	10.5591	26.8257
6	87850818	87852425	1608	*	1608	87851296	Promoter (<=1kb)	6	87842615	87851106	8492	2	ENSMUSG00000030057	ENSMUST00000032138	Cnbp	0	87851296	59.17	57.6206	16.4677	53.909
6	87844521	87847549	3029	*	3029	87847172	Promoter (<=1kb)	6	87845530	87846317	788	2	ENSMUSG00000030057	ENSMUST00000204104	Cnbp	0	87847172	21.59	10.4785	4.995	8.29014
9	56949598	56951698	2101	*	2101	56950623	Promoter (<=1kb)	9	56950878	56983206	32329	1	ENSMUSG00000055334	ENSMUST00000068856	Snupn	0	56950623	24.79	15.6997	7.05767	13.2703
9	56956622	56957014	393	*	393	56956987	5' UTR	9	56950878	56983206	32329	1	ENSMUSG00000055334	ENSMUST00000068856	Snupn	5744	56956987	14.39	5.26923	3.36826	3.38798
6	72598618	72599080	463	*	463	72598933	Promoter (<=1kb)	6	72598628	72607381	8754	1	ENSMUSG00000056666	ENSMUST00000176168	Retsat	0	72598933	19.19	11.0028	5.5258	8.76508
6	72599479	72599743	265	*	265	72599724	Promoter (<=1kb)	6	72598628	72607381	8754	1	ENSMUSG00000056666	ENSMUST00000176364	Retsat	851	72599724	11.99	4.64907	3.55626	2.7861
X	73949264	73950097	834	*	834	73949493	Promoter (<=1kb)	20	73942795	73949253	6459	2	ENSMUSG00000031386	ENSMUST00000128136	Hcfc1	-11	73949493	15.99	6.9063	4.24804	4.9017
X	73955156	73955505	350	*	350	73955340	Promoter (1-2kb)	20	73955121	73957429	2309	2	ENSMUSG00000031386	ENSMUST00000128325	Hcfc1	1924	73955340	19.99	11.0028	5.74464	8.76508
X	73959653	73959930	278	*	278	73959796	Promoter (2-3kb)	20	73955121	73957429	2309	2	ENSMUSG00000031386	ENSMUST00000128325	Hcfc1	-2224	73959796	11.19	4.64907	3.33742	2.7861
X	73961198	73961489	292	*	292	73961457	Intron (ENSMUST00000033761/ENSMUSG00000031386, intron 1 of 25)	20	73955121	73957429	2309	2	ENSMUSG00000031386	ENSMUST00000128325	Hcfc1	-3769	73961457	11.99	4.64907	3.55626	2.7861
X	73947495	73948511	1017	*	1017	73947958	Promoter (<=1kb)	20	73947195	73948346	1152	2	ENSMUSG00000031386	ENSMUST00000131091	Hcfc1	0	73947958	18.39	10.1226	5.30697	7.94125
X	73962878	73969374	6497	*	6497	73966690	Promoter (<=1kb)	20	73942792	73966357	23566	2	ENSMUSG00000031386	ENSMUST00000033761	Hcfc1	0	73966690	59.17	54.5739	15.0427	50.9595
X	73952818	73953099	282	*	282	73952986	Exon (ENSMUST00000033761/ENSMUSG00000031386, exon 11 of 26)	20	73942795	73949253	6459	2	ENSMUSG00000031386	ENSMUST00000128136	Hcfc1	-3565	73952986	11.99	4.64907	3.55626	2.7861
X	73962077	73962404	328	*	328	73962138	Intron (ENSMUST00000033761/ENSMUSG00000031386, intron 1 of 25)	20	73942797	73966351	23555	2	ENSMUSG00000031386	ENSMUST00000114372	Hcfc1	3947	73962138	15.99	6.9063	4.24804	4.9017
X	73957496	73957764	269	*	269	73957513	Promoter (<=1kb)	20	73955121	73957429	2309	2	ENSMUSG00000031386	ENSMUST00000128325	Hcfc1	-67	73957513	12.79	5.34661	3.7751	3.43225
X	73944813	73945515	703	*	703	73945430	Promoter (1-2kb)	20	73945321	73947432	2112	2	ENSMUSG00000031386	ENSMUST00000156204	Hcfc1	1917	73945430	11.99	4.14638	3.24853	2.35244
15	74722423	74722845	423	*	423	74722706	Promoter (1-2kb)	15	74721204	74724639	3436	1	ENSMUSG00000056665	ENSMUST00000070923	Them6	1219	74722706	14.39	6.83306	4.21277	4.83617
6	87811939	87812523	585	*	585	87812054	Promoter (<=1kb)	6	87792152	87812164	20013	2	ENSMUSG00000030055	ENSMUST00000125377	Rab43	0	87812054	31.98	13.0386	4.71204	10.7283
X	73593440	73593718	279	*	279	73593497	Distal Intergenic	20	73639419	73643514	4096	1	ENSMUSG00000031383	ENSMUST00000019701	Dusp9	-45701	73593497	18.39	10.1226	5.30697	7.94125
X	73594124	73595856	1733	*	1733	73595196	Distal Intergenic	20	73639419	73643514	4096	1	ENSMUSG00000031383	ENSMUST00000019701	Dusp9	-43563	73595196	29.59	19.3689	7.64637	16.8101
X	73639452	73639821	370	*	370	73639533	Promoter (<=1kb)	20	73639419	73643514	4096	1	ENSMUSG00000031383	ENSMUST00000019701	Dusp9	33	73639533	13.59	6.07528	3.99394	4.1203
4	155569504	155571666	2163	*	2163	155570988	Intron (ENSMUST00000030939/ENSMUSG00000029063, intron 1 of 11)	4	155564072	155579340	15269	1	ENSMUSG00000029063	ENSMUST00000135429	Nadk	5432	155570988	19.19	11.0028	5.5258	8.76508
4	155575964	155576317	354	*	354	155576058	Intron (ENSMUST00000030939/ENSMUSG00000029063, intron 1 of 11)	4	155582495	155591001	8507	1	ENSMUSG00000029063	ENSMUST00000105612	Nadk	-6178	155576058	17.59	6.60524	3.71827	4.635
4	155575083	155575704	622	*	622	155575331	Intron (ENSMUST00000030939/ENSMUSG00000029063, intron 1 of 11)	4	155582495	155591001	8507	1	ENSMUSG00000029063	ENSMUST00000105612	Nadk	-6791	155575331	19.19	11.0028	5.5258	8.76508
4	155556231	155562124	5894	*	5894	155558835	Promoter (<=1kb)	4	155562378	155590997	28620	1	ENSMUSG00000029063	ENSMUST00000030939	Nadk	-254	155558835	29.59	16.0393	6.1171	13.6047
4	155562491	155563340	850	*	850	155563174	Promoter (<=1kb)	4	155562378	155590997	28620	1	ENSMUSG00000029063	ENSMUST00000030939	Nadk	113	155563174	29.59	20.8211	8.3707	18.2102
4	155567113	155567774	662	*	662	155567694	Intron (ENSMUST00000030939/ENSMUSG00000029063, intron 1 of 11)	4	155564072	155579340	15269	1	ENSMUSG00000029063	ENSMUST00000135429	Nadk	3041	155567694	12.79	5.34661	3.7751	3.43225
4	155573466	155574184	719	*	719	155573470	Intron (ENSMUST00000030939/ENSMUSG00000029063, intron 1 of 11)	4	155582495	155591001	8507	1	ENSMUSG00000029063	ENSMUST00000105612	Nadk	-8311	155573470	12.79	3.5627	2.75874	1.8261
4	155564198	155566544	2347	*	2347	155564428	Promoter (<=1kb)	4	155564072	155579340	15269	1	ENSMUSG00000029063	ENSMUST00000135429	Nadk	126	155564428	35.98	27.4312	10.1214	24.5895
4	155568606	155568924	319	*	319	155568726	Intron (ENSMUST00000030939/ENSMUSG00000029063, intron 1 of 11)	4	155564072	155579340	15269	1	ENSMUSG00000029063	ENSMUST00000135429	Nadk	4534	155568726	19.19	11.0028	5.5258	8.76508
4	155550965	155551250	286	*	286	155551058	Promoter (1-2kb)	4	155553224	155557653	4430	1	ENSMUSG00000029064	ENSMUST00000176308	Gnb1	-1974	155551058	13.59	4.11731	2.91867	2.3328
4	155491807	155496959	5153	*	5153	155496712	Promoter (<=1kb)	4	155492909	155543087	50179	1	ENSMUSG00000029064	ENSMUST00000176411	Gnb1	0	155496712	28.79	18.3673	7.44647	15.8575
4	155535808	155536136	329	*	329	155535855	Intron (ENSMUST00000165335/ENSMUSG00000029064, intron 5 of 11)	4	155542928	155555205	12278	1	ENSMUSG00000029064	ENSMUST00000175705	Gnb1	-6792	155535855	11.99	4.64907	3.55626	2.7861
4	155522052	155523916	1865	*	1865	155522265	Promoter (<=1kb)	4	155522462	155555136	32675	1	ENSMUSG00000029064	ENSMUST00000177094	Gnb1	0	155522265	27.99	18.7265	7.93303	16.179
4	155482860	155483827	968	*	968	155483048	Distal Intergenic	4	155491361	155559269	67909	1	ENSMUSG00000029064	ENSMUST00000165335	Gnb1	-7534	155483048	18.39	8.52242	4.47622	6.41607
4	155552639	155553022	384	*	384	155552712	Promoter (<=1kb)	4	155553224	155557653	4430	1	ENSMUSG00000029064	ENSMUST00000176308	Gnb1	-202	155552712	14.39	6.83306	4.21277	4.83617
4	155513301	155513577	277	*	277	155513401	Intron (ENSMUST00000165335/ENSMUSG00000029064, intron 1 of 11)	4	155522462	155555136	32675	1	ENSMUSG00000029064	ENSMUST00000177094	Gnb1	-8885	155513401	11.19	4.14638	3.04863	2.35244
4	155528465	155529114	650	*	650	155528985	Promoter (1-2kb)	4	155527453	155559267	31815	1	ENSMUSG00000029064	ENSMUST00000176637	Gnb1	1012	155528985	14.39	6.83306	4.21277	4.83617
4	155533873	155534208	336	*	336	155533997	Intron (ENSMUST00000165335/ENSMUSG00000029064, intron 4 of 11)	4	155527453	155559267	31815	1	ENSMUSG00000029064	ENSMUST00000176637	Gnb1	6420	155533997	12.79	5.34661	3.7751	3.43225
4	155490572	155491081	510	*	510	155490925	Promoter (<=1kb)	4	155491361	155559269	67909	1	ENSMUSG00000029064	ENSMUST00000165335	Gnb1	-280	155490925	18.39	7.28745	3.8782	5.27392
X	164419829	164420361	533	*	533	164419889	Promoter (<=1kb)	20	164419909	164433913	14005	1	ENSMUSG00000031381	ENSMUST00000112255	Piga	0	164419889	22.39	13.7652	6.40116	11.4207
X	164418629	164419182	554	*	554	164419123	Promoter (<=1kb)	20	164419787	164431836	12050	1	ENSMUSG00000031381	ENSMUST00000208741	Piga	-605	164419123	19.99	11.0028	5.74464	8.76508
6	87671766	87672078	313	*	313	87671933	Promoter (<=1kb)	6	87629744	87672064	42321	2	ENSMUSG00000030051	ENSMUST00000203209	Aplf	0	87671933	25.59	8.87152	3.79821	6.75876
4	155802330	155802730	401	*	401	155802550	Promoter (<=1kb)	4	155802878	155803642	765	1	ENSMUSG00000029066	ENSMUST00000184339	Mrpl20	-148	155802550	18.39	10.1226	5.30697	7.94125
4	155803296	155804043	748	*	748	155803922	Promoter (<=1kb)	4	155803521	155808831	5311	1	ENSMUSG00000029066	ENSMUST00000030942	Mrpl20	0	155803922	30.39	16.9306	6.27702	14.4645
4	93329866	93330137	272	*	272	93329937	Distal Intergenic	4	93334138	93335511	1374	2	ENSMUSG00000054000	ENSMUST00000066774	Tusc1	5374	93329937	13.59	6.07528	3.99394	4.1203
X	164381032	164381676	645	*	645	164381422	Intron (ENSMUST00000033751/ENSMUSG00000031380, intron 1 of 6)	20	164373378	164402650	29273	1	ENSMUSG00000031380	ENSMUST00000033751	Vegfd	7654	164381422	15.99	6.9063	4.24804	4.9017
X	164382250	164383185	936	*	936	164382701	Intron (ENSMUST00000033751/ENSMUSG00000031380, intron 1 of 6)	20	164391243	164400780	9538	1	ENSMUSG00000031380	ENSMUST00000124851	Vegfd	-8058	164382701	18.39	10.1226	5.30697	7.94125
5	114185595	114186349	755	*	755	114185813	Intron (ENSMUST00000102582/ENSMUSG00000042010, intron 3 of 52)	5	114175906	114190338	14433	1	ENSMUSG00000042010	ENSMUST00000146841	Acacb	9689	114185813	31.18	21.0246	7.86143	18.4102
5	114141029	114141591	563	*	563	114141386	Distal Intergenic	5	114146535	114250761	104227	1	ENSMUSG00000042010	ENSMUST00000102582	Acacb	-4944	114141386	17.59	6.60524	3.71827	4.635
5	114179683	114179941	259	*	259	114179894	Intron (ENSMUST00000102582/ENSMUSG00000042010, intron 2 of 52)	5	114175906	114190338	14433	1	ENSMUSG00000042010	ENSMUST00000146841	Acacb	3777	114179894	13.59	6.07528	3.99394	4.1203
5	114145953	114148121	2169	*	2169	114146755	Promoter (<=1kb)	5	114146535	114250761	104227	1	ENSMUSG00000042010	ENSMUST00000102582	Acacb	0	114146755	33.58	25.1766	9.4649	22.4208
5	114248477	114248878	402	*	402	114248610	Promoter (<=1kb)	5	114248333	114248958	626	1	ENSMUSG00000042010	ENSMUST00000142489	Acacb	144	114248610	18.39	7.28745	3.8782	5.27392
5	114152839	114154320	1482	*	1482	114153307	Intron (ENSMUST00000102582/ENSMUSG00000042010, intron 1 of 52)	5	114146535	114250761	104227	1	ENSMUSG00000042010	ENSMUST00000102582	Acacb	6304	114153307	46.38	32.8153	9.47545	29.8185
5	114142603	114142872	270	*	270	114142727	Distal Intergenic	5	114146535	114250761	104227	1	ENSMUSG00000042010	ENSMUST00000102582	Acacb	-3663	114142727	20.79	8.71601	4.35796	6.60646
5	114143391	114143688	298	*	298	114143510	Promoter (2-3kb)	5	114146535	114250761	104227	1	ENSMUSG00000042010	ENSMUST00000102582	Acacb	-2847	114143510	14.39	6.17367	3.84823	4.21418
5	114184878	114185240	363	*	363	114185089	Intron (ENSMUST00000102582/ENSMUSG00000042010, intron 3 of 52)	5	114175906	114190338	14433	1	ENSMUSG00000042010	ENSMUST00000146841	Acacb	8972	114185089	26.39	17.7017	7.49535	15.2044
5	114174900	114178063	3164	*	3164	114175527	Promoter (<=1kb)	5	114175906	114190338	14433	1	ENSMUSG00000042010	ENSMUST00000146841	Acacb	0	114175527	48.78	40.0646	12.1583	36.8574
5	114140490	114140778	289	*	289	114140613	Distal Intergenic	5	114146535	114250761	104227	1	ENSMUSG00000042010	ENSMUST00000102582	Acacb	-5757	114140613	15.99	6.72989	4.1505	4.75707
5	114178619	114179102	484	*	484	114178791	Promoter (2-3kb)	5	114175906	114190338	14433	1	ENSMUSG00000042010	ENSMUST00000146841	Acacb	2713	114178791	19.99	11.0028	5.74464	8.76508
6	94635079	94636344	1266	*	1266	94635846	Intron (ENSMUST00000204645/ENSMUSG00000030029, intron 3 of 19)	6	94626450	94655525	29076	2	ENSMUSG00000030029	ENSMUST00000150811	Lrig1	19181	94635846	21.59	12.825	6.18232	10.517
6	94718379	94718663	285	*	285	94718466	Distal Intergenic	6	94604529	94700158	95630	2	ENSMUSG00000030029	ENSMUST00000204645	Lrig1	-18221	94718466	15.19	6.9063	4.04814	4.9017
6	94630898	94632230	1333	*	1333	94631948	Intron (ENSMUST00000204645/ENSMUSG00000030029, intron 3 of 19)	6	94626450	94655525	29076	2	ENSMUSG00000030029	ENSMUST00000150811	Lrig1	23295	94631948	29.59	20.8211	8.3707	18.2102
6	94669393	94670332	940	*	940	94669592	Intron (ENSMUST00000204645/ENSMUSG00000030029, intron 1 of 19)	6	94628075	94678865	50791	2	ENSMUSG00000030029	ENSMUST00000124165	Lrig1	8533	94669592	27.19	12.0029	4.69778	9.72725
6	94684697	94685422	726	*	726	94685251	Intron (ENSMUST00000204645/ENSMUSG00000030029, intron 1 of 19)	6	94625034	94680630	55597	2	ENSMUSG00000030029	ENSMUST00000141014	Lrig1	-4067	94685251	20.79	11.9039	5.96348	9.63125
6	94689411	94689911	501	*	501	94689729	Intron (ENSMUST00000204645/ENSMUSG00000030029, intron 1 of 19)	6	94625034	94680630	55597	2	ENSMUSG00000030029	ENSMUST00000141014	Lrig1	-8781	94689729	12.79	5.34661	3.7751	3.43225
6	94690161	94692761	2601	*	2601	94692268	Intron (ENSMUST00000204645/ENSMUSG00000030029, intron 1 of 19)	6	94604536	94700137	95602	2	ENSMUSG00000030029	ENSMUST00000101126	Lrig1	7376	94692268	24.79	11.1773	4.88036	8.93626
6	94700474	94701115	642	*	642	94700617	Promoter (<=1kb)	6	94604529	94700158	95630	2	ENSMUSG00000030029	ENSMUST00000204645	Lrig1	-316	94700617	52.77	25.1721	5.9749	22.4208
6	94646091	94649358	3268	*	3268	94647986	Intron (ENSMUST00000204645/ENSMUSG00000030029, intron 3 of 19)	6	94626450	94655525	29076	2	ENSMUSG00000030029	ENSMUST00000150811	Lrig1	6167	94647986	60.77	55.1052	15.088	51.4706
6	94696412	94696943	532	*	532	94696441	Intron (ENSMUST00000204645/ENSMUSG00000030029, intron 1 of 19)	6	94604536	94700137	95602	2	ENSMUSG00000030029	ENSMUST00000101126	Lrig1	3194	94696441	15.99	7.1899	4.40668	5.17915
6	94644929	94645281	353	*	353	94644983	Intron (ENSMUST00000204645/ENSMUSG00000030029, intron 3 of 19)	6	94626450	94655525	29076	2	ENSMUSG00000030029	ENSMUST00000150811	Lrig1	10244	94644983	11.99	4.64907	3.55626	2.7861
6	94693030	94696105	3076	*	3076	94695001	Intron (ENSMUST00000204645/ENSMUSG00000030029, intron 1 of 19)	6	94604536	94700137	95602	2	ENSMUSG00000030029	ENSMUST00000101126	Lrig1	4032	94695001	42.38	29.4257	9.0223	26.5437
18	65506297	65507826	1530	*	1530	65507447	Distal Intergenic	18	65451531	65454187	2657	1	ENSMUSG00000032688	ENSMUST00000225659	Malt1	54766	65507447	26.39	17.7017	7.49535	15.2044
18	65496472	65499202	2731	*	2731	65497353	Distal Intergenic	18	65451531	65454187	2657	1	ENSMUSG00000032688	ENSMUST00000225659	Malt1	44941	65497353	45.58	39.3694	12.7475	36.176
18	65512414	65513050	637	*	637	65512528	Distal Intergenic	18	65451531	65454187	2657	1	ENSMUSG00000032688	ENSMUST00000225659	Malt1	60883	65512528	19.19	11.0028	5.5258	8.76508
18	65513809	65514092	284	*	284	65513841	Distal Intergenic	18	65451531	65454187	2657	1	ENSMUSG00000032688	ENSMUST00000225659	Malt1	62278	65513841	14.39	6.83306	4.21277	4.83617
18	65505214	65505503	290	*	290	65505403	Distal Intergenic	18	65451531	65454187	2657	1	ENSMUSG00000032688	ENSMUST00000225659	Malt1	53683	65505403	14.39	6.17367	3.84823	4.21418
X	162888771	162889097	327	*	327	162888926	Promoter (<=1kb)	20	162857057	162888447	31391	2	ENSMUSG00000031357	ENSMUST00000033723	Syap1	-324	162888926	16.79	8.42906	4.86929	6.32725
4	155868709	155870623	1915	*	1915	155869819	Promoter (<=1kb)	4	155869546	155888685	19140	1	ENSMUSG00000029034	ENSMUST00000120794	Ints11	0	155869819	34.38	26.2978	9.68373	23.5022
4	155885040	155885397	358	*	358	155885181	Promoter (2-3kb)	4	155887779	155888487	709	1	ENSMUSG00000029034	ENSMUST00000135844	Ints11	-2382	155885181	18.39	10.1226	5.30697	7.94125
4	155872035	155872319	285	*	285	155872201	Promoter (2-3kb)	4	155869615	155886919	17305	1	ENSMUSG00000029034	ENSMUST00000156460	Ints11	2420	155872201	11.19	4.34612	3.16248	2.5444
4	118436720	118438703	1984	*	1984	118437107	Promoter (<=1kb)	4	118432901	118437352	4452	2	ENSMUSG00000006398	ENSMUST00000006565	Cdc20	0	118437107	55.97	31.563	7.43379	28.6144
1	74058901	74059159	259	*	259	74059040	Intron (ENSMUST00000169786/ENSMUSG00000055322, intron 3 of 34)	1	74002316	74037157	34842	2	ENSMUSG00000055322	ENSMUST00000190599	Tns1	-21744	74059040	15.99	7.61818	4.65045	5.55532
1	74107397	74107758	362	*	362	74107654	Intron (ENSMUST00000169786/ENSMUSG00000055322, intron 1 of 34)	1	73997055	74096868	99814	2	ENSMUSG00000055322	ENSMUST00000188208	Tns1	-10529	74107654	11.19	4.64907	3.33742	2.7861
1	74092245	74093626	1382	*	1382	74092651	Promoter (<=1kb)	1	73910232	74091351	181120	2	ENSMUSG00000055322	ENSMUST00000187584	Tns1	-894	74092651	30.39	20.3845	7.84627	17.7938
1	73911990	73913018	1029	*	1029	73912653	3' UTR	1	73925417	73928217	2801	2	ENSMUSG00000055322	ENSMUST00000191527	Tns1	15199	73912653	14.39	6.43622	3.99194	4.472
1	74094117	74095061	945	*	945	74094445	Promoter (1-2kb)	1	73995288	74096825	101538	2	ENSMUSG00000055322	ENSMUST00000191204	Tns1	1764	74094445	33.58	20.3304	7.19291	17.743
1	74060118	74060480	363	*	363	74060283	Intron (ENSMUST00000169786/ENSMUSG00000055322, intron 3 of 34)	1	74002316	74037157	34842	2	ENSMUSG00000055322	ENSMUST00000190599	Tns1	-22961	74060283	11.19	4.64907	3.33742	2.7861
1	74098776	74099069	294	*	294	74098835	Promoter (1-2kb)	1	73997055	74096868	99814	2	ENSMUSG00000055322	ENSMUST00000188208	Tns1	-1908	74098835	12.79	3.5627	2.75874	1.8261
1	74084467	74084749	283	*	283	74084698	Intron (ENSMUST00000169786/ENSMUSG00000055322, intron 1 of 34)	1	73910232	74091351	181120	2	ENSMUSG00000055322	ENSMUST00000187584	Tns1	6602	74084698	12.79	4.79185	3.44843	2.91809
1	74030744	74031872	1129	*	1129	74031034	Intron (ENSMUST00000169786/ENSMUSG00000055322, intron 3 of 34)	1	73993163	74037133	43971	2	ENSMUSG00000055322	ENSMUST00000187281	Tns1	5261	74031034	31.98	22.9723	9.02722	20.277
1	73966125	73966386	262	*	262	73966227	Intron (ENSMUST00000169786/ENSMUSG00000055322, intron 18 of 34)	1	73953373	73963043	9671	2	ENSMUSG00000055322	ENSMUST00000191367	Tns1	-3082	73966227	11.19	4.64907	3.33742	2.7861
1	74103413	74104027	615	*	615	74103522	Intron (ENSMUST00000169786/ENSMUSG00000055322, intron 1 of 34)	1	73997055	74096868	99814	2	ENSMUSG00000055322	ENSMUST00000188208	Tns1	-6545	74103522	13.59	6.07528	3.99394	4.1203
1	74081495	74081764	270	*	270	74081585	Intron (ENSMUST00000169786/ENSMUSG00000055322, intron 1 of 34)	1	73910232	74091351	181120	2	ENSMUSG00000055322	ENSMUST00000187584	Tns1	9587	74081585	14.39	6.83306	4.21277	4.83617
1	74046904	74047268	365	*	365	74047207	Intron (ENSMUST00000169786/ENSMUSG00000055322, intron 3 of 34)	1	74002316	74037157	34842	2	ENSMUSG00000055322	ENSMUST00000190599	Tns1	-9747	74047207	9.6	3.35691	2.89974	1.63262
1	73913262	73913559	298	*	298	73913511	3' UTR	1	73925417	73928217	2801	2	ENSMUSG00000055322	ENSMUST00000191527	Tns1	14658	73913511	11.19	4.64907	3.33742	2.7861
1	74109189	74109569	381	*	381	74109397	Intron (ENSMUST00000169786/ENSMUSG00000055322, intron 1 of 34)	1	73997055	74096868	99814	2	ENSMUSG00000055322	ENSMUST00000188208	Tns1	-12321	74109397	16.79	3.75727	2.54168	2.01422
1	74110180	74112485	2306	*	2306	74111647	Intron (ENSMUST00000169786/ENSMUSG00000055322, intron 1 of 34)	1	73910231	74124447	214217	2	ENSMUSG00000055322	ENSMUST00000169786	Tns1	11962	74111647	41.58	21.0061	6.0828	18.3935
1	74090350	74090890	541	*	541	74090608	Promoter (<=1kb)	1	73910232	74091351	181120	2	ENSMUSG00000055322	ENSMUST00000187584	Tns1	461	74090608	16.79	7.47496	4.34581	5.45928
1	74106516	74106824	309	*	309	74106634	Intron (ENSMUST00000169786/ENSMUSG00000055322, intron 1 of 34)	1	73997055	74096868	99814	2	ENSMUSG00000055322	ENSMUST00000188208	Tns1	-9648	74106634	20.79	10.9285	5.44745	8.73168
1	74096248	74096538	291	*	291	74096374	Promoter (<=1kb)	1	73995288	74096825	101538	2	ENSMUSG00000055322	ENSMUST00000191204	Tns1	287	74096374	11.99	4.64907	3.55626	2.7861
1	74091183	74091996	814	*	814	74091670	Promoter (<=1kb)	1	73910232	74091351	181120	2	ENSMUSG00000055322	ENSMUST00000187584	Tns1	0	74091670	25.59	16.6926	7.27651	14.2316
1	73910545	73911667	1123	*	1123	73911256	3' UTR	1	73925417	73928217	2801	2	ENSMUSG00000055322	ENSMUST00000191527	Tns1	16550	73911256	15.19	5.31046	3.23851	3.4232
1	73958322	73958597	276	*	276	73958428	Intron (ENSMUST00000169786/ENSMUSG00000055322, intron 18 of 34)	1	73953373	73963043	9671	2	ENSMUSG00000055322	ENSMUST00000191367	Tns1	4446	73958428	12.79	4.79185	3.44843	2.91809
4	155755971	155756295	325	*	325	155756020	Promoter (<=1kb)	4	155750236	155756067	5832	2	ENSMUSG00000029036	ENSMUST00000175679	Atad3a	0	155756020	13.59	6.07528	3.99394	4.1203
4	155760293	155760663	371	*	371	155760471	Promoter (<=1kb)	4	155751518	155760928	9411	2	ENSMUSG00000029036	ENSMUST00000184913	Atad3a	265	155760471	19.19	11.0028	5.5258	8.76508
X	162758962	162759997	1036	*	1036	162759778	Promoter (<=1kb)	20	162760402	162779092	18691	1	ENSMUSG00000031353	ENSMUST00000033720	Rbbp7	-405	162759778	45.58	27.7107	7.76294	24.8642
X	162768508	162769088	581	*	581	162768577	Exon (ENSMUST00000033720/ENSMUSG00000031353, exon 3 of 12)	20	162774578	162778445	3868	1	ENSMUSG00000031353	ENSMUST00000143681	Rbbp7	-5490	162768577	19.19	11.0028	5.5258	8.76508
X	162764460	162766584	2125	*	2125	162764786	Intron (ENSMUST00000033720/ENSMUSG00000031353, intron 2 of 11)	20	162761066	162772230	11165	1	ENSMUSG00000031353	ENSMUST00000138791	Rbbp7	3394	162764786	16.79	8.42906	4.86929	6.32725
X	162774026	162774895	870	*	870	162774534	Promoter (<=1kb)	20	162774578	162778445	3868	1	ENSMUSG00000031353	ENSMUST00000143681	Rbbp7	0	162774534	15.99	6.9063	4.24804	4.9017
X	162760460	162760701	242	*	242	162760555	Promoter (<=1kb)	20	162760462	162775895	15434	1	ENSMUSG00000031353	ENSMUST00000112326	Rbbp7	0	162760555	22.39	13.7652	6.40116	11.4207
X	162769499	162770930	1432	*	1432	162770762	Exon (ENSMUST00000033720/ENSMUSG00000031353, exon 4 of 12)	20	162774578	162778445	3868	1	ENSMUSG00000031353	ENSMUST00000143681	Rbbp7	-3648	162770762	19.19	11.0028	5.5258	8.76508
X	162761144	162764160	3017	*	3017	162762150	Promoter (<=1kb)	20	162761066	162772230	11165	1	ENSMUSG00000031353	ENSMUST00000138791	Rbbp7	78	162762150	31.18	21.4139	8.04618	18.79
X	162776276	162776770	495	*	495	162776692	Promoter (1-2kb)	20	162774578	162778445	3868	1	ENSMUSG00000031353	ENSMUST00000143681	Rbbp7	1698	162776692	11.19	4.64907	3.33742	2.7861
X	162772171	162772724	554	*	554	162772237	Promoter (1-2kb)	20	162774578	162778445	3868	1	ENSMUSG00000031353	ENSMUST00000143681	Rbbp7	-1854	162772237	11.99	4.64907	3.55626	2.7861
X	162767470	162768174	705	*	705	162767642	Intron (ENSMUST00000033720/ENSMUSG00000031353, intron 2 of 11)	20	162761066	162772230	11165	1	ENSMUSG00000031353	ENSMUST00000138791	Rbbp7	6404	162767642	13.59	6.07528	3.99394	4.1203
6	92999455	92999772	318	*	318	92999488	Intron (ENSMUST00000204449/ENSMUSG00000097462, intron 1 of 6)	6	92926231	92943492	17262	2	ENSMUSG00000030022	ENSMUST00000136751	Adamts9	-55963	92999488	11.99	4.64907	3.55626	2.7861
6	92840094	92845009	4916	*	4916	92844009	3' UTR	6	92851950	92854632	2683	2	ENSMUSG00000030022	ENSMUST00000203690	Adamts9	9623	92844009	39.18	19.3229	5.74011	16.7671
6	92947829	92948068	240	*	240	92947971	Intron (ENSMUST00000204449/ENSMUSG00000097462, intron 1 of 6)	6	92926231	92943492	17262	2	ENSMUSG00000030022	ENSMUST00000136751	Adamts9	-4337	92947971	14.39	6.83306	4.21277	4.83617
6	92942684	92942942	259	*	259	92942875	Promoter (<=1kb)	6	92772699	92943492	170794	2	ENSMUSG00000030022	ENSMUST00000113438	Adamts9	550	92942875	14.39	6.83306	4.21277	4.83617
4	154160852	154161288	437	*	437	154161002	Promoter (<=1kb)	4	154158140	154160666	2527	2	ENSMUSG00000029030	ENSMUST00000134492	Tprgl	-186	154161002	43.18	36.9001	12.091	33.7711
4	154159270	154159550	281	*	281	154159313	Promoter (<=1kb)	4	154158473	154160166	1694	2	ENSMUSG00000029030	ENSMUST00000136374	Tprgl	616	154159313	13.59	6.07528	3.99394	4.1203
6	92480709	92481353	645	*	645	92480893	Promoter (<=1kb)	6	92375384	92481392	106009	2	ENSMUSG00000030020	ENSMUST00000113445	Prickle2	39	92480893	19.99	11.0028	5.74464	8.76508
6	92496141	92496658	518	*	518	92496434	Intron (ENSMUST00000113447/ENSMUSG00000030020, intron 1 of 7)	6	92375384	92481392	106009	2	ENSMUSG00000030020	ENSMUST00000113445	Prickle2	-14749	92496434	19.99	11.0028	5.74464	8.76508
4	154297463	154297783	321	*	321	154297632	Promoter (2-3kb)	4	154278486	154299892	21407	2	ENSMUSG00000029032	ENSMUST00000144145	Arhgef16	2109	154297632	19.99	11.0028	5.74464	8.76508
2	152414926	152415881	956	*	956	152415175	Promoter (<=1kb)	2	152415587	152444330	28744	1	ENSMUSG00000032680	ENSMUST00000039961	6820408C15Rik	0	152415175	35.98	23.181	8.09242	20.4812
4	118409304	118410099	796	*	796	118409467	Promoter (<=1kb)	4	118409337	118415111	5775	1	ENSMUSG00000006392	ENSMUST00000084319	Med8	0	118409467	40.78	22.9833	6.96333	20.2869
7	112868355	112869078	724	*	724	112868951	Intron (ENSMUST00000084705/ENSMUSG00000055320, intron 8 of 11)	7	112839634	112842474	2841	1	ENSMUSG00000055320	ENSMUST00000210510	Tead1	28721	112868951	17.59	5.2663	3.09856	3.38558
7	112775874	112776185	312	*	312	112776008	Intron (ENSMUST00000084705/ENSMUSG00000055320, intron 2 of 11)	7	112759546	112842374	82829	1	ENSMUSG00000055320	ENSMUST00000168328	Tead1	16328	112776008	16.79	8.42906	4.86929	6.32725
7	112809162	112809424	263	*	263	112809338	Intron (ENSMUST00000084705/ENSMUSG00000055320, intron 2 of 11)	7	112839634	112842474	2841	1	ENSMUSG00000055320	ENSMUST00000210510	Tead1	-30210	112809338	11.99	4.64907	3.55626	2.7861
7	112824651	112829590	4940	*	4940	112825655	Intron (ENSMUST00000084705/ENSMUSG00000055320, intron 2 of 11)	7	112839634	112842474	2841	1	ENSMUSG00000055320	ENSMUST00000210510	Tead1	-10044	112825655	31.98	15.1537	5.49738	12.7508
7	112741411	112742204	794	*	794	112742001	Promoter (<=1kb)	7	112742045	112898660	156616	1	ENSMUSG00000055320	ENSMUST00000164363	Tead1	0	112742001	15.19	5.31046	3.23851	3.4232
7	112779695	112780186	492	*	492	112780002	Intron (ENSMUST00000084705/ENSMUSG00000055320, intron 2 of 11)	7	112759546	112842374	82829	1	ENSMUSG00000055320	ENSMUST00000168328	Tead1	20149	112780002	15.19	7.61818	4.43161	5.55532
7	112780564	112780944	381	*	381	112780724	Intron (ENSMUST00000084705/ENSMUSG00000055320, intron 2 of 11)	7	112759546	112842374	82829	1	ENSMUSG00000055320	ENSMUST00000168328	Tead1	21018	112780724	11.19	4.34612	3.16248	2.5444
7	112853322	112856707	3386	*	3386	112854147	Exon (ENSMUST00000059768/ENSMUSG00000055320, exon 6 of 14)	7	112839634	112842474	2841	1	ENSMUSG00000055320	ENSMUST00000210510	Tead1	13688	112854147	35.98	27.4312	10.1214	24.5895
7	112769273	112770117	845	*	845	112769590	Intron (ENSMUST00000084705/ENSMUSG00000055320, intron 2 of 11)	7	112759546	112842374	82829	1	ENSMUSG00000055320	ENSMUST00000168328	Tead1	9727	112769590	11.99	4.64907	3.55626	2.7861
7	112794065	112794438	374	*	374	112794340	Intron (ENSMUST00000084705/ENSMUSG00000055320, intron 2 of 11)	7	112759546	112842374	82829	1	ENSMUSG00000055320	ENSMUST00000168328	Tead1	34519	112794340	12.79	5.34661	3.7751	3.43225
7	112843266	112844012	747	*	747	112843518	Intron (ENSMUST00000084705/ENSMUSG00000055320, intron 4 of 11)	7	112839634	112842474	2841	1	ENSMUSG00000055320	ENSMUST00000210510	Tead1	3632	112843518	22.39	12.6839	5.84725	10.3958
7	112784548	112784797	250	*	250	112784646	Intron (ENSMUST00000084705/ENSMUSG00000055320, intron 2 of 11)	7	112759546	112842374	82829	1	ENSMUSG00000055320	ENSMUST00000168328	Tead1	25002	112784646	10.39	3.98496	3.11858	2.20697
7	112823843	112824188	346	*	346	112823981	Intron (ENSMUST00000084705/ENSMUSG00000055320, intron 2 of 11)	7	112839634	112842474	2841	1	ENSMUSG00000055320	ENSMUST00000210510	Tead1	-15446	112823981	26.39	13.452	5.47741	11.1352
7	112788091	112790777	2687	*	2687	112789439	Intron (ENSMUST00000084705/ENSMUSG00000055320, intron 2 of 11)	7	112759546	112842374	82829	1	ENSMUSG00000055320	ENSMUST00000168328	Tead1	28545	112789439	33.58	19.6848	6.9167	17.1209
7	112695650	112696150	501	*	501	112695916	Intron (ENSMUST00000084705/ENSMUSG00000055320, intron 1 of 11)	7	112691698	112759529	67832	1	ENSMUSG00000055320	ENSMUST00000171373	Tead1	3952	112695916	18.39	9.25272	4.84774	7.12261
7	112817697	112818081	385	*	385	112817853	Intron (ENSMUST00000084705/ENSMUSG00000055320, intron 2 of 11)	7	112839634	112842474	2841	1	ENSMUSG00000055320	ENSMUST00000210510	Tead1	-21553	112817853	11.99	4.64907	3.55626	2.7861
7	112832408	112832920	513	*	513	112832611	Intron (ENSMUST00000084705/ENSMUSG00000055320, intron 2 of 11)	7	112839634	112842474	2841	1	ENSMUSG00000055320	ENSMUST00000210510	Tead1	-6714	112832611	13.59	6.07528	3.99394	4.1203
7	112700298	112700735	438	*	438	112700353	Intron (ENSMUST00000084705/ENSMUSG00000055320, intron 1 of 11)	7	112691698	112759529	67832	1	ENSMUSG00000055320	ENSMUST00000171373	Tead1	8600	112700353	12.79	5.34661	3.7751	3.43225
7	112763535	112763858	324	*	324	112763720	Intron (ENSMUST00000084705/ENSMUSG00000055320, intron 2 of 11)	7	112759546	112842374	82829	1	ENSMUSG00000055320	ENSMUST00000168328	Tead1	3989	112763720	15.99	7.1899	4.40668	5.17915
7	112822069	112823594	1526	*	1526	112823331	Intron (ENSMUST00000084705/ENSMUSG00000055320, intron 2 of 11)	7	112839634	112842474	2841	1	ENSMUSG00000055320	ENSMUST00000210510	Tead1	-16040	112823331	43.18	34.7042	11.0447	31.6476
7	112728990	112729700	711	*	711	112729557	Intron (ENSMUST00000084705/ENSMUSG00000055320, intron 1 of 11)	7	112742045	112898660	156616	1	ENSMUSG00000055320	ENSMUST00000164363	Tead1	-12345	112729557	13.59	6.07528	3.99394	4.1203
7	112694503	112695286	784	*	784	112694935	Promoter (2-3kb)	7	112691698	112759529	67832	1	ENSMUSG00000055320	ENSMUST00000171373	Tead1	2805	112694935	16.79	7.66459	4.44794	5.59804
7	112802792	112803324	533	*	533	112802961	Intron (ENSMUST00000084705/ENSMUSG00000055320, intron 2 of 11)	7	112839634	112842474	2841	1	ENSMUSG00000055320	ENSMUST00000210510	Tead1	-36310	112802961	13.59	6.07528	3.99394	4.1203
7	112684628	112687593	2966	*	2966	112685430	Intron (ENSMUST00000084705/ENSMUSG00000055320, intron 1 of 11)	7	112691698	112759529	67832	1	ENSMUSG00000055320	ENSMUST00000171373	Tead1	-4105	112685430	27.19	8.74288	3.52333	6.63265
7	112743298	112745030	1733	*	1733	112743933	Promoter (1-2kb)	7	112742045	112898660	156616	1	ENSMUSG00000055320	ENSMUST00000164363	Tead1	1253	112743933	27.99	18.7265	7.93303	16.179
7	112806956	112807908	953	*	953	112807481	Exon (ENSMUST00000163593/ENSMUSG00000055320, exon 2 of 2)	7	112839634	112842474	2841	1	ENSMUSG00000055320	ENSMUST00000210510	Tead1	-31726	112807481	15.99	5.31046	3.39843	3.4232
7	112831501	112831944	444	*	444	112831710	Intron (ENSMUST00000084705/ENSMUSG00000055320, intron 2 of 11)	7	112839634	112842474	2841	1	ENSMUSG00000055320	ENSMUST00000210510	Tead1	-7690	112831710	24.79	9.79599	4.29797	7.64552
7	112698135	112698979	845	*	845	112698330	Intron (ENSMUST00000084705/ENSMUSG00000055320, intron 1 of 11)	7	112691698	112759529	67832	1	ENSMUSG00000055320	ENSMUST00000171373	Tead1	6437	112698330	19.99	10.0802	5.24755	7.91978
7	112806154	112806406	253	*	253	112806243	Intron (ENSMUST00000084705/ENSMUSG00000055320, intron 2 of 11)	7	112839634	112842474	2841	1	ENSMUSG00000055320	ENSMUST00000210510	Tead1	-33228	112806243	14.39	6.83306	4.21277	4.83617
7	112678543	112679142	600	*	600	112678950	Promoter (<=1kb)	7	112679318	112899459	220142	1	ENSMUSG00000055320	ENSMUST00000084705	Tead1	-176	112678950	30.39	21.8898	8.58954	19.2429
7	112849468	112850042	575	*	575	112849577	Intron (ENSMUST00000084705/ENSMUSG00000055320, intron 4 of 11)	7	112839634	112842474	2841	1	ENSMUSG00000055320	ENSMUST00000210510	Tead1	9834	112849577	13.59	4.11731	2.91867	2.3328
7	112850474	112852849	2376	*	2376	112850977	Intron (ENSMUST00000084705/ENSMUSG00000055320, intron 4 of 11)	7	112839634	112842474	2841	1	ENSMUSG00000055320	ENSMUST00000210510	Tead1	10840	112850977	32.78	18.7537	6.75678	16.2039
7	112839377	112842896	3520	*	3520	112841623	Promoter (<=1kb)	7	112839634	112842474	2841	1	ENSMUSG00000055320	ENSMUST00000210510	Tead1	0	112841623	45.58	39.3694	12.7475	36.176
7	112830866	112831196	331	*	331	112831020	Intron (ENSMUST00000084705/ENSMUSG00000055320, intron 2 of 11)	7	112839634	112842474	2841	1	ENSMUSG00000055320	ENSMUST00000210510	Tead1	-8438	112831020	15.19	7.61818	4.43161	5.55532
7	112781275	112782293	1019	*	1019	112781639	Intron (ENSMUST00000084705/ENSMUSG00000055320, intron 2 of 11)	7	112759546	112842374	82829	1	ENSMUSG00000055320	ENSMUST00000168328	Tead1	21729	112781639	19.19	7.99138	4.03812	5.91624
7	112687975	112693727	5753	*	5753	112690961	Promoter (<=1kb)	7	112691698	112759529	67832	1	ENSMUSG00000055320	ENSMUST00000171373	Tead1	0	112690961	63.97	46.5061	10.8281	43.1221
7	112795641	112795897	257	*	257	112795654	Intron (ENSMUST00000084705/ENSMUSG00000055320, intron 2 of 11)	7	112759546	112842374	82829	1	ENSMUSG00000055320	ENSMUST00000168328	Tead1	36095	112795654	14.39	6.83306	4.21277	4.83617
7	112697277	112697878	602	*	602	112697458	Intron (ENSMUST00000084705/ENSMUSG00000055320, intron 1 of 11)	7	112691698	112759529	67832	1	ENSMUSG00000055320	ENSMUST00000171373	Tead1	5579	112697458	19.99	11.0028	5.74464	8.76508
7	112820740	112821810	1071	*	1071	112821079	Intron (ENSMUST00000084705/ENSMUSG00000055320, intron 2 of 11)	7	112839634	112842474	2841	1	ENSMUSG00000055320	ENSMUST00000210510	Tead1	-17824	112821079	19.19	11.0028	5.5258	8.76508
4	155893883	155895991	2109	*	2109	155894992	Promoter (1-2kb)	4	155892312	155907251	14940	1	ENSMUSG00000029033	ENSMUST00000137726	Acap3	1571	155894992	32.78	24.068	9.24606	21.3419
4	155890412	155892199	1788	*	1788	155891978	Promoter (<=1kb)	4	155891822	155907250	15429	1	ENSMUSG00000029033	ENSMUST00000105584	Acap3	0	155891978	37.58	26.2641	8.90618	23.4869
4	155708025	155708445	421	*	421	155708174	Promoter (2-3kb)	4	155705135	155732189	27055	1	ENSMUSG00000029038	ENSMUST00000105595	Ssu72	2890	155708174	22.39	12.6839	5.84725	10.3958
4	155703715	155707772	4058	*	4058	155705546	Promoter (<=1kb)	4	155704800	155733879	29080	1	ENSMUSG00000029038	ENSMUST00000030905	Ssu72	0	155705546	63.17	52.2812	12.8338	48.7134
4	155708751	155712683	3933	*	3933	155710478	Intron (ENSMUST00000030905/ENSMUSG00000029038, intron 1 of 4)	4	155705135	155732189	27055	1	ENSMUSG00000029038	ENSMUST00000105595	Ssu72	3616	155710478	35.98	27.4312	10.1214	24.5895
6	124414182	124414856	675	*	675	124414646	Promoter (<=1kb)	6	124396817	124414433	17617	2	ENSMUSG00000005069	ENSMUST00000112530	Pex5	0	124414646	31.18	22.9723	8.80838	20.277
6	124413476	124413716	241	*	241	124413583	Promoter (<=1kb)	6	124403130	124414042	10913	2	ENSMUSG00000005069	ENSMUST00000150899	Pex5	326	124413583	13.59	6.07528	3.99394	4.1203
6	124416548	124416828	281	*	281	124416795	Promoter (1-2kb)	6	124396817	124415067	18251	2	ENSMUSG00000005069	ENSMUST00000080557	Pex5	-1481	124416795	11.19	4.64907	3.33742	2.7861
6	124415211	124416261	1051	*	1051	124415346	Promoter (<=1kb)	6	124396817	124415067	18251	2	ENSMUSG00000005069	ENSMUST00000080557	Pex5	-144	124415346	43.98	29.6308	8.99568	26.7408
11	53525778	53526381	604	*	604	53526107	Intron (ENSMUST00000142800/ENSMUSG00000018398, intron 1 of 2)	11	53532051	53537279	5229	1	ENSMUSG00000018398	ENSMUST00000145927	Septin8	-5670	53526107	23.19	14.7236	6.62	12.3267
11	53525053	53525511	459	*	459	53525316	Intron (ENSMUST00000142800/ENSMUSG00000018398, intron 1 of 2)	11	53519927	53541847	21921	1	ENSMUSG00000018398	ENSMUST00000147912	Septin8	5126	53525316	19.99	10.0802	5.24755	7.91978
11	53520414	53521382	969	*	969	53521270	Promoter (<=1kb)	11	53519927	53541847	21921	1	ENSMUSG00000018398	ENSMUST00000147912	Septin8	487	53521270	14.39	6.83306	4.21277	4.83617
11	53526646	53526954	309	*	309	53526791	Intron (ENSMUST00000142800/ENSMUSG00000018398, intron 1 of 2)	11	53532051	53537279	5229	1	ENSMUSG00000018398	ENSMUST00000145927	Septin8	-5097	53526791	13.59	3.15615	2.43222	1.47259
11	53528245	53528800	556	*	556	53528492	Intron (ENSMUST00000142800/ENSMUSG00000018398, intron 1 of 2)	11	53532051	53537279	5229	1	ENSMUSG00000018398	ENSMUST00000145927	Septin8	-3251	53528492	16.79	8.42906	4.86929	6.32725
4	123810698	123810946	249	*	249	123810805	Promoter (<=1kb)	4	123809914	123829904	19991	1	ENSMUSG00000043333	ENSMUST00000106204	Rhbdl2	784	123810805	14.39	6.01046	3.75988	4.08001
5	114274405	114274683	279	*	279	114274492	Promoter (<=1kb)	5	114254164	114273807	19644	2	ENSMUSG00000042002	ENSMUST00000044790	Foxn4	-598	114274492	15.19	7.61818	4.43161	5.55532
5	114275508	114275816	309	*	309	114275636	Promoter (1-2kb)	5	114254164	114273807	19644	2	ENSMUSG00000042002	ENSMUST00000044790	Foxn4	-1701	114275636	12.79	4.79185	3.44843	2.91809
11	53598310	53598930	621	*	621	53598592	Exon (ENSMUST00000057330/ENSMUSG00000018395, exon 15 of 17)	11	53593950	53601300	7351	1	ENSMUSG00000018395	ENSMUST00000130037	Kif3a	4360	53598592	19.99	10.0802	5.24755	7.91978
11	53599276	53601633	2358	*	2358	53599971	3' UTR	11	53593950	53601300	7351	1	ENSMUSG00000018395	ENSMUST00000130037	Kif3a	5326	53599971	27.19	18.7265	7.71419	16.179
7	128744974	128745410	437	*	437	128745194	Promoter (<=1kb)	7	128744977	128749580	4604	1	ENSMUSG00000055319	ENSMUST00000206504	Sec23ip	0	128745194	36.78	11.6241	3.7782	9.37671
4	155177754	155178812	1059	*	1059	155178089	Intron (ENSMUST00000129314/ENSMUSG00000029050, intron 1 of 6)	4	155154075	155188296	34222	2	ENSMUSG00000029050	ENSMUST00000129314	Ski	9484	155178089	31.98	22.9723	9.02722	20.277
4	155187537	155190918	3382	*	3382	155190134	Promoter (<=1kb)	4	155154075	155188296	34222	2	ENSMUSG00000029050	ENSMUST00000129314	Ski	0	155190134	28.79	19.7665	8.15187	17.1862
4	155177192	155177489	298	*	298	155177345	Intron (ENSMUST00000129314/ENSMUSG00000029050, intron 1 of 6)	4	155154075	155188296	34222	2	ENSMUSG00000029050	ENSMUST00000129314	Ski	10807	155177345	15.19	5.92759	3.54323	4.00067
4	155183955	155184637	683	*	683	155184235	Intron (ENSMUST00000129314/ENSMUSG00000029050, intron 1 of 6)	4	155154075	155188296	34222	2	ENSMUSG00000029050	ENSMUST00000129314	Ski	3659	155184235	13.59	6.07528	3.99394	4.1203
4	155207162	155209298	2137	*	2137	155208674	Intron (ENSMUST00000084103/ENSMUSG00000029050, intron 2 of 7)	4	155154075	155222535	68461	2	ENSMUSG00000029050	ENSMUST00000084103	Ski	13237	155208674	21.59	12.825	6.18232	10.517
4	155197696	155197993	298	*	298	155197919	Intron (ENSMUST00000084103/ENSMUSG00000029050, intron 2 of 7)	4	155154075	155188296	34222	2	ENSMUSG00000029050	ENSMUST00000129314	Ski	-9400	155197919	11.99	4.2787	3.32875	2.48048
4	155154454	155154867	414	*	414	155154660	3' UTR	4	155154075	155188296	34222	2	ENSMUSG00000029050	ENSMUST00000129314	Ski	33429	155154660	15.99	4.94798	3.21577	3.07235
4	155214129	155214451	323	*	323	155214279	Intron (ENSMUST00000084103/ENSMUSG00000029050, intron 2 of 7)	4	155154075	155222535	68461	2	ENSMUSG00000029050	ENSMUST00000084103	Ski	8084	155214279	15.19	7.61818	4.43161	5.55532
4	155179239	155180301	1063	*	1063	155179409	Intron (ENSMUST00000129314/ENSMUSG00000029050, intron 1 of 6)	4	155154075	155188296	34222	2	ENSMUSG00000029050	ENSMUST00000129314	Ski	7995	155179409	22.39	12.6839	5.84725	10.3958
4	155160289	155161110	822	*	822	155160502	Exon (ENSMUST00000129314/ENSMUSG00000029050, exon 2 of 7)	4	155154075	155188296	34222	2	ENSMUSG00000029050	ENSMUST00000129314	Ski	27186	155160502	24.79	15.6997	7.05767	13.2703
4	155218003	155218375	373	*	373	155218233	Intron (ENSMUST00000084103/ENSMUSG00000029050, intron 2 of 7)	4	155154075	155222535	68461	2	ENSMUSG00000029050	ENSMUST00000084103	Ski	4160	155218233	12.79	5.16607	3.66776	3.28777
4	155175792	155176231	440	*	440	155176025	Intron (ENSMUST00000129314/ENSMUSG00000029050, intron 1 of 6)	4	155154075	155188296	34222	2	ENSMUSG00000029050	ENSMUST00000129314	Ski	12065	155176025	15.99	5.92759	3.7182	4.00067
4	155156099	155156391	293	*	293	155156183	3' UTR	4	155154075	155188296	34222	2	ENSMUSG00000029050	ENSMUST00000129314	Ski	31905	155156183	16.79	8.42906	4.86929	6.32725
4	155161431	155165161	3731	*	3731	155163260	Intron (ENSMUST00000129314/ENSMUSG00000029050, intron 1 of 6)	4	155154075	155188296	34222	2	ENSMUSG00000029050	ENSMUST00000129314	Ski	23135	155163260	49.58	44.4184	13.8417	41.0758
4	155185412	155186224	813	*	813	155185804	Promoter (2-3kb)	4	155154075	155188296	34222	2	ENSMUSG00000029050	ENSMUST00000129314	Ski	2072	155185804	18.39	10.1226	5.30697	7.94125
4	155220156	155220474	319	*	319	155220432	Promoter (2-3kb)	4	155154075	155222535	68461	2	ENSMUSG00000029050	ENSMUST00000084103	Ski	2061	155220432	11.99	4.34612	3.36984	2.5444
4	155171147	155175317	4171	*	4171	155173829	Intron (ENSMUST00000129314/ENSMUSG00000029050, intron 1 of 6)	4	155154075	155188296	34222	2	ENSMUSG00000029050	ENSMUST00000129314	Ski	12979	155173829	66.37	67.2973	18.4373	63.3372
4	155235530	155235918	389	*	389	155235816	Distal Intergenic	4	155154075	155222592	68518	2	ENSMUSG00000029050	ENSMUST00000030917	Ski	-12938	155235816	27.99	17.3804	7.24657	14.9036
4	155166335	155166621	287	*	287	155166371	Intron (ENSMUST00000129314/ENSMUSG00000029050, intron 1 of 6)	4	155154075	155188296	34222	2	ENSMUSG00000029050	ENSMUST00000129314	Ski	21675	155166371	11.99	3.03847	2.59882	1.35848
4	155182963	155183494	532	*	532	155183314	Intron (ENSMUST00000129314/ENSMUSG00000029050, intron 1 of 6)	4	155154075	155188296	34222	2	ENSMUSG00000029050	ENSMUST00000129314	Ski	4802	155183314	12.79	3.5627	2.75874	1.8261
4	155196139	155196426	288	*	288	155196200	Intron (ENSMUST00000084103/ENSMUSG00000029050, intron 2 of 7)	4	155154075	155188296	34222	2	ENSMUSG00000029050	ENSMUST00000129314	Ski	-7843	155196200	18.39	9.0366	4.73644	6.92229
4	155182047	155182547	501	*	501	155182434	Intron (ENSMUST00000129314/ENSMUSG00000029050, intron 1 of 6)	4	155154075	155188296	34222	2	ENSMUSG00000029050	ENSMUST00000129314	Ski	5749	155182434	12.79	5.34661	3.7751	3.43225
X	163857009	163857327	319	*	319	163857255	Distal Intergenic	20	163909017	163933666	24650	1	ENSMUSG00000031367	ENSMUST00000069041	Ap1s2	-51690	163857255	9.6	3.35691	2.89974	1.63262
X	163857690	163858107	418	*	418	163857794	Distal Intergenic	20	163909017	163933666	24650	1	ENSMUSG00000031367	ENSMUST00000069041	Ap1s2	-50910	163857794	15.99	7.61818	4.65045	5.55532
X	163908015	163908858	844	*	844	163908744	Promoter (<=1kb)	20	163909017	163933666	24650	1	ENSMUSG00000031367	ENSMUST00000069041	Ap1s2	-159	163908744	23.19	13.5895	6.04716	11.264
6	83115144	83115430	287	*	287	83115351	Promoter (<=1kb)	6	83115496	83118898	3403	1	ENSMUSG00000030036	ENSMUST00000032114	Mogs	-66	83115351	15.19	7.61818	4.43161	5.55532
2	103991722	103994412	2691	*	2691	103992925	3' UTR	2	103971179	103980916	9738	1	ENSMUSG00000032698	ENSMUST00000133210	Lmo2	20543	103992925	48.78	40.6812	12.444	37.4501
6	83124725	83125476	752	*	752	83125057	Promoter (<=1kb)	6	83121765	83125431	3667	2	ENSMUSG00000030034	ENSMUST00000113935	Ino80b	0	83125057	23.99	14.7236	6.83884	12.3267
6	83120637	83121431	795	*	795	83121272	Promoter (<=1kb)	6	83119307	83121387	2081	2	ENSMUSG00000030035	ENSMUST00000146328	Wbp1	0	83121272	34.38	26.2978	9.68373	23.5022
10	78424913	78426881	1969	*	1969	78425818	Promoter (<=1kb)	10	78425669	78427622	1954	1	ENSMUSG00000005054	ENSMUST00000005185	Cstb	0	78425818	26.39	11.2515	4.56451	9.00876
4	155067098	155067453	356	*	356	155067321	Promoter (<=1kb)	4	155067059	155069116	2058	1	ENSMUSG00000029047	ENSMUST00000134341	Pex10	39	155067321	15.99	5.31046	3.39843	3.4232
4	155063634	155064133	500	*	500	155063883	Promoter (2-3kb)	4	155067016	155072433	5418	1	ENSMUSG00000029047	ENSMUST00000103180	Pex10	-2883	155063883	12.79	5.34661	3.7751	3.43225
4	155073656	155073899	244	*	244	155073797	Downstream (<1kb)	4	155067059	155069116	2058	1	ENSMUSG00000029047	ENSMUST00000134341	Pex10	6597	155073797	17.59	8.24428	4.54113	6.16564
4	155068861	155069108	248	*	248	155068991	Promoter (1-2kb)	4	155067059	155069116	2058	1	ENSMUSG00000029047	ENSMUST00000134341	Pex10	1802	155068991	13.59	4.63788	3.19329	2.7861
4	155079550	155079891	342	*	342	155079701	Intron (ENSMUST00000149796/ENSMUSG00000029048, intron 4 of 7)	4	155074110	155086371	12262	2	ENSMUSG00000029048	ENSMUST00000149796	Rer1	6480	155079701	14.39	6.17367	3.84823	4.21418
4	155084867	155085902	1036	*	1036	155085651	Promoter (<=1kb)	4	155074110	155086371	12262	2	ENSMUSG00000029048	ENSMUST00000149796	Rer1	469	155085651	28.79	10.8898	4.25513	8.69681
4	155077826	155079218	1393	*	1393	155078769	Exon (ENSMUST00000149796/ENSMUSG00000029048, exon 5 of 8)	4	155074110	155086371	12262	2	ENSMUSG00000029048	ENSMUST00000149796	Rer1	7153	155078769	21.59	11.7967	5.64735	9.54478
4	155083953	155084426	474	*	474	155084233	Promoter (1-2kb)	4	155074110	155086371	12262	2	ENSMUSG00000029048	ENSMUST00000149796	Rer1	1945	155084233	11.99	4.64907	3.55626	2.7861
13	21440588	21440969	382	*	382	21440779	Promoter (<=1kb)	13	21421275	21440901	19627	2	ENSMUSG00000055313	ENSMUST00000122872	Pgbd1	0	21440779	23.99	14.7236	6.83884	12.3267
X	162901644	162902511	868	*	868	162902003	Promoter (<=1kb)	20	162901769	163032501	130733	1	ENSMUSG00000031360	ENSMUST00000112302	Ctps2	0	162902003	25.59	16.6926	7.27651	14.2316
5	120751705	120752025	321	*	321	120751728	Promoter (1-2kb)	5	120730334	120749853	19520	2	ENSMUSG00000032690	ENSMUST00000081491	Oas2	-1852	120751728	15.99	7.61818	4.65045	5.55532
5	120750804	120751239	436	*	436	120750921	Promoter (<=1kb)	5	120730334	120749853	19520	2	ENSMUSG00000032690	ENSMUST00000081491	Oas2	-951	120750921	17.59	5.85821	3.36678	3.93317
5	120725545	120727254	1710	*	1710	120725669	Distal Intergenic	5	120730336	120735575	5240	2	ENSMUSG00000032690	ENSMUST00000147941	Oas2	8321	120725669	17.59	9.26428	5.08813	7.12261
5	120730962	120736103	5142	*	5142	120733117	Promoter (<=1kb)	5	120730336	120735575	5240	2	ENSMUSG00000032690	ENSMUST00000147941	Oas2	0	120733117	49.58	44.4184	13.8417	41.0758
5	120729965	120730334	370	*	370	120730294	3' UTR	5	120730336	120735575	5240	2	ENSMUSG00000032690	ENSMUST00000147941	Oas2	5241	120730294	14.39	6.83306	4.21277	4.83617
16	57542588	57542979	392	*	392	57542783	Intron (ENSMUST00000159816/ENSMUSG00000043336, intron 4 of 4)	16	57549242	57572804	23563	1	ENSMUSG00000043336	ENSMUST00000159414	Filip1l	-6263	57542783	17.59	9.26428	5.08813	7.12261
16	57543353	57543881	529	*	529	57543701	Intron (ENSMUST00000159816/ENSMUSG00000043336, intron 4 of 4)	16	57549242	57572804	23563	1	ENSMUSG00000043336	ENSMUST00000159414	Filip1l	-5361	57543701	22.39	13.7652	6.40116	11.4207
4	155124554	155124895	342	*	342	155124596	Intron (ENSMUST00000030915/ENSMUSG00000029049, intron 10 of 13)	4	155110690	155128778	18089	1	ENSMUSG00000029049	ENSMUST00000129415	Morn1	13864	155124596	15.99	3.2932	2.42745	1.60507
4	155122499	155122947	449	*	449	155122781	Intron (ENSMUST00000030915/ENSMUSG00000029049, intron 10 of 13)	4	155110690	155128778	18089	1	ENSMUSG00000029049	ENSMUST00000129415	Morn1	11809	155122781	20.79	11.3178	5.65088	9.07346
4	155113611	155114374	764	*	764	155114125	Promoter (2-3kb)	4	155110690	155128778	18089	1	ENSMUSG00000029049	ENSMUST00000129415	Morn1	2921	155114125	21.59	6.40804	3.22706	4.44537
11	104546964	104547429	466	*	466	104546979	Promoter (2-3kb)	11	104504937	104550392	45456	2	ENSMUSG00000020687	ENSMUST00000106962	Cdc27	2963	104546979	11.19	4.64907	3.33742	2.7861
11	104549389	104551482	2094	*	2094	104550457	Promoter (<=1kb)	11	104502745	104550483	47739	2	ENSMUSG00000020687	ENSMUST00000093923	Cdc27	0	104550457	65.57	65.8948	18.2184	61.9693
5	110428878	110429669	792	*	792	110429452	Promoter (2-3kb)	5	110429875	110431862	1988	2	ENSMUSG00000043323	ENSMUST00000198415	Fbrsl1	2193	110429452	17.59	8.60905	4.73376	6.50251
5	110432318	110437549	5232	*	5232	110435748	Promoter (<=1kb)	5	110378959	110433014	54056	2	ENSMUSG00000043323	ENSMUST00000198768	Fbrsl1	0	110435748	57.57	51.9784	14.6429	48.4466
5	110437815	110441885	4071	*	4071	110438016	Intron (ENSMUST00000069483/ENSMUSG00000043323, intron 1 of 18)	5	110431995	110433321	1327	2	ENSMUSG00000043323	ENSMUST00000200311	Fbrsl1	-4494	110438016	40.78	33.2696	11.4344	30.2533
5	110406360	110407420	1061	*	1061	110406467	Intron (ENSMUST00000069483/ENSMUSG00000043323, intron 4 of 18)	5	110362787	110387096	24310	2	ENSMUSG00000043323	ENSMUST00000056124	Fbrsl1	-19264	110406467	16.79	8.42906	4.86929	6.32725
5	110448934	110449911	978	*	978	110449151	Promoter (<=1kb)	5	110431995	110448503	16509	2	ENSMUSG00000043323	ENSMUST00000200293	Fbrsl1	-431	110449151	44.78	38.13	12.5286	34.9685
5	110430997	110431868	872	*	872	110431615	Promoter (<=1kb)	5	110429875	110431862	1988	2	ENSMUSG00000043323	ENSMUST00000198415	Fbrsl1	0	110431615	22.39	12.6839	5.84725	10.3958
5	110429997	110430642	646	*	646	110430220	Promoter (1-2kb)	5	110429875	110431862	1988	2	ENSMUSG00000043323	ENSMUST00000198415	Fbrsl1	1220	110430220	17.59	5.2663	3.09856	3.38558
5	110415542	110417564	2023	*	2023	110415847	Exon (ENSMUST00000069483/ENSMUSG00000043323, exon 4 of 19)	5	110429875	110431862	1988	2	ENSMUSG00000043323	ENSMUST00000198415	Fbrsl1	14298	110415847	34.38	20.6283	7.07663	18.0348
5	110450882	110451169	288	*	288	110451063	Promoter (2-3kb)	5	110431995	110448503	16509	2	ENSMUSG00000043323	ENSMUST00000200293	Fbrsl1	-2379	110451063	14.39	6.83306	4.21277	4.83617
16	20673419	20675699	2281	*	2281	20673699	Promoter (<=1kb)	16	20673420	20692883	19464	1	ENSMUSG00000045983	ENSMUST00000115461	Eif4g1	0	20673699	36.78	26.7525	9.44549	23.9477
16	20667551	20667793	243	*	243	20667618	Promoter (<=1kb)	16	20668313	20679395	11083	1	ENSMUSG00000045983	ENSMUST00000154594	Eif4g1	-520	20667618	12.79	5.34661	3.7751	3.43225
16	20677185	20678200	1016	*	1016	20677972	Promoter (<=1kb)	16	20678276	20692881	14606	1	ENSMUSG00000045983	ENSMUST00000132320	Eif4g1	-76	20677972	14.39	5.7357	3.61286	3.81308
16	20687133	20688305	1173	*	1173	20688101	Promoter (<=1kb)	16	20688978	20689664	687	1	ENSMUSG00000045983	ENSMUST00000129958	Eif4g1	-673	20688101	24.79	11.1773	4.88036	8.93626
16	20675973	20676882	910	*	910	20676689	Promoter (1-2kb)	16	20678276	20692881	14606	1	ENSMUSG00000045983	ENSMUST00000132320	Eif4g1	-1394	20676689	24.79	14.6703	6.52658	12.3085
16	20671383	20672635	1253	*	1253	20672056	Promoter (<=1kb)	16	20672723	20692884	20162	1	ENSMUSG00000045983	ENSMUST00000044783	Eif4g1	-88	20672056	30.39	21.8898	8.58954	19.2429
16	20679028	20679897	870	*	870	20679531	Promoter (<=1kb)	16	20678406	20679585	1180	1	ENSMUSG00000045983	ENSMUST00000136106	Eif4g1	622	20679531	20.79	4.83877	2.72373	2.96452
16	20689934	20690244	311	*	311	20689947	Promoter (<=1kb)	16	20688978	20689664	687	1	ENSMUSG00000045983	ENSMUST00000129958	Eif4g1	956	20689947	11.99	3.33894	2.77119	1.63262
16	20689364	20689677	314	*	314	20689402	Promoter (<=1kb)	16	20688978	20689664	687	1	ENSMUSG00000045983	ENSMUST00000129958	Eif4g1	386	20689402	15.99	5.81876	3.661	3.89586
16	20690560	20691572	1013	*	1013	20691094	Promoter (1-2kb)	16	20688978	20689664	687	1	ENSMUSG00000045983	ENSMUST00000129958	Eif4g1	1582	20691094	20.79	7.09102	3.63163	5.08266
11	104600365	104601795	1431	*	1431	104601384	Distal Intergenic	11	104608000	104670476	62477	1	ENSMUSG00000020689	ENSMUST00000021028	Itgb3	-6205	104601384	26.39	17.7017	7.49535	15.2044
11	104626417	104626885	469	*	469	104626474	Intron (ENSMUST00000021028/ENSMUSG00000020689, intron 2 of 14)	11	104637389	104669813	32425	1	ENSMUSG00000020689	ENSMUST00000127140	Itgb3	-10504	104626474	19.19	5.28566	2.88437	3.40306
11	34833184	34834264	1081	*	1081	34833471	Promoter (<=1kb)	11	34809190	34833641	24452	2	ENSMUSG00000069910	ENSMUST00000093191	Spdl1	0	34833471	37.58	29.7331	10.5591	26.8257
11	106896805	106897204	400	*	400	106897028	Intron (ENSMUST00000103067/ENSMUSG00000018363, intron 1 of 17)	11	106822025	106920275	98251	2	ENSMUSG00000018363	ENSMUST00000139297	Smurf2	23071	106897028	16.79	8.42906	4.86929	6.32725
11	106897682	106897988	307	*	307	106897824	Intron (ENSMUST00000103067/ENSMUSG00000018363, intron 1 of 17)	11	106822025	106920275	98251	2	ENSMUSG00000018363	ENSMUST00000139297	Smurf2	22287	106897824	17.59	6.53454	3.68438	4.56671
11	106919820	106920174	355	*	355	106919991	Promoter (<=1kb)	11	106822025	106920275	98251	2	ENSMUSG00000018363	ENSMUST00000139297	Smurf2	101	106919991	27.19	18.7265	7.71419	16.179
11	107001608	107001993	386	*	386	107001851	Promoter (2-3kb)	11	106988629	106999541	10913	2	ENSMUSG00000018362	ENSMUST00000018506	Kpna2	-2067	107001851	20.79	11.9039	5.96348	9.63125
11	106999731	107001241	1511	*	1511	106999924	Promoter (<=1kb)	11	106988629	106999541	10913	2	ENSMUSG00000018362	ENSMUST00000018506	Kpna2	-190	106999924	73.56	77.2893	20.4068	73.0831
11	106991929	106992427	499	*	499	106992255	Promoter (<=1kb)	11	106991618	106992627	1010	2	ENSMUSG00000018362	ENSMUST00000156495	Kpna2	200	106992255	17.59	6.60524	3.71827	4.635
11	106986410	106987110	701	*	701	106986537	Downstream (1-2kb)	11	106991618	106992627	1010	2	ENSMUSG00000018362	ENSMUST00000156495	Kpna2	5517	106986537	21.59	12.825	6.18232	10.517
11	106995575	106999114	3540	*	3540	106998910	Promoter (<=1kb)	11	106991918	106998487	6570	2	ENSMUSG00000018362	ENSMUST00000124541	Kpna2	0	106998910	44.78	25.9445	7.34093	23.1693
11	106987456	106989239	1784	*	1784	106988994	3' UTR	11	106991618	106992627	1010	2	ENSMUSG00000018362	ENSMUST00000156495	Kpna2	3388	106988994	20.79	11.9039	5.96348	9.63125
9	107607682	107608031	350	*	350	107607812	Promoter (<=1kb)	9	107605091	107607185	2095	2	ENSMUSG00000057969	ENSMUST00000193551	Sema3b	-497	107607812	11.19	4.21267	3.08628	2.41551
9	107611864	107612460	597	*	597	107612234	Promoter (2-3kb)	9	107598217	107609229	11013	2	ENSMUSG00000057969	ENSMUST00000102532	Sema3b	-2635	107612234	15.99	6.86328	4.22417	4.86604
9	107599719	107600317	599	*	599	107599732	Promoter (<=1kb)	9	107599803	107601306	1504	2	ENSMUSG00000057969	ENSMUST00000195472	Sema3b	989	107599732	14.39	5.26923	3.36826	3.38798
6	85451562	85454237	2676	*	2676	85452271	Promoter (<=1kb)	6	85452019	85455902	3884	1	ENSMUSG00000030007	ENSMUST00000205094	Cct7	0	85452271	95.95	62.2555	9.69529	58.4336
6	85467588	85468362	775	*	775	85468300	3' UTR	6	85462152	85466088	3937	1	ENSMUSG00000030007	ENSMUST00000204612	Cct7	5436	85468300	16.79	7.38156	4.29587	5.36726
6	85458027	85458590	564	*	564	85458121	Promoter (2-3kb)	6	85460738	85464910	4173	1	ENSMUSG00000030007	ENSMUST00000205096	Cct7	-2148	85458121	15.99	6.31102	3.92247	4.34919
6	85454560	85455471	912	*	912	85454921	Promoter (2-3kb)	6	85452092	85468282	16191	1	ENSMUSG00000030007	ENSMUST00000204592	Cct7	2468	85454921	17.59	9.26428	5.08813	7.12261
6	85464345	85464710	366	*	366	85464541	Promoter (2-3kb)	6	85462152	85466088	3937	1	ENSMUSG00000030007	ENSMUST00000204612	Cct7	2193	85464541	19.19	9.62662	4.81967	7.47808
6	85455915	85456213	299	*	299	85456102	Intron (ENSMUST00000032078/ENSMUSG00000030007, intron 1 of 11)	6	85452092	85468282	16191	1	ENSMUSG00000030007	ENSMUST00000204592	Cct7	3823	85456102	18.39	7.28745	3.8782	5.27392
4	90270450	90270899	450	*	450	90270720	Distal Intergenic	4	90223625	90225280	1656	1	ENSMUSG00000070902	ENSMUST00000080541	Zfp352	46825	90270720	19.99	7.99138	4.19804	5.91624
7	24268003	24268294	292	*	292	24268111	Promoter (2-3kb)	7	24270420	24277794	7375	1	ENSMUSG00000055305	ENSMUST00000108438	Zfp93	-2126	24268111	25.59	16.6926	7.27651	14.2316
7	24268789	24271026	2238	*	2238	24270595	Promoter (<=1kb)	7	24270420	24277794	7375	1	ENSMUSG00000055305	ENSMUST00000108438	Zfp93	0	24270595	57.57	54.9187	16.03	51.2859
7	24280674	24281270	597	*	597	24280983	Distal Intergenic	7	24271568	24276827	5260	1	ENSMUSG00000055305	ENSMUST00000032696	Zfp93	9106	24280983	46.38	38.2629	11.8443	35.0979
7	24279087	24279921	835	*	835	24279529	Distal Intergenic	7	24271568	24276827	5260	1	ENSMUSG00000055305	ENSMUST00000032696	Zfp93	7519	24279529	35.98	27.4312	10.1214	24.5895
7	24277682	24278451	770	*	770	24278277	3' UTR	7	24271568	24276827	5260	1	ENSMUSG00000055305	ENSMUST00000032696	Zfp93	6114	24278277	32.78	24.068	9.24606	21.3419
1	152084933	152085257	325	*	325	152085169	Intron (ENSMUST00000187603/ENSMUSG00000032666, intron 1 of 6)	1	151852403	152089970	237568	2	ENSMUSG00000032666	ENSMUST00000187603	1700025G04Rik	4713	152085169	15.19	7.61818	4.43161	5.55532
11	33144861	33145123	263	*	263	33145000	Promoter (1-2kb)	11	33117430	33146795	29366	2	ENSMUSG00000057967	ENSMUST00000109363	Fgf18	1672	33145000	15.99	7.61818	4.65045	5.55532
5	22549433	22550939	1507	*	1507	22550216	Promoter (<=1kb)	5	22486485	22550304	63820	2	ENSMUSG00000029012	ENSMUST00000135906	Orc5	0	22550216	39.18	32.08	10.9968	29.0935
5	22519066	22519312	247	*	247	22519274	Exon (ENSMUST00000199943/ENSMUSG00000029012, exon 1 of 1)	5	22518925	22522666	3742	2	ENSMUSG00000029012	ENSMUST00000199943	Orc5	3354	22519274	9.6	3.35691	2.89974	1.63262
6	85965279	85965766	488	*	488	85965608	Exon (ENSMUST00000201818/ENSMUSG00000107230, exon 2 of 3)	6	85954962	85961667	6706	2	ENSMUSG00000030002	ENSMUST00000151394	Dusp11	-3612	85965608	15.99	6.9063	4.24804	4.9017
6	85964011	85964506	496	*	496	85964408	Promoter (2-3kb)	6	85954962	85961667	6706	2	ENSMUSG00000030002	ENSMUST00000151394	Dusp11	-2344	85964408	15.99	5.31046	3.39843	3.4232
6	85960696	85962651	1956	*	1956	85961428	Promoter (<=1kb)	6	85942268	85961667	19400	2	ENSMUSG00000030002	ENSMUST00000032071	Dusp11	0	85961428	54.37	41.6954	11.0747	38.4528
X	104413087	104414293	1207	*	1207	104413737	Promoter (<=1kb)	20	104280657	104413846	133190	2	ENSMUSG00000031333	ENSMUST00000033695	Abcb7	0	104413737	43.18	32.8393	10.1982	29.8411
3	138222747	138223085	339	*	339	138222913	Promoter (1-2kb)	3	138221471	138223087	1617	1	ENSMUSG00000055301	ENSMUST00000199865	Adh7	1276	138222913	19.99	9.30474	4.84538	7.16161
5	21784510	21784761	252	*	252	21784657	Promoter (<=1kb)	5	21773522	21785154	11633	2	ENSMUSG00000029014	ENSMUST00000147987	Dnajc2	393	21784657	15.19	7.61818	4.43161	5.55532
12	102655184	102656049	866	*	866	102655856	Intron (ENSMUST00000046518/ENSMUSG00000057963, intron 2 of 9)	12	102587909	102640934	53026	2	ENSMUSG00000057963	ENSMUST00000191320	Itpk1	-14250	102655856	17.59	9.26428	5.08813	7.12261
12	102714330	102714667	338	*	338	102714409	Intron (ENSMUST00000178129/ENSMUSG00000096751, intron 2 of 2)	12	102568582	102704930	136349	2	ENSMUSG00000057963	ENSMUST00000046518	Itpk1	-9400	102714409	18.39	10.1226	5.30697	7.94125
12	102602007	102602706	700	*	700	102602235	Intron (ENSMUST00000046518/ENSMUSG00000057963, intron 4 of 9)	12	102584287	102594077	9791	2	ENSMUSG00000057963	ENSMUST00000179417	Itpk1	-7930	102602235	19.99	11.0028	5.74464	8.76508
12	102699607	102700918	1312	*	1312	102700223	Intron (ENSMUST00000046518/ENSMUSG00000057963, intron 1 of 9)	12	102588506	102695802	107297	2	ENSMUSG00000057963	ENSMUST00000179210	Itpk1	-3805	102700223	15.19	7.61818	4.43161	5.55532
12	102634698	102634962	265	*	265	102634795	Intron (ENSMUST00000046518/ENSMUSG00000057963, intron 2 of 9)	12	102587909	102640934	53026	2	ENSMUSG00000057963	ENSMUST00000191320	Itpk1	5972	102634795	13.59	4.11731	2.91867	2.3328
12	102698111	102699250	1140	*	1140	102698728	Promoter (2-3kb)	12	102588506	102695802	107297	2	ENSMUSG00000057963	ENSMUST00000179210	Itpk1	-2309	102698728	23.19	14.7236	6.62	12.3267
12	102601422	102601682	261	*	261	102601466	Intron (ENSMUST00000046518/ENSMUSG00000057963, intron 4 of 9)	12	102584287	102594077	9791	2	ENSMUSG00000057963	ENSMUST00000179417	Itpk1	-7345	102601466	11.99	4.64907	3.55626	2.7861
12	102706634	102707666	1033	*	1033	102707587	Promoter (1-2kb)	12	102568582	102704930	136349	2	ENSMUSG00000057963	ENSMUST00000046518	Itpk1	-1704	102707587	20.79	11.9039	5.96348	9.63125
12	102696938	102697820	883	*	883	102697651	Promoter (1-2kb)	12	102588506	102695802	107297	2	ENSMUSG00000057963	ENSMUST00000179210	Itpk1	-1136	102697651	19.19	11.0028	5.5258	8.76508
12	102643166	102644676	1511	*	1511	102643497	Promoter (2-3kb)	12	102587909	102640934	53026	2	ENSMUSG00000057963	ENSMUST00000191320	Itpk1	-2232	102643497	14.39	6.83306	4.21277	4.83617
12	102638048	102641931	3884	*	3884	102641181	Promoter (<=1kb)	12	102587909	102640934	53026	2	ENSMUSG00000057963	ENSMUST00000191320	Itpk1	0	102641181	46.38	40.6182	12.9663	37.3902
12	102712567	102713998	1432	*	1432	102713048	Intron (ENSMUST00000178129/ENSMUSG00000096751, intron 2 of 2)	12	102568582	102704930	136349	2	ENSMUSG00000057963	ENSMUST00000046518	Itpk1	-7637	102713048	15.99	7.1899	4.40668	5.17915
12	102599179	102599869	691	*	691	102599643	Intron (ENSMUST00000046518/ENSMUSG00000057963, intron 4 of 9)	12	102584287	102594077	9791	2	ENSMUSG00000057963	ENSMUST00000179417	Itpk1	-5102	102599643	26.39	17.7017	7.49535	15.2044
12	102705415	102706338	924	*	924	102705526	Promoter (<=1kb)	12	102568582	102704930	136349	2	ENSMUSG00000057963	ENSMUST00000046518	Itpk1	-485	102705526	29.59	10.0007	3.82319	7.84679
12	102642216	102642590	375	*	375	102642486	Promoter (1-2kb)	12	102587909	102640934	53026	2	ENSMUSG00000057963	ENSMUST00000191320	Itpk1	-1282	102642486	20.79	11.9039	5.96348	9.63125
12	102701342	102704403	3062	*	3062	102703494	Promoter (<=1kb)	12	102623373	102704914	81542	2	ENSMUSG00000057963	ENSMUST00000178697	Itpk1	511	102703494	62.37	51.0766	12.6739	47.5545
12	102593356	102593627	272	*	272	102593605	Promoter (<=1kb)	12	102584287	102594077	9791	2	ENSMUSG00000057963	ENSMUST00000179417	Itpk1	450	102593605	14.39	6.52657	4.04184	4.55905
12	102711196	102711600	405	*	405	102711364	Intron (ENSMUST00000178129/ENSMUSG00000096751, intron 2 of 2)	12	102568582	102704930	136349	2	ENSMUSG00000057963	ENSMUST00000046518	Itpk1	-6266	102711364	15.99	7.61818	4.65045	5.55532
18	20487261	20488897	1637	*	1637	20487909	Distal Intergenic	18	20510304	20541310	31007	1	ENSMUSG00000056632	ENSMUST00000070892	Dsg3	-21407	20487909	24.79	5.06283	2.57878	3.18499
18	20489233	20491969	2737	*	2737	20489544	Distal Intergenic	18	20510304	20541310	31007	1	ENSMUSG00000056632	ENSMUST00000070892	Dsg3	-18335	20489544	51.17	44.3739	13.0437	41.0454
5	21827014	21827715	702	*	702	21827585	Intron (ENSMUST00000115176/ENSMUSG00000029015, intron 7 of 17)	5	21815750	21820517	4768	2	ENSMUSG00000029015	ENSMUST00000150012	Slc26a5	-6497	21827585	16.79	8.42906	4.86929	6.32725
5	21866761	21867098	338	*	338	21866926	Promoter (1-2kb)	5	21810655	21865604	54950	2	ENSMUSG00000029015	ENSMUST00000030878	Slc26a5	-1157	21866926	16.79	8.42906	4.86929	6.32725
5	36795496	36797783	2288	*	2288	36796560	Promoter (<=1kb)	5	36794867	36796772	1906	2	ENSMUSG00000055302	ENSMUST00000068795	Mrfap1	0	36796560	33.58	25.1766	9.4649	22.4208
13	76179880	76180236	357	*	357	76180231	Promoter (<=1kb)	13	76180425	76190106	9682	1	ENSMUSG00000033991	ENSMUST00000223902	Ttc37	-189	76180231	11.19	4.14638	3.04863	2.35244
11	83493865	83494602	738	*	738	83494320	Intron (ENSMUST00000021018/ENSMUSG00000020680, intron 7 of 15)	11	83489027	83506743	17717	1	ENSMUSG00000020680	ENSMUST00000133170	Taf15	4838	83494320	31.98	22.9723	9.02722	20.277
11	83472160	83474748	2589	*	2589	83472777	Promoter (<=1kb)	11	83473086	83489213	16128	1	ENSMUSG00000020680	ENSMUST00000134185	Taf15	0	83472777	50.38	29.0576	7.33933	26.1772
11	83492295	83493522	1228	*	1228	83492532	Intron (ENSMUST00000021018/ENSMUSG00000020680, intron 7 of 15)	11	83489027	83506743	17717	1	ENSMUSG00000020680	ENSMUST00000133170	Taf15	3268	83492532	24.79	8.23007	3.68398	6.15235
11	83475337	83475851	515	*	515	83475628	Promoter (2-3kb)	11	83473115	83489045	15931	1	ENSMUSG00000020680	ENSMUST00000126134	Taf15	2222	83475628	15.19	5.31046	3.23851	3.4232
11	83495093	83495458	366	*	366	83495267	Intron (ENSMUST00000021018/ENSMUSG00000020680, intron 7 of 15)	11	83489027	83506743	17717	1	ENSMUSG00000020680	ENSMUST00000133170	Taf15	6066	83495267	27.19	18.7265	7.71419	16.179
11	83495868	83498085	2218	*	2218	83496306	Exon (ENSMUST00000021018/ENSMUSG00000020680, exon 8 of 16)	11	83489027	83506743	17717	1	ENSMUSG00000020680	ENSMUST00000133170	Taf15	6841	83496306	32.78	24.068	9.24606	21.3419
11	83484160	83484497	338	*	338	83484372	Intron (ENSMUST00000134185/ENSMUSG00000020680, intron 2 of 6)	11	83489027	83506743	17717	1	ENSMUSG00000020680	ENSMUST00000133170	Taf15	-4530	83484372	12.79	3.5627	2.75874	1.8261
11	83504590	83504971	382	*	382	83504886	Exon (ENSMUST00000021018/ENSMUSG00000020680, exon 15 of 16)	11	83489027	83506743	17717	1	ENSMUSG00000020680	ENSMUST00000133170	Taf15	15563	83504886	16.79	8.18089	4.73084	6.10405
11	83490261	83490881	621	*	621	83490791	Promoter (1-2kb)	11	83489027	83506743	17717	1	ENSMUSG00000020680	ENSMUST00000133170	Taf15	1234	83490791	15.99	7.61818	4.65045	5.55532
11	34314094	34314365	272	*	272	34314212	Promoter (<=1kb)	11	34314822	34422639	107818	1	ENSMUSG00000069911	ENSMUST00000093192	Insyn2b	-457	34314212	15.19	7.61818	4.43161	5.55532
4	148035856	148036459	604	*	604	148036236	Promoter (2-3kb)	4	148026582	148038562	11981	2	ENSMUSG00000029016	ENSMUST00000131232	Clcn6	2103	148036236	23.19	14.7236	6.62	12.3267
5	21732521	21733094	574	*	574	21732813	Distal Intergenic	5	21737141	21757152	20012	1	ENSMUSG00000029017	ENSMUST00000030882	Pmpcb	-4047	21732813	17.59	9.26428	5.08813	7.12261
5	21735101	21737045	1945	*	1945	21735988	Promoter (<=1kb)	5	21737141	21757152	20012	1	ENSMUSG00000029017	ENSMUST00000030882	Pmpcb	-96	21735988	23.99	13.5895	6.24706	11.264
7	126831758	126832459	702	*	702	126832380	Promoter (<=1kb)	7	126830469	126831639	1171	2	ENSMUSG00000045989	ENSMUST00000205907	4930451I11Rik	-119	126832380	31.18	17.8356	6.43694	15.334
4	45424698	45425503	806	*	806	45424941	Intron (ENSMUST00000147926/ENSMUSG00000044813, intron 4 of 4)	4	45395923	45408766	12844	2	ENSMUSG00000045973	ENSMUST00000116341	Slc25a51	-15932	45424941	15.99	6.90859	4.24931	4.9039
4	45418631	45420065	1435	*	1435	45419918	Distal Intergenic	4	45395923	45408766	12844	2	ENSMUSG00000045973	ENSMUST00000116341	Slc25a51	-9865	45419918	24.79	15.6997	7.05767	13.2703
4	45408887	45409488	602	*	602	45409259	Promoter (<=1kb)	4	45395923	45408766	12844	2	ENSMUSG00000045973	ENSMUST00000116341	Slc25a51	-121	45409259	33.58	25.1766	9.4649	22.4208
4	45420362	45420817	456	*	456	45420552	Downstream (2-3kb)	4	45395923	45408766	12844	2	ENSMUSG00000045973	ENSMUST00000116341	Slc25a51	-11596	45420552	12.79	5.34661	3.7751	3.43225
4	45422337	45423514	1178	*	1178	45423375	3' UTR	4	45395923	45408766	12844	2	ENSMUSG00000045973	ENSMUST00000116341	Slc25a51	-13571	45423375	22.39	13.4915	6.25877	11.1746
4	45426120	45427142	1023	*	1023	45426461	Intron (ENSMUST00000147926/ENSMUSG00000044813, intron 4 of 4)	4	45395923	45408766	12844	2	ENSMUSG00000045973	ENSMUST00000116341	Slc25a51	-17354	45426461	23.99	14.2767	6.60261	11.9262
4	45421555	45422084	530	*	530	45421773	Downstream (1-2kb)	4	45395923	45408766	12844	2	ENSMUSG00000045973	ENSMUST00000116341	Slc25a51	-12789	45421773	30.39	14.3496	5.23259	11.994
4	45406329	45406790	462	*	462	45406338	Promoter (1-2kb)	4	45399602	45404866	5265	2	ENSMUSG00000045973	ENSMUST00000151516	Slc25a51	-1463	45406338	11.19	4.64907	3.33742	2.7861
4	45423786	45424291	506	*	506	45424030	3' UTR	4	45395923	45408766	12844	2	ENSMUSG00000045973	ENSMUST00000116341	Slc25a51	-15020	45424030	21.59	11.7967	5.64735	9.54478
4	45427654	45427969	316	*	316	45427784	Intron (ENSMUST00000147926/ENSMUSG00000044813, intron 4 of 4)	4	45395923	45408766	12844	2	ENSMUSG00000045973	ENSMUST00000116341	Slc25a51	-18888	45427784	22.39	8.79979	4.06059	6.68857
4	45407176	45408165	990	*	990	45408010	Promoter (<=1kb)	4	45399572	45408646	9075	2	ENSMUSG00000045973	ENSMUST00000153904	Slc25a51	481	45408010	27.99	18.7265	7.93303	16.179
11	82781590	82782386	797	*	797	82782166	Promoter (<=1kb)	11	82781203	82804198	22996	1	ENSMUSG00000020697	ENSMUST00000173722	Lig3	387	82782166	26.39	15.3163	6.32203	12.9093
11	82804610	82805154	545	*	545	82804705	3' UTR	11	82798349	82804274	5926	1	ENSMUSG00000020697	ENSMUST00000172837	Lig3	6261	82804705	12.79	4.93802	3.53359	3.0634
11	82763446	82764892	1447	*	1447	82764495	Promoter (<=1kb)	11	82719250	82764306	45057	2	ENSMUSG00000020698	ENSMUST00000021040	Cct6b	0	82764495	31.98	17.6959	6.53672	15.2044
11	88118568	88119733	1166	*	1166	88119444	Intron (ENSMUST00000018522/ENSMUSG00000018378, intron 1 of 10)	11	88099290	88185365	86076	1	ENSMUSG00000018378	ENSMUST00000133149	Cuedc1	19278	88119444	26.39	17.7017	7.49535	15.2044
11	88186847	88187192	346	*	346	88187084	Promoter (<=1kb)	11	88187821	88193004	5184	1	ENSMUSG00000018378	ENSMUST00000125297	Cuedc1	-629	88187084	14.39	6.83306	4.21277	4.83617
11	88162913	88163544	632	*	632	88163194	Promoter (<=1kb)	11	88162261	88194140	31880	1	ENSMUSG00000018378	ENSMUST00000154812	Cuedc1	652	88163194	23.19	14.7236	6.62	12.3267
11	88157097	88157556	460	*	460	88157322	Intron (ENSMUST00000018522/ENSMUSG00000018378, intron 1 of 10)	11	88162261	88194140	31880	1	ENSMUSG00000018378	ENSMUST00000154812	Cuedc1	-4705	88157322	14.39	6.17367	3.84823	4.21418
11	88151375	88151702	328	*	328	88151562	Intron (ENSMUST00000018522/ENSMUSG00000018378, intron 1 of 10)	11	88162261	88194140	31880	1	ENSMUSG00000018378	ENSMUST00000154812	Cuedc1	-10559	88151562	22.39	13.7652	6.40116	11.4207
11	88131621	88132332	712	*	712	88131695	Intron (ENSMUST00000018522/ENSMUSG00000018378, intron 1 of 10)	11	88162261	88194140	31880	1	ENSMUSG00000018378	ENSMUST00000154812	Cuedc1	-29929	88131695	15.19	6.9063	4.04814	4.9017
11	88180564	88181066	503	*	503	88180895	Promoter (1-2kb)	11	88182303	88183280	978	1	ENSMUSG00000018378	ENSMUST00000132377	Cuedc1	-1237	88180895	14.39	6.17367	3.84823	4.21418
11	88164681	88166682	2002	*	2002	88164826	Promoter (2-3kb)	11	88162261	88194140	31880	1	ENSMUSG00000018378	ENSMUST00000154812	Cuedc1	2420	88164826	28.79	19.7665	8.15187	17.1862
11	88174231	88174475	245	*	245	88174393	Intron (ENSMUST00000018522/ENSMUSG00000018378, intron 2 of 10)	11	88182303	88183280	978	1	ENSMUSG00000018378	ENSMUST00000132377	Cuedc1	-7828	88174393	18.39	7.28745	3.8782	5.27392
11	88086516	88086974	459	*	459	88086744	Distal Intergenic	11	88098058	88100108	2051	1	ENSMUSG00000018378	ENSMUST00000131964	Cuedc1	-11084	88086744	19.19	11.0028	5.5258	8.76508
11	88194441	88194717	277	*	277	88194651	Distal Intergenic	11	88187821	88193004	5184	1	ENSMUSG00000018378	ENSMUST00000125297	Cuedc1	6620	88194651	13.59	6.07528	3.99394	4.1203
11	88170456	88170700	245	*	245	88170554	Intron (ENSMUST00000018522/ENSMUSG00000018378, intron 2 of 10)	11	88162261	88194140	31880	1	ENSMUSG00000018378	ENSMUST00000154812	Cuedc1	8195	88170554	18.39	10.1226	5.30697	7.94125
11	88121542	88123886	2345	*	2345	88123521	Intron (ENSMUST00000018522/ENSMUSG00000018378, intron 1 of 10)	11	88099290	88185365	86076	1	ENSMUSG00000018378	ENSMUST00000133149	Cuedc1	22252	88123521	35.18	23.181	7.91745	20.4812
11	88170950	88173928	2979	*	2979	88172192	Intron (ENSMUST00000018522/ENSMUSG00000018378, intron 2 of 10)	11	88182303	88183280	978	1	ENSMUSG00000018378	ENSMUST00000132377	Cuedc1	-8375	88172192	39.18	32.08	10.9968	29.0935
11	88187549	88188045	497	*	497	88187939	Promoter (<=1kb)	11	88187821	88193004	5184	1	ENSMUSG00000018378	ENSMUST00000125297	Cuedc1	0	88187939	16.79	7.96927	4.61405	5.89847
11	88138744	88142615	3872	*	3872	88139261	Intron (ENSMUST00000018522/ENSMUSG00000018378, intron 1 of 10)	11	88162261	88194140	31880	1	ENSMUSG00000018378	ENSMUST00000154812	Cuedc1	-19646	88139261	53.57	40.3079	10.8152	37.0988
11	88177062	88177714	653	*	653	88177284	Exon (ENSMUST00000018522/ENSMUSG00000018378, exon 3 of 11)	11	88182303	88183280	978	1	ENSMUSG00000018378	ENSMUST00000132377	Cuedc1	-4589	88177284	17.59	9.26428	5.08813	7.12261
11	88138011	88138471	461	*	461	88138315	Intron (ENSMUST00000018522/ENSMUSG00000018378, intron 1 of 10)	11	88162261	88194140	31880	1	ENSMUSG00000018378	ENSMUST00000154812	Cuedc1	-23790	88138315	15.19	7.1899	4.19931	5.17915
11	88193361	88193950	590	*	590	88193671	3' UTR	11	88187821	88193004	5184	1	ENSMUSG00000018378	ENSMUST00000125297	Cuedc1	5540	88193671	12.79	4.79185	3.44843	2.91809
11	88168303	88168575	273	*	273	88168511	Intron (ENSMUST00000018522/ENSMUSG00000018378, intron 1 of 10)	11	88162261	88194140	31880	1	ENSMUSG00000018378	ENSMUST00000154812	Cuedc1	6042	88168511	14.39	6.83306	4.21277	4.83617
11	88129121	88129440	320	*	320	88129226	Intron (ENSMUST00000018522/ENSMUSG00000018378, intron 1 of 10)	11	88099290	88185365	86076	1	ENSMUSG00000018378	ENSMUST00000133149	Cuedc1	29831	88129226	13.59	6.07528	3.99394	4.1203
11	88148950	88149661	712	*	712	88149397	Intron (ENSMUST00000018522/ENSMUSG00000018378, intron 1 of 10)	11	88162261	88194140	31880	1	ENSMUSG00000018378	ENSMUST00000154812	Cuedc1	-12600	88149397	21.59	12.825	6.18232	10.517
11	88158412	88162217	3806	*	3806	88160720	Promoter (<=1kb)	11	88162261	88194140	31880	1	ENSMUSG00000018378	ENSMUST00000154812	Cuedc1	-44	88160720	57.57	54.9187	16.03	51.2859
8	105253644	105255282	1639	*	1639	105253855	Promoter (<=1kb)	8	105252638	105255153	2516	2	ENSMUSG00000069920	ENSMUST00000136822	B3gnt9	0	105253855	27.99	12.0029	4.83104	9.72725
2	168079795	168080563	769	*	769	168080250	Promoter (<=1kb)	2	168081004	168101203	20200	1	ENSMUSG00000044641	ENSMUST00000052125	Pard6b	-441	168080250	40.78	33.2696	11.4344	30.2533
2	168114156	168116354	2199	*	2199	168115435	Distal Intergenic	2	168081004	168101203	20200	1	ENSMUSG00000044641	ENSMUST00000052125	Pard6b	33152	168115435	71.96	61.8135	14.4599	57.9979
2	168081766	168082360	595	*	595	168081929	Promoter (<=1kb)	2	168081004	168101203	20200	1	ENSMUSG00000044641	ENSMUST00000052125	Pard6b	762	168081929	12.79	5.34661	3.7751	3.43225
2	168096651	168097045	395	*	395	168096896	Intron (ENSMUST00000052125/ENSMUSG00000044641, intron 2 of 2)	2	168081004	168101203	20200	1	ENSMUSG00000044641	ENSMUST00000052125	Pard6b	15647	168096896	19.99	11.0028	5.74464	8.76508
2	168102095	168102419	325	*	325	168102165	Distal Intergenic	2	168081004	168101203	20200	1	ENSMUSG00000044641	ENSMUST00000052125	Pard6b	21091	168102165	12.79	5.34661	3.7751	3.43225
2	168097366	168097892	527	*	527	168097666	Intron (ENSMUST00000052125/ENSMUSG00000044641, intron 2 of 2)	2	168081004	168101203	20200	1	ENSMUSG00000044641	ENSMUST00000052125	Pard6b	16362	168097666	16.79	7.66459	4.44794	5.59804
2	168113286	168113857	572	*	572	168113561	Distal Intergenic	2	168081004	168101203	20200	1	ENSMUSG00000044641	ENSMUST00000052125	Pard6b	32282	168113561	19.99	11.0028	5.74464	8.76508
2	168078563	168078837	275	*	275	168078759	Promoter (2-3kb)	2	168081004	168101203	20200	1	ENSMUSG00000044641	ENSMUST00000052125	Pard6b	-2167	168078759	11.19	4.14638	3.04863	2.35244
11	88075190	88075718	529	*	529	88075568	Promoter (1-2kb)	11	88073588	88084729	11142	1	ENSMUSG00000018377	ENSMUST00000143052	Vezf1	1602	88075568	15.99	6.9063	4.24804	4.9017
11	106790718	106791021	304	*	304	106790957	Promoter (1-2kb)	11	106789287	106791268	1982	1	ENSMUSG00000018372	ENSMUST00000130019	Cep95	1431	106790957	11.99	4.64907	3.55626	2.7861
11	106793388	106793656	269	*	269	106793486	Intron (ENSMUST00000103068/ENSMUSG00000018372, intron 3 of 18)	11	106789287	106791268	1982	1	ENSMUSG00000018372	ENSMUST00000130019	Cep95	4101	106793486	14.39	6.83306	4.21277	4.83617
11	106802888	106803125	238	*	238	106803029	Intron (ENSMUST00000103068/ENSMUSG00000018372, intron 6 of 18)	11	106812326	106813839	1514	1	ENSMUSG00000018372	ENSMUST00000133581	Cep95	-9201	106803029	13.59	6.07528	3.99394	4.1203
11	106777460	106790390	12931	*	12931	106789068	Promoter (<=1kb)	11	106789252	106818860	29609	1	ENSMUSG00000018372	ENSMUST00000103068	Cep95	0	106789068	114.34	112.59	20.025	107.678
X	72918678	72918930	253	*	253	72918719	Promoter (<=1kb)	20	72918557	72958514	39958	1	ENSMUSG00000031349	ENSMUST00000033715	Nsdhl	121	72918719	16.79	8.42906	4.86929	6.32725
6	119482203	119482775	573	*	573	119482466	Promoter (2-3kb)	6	119479668	119482630	2963	1	ENSMUSG00000030019	ENSMUST00000032094	Fbxl14	2535	119482466	23.99	14.1198	6.5206	11.771
6	119478722	119479190	469	*	469	119479038	Promoter (<=1kb)	6	119479668	119482630	2963	1	ENSMUSG00000030019	ENSMUST00000032094	Fbxl14	-478	119479038	19.19	11.0028	5.5258	8.76508
6	119480019	119481193	1175	*	1175	119480445	Promoter (<=1kb)	6	119479668	119482630	2963	1	ENSMUSG00000030019	ENSMUST00000032094	Fbxl14	351	119480445	27.19	12.0029	4.69778	9.72725
8	22002104	22002510	407	*	407	22002373	Intron (ENSMUST00000006742/ENSMUSG00000006567, intron 15 of 20)	8	21970596	21974041	3446	1	ENSMUSG00000017049	ENSMUST00000017193	Ccdc70	31508	22002373	11.19	4.14638	3.04863	2.35244
6	83908891	83909189	299	*	299	83908933	Intron (ENSMUST00000204415/ENSMUSG00000030016, intron 1 of 1)	6	83914367	83989550	75184	1	ENSMUSG00000030016	ENSMUST00000204751	Zfp638	-5178	83908933	12.79	5.34661	3.7751	3.43225
6	83914836	83916141	1306	*	1306	83915916	Promoter (<=1kb)	6	83914397	83943033	28637	1	ENSMUSG00000030016	ENSMUST00000203808	Zfp638	439	83915916	23.19	14.7236	6.62	12.3267
6	83939030	83939314	285	*	285	83939110	Intron (ENSMUST00000203273/ENSMUSG00000030016, intron 2 of 3)	6	83942640	83944719	2080	1	ENSMUSG00000030016	ENSMUST00000204713	Zfp638	-3326	83939110	19.19	8.34002	4.19937	6.26051
6	83935773	83937143	1371	*	1371	83936843	Intron (ENSMUST00000203273/ENSMUSG00000030016, intron 2 of 3)	6	83942640	83944719	2080	1	ENSMUSG00000030016	ENSMUST00000204713	Zfp638	-5497	83936843	24.79	11.8043	5.15757	9.55033
2	104095844	104097176	1333	*	1333	104096172	Promoter (<=1kb)	2	104095840	104114263	18424	1	ENSMUSG00000032679	ENSMUST00000153312	Cd59a	4	104096172	54.37	29.6055	6.92167	26.7193
2	104099139	104100506	1368	*	1368	104099427	Intron (ENSMUST00000168176/ENSMUSG00000032679, intron 2 of 4)	2	104095840	104114263	18424	1	ENSMUSG00000032679	ENSMUST00000153312	Cd59a	3299	104099427	29.59	20.8211	8.3707	18.2102
2	104098500	104098898	399	*	399	104098722	Promoter (2-3kb)	2	104095840	104114263	18424	1	ENSMUSG00000032679	ENSMUST00000153312	Cd59a	2660	104098722	30.39	21.8898	8.58954	19.2429
2	104097482	104098073	592	*	592	104097647	Promoter (1-2kb)	2	104095840	104114263	18424	1	ENSMUSG00000032679	ENSMUST00000153312	Cd59a	1642	104097647	21.59	12.825	6.18232	10.517
X	72918062	72918344	283	*	283	72918210	Promoter (<=1kb)	20	72914908	72918284	3377	2	ENSMUSG00000031347	ENSMUST00000152200	Cetn2	0	72918210	22.39	10.6358	4.8646	8.4455
11	88053063	88054258	1196	*	1196	88053165	3' UTR	11	88049412	88051051	1640	1	ENSMUSG00000018379	ENSMUST00000132983	Srsf1	3651	88053165	15.99	6.77393	4.17477	4.8008
11	88043777	88048257	4481	*	4481	88047904	Promoter (<=1kb)	11	88047373	88053755	6383	1	ENSMUSG00000018379	ENSMUST00000139129	Srsf1	0	88047904	87.16	78.5404	15.9647	74.3151
11	88048636	88050659	2024	*	2024	88049056	Promoter (<=1kb)	11	88049412	88051051	1640	1	ENSMUSG00000018379	ENSMUST00000132983	Srsf1	0	88049056	46.38	22.6649	5.92216	20.0038
11	88052280	88052593	314	*	314	88052448	Promoter (2-3kb)	11	88049412	88051051	1640	1	ENSMUSG00000018379	ENSMUST00000132983	Srsf1	2868	88052448	14.39	5.54993	3.51469	3.63054
11	88051138	88051604	467	*	467	88051262	Promoter (1-2kb)	11	88049412	88051051	1640	1	ENSMUSG00000018379	ENSMUST00000132983	Srsf1	1726	88051262	21.59	5.67695	2.94747	3.75534
12	72086071	72087868	1798	*	1798	72086348	Promoter (<=1kb)	12	72085857	72101461	15605	1	ENSMUSG00000005078	ENSMUST00000117449	Jkamp	214	72086348	40.78	31.2332	10.445	28.287
4	154096138	154096670	533	*	533	154096227	Promoter (<=1kb)	4	154058989	154097167	38179	2	ENSMUSG00000029026	ENSMUST00000097763	Trp73	497	154096227	18.39	10.1226	5.30697	7.94125
4	154081677	154083086	1410	*	1410	154082444	Promoter (2-3kb)	4	154064445	154085322	20878	2	ENSMUSG00000029026	ENSMUST00000155642	Trp73	2236	154082444	32.78	24.068	9.24606	21.3419
4	154105508	154105990	483	*	483	154105536	Intron (ENSMUST00000105644/ENSMUSG00000029026, intron 1 of 13)	4	154058512	154097173	38662	2	ENSMUSG00000029026	ENSMUST00000097762	Trp73	-8335	154105536	13.59	5.46828	3.64833	3.54923
2	104110260	104110621	362	*	362	104110357	Intron (ENSMUST00000168176/ENSMUSG00000032679, intron 3 of 4)	2	104122769	104124749	1981	1	ENSMUSG00000032671	ENSMUST00000040374	A930018P22Rik	-12148	104110357	12.79	4.79185	3.44843	2.91809
2	104122123	104122546	424	*	424	104122351	Promoter (<=1kb)	2	104122769	104124749	1981	1	ENSMUSG00000032671	ENSMUST00000040374	A930018P22Rik	-223	104122351	21.59	12.825	6.18232	10.517
4	147903961	147904364	404	*	404	147904228	Promoter (<=1kb)	4	147894583	147904658	10076	2	ENSMUSG00000029020	ENSMUST00000150881	Mfn2	294	147904228	15.99	6.31102	3.92247	4.34919
4	147868163	147868560	398	*	398	147868413	Promoter (<=1kb)	4	147860791	147868483	7693	2	ENSMUSG00000029022	ENSMUST00000119975	Miip	0	147868413	28.79	19.7665	8.15187	17.1862
11	95842151	95842584	434	*	434	95842412	Promoter (<=1kb)	11	95830074	95842409	12336	2	ENSMUSG00000018381	ENSMUST00000059026	Abi3	0	95842412	23.19	14.7236	6.62	12.3267
11	105125899	105126821	923	*	923	105126137	Promoter (<=1kb)	11	105126425	105140394	13970	1	ENSMUSG00000020691	ENSMUST00000021030	Mettl2	0	105126137	35.18	25.6604	9.04568	22.8885
11	82904732	82905414	683	*	683	82904985	Promoter (<=1kb)	11	82904106	82904636	531	2	ENSMUSG00000020692	ENSMUST00000170815	Nle1	-96	82904985	21.59	11.7967	5.64735	9.54478
18	76073994	76074508	515	*	515	76074070	Intron (ENSMUST00000058997/ENSMUSG00000044646, intron 3 of 4)	18	76059458	76146443	86986	1	ENSMUSG00000044646	ENSMUST00000167921	Zbtb7c	14536	76074070	11.19	3.03847	2.4389	1.35848
18	76034800	76036185	1386	*	1386	76035083	Intron (ENSMUST00000058997/ENSMUSG00000044646, intron 3 of 4)	18	76059458	76146443	86986	1	ENSMUSG00000044646	ENSMUST00000167921	Zbtb7c	-23273	76035083	43.18	36.9001	12.091	33.7711
18	76033740	76034553	814	*	814	76034313	Intron (ENSMUST00000058997/ENSMUSG00000044646, intron 3 of 4)	18	76059458	76146443	86986	1	ENSMUSG00000044646	ENSMUST00000167921	Zbtb7c	-24905	76034313	23.99	14.7236	6.83884	12.3267
18	75846359	75846621	263	*	263	75846375	Intron (ENSMUST00000058997/ENSMUSG00000044646, intron 1 of 4)	18	75820178	76148561	328384	1	ENSMUSG00000044646	ENSMUST00000058997	Zbtb7c	26181	75846375	12.79	3.5627	2.75874	1.8261
18	75846872	75847120	249	*	249	75847058	Intron (ENSMUST00000058997/ENSMUSG00000044646, intron 1 of 4)	18	75820178	76148561	328384	1	ENSMUSG00000044646	ENSMUST00000058997	Zbtb7c	26694	75847058	10.39	3.98496	3.11858	2.20697
18	75983776	75984040	265	*	265	75983950	Intron (ENSMUST00000058997/ENSMUSG00000044646, intron 2 of 4)	18	76059458	76146443	86986	1	ENSMUSG00000044646	ENSMUST00000167921	Zbtb7c	-75418	75983950	15.99	7.61818	4.65045	5.55532
18	75917987	75918567	581	*	581	75918235	Intron (ENSMUST00000058997/ENSMUSG00000044646, intron 2 of 4)	18	75820178	76148561	328384	1	ENSMUSG00000044646	ENSMUST00000058997	Zbtb7c	97809	75918235	22.39	13.7652	6.40116	11.4207
18	75904047	75906346	2300	*	2300	75904501	Intron (ENSMUST00000058997/ENSMUSG00000044646, intron 2 of 4)	18	75820178	76148561	328384	1	ENSMUSG00000044646	ENSMUST00000058997	Zbtb7c	83869	75904501	28.79	19.7665	8.15187	17.1862
18	75982212	75983296	1085	*	1085	75982742	Intron (ENSMUST00000058997/ENSMUSG00000044646, intron 2 of 4)	18	76059458	76146443	86986	1	ENSMUSG00000044646	ENSMUST00000167921	Zbtb7c	-76162	75982742	17.59	9.26428	5.08813	7.12261
18	75898951	75902390	3440	*	3440	75901984	5' UTR	18	75820178	76148561	328384	1	ENSMUSG00000044646	ENSMUST00000058997	Zbtb7c	78773	75901984	47.18	41.8761	13.1852	38.6033
18	76074904	76075567	664	*	664	76075277	Intron (ENSMUST00000058997/ENSMUSG00000044646, intron 3 of 4)	18	76059458	76146443	86986	1	ENSMUSG00000044646	ENSMUST00000167921	Zbtb7c	15446	76075277	23.99	7.60524	3.56975	5.55532
18	75858271	75859233	963	*	963	75858680	Intron (ENSMUST00000058997/ENSMUSG00000044646, intron 1 of 4)	18	75820178	76148561	328384	1	ENSMUSG00000044646	ENSMUST00000058997	Zbtb7c	38093	75858680	16.79	8.42906	4.86929	6.32725
11	105182259	105186351	4093	*	4093	105182553	Promoter (<=1kb)	11	105182217	105210558	28342	1	ENSMUSG00000020694	ENSMUST00000149459	Tlk2	42	105182553	45.58	39.3694	12.7475	36.176
11	105197320	105198181	862	*	862	105197629	Intron (ENSMUST00000106939/ENSMUSG00000020694, intron 3 of 21)	11	105207416	105240645	33230	1	ENSMUSG00000020694	ENSMUST00000123050	Tlk2	-9235	105197629	13.59	6.07528	3.99394	4.1203
11	105242242	105242498	257	*	257	105242372	Intron (ENSMUST00000106939/ENSMUSG00000020694, intron 9 of 21)	11	105246758	105247674	917	1	ENSMUSG00000020694	ENSMUST00000134419	Tlk2	-4260	105242372	13.59	6.07528	3.99394	4.1203
11	105188034	105188333	300	*	300	105188037	Intron (ENSMUST00000106939/ENSMUSG00000020694, intron 3 of 21)	11	105182217	105210558	28342	1	ENSMUSG00000020694	ENSMUST00000149459	Tlk2	5817	105188037	11.19	4.64907	3.33742	2.7861
11	105178814	105181110	2297	*	2297	105180620	Promoter (<=1kb)	11	105180746	105209855	29110	1	ENSMUSG00000020694	ENSMUST00000126054	Tlk2	0	105180620	55.97	52.2465	15.5924	48.6824
11	105189201	105189507	307	*	307	105189245	Intron (ENSMUST00000106939/ENSMUSG00000020694, intron 3 of 21)	11	105182217	105210558	28342	1	ENSMUSG00000020694	ENSMUST00000149459	Tlk2	6984	105189245	11.19	4.64907	3.33742	2.7861
11	105199866	105200441	576	*	576	105199929	Intron (ENSMUST00000106939/ENSMUSG00000020694, intron 3 of 21)	11	105207416	105240645	33230	1	ENSMUSG00000020694	ENSMUST00000123050	Tlk2	-6975	105199929	12.79	5.34661	3.7751	3.43225
11	105229020	105229263	244	*	244	105229188	Intron (ENSMUST00000106939/ENSMUSG00000020694, intron 7 of 21)	11	105246758	105247674	917	1	ENSMUSG00000020694	ENSMUST00000134419	Tlk2	-17495	105229188	11.99	4.64907	3.55626	2.7861
2	65841854	65842491	638	*	638	65842189	Distal Intergenic	2	65845767	66031546	185780	1	ENSMUSG00000044647	ENSMUST00000122912	Csrnp3	-3276	65842189	21.59	12.825	6.18232	10.517
2	65931745	65932604	860	*	860	65932348	Promoter (<=1kb)	2	65931865	66023484	91620	1	ENSMUSG00000044647	ENSMUST00000145598	Csrnp3	0	65932348	22.39	13.7652	6.40116	11.4207
4	154010968	154011673	706	*	706	154011459	Promoter (<=1kb)	4	154011731	154021513	9783	1	ENSMUSG00000029028	ENSMUST00000169622	Lrrc47	-58	154011459	27.19	18.7265	7.71419	16.179
11	105281442	105281751	310	*	310	105281642	3' UTR	11	105292643	105326891	34249	1	ENSMUSG00000020695	ENSMUST00000126931	Mrc2	-10892	105281642	12.79	5.34661	3.7751	3.43225
11	105278250	105278490	241	*	241	105278310	Intron (ENSMUST00000106939/ENSMUSG00000020694, intron 20 of 21)	11	105292643	105326891	34249	1	ENSMUSG00000020695	ENSMUST00000126931	Mrc2	-14153	105278310	11.99	4.64907	3.55626	2.7861
11	105284538	105287199	2662	*	2662	105285490	Distal Intergenic	11	105292643	105326891	34249	1	ENSMUSG00000020695	ENSMUST00000126931	Mrc2	-5444	105285490	44.78	25.9445	7.34093	23.1693
4	154147943	154148205	263	*	263	154148054	Intron (ENSMUST00000030895/ENSMUSG00000029029, intron 3 of 11)	4	154151692	154155280	3589	1	ENSMUSG00000029029	ENSMUST00000146734	Wrap73	-3487	154148054	11.99	4.02252	3.17394	2.24212
11	82845519	82846476	958	*	958	82845743	Promoter (<=1kb)	11	82812669	82846092	33424	2	ENSMUSG00000020696	ENSMUST00000126660	Rffl	0	82845743	14.39	6.83306	4.21277	4.83617
11	82856957	82857390	434	*	434	82857213	Intron (ENSMUST00000093975/ENSMUSG00000020696, intron 1 of 7)	11	82812669	82846092	33424	2	ENSMUSG00000020696	ENSMUST00000126660	Rffl	-10865	82857213	12.79	5.34661	3.7751	3.43225
19	41831704	41831971	268	*	268	41831913	Promoter (1-2kb)	19	41829970	41832583	2614	1	ENSMUSG00000067199	ENSMUST00000087155	Frat1	1734	41831913	11.99	4.64907	3.55626	2.7861
X	159371590	159371902	313	*	313	159371678	Promoter (<=1kb)	20	159372178	159376558	4381	1	ENSMUSG00000067194	ENSMUST00000133252	Eif1ax	-276	159371678	13.59	6.07528	3.99394	4.1203
X	159372322	159372970	649	*	649	159372440	Promoter (<=1kb)	20	159372178	159389928	17751	1	ENSMUSG00000067194	ENSMUST00000087143	Eif1ax	144	159372440	31.18	13.0386	4.59781	10.7283
5	137410198	137410457	260	*	260	137410334	Promoter (1-2kb)	5	137409581	137411581	2001	2	ENSMUSG00000079173	ENSMUST00000150470	Zan	1124	137410334	11.19	4.64907	3.33742	2.7861
14	56669964	56670429	466	*	466	56670184	Promoter (1-2kb)	14	56668248	56697430	29183	1	ENSMUSG00000079184	ENSMUST00000116468	Mphosph8	1716	56670184	16.79	8.42906	4.86929	6.32725
14	56690000	56690347	348	*	348	56690142	Promoter (1-2kb)	14	56688381	56691249	2869	1	ENSMUSG00000079184	ENSMUST00000152606	Mphosph8	1619	56690142	11.99	4.64907	3.55626	2.7861
14	56668270	56669398	1129	*	1129	56668505	Promoter (<=1kb)	14	56668248	56697430	29183	1	ENSMUSG00000079184	ENSMUST00000116468	Mphosph8	22	56668505	56.77	53.5788	15.8112	49.9809
10	81389342	81389716	375	*	375	81389396	Promoter (<=1kb)	10	81389005	81391267	2263	1	ENSMUSG00000114004	ENSMUST00000125635	Gm48552	337	81389396	11.19	4.64907	3.33742	2.7861
10	81387992	81388464	473	*	473	81388130	Promoter (<=1kb)	10	81389005	81391267	2263	1	ENSMUSG00000114004	ENSMUST00000125635	Gm48552	-541	81388130	20.79	11.9039	5.96348	9.63125
14	50938724	50939031	308	*	308	50938815	Intron (ENSMUST00000226871/ENSMUSG00000115338, intron 2 of 5)	14	50944302	50953412	9111	1	ENSMUSG00000115338	ENSMUST00000048615	Pnp	-5271	50938815	23.19	14.7236	6.62	12.3267
14	50931203	50932312	1110	*	1110	50931407	Promoter (<=1kb)	14	50931082	50950665	19584	1	ENSMUSG00000115338	ENSMUST00000226871	Pnp	121	50931407	43.18	36.9001	12.091	33.7711
1	131527906	131528632	727	*	727	131528185	Promoter (<=1kb)	1	131527903	131539872	11970	1	ENSMUSG00000055184	ENSMUST00000068613	Fam72a	3	131528185	44.78	30.6829	9.15561	27.7592
6	139525120	139525457	338	*	338	139525221	Distal Intergenic	6	139492973	139501976	9004	2	ENSMUSG00000092164	ENSMUST00000170650	Rergl	-23144	139525221	17.59	9.26428	5.08813	7.12261
6	139525954	139526319	366	*	366	139526006	Distal Intergenic	6	139492973	139501976	9004	2	ENSMUSG00000092164	ENSMUST00000170650	Rergl	-23978	139526006	13.59	6.07528	3.99394	4.1203
13	76017899	76018631	733	*	733	76018296	Promoter (<=1kb)	13	76001535	76018562	17028	2	ENSMUSG00000043190	ENSMUST00000050997	Rfesd	0	76018296	61.57	57.1981	15.6425	53.5153
13	54550013	54550621	609	*	609	54550156	Exon (ENSMUST00000118072/ENSMUSG00000043183, exon 9 of 9)	13	54546783	54550786	4004	1	ENSMUSG00000043183	ENSMUST00000126506	Simc1	3230	54550156	18.39	10.1226	5.30697	7.94125
13	54551911	54552521	611	*	611	54552045	3' UTR	13	54546783	54550786	4004	1	ENSMUSG00000043183	ENSMUST00000126506	Simc1	5128	54552045	17.59	8.44714	4.64784	6.34175
3	84664137	84665375	1239	*	1239	84665092	Promoter (<=1kb)	3	84666192	84704575	38384	1	ENSMUSG00000056498	ENSMUST00000107682	Tmem154	-817	84665092	26.39	6.98403	3.04301	4.97844
3	84648913	84649158	246	*	246	84648928	Intron (ENSMUST00000154148/ENSMUSG00000102805, intron 3 of 9)	3	84666192	84704575	38384	1	ENSMUSG00000056498	ENSMUST00000107682	Tmem154	-17034	84648928	14.39	6.83306	4.21277	4.83617
3	84638068	84640811	2744	*	2744	84640502	Intron (ENSMUST00000154148/ENSMUSG00000102805, intron 3 of 9)	3	84666192	84704575	38384	1	ENSMUSG00000056498	ENSMUST00000107682	Tmem154	-25381	84640502	35.98	27.4312	10.1214	24.5895
3	84647086	84648344	1259	*	1259	84647704	Intron (ENSMUST00000154148/ENSMUSG00000102805, intron 3 of 9)	3	84666192	84704575	38384	1	ENSMUSG00000056498	ENSMUST00000107682	Tmem154	-17848	84647704	23.99	11.0053	4.99765	8.76508
3	84662655	84662962	308	*	308	84662845	Intron (ENSMUST00000154148/ENSMUSG00000102805, intron 3 of 9)	3	84666192	84704575	38384	1	ENSMUSG00000056498	ENSMUST00000107682	Tmem154	-3230	84662845	18.39	8.52242	4.47622	6.41607
3	84656811	84658049	1239	*	1239	84657243	Intron (ENSMUST00000154148/ENSMUSG00000102805, intron 3 of 9)	3	84666192	84704575	38384	1	ENSMUSG00000056498	ENSMUST00000107682	Tmem154	-8143	84657243	35.98	25.6604	9.24559	22.8885
3	84652825	84655918	3094	*	3094	84653353	Intron (ENSMUST00000154148/ENSMUSG00000102805, intron 3 of 9)	3	84666192	84704575	38384	1	ENSMUSG00000056498	ENSMUST00000107682	Tmem154	-10274	84653353	31.98	22.9723	9.02722	20.277
3	84651794	84652497	704	*	704	84651827	Intron (ENSMUST00000154148/ENSMUSG00000102805, intron 3 of 9)	3	84666192	84704575	38384	1	ENSMUSG00000056498	ENSMUST00000107682	Tmem154	-13695	84651827	14.39	5.62324	3.55331	3.7019
3	84646261	84646693	433	*	433	84646506	Intron (ENSMUST00000154148/ENSMUSG00000102805, intron 3 of 9)	3	84666192	84704575	38384	1	ENSMUSG00000056498	ENSMUST00000107682	Tmem154	-19499	84646506	16.79	3.01855	2.22397	1.34456
3	84665698	84666762	1065	*	1065	84665953	Promoter (<=1kb)	3	84666192	84704575	38384	1	ENSMUSG00000056498	ENSMUST00000107682	Tmem154	0	84665953	19.99	11.0028	5.74464	8.76508
3	84645111	84645961	851	*	851	84645306	Intron (ENSMUST00000154148/ENSMUSG00000102805, intron 3 of 9)	3	84666192	84704575	38384	1	ENSMUSG00000056498	ENSMUST00000107682	Tmem154	-20231	84645306	28.79	18.3673	7.44647	15.8575
X	75381959	75383167	1209	*	1209	75382583	Promoter (<=1kb)	20	75172715	75382316	209602	2	ENSMUSG00000031196	ENSMUST00000033539	F8	0	75382583	30.39	20.3845	7.84627	17.7938
X	75514336	75515811	1476	*	1476	75514492	Promoter (<=1kb)	20	75514317	75521755	7439	1	ENSMUSG00000031197	ENSMUST00000123419	Vbp1	19	75514492	42.38	35.6799	11.8721	32.5973
5	142422193	142422538	346	*	346	142422336	Intron (ENSMUST00000072837/ENSMUSG00000056493, intron 1 of 8)	5	142401500	142462011	60512	1	ENSMUSG00000056493	ENSMUST00000072837	Foxk1	20693	142422336	11.19	4.64907	3.33742	2.7861
5	142370428	142374181	3754	*	3754	142372590	Distal Intergenic	5	142401497	142419620	18124	1	ENSMUSG00000056493	ENSMUST00000198422	Foxk1	-27316	142372590	47.98	33.8953	9.79529	30.865
5	142424496	142426385	1890	*	1890	142425963	Intron (ENSMUST00000072837/ENSMUSG00000056493, intron 1 of 8)	5	142401500	142462011	60512	1	ENSMUSG00000056493	ENSMUST00000072837	Foxk1	22996	142425963	31.18	22.9723	8.80838	20.277
5	142369508	142369915	408	*	408	142369740	Distal Intergenic	5	142401497	142419620	18124	1	ENSMUSG00000056493	ENSMUST00000198422	Foxk1	-31582	142369740	15.99	6.9063	4.24804	4.9017
5	142395081	142396794	1714	*	1714	142396456	Distal Intergenic	5	142401497	142419620	18124	1	ENSMUSG00000056493	ENSMUST00000198422	Foxk1	-4703	142396456	23.19	14.7236	6.62	12.3267
5	142430966	142432037	1072	*	1072	142431843	Intron (ENSMUST00000072837/ENSMUSG00000056493, intron 1 of 8)	5	142401500	142462011	60512	1	ENSMUSG00000056493	ENSMUST00000072837	Foxk1	29466	142431843	27.19	17.3804	7.04667	14.9036
5	142401077	142401320	244	*	244	142401181	Promoter (<=1kb)	5	142401497	142419620	18124	1	ENSMUSG00000056493	ENSMUST00000198422	Foxk1	-177	142401181	16.79	8.42906	4.86929	6.32725
5	142366107	142369236	3130	*	3130	142367897	Distal Intergenic	5	142401497	142419620	18124	1	ENSMUSG00000056493	ENSMUST00000198422	Foxk1	-32261	142367897	55.97	36.8201	9.13607	33.721
5	142352862	142353413	552	*	552	142353106	Distal Intergenic	5	142401497	142419620	18124	1	ENSMUSG00000056493	ENSMUST00000198422	Foxk1	-48084	142353106	16.79	5.94583	3.55835	4.01661
5	142426753	142430502	3750	*	3750	142428415	Intron (ENSMUST00000072837/ENSMUSG00000056493, intron 1 of 8)	5	142401500	142462011	60512	1	ENSMUSG00000056493	ENSMUST00000072837	Foxk1	25253	142428415	40.78	33.2696	11.4344	30.2533
17	43374076	43374454	379	*	379	43374200	Intron (ENSMUST00000226087/ENSMUSG00000056492, intron 1 of 20)	17	43360451	43456072	95622	1	ENSMUSG00000056492	ENSMUST00000226087	Adgrf5	13625	43374200	15.19	3.2932	2.31322	1.60507
2	73775762	73776581	820	*	820	73775962	Promoter (<=1kb)	2	73610660	73775346	164687	2	ENSMUSG00000056486	ENSMUST00000180045	Chn1	-416	73775962	18.39	10.1226	5.30697	7.94125
2	73771686	73772452	767	*	767	73772297	Promoter (2-3kb)	2	73612909	73775043	162135	2	ENSMUSG00000056486	ENSMUST00000166199	Chn1	2591	73772297	17.59	9.26428	5.08813	7.12261
2	73772706	73773842	1137	*	1137	73772816	Promoter (1-2kb)	2	73612909	73775043	162135	2	ENSMUSG00000056486	ENSMUST00000166199	Chn1	1201	73772816	22.39	13.7652	6.40116	11.4207
7	6363058	6364140	1083	*	1083	6363448	Promoter (<=1kb)	7	6363280	6381709	18430	1	ENSMUSG00000055150	ENSMUST00000207347	Zfp78	0	6363448	55.97	52.2465	15.5924	48.6824
7	6375076	6375368	293	*	293	6375109	Intron (ENSMUST00000207347/ENSMUSG00000055150, intron 3 of 4)	7	6371364	6379491	8128	1	ENSMUSG00000055150	ENSMUST00000108559	Zfp78	3712	6375109	11.99	3.03847	2.59882	1.35848
7	6361688	6362542	855	*	855	6362385	Promoter (<=1kb)	7	6363280	6381709	18430	1	ENSMUSG00000055150	ENSMUST00000207347	Zfp78	-738	6362385	23.19	11.0053	4.83772	8.76508
7	6365070	6365595	526	*	526	6365330	Promoter (1-2kb)	7	6363380	6382605	19226	1	ENSMUSG00000055150	ENSMUST00000207314	Zfp78	1690	6365330	14.39	6.83306	4.21277	4.83617
19	5060420	5060807	388	*	388	5060537	Distal Intergenic	19	5068078	5070637	2560	1	ENSMUSG00000056481	ENSMUST00000070630	Cd248	-7271	5060537	17.59	9.26428	5.08813	7.12261
19	5061259	5061825	567	*	567	5061455	Distal Intergenic	19	5068078	5070637	2560	1	ENSMUSG00000056481	ENSMUST00000070630	Cd248	-6253	5061455	19.99	10.0802	5.24755	7.91978
10	36548265	36548542	278	*	278	36548403	Intron (ENSMUST00000167191/ENSMUSG00000044499, intron 1 of 4)	10	36507407	36810038	302632	1	ENSMUSG00000044499	ENSMUST00000171521	Hs3st5	40858	36548403	13.59	6.07528	3.99394	4.1203
10	36547124	36547463	340	*	340	36547273	Intron (ENSMUST00000167191/ENSMUSG00000044499, intron 1 of 4)	10	36507407	36810038	302632	1	ENSMUSG00000044499	ENSMUST00000171521	Hs3st5	39717	36547273	17.59	9.26428	5.08813	7.12261
4	147962043	147962856	814	*	814	147962541	Distal Intergenic	4	147940895	147947314	6420	1	ENSMUSG00000044496	ENSMUST00000103232	2510039O18Rik	21148	147962541	15.19	5.31046	3.23851	3.4232
3	59004716	59005772	1057	*	1057	59005611	Promoter (<=1kb)	3	59005825	59094888	89064	1	ENSMUSG00000056476	ENSMUST00000040846	Med12l	-53	59005611	22.39	13.7652	6.40116	11.4207
3	59010411	59012126	1716	*	1716	59011317	Intron (ENSMUST00000040846/ENSMUSG00000056476, intron 2 of 15)	3	59006978	59318410	311433	1	ENSMUSG00000056476	ENSMUST00000164225	Med12l	3433	59011317	22.39	13.7652	6.40116	11.4207
X	9662364	9662894	531	*	531	9662807	Promoter (<=1kb)	20	9654267	9663003	8737	2	ENSMUSG00000031176	ENSMUST00000033519	Dynlt3	109	9662807	15.19	7.61818	4.43161	5.55532
8	72319035	72319601	567	*	567	72319220	Promoter (<=1kb)	8	72319033	72321656	2624	1	ENSMUSG00000055148	ENSMUST00000067912	Klf2	2	72319220	84.76	59.6197	10.7198	55.8686
8	72320099	72325012	4914	*	4914	72320933	Promoter (1-2kb)	8	72319033	72321656	2624	1	ENSMUSG00000055148	ENSMUST00000067912	Klf2	1066	72320933	135.13	134.513	21.0278	129.262
8	72329111	72338816	9706	*	9706	72333305	Downstream (2-3kb)	8	72319033	72321656	2624	1	ENSMUSG00000055148	ENSMUST00000067912	Klf2	10078	72333305	97.55	96.2249	19.5307	91.6102
8	72339143	72339442	300	*	300	72339323	Downstream (1-2kb)	8	72319033	72321656	2624	1	ENSMUSG00000055148	ENSMUST00000067912	Klf2	20110	72339323	17.59	7.94975	4.38807	5.87983
8	72339786	72340262	477	*	477	72339830	Downstream (<1kb)	8	72319033	72321656	2624	1	ENSMUSG00000055148	ENSMUST00000067912	Klf2	20753	72339830	17.59	7.85502	4.33932	5.7859
8	72340827	72341796	970	*	970	72341451	3' UTR	8	72319033	72321656	2624	1	ENSMUSG00000055148	ENSMUST00000067912	Klf2	21794	72341451	39.98	30.7563	10.5625	27.8315
8	72325281	72328227	2947	*	2947	72327745	Distal Intergenic	8	72319033	72321656	2624	1	ENSMUSG00000055148	ENSMUST00000067912	Klf2	6248	72327745	34.38	24.5802	8.84578	21.8426
8	72311896	72312399	504	*	504	72312149	Distal Intergenic	8	72319033	72321656	2624	1	ENSMUSG00000055148	ENSMUST00000067912	Klf2	-6634	72312149	26.39	6.0158	2.73871	4.08527
8	72316280	72318290	2011	*	2011	72316712	Promoter (<=1kb)	8	72319033	72321656	2624	1	ENSMUSG00000055148	ENSMUST00000067912	Klf2	-743	72316712	108.75	106.674	19.8744	101.863
8	72312800	72315623	2824	*	2824	72315344	Distal Intergenic	8	72319033	72321656	2624	1	ENSMUSG00000055148	ENSMUST00000067912	Klf2	-3410	72315344	33.58	23.5121	8.64588	20.8072
8	72342313	72343747	1435	*	1435	72342752	Intron (ENSMUST00000163643/ENSMUSG00000006276, intron 23 of 23)	8	72319033	72321656	2624	1	ENSMUSG00000055148	ENSMUST00000067912	Klf2	23280	72342752	32.78	23.8924	9.15702	21.1834
X	8239377	8239729	353	*	353	8239429	3' UTR	20	8244947	8245806	860	2	ENSMUSG00000031171	ENSMUST00000126924	Ftsj1	6077	8239429	13.59	6.07528	3.99394	4.1203
4	116820143	116821824	1682	*	1682	116820630	Promoter (<=1kb)	4	116819904	116821707	1804	2	ENSMUSG00000043155	ENSMUST00000055436	Hpdl	0	116820630	17.59	3.44155	2.32392	1.71506
13	17694360	17694717	358	*	358	17694565	Promoter (<=1kb)	13	17684485	17694736	10252	2	ENSMUSG00000055137	ENSMUST00000221467	Sugct	19	17694565	27.99	12.0029	4.83104	9.72725
13	17699733	17701143	1411	*	1411	17700888	Exon (ENSMUST00000222292/ENSMUSG00000012429, exon 1 of 1)	13	17682713	17695553	12841	2	ENSMUSG00000055137	ENSMUST00000221138	Sugct	-4180	17700888	28.79	19.7665	8.15187	17.1862
13	17697958	17699473	1516	*	1516	17698124	Promoter (2-3kb)	13	17682713	17695553	12841	2	ENSMUSG00000055137	ENSMUST00000221138	Sugct	-2405	17698124	23.19	14.7236	6.62	12.3267
Y	1245177	1245695	519	*	519	1245574	Promoter (<=1kb)	21	1096861	1245691	148831	2	ENSMUSG00000068457	ENSMUST00000143286	Uty	0	1245574	27.19	18.7265	7.71419	16.179
5	143911078	143911556	479	*	479	143911164	Promoter (<=1kb)	5	143910161	143913460	3300	1	ENSMUSG00000079109	ENSMUST00000128153	Pms2	917	143911164	15.19	7.61818	4.43161	5.55532
14	19782662	19782938	277	*	277	19782827	Intron (ENSMUST00000022340/ENSMUSG00000021806, intron 8 of 20)	14	19768237	19811787	43551	1	ENSMUSG00000021806	ENSMUST00000224263	Nid2	14425	19782827	12.79	5.34661	3.7751	3.43225
14	19802690	19803737	1048	*	1048	19803106	Promoter (1-2kb)	14	19805236	19808105	2870	1	ENSMUSG00000021806	ENSMUST00000224057	Nid2	-1499	19803106	16.79	8.42906	4.86929	6.32725
14	19767439	19769005	1567	*	1567	19768252	Promoter (<=1kb)	14	19768237	19811787	43551	1	ENSMUSG00000021806	ENSMUST00000224263	Nid2	0	19768252	23.99	5.42882	2.77647	3.514
14	19763065	19763888	824	*	824	19763544	Exon (ENSMUST00000022340/ENSMUSG00000021806, exon 3 of 21)	14	19768237	19811787	43551	1	ENSMUSG00000021806	ENSMUST00000224263	Nid2	-4349	19763544	15.99	7.61818	4.65045	5.55532
14	19812978	19813257	280	*	280	19813179	Intron (ENSMUST00000022341/ENSMUSG00000021807, intron 6 of 7)	14	19805236	19808105	2870	1	ENSMUSG00000021806	ENSMUST00000224057	Nid2	7742	19813179	11.19	4.64907	3.33742	2.7861
14	19778077	19778387	311	*	311	19778252	Exon (ENSMUST00000022340/ENSMUSG00000021806, exon 5 of 21)	14	19768237	19811787	43551	1	ENSMUSG00000021806	ENSMUST00000224263	Nid2	9840	19778252	11.99	4.64907	3.55626	2.7861
14	19754606	19755176	571	*	571	19755006	Intron (ENSMUST00000022340/ENSMUSG00000021806, intron 2 of 20)	14	19751284	19806130	54847	1	ENSMUSG00000021806	ENSMUST00000225791	Nid2	3322	19755006	21.59	12.825	6.18232	10.517
14	19774546	19774792	247	*	247	19774730	Intron (ENSMUST00000022340/ENSMUSG00000021806, intron 4 of 20)	14	19768237	19811787	43551	1	ENSMUSG00000021806	ENSMUST00000224263	Nid2	6309	19774730	14.39	6.43622	3.99194	4.472
14	19769405	19772279	2875	*	2875	19771717	Promoter (1-2kb)	14	19768237	19811787	43551	1	ENSMUSG00000021806	ENSMUST00000224263	Nid2	1168	19771717	28.79	19.7665	8.15187	17.1862
14	19745529	19746444	916	*	916	19746131	Distal Intergenic	14	19751265	19811787	60523	1	ENSMUSG00000021806	ENSMUST00000022340	Nid2	-4821	19746131	21.59	10.9309	5.21454	8.73347
14	19794776	19795061	286	*	286	19794895	Intron (ENSMUST00000022340/ENSMUSG00000021806, intron 11 of 20)	14	19805236	19808105	2870	1	ENSMUSG00000021806	ENSMUST00000224057	Nid2	-10175	19794895	15.19	7.61818	4.43161	5.55532
14	19765094	19766312	1219	*	1219	19765476	Promoter (1-2kb)	14	19768237	19811787	43551	1	ENSMUSG00000021806	ENSMUST00000224263	Nid2	-1925	19765476	19.19	10.0802	5.04765	7.91978
14	19755454	19756166	713	*	713	19755628	Intron (ENSMUST00000022340/ENSMUSG00000021806, intron 2 of 20)	14	19751284	19806130	54847	1	ENSMUSG00000021806	ENSMUST00000225791	Nid2	4170	19755628	17.59	3.44155	2.32392	1.71506
14	19775106	19775746	641	*	641	19775365	Intron (ENSMUST00000022340/ENSMUSG00000021806, intron 4 of 20)	14	19768237	19811787	43551	1	ENSMUSG00000021806	ENSMUST00000224263	Nid2	6869	19775365	15.19	7.61818	4.43161	5.55532
14	19761218	19762125	908	*	908	19761961	Intron (ENSMUST00000022340/ENSMUSG00000021806, intron 2 of 20)	14	19768237	19811787	43551	1	ENSMUSG00000021806	ENSMUST00000224263	Nid2	-6112	19761961	16.79	8.42906	4.86929	6.32725
14	19799793	19800170	378	*	378	19800013	Intron (ENSMUST00000022340/ENSMUSG00000021806, intron 13 of 20)	14	19805236	19808105	2870	1	ENSMUSG00000021806	ENSMUST00000224057	Nid2	-5066	19800013	13.59	6.07528	3.99394	4.1203
14	19756751	19757126	376	*	376	19757008	Intron (ENSMUST00000022340/ENSMUSG00000021806, intron 2 of 20)	14	19751284	19806130	54847	1	ENSMUSG00000021806	ENSMUST00000225791	Nid2	5467	19757008	15.19	5.31046	3.23851	3.4232
14	19776134	19777545	1412	*	1412	19776570	Intron (ENSMUST00000022340/ENSMUSG00000021806, intron 4 of 20)	14	19768237	19811787	43551	1	ENSMUSG00000021806	ENSMUST00000224263	Nid2	7897	19776570	34.38	26.2978	9.68373	23.5022
14	19766634	19767054	421	*	421	19766903	Promoter (1-2kb)	14	19768237	19811787	43551	1	ENSMUSG00000021806	ENSMUST00000224263	Nid2	-1183	19766903	15.19	7.61818	4.43161	5.55532
14	19801843	19802293	451	*	451	19802175	Promoter (2-3kb)	14	19805236	19808105	2870	1	ENSMUSG00000021806	ENSMUST00000224057	Nid2	-2943	19802175	11.99	4.64907	3.55626	2.7861
14	19811898	19812208	311	*	311	19812082	3' UTR	14	19805236	19808105	2870	1	ENSMUSG00000021806	ENSMUST00000224057	Nid2	6662	19812082	13.59	5.70982	3.78458	3.78724
14	19747498	19754255	6758	*	6758	19750590	Promoter (<=1kb)	14	19751265	19811787	60523	1	ENSMUSG00000021806	ENSMUST00000022340	Nid2	0	19750590	90.36	78.6719	15.2259	74.4441
14	19757544	19760692	3149	*	3149	19758391	Intron (ENSMUST00000022340/ENSMUSG00000021806, intron 2 of 20)	14	19751284	19806130	54847	1	ENSMUSG00000021806	ENSMUST00000225791	Nid2	6260	19758391	25.59	15.4524	6.64686	13.0422
14	19772809	19773741	933	*	933	19772947	Intron (ENSMUST00000022340/ENSMUSG00000021806, intron 4 of 20)	14	19768237	19811787	43551	1	ENSMUSG00000021806	ENSMUST00000224263	Nid2	4572	19772947	15.99	6.9063	4.24804	4.9017
14	19822941	19823387	447	*	447	19823255	Promoter (<=1kb)	14	19819997	19823055	3059	2	ENSMUSG00000021807	ENSMUST00000225615	Rtraf	0	19823255	16.79	8.42906	4.86929	6.32725
14	19820623	19820901	279	*	279	19820723	Promoter (2-3kb)	14	19819997	19823055	3059	2	ENSMUSG00000021807	ENSMUST00000225615	Rtraf	2154	19820723	12.79	5.34661	3.7751	3.43225
14	19816244	19816500	257	*	257	19816330	Exon (ENSMUST00000022341/ENSMUSG00000021807, exon 5 of 8)	14	19819997	19823055	3059	2	ENSMUSG00000021807	ENSMUST00000225615	Rtraf	6555	19816330	16.79	8.42906	4.86929	6.32725
14	20299030	20300584	1555	*	1555	20300294	Promoter (<=1kb)	14	20300502	20306810	6309	1	ENSMUSG00000021809	ENSMUST00000225442	Nudt13	0	20300294	16.79	3.01855	2.22397	1.34456
14	20298300	20298583	284	*	284	20298322	Promoter (1-2kb)	14	20300502	20306810	6309	1	ENSMUSG00000021809	ENSMUST00000225442	Nudt13	-1919	20298322	11.19	3.03847	2.4389	1.35848
14	20294747	20295072	326	*	326	20294853	Promoter (<=1kb)	14	20294748	20306812	12065	1	ENSMUSG00000021809	ENSMUST00000224377	Nudt13	0	20294853	19.19	11.0028	5.5258	8.76508
14	20327473	20328508	1036	*	1036	20328254	Intron (ENSMUST00000022344/ENSMUSG00000021810, intron 11 of 13)	14	20311429	20316201	4773	1	ENSMUSG00000021809	ENSMUST00000225728	Nudt13	16044	20328254	28.79	15.7015	6.19507	13.2719
5	66079989	66080294	306	*	306	66080109	Promoter (<=1kb)	5	66027220	66080984	53765	2	ENSMUSG00000070780	ENSMUST00000202700	Rbm47	690	66080109	14.39	4.70046	3.07859	2.83337
5	66148489	66149669	1181	*	1181	66149483	Promoter (1-2kb)	5	66025542	66150956	125415	2	ENSMUSG00000070780	ENSMUST00000202794	Rbm47	1287	66149483	20.79	11.9039	5.96348	9.63125
5	66153409	66153686	278	*	278	66153666	Promoter (1-2kb)	5	66016557	66151924	135368	2	ENSMUSG00000070780	ENSMUST00000167950	Rbm47	-1485	66153666	12.79	5.34661	3.7751	3.43225
5	66079149	66079700	552	*	552	66079402	Promoter (1-2kb)	5	66027220	66080984	53765	2	ENSMUSG00000070780	ENSMUST00000202700	Rbm47	1284	66079402	15.99	7.61818	4.65045	5.55532
5	66080683	66082894	2212	*	2212	66082692	Promoter (<=1kb)	5	66016556	66081000	64445	2	ENSMUSG00000070780	ENSMUST00000094757	Rbm47	0	66082692	31.18	15.1537	5.36412	12.7508
5	66042035	66043151	1117	*	1117	66042195	Intron (ENSMUST00000113726/ENSMUSG00000070780, intron 3 of 6)	5	66026785	66054552	27768	2	ENSMUSG00000070780	ENSMUST00000200852	Rbm47	11401	66042195	20.79	11.9039	5.96348	9.63125
5	66139862	66140212	351	*	351	66140007	Intron (ENSMUST00000201544/ENSMUSG00000070780, intron 3 of 8)	5	66025542	66150956	125415	2	ENSMUSG00000070780	ENSMUST00000202794	Rbm47	10744	66140007	24.79	5.931	2.86532	4.00391
5	66150259	66150754	496	*	496	66150661	Promoter (<=1kb)	5	66025542	66150956	125415	2	ENSMUSG00000070780	ENSMUST00000202794	Rbm47	202	66150661	19.19	11.0028	5.5258	8.76508
5	66077908	66078843	936	*	936	66078314	Promoter (2-3kb)	5	66027220	66080984	53765	2	ENSMUSG00000070780	ENSMUST00000202700	Rbm47	2141	66078314	19.99	11.0028	5.74464	8.76508
5	66151018	66151782	765	*	765	66151493	Promoter (<=1kb)	5	66018602	66151078	132477	2	ENSMUSG00000070780	ENSMUST00000094756	Rbm47	0	66151493	37.58	29.7331	10.5591	26.8257
5	66043430	66043860	431	*	431	66043840	Intron (ENSMUST00000113726/ENSMUSG00000070780, intron 3 of 6)	5	66026785	66054552	27768	2	ENSMUSG00000070780	ENSMUST00000200852	Rbm47	10692	66043840	10.39	3.98496	3.11858	2.20697
5	66033249	66034027	779	*	779	66033825	Intron (ENSMUST00000113726/ENSMUSG00000070780, intron 3 of 6)	5	66026785	66054552	27768	2	ENSMUSG00000070780	ENSMUST00000200852	Rbm47	20525	66033825	17.59	7.31947	4.06813	5.30548
5	66093403	66093643	241	*	241	66093582	Intron (ENSMUST00000113726/ENSMUSG00000070780, intron 2 of 6)	5	66016549	66098191	81643	2	ENSMUSG00000070780	ENSMUST00000113726	Rbm47	4548	66093582	11.19	4.64907	3.33742	2.7861
5	66054131	66058298	4168	*	4168	66057353	Promoter (<=1kb)	5	66026785	66054552	27768	2	ENSMUSG00000070780	ENSMUST00000200852	Rbm47	0	66057353	26.39	17.7017	7.49535	15.2044
2	120506847	120507147	301	*	301	120506971	3' UTR	2	120501303	120503394	2092	1	ENSMUSG00000079110	ENSMUST00000151342	Capn3	5544	120506971	14.39	6.83306	4.21277	4.83617
2	120472860	120473466	607	*	607	120472933	Intron (ENSMUST00000124129/ENSMUSG00000079110, intron 4 of 24)	2	120476918	120504913	27996	1	ENSMUSG00000079110	ENSMUST00000110716	Capn3	-3452	120472933	14.39	6.52657	4.04184	4.55905
2	120476415	120477581	1167	*	1167	120476726	Promoter (<=1kb)	2	120476918	120504913	27996	1	ENSMUSG00000079110	ENSMUST00000110716	Capn3	0	120476726	34.38	7.28109	2.72178	5.26981
2	120475655	120476086	432	*	432	120475961	Promoter (<=1kb)	2	120476918	120504913	27996	1	ENSMUSG00000079110	ENSMUST00000110716	Capn3	-832	120475961	19.19	11.0028	5.5258	8.76508
5	143413382	143413847	466	*	466	143413456	Intron (ENSMUST00000110731/ENSMUSG00000079111, intron 2 of 4)	5	143403838	143421901	18064	1	ENSMUSG00000079111	ENSMUST00000110731	Kdelr2	9544	143413456	15.19	7.61818	4.43161	5.55532
5	143410966	143411309	344	*	344	143411278	Intron (ENSMUST00000110731/ENSMUSG00000079111, intron 1 of 4)	5	143403838	143421901	18064	1	ENSMUSG00000079111	ENSMUST00000110731	Kdelr2	7128	143411278	14.39	6.83306	4.21277	4.83617
5	143411660	143412156	497	*	497	143411673	Intron (ENSMUST00000110731/ENSMUSG00000079111, intron 1 of 4)	5	143403838	143421901	18064	1	ENSMUSG00000079111	ENSMUST00000110731	Kdelr2	7822	143411673	14.39	6.17367	3.84823	4.21418
17	46438621	46439306	686	*	686	46438771	Promoter (<=1kb)	17	46432185	46438477	6293	2	ENSMUSG00000067144	ENSMUST00000087012	Slc22a7	-144	46438771	27.99	14.1797	5.74441	11.8303
7	18527935	18528188	254	*	254	18528165	Intron (ENSMUST00000094795/ENSMUSG00000070798, intron 2 of 4)	7	18519702	18532269	12568	2	ENSMUSG00000070798	ENSMUST00000094795	Psg25	4081	18528165	11.99	3.70191	2.98318	1.96266
2	121505595	121505960	366	*	366	121505735	Promoter (<=1kb)	2	121491911	121506665	14755	2	ENSMUSG00000068479	ENSMUST00000089926	Mfap1a	705	121505735	22.39	13.7652	6.40116	11.4207
17	46243222	46246256	3035	*	3035	46245545	Promoter (<=1kb)	17	46244101	46246573	2473	2	ENSMUSG00000067148	ENSMUST00000124655	Polr1c	317	46245545	23.19	14.7236	6.62	12.3267
17	46246619	46248698	2080	*	2080	46247790	Promoter (<=1kb)	17	46243920	46248054	4135	2	ENSMUSG00000067148	ENSMUST00000087026	Polr1c	0	46247790	42.38	35.6799	11.8721	32.5973
17	46240171	46240583	413	*	413	46240334	Exon (ENSMUST00000087031/ENSMUSG00000067150, exon 28 of 32)	17	46244101	46246573	2473	2	ENSMUSG00000067148	ENSMUST00000124655	Polr1c	5990	46240334	14.39	6.80906	4.1993	4.83558
5	137639145	137639580	436	*	436	137639365	Promoter (<=1kb)	5	137639366	137640239	874	1	ENSMUSG00000093445	ENSMUST00000176768	Lrch4	0	137639365	28.79	18.3673	7.44647	15.8575
5	137633469	137634364	896	*	896	137634179	3' UTR	5	137630130	137640180	10051	1	ENSMUSG00000093445	ENSMUST00000175968	Lrch4	3339	137634179	22.39	12.6839	5.84725	10.3958
5	137637674	137638549	876	*	876	137638298	Promoter (<=1kb)	5	137638320	137639363	1044	1	ENSMUSG00000093445	ENSMUST00000176871	Lrch4	0	137638298	14.39	6.83306	4.21277	4.83617
5	137636553	137636896	344	*	344	137636704	Promoter (1-2kb)	5	137638320	137639363	1044	1	ENSMUSG00000093445	ENSMUST00000176871	Lrch4	-1424	137636704	13.59	6.07528	3.99394	4.1203
17	46204042	46204609	568	*	568	46204286	Promoter (1-2kb)	17	46202855	46242299	39445	1	ENSMUSG00000067150	ENSMUST00000087031	Xpo5	1187	46204286	17.59	9.26428	5.08813	7.12261
1	193173559	193174446	888	*	888	193173699	Promoter (<=1kb)	1	193173577	193177832	4256	1	ENSMUSG00000079144	ENSMUST00000178744	A130010J15Rik	0	193173699	28.79	15.1622	5.95718	12.7573
5	137642418	137642978	561	*	561	137642780	Promoter (<=1kb)	5	137642349	137642899	551	1	ENSMUSG00000079165	ENSMUST00000177038	Sap25	69	137642780	19.99	7.99138	4.19804	5.91624
5	137641320	137642105	786	*	786	137641408	Promoter (<=1kb)	5	137641334	137642868	1535	1	ENSMUSG00000079165	ENSMUST00000177466	Sap25	0	137641408	29.59	17.3411	6.69267	14.8702
1	182954793	182955118	326	*	326	182954957	Promoter (<=1kb)	1	182954822	182970260	15439	1	ENSMUSG00000079164	ENSMUST00000193539	Tlr5	0	182954957	14.39	6.83306	4.21277	4.83617
9	89115453	89115690	238	*	238	89115571	Intron (ENSMUST00000187015/ENSMUSG00000074146, intron 24 of 24)	9	89084624	89092835	8212	2	ENSMUSG00000079162	ENSMUST00000167113	Trim43b	-22618	89115571	11.19	4.64907	3.33742	2.7861
11	90637599	90639304	1706	*	1706	90637898	Promoter (<=1kb)	11	90638173	90644931	6759	1	ENSMUSG00000020544	ENSMUST00000020851	Cox11	0	90637898	42.38	35.6799	11.8721	32.5973
14	51089654	51091007	1354	*	1354	51090343	Promoter (<=1kb)	14	51091077	51106147	15071	1	ENSMUSG00000021876	ENSMUST00000022428	Rnase4	-70	51090343	23.19	14.7236	6.62	12.3267
14	51088232	51089408	1177	*	1177	51089059	Promoter (1-2kb)	14	51091077	51106147	15071	1	ENSMUSG00000021876	ENSMUST00000022428	Rnase4	-1669	51089059	32.78	24.068	9.24606	21.3419
14	26652211	26652929	719	*	719	26652575	Promoter (<=1kb)	14	26653011	26653857	847	1	ENSMUSG00000021877	ENSMUST00000171207	Arf4	-82	26652575	19.19	11.0028	5.5258	8.76508
14	26656086	26656501	416	*	416	26656498	Promoter (2-3kb)	14	26653131	26665084	11954	1	ENSMUSG00000021877	ENSMUST00000167376	Arf4	2955	26656498	14.39	3.6454	2.56549	1.90662
14	26636966	26639678	2713	*	2713	26638431	Promoter (<=1kb)	14	26638074	26657258	19185	1	ENSMUSG00000021877	ENSMUST00000022429	Arf4	0	26638431	55.97	33.833	8.13893	30.8071
12	36156041	36159030	2990	*	2990	36157350	Promoter (<=1kb)	12	36091835	36156825	64991	2	ENSMUSG00000020547	ENSMUST00000020856	Bzw2	0	36157350	47.98	41.8761	13.404	38.6033
14	26704952	26705362	411	*	411	26705133	Intron (ENSMUST00000022433/ENSMUSG00000021879, intron 5 of 73)	14	26693274	26891703	198430	1	ENSMUSG00000021879	ENSMUST00000022433	Dnah12	11678	26705133	18.39	10.1226	5.30697	7.94125
11	65013591	65013971	381	*	381	65013643	Intron (ENSMUST00000047463/ENSMUSG00000033389, intron 16 of 20)	11	65000336	65001888	1553	1	ENSMUSG00000020549	ENSMUST00000128693	Elac2	13255	65013643	11.99	4.64907	3.55626	2.7861
4	119442207	119443347	1141	*	1141	119442431	Promoter (1-2kb)	4	119444720	119467444	22725	1	ENSMUSG00000070806	ENSMUST00000129150	Zmynd12	-1373	119442431	17.59	5.2663	3.09856	3.38558
4	119441627	119441934	308	*	308	119441698	Promoter (2-3kb)	4	119444720	119467444	22725	1	ENSMUSG00000070806	ENSMUST00000129150	Zmynd12	-2786	119441698	15.19	7.61818	4.43161	5.55532
9	121655047	121655365	319	*	319	121655149	Intron (ENSMUST00000035115/ENSMUSG00000032528, intron 2 of 12)	9	121664615	121665907	1293	1	ENSMUSG00000032528	ENSMUST00000129394	Vipr1	-9250	121655149	17.59	7.31947	4.06813	5.30548
9	101033369	101035683	2315	*	2315	101034781	Promoter (<=1kb)	9	100982032	101034877	52846	2	ENSMUSG00000032527	ENSMUST00000149322	Pccb	0	101034781	63.97	52.2812	12.9937	48.7134
9	101028009	101028268	260	*	260	101028093	Intron (ENSMUST00000149322/ENSMUSG00000032527, intron 3 of 13)	9	101011973	101034850	22878	2	ENSMUSG00000032527	ENSMUST00000145091	Pccb	6582	101028093	12.79	5.34661	3.7751	3.43225
9	100983148	100983796	649	*	649	100983309	Promoter (1-2kb)	9	100984373	100985609	1237	2	ENSMUSG00000032527	ENSMUST00000149998	Pccb	1813	100983309	19.19	11.0028	5.5258	8.76508
9	101010936	101011447	512	*	512	101011228	Intron (ENSMUST00000149322/ENSMUSG00000032527, intron 5 of 13)	9	101011973	101034850	22878	2	ENSMUSG00000032527	ENSMUST00000145091	Pccb	23403	101011228	12.79	3.5627	2.75874	1.8261
9	101031868	101032284	417	*	417	101032278	Promoter (2-3kb)	9	101011973	101034850	22878	2	ENSMUSG00000032527	ENSMUST00000145091	Pccb	2566	101032278	13.59	3.15615	2.43222	1.47259
9	101040819	101041567	749	*	749	101041426	Distal Intergenic	9	100982032	101034898	52867	2	ENSMUSG00000032527	ENSMUST00000035116	Pccb	-5921	101041426	45.58	39.3694	12.7475	36.176
9	101041833	101043846	2014	*	2014	101042173	Distal Intergenic	9	100982032	101034898	52867	2	ENSMUSG00000032527	ENSMUST00000035116	Pccb	-6935	101042173	38.38	30.9011	10.7779	27.9595
11	118472558	118472858	301	*	301	118472841	Distal Intergenic	11	118476829	118489209	12381	1	ENSMUSG00000033857	ENSMUST00000135383	Engase	-3971	118472841	11.19	4.64907	3.33742	2.7861
9	121710383	121711090	708	*	708	121710535	Promoter (<=1kb)	9	121710385	121712714	2330	1	ENSMUSG00000032526	ENSMUST00000213768	Ss18l2	0	121710535	31.18	22.9723	8.80838	20.277
9	121709849	121710128	280	*	280	121709999	Promoter (<=1kb)	9	121710329	121712921	2593	1	ENSMUSG00000032526	ENSMUST00000035113	Ss18l2	-201	121709999	12.79	5.34661	3.7751	3.43225
X	73690985	73691239	255	*	255	73691153	Intron (ENSMUST00000002091/ENSMUSG00000002015, intron 4 of 7)	20	73678893	73680002	1110	1	ENSMUSG00000019558	ENSMUST00000167828	Slc6a8	12092	73691153	14.39	6.83306	4.21277	4.83617
X	73671468	73671815	348	*	348	73671637	Promoter (1-2kb)	20	73673150	73682502	9353	1	ENSMUSG00000019558	ENSMUST00000033752	Slc6a8	-1335	73671637	19.99	11.0028	5.74464	8.76508
X	73672074	73672988	915	*	915	73672893	Promoter (<=1kb)	20	73673150	73682502	9353	1	ENSMUSG00000019558	ENSMUST00000033752	Slc6a8	-162	73672893	16.79	8.42906	4.86929	6.32725
X	73687073	73687871	799	*	799	73687214	Exon (ENSMUST00000002091/ENSMUSG00000002015, exon 7 of 8)	20	73678893	73680002	1110	1	ENSMUSG00000019558	ENSMUST00000167828	Slc6a8	8180	73687214	22.39	13.7652	6.40116	11.4207
X	73678692	73679123	432	*	432	73679023	Promoter (<=1kb)	20	73678878	73679999	1122	1	ENSMUSG00000019558	ENSMUST00000166200	Slc6a8	0	73679023	15.99	7.61818	4.65045	5.55532
X	73683492	73684049	558	*	558	73683515	Downstream (2-3kb)	20	73678893	73680002	1110	1	ENSMUSG00000019558	ENSMUST00000167828	Slc6a8	4599	73683515	18.39	5.85335	3.23183	3.92854
X	73684347	73686686	2340	*	2340	73685339	3' UTR	20	73678893	73680002	1110	1	ENSMUSG00000019558	ENSMUST00000167828	Slc6a8	5454	73685339	29.59	20.8211	8.3707	18.2102
X	73674030	73674812	783	*	783	73674234	Promoter (<=1kb)	20	73673958	73681289	7332	1	ENSMUSG00000019558	ENSMUST00000168831	Slc6a8	72	73674234	22.39	12.6839	5.84725	10.3958
X	73690362	73690646	285	*	285	73690482	Intron (ENSMUST00000002091/ENSMUSG00000002015, intron 4 of 7)	20	73678893	73680002	1110	1	ENSMUSG00000019558	ENSMUST00000167828	Slc6a8	11469	73690482	11.99	4.64907	3.55626	2.7861
X	73679722	73682822	3101	*	3101	73681810	Promoter (<=1kb)	20	73678893	73680002	1110	1	ENSMUSG00000019558	ENSMUST00000167828	Slc6a8	829	73681810	23.99	14.7236	6.83884	12.3267
X	73669247	73670875	1629	*	1629	73670241	Promoter (2-3kb)	20	73673150	73682502	9353	1	ENSMUSG00000019558	ENSMUST00000033752	Slc6a8	-2275	73670241	22.39	13.7652	6.40116	11.4207
9	121718388	121718978	591	*	591	121718808	Promoter (<=1kb)	9	121719169	121742718	23550	1	ENSMUSG00000032525	ENSMUST00000183070	Nktr	-191	121718808	46.38	40.6182	12.9663	37.3902
9	121754449	121755211	763	*	763	121755035	Promoter (1-2kb)	9	121752527	121754356	1830	1	ENSMUSG00000032525	ENSMUST00000182076	Nktr	1922	121755035	19.19	11.0028	5.5258	8.76508
17	88612644	88613035	392	*	392	88612677	Intron (ENSMUST00000137138/ENSMUSG00000033855, intron 1 of 1)	17	88626555	88645724	19170	1	ENSMUSG00000033855	ENSMUST00000163588	Ston1	-13520	88612677	11.19	4.64907	3.33742	2.7861
17	88597250	88597532	283	*	283	88597418	Promoter (<=1kb)	17	88597684	88635829	38146	1	ENSMUSG00000033855	ENSMUST00000137138	Ston1	-152	88597418	42.38	28.5885	8.67584	25.7153
17	88613603	88613933	331	*	331	88613681	Intron (ENSMUST00000137138/ENSMUSG00000033855, intron 1 of 1)	17	88626555	88645724	19170	1	ENSMUSG00000033855	ENSMUST00000163588	Ston1	-12622	88613681	19.99	11.0028	5.74464	8.76508
17	88627307	88627868	562	*	562	88627799	Promoter (<=1kb)	17	88627364	88637634	10271	1	ENSMUSG00000033855	ENSMUST00000112216	Ston1	0	88627799	14.39	6.83306	4.21277	4.83617
17	88626689	88626981	293	*	293	88626835	Promoter (<=1kb)	17	88626833	88637535	10703	1	ENSMUSG00000033855	ENSMUST00000132384	Ston1	0	88626835	11.99	4.64907	3.55626	2.7861
17	88629518	88631509	1992	*	1992	88630271	Promoter (2-3kb)	17	88627364	88637634	10271	1	ENSMUSG00000033855	ENSMUST00000112216	Ston1	2154	88630271	35.18	27.4312	9.90257	24.5895
17	88624273	88626428	2156	*	2156	88625264	Promoter (<=1kb)	17	88626555	88645724	19170	1	ENSMUSG00000033855	ENSMUST00000163588	Ston1	-127	88625264	13.59	6.07528	3.99394	4.1203
2	120026540	120028638	2099	*	2099	120027612	Promoter (<=1kb)	2	120027493	120043033	15541	1	ENSMUSG00000033852	ENSMUST00000162393	Gm28042	0	120027612	31.98	17.8356	6.59686	15.334
17	20957091	20957377	287	*	287	20957205	Promoter (<=1kb)	17	20956778	20959509	2732	1	ENSMUSG00000007564	ENSMUST00000147983	Ppp2r1a	313	20957205	15.99	4.1611	2.83203	2.36445
17	20947229	20947607	379	*	379	20947470	Promoter (1-2kb)	17	20945487	20958784	13298	1	ENSMUSG00000007564	ENSMUST00000173658	Ppp2r1a	1742	20947470	15.99	5.31046	3.39843	3.4232
17	20945369	20946887	1519	*	1519	20945621	Promoter (<=1kb)	17	20945487	20958784	13298	1	ENSMUSG00000007564	ENSMUST00000173658	Ppp2r1a	0	20945621	93.55	107.332	25.8778	102.505
17	20944578	20945083	506	*	506	20944970	Promoter (<=1kb)	17	20945311	20965916	20606	1	ENSMUSG00000007564	ENSMUST00000007708	Ppp2r1a	-228	20944970	46.38	40.6182	12.9663	37.3902
17	20954081	20954373	293	*	293	20954166	Promoter (2-3kb)	17	20956577	20958837	2261	1	ENSMUSG00000007564	ENSMUST00000173359	Ppp2r1a	-2204	20954166	11.99	4.64907	3.55626	2.7861
8	22589272	22589947	676	*	676	22589681	Intron (ENSMUST00000179233/ENSMUSG00000008892, intron 1 of 8)	8	22581948	22586121	4174	2	ENSMUSG00000008892	ENSMUST00000211222	Vdac3	-3151	22589681	27.99	10.202	4.1409	8.01903
8	22593990	22594647	658	*	658	22594196	Promoter (<=1kb)	8	22577075	22593813	16739	2	ENSMUSG00000008892	ENSMUST00000179233	Vdac3	-177	22594196	32.78	18.7537	6.75678	16.2039
8	22592696	22593475	780	*	780	22593131	Promoter (<=1kb)	8	22581919	22593711	11793	2	ENSMUSG00000008892	ENSMUST00000210096	Vdac3	236	22593131	22.39	12.7572	5.88403	10.4687
14	26449820	26450197	378	*	378	26450070	Intron (ENSMUST00000102956/ENSMUSG00000021870, intron 13 of 23)	14	26427548	26442890	15343	2	ENSMUSG00000021870	ENSMUST00000125437	Slmap	-6930	26450070	13.59	4.11731	2.91867	2.3328
14	26533339	26533961	623	*	623	26533749	Promoter (<=1kb)	14	26413175	26533740	120566	2	ENSMUSG00000021870	ENSMUST00000038522	Slmap	0	26533749	21.59	12.825	6.18232	10.517
14	26531233	26531579	347	*	347	26531452	Promoter (2-3kb)	14	26413400	26533618	120219	2	ENSMUSG00000021870	ENSMUST00000090359	Slmap	2039	26531452	15.19	7.61818	4.43161	5.55532
14	26526172	26526771	600	*	600	26526473	Intron (ENSMUST00000102956/ENSMUSG00000021870, intron 2 of 23)	14	26413400	26533618	120219	2	ENSMUSG00000021870	ENSMUST00000090359	Slmap	6847	26526473	17.59	9.26428	5.08813	7.12261
14	26525513	26525759	247	*	247	26525534	Intron (ENSMUST00000102956/ENSMUSG00000021870, intron 2 of 23)	14	26413400	26533618	120219	2	ENSMUSG00000021870	ENSMUST00000090359	Slmap	7859	26525534	12.79	4.79185	3.44843	2.91809
14	26413560	26413949	390	*	390	26413639	3' UTR	14	26427325	26430101	2777	2	ENSMUSG00000021870	ENSMUST00000136625	Slmap	16152	26413639	14.39	4.70046	3.07859	2.83337
14	26534730	26535585	856	*	856	26535295	Promoter (<=1kb)	14	26413168	26534931	121764	2	ENSMUSG00000021870	ENSMUST00000102956	Slmap	0	26535295	23.19	14.7236	6.62	12.3267
14	26529825	26530483	659	*	659	26529971	Intron (ENSMUST00000102956/ENSMUSG00000021870, intron 2 of 23)	14	26413400	26533618	120219	2	ENSMUSG00000021870	ENSMUST00000090359	Slmap	3135	26529971	15.19	7.61818	4.43161	5.55532
14	50944506	50945278	773	*	773	50944632	Promoter (<=1kb)	14	50944517	50963136	18620	1	ENSMUSG00000021871	ENSMUST00000227052	Gm49342	0	50944632	23.99	13.5895	6.24706	11.264
11	74622389	74624289	1901	*	1901	74623720	Promoter (2-3kb)	11	74619605	74641516	21912	1	ENSMUSG00000069814	ENSMUST00000100866	Ccdc92b	2784	74623720	27.19	10.202	4.02667	8.01903
11	74626353	74630268	3916	*	3916	74627908	Exon (ENSMUST00000100866/ENSMUSG00000069814, exon 2 of 4)	11	74619605	74641516	21912	1	ENSMUSG00000069814	ENSMUST00000100866	Ccdc92b	6748	74627908	46.38	40.6182	12.9663	37.3902
11	74620249	74620819	571	*	571	74620815	Promoter (<=1kb)	11	74619605	74641516	21912	1	ENSMUSG00000069814	ENSMUST00000100866	Ccdc92b	644	74620815	10.39	3.98496	3.11858	2.20697
10	79938059	79938550	492	*	492	79938227	Intron (ENSMUST00000019708/ENSMUSG00000019564, intron 3 of 8)	10	79930424	79931218	795	1	ENSMUSG00000019564	ENSMUST00000131118	Arid3a	7635	79938227	11.19	4.64907	3.33742	2.7861
10	79924464	79925344	881	*	881	79925246	Promoter (1-2kb)	10	79927043	79955018	27976	1	ENSMUSG00000019564	ENSMUST00000019708	Arid3a	-1699	79925246	15.99	7.61818	4.65045	5.55532
10	79926390	79927245	856	*	856	79926634	Promoter (<=1kb)	10	79927043	79955018	27976	1	ENSMUSG00000019564	ENSMUST00000019708	Arid3a	0	79926634	35.18	27.4312	9.90257	24.5895
X	96096070	96096379	310	*	310	96096207	Promoter (<=1kb)	20	96096097	96151959	55863	1	ENSMUSG00000031207	ENSMUST00000135027	Msn	0	96096207	15.99	7.61818	4.65045	5.55532
X	96097256	96097662	407	*	407	96097446	Promoter (1-2kb)	20	96096097	96151959	55863	1	ENSMUSG00000031207	ENSMUST00000135027	Msn	1159	96097446	16.79	8.42906	4.86929	6.32725
9	121370907	121372309	1403	*	1403	121371440	Intron (ENSMUST00000211301/ENSMUSG00000032536, intron 2 of 17)	9	121367016	121474918	107903	1	ENSMUSG00000032536	ENSMUST00000045903	Trak1	3891	121371440	31.18	22.9723	8.80838	20.277
9	121379283	121379903	621	*	621	121379379	Promoter (2-3kb)	9	121382794	121440692	57899	1	ENSMUSG00000032536	ENSMUST00000209995	Trak1	-2891	121379379	18.39	6.83724	3.66975	4.84011
9	121360476	121361423	948	*	948	121360876	Intron (ENSMUST00000211301/ENSMUSG00000032536, intron 1 of 17)	9	121366968	121445108	78141	1	ENSMUSG00000032536	ENSMUST00000210636	Trak1	-5545	121360876	37.58	27.8561	9.64539	25.0059
9	121359664	121360069	406	*	406	121359944	Intron (ENSMUST00000211301/ENSMUSG00000032536, intron 1 of 17)	9	121366968	121445108	78141	1	ENSMUSG00000032536	ENSMUST00000210636	Trak1	-6899	121359944	21.59	6.40804	3.22706	4.44537
9	121384662	121385214	553	*	553	121384943	Promoter (1-2kb)	9	121382794	121440692	57899	1	ENSMUSG00000032536	ENSMUST00000209995	Trak1	1868	121384943	15.99	7.61818	4.65045	5.55532
9	121380953	121381253	301	*	301	121381228	Promoter (1-2kb)	9	121382794	121440692	57899	1	ENSMUSG00000032536	ENSMUST00000209995	Trak1	-1541	121381228	10.39	3.98496	3.11858	2.20697
9	121307107	121307842	736	*	736	121307226	Intron (ENSMUST00000211301/ENSMUSG00000032536, intron 1 of 17)	9	121314238	121391945	77708	1	ENSMUSG00000032536	ENSMUST00000211149	Trak1	-6396	121307226	18.39	9.25272	4.84774	7.12261
9	121312868	121313432	565	*	565	121313279	Promoter (<=1kb)	9	121314238	121391945	77708	1	ENSMUSG00000032536	ENSMUST00000211149	Trak1	-806	121313279	22.39	13.7652	6.40116	11.4207
9	121303073	121303977	905	*	905	121303572	Intron (ENSMUST00000211301/ENSMUSG00000032536, intron 1 of 17)	9	121297829	121364107	66279	1	ENSMUSG00000032536	ENSMUST00000209390	Trak1	5244	121303572	19.19	11.0028	5.5258	8.76508
9	121357868	121358432	565	*	565	121358291	Intron (ENSMUST00000211301/ENSMUSG00000032536, intron 1 of 17)	9	121366968	121445108	78141	1	ENSMUSG00000032536	ENSMUST00000210636	Trak1	-8536	121358291	18.39	7.28745	3.8782	5.27392
9	121313792	121317540	3749	*	3749	121314584	Promoter (<=1kb)	9	121314238	121391945	77708	1	ENSMUSG00000032536	ENSMUST00000211149	Trak1	0	121314584	54.37	36.7912	9.22889	33.6926
9	121469647	121469923	277	*	277	121469665	Intron (ENSMUST00000211301/ENSMUSG00000032536, intron 17 of 17)	9	121454296	121472315	18020	1	ENSMUSG00000032536	ENSMUST00000209446	Trak1	15351	121469665	10.39	3.53412	2.84873	1.80027
9	121298079	121298422	344	*	344	121298122	Promoter (<=1kb)	9	121297829	121364107	66279	1	ENSMUSG00000032536	ENSMUST00000209390	Trak1	250	121298122	11.99	4.64907	3.55626	2.7861
9	121357102	121357486	385	*	385	121357264	Intron (ENSMUST00000211301/ENSMUSG00000032536, intron 1 of 17)	9	121366968	121445108	78141	1	ENSMUSG00000032536	ENSMUST00000210636	Trak1	-9482	121357264	15.99	3.2932	2.42745	1.60507
9	121309929	121310857	929	*	929	121310055	Intron (ENSMUST00000211301/ENSMUSG00000032536, intron 1 of 17)	9	121314238	121391945	77708	1	ENSMUSG00000032536	ENSMUST00000211149	Trak1	-3381	121310055	19.99	11.0028	5.74464	8.76508
9	121309086	121309438	353	*	353	121309253	Intron (ENSMUST00000211301/ENSMUSG00000032536, intron 1 of 17)	9	121314238	121391945	77708	1	ENSMUSG00000032536	ENSMUST00000211149	Trak1	-4800	121309253	16.79	8.42906	4.86929	6.32725
9	121373579	121373846	268	*	268	121373597	Intron (ENSMUST00000211301/ENSMUSG00000032536, intron 2 of 17)	9	121367016	121474918	107903	1	ENSMUSG00000032536	ENSMUST00000045903	Trak1	6563	121373597	9.6	3.35691	2.89974	1.63262
9	121383297	121384387	1091	*	1091	121383579	Promoter (<=1kb)	9	121382794	121440692	57899	1	ENSMUSG00000032536	ENSMUST00000209995	Trak1	503	121383579	17.59	9.26428	5.08813	7.12261
9	121299397	121302673	3277	*	3277	121301358	Promoter (1-2kb)	9	121297829	121364107	66279	1	ENSMUSG00000032536	ENSMUST00000209390	Trak1	1568	121301358	40.78	33.2696	11.4344	30.2533
9	121305483	121306059	577	*	577	121305701	Intron (ENSMUST00000211301/ENSMUSG00000032536, intron 1 of 17)	9	121297829	121364107	66279	1	ENSMUSG00000032536	ENSMUST00000209390	Trak1	7654	121305701	13.59	5.46828	3.64833	3.54923
11	53334065	53335684	1620	*	1620	53334672	Distal Intergenic	11	53327400	53332479	5080	1	ENSMUSG00000018239	ENSMUST00000141585	Zcchc10	6665	53334672	23.99	11.4385	5.19722	9.19338
11	53329278	53329672	395	*	395	53329479	Promoter (1-2kb)	11	53327400	53332479	5080	1	ENSMUSG00000018239	ENSMUST00000141585	Zcchc10	1878	53329479	22.39	13.7652	6.40116	11.4207
11	53330433	53333076	2644	*	2644	53331572	3' UTR	11	53327400	53332479	5080	1	ENSMUSG00000018239	ENSMUST00000141585	Zcchc10	3033	53331572	23.99	11.0053	4.99765	8.76508
11	53322827	53327511	4685	*	4685	53324334	Promoter (<=1kb)	11	53324679	53333301	8623	1	ENSMUSG00000018239	ENSMUST00000018383	Zcchc10	0	53324334	40.78	33.2696	11.4344	30.2533
11	53322012	53322315	304	*	304	53322138	Promoter (2-3kb)	11	53324679	53333301	8623	1	ENSMUSG00000018239	ENSMUST00000018383	Zcchc10	-2364	53322138	19.99	11.0028	5.74464	8.76508
11	53316392	53317487	1096	*	1096	53316596	Distal Intergenic	11	53324679	53333301	8623	1	ENSMUSG00000018239	ENSMUST00000018383	Zcchc10	-7192	53316596	17.59	9.26428	5.08813	7.12261
11	53333325	53333786	462	*	462	53333535	Distal Intergenic	11	53327400	53332479	5080	1	ENSMUSG00000018239	ENSMUST00000141585	Zcchc10	5925	53333535	22.39	13.7652	6.40116	11.4207
11	53327796	53328147	352	*	352	53328009	Promoter (<=1kb)	11	53327400	53332479	5080	1	ENSMUSG00000018239	ENSMUST00000141585	Zcchc10	396	53328009	15.99	7.61818	4.65045	5.55532
11	53317862	53320002	2141	*	2141	53318524	Distal Intergenic	11	53324679	53333301	8623	1	ENSMUSG00000018239	ENSMUST00000018383	Zcchc10	-4677	53318524	26.39	17.7017	7.49535	15.2044
9	102626265	102627743	1479	*	1479	102626428	Promoter (<=1kb)	9	102584588	102626534	41947	2	ENSMUSG00000032534	ENSMUST00000162655	Cep63	0	102626428	48.78	43.1429	13.6228	39.834
9	102624737	102625883	1147	*	1147	102625472	Promoter (<=1kb)	9	102586854	102625981	39128	2	ENSMUSG00000032534	ENSMUST00000216281	Cep63	98	102625472	33.58	25.1766	9.4649	22.4208
11	53431250	53431855	606	*	606	53431429	Promoter (<=1kb)	11	53431023	53436902	5880	1	ENSMUSG00000018238	ENSMUST00000156037	Gdf9	227	53431429	54.37	50.9218	15.1547	47.4047
X	75415993	75417331	1339	*	1339	75416448	Promoter (<=1kb)	20	75410444	75416543	6100	2	ENSMUSG00000031200	ENSMUST00000033542	Mtcp1	0	75416448	29.59	20.8211	8.3707	18.2102
19	23140981	23141428	448	*	448	23141113	Promoter (<=1kb)	19	23141226	23166911	25686	1	ENSMUSG00000033863	ENSMUST00000036884	Klf9	0	23141113	19.99	8.34002	4.36568	6.26051
9	102714153	102717627	3475	*	3475	102717383	Promoter (<=1kb)	9	102716672	102720721	4050	1	ENSMUSG00000032531	ENSMUST00000145913	Amotl2	0	102717383	54.37	50.9218	15.1547	47.4047
9	102734385	102734634	250	*	250	102734567	Distal Intergenic	9	102730731	102732327	1597	1	ENSMUSG00000032531	ENSMUST00000136934	Amotl2	3654	102734567	17.59	8.77295	4.82141	6.66187
9	102717921	102721098	3178	*	3178	102718130	Promoter (<=1kb)	9	102718429	102720392	1964	1	ENSMUSG00000032531	ENSMUST00000156485	Amotl2	0	102718130	50.38	43.1346	12.8438	39.834
9	102729867	102730541	675	*	675	102729953	Promoter (<=1kb)	9	102730731	102732327	1597	1	ENSMUSG00000032531	ENSMUST00000136934	Amotl2	-190	102729953	16.79	4.70182	2.96529	2.83345
9	102730927	102732163	1237	*	1237	102731303	Promoter (<=1kb)	9	102730731	102732327	1597	1	ENSMUSG00000032531	ENSMUST00000136934	Amotl2	196	102731303	18.39	10.1226	5.30697	7.94125
9	102721602	102729596	7995	*	7995	102725806	Promoter (<=1kb)	9	102722316	102728326	6011	1	ENSMUSG00000032531	ENSMUST00000155143	Amotl2	0	102725806	60.77	58.9824	16.9054	55.2393
8	123224236	123225109	874	*	874	123224640	Promoter (<=1kb)	8	123224842	123232250	7409	1	ENSMUSG00000033862	ENSMUST00000036880	Cdk10	0	123224640	39.18	22.068	6.6968	19.4163
4	141420971	141421372	402	*	402	141421091	Promoter (<=1kb)	4	141420779	141425311	4533	1	ENSMUSG00000006221	ENSMUST00000102486	Hspb7	192	141421091	14.39	5.62324	3.55331	3.7019
4	141420157	141420535	379	*	379	141420292	Promoter (<=1kb)	4	141420779	141425311	4533	1	ENSMUSG00000006221	ENSMUST00000102486	Hspb7	-244	141420292	15.19	4.66782	2.93237	2.80347
4	141423679	141425637	1959	*	1959	141425442	Promoter (2-3kb)	4	141420779	141425311	4533	1	ENSMUSG00000006221	ENSMUST00000102486	Hspb7	2900	141425442	47.98	41.8761	13.404	38.6033
4	141421848	141422150	303	*	303	141421877	Promoter (1-2kb)	4	141420779	141425311	4533	1	ENSMUSG00000006221	ENSMUST00000102486	Hspb7	1069	141421877	15.99	7.61818	4.65045	5.55532
4	141425891	141429284	3394	*	3394	141426737	Distal Intergenic	4	141420779	141425311	4533	1	ENSMUSG00000006221	ENSMUST00000102486	Hspb7	5112	141426737	55.17	49.4125	14.0432	45.943
7	16045320	16047853	2534	*	2534	16047009	Promoter (<=1kb)	7	15970672	16047921	77250	2	ENSMUSG00000070808	ENSMUST00000210781	Bicra	68	16047009	47.18	39.4754	12.0478	36.2741
7	16011713	16012042	330	*	330	16011740	Intron (ENSMUST00000210781/ENSMUSG00000070808, intron 1 of 14)	7	15971262	15999495	28234	2	ENSMUSG00000070808	ENSMUST00000094821	Bicra	-12218	16011740	15.19	7.61818	4.43161	5.55532
7	15975906	15976747	842	*	842	15976426	Promoter (1-2kb)	7	15972576	15978725	6150	2	ENSMUSG00000070808	ENSMUST00000209251	Bicra	1978	15976426	19.19	11.0028	5.5258	8.76508
7	16012473	16012816	344	*	344	16012679	Intron (ENSMUST00000210781/ENSMUSG00000070808, intron 1 of 14)	7	15971262	15999495	28234	2	ENSMUSG00000070808	ENSMUST00000094821	Bicra	-12978	16012679	21.59	12.825	6.18232	10.517
7	16051807	16052808	1002	*	1002	16052686	Distal Intergenic	7	15970672	16047921	77250	2	ENSMUSG00000070808	ENSMUST00000210781	Bicra	-3886	16052686	33.58	25.1766	9.4649	22.4208
7	16043040	16043965	926	*	926	16043352	Intron (ENSMUST00000210781/ENSMUSG00000070808, intron 1 of 14)	7	15970672	16047921	77250	2	ENSMUSG00000070808	ENSMUST00000210781	Bicra	3956	16043352	14.39	6.83306	4.21277	4.83617
7	16023048	16023314	267	*	267	16023157	Intron (ENSMUST00000210781/ENSMUSG00000070808, intron 1 of 14)	7	15971262	15999495	28234	2	ENSMUSG00000070808	ENSMUST00000094821	Bicra	-23553	16023157	13.59	5.46828	3.64833	3.54923
7	16004326	16005374	1049	*	1049	16005065	Intron (ENSMUST00000210781/ENSMUSG00000070808, intron 1 of 14)	7	15971262	15999495	28234	2	ENSMUSG00000070808	ENSMUST00000094821	Bicra	-4831	16005065	20.79	11.9039	5.96348	9.63125
7	16048423	16049127	705	*	705	16048711	Promoter (<=1kb)	7	15970672	16047921	77250	2	ENSMUSG00000070808	ENSMUST00000210781	Bicra	-502	16048711	50.38	21.3507	5.13753	18.7328
7	15980654	15982814	2161	*	2161	15981586	Promoter (1-2kb)	7	15972576	15978725	6150	2	ENSMUSG00000070808	ENSMUST00000209251	Bicra	-1929	15981586	33.58	24.1779	8.96876	21.4489
14	31640471	31642550	2080	*	2080	31641763	Promoter (<=1kb)	14	31598730	31640944	42215	2	ENSMUSG00000021884	ENSMUST00000156431	Hacl1	0	31641763	27.19	14.2995	5.63733	11.9452
14	31661349	31662994	1646	*	1646	31662499	Exon (ENSMUST00000090147/ENSMUSG00000021900, exon 2 of 4)	14	31635648	31641286	5639	2	ENSMUSG00000021884	ENSMUST00000135751	Hacl1	-20063	31662499	28.79	12.7692	4.96431	10.4794
14	31672055	31672319	265	*	265	31672215	Distal Intergenic	14	31635648	31641286	5639	2	ENSMUSG00000021884	ENSMUST00000135751	Hacl1	-30769	31672215	16.79	8.42906	4.86929	6.32725
11	31672068	31672458	391	*	391	31672289	Promoter (<=1kb)	11	31665181	31671885	6705	2	ENSMUSG00000044502	ENSMUST00000058060	Bod1	-183	31672289	24.79	11.8043	5.15757	9.55033
11	31666995	31667326	332	*	332	31667171	Intron (ENSMUST00000058060/ENSMUSG00000044502, intron 2 of 3)	11	31666487	31671727	5241	2	ENSMUSG00000044502	ENSMUST00000109415	Bod1	4401	31667171	14.39	6.83306	4.21277	4.83617
14	49275050	49275392	343	*	343	49275227	Distal Intergenic	14	49298519	49299273	755	2	ENSMUSG00000021852	ENSMUST00000227634	Slc35f4	23881	49275227	13.59	6.07528	3.99394	4.1203
11	86483906	86484370	465	*	465	86484118	Promoter (<=1kb)	11	86484657	86499025	14369	1	ENSMUSG00000020521	ENSMUST00000020827	Rnft1	-287	86484118	21.59	12.825	6.18232	10.517
11	86484730	86485175	446	*	446	86485005	Promoter (<=1kb)	11	86484730	86486105	1376	1	ENSMUSG00000020521	ENSMUST00000131246	Rnft1	0	86485005	23.99	14.7236	6.83884	12.3267
11	57518002	57519074	1073	*	1073	57518285	Promoter (<=1kb)	11	57518664	57533815	15152	1	ENSMUSG00000020522	ENSMUST00000108849	Mfap3	0	57518285	24.79	14.5125	6.44696	12.1526
11	57531517	57531857	341	*	341	57531577	3' UTR	11	57522964	57529526	6563	1	ENSMUSG00000020522	ENSMUST00000108848	Mfap3	8553	57531577	15.19	7.61818	4.43161	5.55532
19	8979786	8982058	2273	*	2273	8980724	Distal Intergenic	19	8989284	9019195	29912	1	ENSMUSG00000069833	ENSMUST00000092956	Ahnak	-7226	8980724	27.19	17.9184	7.30982	15.4147
19	9013335	9013605	271	*	271	9013460	Exon (ENSMUST00000092956/ENSMUSG00000069833, exon 5 of 5)	19	8989284	9076919	87636	1	ENSMUSG00000069833	ENSMUST00000092955	Ahnak	24051	9013460	10.39	3.71308	2.95511	1.97258
19	8988543	8989155	613	*	613	8988670	Promoter (<=1kb)	19	8989284	9019195	29912	1	ENSMUSG00000069833	ENSMUST00000092956	Ahnak	-129	8988670	16.79	3.75727	2.54168	2.01422
19	9028027	9028378	352	*	352	9028150	Intron (ENSMUST00000092955/ENSMUSG00000069833, intron 4 of 5)	19	8989284	9076919	87636	1	ENSMUSG00000069833	ENSMUST00000092955	Ahnak	38743	9028150	15.99	4.1611	2.83203	2.36445
19	8997012	8999703	2692	*	2692	8998184	5' UTR	19	8989284	9076919	87636	1	ENSMUSG00000069833	ENSMUST00000092955	Ahnak	7728	8998184	26.39	14.6065	5.99279	12.2451
19	8996104	8996348	245	*	245	8996114	Intron (ENSMUST00000092956/ENSMUSG00000069833, intron 1 of 4)	19	8989284	9076919	87636	1	ENSMUSG00000069833	ENSMUST00000092955	Ahnak	6820	8996114	11.19	3.03847	2.4389	1.35848
19	8989411	8989985	575	*	575	8989629	Promoter (<=1kb)	19	8989284	9076919	87636	1	ENSMUSG00000069833	ENSMUST00000092955	Ahnak	127	8989629	31.18	17.8356	6.43694	15.334
19	8990402	8993807	3406	*	3406	8990651	Promoter (1-2kb)	19	8989284	9076919	87636	1	ENSMUSG00000069833	ENSMUST00000092955	Ahnak	1118	8990651	37.58	29.7331	10.5591	26.8257
11	85310344	85311079	736	*	736	85310883	Promoter (<=1kb)	11	85311244	85347066	35823	1	ENSMUSG00000020525	ENSMUST00000020835	Ppm1d	-165	85310883	35.98	27.4312	10.1214	24.5895
11	85311891	85312304	414	*	414	85312081	Promoter (<=1kb)	11	85312164	85337203	25040	1	ENSMUSG00000020525	ENSMUST00000127717	Ppm1d	0	85312081	15.99	7.61818	4.65045	5.55532
11	84915531	84916278	748	*	748	84916054	Promoter (<=1kb)	11	84911505	84916305	4801	2	ENSMUSG00000020526	ENSMUST00000127838	Znhit3	27	84916054	15.99	7.61818	4.65045	5.55532
11	84878466	84880254	1789	*	1789	84879575	Promoter (<=1kb)	11	84880148	84911226	31079	1	ENSMUSG00000020527	ENSMUST00000093969	Myo19	0	84879575	22.39	13.7652	6.40116	11.4207
11	84880521	84880973	453	*	453	84880581	Promoter (<=1kb)	11	84880367	84893055	12689	1	ENSMUSG00000020527	ENSMUST00000020837	Myo19	154	84880581	18.39	10.1226	5.30697	7.94125
9	119339885	119341067	1183	*	1183	119340882	Promoter (<=1kb)	9	119335934	119340041	4108	2	ENSMUSG00000032508	ENSMUST00000035092	Myd88	0	119340882	58.37	56.266	16.2489	52.6
11	61761155	61761778	624	*	624	61761542	Promoter (<=1kb)	11	61729654	61762012	32359	2	ENSMUSG00000020528	ENSMUST00000151966	Prpsap2	234	61761542	19.19	11.0028	5.5258	8.76508
9	114009296	114009563	268	*	268	114009407	Intron (ENSMUST00000117537/ENSMUSG00000032507, intron 2 of 15)	9	113978037	114026726	48690	2	ENSMUSG00000032507	ENSMUST00000143180	Fbxl2	17163	114009407	19.19	11.0028	5.5258	8.76508
9	114044725	114046794	2070	*	2070	114046002	Promoter (<=1kb)	9	114003442	114046191	42750	2	ENSMUSG00000032507	ENSMUST00000141832	Fbxl2	0	114046002	36.78	28.5764	10.3402	25.7051
9	114012762	114013036	275	*	275	114012893	Intron (ENSMUST00000117537/ENSMUSG00000032507, intron 2 of 15)	9	113978037	114026726	48690	2	ENSMUSG00000032507	ENSMUST00000143180	Fbxl2	13690	114012893	10.39	3.98496	3.11858	2.20697
15	76666335	76671482	5148	*	5148	76669091	Promoter (<=1kb)	15	76668225	76669948	1724	2	ENSMUSG00000033837	ENSMUST00000037824	Foxh1	0	76669091	71.17	55.6018	12.0275	51.9614
7	45086465	45086875	411	*	411	45086774	Promoter (1-2kb)	7	45083237	45088607	5371	2	ENSMUSG00000019539	ENSMUST00000211760	Rcn3	1732	45086774	15.19	7.61818	4.43161	5.55532
7	45082022	45083473	1452	*	1452	45082605	Promoter (<=1kb)	7	45083088	45083878	791	2	ENSMUSG00000019539	ENSMUST00000210615	Rcn3	405	45082605	31.98	17.6959	6.53672	15.2044
7	45093840	45094455	616	*	616	45094236	Promoter (1-2kb)	7	45082913	45092221	9309	2	ENSMUSG00000019539	ENSMUST00000211352	Rcn3	-1619	45094236	21.59	11.7967	5.64735	9.54478
7	45093046	45093340	295	*	295	45093161	Promoter (<=1kb)	7	45082913	45092221	9309	2	ENSMUSG00000019539	ENSMUST00000211352	Rcn3	-825	45093161	17.59	9.26428	5.08813	7.12261
7	45094880	45095316	437	*	437	45095072	Promoter (2-3kb)	7	45082913	45092221	9309	2	ENSMUSG00000019539	ENSMUST00000211352	Rcn3	-2659	45095072	13.59	6.07528	3.99394	4.1203
2	164074182	164074604	423	*	423	164074287	Promoter (<=1kb)	2	164074138	164155524	81387	1	ENSMUSG00000018209	ENSMUST00000018353	Stk4	44	164074287	24.79	15.6997	7.05767	13.2703
9	111725513	111726006	494	*	494	111725811	Distal Intergenic	9	111561437	111690348	128912	2	ENSMUSG00000032502	ENSMUST00000035083	Stac	-35165	111725811	22.39	10.6358	4.8646	8.4455
9	111724733	111725033	301	*	301	111724923	Distal Intergenic	9	111561437	111690348	128912	2	ENSMUSG00000032502	ENSMUST00000035083	Stac	-34385	111724923	18.39	7.21186	3.84284	5.20076
15	59645884	59646161	278	*	278	59646018	Promoter (2-3kb)	15	59648350	59657099	8750	1	ENSMUSG00000032501	ENSMUST00000067543	Trib1	-2189	59646018	18.39	3.18684	2.15455	1.50187
15	59644658	59645502	845	*	845	59645292	Promoter (2-3kb)	15	59648350	59657099	8750	1	ENSMUSG00000032501	ENSMUST00000067543	Trib1	-2848	59645292	17.59	9.26428	5.08813	7.12261
15	59637596	59638740	1145	*	1145	59637747	Distal Intergenic	15	59648350	59657099	8750	1	ENSMUSG00000032501	ENSMUST00000067543	Trib1	-9610	59637747	17.59	9.26428	5.08813	7.12261
15	59652726	59653196	471	*	471	59652890	3' UTR	15	59648653	59653689	5037	1	ENSMUSG00000032501	ENSMUST00000118228	Trib1	4073	59652890	14.39	6.17367	3.84823	4.21418
15	59633673	59634276	604	*	604	59634117	Distal Intergenic	15	59648350	59657099	8750	1	ENSMUSG00000032501	ENSMUST00000067543	Trib1	-14074	59634117	15.99	7.61818	4.65045	5.55532
15	59646591	59649004	2414	*	2414	59647992	Promoter (<=1kb)	15	59648350	59657099	8750	1	ENSMUSG00000032501	ENSMUST00000067543	Trib1	0	59647992	77.56	69.808	15.7124	65.7897
9	111486935	111487604	670	*	670	111487135	Intron (ENSMUST00000111879/ENSMUSG00000032500, intron 4 of 4)	9	111439081	111489118	50038	1	ENSMUSG00000032500	ENSMUST00000111879	Dclk3	47854	111487135	26.39	15.3163	6.32203	12.9093
9	111486247	111486561	315	*	315	111486373	Intron (ENSMUST00000111879/ENSMUSG00000032500, intron 4 of 4)	9	111439081	111489118	50038	1	ENSMUSG00000032500	ENSMUST00000111879	Dclk3	47166	111486373	18.39	7.21186	3.84284	5.20076
7	12803313	12804075	763	*	763	12803903	Promoter (<=1kb)	7	12768092	12803635	35544	2	ENSMUSG00000070822	ENSMUST00000210650	Zscan18	0	12803903	19.99	11.0028	5.74464	8.76508
7	12780251	12780610	360	*	360	12780466	Promoter (<=1kb)	7	12768092	12780654	12563	2	ENSMUSG00000070822	ENSMUST00000211392	Zscan18	44	12780466	19.99	10.0802	5.24755	7.91978
19	4154215	4154812	598	*	598	4154464	Promoter (<=1kb)	19	4154606	4156751	2146	1	ENSMUSG00000045826	ENSMUST00000061086	Ptprcap	0	4154464	25.59	16.6926	7.27651	14.2316
19	4155265	4155571	307	*	307	4155296	Promoter (<=1kb)	19	4154606	4156751	2146	1	ENSMUSG00000045826	ENSMUST00000061086	Ptprcap	659	4155296	11.99	4.64907	3.55626	2.7861
19	4152781	4153967	1187	*	1187	4153771	Promoter (<=1kb)	19	4154606	4156751	2146	1	ENSMUSG00000045826	ENSMUST00000061086	Ptprcap	-639	4153771	14.39	6.43622	3.99194	4.472
11	69622071	69622508	438	*	438	69622189	Promoter (<=1kb)	11	69622052	69623870	1819	1	ENSMUSG00000069835	ENSMUST00000092969	Sat2	19	69622189	17.59	8.77295	4.82141	6.66187
11	69623367	69623668	302	*	302	69623516	Promoter (1-2kb)	11	69622052	69623870	1819	1	ENSMUSG00000069835	ENSMUST00000092969	Sat2	1315	69623516	26.39	13.9488	5.69614	11.6027
14	55681103	55681893	791	*	791	55681648	Promoter (<=1kb)	14	55676618	55681745	5128	2	ENSMUSG00000007589	ENSMUST00000227842	Tinf2	0	55681648	26.39	17.7017	7.49535	15.2044
2	164808456	164808748	293	*	293	164808631	Intron (ENSMUST00000052107/ENSMUSG00000045822, intron 1 of 1)	2	164805098	164822130	17033	1	ENSMUSG00000045822	ENSMUST00000052107	Zswim3	3358	164808631	11.99	4.64907	3.55626	2.7861
11	57644764	57645386	623	*	623	57644927	Promoter (<=1kb)	11	57645442	57787514	142073	1	ENSMUSG00000020520	ENSMUST00000066987	Galnt10	-56	57644927	16.79	7.66459	4.44794	5.59804
11	84282355	84282601	247	*	247	84282540	Promoter (1-2kb)	11	84280455	84311401	30947	1	ENSMUSG00000020532	ENSMUST00000183887	Acaca	1900	84282540	10.39	3.98496	3.11858	2.20697
11	84275766	84278773	3008	*	3008	84277424	Promoter (1-2kb)	11	84280455	84311401	30947	1	ENSMUSG00000020532	ENSMUST00000183887	Acaca	-1682	84277424	43.18	36.9001	12.091	33.7711
11	84269416	84273108	3693	*	3693	84271955	Exon (ENSMUST00000103201/ENSMUSG00000020532, exon 25 of 56)	11	84280455	84311401	30947	1	ENSMUSG00000020532	ENSMUST00000183887	Acaca	-7347	84271955	24.79	6.96909	3.22348	4.96366
11	84179193	84179462	270	*	270	84179342	Promoter (<=1kb)	11	84179831	84214195	34365	1	ENSMUSG00000020532	ENSMUST00000137500	Acaca	-369	84179342	15.99	7.61818	4.65045	5.55532
11	84180070	84180681	612	*	612	84180279	Promoter (<=1kb)	11	84179858	84214184	34327	1	ENSMUSG00000020532	ENSMUST00000136463	Acaca	212	84180279	19.19	11.0028	5.5258	8.76508
11	60808402	60809719	1318	*	1318	60808767	Promoter (1-2kb)	11	60797245	60811091	13847	2	ENSMUSG00000020534	ENSMUST00000173260	Shmt1	1372	60808767	20.79	8.71601	4.35796	6.60646
11	60809998	60812469	2472	*	2472	60811558	Promoter (<=1kb)	11	60788104	60811265	23162	2	ENSMUSG00000020534	ENSMUST00000018744	Shmt1	0	60811558	37.58	29.7331	10.5591	26.8257
11	60806487	60806797	311	*	311	60806653	Promoter (<=1kb)	11	60789144	60807021	17878	2	ENSMUSG00000020534	ENSMUST00000174174	Shmt1	224	60806653	15.19	7.61818	4.43161	5.55532
11	60786023	60786432	410	*	410	60786287	3' UTR	11	60789596	60793173	3578	2	ENSMUSG00000020534	ENSMUST00000135081	Shmt1	6741	60786287	11.99	4.64907	3.55626	2.7861
11	60792320	60792561	242	*	242	60792493	Promoter (<=1kb)	11	60789596	60793173	3578	2	ENSMUSG00000020534	ENSMUST00000135081	Shmt1	612	60792493	11.99	4.64907	3.55626	2.7861
14	25846431	25847123	693	*	693	25846970	Intron (ENSMUST00000022416/ENSMUSG00000021866, intron 1 of 14)	14	25842183	25886804	44622	1	ENSMUSG00000021866	ENSMUST00000133547	Anxa11	4248	25846970	16.79	8.42906	4.86929	6.32725
14	25852968	25853937	970	*	970	25853456	Intron (ENSMUST00000022416/ENSMUSG00000021866, intron 1 of 14)	14	25842183	25886804	44622	1	ENSMUSG00000021866	ENSMUST00000133547	Anxa11	10785	25853456	18.39	7.28745	3.8782	5.27392
14	25855490	25856490	1001	*	1001	25856118	Intron (ENSMUST00000022416/ENSMUSG00000021866, intron 1 of 14)	14	25842183	25886804	44622	1	ENSMUSG00000021866	ENSMUST00000133547	Anxa11	13307	25856118	19.99	11.0028	5.74464	8.76508
14	25851386	25852489	1104	*	1104	25852201	Intron (ENSMUST00000022416/ENSMUSG00000021866, intron 1 of 14)	14	25842183	25886804	44622	1	ENSMUSG00000021866	ENSMUST00000133547	Anxa11	9203	25852201	19.19	7.99138	4.03812	5.91624
14	25854353	25854672	320	*	320	25854423	Intron (ENSMUST00000022416/ENSMUSG00000021866, intron 1 of 14)	14	25842183	25886804	44622	1	ENSMUSG00000021866	ENSMUST00000133547	Anxa11	12170	25854423	14.39	6.83306	4.21277	4.83617
14	25839414	25839945	532	*	532	25839694	Promoter (2-3kb)	14	25842156	25886804	44649	1	ENSMUSG00000021866	ENSMUST00000022416	Anxa11	-2211	25839694	32.78	24.068	9.24606	21.3419
14	25840428	25845915	5488	*	5488	25842324	Promoter (<=1kb)	14	25842156	25886804	44649	1	ENSMUSG00000021866	ENSMUST00000022416	Anxa11	0	25842324	59.17	47.5043	12.0342	44.0766
14	25849263	25850551	1289	*	1289	25849473	Intron (ENSMUST00000022416/ENSMUSG00000021866, intron 1 of 14)	14	25842183	25886804	44622	1	ENSMUSG00000021866	ENSMUST00000133547	Anxa11	7080	25849473	27.19	17.3804	7.04667	14.9036
14	25847641	25848736	1096	*	1096	25847801	Intron (ENSMUST00000022416/ENSMUSG00000021866, intron 1 of 14)	14	25842183	25886804	44622	1	ENSMUSG00000021866	ENSMUST00000133547	Anxa11	5458	25847801	25.59	15.1432	6.49425	12.7427
11	67059681	67059990	310	*	310	67059888	Promoter (1-2kb)	11	67058327	67067070	8744	1	ENSMUSG00000069844	ENSMUST00000137779	Sco1	1354	67059888	12.79	4.79185	3.44843	2.91809
11	67053624	67054334	711	*	711	67053732	Promoter (<=1kb)	11	67053775	67064076	10302	1	ENSMUSG00000069844	ENSMUST00000136984	Sco1	0	67053732	13.59	6.07528	3.99394	4.1203
11	60700477	60701070	594	*	594	60700904	Promoter (<=1kb)	11	60699845	60714186	14342	1	ENSMUSG00000020536	ENSMUST00000108719	Llgl1	632	60700904	12.79	5.34661	3.7751	3.43225
11	60697817	60699602	1786	*	1786	60699366	Promoter (<=1kb)	11	60699723	60714186	14464	1	ENSMUSG00000020536	ENSMUST00000052346	Llgl1	-121	60699366	73.56	77.2893	20.4068	73.0831
11	60707785	60708172	388	*	388	60708054	Intron (ENSMUST00000052346/ENSMUSG00000020536, intron 11 of 21)	11	60704197	60706069	1873	1	ENSMUSG00000020536	ENSMUST00000128749	Llgl1	3588	60708054	14.39	3.6454	2.56549	1.90662
14	25693421	25693868	448	*	448	25693818	Promoter (<=1kb)	14	25694154	25700464	6311	1	ENSMUSG00000021868	ENSMUST00000125881	Ppif	-286	25693818	12.79	5.34661	3.7751	3.43225
11	60454669	60454968	300	*	300	60454781	Promoter (<=1kb)	11	60454624	60462651	8028	1	ENSMUSG00000020537	ENSMUST00000147745	Drg2	45	60454781	15.99	5.92759	3.7182	4.00067
11	60219514	60221225	1712	*	1712	60220534	Promoter (<=1kb)	11	60199089	60220604	21516	2	ENSMUSG00000020538	ENSMUST00000020846	Srebf1	0	60220534	33.58	11.1278	3.84261	8.88696
11	60211756	60213179	1424	*	1424	60212228	Promoter (1-2kb)	11	60200463	60210465	10003	2	ENSMUSG00000020538	ENSMUST00000144942	Srebf1	-1291	60212228	22.39	13.7652	6.40116	11.4207
11	60221949	60223759	1811	*	1811	60223188	Promoter (<=1kb)	11	60206950	60222581	15632	2	ENSMUSG00000020538	ENSMUST00000136215	Srebf1	0	60223188	27.99	17.3804	7.24657	14.9036
11	60207516	60211374	3859	*	3859	60210736	Promoter (<=1kb)	11	60200463	60210465	10003	2	ENSMUSG00000020538	ENSMUST00000144942	Srebf1	0	60210736	55.97	47.0013	13.1516	43.5814
9	120112039	120112602	564	*	564	120112173	Promoter (1-2kb)	9	120110424	120123651	13228	1	ENSMUSG00000032519	ENSMUST00000144768	Slc25a38	1615	120112173	15.19	7.61818	4.43161	5.55532
9	120109940	120111785	1846	*	1846	120110583	Promoter (<=1kb)	9	120110374	120124504	14131	1	ENSMUSG00000032519	ENSMUST00000035106	Slc25a38	0	120110583	35.18	27.4312	9.90257	24.5895
9	120127000	120127497	498	*	498	120127258	Promoter (<=1kb)	9	120127689	120132369	4681	1	ENSMUSG00000032518	ENSMUST00000035105	Rpsa	-192	120127258	48.78	21.9316	5.53067	19.2844
9	120126345	120126701	357	*	357	120126586	Promoter (<=1kb)	9	120127689	120132369	4681	1	ENSMUSG00000032518	ENSMUST00000035105	Rpsa	-988	120126586	22.39	9.214	4.23561	7.09637
9	120125461	120125776	316	*	316	120125490	Promoter (1-2kb)	9	120127689	120132369	4681	1	ENSMUSG00000032518	ENSMUST00000035105	Rpsa	-1913	120125490	14.39	4.70046	3.07859	2.83337
9	120128012	120133462	5451	*	5451	120128219	Promoter (<=1kb)	9	120128806	120130374	1569	1	ENSMUSG00000032518	ENSMUST00000215568	Rpsa	0	120128219	38.38	28.9709	9.84529	26.0914
9	120123924	120124581	658	*	658	120124272	3' UTR	9	120127689	120132369	4681	1	ENSMUSG00000032518	ENSMUST00000035105	Rpsa	-3108	120124272	15.19	6.9063	4.04814	4.9017
9	120151428	120153183	1756	*	1756	120151684	Promoter (<=1kb)	9	120153045	120173213	20169	1	ENSMUSG00000032517	ENSMUST00000214943	Mobp	0	120151684	27.19	14.2995	5.63733	11.9452
9	120149144	120150258	1115	*	1115	120149944	Promoter (<=1kb)	9	120149707	120169378	19672	1	ENSMUSG00000032517	ENSMUST00000068698	Mobp	0	120149944	38.38	30.9011	10.7779	27.9595
9	120163552	120164433	882	*	882	120164259	Intron (ENSMUST00000068698/ENSMUSG00000032517, intron 2 of 3)	9	120173029	120179667	6639	1	ENSMUSG00000032517	ENSMUST00000214008	Mobp	-8596	120164259	24.79	11.8043	5.15757	9.55033
9	120148360	120148636	277	*	277	120148380	Promoter (1-2kb)	9	120149707	120169378	19672	1	ENSMUSG00000032517	ENSMUST00000068698	Mobp	-1071	120148380	11.99	4.64907	3.55626	2.7861
9	119971565	119971890	326	*	326	119971725	3' UTR	9	119971165	119977335	6171	2	ENSMUSG00000032515	ENSMUST00000215916	Csrnp1	5445	119971725	15.99	7.61818	4.65045	5.55532
9	119975029	119975400	372	*	372	119975074	Promoter (1-2kb)	9	119971165	119977335	6171	2	ENSMUSG00000032515	ENSMUST00000215916	Csrnp1	1935	119975074	16.79	8.42906	4.86929	6.32725
9	119980606	119983640	3035	*	3035	119982164	Promoter (<=1kb)	9	119972081	119983023	10943	2	ENSMUSG00000032515	ENSMUST00000214058	Csrnp1	0	119982164	40.78	30.8511	10.2648	27.926
9	119979867	119980311	445	*	445	119980063	Promoter (2-3kb)	9	119971165	119977335	6171	2	ENSMUSG00000032515	ENSMUST00000215916	Csrnp1	-2532	119980063	25.59	16.6926	7.27651	14.2316
9	119976465	119977369	905	*	905	119976662	Promoter (<=1kb)	9	119971165	119977335	6171	2	ENSMUSG00000032515	ENSMUST00000215916	Csrnp1	0	119976662	19.19	11.0028	5.5258	8.76508
9	119991595	119992351	757	*	757	119991854	Intron (ENSMUST00000177637/ENSMUSG00000052336, intron 2 of 2)	9	119974261	119984658	10398	2	ENSMUSG00000032515	ENSMUST00000213936	Csrnp1	-6937	119991854	15.99	7.61818	4.65045	5.55532
9	119983967	119986428	2462	*	2462	119984408	Promoter (<=1kb)	9	119971163	119984443	13281	2	ENSMUSG00000032515	ENSMUST00000035101	Csrnp1	0	119984408	78.36	81.6246	20.3303	77.3238
9	119973345	119973673	329	*	329	119973484	Exon (ENSMUST00000035101/ENSMUSG00000032515, exon 4 of 5)	9	119971165	119977335	6171	2	ENSMUSG00000032515	ENSMUST00000215916	Csrnp1	3662	119973484	18.39	9.25272	4.84774	7.12261
9	119977946	119979504	1559	*	1559	119979257	Promoter (<=1kb)	9	119971165	119977335	6171	2	ENSMUSG00000032515	ENSMUST00000215916	Csrnp1	-611	119979257	27.19	18.7265	7.71419	16.179
9	119970628	119970983	356	*	356	119970873	Intron (ENSMUST00000177637/ENSMUSG00000052336, intron 2 of 2)	9	119971165	119977335	6171	2	ENSMUSG00000032515	ENSMUST00000215916	Csrnp1	6352	119970873	18.39	10.1226	5.30697	7.94125
9	119974143	119974729	587	*	587	119974318	Promoter (2-3kb)	9	119971165	119977335	6171	2	ENSMUSG00000032515	ENSMUST00000215916	Csrnp1	2606	119974318	43.98	36.9001	12.3098	33.7711
7	6998434	7000623	2190	*	2190	6999893	Promoter (2-3kb)	7	6995669	7003088	7420	1	ENSMUSG00000070837	ENSMUST00000207660	Aurkc	2765	6999893	27.19	18.7265	7.71419	16.179
7	6997596	6997973	378	*	378	6997827	Promoter (1-2kb)	7	6995669	7003088	7420	1	ENSMUSG00000070837	ENSMUST00000207660	Aurkc	1927	6997827	11.19	4.64907	3.33742	2.7861
7	6993100	6994608	1509	*	1509	6993988	Promoter (<=1kb)	7	6995300	7003091	7792	1	ENSMUSG00000070837	ENSMUST00000208049	Aurkc	-692	6993988	31.18	22.9723	8.80838	20.277
1	4784881	4786192	1312	*	1312	4785524	Promoter (<=1kb)	1	4773206	4785710	12505	2	ENSMUSG00000033845	ENSMUST00000130201	Mrpl15	0	4785524	47.98	26.2919	6.99664	23.5022
1	4782087	4782497	411	*	411	4782166	Promoter (2-3kb)	1	4779967	4784566	4600	2	ENSMUSG00000033845	ENSMUST00000192286	Mrpl15	2069	4782166	16.79	5.88002	3.52591	3.95418
1	4782884	4783133	250	*	250	4782925	Promoter (1-2kb)	1	4779967	4784566	4600	2	ENSMUSG00000033845	ENSMUST00000192286	Mrpl15	1433	4782925	15.99	7.61818	4.65045	5.55532
1	4783852	4784617	766	*	766	4784210	Promoter (<=1kb)	1	4779967	4784566	4600	2	ENSMUSG00000033845	ENSMUST00000192286	Mrpl15	0	4784210	27.99	17.3804	7.24657	14.9036
9	119962580	119963342	763	*	763	119963020	Promoter (<=1kb)	9	119961618	119966169	4552	1	ENSMUSG00000032514	ENSMUST00000161967	Ttc21a	962	119963020	21.59	9.46042	4.51788	7.31429
9	119943744	119944072	329	*	329	119943996	Exon (ENSMUST00000035100/ENSMUSG00000032514, exon 6 of 29)	9	119937636	119962676	25041	1	ENSMUSG00000032514	ENSMUST00000160790	Ttc21a	6108	119943996	13.59	6.07528	3.99394	4.1203
9	119926693	119926953	261	*	261	119926765	3' UTR	9	119921298	119922679	1382	1	ENSMUSG00000032512	ENSMUST00000217492	Wdr48	5395	119926765	12.79	4.79185	3.44843	2.91809
11	63123008	63123462	455	*	455	63123183	Distal Intergenic	11	63128982	63159546	30565	1	ENSMUSG00000018217	ENSMUST00000108702	Pmp22	-5520	63123183	10.39	3.98496	3.11858	2.20697
9	119569533	119569922	390	*	390	119569767	Intron (ENSMUST00000117911/ENSMUSG00000032511, intron 1 of 27)	9	119562537	119563503	967	2	ENSMUSG00000032511	ENSMUST00000138934	Scn5a	-6030	119569767	13.59	6.07528	3.99394	4.1203
9	119572478	119572718	241	*	241	119572669	Intron (ENSMUST00000117911/ENSMUSG00000032511, intron 1 of 27)	9	119483410	119579016	95607	2	ENSMUSG00000032511	ENSMUST00000117911	Scn5a	6298	119572669	10.39	3.98496	3.11858	2.20697
9	119503933	119504588	656	*	656	119504085	Intron (ENSMUST00000065196/ENSMUSG00000032511, intron 19 of 26)	9	119483408	119562678	79271	2	ENSMUSG00000032511	ENSMUST00000065196	Scn5a	58090	119504085	13.59	6.07528	3.99394	4.1203
9	119504923	119505929	1007	*	1007	119505588	Intron (ENSMUST00000065196/ENSMUSG00000032511, intron 19 of 26)	9	119483408	119562678	79271	2	ENSMUSG00000032511	ENSMUST00000065196	Scn5a	56749	119505588	19.99	11.0028	5.74464	8.76508
17	28315903	28316266	364	*	364	28316055	Promoter (<=1kb)	17	28316117	28320833	4717	1	ENSMUSG00000007570	ENSMUST00000133527	Fance	0	28316055	14.39	6.83306	4.21277	4.83617
17	28301511	28301848	338	*	338	28301657	Distal Intergenic	17	28313530	28326567	13038	1	ENSMUSG00000007570	ENSMUST00000114803	Fance	-11682	28301657	19.19	11.0028	5.5258	8.76508
17	28312971	28313371	401	*	401	28313187	Promoter (<=1kb)	17	28313530	28326567	13038	1	ENSMUSG00000007570	ENSMUST00000114803	Fance	-159	28313187	75.96	80.1979	21.0633	75.9155
17	28312258	28312587	330	*	330	28312350	Promoter (<=1kb)	17	28313530	28326567	13038	1	ENSMUSG00000007570	ENSMUST00000114803	Fance	-943	28312350	19.19	10.0802	5.04765	7.91978
17	28316773	28318053	1281	*	1281	28316951	Promoter (<=1kb)	17	28317050	28318269	1220	1	ENSMUSG00000007570	ENSMUST00000151312	Fance	0	28316951	19.99	6.46191	3.49837	4.49514
17	28302355	28303069	715	*	715	28302753	Distal Intergenic	17	28313530	28326567	13038	1	ENSMUSG00000007570	ENSMUST00000114803	Fance	-10461	28302753	15.99	7.61818	4.65045	5.55532
17	28304131	28305153	1023	*	1023	28304706	Distal Intergenic	17	28313530	28326567	13038	1	ENSMUSG00000007570	ENSMUST00000114803	Fance	-8377	28304706	15.99	7.61818	4.65045	5.55532
17	28300907	28301263	357	*	357	28300979	3' UTR	17	28313530	28326567	13038	1	ENSMUSG00000007570	ENSMUST00000114803	Fance	-12267	28300979	11.99	4.64907	3.55626	2.7861
17	28299360	28299831	472	*	472	28299580	Exon (ENSMUST00000002320/ENSMUSG00000002250, exon 8 of 8)	17	28313530	28326567	13038	1	ENSMUSG00000007570	ENSMUST00000114803	Fance	-13699	28299580	21.59	12.825	6.18232	10.517
17	28300218	28300613	396	*	396	28300346	3' UTR	17	28313530	28326567	13038	1	ENSMUSG00000007570	ENSMUST00000114803	Fance	-12917	28300346	16.79	7.66459	4.44794	5.59804
17	84184938	84185675	738	*	738	84185282	Promoter (2-3kb)	17	84183931	84187947	4017	2	ENSMUSG00000045817	ENSMUST00000060366	Zfp36l2	2272	84185282	25.59	16.6926	7.27651	14.2316
17	84188159	84189878	1720	*	1720	84188342	Promoter (<=1kb)	17	84183931	84187947	4017	2	ENSMUSG00000045817	ENSMUST00000060366	Zfp36l2	-212	84188342	59.97	57.6206	16.6866	53.909
17	84177425	84177675	251	*	251	84177606	Distal Intergenic	17	84183931	84187947	4017	2	ENSMUSG00000045817	ENSMUST00000060366	Zfp36l2	10272	84177606	11.99	4.64907	3.55626	2.7861
17	84187220	84187867	648	*	648	84187686	Promoter (<=1kb)	17	84183931	84187947	4017	2	ENSMUSG00000045817	ENSMUST00000060366	Zfp36l2	80	84187686	32.78	22.4566	8.44598	19.7987
17	84180635	84184047	3413	*	3413	84183397	3' UTR	17	84183931	84187947	4017	2	ENSMUSG00000045817	ENSMUST00000060366	Zfp36l2	3900	84183397	52.77	45.6216	13.4435	42.2631
11	84870428	84872587	2160	*	2160	84870601	Promoter (<=1kb)	11	84832361	84870738	38378	2	ENSMUSG00000020530	ENSMUST00000172405	Ggnbp2	0	84870601	39.18	32.08	10.9968	29.0935
11	84868392	84870161	1770	*	1770	84869697	Promoter (<=1kb)	11	84832806	84870202	37397	2	ENSMUSG00000020530	ENSMUST00000154915	Ggnbp2	41	84869697	51.97	46.9952	14.4982	43.5767
11	84843983	84845310	1328	*	1328	84844210	Intron (ENSMUST00000172405/ENSMUSG00000020530, intron 6 of 13)	11	84836421	84837984	1564	2	ENSMUSG00000020530	ENSMUST00000168267	Ggnbp2	-5999	84844210	22.39	8.79979	4.06059	6.68857
11	84847259	84848095	837	*	837	84847445	Intron (ENSMUST00000172405/ENSMUSG00000020530, intron 6 of 13)	11	84836421	84837984	1564	2	ENSMUSG00000020530	ENSMUST00000168267	Ggnbp2	-9275	84847445	23.19	14.7236	6.62	12.3267
11	84857924	84858189	266	*	266	84858050	Promoter (<=1kb)	11	84852382	84858494	6113	2	ENSMUSG00000020530	ENSMUST00000134043	Ggnbp2	305	84858050	11.99	4.64907	3.55626	2.7861
11	84846051	84846929	879	*	879	84846414	Intron (ENSMUST00000172405/ENSMUSG00000020530, intron 6 of 13)	11	84836421	84837984	1564	2	ENSMUSG00000020530	ENSMUST00000168267	Ggnbp2	-8067	84846414	30.39	20.3845	7.84627	17.7938
11	84841716	84843138	1423	*	1423	84842721	Intron (ENSMUST00000172405/ENSMUSG00000020530, intron 6 of 13)	11	84836421	84837984	1564	2	ENSMUSG00000020530	ENSMUST00000168267	Ggnbp2	-3732	84842721	28.79	15.1622	5.95718	12.7573
14	45316294	45316559	266	*	266	45316362	Promoter (2-3kb)	14	45283087	45318572	35486	2	ENSMUSG00000021831	ENSMUST00000022378	Ero1a	2013	45316362	14.39	6.83306	4.21277	4.83617
14	45317585	45318301	717	*	717	45317846	Promoter (<=1kb)	14	45283087	45318572	35486	2	ENSMUSG00000021831	ENSMUST00000022378	Ero1a	271	45317846	23.99	14.7236	6.83884	12.3267
15	52036853	52037867	1015	*	1015	52037422	Promoter (2-3kb)	15	52040107	52045722	5616	1	ENSMUSG00000068522	ENSMUST00000090025	Aard	-2240	52037422	27.99	18.7265	7.93303	16.179
15	52042883	52043451	569	*	569	52043156	Promoter (2-3kb)	15	52040107	52045722	5616	1	ENSMUSG00000068522	ENSMUST00000090025	Aard	2776	52043156	20.79	11.9039	5.96348	9.63125
15	52038112	52038372	261	*	261	52038278	Promoter (1-2kb)	15	52040107	52045722	5616	1	ENSMUSG00000068522	ENSMUST00000090025	Aard	-1735	52038278	15.19	6.9063	4.04814	4.9017
3	146500131	146501983	1853	*	1853	146500445	Promoter (<=1kb)	3	146500109	146505548	5440	1	ENSMUSG00000068523	ENSMUST00000119130	Gng5	22	146500445	50.38	37.188	10.2751	34.0525
3	146502328	146502920	593	*	593	146502652	Promoter (2-3kb)	3	146500109	146505548	5440	1	ENSMUSG00000068523	ENSMUST00000119130	Gng5	2219	146502652	13.59	6.05316	3.98116	4.1203
14	45329866	45331062	1197	*	1197	45329944	Promoter (<=1kb)	14	45330755	45340891	10137	1	ENSMUSG00000021832	ENSMUST00000228831	Psmc6	0	45329944	34.38	11.7722	3.93146	9.52402
14	45329250	45329578	329	*	329	45329520	Promoter (<=1kb)	14	45329788	45349705	19918	1	ENSMUSG00000021832	ENSMUST00000022380	Psmc6	-210	45329520	21.59	7.73977	3.7649	5.67175
15	76675563	76676465	903	*	903	76676372	Intron (ENSMUST00000037551/ENSMUSG00000033819, intron 1 of 10)	15	76671647	76694919	23273	1	ENSMUSG00000033819	ENSMUST00000135388	Ppp1r16a	3916	76676372	15.19	4.1611	2.69876	2.36445
15	76680653	76680892	240	*	240	76680855	Intron (ENSMUST00000037551/ENSMUSG00000033819, intron 1 of 10)	15	76689181	76690356	1176	1	ENSMUSG00000033819	ENSMUST00000138951	Ppp1r16a	-8289	76680855	9.6	3.35691	2.89974	1.63262
15	76690369	76690699	331	*	331	76690603	Promoter (<=1kb)	15	76690407	76694919	4513	1	ENSMUSG00000033819	ENSMUST00000127674	Ppp1r16a	0	76690603	15.19	4.1611	2.69876	2.36445
15	76678992	76679818	827	*	827	76679076	Intron (ENSMUST00000037551/ENSMUSG00000033819, intron 1 of 10)	15	76671647	76694919	23273	1	ENSMUSG00000033819	ENSMUST00000135388	Ppp1r16a	7345	76679076	12.79	4.79185	3.44843	2.91809
15	76683134	76685842	2709	*	2709	76684193	Intron (ENSMUST00000037551/ENSMUSG00000033819, intron 1 of 10)	15	76689181	76690356	1176	1	ENSMUSG00000033819	ENSMUST00000138951	Ppp1r16a	-3339	76684193	33.58	25.1766	9.4649	22.4208
15	76671907	76672583	677	*	677	76672418	Promoter (<=1kb)	15	76671647	76694919	23273	1	ENSMUSG00000033819	ENSMUST00000135388	Ppp1r16a	260	76672418	18.39	5.85335	3.23183	3.92854
14	46385146	46385461	316	*	316	46385265	Promoter (1-2kb)	14	46385986	46387304	1319	2	ENSMUSG00000021835	ENSMUST00000226759	Bmp4	1843	46385265	12.79	5.34661	3.7751	3.43225
14	46389646	46391646	2001	*	2001	46390932	Promoter (<=1kb)	14	46383520	46390669	7150	2	ENSMUSG00000021835	ENSMUST00000074077	Bmp4	0	46390932	26.39	17.7017	7.49535	15.2044
14	46385773	46386108	336	*	336	46385920	Promoter (1-2kb)	14	46385986	46387304	1319	2	ENSMUSG00000021835	ENSMUST00000226759	Bmp4	1196	46385920	20.79	11.9039	5.96348	9.63125
14	46388926	46389372	447	*	447	46389093	Promoter (1-2kb)	14	46386996	46390535	3540	2	ENSMUSG00000021835	ENSMUST00000135408	Bmp4	1163	46389093	19.99	11.0028	5.74464	8.76508
14	46398098	46398657	560	*	560	46398374	Distal Intergenic	14	46383520	46390669	7150	2	ENSMUSG00000021835	ENSMUST00000074077	Bmp4	-7429	46398374	14.39	6.83306	4.21277	4.83617
14	46386688	46387221	534	*	534	46387055	Promoter (<=1kb)	14	46385986	46387304	1319	2	ENSMUSG00000021835	ENSMUST00000226759	Bmp4	83	46387055	19.19	11.0028	5.5258	8.76508
14	46392226	46392936	711	*	711	46392759	Promoter (1-2kb)	14	46383520	46390669	7150	2	ENSMUSG00000021835	ENSMUST00000074077	Bmp4	-1557	46392759	15.99	7.1899	4.40668	5.17915
5	138178194	138178463	270	*	270	138178253	Promoter (1-2kb)	5	138176569	138178687	2119	1	ENSMUSG00000019518	ENSMUST00000134100	Ap4m1	1625	138178253	11.19	4.64907	3.33742	2.7861
1	4853437	4859944	6508	*	6508	4857404	Promoter (<=1kb)	1	4857814	4897905	40092	1	ENSMUSG00000033813	ENSMUST00000081551	Tcea1	0	4857404	62.37	40.8368	9.05277	37.6037
1	4849491	4853190	3700	*	3700	4852390	Intron (ENSMUST00000155020/ENSMUSG00000104217, intron 7 of 9)	1	4857814	4897905	40092	1	ENSMUSG00000033813	ENSMUST00000081551	Tcea1	-4624	4852390	34.38	26.2978	9.68373	23.5022
1	4860186	4861207	1022	*	1022	4860913	Promoter (2-3kb)	1	4858038	4897909	39872	1	ENSMUSG00000033813	ENSMUST00000165720	Tcea1	2148	4860913	16.79	7.96927	4.61405	5.89847
1	4864486	4864893	408	*	408	4864770	Intron (ENSMUST00000155020/ENSMUSG00000104217, intron 7 of 9)	1	4858038	4897909	39872	1	ENSMUSG00000033813	ENSMUST00000165720	Tcea1	6448	4864770	14.39	6.01046	3.75988	4.08001
1	4861477	4861877	401	*	401	4861745	Intron (ENSMUST00000155020/ENSMUSG00000104217, intron 7 of 9)	1	4858038	4897909	39872	1	ENSMUSG00000033813	ENSMUST00000165720	Tcea1	3439	4861745	16.79	7.66459	4.44794	5.59804
11	102224998	102225294	297	*	297	102225085	Intron (ENSMUST00000107151/ENSMUSG00000008855, intron 1 of 24)	11	102195744	102230124	34381	2	ENSMUSG00000008855	ENSMUST00000008999	Hdac5	4830	102225085	14.39	6.83306	4.21277	4.83617
11	102230322	102230602	281	*	281	102230421	Promoter (<=1kb)	11	102195751	102230166	34416	2	ENSMUSG00000008855	ENSMUST00000107152	Hdac5	-156	102230421	23.99	14.7236	6.83884	12.3267
11	102215514	102215799	286	*	286	102215593	Intron (ENSMUST00000107151/ENSMUSG00000008855, intron 3 of 24)	11	102206628	102218928	12301	2	ENSMUSG00000008855	ENSMUST00000131254	Hdac5	3129	102215593	18.39	9.65898	5.06001	7.51015
11	102218562	102218830	269	*	269	102218716	Promoter (<=1kb)	11	102206628	102218928	12301	2	ENSMUSG00000008855	ENSMUST00000131254	Hdac5	98	102218716	12.79	3.5627	2.75874	1.8261
11	102225607	102225855	249	*	249	102225611	Intron (ENSMUST00000107151/ENSMUSG00000008855, intron 1 of 24)	11	102195744	102230124	34381	2	ENSMUSG00000008855	ENSMUST00000008999	Hdac5	4269	102225611	10.39	3.98496	3.11858	2.20697
14	47648661	47649037	377	*	377	47648826	Promoter (<=1kb)	14	47648448	47739894	91447	1	ENSMUSG00000021843	ENSMUST00000187839	Ktn1	213	47648826	19.99	11.0028	5.74464	8.76508
14	47647865	47648351	487	*	487	47648226	Promoter (<=1kb)	14	47648448	47739894	91447	1	ENSMUSG00000021843	ENSMUST00000187839	Ktn1	-97	47648226	16.79	8.42906	4.86929	6.32725
14	47646260	47646876	617	*	617	47646343	Promoter (1-2kb)	14	47648448	47739894	91447	1	ENSMUSG00000021843	ENSMUST00000187839	Ktn1	-1572	47646343	14.39	6.83306	4.21277	4.83617
14	47679909	47680322	414	*	414	47680172	Intron (ENSMUST00000187839/ENSMUSG00000021843, intron 7 of 42)	14	47663787	47736293	72507	1	ENSMUSG00000021843	ENSMUST00000189101	Ktn1	16122	47680172	18.39	10.1226	5.30697	7.94125
14	47649926	47650738	813	*	813	47650226	Promoter (<=1kb)	14	47649394	47736564	87171	1	ENSMUSG00000021843	ENSMUST00000189986	Ktn1	532	47650226	23.99	14.7236	6.83884	12.3267
11	86544543	86545580	1038	*	1038	86544678	Promoter (<=1kb)	11	86544991	86567359	22369	1	ENSMUSG00000020513	ENSMUST00000167178	Tubd1	0	86544678	23.99	14.7236	6.83884	12.3267
11	58171740	58172043	304	*	304	58171829	Promoter (<=1kb)	11	58171689	58177284	5596	1	ENSMUSG00000020514	ENSMUST00000140997	Mrpl22	51	58171829	19.99	10.0802	5.24755	7.91978
11	58101470	58101812	343	*	343	58101644	Promoter (2-3kb)	11	58104153	58118594	14442	1	ENSMUSG00000020515	ENSMUST00000020822	Cnot8	-2341	58101644	20.79	11.9039	5.96348	9.63125
11	58107351	58108850	1500	*	1500	58107858	Promoter (2-3kb)	11	58104366	58111369	7004	1	ENSMUSG00000020515	ENSMUST00000134896	Cnot8	2985	58107858	16.79	5.94583	3.55835	4.01661
11	58102668	58106502	3835	*	3835	58103513	Promoter (<=1kb)	11	58104153	58118594	14442	1	ENSMUSG00000020515	ENSMUST00000020822	Cnot8	0	58103513	87.16	92.4308	21.5333	87.8847
11	58100820	58101137	318	*	318	58100953	Distal Intergenic	11	58104153	58118594	14442	1	ENSMUSG00000020515	ENSMUST00000020822	Cnot8	-3016	58100953	19.99	11.0028	5.74464	8.76508
11	58109143	58110389	1247	*	1247	58109967	5' UTR	11	58114027	58117258	3232	1	ENSMUSG00000020515	ENSMUST00000133923	Cnot8	-3638	58109967	18.39	10.1226	5.30697	7.94125
11	58110703	58111109	407	*	407	58110917	Promoter (2-3kb)	11	58114027	58117258	3232	1	ENSMUSG00000020515	ENSMUST00000133923	Cnot8	-2918	58110917	21.59	10.9309	5.21454	8.73347
11	86500126	86500935	810	*	810	86500338	3' UTR	11	86502599	86511645	9047	2	ENSMUSG00000020516	ENSMUST00000149392	Rps6kb1	10710	86500338	18.39	10.1226	5.30697	7.94125
11	86540063	86540310	248	*	248	86540068	Intron (ENSMUST00000154617/ENSMUSG00000020516, intron 1 of 14)	11	86532772	86544765	11994	2	ENSMUSG00000020516	ENSMUST00000138810	Rps6kb1	4455	86540068	11.19	4.14638	3.04863	2.35244
11	86541958	86542214	257	*	257	86542079	Promoter (2-3kb)	11	86532772	86544765	11994	2	ENSMUSG00000020516	ENSMUST00000138810	Rps6kb1	2551	86542079	15.19	7.61818	4.43161	5.55532
11	86532084	86532377	294	*	294	86532187	Promoter (<=1kb)	11	86519644	86532840	13197	2	ENSMUSG00000020516	ENSMUST00000151748	Rps6kb1	463	86532187	12.79	5.34661	3.7751	3.43225
11	86543974	86544277	304	*	304	86544077	Promoter (<=1kb)	11	86532772	86544765	11994	2	ENSMUSG00000020516	ENSMUST00000138810	Rps6kb1	488	86544077	14.39	6.83306	4.21277	4.83617
14	48659831	48662739	2909	*	2909	48662171	Promoter (<=1kb)	14	48658916	48661932	3017	2	ENSMUSG00000021848	ENSMUST00000135279	Otx2	0	48662171	31.18	22.9723	8.80838	20.277
14	48665343	48665613	271	*	271	48665477	Promoter (<=1kb)	14	48661408	48665521	4114	2	ENSMUSG00000021848	ENSMUST00000119739	Otx2	0	48665477	13.59	6.07528	3.99394	4.1203
14	48665894	48666505	612	*	612	48666150	Promoter (<=1kb)	14	48661408	48665521	4114	2	ENSMUSG00000021848	ENSMUST00000119739	Otx2	-373	48666150	19.19	6.46191	3.3651	4.49514
11	57812679	57814733	2055	*	2055	57814058	Distal Intergenic	11	57801637	57810217	8581	1	ENSMUSG00000020519	ENSMUST00000020826	Sap30l	11042	57814058	21.59	12.825	6.18232	10.517
17	30621819	30622093	275	*	275	30621943	Promoter (2-3kb)	17	30624354	30875264	250911	1	ENSMUSG00000033826	ENSMUST00000170651	Dnah8	-2261	30621943	17.59	9.26428	5.08813	7.12261
3	20149996	20150684	689	*	689	20150154	Exon (ENSMUST00000118015/ENSMUSG00000019528, exon 4 of 7)	3	20122147	20155069	32923	2	ENSMUSG00000019528	ENSMUST00000184552	Gyg	4385	20150154	16.79	8.42906	4.86929	6.32725
3	20119088	20119463	376	*	376	20119288	Downstream (2-3kb)	3	20122556	20123543	988	2	ENSMUSG00000019528	ENSMUST00000135475	Gyg	4080	20119288	19.19	11.0028	5.5258	8.76508
3	20120024	20120360	337	*	337	20120228	Downstream (1-2kb)	3	20122556	20123543	988	2	ENSMUSG00000019528	ENSMUST00000135475	Gyg	3183	20120228	14.39	6.83306	4.21277	4.83617
14	47295841	47296575	735	*	735	47296386	Promoter (1-2kb)	14	47298266	47301370	3105	1	ENSMUSG00000021840	ENSMUST00000227941	Mapk1ip1l	-1691	47296386	16.79	8.42906	4.86929	6.32725
14	47310616	47310895	280	*	280	47310721	Promoter (<=1kb)	14	47310948	47314158	3211	1	ENSMUSG00000021840	ENSMUST00000228058	Mapk1ip1l	-53	47310721	15.99	5.31046	3.39843	3.4232
14	47298776	47300966	2191	*	2191	47299671	Promoter (<=1kb)	14	47298771	47310814	12044	1	ENSMUSG00000021840	ENSMUST00000227554	Mapk1ip1l	5	47299671	35.18	27.4312	9.90257	24.5895
14	47297904	47298425	522	*	522	47298043	Promoter (<=1kb)	14	47298266	47301370	3105	1	ENSMUSG00000021840	ENSMUST00000227941	Mapk1ip1l	0	47298043	17.59	9.26428	5.08813	7.12261
14	20339908	20340162	255	*	255	20340012	Intron (ENSMUST00000022344/ENSMUSG00000021810, intron 3 of 13)	14	20334799	20348050	13252	2	ENSMUSG00000021810	ENSMUST00000225487	Ecd	7888	20340012	14.39	6.83306	4.21277	4.83617
14	20347054	20348064	1011	*	1011	20347917	Promoter (<=1kb)	14	20334799	20348050	13252	2	ENSMUSG00000021810	ENSMUST00000225487	Ecd	0	20347917	29.59	7.55824	3.05855	5.54103
14	20388274	20389771	1498	*	1498	20388580	Promoter (<=1kb)	14	20384638	20388910	4273	2	ENSMUSG00000021811	ENSMUST00000022345	Dnajc9	0	20388580	23.99	14.7236	6.83884	12.3267
14	20477637	20477874	238	*	238	20477757	Promoter (2-3kb)	14	20458792	20479908	21117	2	ENSMUSG00000021814	ENSMUST00000224410	Anxa7	2034	20477757	16.79	8.42906	4.86929	6.32725
14	20480829	20481332	504	*	504	20480898	Promoter (<=1kb)	14	20455260	20480133	24874	2	ENSMUSG00000021814	ENSMUST00000065504	Anxa7	-696	20480898	11.99	4.64907	3.55626	2.7861
14	20478254	20480057	1804	*	1804	20479826	Promoter (<=1kb)	14	20455277	20479911	24635	2	ENSMUSG00000021814	ENSMUST00000224975	Anxa7	0	20479826	49.58	44.4184	13.8417	41.0758
17	36034762	36035359	598	*	598	36035215	Promoter (1-2kb)	17	36029976	36032855	2880	2	ENSMUSG00000067212	ENSMUST00000102678	H2-T23	-1907	36035215	10.39	3.98496	3.11858	2.20697
17	36030076	36030897	822	*	822	36030723	Promoter (1-2kb)	17	36029773	36032541	2769	2	ENSMUSG00000067212	ENSMUST00000174161	H2-T23	1644	36030723	12.79	5.34661	3.7751	3.43225
17	36031497	36031889	393	*	393	36031739	Promoter (<=1kb)	17	36029773	36032541	2769	2	ENSMUSG00000067212	ENSMUST00000174161	H2-T23	652	36031739	22.39	12.6839	5.84725	10.3958
17	36027456	36027708	253	*	253	36027607	Intron (ENSMUST00000173900/ENSMUSG00000092368, intron 1 of 1)	17	36029773	36032541	2769	2	ENSMUSG00000067212	ENSMUST00000174161	H2-T23	4833	36027607	15.99	7.1899	4.40668	5.17915
14	20546727	20547256	530	*	530	20546789	Promoter (<=1kb)	14	20499364	20546573	47210	2	ENSMUSG00000021816	ENSMUST00000159027	Ppp3cb	-154	20546789	18.39	6.83724	3.66975	4.84011
2	81847782	81848210	429	*	429	81848209	Distal Intergenic	2	82053222	82259879	206658	1	ENSMUSG00000070866	ENSMUST00000047527	Zfp804a	-205012	81848209	10.39	3.98496	3.11858	2.20697
2	81848525	81848933	409	*	409	81848617	Distal Intergenic	2	82053222	82259879	206658	1	ENSMUSG00000070866	ENSMUST00000047527	Zfp804a	-204289	81848617	15.19	7.61818	4.43161	5.55532
8	114398388	114398781	394	*	394	114398523	Distal Intergenic	8	114418086	114425846	7761	1	ENSMUSG00000008874	ENSMUST00000009018	Clec3a	-19305	114398523	15.99	3.2932	2.42745	1.60507
8	114400770	114401524	755	*	755	114401241	Distal Intergenic	8	114418086	114425846	7761	1	ENSMUSG00000008874	ENSMUST00000009018	Clec3a	-16562	114401241	19.19	11.0028	5.5258	8.76508
8	114399105	114399593	489	*	489	114399196	Distal Intergenic	8	114418086	114425846	7761	1	ENSMUSG00000008874	ENSMUST00000009018	Clec3a	-18493	114399196	18.39	10.1226	5.30697	7.94125
4	141600964	141601496	533	*	533	141601092	Promoter (<=1kb)	4	141589987	141600032	10046	2	ENSMUSG00000006219	ENSMUST00000147785	Fblim1	-932	141601092	20.79	11.9039	5.96348	9.63125
4	141600212	141600692	481	*	481	141600421	Promoter (<=1kb)	4	141589987	141600032	10046	2	ENSMUSG00000006219	ENSMUST00000147785	Fblim1	-180	141600421	30.39	21.8898	8.58954	19.2429
4	141594836	141595653	818	*	818	141595437	Promoter (<=1kb)	4	141590050	141596469	6420	2	ENSMUSG00000006219	ENSMUST00000137491	Fblim1	816	141595437	20.79	8.71601	4.35796	6.60646
4	141598574	141599822	1249	*	1249	141599442	Promoter (<=1kb)	4	141589298	141599835	10538	2	ENSMUSG00000006219	ENSMUST00000141518	Fblim1	13	141599442	66.37	67.2973	18.4373	63.3372
4	141574418	141577769	3352	*	3352	141575236	3' UTR	4	141590050	141596469	6420	2	ENSMUSG00000006219	ENSMUST00000137491	Fblim1	18700	141575236	48.78	40.6812	12.444	37.4501
4	141593650	141594305	656	*	656	141593843	Promoter (2-3kb)	4	141590050	141596469	6420	2	ENSMUSG00000006219	ENSMUST00000137491	Fblim1	2164	141593843	15.19	7.61818	4.43161	5.55532
4	141578190	141578500	311	*	311	141578343	Intron (ENSMUST00000006381/ENSMUSG00000006219, intron 8 of 8)	4	141590050	141596469	6420	2	ENSMUSG00000006219	ENSMUST00000137491	Fblim1	17969	141578343	11.99	4.64907	3.55626	2.7861
4	141592002	141593195	1194	*	1194	141592890	Intron (ENSMUST00000006381/ENSMUSG00000006219, intron 3 of 8)	4	141590050	141596469	6420	2	ENSMUSG00000006219	ENSMUST00000137491	Fblim1	3274	141592890	18.39	7.28745	3.8782	5.27392
4	141596389	141598238	1850	*	1850	141598045	Promoter (<=1kb)	4	141576062	141598224	22163	2	ENSMUSG00000006219	ENSMUST00000006381	Fblim1	0	141598045	40.78	33.2696	11.4344	30.2533
4	141365424	141366076	653	*	653	141365964	Promoter (2-3kb)	4	141368220	141384175	15956	1	ENSMUSG00000006218	ENSMUST00000006380	Fam131c	-2144	141365964	11.19	3.03847	2.4389	1.35848
4	141373101	141373374	274	*	274	141373212	Intron (ENSMUST00000006380/ENSMUSG00000006218, intron 1 of 6)	4	141368220	141384175	15956	1	ENSMUSG00000006218	ENSMUST00000006380	Fam131c	4881	141373212	16.79	8.42906	4.86929	6.32725
4	141362482	141363311	830	*	830	141363069	Distal Intergenic	4	141368220	141384175	15956	1	ENSMUSG00000006218	ENSMUST00000006380	Fam131c	-4909	141363069	18.39	10.1226	5.30697	7.94125
4	141448870	141449280	411	*	411	141449158	Intron (ENSMUST00000006377/ENSMUSG00000006215, intron 2 of 15)	4	141444706	141459329	14624	1	ENSMUSG00000006215	ENSMUST00000144899	Zbtb17	4164	141449158	13.59	6.07528	3.99394	4.1203
4	141443789	141444075	287	*	287	141443853	Promoter (<=1kb)	4	141444654	141467225	22572	1	ENSMUSG00000006215	ENSMUST00000006377	Zbtb17	-579	141443853	16.79	8.42906	4.86929	6.32725
4	141457845	141459346	1502	*	1502	141458851	Exon (ENSMUST00000144899/ENSMUSG00000006215, exon 3 of 3)	4	141463383	141465047	1665	1	ENSMUSG00000006215	ENSMUST00000142695	Zbtb17	-4037	141458851	32.78	24.068	9.24606	21.3419
4	141461996	141462589	594	*	594	141462017	Promoter (<=1kb)	4	141463383	141465047	1665	1	ENSMUSG00000006215	ENSMUST00000142695	Zbtb17	-794	141462017	14.39	6.83306	4.21277	4.83617
4	141455877	141456554	678	*	678	141456128	Intron (ENSMUST00000006377/ENSMUSG00000006215, intron 2 of 15)	4	141463383	141465047	1665	1	ENSMUSG00000006215	ENSMUST00000142695	Zbtb17	-6829	141456128	15.99	7.61818	4.65045	5.55532
4	141441579	141442706	1128	*	1128	141441876	Promoter (1-2kb)	4	141444654	141467225	22572	1	ENSMUSG00000006215	ENSMUST00000006377	Zbtb17	-1948	141441876	26.39	17.7017	7.49535	15.2044
4	141459682	141459966	285	*	285	141459945	Intron (ENSMUST00000006377/ENSMUSG00000006215, intron 2 of 15)	4	141463383	141465047	1665	1	ENSMUSG00000006215	ENSMUST00000142695	Zbtb17	-3417	141459945	11.19	4.64907	3.33742	2.7861
4	141449610	141449977	368	*	368	141449782	Intron (ENSMUST00000006377/ENSMUSG00000006215, intron 2 of 15)	4	141444706	141459329	14624	1	ENSMUSG00000006215	ENSMUST00000144899	Zbtb17	4904	141449782	18.39	10.1226	5.30697	7.94125
4	141450341	141450675	335	*	335	141450471	Intron (ENSMUST00000006377/ENSMUSG00000006215, intron 2 of 15)	4	141444706	141459329	14624	1	ENSMUSG00000006215	ENSMUST00000144899	Zbtb17	5635	141450471	17.59	8.44714	4.64784	6.34175
4	141405003	141405362	360	*	360	141405099	Promoter (<=1kb)	4	141404353	141405357	1005	2	ENSMUSG00000006216	ENSMUST00000135486	Clcnkb	0	141405099	18.39	10.1226	5.30697	7.94125
14	20785979	20786223	245	*	245	20786008	Intron (ENSMUST00000100837/ENSMUSG00000021820, intron 2 of 18)	14	20765944	20791158	25215	2	ENSMUSG00000021820	ENSMUST00000224566	Camk2g	4935	20786008	11.19	4.64907	3.33742	2.7861
14	20737138	20737395	258	*	258	20737314	Promoter (1-2kb)	14	20736648	20739367	2720	2	ENSMUSG00000021820	ENSMUST00000225328	Camk2g	1972	20737314	15.19	7.61818	4.43161	5.55532
14	20786512	20786933	422	*	422	20786774	Intron (ENSMUST00000100837/ENSMUSG00000021820, intron 2 of 18)	14	20765944	20791158	25215	2	ENSMUSG00000021820	ENSMUST00000224566	Camk2g	4225	20786774	19.99	6.46191	3.49837	4.49514
14	20774020	20774669	650	*	650	20774326	Intron (ENSMUST00000100837/ENSMUSG00000021820, intron 3 of 18)	14	20760165	20765509	5345	2	ENSMUSG00000021820	ENSMUST00000224245	Camk2g	-8511	20774326	14.39	6.83306	4.21277	4.83617
14	20760229	20760536	308	*	308	20760507	Exon (ENSMUST00000100837/ENSMUSG00000021820, exon 11 of 19)	14	20741430	20764252	22823	2	ENSMUSG00000021820	ENSMUST00000225463	Camk2g	3716	20760507	11.19	4.14638	3.04863	2.35244
14	20845621	20845983	363	*	363	20845764	Distal Intergenic	14	20836724	20842519	5796	1	ENSMUSG00000021822	ENSMUST00000224141	Plau	8897	20845764	20.79	7.09102	3.63163	5.08266
16	20610455	20611384	930	*	930	20610656	Promoter (<=1kb)	16	20605451	20610768	5318	2	ENSMUSG00000033809	ENSMUST00000045918	Alg3	0	20610656	23.99	14.0424	6.48035	11.6946
14	20928530	20929049	520	*	520	20928912	Promoter (<=1kb)	14	20929398	20998781	69384	1	ENSMUSG00000021823	ENSMUST00000226113	Vcl	-349	20928912	26.39	11.2515	4.56451	9.00876
14	20968369	20968623	255	*	255	20968414	Intron (ENSMUST00000226113/ENSMUSG00000021823, intron 2 of 7)	14	20929398	21033676	104279	1	ENSMUSG00000021823	ENSMUST00000022369	Vcl	38971	20968414	13.59	4.96257	3.36873	3.0862
14	21051140	21053522	2383	*	2383	21052011	Promoter (<=1kb)	14	21031442	21052450	21009	2	ENSMUSG00000021824	ENSMUST00000154460	Ap3m1	0	21052011	62.37	55.7907	14.6282	52.1484
14	21048221	21048812	592	*	592	21048363	Intron (ENSMUST00000154460/ENSMUSG00000021824, intron 1 of 8)	14	21040987	21052077	11091	2	ENSMUSG00000021824	ENSMUST00000148886	Ap3m1	3265	21048363	16.79	7.02437	4.10706	5.01742
14	21047574	21047922	349	*	349	21047735	Intron (ENSMUST00000154460/ENSMUSG00000021824, intron 1 of 8)	14	21040987	21052077	11091	2	ENSMUSG00000021824	ENSMUST00000148886	Ap3m1	4155	21047735	11.99	4.64907	3.55626	2.7861
6	48443496	48444030	535	*	535	48443778	Promoter (<=1kb)	6	48427697	48444036	16340	2	ENSMUSG00000068551	ENSMUST00000114566	Zfp467	6	48443778	30.39	14.3451	5.23085	11.9895
6	48438742	48439034	293	*	293	48438796	3' UTR	6	48427697	48444036	16340	2	ENSMUSG00000068551	ENSMUST00000114566	Zfp467	5002	48438796	12.79	3.5627	2.75874	1.8261
6	48444673	48445061	389	*	389	48444840	Promoter (<=1kb)	6	48436613	48445084	8472	2	ENSMUSG00000068551	ENSMUST00000114559	Zfp467	23	48444840	23.19	14.7236	6.62	12.3267
1	64689872	64690597	726	*	726	64690500	Promoter (<=1kb)	1	64690455	64725644	35190	1	ENSMUSG00000070871	ENSMUST00000114077	Ccnyl1	0	64690500	20.79	11.9039	5.96348	9.63125
2	120403255	120405499	2245	*	2245	120404347	Promoter (<=1kb)	2	120355312	120404069	48758	2	ENSMUSG00000033808	ENSMUST00000090042	Tmem87a	0	120404347	39.18	24.4504	7.60424	21.7187
11	62548156	62552275	4120	*	4120	62550894	Promoter (<=1kb)	11	62551171	62553213	2043	1	ENSMUSG00000019505	ENSMUST00000019649	Ubb	0	62550894	119.94	74.4899	9.30317	70.3462
11	62552702	62556326	3625	*	3625	62554463	Promoter (1-2kb)	11	62551676	62552853	1178	1	ENSMUSG00000019505	ENSMUST00000136938	Ubb	1026	62554463	47.98	26.2919	6.99664	23.5022
11	62558807	62559146	340	*	340	62559143	Distal Intergenic	11	62551676	62552853	1178	1	ENSMUSG00000019505	ENSMUST00000136938	Ubb	7131	62559143	11.19	4.64907	3.33742	2.7861
7	130949201	130949606	406	*	406	130949443	Intron (ENSMUST00000150717/ENSMUSG00000006205, intron 1 of 3)	7	130943489	130985660	42172	1	ENSMUSG00000006205	ENSMUST00000153290	Htra1	5712	130949443	19.99	10.0802	5.24755	7.91978
7	46957392	46958467	1076	*	1076	46958215	Promoter (<=1kb)	7	46945231	46958462	13232	2	ENSMUSG00000043262	ENSMUST00000210227	Uevld	0	46958215	36.78	28.5764	10.3402	25.7051
18	36765871	36766601	731	*	731	36766006	Promoter (<=1kb)	18	36763671	36766214	2544	2	ENSMUSG00000044595	ENSMUST00000155827	Dnd1	0	36766006	17.59	9.26428	5.08813	7.12261
18	36763953	36764258	306	*	306	36764006	Promoter (1-2kb)	18	36763673	36766198	2526	2	ENSMUSG00000044595	ENSMUST00000061522	Dnd1	1940	36764006	12.79	5.34661	3.7751	3.43225
11	3648848	3649095	248	*	248	3649011	Promoter (<=1kb)	11	3646840	3649042	2203	2	ENSMUSG00000056579	ENSMUST00000182330	Tug1	0	3649011	26.39	11.2515	4.56451	9.00876
11	3646333	3648587	2255	*	2255	3648189	Promoter (<=1kb)	11	3639785	3647536	7752	2	ENSMUSG00000056579	ENSMUST00000132077	Tug1	0	3648189	47.98	26.2919	6.99664	23.5022
4	133666088	133667173	1086	*	1086	133666256	Intron (ENSMUST00000062118/ENSMUSG00000043257, intron 2 of 3)	4	133660387	133672647	12261	2	ENSMUSG00000043257	ENSMUST00000062118	Pigv	5474	133666256	22.39	13.7652	6.40116	11.4207
4	133675930	133677068	1139	*	1139	133676059	Downstream (1-2kb)	4	133668757	133672647	3891	2	ENSMUSG00000043257	ENSMUST00000151837	Pigv	-3283	133676059	33.58	19.6848	6.9167	17.1209
4	133685187	133685792	606	*	606	133685644	Exon (ENSMUST00000105897/ENSMUSG00000007880, exon 18 of 20)	4	133668757	133672647	3891	2	ENSMUSG00000043257	ENSMUST00000151837	Pigv	-12540	133685644	15.99	7.61818	4.65045	5.55532
4	133690150	133690668	519	*	519	133690398	Exon (ENSMUST00000138473/ENSMUSG00000007880, exon 10 of 10)	4	133668757	133672647	3891	2	ENSMUSG00000043257	ENSMUST00000151837	Pigv	-17503	133690398	14.39	6.83306	4.21277	4.83617
4	133680394	133681996	1603	*	1603	133681659	Exon (ENSMUST00000105897/ENSMUSG00000007880, exon 20 of 20)	4	133668757	133672647	3891	2	ENSMUSG00000043257	ENSMUST00000151837	Pigv	-7747	133681659	19.19	11.0028	5.5258	8.76508
4	133679133	133680061	929	*	929	133679709	3' UTR	4	133668757	133672647	3891	2	ENSMUSG00000043257	ENSMUST00000151837	Pigv	-6486	133679709	16.79	7.66459	4.44794	5.59804
4	133669406	133673576	4171	*	4171	133672910	Promoter (<=1kb)	4	133660387	133672647	12261	2	ENSMUSG00000043257	ENSMUST00000062118	Pigv	0	133672910	74.36	65.6011	14.9353	61.6909
4	133664128	133665832	1705	*	1705	133665146	Exon (ENSMUST00000062118/ENSMUSG00000043257, exon 3 of 4)	4	133660387	133672647	12261	2	ENSMUSG00000043257	ENSMUST00000062118	Pigv	6815	133665146	24.79	14.5125	6.44696	12.1526
4	133693679	133694120	442	*	442	133693752	Exon (ENSMUST00000105897/ENSMUSG00000007880, exon 8 of 20)	4	133668757	133672647	3891	2	ENSMUSG00000043257	ENSMUST00000151837	Pigv	-21032	133693752	16.79	8.42906	4.86929	6.32725
4	133673956	133675652	1697	*	1697	133675410	Promoter (1-2kb)	4	133668757	133672647	3891	2	ENSMUSG00000043257	ENSMUST00000151837	Pigv	-1309	133675410	31.98	20.0057	7.5725	17.4239
4	133687735	133688884	1150	*	1150	133688569	Intron (ENSMUST00000105897/ENSMUSG00000007880, intron 12 of 19)	4	133668757	133672647	3891	2	ENSMUSG00000043257	ENSMUST00000151837	Pigv	-15088	133688569	24.79	15.6997	7.05767	13.2703
4	133682473	133682936	464	*	464	133682775	Intron (ENSMUST00000105897/ENSMUSG00000007880, intron 19 of 19)	4	133668757	133672647	3891	2	ENSMUSG00000043257	ENSMUST00000151837	Pigv	-9826	133682775	13.59	6.07528	3.99394	4.1203
4	133686319	133686896	578	*	578	133686759	Exon (ENSMUST00000105897/ENSMUSG00000007880, exon 15 of 20)	4	133668757	133672647	3891	2	ENSMUSG00000043257	ENSMUST00000151837	Pigv	-13672	133686759	20.79	11.9039	5.96348	9.63125
4	133691894	133692428	535	*	535	133692190	Intron (ENSMUST00000105897/ENSMUSG00000007880, intron 10 of 19)	4	133668757	133672647	3891	2	ENSMUSG00000043257	ENSMUST00000151837	Pigv	-19247	133692190	15.19	5.31046	3.23851	3.4232
8	105294993	105296579	1587	*	1587	105295998	Promoter (<=1kb)	8	105289924	105296098	6175	2	ENSMUSG00000043251	ENSMUST00000057855	Exoc3l	0	105295998	37.58	23.5306	7.71631	20.8238
4	15289576	15289826	251	*	251	15289678	Distal Intergenic	4	15265831	15286753	20923	1	ENSMUSG00000043252	ENSMUST00000062684	Tmem64	23745	15289678	14.39	5.77387	3.63315	3.85112
4	15266310	15270314	4005	*	4005	15266609	Promoter (<=1kb)	4	15265831	15286753	20923	1	ENSMUSG00000043252	ENSMUST00000062684	Tmem64	479	15266609	51.97	46.9952	14.4982	43.5767
4	15246669	15248064	1396	*	1396	15247297	Distal Intergenic	4	15265831	15286753	20923	1	ENSMUSG00000043252	ENSMUST00000062684	Tmem64	-17767	15247297	38.38	30.9011	10.7779	27.9595
4	15242866	15243373	508	*	508	15243166	Distal Intergenic	4	15265831	15286753	20923	1	ENSMUSG00000043252	ENSMUST00000062684	Tmem64	-22458	15243166	63.17	63.1095	17.5619	59.2486
4	15276685	15277042	358	*	358	15276893	Intron (ENSMUST00000062684/ENSMUSG00000043252, intron 1 of 2)	4	15265831	15286753	20923	1	ENSMUSG00000043252	ENSMUST00000062684	Tmem64	10854	15276893	10.39	3.98496	3.11858	2.20697
4	15243990	15245346	1357	*	1357	15244197	Distal Intergenic	4	15265831	15286753	20923	1	ENSMUSG00000043252	ENSMUST00000062684	Tmem64	-20485	15244197	35.98	27.4312	10.1214	24.5895
4	15233500	15236139	2640	*	2640	15234647	Distal Intergenic	4	15265831	15286753	20923	1	ENSMUSG00000043252	ENSMUST00000062684	Tmem64	-29692	15234647	29.59	20.8211	8.3707	18.2102
4	15248609	15248896	288	*	288	15248788	Distal Intergenic	4	15265831	15286753	20923	1	ENSMUSG00000043252	ENSMUST00000062684	Tmem64	-16935	15248788	26.39	17.7017	7.49535	15.2044
4	15274796	15275087	292	*	292	15275071	Intron (ENSMUST00000062684/ENSMUSG00000043252, intron 1 of 2)	4	15265831	15286753	20923	1	ENSMUSG00000043252	ENSMUST00000062684	Tmem64	8965	15275071	15.19	7.61818	4.43161	5.55532
4	15284397	15284852	456	*	456	15284498	3' UTR	4	15265831	15286753	20923	1	ENSMUSG00000043252	ENSMUST00000062684	Tmem64	18566	15284498	12.79	4.8651	3.49102	2.99073
4	15249330	15250231	902	*	902	15249591	Distal Intergenic	4	15265831	15286753	20923	1	ENSMUSG00000043252	ENSMUST00000062684	Tmem64	-15600	15249591	42.38	35.6799	11.8721	32.5973
4	15270826	15271251	426	*	426	15271075	Intron (ENSMUST00000062684/ENSMUSG00000043252, intron 1 of 2)	4	15265831	15286753	20923	1	ENSMUSG00000043252	ENSMUST00000062684	Tmem64	4995	15271075	15.99	7.61818	4.65045	5.55532
4	15279881	15280339	459	*	459	15280160	Intron (ENSMUST00000062684/ENSMUSG00000043252, intron 1 of 2)	4	15265831	15286753	20923	1	ENSMUSG00000043252	ENSMUST00000062684	Tmem64	14050	15280160	11.99	4.34612	3.36984	2.5444
4	15280723	15281551	829	*	829	15281059	Exon (ENSMUST00000062684/ENSMUSG00000043252, exon 2 of 3)	4	15265831	15286753	20923	1	ENSMUSG00000043252	ENSMUST00000062684	Tmem64	14892	15281059	15.99	5.31046	3.39843	3.4232
4	15265135	15265564	430	*	430	15265414	Promoter (<=1kb)	4	15265831	15286753	20923	1	ENSMUSG00000043252	ENSMUST00000062684	Tmem64	-267	15265414	24.79	11.8043	5.15757	9.55033
4	15245594	15246117	524	*	524	15245779	Distal Intergenic	4	15265831	15286753	20923	1	ENSMUSG00000043252	ENSMUST00000062684	Tmem64	-19714	15245779	23.19	14.7236	6.62	12.3267
1	171150042	171151581	1540	*	1540	171150273	Promoter (<=1kb)	1	171150711	171161130	10420	1	ENSMUSG00000056569	ENSMUST00000070758	Mpz	0	171150273	30.39	8.10064	3.13851	6.02447
6	72857475	72857810	336	*	336	72857626	Promoter (1-2kb)	6	72848236	72858894	10659	2	ENSMUSG00000055239	ENSMUST00000203431	Kcmf1	1084	72857626	15.19	7.61818	4.43161	5.55532
6	72828463	72828931	469	*	469	72828629	Distal Intergenic	6	72846370	72849413	3044	2	ENSMUSG00000055239	ENSMUST00000203004	Kcmf1	20482	72828629	29.59	20.8211	8.3707	18.2102
6	72853604	72854302	699	*	699	72854217	Intron (ENSMUST00000068697/ENSMUSG00000055239, intron 3 of 6)	6	72846370	72849413	3044	2	ENSMUSG00000055239	ENSMUST00000203004	Kcmf1	-4191	72854217	15.99	6.72989	4.1505	4.75707
6	72868305	72868596	292	*	292	72868453	Intron (ENSMUST00000068697/ENSMUSG00000055239, intron 1 of 6)	6	72848236	72858894	10659	2	ENSMUSG00000055239	ENSMUST00000203431	Kcmf1	-9411	72868453	13.59	4.96257	3.36873	3.0862
6	72854690	72854996	307	*	307	72854725	Intron (ENSMUST00000068697/ENSMUSG00000055239, intron 3 of 6)	6	72848236	72858894	10659	2	ENSMUSG00000055239	ENSMUST00000203431	Kcmf1	3898	72854725	9.6	3.35691	2.89974	1.63262
6	72839667	72845191	5525	*	5525	72844169	3' UTR	6	72846370	72849413	3044	2	ENSMUSG00000055239	ENSMUST00000203004	Kcmf1	4222	72844169	32.78	24.068	9.24606	21.3419
6	72898500	72898968	469	*	469	72898637	Promoter (<=1kb)	6	72849444	72899083	49640	2	ENSMUSG00000055239	ENSMUST00000204708	Kcmf1	115	72898637	19.19	11.0028	5.5258	8.76508
6	72900328	72903630	3303	*	3303	72900824	Promoter (<=1kb)	6	72841114	72899979	58866	2	ENSMUSG00000055239	ENSMUST00000068697	Kcmf1	-349	72900824	46.38	40.6182	12.9663	37.3902
6	72861580	72862950	1371	*	1371	72862541	Promoter (2-3kb)	6	72848236	72858894	10659	2	ENSMUSG00000055239	ENSMUST00000203431	Kcmf1	-2686	72862541	20.79	11.9039	5.96348	9.63125
6	72852025	72853107	1083	*	1083	72852451	Promoter (2-3kb)	6	72846370	72849413	3044	2	ENSMUSG00000055239	ENSMUST00000203004	Kcmf1	-2612	72852451	15.99	6.9063	4.24804	4.9017
6	72925945	72926698	754	*	754	72926557	Distal Intergenic	6	72841114	72899979	58866	2	ENSMUSG00000055239	ENSMUST00000068697	Kcmf1	-25966	72926557	20.79	10.6858	5.32237	8.49424
5	24733943	24734481	539	*	539	24734051	Distal Intergenic	5	24711738	24730727	18990	2	ENSMUSG00000055235	ENSMUST00000068693	Wdr86	-3216	24734051	14.39	4.70046	3.07859	2.83337
5	24720812	24721086	275	*	275	24721059	Intron (ENSMUST00000068693/ENSMUSG00000055235, intron 2 of 5)	5	24712638	24715581	2944	2	ENSMUSG00000055235	ENSMUST00000127320	Wdr86	-5231	24721059	10.39	3.53412	2.84873	1.80027
11	6062767	6063187	421	*	421	6063136	Promoter (2-3kb)	11	5971735	6065538	93804	2	ENSMUSG00000057897	ENSMUST00000101585	Camk2b	2351	6063136	12.79	3.5627	2.75874	1.8261
11	6037273	6037517	245	*	245	6037360	Intron (ENSMUST00000109813/ENSMUSG00000057897, intron 1 of 20)	11	5971735	6065538	93804	2	ENSMUSG00000057897	ENSMUST00000101585	Camk2b	28021	6037360	17.59	9.26428	5.08813	7.12261
7	12812003	12812279	277	*	277	12812009	Intron (ENSMUST00000108546/ENSMUSG00000057894, intron 1 of 3)	7	12806073	12808075	2003	2	ENSMUSG00000057894	ENSMUST00000129647	Zfp329	-3928	12812009	10.39	3.98496	3.11858	2.20697
10	70438868	70439110	243	*	243	70438922	Promoter (1-2kb)	10	70440481	70500635	60155	1	ENSMUSG00000043259	ENSMUST00000218542	Fam13c	-1371	70438922	9.6	3.34228	2.89047	1.63262
10	70441488	70443305	1818	*	1818	70443072	Promoter (<=1kb)	10	70440926	70558731	117806	1	ENSMUSG00000043259	ENSMUST00000062883	Fam13c	562	70443072	31.98	17.8356	6.59686	15.334
10	70439553	70440450	898	*	898	70439733	Promoter (<=1kb)	10	70440481	70500635	60155	1	ENSMUSG00000043259	ENSMUST00000218542	Fam13c	-31	70439733	23.99	11.0053	4.99765	8.76508
8	71595738	71596053	316	*	316	71595925	Promoter (1-2kb)	8	71597648	71607936	10289	1	ENSMUSG00000043243	ENSMUST00000143662	Niban3	-1595	71595925	19.19	11.0028	5.5258	8.76508
8	71603175	71603449	275	*	275	71603356	Promoter (<=1kb)	8	71602351	71607924	5574	1	ENSMUSG00000043243	ENSMUST00000127285	Niban3	824	71603356	11.99	4.14638	3.24853	2.35244
11	70666806	70668676	1871	*	1871	70668381	Promoter (<=1kb)	11	70664003	70669218	5216	2	ENSMUSG00000018287	ENSMUST00000137691	Spag7	542	70668381	51.97	46.9952	14.4982	43.5767
11	70669036	70671927	2892	*	2892	70669829	Promoter (<=1kb)	11	70663771	70669416	5646	2	ENSMUSG00000018287	ENSMUST00000018431	Spag7	0	70669829	77.56	79.1246	19.6405	74.8758
12	30911084	30911514	431	*	431	30911369	Promoter (<=1kb)	12	30904721	30911549	6829	2	ENSMUSG00000044573	ENSMUST00000222791	Acp1	35	30911369	23.99	11.0053	4.99765	8.76508
11	70525397	70526376	980	*	980	70525549	Promoter (<=1kb)	11	70526110	70527193	1084	1	ENSMUSG00000018286	ENSMUST00000148535	Psmb6	0	70525549	35.18	27.4312	9.90257	24.5895
11	70524572	70524982	411	*	411	70524813	Promoter (<=1kb)	11	70525367	70526424	1058	1	ENSMUSG00000018286	ENSMUST00000145503	Psmb6	-385	70524813	31.18	22.9723	8.80838	20.277
2	6070897	6071505	609	*	609	6071343	Distal Intergenic	2	6050427	6055502	5076	1	ENSMUSG00000043241	ENSMUST00000144901	Upf2	20470	6071343	25.59	16.6926	7.27651	14.2316
2	6059845	6060377	533	*	533	6060222	Distal Intergenic	2	6050427	6055502	5076	1	ENSMUSG00000043241	ENSMUST00000144901	Upf2	9418	6060222	21.59	12.825	6.18232	10.517
2	6060627	6061009	383	*	383	6060738	Distal Intergenic	2	6050427	6055502	5076	1	ENSMUSG00000043241	ENSMUST00000144901	Upf2	10200	6060738	21.59	12.825	6.18232	10.517
[truncated: 39,646 more rows]
