# Supplementary material for: Abnormal transcriptome-wide DNA demethylation induced by folate deficiency causes neural tube defects
Source: Front Genet. 2022 Sep 19;13:987210. doi: 10.3389/fgene.2022.987210 (PMC9529027; doi:10.3389/fgene.2022.987210)
Supplement: Supplementary file 6 [file DataSheet1.zip › supplementary table 16-33/S27 annoTable_H3K27-4_vs_H3K27-4-input_peaks.xlsx]

## Sheet: sheet1
S27 annoTable_H3K27-4_vs_H3K27-4-input_peaks
seqnames	start	end	width	strand	id	score	annotation	geneChr	geneStart	geneEnd	geneLength	geneStrand	AccId	transcriptId	Mouse gene name	distanceToTSS	abs_summit	pileup	(-log10(pvalue)	fold_enrichment	(-log10(qvalue)
8	69753722	69754086	365	*	365	69754056	Intron (ENSMUST00000149782/ENSMUSG00000092544, intron 4 of 5)	8	69742957	69749970	7014	2	ENSMUSG00000092260	ENSMUST00000154063	Zfp963	-3752	69754056	9	3.97054	3.10924	2.01775
8	69755858	69756481	624	*	624	69756150	Intron (ENSMUST00000149782/ENSMUSG00000092544, intron 4 of 5)	8	69742957	69749970	7014	2	ENSMUSG00000092260	ENSMUST00000154063	Zfp963	-5888	69756150	17	11.3703	6.09274	8.79389
8	69756870	69757194	325	*	325	69756943	Intron (ENSMUST00000149782/ENSMUSG00000092544, intron 4 of 5)	8	69742957	69749970	7014	2	ENSMUSG00000092260	ENSMUST00000154063	Zfp963	-6900	69756943	12	7.77809	4.99677	5.41629
8	69749380	69750350	971	*	971	69749915	Promoter (<=1kb)	8	69741639	69749962	8324	2	ENSMUSG00000092260	ENSMUST00000130458	Zfp963	0	69749915	26	11.3977	4.55702	8.82065
4	56934502	56934850	349	*	349	56934785	Intron (ENSMUST00000068792/ENSMUSG00000055296, intron 3 of 17)	4	56879876	56937897	58022	2	ENSMUSG00000055296	ENSMUST00000125082	Tmem245	3047	56934785	7	3.17903	2.81013	1.35522
4	56946421	56946904	484	*	484	56946548	Promoter (<=1kb)	4	56880247	56947411	67165	2	ENSMUSG00000055296	ENSMUST00000107609	Tmem245	507	56946548	9	5.14225	3.84367	3.01283
4	56933346	56933628	283	*	283	56933433	Intron (ENSMUST00000068792/ENSMUSG00000055296, intron 3 of 17)	4	56879876	56937897	58022	2	ENSMUSG00000055296	ENSMUST00000125082	Tmem245	4269	56933433	10	5.17291	3.72334	3.03627
4	56931276	56931742	467	*	467	56931581	Intron (ENSMUST00000068792/ENSMUSG00000055296, intron 3 of 17)	4	56879876	56937897	58022	2	ENSMUSG00000055296	ENSMUST00000125082	Tmem245	6155	56931581	10	5.98495	4.22803	3.76782
4	56953245	56953649	405	*	405	56953384	Distal Intergenic	4	56866923	56947437	80515	2	ENSMUSG00000055296	ENSMUST00000068792	Tmem245	-5808	56953384	12	7.77809	4.99677	5.41629
11	60864761	60865419	659	*	659	60865143	3' UTR	11	60864987	60878787	13801	2	ENSMUSG00000043284	ENSMUST00000155031	Tmem11	13368	60865143	9	5.14225	3.84367	3.01283
11	60886047	60886809	763	*	763	60886406	Exon (ENSMUST00000181687/ENSMUSG00000097747, exon 2 of 2)	11	60864452	60879272	14821	2	ENSMUSG00000043284	ENSMUST00000062677	Tmem11	-6775	60886406	14	9.69795	5.7655	7.20635
11	60878905	60880728	1824	*	1824	60879276	Promoter (<=1kb)	11	60864452	60879038	14587	2	ENSMUSG00000043284	ENSMUST00000168218	Tmem11	0	60879276	52	42.7839	11.9907	38.9916
11	60877781	60878400	620	*	620	60878261	Promoter (<=1kb)	11	60864987	60878787	13801	2	ENSMUSG00000043284	ENSMUST00000155031	Tmem11	387	60878261	21	13.5292	6.38993	10.8337
X	160132856	160133128	273	*	273	160132972	Intron (ENSMUST00000033662/ENSMUSG00000031299, intron 2 of 10)	20	160127291	160128965	1675	2	ENSMUSG00000031299	ENSMUST00000156531	Pdha1	-3891	160132972	9	5.14225	3.84367	3.01283
X	160135408	160135949	542	*	542	160135740	Promoter (2-3kb)	20	160129288	160138309	9022	2	ENSMUSG00000031299	ENSMUST00000126440	Pdha1	2360	160135740	18	13.8576	7.30296	11.1294
X	160133635	160134010	376	*	376	160133819	Intron (ENSMUST00000033662/ENSMUSG00000031299, intron 1 of 10)	20	160129288	160138309	9022	2	ENSMUSG00000031299	ENSMUST00000126440	Pdha1	4299	160133819	12	7.77809	4.99677	5.41629
X	160138244	160139525	1282	*	1282	160138675	Promoter (<=1kb)	20	160122209	160138413	16205	2	ENSMUSG00000031299	ENSMUST00000033662	Pdha1	0	160138675	22	18.3729	8.84043	15.4363
X	160136398	160137942	1545	*	1545	160137548	Promoter (<=1kb)	20	160129288	160138309	9022	2	ENSMUSG00000031299	ENSMUST00000126440	Pdha1	367	160137548	21	17.2144	8.45606	14.3269
X	160134724	160134994	271	*	271	160134756	Intron (ENSMUST00000033662/ENSMUSG00000031299, intron 1 of 10)	20	160129288	160138309	9022	2	ENSMUSG00000031299	ENSMUST00000126440	Pdha1	3315	160134756	8	4.33971	3.4593	2.30422
11	60355464	60355883	420	*	420	60355562	Promoter (2-3kb)	11	60353380	60394333	40954	1	ENSMUSG00000056598	ENSMUST00000108722	Drc3	2084	60355562	12	7.77809	4.99677	5.41629
11	60382983	60383457	475	*	475	60383290	Intron (ENSMUST00000108723/ENSMUSG00000056598, intron 9 of 13)	11	60353380	60394333	40954	1	ENSMUSG00000056598	ENSMUST00000108722	Drc3	29603	60383290	9	3.63524	2.90451	1.70759
11	60354049	60354561	513	*	513	60354079	Promoter (<=1kb)	11	60353380	60394333	40954	1	ENSMUSG00000056598	ENSMUST00000108722	Drc3	669	60354079	10	5.98495	4.22803	3.76782
X	101084628	101085499	872	*	872	101084798	Promoter (<=1kb)	20	101079210	101085405	6196	2	ENSMUSG00000031297	ENSMUST00000138162	Slc7a3	0	101084798	27	20.7351	8.70588	17.7035
X	101082283	101082762	480	*	480	101082358	Promoter (<=1kb)	20	101081758	101082459	702	2	ENSMUSG00000031297	ENSMUST00000151922	Slc7a3	0	101082358	13	8.72327	5.38113	6.29355
X	101087756	101088087	332	*	332	101088035	Promoter (1-2kb)	20	101079222	101086020	6799	2	ENSMUSG00000031297	ENSMUST00000113710	Slc7a3	-1736	101088035	9	5.14225	3.84367	3.01283
X	101085801	101086235	435	*	435	101085978	Promoter (<=1kb)	20	101079222	101086020	6799	2	ENSMUSG00000031297	ENSMUST00000113710	Slc7a3	0	101085978	13	8.72327	5.38113	6.29355
X	101083394	101083727	334	*	334	101083539	Promoter (<=1kb)	20	101079806	101084181	4376	2	ENSMUSG00000031297	ENSMUST00000126282	Slc7a3	454	101083539	13	8.72327	5.38113	6.29355
X	160502154	160502812	659	*	659	160502325	Promoter (<=1kb)	20	160502166	160591141	88976	1	ENSMUSG00000031295	ENSMUST00000112377	Phka2	0	160502325	17	12.7815	6.9186	10.1128
4	133491314	133491726	413	*	413	133491469	3' UTR	4	133491118	133497719	6602	2	ENSMUSG00000056596	ENSMUST00000123169	Trnp1	5993	133491469	8	3.96392	3.21705	2.0124
X	147536780	147537187	408	*	408	147536912	Intron (ENSMUST00000136789/ENSMUSG00000031290, intron 1 of 20)	20	147470387	147554050	83664	2	ENSMUSG00000031290	ENSMUST00000112819	Lrch2	16863	147536912	14	9.69795	5.7655	7.20635
X	147537490	147537747	258	*	258	147537733	Intron (ENSMUST00000136789/ENSMUSG00000031290, intron 1 of 20)	20	147470387	147554050	83664	2	ENSMUSG00000031290	ENSMUST00000112819	Lrch2	16303	147537733	8	4.33971	3.4593	2.30422
5	137122561	137123052	492	*	492	137122643	Distal Intergenic	5	137114024	137116209	2186	2	ENSMUSG00000043279	ENSMUST00000152207	Trim56	-6352	137122643	10	5.98495	4.22803	3.76782
5	137115204	137116444	1241	*	1241	137116192	Promoter (<=1kb)	5	137105644	137116207	10564	2	ENSMUSG00000043279	ENSMUST00000054384	Trim56	0	137116192	21	17.2144	8.45606	14.3269
13	58912234	58913282	1049	*	1049	58912379	Intron (ENSMUST00000225488/ENSMUSG00000055254, intron 12 of 17)	13	58871735	58986149	114415	1	ENSMUSG00000055254	ENSMUST00000223636	Ntrk2	40499	58912379	25	21.9557	9.99353	18.8652
13	58914453	58914877	425	*	425	58914556	Intron (ENSMUST00000225488/ENSMUSG00000055254, intron 12 of 17)	13	58871735	58986149	114415	1	ENSMUSG00000055254	ENSMUST00000223636	Ntrk2	42718	58914556	12	7.77809	4.99677	5.41629
13	58953421	58954681	1261	*	1261	58953920	Intron (ENSMUST00000225488/ENSMUSG00000055254, intron 12 of 17)	13	58871735	58986149	114415	1	ENSMUSG00000055254	ENSMUST00000223636	Ntrk2	81686	58953920	14	9.69795	5.7655	7.20635
13	58904626	58906725	2100	*	2100	58905772	Intron (ENSMUST00000225488/ENSMUSG00000055254, intron 12 of 17)	13	58871735	58986149	114415	1	ENSMUSG00000055254	ENSMUST00000223636	Ntrk2	32891	58905772	29	26.959	11.531	23.6749
13	58955039	58955805	767	*	767	58955154	Intron (ENSMUST00000225488/ENSMUSG00000055254, intron 12 of 17)	13	58871735	58986149	114415	1	ENSMUSG00000055254	ENSMUST00000223636	Ntrk2	83304	58955154	13	8.72327	5.38113	6.29355
13	58911090	58911975	886	*	886	58911786	Intron (ENSMUST00000225488/ENSMUSG00000055254, intron 12 of 17)	13	58871735	58986149	114415	1	ENSMUSG00000055254	ENSMUST00000223636	Ntrk2	39355	58911786	20	16.0751	8.0717	13.239
7	3288815	3295831	7017	*	7017	3290832	Promoter (<=1kb)	7	3289080	3298285	9206	1	ENSMUSG00000068566	ENSMUST00000203328	Myadm	0	3290832	55	59.3895	18.9552	55.1382
7	3297055	3297548	494	*	494	3297389	Exon (ENSMUST00000203328/ENSMUSG00000068566, exon 3 of 3)	7	3293094	3299322	6229	1	ENSMUSG00000068566	ENSMUST00000164553	Myadm	3961	3297389	16	6.03324	3.44134	3.81436
11	46047900	46048391	492	*	492	46048070	Downstream (2-3kb)	11	46051354	46052311	958	2	ENSMUSG00000069899	ENSMUST00000093169	Gm12166	3920	46048070	15	10.7003	6.14987	8.14965
14	31204205	31206661	2457	*	2457	31206405	Promoter (<=1kb)	14	31185690	31206700	21011	2	ENSMUSG00000021910	ENSMUST00000165981	Nisch	39	31206405	36	21.1975	6.85534	18.1433
14	31184797	31185052	256	*	256	31184951	Promoter (<=1kb)	14	31183513	31184949	1437	2	ENSMUSG00000021910	ENSMUST00000164000	Nisch	0	31184951	9	4.17108	3.23301	2.20843
14	31171460	31171730	271	*	271	31171604	Promoter (1-2kb)	14	31172014	31173728	1715	2	ENSMUSG00000021910	ENSMUST00000167449	Nisch	1998	31171604	17	8.54705	4.55125	6.15426
14	31010602	31010939	338	*	338	31010927	Promoter (<=1kb)	14	31010332	31011991	1660	1	ENSMUSG00000021916	ENSMUST00000227783	Glt8d1	270	31010927	16	7.75799	4.29841	5.41629
14	31001174	31001608	435	*	435	31001379	Promoter (<=1kb)	14	31001400	31011990	10591	1	ENSMUSG00000021916	ENSMUST00000168584	Glt8d1	0	31001379	13	4.83902	3.16736	2.77692
14	31000471	31000802	332	*	332	31000613	Promoter (<=1kb)	14	31000217	31001350	1134	2	ENSMUSG00000021917	ENSMUST00000227838	Spcs1	548	31000613	10	5.98495	4.22803	3.76782
14	30950902	30951214	313	*	313	30951035	Promoter (<=1kb)	14	30951377	30988818	37442	1	ENSMUSG00000021918	ENSMUST00000226551	Nek4	-163	30951035	11	6.86451	4.6124	4.57287
17	56763984	56765814	1831	*	1831	56764877	Promoter (<=1kb)	17	56764751	56770092	5342	1	ENSMUSG00000007603	ENSMUST00000007747	Dus3l	0	56764877	50	52.5518	17.4614	48.4823
17	56761896	56763245	1350	*	1350	56763089	Promoter (1-2kb)	17	56764751	56770092	5342	1	ENSMUSG00000007603	ENSMUST00000007747	Dus3l	-1506	56763089	19	13.3727	6.76971	10.6824
19	38256871	38257127	257	*	257	38257043	Distal Intergenic	19	38264536	38312214	47679	1	ENSMUSG00000067242	ENSMUST00000198518	Lgi1	-7409	38257043	10	5.98495	4.22803	3.76782
11	118258671	118259135	465	*	465	118258703	Downstream (<1kb)	11	118260854	118263284	2431	2	ENSMUSG00000033909	ENSMUST00000148998	Usp36	4149	118258703	10	5.0913	3.67329	3.01156
11	118309245	118309838	594	*	594	118309833	Intron (ENSMUST00000017610/ENSMUSG00000017466, intron 4 of 4)	11	118259653	118290244	30592	2	ENSMUSG00000033909	ENSMUST00000092382	Usp36	-19001	118309833	9	5.14225	3.84367	3.01283
11	118287976	118288233	258	*	258	118288076	Promoter (1-2kb)	11	118283795	118290072	6278	2	ENSMUSG00000033909	ENSMUST00000151433	Usp36	1839	118288076	12	6.52057	4.23664	4.28152
11	118263640	118264259	620	*	620	118263713	Promoter (<=1kb)	11	118260854	118263284	2431	2	ENSMUSG00000033909	ENSMUST00000148998	Usp36	-356	118263713	14	6.29661	3.81534	4.06647
11	118268757	118269113	357	*	357	118268881	Promoter (2-3kb)	11	118259654	118266048	6395	2	ENSMUSG00000033909	ENSMUST00000141647	Usp36	-2709	118268881	11	5.90435	4.02376	3.7371
11	118262255	118262984	730	*	730	118262394	Promoter (<=1kb)	11	118260854	118263284	2431	2	ENSMUSG00000033909	ENSMUST00000148998	Usp36	300	118262394	14	7.52814	4.49191	5.21105
2	119972367	119972770	404	*	404	119972567	Promoter (<=1kb)	2	119972699	120027408	54710	1	ENSMUSG00000033902	ENSMUST00000066058	Mapkbp1	0	119972567	12	5.73035	3.77587	3.56709
11	69877266	69878058	793	*	793	69877476	Promoter (<=1kb)	11	69876684	69878018	1335	2	ENSMUSG00000094845	ENSMUST00000178597	Tmem95	0	69877476	15	9.81021	5.62025	7.31601
13	119788688	119790309	1622	*	1622	119789961	Promoter (<=1kb)	13	119787940	119790701	2762	2	ENSMUSG00000094870	ENSMUST00000223812	Zfp131	392	119789961	27	14.5423	5.70419	11.7924
3	95109034	95112483	3450	*	3450	95111165	Promoter (<=1kb)	3	95111022	95123051	12030	1	ENSMUSG00000008958	ENSMUST00000009102	Vps72	0	95111165	30	22.9164	9.00399	19.7996
14	31251535	31252575	1041	*	1041	31251803	Promoter (<=1kb)	14	31251538	31259930	8393	1	ENSMUSG00000021901	ENSMUST00000190788	Bap1	0	31251803	26	15.047	6.10848	12.2619
14	31250774	31251250	477	*	477	31251027	Promoter (<=1kb)	14	31237696	31251017	13322	2	ENSMUSG00000021902	ENSMUST00000226310	Phf7	0	31251027	22	4.69373	2.47154	2.63808
14	32077618	32078093	476	*	476	32077840	Downstream (2-3kb)	14	32082876	32085286	2411	2	ENSMUSG00000021905	ENSMUST00000144149	Dph3	7193	32077840	17	11.3703	6.09274	8.79389
14	32076839	32077348	510	*	510	32076888	Distal Intergenic	14	32082876	32085286	2411	2	ENSMUSG00000021905	ENSMUST00000144149	Dph3	7938	32076888	11	4.75801	3.34673	2.70088
14	32084265	32087792	3528	*	3528	32086448	Promoter (<=1kb)	14	32080566	32085609	5044	2	ENSMUSG00000021905	ENSMUST00000022461	Dph3	0	32086448	39	39.1829	14.6858	35.4969
14	32103881	32104232	352	*	352	32103929	Distal Intergenic	14	32100818	32102282	1465	1	ENSMUSG00000021906	ENSMUST00000164396	Oxnad1	3063	32103929	8	3.30583	2.79832	1.47573
14	32099438	32099751	314	*	314	32099616	Promoter (1-2kb)	14	32100818	32102282	1465	1	ENSMUSG00000021906	ENSMUST00000164396	Oxnad1	-1067	32099616	13	6.4944	4.06632	4.25584
14	32120933	32121838	906	*	906	32121702	Distal Intergenic	14	32100818	32102282	1465	1	ENSMUSG00000021906	ENSMUST00000164396	Oxnad1	20115	32121702	14	7.28765	4.35677	4.97904
14	32107438	32107927	490	*	490	32107633	Distal Intergenic	14	32100818	32102282	1465	1	ENSMUSG00000021906	ENSMUST00000164396	Oxnad1	6620	32107633	22	12.8863	5.85018	10.211
14	32096327	32096621	295	*	295	32096581	Promoter (<=1kb)	14	32095462	32102852	7391	1	ENSMUSG00000021906	ENSMUST00000171849	Oxnad1	865	32096581	10	5.98495	4.22803	3.76782
14	32106125	32106774	650	*	650	32106630	Distal Intergenic	14	32100818	32102282	1465	1	ENSMUSG00000021906	ENSMUST00000164396	Oxnad1	5307	32106630	10	5.98495	4.22803	3.76782
14	32122470	32122922	453	*	453	32122693	Distal Intergenic	14	32142023	32158367	16345	1	ENSMUSG00000021907	ENSMUST00000022464	Msmb	-19101	32122693	21	16.5634	8.07718	13.7115
14	32129097	32129419	323	*	323	32129111	Distal Intergenic	14	32142023	32158367	16345	1	ENSMUSG00000021907	ENSMUST00000022464	Msmb	-12604	32129111	7	3.58128	3.07493	1.66661
14	32133198	32134658	1461	*	1461	32133667	Distal Intergenic	14	32142023	32158367	16345	1	ENSMUSG00000021907	ENSMUST00000022464	Msmb	-7365	32133667	14	9.69795	5.7655	7.20635
14	32135697	32136003	307	*	307	32135948	Distal Intergenic	14	32142023	32158367	16345	1	ENSMUSG00000021907	ENSMUST00000022464	Msmb	-6020	32135948	14	7.28765	4.35677	4.97904
14	32123238	32125978	2741	*	2741	32123740	Distal Intergenic	14	32142023	32158367	16345	1	ENSMUSG00000021907	ENSMUST00000022464	Msmb	-16045	32123740	32	17.5635	6.11422	14.6665
13	93302640	93303723	1084	*	1084	93303529	Promoter (<=1kb)	13	93303757	93386744	82988	1	ENSMUSG00000007617	ENSMUST00000109494	Homer1	-34	93303529	19	10.2527	5.08711	7.74251
8	71500108	71500983	876	*	876	71500281	Intron (ENSMUST00000048452/ENSMUSG00000034845, intron 5 of 5)	8	71489459	71491411	1953	1	ENSMUSG00000007610	ENSMUST00000146551	Gtpbp3	10649	71500281	29	23.0531	9.36358	19.9345
8	71487401	71488423	1023	*	1023	71488145	Promoter (<=1kb)	8	71488103	71493400	5298	1	ENSMUSG00000007610	ENSMUST00000007754	Gtpbp3	0	71488145	46	33.248	9.57489	29.7592
8	71496996	71497357	362	*	362	71497249	Intron (ENSMUST00000150969/ENSMUSG00000007610, intron 9 of 10)	8	71489459	71491411	1953	1	ENSMUSG00000007610	ENSMUST00000146551	Gtpbp3	7537	71497249	18	7.44078	3.8707	5.12634
8	71497644	71499527	1884	*	1884	71498536	3' UTR	8	71489459	71491411	1953	1	ENSMUSG00000007610	ENSMUST00000146551	Gtpbp3	8185	71498536	34	19.3562	6.48478	16.3913
8	71495201	71496316	1116	*	1116	71495411	Intron (ENSMUST00000150969/ENSMUSG00000007610, intron 9 of 10)	8	71489459	71491411	1953	1	ENSMUSG00000007610	ENSMUST00000146551	Gtpbp3	5742	71495411	24	6.60625	3.00165	4.36381
8	71493725	71493980	256	*	256	71493887	Intron (ENSMUST00000150969/ENSMUSG00000007610, intron 9 of 10)	8	71489459	71491411	1953	1	ENSMUSG00000007610	ENSMUST00000146551	Gtpbp3	4266	71493887	14	6.97538	4.18342	4.68056
19	36780619	36780932	314	*	314	36780848	Distal Intergenic	19	36731737	36736653	4917	2	ENSMUSG00000067279	ENSMUST00000087321	Ppp1r3c	-43966	36780848	9	5.14225	3.84367	3.01283
9	114569338	114571146	1809	*	1809	114569712	Distal Intergenic	9	114507133	114564369	57237	2	ENSMUSG00000079259	ENSMUST00000111816	Trim71	-4969	114569712	27	24.427	10.7623	21.2397
9	114535943	114562384	26442	*	26442	114561323	Promoter (1-2kb)	9	114507133	114564369	57237	2	ENSMUSG00000079259	ENSMUST00000111816	Trim71	1985	114561323	96	118.062	29.4825	112.606
9	114566833	114569047	2215	*	2215	114568593	Promoter (2-3kb)	9	114507133	114564369	57237	2	ENSMUSG00000079259	ENSMUST00000111816	Trim71	-2464	114568593	35	20.271	6.67006	17.2613
9	114576055	114576937	883	*	883	114576563	Distal Intergenic	9	114507133	114564369	57237	2	ENSMUSG00000079259	ENSMUST00000111816	Trim71	-11686	114576563	16	11.7286	6.53423	9.11545
9	114574724	114575789	1066	*	1066	114575391	Distal Intergenic	9	114507133	114564369	57237	2	ENSMUSG00000079259	ENSMUST00000111816	Trim71	-10355	114575391	14	4.8144	3.05582	2.75462
9	114571465	114571780	316	*	316	114571690	Distal Intergenic	9	114507133	114564369	57237	2	ENSMUSG00000079259	ENSMUST00000111816	Trim71	-7096	114571690	10	5.98495	4.22803	3.76782
9	114563004	114563432	429	*	429	114563183	Promoter (<=1kb)	9	114507133	114564369	57237	2	ENSMUSG00000079259	ENSMUST00000111816	Trim71	937	114563183	29	24.417	10.1011	21.2397
9	114573394	114573648	255	*	255	114573466	Distal Intergenic	9	114507133	114564369	57237	2	ENSMUSG00000079259	ENSMUST00000111816	Trim71	-9025	114573466	9	5.14225	3.84367	3.01283
9	114563805	114566550	2746	*	2746	114564974	Promoter (<=1kb)	9	114507133	114564369	57237	2	ENSMUSG00000079259	ENSMUST00000111816	Trim71	0	114564974	37	25.8707	8.59712	22.6308
6	142145315	142145626	312	*	312	142145349	Intron (ENSMUST00000111827/ENSMUSG00000079262, intron 4 of 14)	6	142149026	142157298	8273	2	ENSMUSG00000079262	ENSMUST00000173877	Slco1a6	11672	142145349	9	5.14225	3.84367	3.01283
6	120038967	120040453	1487	*	1487	120039522	Promoter (<=1kb)	6	119923969	120038672	114704	2	ENSMUSG00000045962	ENSMUST00000060043	Wnk1	-295	120039522	22	17.1759	8.14961	14.31
6	120065095	120065902	808	*	808	120065226	Distal Intergenic	6	119923969	120038672	114704	2	ENSMUSG00000045962	ENSMUST00000060043	Wnk1	-26423	120065226	16	11.7286	6.53423	9.11545
6	119928317	119928647	331	*	331	119928555	Promoter (1-2kb)	6	119923969	119927261	3293	2	ENSMUSG00000045962	ENSMUST00000159903	Wnk1	-1056	119928555	14	7.83069	4.66387	5.46494
6	120035615	120036569	955	*	955	120035777	Promoter (1-2kb)	6	119924621	120037659	113039	2	ENSMUSG00000045962	ENSMUST00000088646	Wnk1	1090	120035777	12	7.34205	4.73011	5.03095
6	119998460	119998745	286	*	286	119998522	Intron (ENSMUST00000060043/ENSMUSG00000045962, intron 2 of 27)	6	119969554	119992529	22976	2	ENSMUSG00000045962	ENSMUST00000161392	Wnk1	-5931	119998522	10	5.98495	4.22803	3.76782
6	120064287	120064787	501	*	501	120064451	Distal Intergenic	6	119923969	120038672	114704	2	ENSMUSG00000045962	ENSMUST00000060043	Wnk1	-25615	120064451	15	9.46075	5.41577	7.00216
16	94762645	94763025	381	*	381	94762926	Exon (ENSMUST00000095873/ENSMUSG00000043301, exon 4 of 5)	16	94822532	94856690	34159	2	ENSMUSG00000043301	ENSMUST00000165538	Kcnj6	93665	94762926	12	7.77809	4.99677	5.41629
3	69626385	69626659	275	*	275	69626515	Distal Intergenic	3	69574158	69598960	24803	2	ENSMUSG00000043300	ENSMUST00000061826	B3galnt1	-27425	69626515	22	16.5315	7.78517	13.6809
3	69599882	69600159	278	*	278	69600044	Promoter (<=1kb)	3	69574158	69598960	24803	2	ENSMUSG00000043300	ENSMUST00000061826	B3galnt1	-922	69600044	11	6.86451	4.6124	4.57287
3	69625520	69625927	408	*	408	69625800	Distal Intergenic	3	69574158	69598960	24803	2	ENSMUSG00000043300	ENSMUST00000061826	B3galnt1	-26560	69625800	10	5.98495	4.22803	3.76782
12	3392703	3393090	388	*	388	3393060	Intron (ENSMUST00000220210/ENSMUSG00000020668, intron 6 of 8)	12	3387381	3404933	17553	1	ENSMUSG00000020668	ENSMUST00000219895	Kif3c	5322	3393060	9	5.14225	3.84367	3.01283
11	55021149	55021428	280	*	280	55021241	Intron (ENSMUST00000102727/ENSMUSG00000018340, intron 2 of 24)	11	54990950	55033415	42466	2	ENSMUSG00000018340	ENSMUST00000148298	Anxa6	11987	55021241	9	3.63524	2.90451	1.70759
11	55030990	55031793	804	*	804	55031642	Promoter (1-2kb)	11	54990950	55033415	42466	2	ENSMUSG00000018340	ENSMUST00000148298	Anxa6	1622	55031642	15	9.46075	5.41577	7.00216
11	54998172	54999352	1181	*	1181	54998634	Exon (ENSMUST00000102727/ENSMUSG00000018340, exon 14 of 25)	11	54990950	55033415	42466	2	ENSMUSG00000018340	ENSMUST00000148298	Anxa6	34063	54998634	13	8.72327	5.38113	6.29355
11	55032674	55033323	650	*	650	55032880	Promoter (<=1kb)	11	54990950	55033415	42466	2	ENSMUSG00000018340	ENSMUST00000148298	Anxa6	92	55032880	21	9.64348	4.48187	7.18078
11	55026751	55027157	407	*	407	55027049	Intron (ENSMUST00000102727/ENSMUSG00000018340, intron 1 of 24)	11	54990950	55033415	42466	2	ENSMUSG00000018340	ENSMUST00000148298	Anxa6	6258	55027049	10	5.98495	4.22803	3.76782
11	116076977	116079639	2663	*	2663	116079365	Promoter (<=1kb)	11	116062095	116077750	15656	2	ENSMUSG00000057948	ENSMUST00000106450	Unc13d	0	116079365	27	21.3125	9.01654	18.2571
X	101527828	101529859	2032	*	2032	101528689	Promoter (2-3kb)	20	101532734	101601034	68301	1	ENSMUSG00000031314	ENSMUST00000118878	Taf1	-2875	101528689	27	24.427	10.7623	21.2397
X	101532810	101533558	749	*	749	101532964	Promoter (<=1kb)	20	101532759	101601034	68276	1	ENSMUSG00000031314	ENSMUST00000143908	Taf1	51	101532964	16	6.07942	3.46326	3.85881
X	101530257	101531313	1057	*	1057	101530510	Promoter (1-2kb)	20	101532734	101601034	68301	1	ENSMUSG00000031314	ENSMUST00000118878	Taf1	-1421	101530510	14	9.69795	5.7655	7.20635
X	101526914	101527406	493	*	493	101527289	Distal Intergenic	20	101532734	101601034	68301	1	ENSMUSG00000031314	ENSMUST00000118878	Taf1	-5328	101527289	10	5.98495	4.22803	3.76782
19	6975389	6976629	1241	*	1241	6975681	Promoter (<=1kb)	19	6975048	6977324	2277	1	ENSMUSG00000056612	ENSMUST00000070850	Ppp1r14b	341	6975681	29	24.7262	10.2714	21.5325
19	6974468	6974851	384	*	384	6974625	Promoter (<=1kb)	19	6975048	6977324	2277	1	ENSMUSG00000056612	ENSMUST00000070850	Ppp1r14b	-197	6974625	21	15.8968	7.69457	13.0883
19	6976993	6978072	1080	*	1080	6977953	Promoter (1-2kb)	19	6975048	6977324	2277	1	ENSMUSG00000056612	ENSMUST00000070850	Ppp1r14b	1945	6977953	17	11.2707	6.03565	8.70074
4	124699523	124699875	353	*	353	124699624	Promoter (<=1kb)	4	124700701	124708094	7394	1	ENSMUSG00000032643	ENSMUST00000106199	Fhl3	-826	124699624	12	7.77809	4.99677	5.41629
X	101419556	101420300	745	*	745	101419684	Promoter (<=1kb)	20	101404384	101419798	15415	2	ENSMUSG00000031310	ENSMUST00000117901	Zmym3	0	101419684	18	12.3605	6.43123	9.72757
X	101396941	101398456	1516	*	1516	101397484	Distal Intergenic	20	101405979	101409734	3756	2	ENSMUSG00000031310	ENSMUST00000155040	Zmym3	11278	101397484	16	11.7286	6.53423	9.11545
6	134896916	134899520	2605	*	2605	134898532	Promoter (<=1kb)	6	134869093	134897815	28723	2	ENSMUSG00000032641	ENSMUST00000165392	Gpr19	0	134898532	66	69.6171	19.4602	65.1098
6	134886767	134887257	491	*	491	134887074	Promoter (<=1kb)	6	134870249	134887768	17520	2	ENSMUSG00000032641	ENSMUST00000203762	Gpr19	511	134887074	7	3.29299	2.88499	1.46464
6	134889032	134889584	553	*	553	134889248	Promoter (1-2kb)	6	134869157	134887832	18676	2	ENSMUSG00000032641	ENSMUST00000066107	Gpr19	-1200	134889248	15	10.421	5.98248	7.90172
6	134882556	134882853	298	*	298	134882793	Intron (ENSMUST00000165392/ENSMUSG00000032641, intron 3 of 3)	6	134870249	134887768	17520	2	ENSMUSG00000032641	ENSMUST00000203762	Gpr19	4915	134882793	10	5.17291	3.72334	3.03627
6	134899903	134900413	511	*	511	134900209	Promoter (1-2kb)	6	134887651	134898578	10928	2	ENSMUSG00000032641	ENSMUST00000204908	Gpr19	-1325	134900209	16	8.95476	4.93767	6.51656
6	134887556	134887825	270	*	270	134887681	Promoter (<=1kb)	6	134869162	134887785	18624	2	ENSMUSG00000032641	ENSMUST00000215088	Gpr19	0	134887681	14	5.4886	3.3936	3.33969
X	101436315	101436934	620	*	620	101436889	Intron (ENSMUST00000147708/ENSMUSG00000031311, intron 2 of 3)	20	101442591	101444331	1741	1	ENSMUSG00000031311	ENSMUST00000147498	Nono	-5657	101436889	9	5.14225	3.84367	3.01283
X	101438976	101439327	352	*	352	101439207	Intron (ENSMUST00000147708/ENSMUSG00000031311, intron 3 of 3)	20	101442591	101444331	1741	1	ENSMUSG00000031311	ENSMUST00000147498	Nono	-3264	101439207	12	7.77809	4.99677	5.41629
X	101446034	101446341	308	*	308	101446266	Promoter (<=1kb)	20	101445823	101447818	1996	1	ENSMUSG00000031311	ENSMUST00000134783	Nono	211	101446266	7	3.58128	3.07493	1.66661
X	101428580	101433991	5412	*	5412	101429811	Promoter (<=1kb)	20	101429318	101439621	10304	1	ENSMUSG00000031311	ENSMUST00000147708	Nono	0	101429811	52	59.4709	20.3714	55.2092
X	101443389	101443796	408	*	408	101443567	Promoter (<=1kb)	20	101443306	101447902	4597	1	ENSMUSG00000031311	ENSMUST00000136251	Nono	83	101443567	7	3.58128	3.07493	1.66661
17	22294707	22294966	260	*	260	22294847	Distal Intergenic	17	22337989	22361400	23412	2	ENSMUSG00000033972	ENSMUST00000115535	Zfp944	66434	22294847	10	5.98495	4.22803	3.76782
14	60724419	60724748	330	*	330	60724498	Intron (ENSMUST00000160973/ENSMUSG00000021990, intron 4 of 12)	14	60732906	60764549	31644	1	ENSMUSG00000021990	ENSMUST00000162945	Spata13	-8158	60724498	9	5.14225	3.84367	3.01283
14	60736358	60736895	538	*	538	60736601	Intron (ENSMUST00000160973/ENSMUSG00000021990, intron 4 of 12)	14	60732906	60764549	31644	1	ENSMUSG00000021990	ENSMUST00000162945	Spata13	3452	60736601	18	13.8576	7.30296	11.1294
14	60734805	60736044	1240	*	1240	60735871	Promoter (1-2kb)	14	60732906	60764549	31644	1	ENSMUSG00000021990	ENSMUST00000162945	Spata13	1899	60735871	15	10.7003	6.14987	8.14965
14	60739920	60740205	286	*	286	60739983	Intron (ENSMUST00000160973/ENSMUSG00000021990, intron 4 of 12)	14	60732906	60764549	31644	1	ENSMUSG00000021990	ENSMUST00000162945	Spata13	7014	60739983	10	5.98495	4.22803	3.76782
14	60737386	60738587	1202	*	1202	60737576	Intron (ENSMUST00000160973/ENSMUSG00000021990, intron 4 of 12)	14	60732906	60764549	31644	1	ENSMUSG00000021990	ENSMUST00000162945	Spata13	4480	60737576	18	13.8576	7.30296	11.1294
14	60727792	60728275	484	*	484	60728057	Intron (ENSMUST00000160973/ENSMUSG00000021990, intron 4 of 12)	14	60732906	60764549	31644	1	ENSMUSG00000021990	ENSMUST00000162945	Spata13	-4631	60728057	14	9.69795	5.7655	7.20635
8	11557500	11557994	495	*	495	11557786	Promoter (<=1kb)	8	11558196	11563249	5054	1	ENSMUSG00000045969	ENSMUST00000210041	Ing1	-202	11557786	70	58.1461	13.1548	53.9195
8	11554701	11556303	1603	*	1603	11555603	Promoter (<=1kb)	8	11555571	11563250	7680	1	ENSMUSG00000045969	ENSMUST00000211007	Ing1	0	11555603	61	40.3783	9.03394	36.667
8	11558460	11558965	506	*	506	11558611	Promoter (<=1kb)	8	11558429	11563250	4822	1	ENSMUSG00000045969	ENSMUST00000209565	Ing1	31	11558611	19	11.348	5.65557	8.77587
12	3960032	3960583	552	*	552	3960490	3' UTR	12	3954970	3958260	3291	1	ENSMUSG00000020660	ENSMUST00000220006	Pomc	5062	3960490	22	7.17207	3.3513	4.87009
15	100488275	100488712	438	*	438	100488349	Intron (ENSMUST00000061457/ENSMUSG00000044636, intron 2 of 4)	15	100479570	100495488	15919	2	ENSMUSG00000044636	ENSMUST00000061457	Csrnp2	6776	100488349	9	4.61909	3.51266	2.56611
15	100487136	100487434	299	*	299	100487389	Intron (ENSMUST00000061457/ENSMUSG00000044636, intron 3 of 4)	15	100479570	100495488	15919	2	ENSMUSG00000044636	ENSMUST00000061457	Csrnp2	8054	100487389	10	5.0913	3.67329	3.01156
12	3808783	3809149	367	*	367	3809117	Promoter (1-2kb)	12	3807160	3913491	106332	1	ENSMUSG00000020661	ENSMUST00000174817	Dnmt3a	1623	3809117	9	5.14225	3.84367	3.01283
12	3889081	3889728	648	*	648	3889301	Promoter (1-2kb)	12	3891728	3907842	16115	1	ENSMUSG00000020661	ENSMUST00000172689	Dnmt3a	-2000	3889301	12	7.77809	4.99677	5.41629
12	3878937	3879793	857	*	857	3879258	Intron (ENSMUST00000020991/ENSMUSG00000020661, intron 6 of 22)	12	3885449	3896121	10673	1	ENSMUSG00000020661	ENSMUST00000174102	Dnmt3a	-5656	3879258	13	8.72327	5.38113	6.29355
12	3891945	3893769	1825	*	1825	3892296	Promoter (<=1kb)	12	3891744	3914443	22700	1	ENSMUSG00000020661	ENSMUST00000111186	Dnmt3a	201	3892296	24	16.5112	7.26128	13.6644
12	3886035	3886309	275	*	275	3886159	Promoter (<=1kb)	12	3885449	3896121	10673	1	ENSMUSG00000020661	ENSMUST00000174102	Dnmt3a	586	3886159	10	5.98495	4.22803	3.76782
12	3883380	3885019	1640	*	1640	3884756	Promoter (<=1kb)	12	3885449	3896121	10673	1	ENSMUSG00000020661	ENSMUST00000174102	Dnmt3a	-430	3884756	19	14.9559	7.68733	12.1742
12	3907406	3907931	526	*	526	3907780	Promoter (<=1kb)	12	3906816	3908547	1732	1	ENSMUSG00000020661	ENSMUST00000172913	Dnmt3a	590	3907780	8	4.14637	3.33445	2.18589
12	3885309	3885755	447	*	447	3885702	Promoter (<=1kb)	12	3885449	3896121	10673	1	ENSMUSG00000020661	ENSMUST00000174102	Dnmt3a	0	3885702	12	6.79548	4.40031	4.54054
12	3890942	3891546	605	*	605	3891207	Promoter (<=1kb)	12	3891728	3907842	16115	1	ENSMUSG00000020661	ENSMUST00000172689	Dnmt3a	-182	3891207	26	22.612	10.0492	19.5075
12	3838170	3838436	267	*	267	3838339	Exon (ENSMUST00000173700/ENSMUSG00000020661, exon 2 of 2)	12	3849635	3907887	58253	1	ENSMUSG00000020661	ENSMUST00000174483	Dnmt3a	-11199	3838339	7	3.58128	3.07493	1.66661
12	3877781	3878682	902	*	902	3878091	Intron (ENSMUST00000020991/ENSMUSG00000020661, intron 6 of 22)	12	3885449	3896121	10673	1	ENSMUSG00000020661	ENSMUST00000174102	Dnmt3a	-6767	3878091	20	16.0751	8.0717	13.239
14	60801171	60801558	388	*	388	60801365	Intron (ENSMUST00000063562/ENSMUSG00000021993, intron 5 of 18)	14	60784638	60864738	80101	1	ENSMUSG00000021993	ENSMUST00000223709	Mipep	16533	60801365	8	4.33971	3.4593	2.30422
14	28555351	28555714	364	*	364	28555577	Distal Intergenic	14	28511451	28511907	457	1	ENSMUSG00000021994	ENSMUST00000146192	Wnt5a	43900	28555577	8	3.67207	3.03033	1.74035
11	83941697	83942751	1055	*	1055	83942266	Promoter (<=1kb)	11	83942062	83963088	21027	1	ENSMUSG00000020677	ENSMUST00000049257	Ddx52	0	83942266	28	20.7213	8.42309	17.7
11	83953985	83954390	406	*	406	83954023	Intron (ENSMUST00000049257/ENSMUSG00000020677, intron 9 of 14)	11	83946255	83952161	5907	1	ENSMUSG00000020677	ENSMUST00000130982	Ddx52	7730	83954023	10	4.29827	3.19496	2.30422
8	90910614	90912014	1401	*	1401	90910745	Promoter (1-2kb)	8	90908614	90976950	68337	1	ENSMUSG00000056608	ENSMUST00000211403	Chd9	2000	90910745	16	8.95476	4.93767	6.51656
8	90826360	90832279	5920	*	5920	90828610	Promoter (<=1kb)	8	90828352	91054516	226165	1	ENSMUSG00000056608	ENSMUST00000048665	Chd9	0	90828610	90	90.0784	19.3877	85.102
8	90946782	90947404	623	*	623	90946935	Intron (ENSMUST00000048665/ENSMUSG00000056608, intron 3 of 39)	8	90954958	91006545	51588	1	ENSMUSG00000056608	ENSMUST00000210947	Chd9	-7554	90946935	12	7.77809	4.99677	5.41629
8	90983743	90983997	255	*	255	90983794	Intron (ENSMUST00000048665/ENSMUSG00000056608, intron 10 of 39)	8	90991563	90994847	3285	1	ENSMUSG00000056608	ENSMUST00000211552	Chd9	-7566	90983794	8	4.33971	3.4593	2.30422
8	90909213	90909843	631	*	631	90909613	Promoter (<=1kb)	8	90908614	90976950	68337	1	ENSMUSG00000056608	ENSMUST00000211403	Chd9	599	90909613	14	7.24362	4.33218	4.93957
8	90841393	90842354	962	*	962	90842018	Intron (ENSMUST00000048665/ENSMUSG00000056608, intron 1 of 39)	8	90849667	90872090	22424	1	ENSMUSG00000056608	ENSMUST00000211795	Chd9	-7313	90842018	15	7.03911	4.06969	4.74007
8	90916945	90917231	287	*	287	90916990	Intron (ENSMUST00000048665/ENSMUSG00000056608, intron 2 of 39)	8	90908614	90976950	68337	1	ENSMUSG00000056608	ENSMUST00000211403	Chd9	8331	90916990	13	7.41881	4.59945	5.10527
8	90953449	90956311	2863	*	2863	90955183	Promoter (<=1kb)	8	90954958	91006545	51588	1	ENSMUSG00000056608	ENSMUST00000210947	Chd9	0	90955183	34	32.885	13.0867	29.4064
8	90835842	90836242	401	*	401	90835972	Intron (ENSMUST00000048665/ENSMUSG00000056608, intron 1 of 39)	8	90828856	90850181	21326	1	ENSMUSG00000056608	ENSMUST00000209531	Chd9	6986	90835972	12	7.77809	4.99677	5.41629
8	90957916	90958283	368	*	368	90958211	Promoter (2-3kb)	8	90955435	90990632	35198	1	ENSMUSG00000056608	ENSMUST00000209341	Chd9	2481	90958211	11	6.86451	4.6124	4.57287
8	90984596	90984955	360	*	360	90984642	Intron (ENSMUST00000048665/ENSMUSG00000056608, intron 11 of 39)	8	90991563	90994847	3285	1	ENSMUSG00000056608	ENSMUST00000211552	Chd9	-6608	90984642	10	5.74122	4.07543	3.57748
8	90825449	90826060	612	*	612	90825553	Promoter (2-3kb)	8	90828352	91054516	226165	1	ENSMUSG00000056608	ENSMUST00000048665	Chd9	-2292	90825553	24	19.1004	8.66917	16.1405
8	90832920	90833606	687	*	687	90833305	Intron (ENSMUST00000048665/ENSMUSG00000056608, intron 1 of 39)	8	90828856	90850181	21326	1	ENSMUSG00000056608	ENSMUST00000209531	Chd9	4064	90833305	35	34.8822	13.8372	31.3295
8	90949261	90949570	310	*	310	90949480	Intron (ENSMUST00000048665/ENSMUSG00000056608, intron 3 of 39)	8	90954958	91006545	51588	1	ENSMUSG00000056608	ENSMUST00000210947	Chd9	-5388	90949480	13	8.72327	5.38113	6.29355
8	90839221	90841023	1803	*	1803	90840041	Intron (ENSMUST00000048665/ENSMUSG00000056608, intron 1 of 39)	8	90849667	90872090	22424	1	ENSMUSG00000056608	ENSMUST00000211795	Chd9	-8644	90840041	24	14.7348	6.35889	11.9802
8	90939983	90940238	256	*	256	90940057	Intron (ENSMUST00000048665/ENSMUSG00000056608, intron 3 of 39)	8	90932344	91052663	120320	1	ENSMUSG00000056608	ENSMUST00000209423	Chd9	7639	90940057	9	5.14225	3.84367	3.01283
8	90939301	90939728	428	*	428	90939638	Intron (ENSMUST00000048665/ENSMUSG00000056608, intron 3 of 39)	8	90932344	91052663	120320	1	ENSMUSG00000056608	ENSMUST00000209423	Chd9	6957	90939638	14	9.69795	5.7655	7.20635
8	90834020	90834540	521	*	521	90834311	Intron (ENSMUST00000048665/ENSMUSG00000056608, intron 1 of 39)	8	90828856	90850181	21326	1	ENSMUSG00000056608	ENSMUST00000209531	Chd9	5164	90834311	23	13.8018	6.10454	11.0998
8	90824459	90825182	724	*	724	90825059	Distal Intergenic	8	90828352	91054516	226165	1	ENSMUSG00000056608	ENSMUST00000048665	Chd9	-3170	90825059	11	5.93194	4.04045	3.7625
8	90822588	90823322	735	*	735	90823190	Distal Intergenic	8	90828352	91054516	226165	1	ENSMUSG00000056608	ENSMUST00000048665	Chd9	-5030	90823190	7	3.19763	2.82233	1.37286
X	103356617	103357160	544	*	544	103356808	Promoter (<=1kb)	20	103356476	103396092	39617	1	ENSMUSG00000031327	ENSMUST00000116547	Chic1	141	103356808	13	8.72327	5.38113	6.29355
X	74244957	74246431	1475	*	1475	74246223	Promoter (<=1kb)	20	74223461	74246398	22938	2	ENSMUSG00000031328	ENSMUST00000144429	Flna	0	74246223	34	33.5299	13.4528	30.0192
X	74243962	74244635	674	*	674	74244236	Promoter (1-2kb)	20	74223789	74246364	22576	2	ENSMUSG00000031328	ENSMUST00000130007	Flna	1729	74244236	18	13.8576	7.30296	11.1294
X	74243267	74243565	299	*	299	74243291	Promoter (2-3kb)	20	74223789	74246364	22576	2	ENSMUSG00000031328	ENSMUST00000130007	Flna	2799	74243291	11	3.6282	2.71488	1.70628
5	150110460	150110793	334	*	334	150110771	Distal Intergenic	5	150118645	150340445	221801	1	ENSMUSG00000056602	ENSMUST00000200960	Fry	-7852	150110771	10	5.45541	3.89764	3.30912
5	150195872	150196740	869	*	869	150196558	Promoter (<=1kb)	5	150196466	150340420	143955	1	ENSMUSG00000056602	ENSMUST00000202600	Fry	0	150196558	13	7.65514	4.7388	5.32885
5	150111614	150111917	304	*	304	150111821	Distal Intergenic	5	150118645	150340445	221801	1	ENSMUSG00000056602	ENSMUST00000200960	Fry	-6728	150111821	13	5.58135	3.56098	3.42824
5	150275431	150275705	275	*	275	150275576	Intron (ENSMUST00000200960/ENSMUSG00000056602, intron 2 of 4)	5	150259767	150497753	237987	1	ENSMUSG00000056602	ENSMUST00000087204	Fry	15664	150275576	9	4.61909	3.51266	2.56611
5	150200219	150200511	293	*	293	150200248	Intron (ENSMUST00000200960/ENSMUSG00000056602, intron 2 of 4)	5	150196466	150340420	143955	1	ENSMUSG00000056602	ENSMUST00000202600	Fry	3753	150200248	9	5.14225	3.84367	3.01283
3	89184389	89184655	267	*	267	89184420	Promoter (<=1kb)	3	89184229	89185769	1541	1	ENSMUSG00000032657	ENSMUST00000126115	Fam189b	160	89184420	8	3.67207	3.03033	1.74035
11	118055460	118055840	381	*	381	118055677	Exon (ENSMUST00000084803/ENSMUSG00000033987, exon 58 of 81)	11	118083730	118089194	5465	2	ENSMUSG00000033987	ENSMUST00000217584	Dnah17	33354	118055677	11	6.86451	4.6124	4.57287
11	118141206	118141745	540	*	540	118141471	Intron (ENSMUST00000100181/ENSMUSG00000017132, intron 12 of 13)	11	118023076	118130634	107559	2	ENSMUSG00000033987	ENSMUST00000132685	Dnah17	-10572	118141471	10	4.29827	3.19496	2.30422
11	118139457	118140832	1376	*	1376	118140594	Intron (ENSMUST00000100181/ENSMUSG00000017132, intron 12 of 13)	11	118023076	118130634	107559	2	ENSMUSG00000033987	ENSMUST00000132685	Dnah17	-8823	118140594	29	21.8118	8.71354	18.7418
4	86574650	86577639	2990	*	2990	86576043	Promoter (<=1kb)	4	86575668	86577285	1618	1	ENSMUSG00000070934	ENSMUST00000091064	Rraga	0	86576043	43	32.378	9.95456	28.9082
4	116769317	116769909	593	*	593	116769791	Promoter (1-2kb)	4	116771763	116802263	30501	1	ENSMUSG00000033985	ENSMUST00000142529	Tesk2	-1854	116769791	13	8.72327	5.38113	6.29355
4	116777167	116777810	644	*	644	116777477	Intron (ENSMUST00000045542/ENSMUSG00000033985, intron 4 of 10)	4	116771763	116802263	30501	1	ENSMUSG00000033985	ENSMUST00000142529	Tesk2	5404	116777477	12	7.77809	4.99677	5.41629
4	116741581	116742218	638	*	638	116741746	Promoter (<=1kb)	4	116741683	116804102	62420	1	ENSMUSG00000033985	ENSMUST00000106456	Tesk2	0	116741746	11	6.86451	4.6124	4.57287
4	116779909	116783397	3489	*	3489	116782149	Intron (ENSMUST00000045542/ENSMUSG00000033985, intron 4 of 10)	4	116771763	116802263	30501	1	ENSMUSG00000033985	ENSMUST00000142529	Tesk2	8146	116782149	31	21.7061	8.13938	18.6425
4	116739616	116740079	464	*	464	116739748	Promoter (1-2kb)	4	116741683	116804102	62420	1	ENSMUSG00000033985	ENSMUST00000106456	Tesk2	-1604	116739748	9	5.14225	3.84367	3.01283
4	116740843	116741262	420	*	420	116741186	Promoter (<=1kb)	4	116741683	116804102	62420	1	ENSMUSG00000033985	ENSMUST00000106456	Tesk2	-421	116741186	13	7.65514	4.7388	5.32885
4	116764873	116766149	1277	*	1277	116765549	Intron (ENSMUST00000045542/ENSMUSG00000033985, intron 3 of 10)	4	116771763	116802263	30501	1	ENSMUSG00000033985	ENSMUST00000142529	Tesk2	-5614	116765549	16	11.7286	6.53423	9.11545
4	116737920	116738264	345	*	345	116738110	Intron (ENSMUST00000124628/ENSMUSG00000028689, intron 4 of 4)	4	116741683	116804102	62420	1	ENSMUSG00000033985	ENSMUST00000106456	Tesk2	-3419	116738110	14	9.69795	5.7655	7.20635
4	116772562	116773430	869	*	869	116772760	Promoter (<=1kb)	4	116771763	116802263	30501	1	ENSMUSG00000033985	ENSMUST00000142529	Tesk2	799	116772760	11	6.86451	4.6124	4.57287
4	116721035	116723561	2527	*	2527	116721338	Promoter (<=1kb)	4	116720969	116805956	84988	1	ENSMUSG00000033985	ENSMUST00000106459	Tesk2	66	116721338	22	16.5315	7.78517	13.6809
4	116768310	116768787	478	*	478	116768365	Promoter (2-3kb)	4	116771763	116802263	30501	1	ENSMUSG00000033985	ENSMUST00000142529	Tesk2	-2976	116768365	10	5.98495	4.22803	3.76782
4	116783727	116784936	1210	*	1210	116784226	Intron (ENSMUST00000045542/ENSMUSG00000033985, intron 4 of 10)	4	116771763	116802263	30501	1	ENSMUSG00000033985	ENSMUST00000142529	Tesk2	11964	116784226	15	10.7003	6.14987	8.14965
4	116720194	116720631	438	*	438	116720323	Promoter (<=1kb)	4	116720948	116804242	83295	1	ENSMUSG00000033985	ENSMUST00000045542	Tesk2	-317	116720323	14	9.69795	5.7655	7.20635
4	116766457	116766840	384	*	384	116766708	Intron (ENSMUST00000045542/ENSMUSG00000033985, intron 3 of 10)	4	116771763	116802263	30501	1	ENSMUSG00000033985	ENSMUST00000142529	Tesk2	-4923	116766708	17	12.7815	6.9186	10.1128
4	116778460	116778826	367	*	367	116778723	Intron (ENSMUST00000045542/ENSMUSG00000033985, intron 4 of 10)	4	116771763	116802263	30501	1	ENSMUSG00000033985	ENSMUST00000142529	Tesk2	6697	116778723	14	9.69795	5.7655	7.20635
6	38532736	38535348	2613	*	2613	38535071	Promoter (<=1kb)	6	38533502	38539448	5947	1	ENSMUSG00000019689	ENSMUST00000147651	Fmc1	0	38535071	74	66.667	15.2791	62.2334
4	148159551	148159971	421	*	421	148159785	Promoter (<=1kb)	4	148152800	148159595	6796	2	ENSMUSG00000029001	ENSMUST00000167160	Fbxo44	0	148159785	42	37.1372	12.4894	33.5187
4	148156033	148157687	1655	*	1655	148157540	Promoter (<=1kb)	4	148153537	148158599	5063	2	ENSMUSG00000029001	ENSMUST00000153703	Fbxo44	912	148157540	24	20.7443	9.60916	17.7035
4	148157992	148159188	1197	*	1197	148159052	Promoter (<=1kb)	4	148153537	148158599	5063	2	ENSMUSG00000029001	ENSMUST00000153703	Fbxo44	0	148159052	21	15.4591	7.44668	12.6612
6	134859251	134859615	365	*	365	134859538	Distal Intergenic	6	134851158	134854577	3420	1	ENSMUSG00000032652	ENSMUST00000203742	Crebl2	8093	134859538	11	5.93194	4.04045	3.7625
6	134828612	134829207	596	*	596	134828867	Promoter (<=1kb)	6	134830154	134858931	28778	1	ENSMUSG00000032652	ENSMUST00000046303	Crebl2	-947	134828867	19	14.9559	7.68733	12.1742
6	134829553	134829930	378	*	378	134829790	Promoter (<=1kb)	6	134830154	134858931	28778	1	ENSMUSG00000032652	ENSMUST00000046303	Crebl2	-224	134829790	16	11.7286	6.53423	9.11545
6	134854060	134854395	336	*	336	134854251	Promoter (2-3kb)	6	134851158	134854577	3420	1	ENSMUSG00000032652	ENSMUST00000203742	Crebl2	2902	134854251	7	3.58128	3.07493	1.66661
11	88987021	88988453	1433	*	1433	88987567	Promoter (<=1kb)	11	88987579	88990954	3376	1	ENSMUSG00000033983	ENSMUST00000140549	Coil	0	88987567	12	6.79548	4.40031	4.54054
11	88989837	88990878	1042	*	1042	88990805	Promoter (2-3kb)	11	88987579	88990954	3376	1	ENSMUSG00000033983	ENSMUST00000140549	Coil	2258	88990805	12	7.77809	4.99677	5.41629
11	88977339	88978271	933	*	933	88977446	Intron (ENSMUST00000107898/ENSMUSG00000033983, intron 5 of 10)	11	88973935	88991613	17679	1	ENSMUSG00000033983	ENSMUST00000036649	Coil	3404	88977446	10	5.98495	4.22803	3.76782
11	88973924	88974622	699	*	699	88974066	Promoter (<=1kb)	11	88973935	88991613	17679	1	ENSMUSG00000033983	ENSMUST00000036649	Coil	0	88974066	24	20.7443	9.60916	17.7035
11	88986165	88986760	596	*	596	88986501	Promoter (<=1kb)	11	88987579	88990954	3376	1	ENSMUSG00000033983	ENSMUST00000140549	Coil	-819	88986501	17	12.7815	6.9186	10.1128
11	88981909	88982450	542	*	542	88982335	Exon (ENSMUST00000107898/ENSMUSG00000033983, exon 6 of 11)	11	88987579	88990954	3376	1	ENSMUSG00000033983	ENSMUST00000140549	Coil	-5129	88982335	12	7.77809	4.99677	5.41629
4	148142982	148143409	428	*	428	148143109	Promoter (1-2kb)	4	148144790	148145451	662	1	ENSMUSG00000029003	ENSMUST00000105708	Mad2l2	-1381	148143109	15	8.86397	5.07187	6.43265
4	148139808	148141110	1303	*	1303	148140614	Promoter (<=1kb)	4	148140182	148145121	4940	1	ENSMUSG00000029003	ENSMUST00000132698	Mad2l2	0	148140614	36	23.2276	7.68142	20.0884
10	75636013	75636317	305	*	305	75636158	Downstream (<1kb)	10	75637211	75643980	6770	2	ENSMUSG00000006342	ENSMUST00000077610	Susd2	7663	75636158	12	5.69314	3.75455	3.53419
10	75647389	75651170	3782	*	3782	75649437	Exon (ENSMUST00000001712/ENSMUSG00000020196, exon 35 of 37)	10	75636708	75644008	7301	2	ENSMUSG00000006342	ENSMUST00000219733	Susd2	-3381	75649437	38	30.5778	10.5158	27.1795
10	75645266	75645518	253	*	253	75645367	Promoter (1-2kb)	10	75636708	75644008	7301	2	ENSMUSG00000006342	ENSMUST00000219733	Susd2	-1258	75645367	10	5.11605	3.68845	3.01283
5	23502826	23503094	269	*	269	23502902	3' UTR	5	23498269	23500530	2262	1	ENSMUSG00000029004	ENSMUST00000194010	Kmt2e	4557	23502902	10	5.98495	4.22803	3.76782
5	23429572	23436622	7051	*	7051	23433689	Promoter (<=1kb)	5	23434441	23486400	51960	1	ENSMUSG00000029004	ENSMUST00000196889	Kmt2e	0	23433689	90	87.6335	18.4213	82.715
5	23442144	23442406	263	*	263	23442285	Intron (ENSMUST00000196889/ENSMUSG00000029004, intron 1 of 12)	5	23434449	23504235	69787	1	ENSMUSG00000029004	ENSMUST00000115128	Kmt2e	7695	23442285	11	6.86451	4.6124	4.57287
17	57023394	57023759	366	*	366	57023422	Exon (ENSMUST00000007814/ENSMUSG00000007670, exon 15 of 18)	17	57021058	57031507	10450	2	ENSMUSG00000007670	ENSMUST00000007814	Khsrp	7748	57023422	19	10.8477	5.39271	8.28937
17	57027511	57027845	335	*	335	57027719	Exon (ENSMUST00000007814/ENSMUSG00000007670, exon 4 of 18)	17	57021058	57031507	10450	2	ENSMUSG00000007670	ENSMUST00000007814	Khsrp	3662	57027719	11	5.61352	3.84897	3.45989
17	57028791	57030960	2170	*	2170	57030748	Promoter (<=1kb)	17	57021058	57031507	10450	2	ENSMUSG00000007670	ENSMUST00000007814	Khsrp	547	57030748	34	19.3562	6.48478	16.3913
17	57032171	57033014	844	*	844	57032370	Promoter (<=1kb)	17	57021058	57031507	10450	2	ENSMUSG00000007670	ENSMUST00000007814	Khsrp	-664	57032370	48	29.2827	7.68697	25.9317
4	148038696	148042341	3646	*	3646	148040778	Promoter (<=1kb)	4	148039077	148056206	17130	1	ENSMUSG00000029009	ENSMUST00000097788	Mthfr	0	148040778	34	33.5299	13.4528	30.0192
4	148043468	148043737	270	*	270	148043519	Promoter (1-2kb)	4	148041602	148043956	2355	1	ENSMUSG00000029009	ENSMUST00000125978	Mthfr	1866	148043519	9	5.14225	3.84367	3.01283
16	21988737	21989282	546	*	546	21989052	Intron (ENSMUST00000060673/ENSMUSG00000044626, intron 1 of 9)	16	21953826	21995542	41717	2	ENSMUSG00000044626	ENSMUST00000060673	Liph	6260	21989052	18	12.3605	6.43123	9.72757
16	21994107	21996997	2891	*	2891	21995112	Promoter (<=1kb)	16	21953826	21995542	41717	2	ENSMUSG00000044626	ENSMUST00000060673	Liph	0	21995112	31	29.5478	12.2997	26.1729
16	21983980	21985344	1365	*	1365	21985139	Exon (ENSMUST00000060673/ENSMUSG00000044626, exon 2 of 10)	16	21953826	21995542	41717	2	ENSMUSG00000044626	ENSMUST00000060673	Liph	10198	21985139	22	18.3729	8.84043	15.4363
16	21981739	21982837	1099	*	1099	21982550	Intron (ENSMUST00000060673/ENSMUSG00000044626, intron 2 of 9)	16	21953826	21995542	41717	2	ENSMUSG00000044626	ENSMUST00000060673	Liph	12705	21982550	19	8.1546	4.07442	5.77703
16	21983204	21983517	314	*	314	21983501	Intron (ENSMUST00000060673/ENSMUSG00000044626, intron 2 of 9)	16	21953826	21995542	41717	2	ENSMUSG00000044626	ENSMUST00000060673	Liph	12025	21983501	9	5.14225	3.84367	3.01283
16	21985650	21988471	2822	*	2822	21987646	Intron (ENSMUST00000060673/ENSMUSG00000044626, intron 1 of 9)	16	21953826	21995542	41717	2	ENSMUSG00000044626	ENSMUST00000060673	Liph	7071	21987646	22	14.4336	6.64267	11.6889
16	21993113	21993467	355	*	355	21993395	Promoter (2-3kb)	16	21953826	21995542	41717	2	ENSMUSG00000044626	ENSMUST00000060673	Liph	2075	21993395	12	7.77809	4.99677	5.41629
16	21989592	21990121	530	*	530	21990044	Intron (ENSMUST00000060673/ENSMUSG00000044626, intron 1 of 9)	16	21953826	21995542	41717	2	ENSMUSG00000044626	ENSMUST00000060673	Liph	5421	21990044	12	7.77809	4.99677	5.41629
2	32282092	32282615	524	*	524	32282480	Promoter (<=1kb)	2	32278816	32282864	4049	2	ENSMUSG00000044627	ENSMUST00000113395	Swi5	249	32282480	11	4.23983	3.05227	2.27011
2	32283508	32283806	299	*	299	32283630	Promoter (<=1kb)	2	32278816	32282864	4049	2	ENSMUSG00000044627	ENSMUST00000113395	Swi5	-644	32283630	9	5.11628	3.82715	3.01283
2	32280031	32280743	713	*	713	32280347	Promoter (2-3kb)	2	32278816	32282864	4049	2	ENSMUSG00000044627	ENSMUST00000113395	Swi5	2121	32280347	9	5.14225	3.84367	3.01283
12	3308846	3309456	611	*	611	3309034	Promoter (<=1kb)	12	3247428	3309969	62542	2	ENSMUSG00000020671	ENSMUST00000021001	Rab10	513	3309034	11	6.86451	4.6124	4.57287
4	148086832	148090300	3469	*	3469	148087476	Promoter (<=1kb)	4	148077061	148088031	10971	2	ENSMUSG00000029007	ENSMUST00000030865	Agtrap	0	148087476	39	26.2589	8.30424	23.0096
4	148081970	148083068	1099	*	1099	148082236	Promoter (1-2kb)	4	148080517	148084776	4260	2	ENSMUSG00000029007	ENSMUST00000152323	Agtrap	1708	148082236	22	16.4013	7.71221	13.561
4	148083467	148086548	3082	*	3082	148084959	Promoter (<=1kb)	4	148080517	148084776	4260	2	ENSMUSG00000029007	ENSMUST00000152323	Agtrap	0	148084959	38	36.7004	13.6994	33.0934
4	148090844	148091326	483	*	483	148091044	Promoter (2-3kb)	4	148083915	148088031	4117	2	ENSMUSG00000029007	ENSMUST00000137393	Agtrap	-2813	148091044	19	14.9559	7.68733	12.1742
4	148080142	148080557	416	*	416	148080554	3' UTR	4	148080517	148084776	4260	2	ENSMUSG00000029007	ENSMUST00000152323	Agtrap	4219	148080554	9	3.63524	2.90451	1.70759
4	148092791	148093375	585	*	585	148093223	Distal Intergenic	4	148083915	148088031	4117	2	ENSMUSG00000029007	ENSMUST00000137393	Agtrap	-4760	148093223	14	9.69795	5.7655	7.20635
12	25099762	25100538	777	*	777	25100090	Promoter (2-3kb)	12	25093799	25097140	3342	2	ENSMUSG00000020644	ENSMUST00000221761	Id2	-2622	25100090	29	26.959	11.531	23.6749
12	25099168	25099420	253	*	253	25099266	Promoter (2-3kb)	12	25093799	25097140	3342	2	ENSMUSG00000020644	ENSMUST00000221761	Id2	-2028	25099266	12	7.77809	4.99677	5.41629
12	25093326	25098772	5447	*	5447	25096433	Promoter (<=1kb)	12	25093799	25097140	3342	2	ENSMUSG00000020644	ENSMUST00000221761	Id2	0	25096433	23	15.9079	7.18705	13.0977
12	25103760	25104138	379	*	379	25103862	Distal Intergenic	12	25093799	25097140	3342	2	ENSMUSG00000020644	ENSMUST00000221761	Id2	-6620	25103862	12	7.77809	4.99677	5.41629
2	164071365	164071719	355	*	355	164071445	Promoter (<=1kb)	2	164053540	164071169	17630	2	ENSMUSG00000018322	ENSMUST00000109384	Tomm34	-196	164071445	12	7.77809	4.99677	5.41629
2	164072246	164072632	387	*	387	164072327	Promoter (1-2kb)	2	164053540	164071169	17630	2	ENSMUSG00000018322	ENSMUST00000109384	Tomm34	-1077	164072327	12	7.77809	4.99677	5.41629
12	105479114	105479440	327	*	327	105479301	Intron (ENSMUST00000178224/ENSMUSG00000094910, intron 1 of 1)	12	105453856	105493095	39240	1	ENSMUSG00000094910	ENSMUST00000178224	D430019H16Rik	25258	105479301	12	4.21825	2.94112	2.25222
12	24891563	24892105	543	*	543	24891728	Intron (ENSMUST00000222198/ENSMUSG00000020646, intron 3 of 4)	12	24831631	24960286	128656	1	ENSMUSG00000020646	ENSMUST00000222994	Mboat2	59932	24891728	9	5.14225	3.84367	3.01283
12	24893854	24894139	286	*	286	24894015	Intron (ENSMUST00000222198/ENSMUSG00000020646, intron 3 of 4)	12	24831631	24960286	128656	1	ENSMUSG00000020646	ENSMUST00000222994	Mboat2	62223	24894015	13	7.65514	4.7388	5.32885
12	24885996	24886364	369	*	369	24886156	Intron (ENSMUST00000222198/ENSMUSG00000020646, intron 3 of 4)	12	24831631	24960286	128656	1	ENSMUSG00000020646	ENSMUST00000222994	Mboat2	54365	24886156	11	6.86451	4.6124	4.57287
12	24885011	24885742	732	*	732	24885504	Intron (ENSMUST00000222198/ENSMUSG00000020646, intron 3 of 4)	12	24831631	24960286	128656	1	ENSMUSG00000020646	ENSMUST00000222994	Mboat2	53380	24885504	15	10.7003	6.14987	8.14965
12	24887012	24888490	1479	*	1479	24887295	Intron (ENSMUST00000222198/ENSMUSG00000020646, intron 3 of 4)	12	24831631	24960286	128656	1	ENSMUSG00000020646	ENSMUST00000222994	Mboat2	55381	24887295	20	16.0751	8.0717	13.239
12	24892810	24893064	255	*	255	24892948	Intron (ENSMUST00000222198/ENSMUSG00000020646, intron 3 of 4)	12	24831631	24960286	128656	1	ENSMUSG00000020646	ENSMUST00000222994	Mboat2	61179	24892948	10	5.40096	3.86392	3.25826
12	24823319	24823620	302	*	302	24823462	Intron (ENSMUST00000223485/ENSMUSG00000113621, intron 1 of 2)	12	24830879	24939302	108424	1	ENSMUSG00000020646	ENSMUST00000222198	Mboat2	-7259	24823462	13	5.58135	3.56098	3.42824
12	24830837	24831155	319	*	319	24831124	Promoter (<=1kb)	12	24830879	24939302	108424	1	ENSMUSG00000020646	ENSMUST00000222198	Mboat2	0	24831124	16	5.40726	3.14975	3.26399
12	4365262	4365605	344	*	344	4365498	Intron (ENSMUST00000085814/ENSMUSG00000020647, intron 2 of 22)	12	4274813	4354436	79624	2	ENSMUSG00000020647	ENSMUST00000217674	Ncoa1	-10826	4365498	11	5.93194	4.04045	3.7625
12	4367967	4368224	258	*	258	4368104	Intron (ENSMUST00000085814/ENSMUSG00000020647, intron 2 of 22)	12	4274813	4354436	79624	2	ENSMUSG00000020647	ENSMUST00000217674	Ncoa1	-13531	4368104	10	5.17291	3.72334	3.03627
12	4361333	4362951	1619	*	1619	4361597	Intron (ENSMUST00000085814/ENSMUSG00000020647, intron 2 of 22)	12	4274813	4354436	79624	2	ENSMUSG00000020647	ENSMUST00000217674	Ncoa1	-6897	4361597	27	24.427	10.7623	21.2397
12	4366272	4366692	421	*	421	4366509	Intron (ENSMUST00000085814/ENSMUSG00000020647, intron 2 of 22)	12	4274813	4354436	79624	2	ENSMUSG00000020647	ENSMUST00000217674	Ncoa1	-11836	4366509	19	13.3727	6.76971	10.6824
12	4354046	4354347	302	*	302	4354330	Promoter (<=1kb)	12	4274813	4354436	79624	2	ENSMUSG00000020647	ENSMUST00000217674	Ncoa1	89	4354330	7	3.58128	3.07493	1.66661
12	4354607	4355445	839	*	839	4355262	Promoter (<=1kb)	12	4274813	4354436	79624	2	ENSMUSG00000020647	ENSMUST00000217674	Ncoa1	-171	4355262	17	12.7815	6.9186	10.1128
12	4359051	4360486	1436	*	1436	4359274	Intron (ENSMUST00000085814/ENSMUSG00000020647, intron 2 of 22)	12	4274813	4354436	79624	2	ENSMUSG00000020647	ENSMUST00000217674	Ncoa1	-4615	4359274	42	33.9395	10.9373	30.4218
12	4357211	4358485	1275	*	1275	4357821	Promoter (2-3kb)	12	4274813	4354436	79624	2	ENSMUSG00000020647	ENSMUST00000217674	Ncoa1	-2775	4357821	35	34.8822	13.8372	31.3295
12	4369321	4369798	478	*	478	4369646	Intron (ENSMUST00000085814/ENSMUSG00000020647, intron 2 of 22)	12	4274813	4354436	79624	2	ENSMUSG00000020647	ENSMUST00000217674	Ncoa1	-14885	4369646	9	5.14225	3.84367	3.01283
12	4355739	4356943	1205	*	1205	4355967	Promoter (1-2kb)	12	4274813	4354436	79624	2	ENSMUSG00000020647	ENSMUST00000217674	Ncoa1	-1303	4355967	26	12.5071	5.00254	9.87001
14	65040203	65040498	296	*	296	65040326	Distal Intergenic	14	65052063	65098105	46043	2	ENSMUSG00000021978	ENSMUST00000225633	Extl3	57607	65040326	8	4.33971	3.4593	2.30422
12	31654494	31655180	687	*	687	31654682	Promoter (<=1kb)	12	31640050	31654826	14777	2	ENSMUSG00000020648	ENSMUST00000020977	Dus4l	0	31654682	22	12.8164	5.81549	10.1461
12	24707054	24710164	3111	*	3111	24708456	Promoter (<=1kb)	12	24708241	24714146	5906	1	ENSMUSG00000020649	ENSMUST00000020980	Rrm2	0	24708456	74	79.5606	20.9171	74.8225
12	24710440	24710803	364	*	364	24710675	Promoter (1-2kb)	12	24709029	24713341	4313	1	ENSMUSG00000020649	ENSMUST00000154588	Rrm2	1411	24710675	14	9.69795	5.7655	7.20635
12	24712164	24713347	1184	*	1184	24713167	3' UTR	12	24709029	24713341	4313	1	ENSMUSG00000020649	ENSMUST00000154588	Rrm2	3135	24713167	19	11.6355	5.80902	9.04926
12	24714512	24714839	328	*	328	24714770	Distal Intergenic	12	24709029	24713341	4313	1	ENSMUSG00000020649	ENSMUST00000154588	Rrm2	5483	24714770	15	9.46075	5.41577	7.00216
12	24711318	24711834	517	*	517	24711609	Promoter (2-3kb)	12	24709029	24713341	4313	1	ENSMUSG00000020649	ENSMUST00000154588	Rrm2	2289	24711609	21	15.4591	7.44668	12.6612
12	24727828	24728091	264	*	264	24727975	Distal Intergenic	12	24709029	24713341	4313	1	ENSMUSG00000020649	ENSMUST00000154588	Rrm2	18799	24727975	14	9.69795	5.7655	7.20635
12	24717759	24718116	358	*	358	24717984	Distal Intergenic	12	24709029	24713341	4313	1	ENSMUSG00000020649	ENSMUST00000154588	Rrm2	8730	24717984	7	3.58128	3.07493	1.66661
9	110655915	110657646	1732	*	1732	110656621	Promoter (<=1kb)	9	110656503	110711606	55104	1	ENSMUSG00000019659	ENSMUST00000019803	Ccdc12	0	110656621	63	71.1002	21.549	66.5574
6	12459255	12459716	462	*	462	12459451	Intron (ENSMUST00000172356/ENSMUSG00000032625, intron 6 of 27)	6	12317349	12419361	102013	2	ENSMUSG00000032625	ENSMUST00000122369	Thsd7a	-39894	12459451	14	9.69795	5.7655	7.20635
2	85060536	85060791	256	*	256	85060562	Promoter (2-3kb)	2	85058159	85073048	14890	1	ENSMUSG00000033955	ENSMUST00000048400	Tnks1bp1	2377	85060562	9	5.03233	3.7738	2.95438
2	85059918	85060217	300	*	300	85060105	Promoter (1-2kb)	2	85058159	85073048	14890	1	ENSMUSG00000033955	ENSMUST00000048400	Tnks1bp1	1759	85060105	13	6.4944	4.06632	4.25584
2	85061346	85061661	316	*	316	85061496	Intron (ENSMUST00000151092/ENSMUSG00000033955, intron 4 of 5)	2	85058159	85073048	14890	1	ENSMUSG00000033955	ENSMUST00000048400	Tnks1bp1	3187	85061496	16	6.86744	3.84608	4.57429
2	85048528	85048780	253	*	253	85048636	Promoter (<=1kb)	2	85048055	85073044	24990	1	ENSMUSG00000033955	ENSMUST00000151092	Tnks1bp1	473	85048636	11	6.86451	4.6124	4.57287
1	40301417	40301714	298	*	298	40301552	Intron (ENSMUST00000027241/ENSMUSG00000026072, intron 7 of 10)	1	40324610	40329441	4832	1	ENSMUSG00000070942	ENSMUST00000192551	Il1rl2	-22896	40301552	9	4.87085	3.67144	2.80539
11	17164848	17165118	271	*	271	17164855	Intron (ENSMUST00000102880/ENSMUSG00000033953, intron 1 of 5)	11	17159263	17200375	41113	1	ENSMUSG00000033953	ENSMUST00000102880	Ppp3r1	5585	17164855	8	4.33971	3.4593	2.30422
1	139455455	139456377	923	*	923	139455639	Promoter (<=1kb)	1	139454819	139457134	2316	1	ENSMUSG00000033952	ENSMUST00000197096	Aspm	636	139455639	14	9.69795	5.7655	7.20635
1	139471113	139471421	309	*	309	139471144	Intron (ENSMUST00000200083/ENSMUSG00000033952, intron 12 of 26)	1	139483526	139487396	3871	1	ENSMUSG00000033952	ENSMUST00000196272	Aspm	-12105	139471144	11	6.86451	4.6124	4.57287
1	139454822	139455162	341	*	341	139455005	Promoter (<=1kb)	1	139454819	139457134	2316	1	ENSMUSG00000033952	ENSMUST00000197096	Aspm	3	139455005	16	11.7286	6.53423	9.11545
1	139447022	139447437	416	*	416	139447296	3' UTR	1	139454772	139494088	39317	1	ENSMUSG00000033952	ENSMUST00000200083	Aspm	-7335	139447296	7	3.58128	3.07493	1.66661
2	163994367	163995026	660	*	660	163994556	Promoter (<=1kb)	2	163994960	164018588	23629	1	ENSMUSG00000018326	ENSMUST00000018470	Ywhab	0	163994556	18	10.7196	5.51857	8.16414
2	163995673	163996765	1093	*	1093	163995800	Promoter (<=1kb)	2	163995503	164015283	19781	1	ENSMUSG00000018326	ENSMUST00000131288	Ywhab	170	163995800	18	10.3097	5.299	7.79856
4	152344772	152346251	1480	*	1480	152345128	Intron (ENSMUST00000030775/ENSMUSG00000005045, intron 1 of 41)	4	152341595	152353626	12032	1	ENSMUSG00000005045	ENSMUST00000136134	Chd5	3177	152345128	18	8.34311	4.29856	5.95989
4	152333267	152333690	424	*	424	152333457	3' UTR	4	152338651	152390194	51544	1	ENSMUSG00000005045	ENSMUST00000030775	Chd5	-4961	152333457	9	4.27686	3.29866	2.30416
X	36597927	36598585	659	*	659	36598399	Promoter (<=1kb)	20	36598206	36606079	7874	1	ENSMUSG00000006373	ENSMUST00000073339	Pgrmc1	0	36598399	18	10.7196	5.51857	8.16414
1	43068171	43068452	282	*	282	43068299	Intron (ENSMUST00000095014/ENSMUSG00000070939, intron 4 of 12)	1	43054708	43060933	6226	2	ENSMUSG00000070939	ENSMUST00000188598	Tgfbrap1	-7238	43068299	7	3.58128	3.07493	1.66661
1	43097960	43098694	735	*	735	43098510	Promoter (<=1kb)	1	43047200	43098622	51423	2	ENSMUSG00000070939	ENSMUST00000095014	Tgfbrap1	0	43098510	32	22.1212	8.09205	19.0283
7	28741034	28743091	2058	*	2058	28741443	Promoter (<=1kb)	7	28739641	28741770	2130	2	ENSMUSG00000045948	ENSMUST00000171183	Mrps12	0	28741443	53	47.3898	13.7352	43.4699
7	28739192	28740740	1549	*	1549	28740156	Promoter (<=1kb)	7	28739641	28740067	427	2	ENSMUSG00000045948	ENSMUST00000165246	Mrps12	0	28740156	31	15.4268	5.43678	12.6341
11	51262280	51262918	639	*	639	51262343	Promoter (<=1kb)	11	51253651	51262951	9301	2	ENSMUSG00000045942	ENSMUST00000065950	BC049762	33	51262343	11	6.86451	4.6124	4.57287
14	64948993	64950215	1223	*	1223	64949184	Promoter (<=1kb)	14	64811600	64949850	138251	2	ENSMUSG00000021972	ENSMUST00000022544	Hmbox1	0	64949184	16	11.7286	6.53423	9.11545
12	24651711	24652001	291	*	291	24651937	Promoter (<=1kb)	12	24651896	24653810	1915	1	ENSMUSG00000020653	ENSMUST00000139940	Klf11	0	24651937	13	8.72327	5.38113	6.29355
12	24650428	24650727	300	*	300	24650658	Promoter (<=1kb)	12	24651274	24662789	11516	1	ENSMUSG00000020653	ENSMUST00000020982	Klf11	-547	24650658	8	4.33971	3.4593	2.30422
12	4179472	4180536	1065	*	1065	4179749	Intron (ENSMUST00000152792/ENSMUSG00000020654, intron 3 of 20)	12	4194821	4196904	2084	1	ENSMUSG00000020654	ENSMUST00000150944	Adcy3	-14285	4179749	27	24.0868	10.5666	20.9229
12	4177605	4177962	358	*	358	4177763	Intron (ENSMUST00000152792/ENSMUSG00000020654, intron 3 of 20)	12	4194821	4196904	2084	1	ENSMUSG00000020654	ENSMUST00000150944	Adcy3	-16859	4177763	13	8.72327	5.38113	6.29355
12	4178772	4179194	423	*	423	4178957	Intron (ENSMUST00000152792/ENSMUSG00000020654, intron 3 of 20)	12	4194821	4196904	2084	1	ENSMUSG00000020654	ENSMUST00000150944	Adcy3	-15627	4178957	17	12.7815	6.9186	10.1128
12	4188308	4188630	323	*	323	4188461	Intron (ENSMUST00000152792/ENSMUSG00000020654, intron 3 of 20)	12	4194821	4196904	2084	1	ENSMUSG00000020654	ENSMUST00000150944	Adcy3	-6191	4188461	16	11.7286	6.53423	9.11545
11	79122933	79123271	339	*	339	79123204	Intron (ENSMUST00000018478/ENSMUSG00000018334, intron 1 of 18)	11	79013440	79146407	132968	2	ENSMUSG00000018334	ENSMUST00000018478	Ksr1	23136	79123204	9	5.06007	3.79142	2.98122
11	79134737	79135070	334	*	334	79134949	Intron (ENSMUST00000018478/ENSMUSG00000018334, intron 1 of 18)	11	79013440	79146407	132968	2	ENSMUSG00000018334	ENSMUST00000018478	Ksr1	11337	79134949	13	8.21183	5.07125	5.83367
11	79151703	79152215	513	*	513	79152196	Distal Intergenic	11	79026707	79146407	119701	2	ENSMUSG00000018334	ENSMUST00000108264	Ksr1	-5296	79152196	10	4.89966	3.55631	2.82956
11	79094830	79097252	2423	*	2423	79095625	Intron (ENSMUST00000018478/ENSMUSG00000018334, intron 1 of 18)	11	79030625	79074486	43862	2	ENSMUSG00000018334	ENSMUST00000208969	Ksr1	-20344	79095625	20	15.1612	7.53962	12.3748
11	79127785	79128440	656	*	656	79128311	Intron (ENSMUST00000018478/ENSMUSG00000018334, intron 1 of 18)	11	79013440	79146407	132968	2	ENSMUSG00000018334	ENSMUST00000018478	Ksr1	17967	79128311	14	7.28765	4.35677	4.97904
11	79093753	79094181	429	*	429	79093956	Intron (ENSMUST00000018478/ENSMUSG00000018334, intron 1 of 18)	11	79030625	79074486	43862	2	ENSMUSG00000018334	ENSMUST00000208969	Ksr1	-19267	79093956	16	10.5176	5.82048	7.99609
12	4082276	4082835	560	*	560	4082331	Promoter (<=1kb)	12	4082583	4110606	28024	1	ENSMUSG00000020657	ENSMUST00000020986	Dnajc27	0	4082331	16	11.2363	6.24146	8.66667
12	4099321	4100083	763	*	763	4099789	Intron (ENSMUST00000020986/ENSMUSG00000020657, intron 5 of 6)	12	4088582	4096372	7791	1	ENSMUSG00000020657	ENSMUST00000220273	Dnajc27	10739	4099789	10	5.98495	4.22803	3.76782
12	4105613	4106154	542	*	542	4106051	Intron (ENSMUST00000020986/ENSMUSG00000020657, intron 6 of 6)	12	4088582	4096372	7791	1	ENSMUSG00000020657	ENSMUST00000220273	Dnajc27	17031	4106051	8	4.33971	3.4593	2.30422
12	4091377	4091680	304	*	304	4091414	Promoter (2-3kb)	12	4088582	4096372	7791	1	ENSMUSG00000020657	ENSMUST00000220273	Dnajc27	2795	4091414	10	3.61781	2.79791	1.69779
12	31499433	31500789	1357	*	1357	31500349	Promoter (<=1kb)	12	31484829	31499555	14727	2	ENSMUSG00000020659	ENSMUST00000064240	Cbll1	0	31500349	29	24.5142	10.1546	21.323
2	164433730	164434423	694	*	694	164434273	Intron (ENSMUST00000017153/ENSMUSG00000017009, intron 1 of 4)	2	164424247	164443186	18940	2	ENSMUSG00000017009	ENSMUST00000017153	Sdc4	8763	164434273	21	11.9226	5.56264	9.30534
2	164443454	164443892	439	*	439	164443773	Promoter (<=1kb)	2	164425900	164443887	17988	2	ENSMUSG00000017009	ENSMUST00000142909	Sdc4	0	164443773	12	5.05085	3.39263	2.97238
2	164435294	164435739	446	*	446	164435552	Intron (ENSMUST00000017153/ENSMUSG00000017009, intron 1 of 4)	2	164424247	164443186	18940	2	ENSMUSG00000017009	ENSMUST00000017153	Sdc4	7447	164435552	14	7.52814	4.49191	5.21105
2	164427970	164428248	279	*	279	164428071	Intron (ENSMUST00000017153/ENSMUSG00000017009, intron 4 of 4)	2	164424247	164443186	18940	2	ENSMUSG00000017009	ENSMUST00000017153	Sdc4	14938	164428071	11	5.96728	4.06183	3.76782
2	164430422	164431903	1482	*	1482	164431249	Exon (ENSMUST00000017153/ENSMUSG00000017009, exon 2 of 5)	2	164424247	164443186	18940	2	ENSMUSG00000017009	ENSMUST00000017153	Sdc4	11283	164431249	16	9.69057	5.34712	7.20635
2	164442699	164443163	465	*	465	164442994	Promoter (<=1kb)	2	164424247	164443186	18940	2	ENSMUSG00000017009	ENSMUST00000017153	Sdc4	23	164442994	25	15.1948	6.37555	12.408
2	164432670	164433079	410	*	410	164432778	Intron (ENSMUST00000017153/ENSMUSG00000017009, intron 1 of 4)	2	164424247	164443186	18940	2	ENSMUSG00000017009	ENSMUST00000017153	Sdc4	10107	164432778	15	4.81214	2.96447	2.75328
2	164444613	164445003	391	*	391	164444777	Promoter (<=1kb)	2	164425900	164443887	17988	2	ENSMUSG00000017009	ENSMUST00000142909	Sdc4	-726	164444777	13	7.85035	4.85473	5.48421
2	164436243	164437078	836	*	836	164436795	Intron (ENSMUST00000017153/ENSMUSG00000017009, intron 1 of 4)	2	164424247	164443186	18940	2	ENSMUSG00000017009	ENSMUST00000017153	Sdc4	6108	164436795	18	8.34311	4.29856	5.95989
2	15007543	15007812	270	*	270	15007703	Intron (ENSMUST00000028034/ENSMUSG00000026707, intron 9 of 10)	2	14982113	14984414	2302	1	ENSMUSG00000057914	ENSMUST00000144423	Cacnb2	25430	15007703	14	9.69795	5.7655	7.20635
7	126494171	126503385	9215	*	9215	126502772	Promoter (<=1kb)	7	126491715	126502414	10700	2	ENSMUSG00000032637	ENSMUST00000167759	Atxn2l	0	126502772	80	90.3904	23.5266	85.4082
7	126492355	126492724	370	*	370	126492491	Promoter (<=1kb)	7	126492153	126493376	1224	2	ENSMUSG00000032637	ENSMUST00000206265	Atxn2l	652	126492491	22	7.84022	3.60817	5.47423
7	126503689	126506265	2577	*	2577	126504332	Promoter (<=1kb)	7	126491708	126503437	11730	2	ENSMUSG00000032637	ENSMUST00000040202	Atxn2l	-252	126504332	26	22.2951	9.86829	19.1955
7	12924886	12926479	1594	*	1594	12925639	Promoter (<=1kb)	7	12927416	12931072	3657	1	ENSMUSG00000033967	ENSMUST00000045870	Rnf225	-937	12925639	26	11.4749	4.58728	8.89598
17	80553456	80553826	371	*	371	80553686	Intron (ENSMUST00000086545/ENSMUSG00000033966, intron 3 of 9)	17	80523550	80563834	40285	2	ENSMUSG00000033966	ENSMUST00000086545	Cdkl4	10008	80553686	20	16.0751	8.0717	13.239
17	80634884	80635326	443	*	443	80635129	Intron (ENSMUST00000025089/ENSMUSG00000024242, intron 13 of 33)	17	80523550	80563834	40285	2	ENSMUSG00000033966	ENSMUST00000086545	Cdkl4	-71050	80635129	14	9.69795	5.7655	7.20635
X	101267328	101267675	348	*	348	101267385	Promoter (<=1kb)	20	101264938	101267434	2497	2	ENSMUSG00000031304	ENSMUST00000135038	Il2rg	0	101267385	8	4.33971	3.4593	2.30422
2	34801189	34803090	1902	*	1902	34802045	Promoter (1-2kb)	2	34777556	34799912	22357	2	ENSMUSG00000070953	ENSMUST00000145903	Rabepk	-1277	34802045	50	44.3408	13.3096	40.5078
2	34799804	34800638	835	*	835	34799942	Promoter (<=1kb)	2	34777556	34799912	22357	2	ENSMUSG00000070953	ENSMUST00000145903	Rabepk	0	34799942	14	8.54417	5.07728	6.1517
2	34803399	34803959	561	*	561	34803787	Downstream (<1kb)	2	34777556	34799912	22357	2	ENSMUSG00000070953	ENSMUST00000145903	Rabepk	-3487	34803787	19	13.3099	6.73408	10.6255
2	34789761	34790076	316	*	316	34790073	Intron (ENSMUST00000145903/ENSMUSG00000070953, intron 4 of 7)	2	34779428	34795305	15878	2	ENSMUSG00000070953	ENSMUST00000047963	Rabepk	5229	34790073	8	4.33971	3.4593	2.30422
11	59808679	59811736	3058	*	3058	59809728	Promoter (<=1kb)	11	59791408	59810016	18609	2	ENSMUSG00000032633	ENSMUST00000102697	Flcn	0	59809728	51	18.8461	4.42597	15.8904
11	59801680	59802130	451	*	451	59801952	Exon (ENSMUST00000102697/ENSMUSG00000032633, exon 5 of 13)	11	59791790	59809588	17799	2	ENSMUSG00000032633	ENSMUST00000091246	Flcn	7458	59801952	11	6.86451	4.6124	4.57287
X	101332991	101333709	719	*	719	101333097	Distal Intergenic	20	101314391	101318151	3761	1	ENSMUSG00000031302	ENSMUST00000144860	Nlgn3	18600	101333097	16	11.7286	6.53423	9.11545
X	101330251	101331090	840	*	840	101330463	Distal Intergenic	20	101314391	101318151	3761	1	ENSMUSG00000031302	ENSMUST00000144860	Nlgn3	15860	101330463	9	5.14225	3.84367	3.01283
X	101328826	101329299	474	*	474	101329033	Distal Intergenic	20	101314391	101318151	3761	1	ENSMUSG00000031302	ENSMUST00000144860	Nlgn3	14435	101329033	13	8.72327	5.38113	6.29355
X	101331530	101332515	986	*	986	101332096	Distal Intergenic	20	101314391	101318151	3761	1	ENSMUSG00000031302	ENSMUST00000144860	Nlgn3	17139	101332096	32	22.7588	8.39374	19.6497
6	113600961	113601438	478	*	478	113601273	Promoter (<=1kb)	6	113596762	113600715	3954	2	ENSMUSG00000033963	ENSMUST00000035870	Fancd2os	-246	113601273	24	20.7443	9.60916	17.7035
6	113600328	113600647	320	*	320	113600495	Promoter (<=1kb)	6	113596761	113600715	3955	2	ENSMUSG00000033963	ENSMUST00000125139	Fancd2os	68	113600495	12	7.70512	4.95196	5.37793
6	113601736	113602194	459	*	459	113601807	Promoter (1-2kb)	6	113596762	113600715	3954	2	ENSMUSG00000033963	ENSMUST00000035870	Fancd2os	-1021	113601807	10	5.98495	4.22803	3.76782
3	146767992	146768485	494	*	494	146768127	Promoter (1-2kb)	3	146729865	146770261	40397	2	ENSMUSG00000005034	ENSMUST00000106137	Prkacb	1776	146768127	8	4.33971	3.4593	2.30422
3	146744885	146745257	373	*	373	146745234	Promoter (<=1kb)	3	146732328	146745627	13300	2	ENSMUSG00000005034	ENSMUST00000144369	Prkacb	370	146745234	9	5.14225	3.84367	3.01283
3	146813107	146813520	414	*	414	146813140	Promoter (<=1kb)	3	146809518	146812990	3473	2	ENSMUSG00000005034	ENSMUST00000196344	Prkacb	-117	146813140	10	5.98495	4.22803	3.76782
7	12977833	12981202	3370	*	3370	12977962	Promoter (<=1kb)	7	12977848	12983396	5549	1	ENSMUSG00000033961	ENSMUST00000108535	Zfp446	0	12977962	30	19.1385	7.16875	16.1779
18	4582246	4583094	849	*	849	4582454	Distal Intergenic	18	4634929	4682868	47940	1	ENSMUSG00000033960	ENSMUST00000037029	Jcad	-51835	4582454	17	7.59381	4.07232	5.27423
18	4580825	4581099	275	*	275	4581010	Distal Intergenic	18	4634929	4682868	47940	1	ENSMUSG00000033960	ENSMUST00000037029	Jcad	-53830	4581010	10	5.98495	4.22803	3.76782
12	113149100	113149366	267	*	267	113149103	Promoter (<=1kb)	12	113148705	113153846	5142	1	ENSMUSG00000006360	ENSMUST00000199089	Crip1	395	113149103	9	4.41515	3.38486	2.36828
15	85206421	85206767	347	*	347	85206611	Promoter (<=1kb)	15	85206005	85251885	45881	1	ENSMUSG00000006369	ENSMUST00000109432	Fbln1	416	85206611	11	6.53025	4.40573	4.28937
3	96157709	96158163	455	*	455	96158062	3' UTR	3	96162004	96171717	9714	1	ENSMUSG00000045934	ENSMUST00000147245	Mtmr11	-3841	96158062	11	6.53025	4.40573	4.28937
3	96170079	96171083	1005	*	1005	96170771	Promoter (<=1kb)	3	96170586	96171470	885	1	ENSMUSG00000045934	ENSMUST00000196004	Mtmr11	0	96170771	19	10.2527	5.08711	7.74251
12	31607851	31608176	326	*	326	31607959	Intron (ENSMUST00000177962/ENSMUSG00000020650, intron 6 of 7)	12	31595361	31601749	6389	2	ENSMUSG00000020650	ENSMUST00000218942	Bcap29	-6102	31607959	11	6.86451	4.6124	4.57287
8	72561407	72562350	944	*	944	72561577	Downstream (2-3kb)	8	72567487	72571049	3563	2	ENSMUSG00000044600	ENSMUST00000058733	Smim7	8699	72561577	18	13.8576	7.30296	11.1294
8	72568159	72569151	993	*	993	72568281	Promoter (1-2kb)	8	72567487	72571049	3563	2	ENSMUSG00000044600	ENSMUST00000058733	Smim7	1898	72568281	13	8.40347	5.18692	6.01873
8	72565096	72566231	1136	*	1136	72565269	3' UTR	8	72567487	72571049	3563	2	ENSMUSG00000044600	ENSMUST00000058733	Smim7	4818	72565269	13	8.72327	5.38113	6.29355
8	72563291	72563884	594	*	594	72563824	Downstream (1-2kb)	8	72567487	72571049	3563	2	ENSMUSG00000044600	ENSMUST00000058733	Smim7	7165	72563824	14	7.28765	4.35677	4.97904
12	4232178	4232513	336	*	336	4232324	Promoter (<=1kb)	12	4215358	4232003	16646	2	ENSMUSG00000020652	ENSMUST00000128466	Cenpo	-175	4232324	14	9.69795	5.7655	7.20635
12	4233409	4235312	1904	*	1904	4234861	Promoter (<=1kb)	12	4197822	4233965	36144	2	ENSMUSG00000020652	ENSMUST00000111169	Cenpo	0	4234861	35	34.8822	13.8372	31.3295
14	57571058	57571472	415	*	415	57571294	Promoter (<=1kb)	14	57549597	57571612	22016	2	ENSMUSG00000021951	ENSMUST00000022518	Eef1akmt1	140	57571294	12	7.77809	4.99677	5.41629
14	57664410	57664953	544	*	544	57664776	Promoter (<=1kb)	14	57582271	57664956	82686	2	ENSMUSG00000021952	ENSMUST00000089482	Xpo4	3	57664776	14	9.69795	5.7655	7.20635
12	10391167	10391655	489	*	489	10391241	Promoter (<=1kb)	12	10390772	10395562	4791	1	ENSMUSG00000020621	ENSMUST00000020947	Rdh14	395	10391241	11	6.86451	4.6124	4.57287
11	110448913	110449256	344	*	344	110449117	Intron (ENSMUST00000020949/ENSMUSG00000020623, intron 1 of 11)	11	110477377	110499522	22146	1	ENSMUSG00000020623	ENSMUST00000146540	Map2k6	-28121	110449117	9	5.14225	3.84367	3.01283
9	108463908	108464281	374	*	374	108464032	Promoter (2-3kb)	9	108447636	108461581	13946	2	ENSMUSG00000032609	ENSMUST00000193286	Klhdc8b	-2327	108464032	18	11.0346	5.68975	8.47224
9	108458002	108458336	335	*	335	108458238	Promoter (1-2kb)	9	108454675	108456950	2276	2	ENSMUSG00000032609	ENSMUST00000193331	Klhdc8b	-1052	108458238	10	5.17291	3.72334	3.03627
9	108449097	108449390	294	*	294	108449278	Promoter (<=1kb)	9	108448268	108450369	2102	2	ENSMUSG00000032609	ENSMUST00000194633	Klhdc8b	979	108449278	11	6.49804	4.38591	4.25919
9	108459287	108459593	307	*	307	108459291	Promoter (<=1kb)	9	108458436	108460078	1643	2	ENSMUSG00000032609	ENSMUST00000195869	Klhdc8b	485	108459291	9	3.14355	2.60972	1.32315
9	108459865	108460344	480	*	480	108460184	Promoter (<=1kb)	9	108458436	108460078	1643	2	ENSMUSG00000032609	ENSMUST00000195869	Klhdc8b	0	108460184	17	11.3703	6.09274	8.79389
9	108460653	108463043	2391	*	2391	108460880	Promoter (<=1kb)	9	108447636	108461581	13946	2	ENSMUSG00000032609	ENSMUST00000193286	Klhdc8b	0	108460880	26	21.9877	9.6938	18.8968
14	30561623	30561968	346	*	346	30561747	Promoter (1-2kb)	14	30559690	30573624	13935	1	ENSMUSG00000021957	ENSMUST00000223633	Tkt	1933	30561747	14	9.06523	5.38545	6.62482
14	30548636	30549044	409	*	409	30548906	Promoter (<=1kb)	14	30549131	30574720	25590	1	ENSMUSG00000021957	ENSMUST00000022529	Tkt	-87	30548906	12	7.77809	4.99677	5.41629
14	30563046	30565504	2459	*	2459	30565383	Promoter (2-3kb)	14	30567999	30573624	5626	1	ENSMUSG00000021957	ENSMUST00000225039	Tkt	-2495	30565383	16	4.31925	2.66691	2.30422
14	30560527	30561156	630	*	630	30561074	Promoter (<=1kb)	14	30559690	30573624	13935	1	ENSMUSG00000021957	ENSMUST00000223633	Tkt	837	30561074	10	5.34735	3.83079	3.2071
14	30559377	30559928	552	*	552	30559600	Promoter (<=1kb)	14	30559690	30573624	13935	1	ENSMUSG00000021957	ENSMUST00000223633	Tkt	0	30559600	18	10.7196	5.51857	8.16414
14	30549815	30550108	294	*	294	30549993	Promoter (<=1kb)	14	30549357	30573624	24268	1	ENSMUSG00000021957	ENSMUST00000223717	Tkt	458	30549993	18	10.3097	5.299	7.79856
9	108294833	108299143	4311	*	4311	108297270	Promoter (<=1kb)	9	108296853	108301571	4719	1	ENSMUSG00000032607	ENSMUST00000160025	Amt	0	108297270	37	28.2084	9.66552	24.8934
8	83566765	83567389	625	*	625	83566883	Promoter (<=1kb)	8	83566758	83571626	4869	1	ENSMUSG00000033938	ENSMUST00000127162	Ndufb7	7	83566883	20	8.88914	4.27814	6.45566
8	83567971	83568301	331	*	331	83568113	Promoter (1-2kb)	8	83566758	83571626	4869	1	ENSMUSG00000033938	ENSMUST00000127162	Ndufb7	1213	83568113	14	4.8144	3.05582	2.75462
14	63861383	63861710	328	*	328	63861560	Promoter (1-2kb)	14	63860364	63919855	59492	1	ENSMUSG00000021958	ENSMUST00000022528	Pinx1	1019	63861560	10	5.98495	4.22803	3.76782
9	108289426	108290638	1213	*	1213	108290188	Promoter (<=1kb)	9	108290429	108296498	6070	1	ENSMUSG00000032606	ENSMUST00000035227	Nicn1	0	108290188	17	12.7815	6.9186	10.1128
9	108288219	108288594	376	*	376	108288380	Promoter (1-2kb)	9	108290429	108296498	6070	1	ENSMUSG00000032606	ENSMUST00000035227	Nicn1	-1835	108288380	13	8.72327	5.38113	6.29355
9	108293993	108294487	495	*	495	108294355	Promoter (<=1kb)	9	108293855	108294780	926	1	ENSMUSG00000032606	ENSMUST00000192035	Nicn1	138	108294355	10	5.68216	4.03859	3.52417
12	28703654	28703968	315	*	315	28703950	Promoter (2-3kb)	12	28700774	28701609	836	2	ENSMUSG00000020628	ENSMUST00000221783	Trappc12	-2045	28703950	10	5.98495	4.22803	3.76782
12	28733866	28734181	316	*	316	28733999	Intron (ENSMUST00000168129/ENSMUSG00000020628, intron 3 of 11)	12	28709507	28750377	40871	2	ENSMUSG00000020628	ENSMUST00000170994	Trappc12	16196	28733999	8	4.33971	3.4593	2.30422
12	28675504	28676108	605	*	605	28675730	Promoter (<=1kb)	12	28675484	28681730	6247	1	ENSMUSG00000020629	ENSMUST00000135772	Adi1	20	28675730	15	10.7003	6.14987	8.14965
9	108513667	108514606	940	*	940	108514411	Promoter (<=1kb)	9	108513726	108514358	633	1	ENSMUSG00000032604	ENSMUST00000141780	Qars	0	108514411	13	8.68531	5.35801	6.28732
9	108510676	108511552	877	*	877	108511537	Promoter (<=1kb)	9	108511139	108512968	1830	1	ENSMUSG00000032604	ENSMUST00000208074	Qars	0	108511537	8	4.33971	3.4593	2.30422
9	108507152	108507614	463	*	463	108507375	Promoter (<=1kb)	9	108507706	108515941	8236	1	ENSMUSG00000032604	ENSMUST00000006838	Qars	-92	108507375	13	8.72327	5.38113	6.29355
9	108512478	108513246	769	*	769	108512631	Promoter (<=1kb)	9	108513106	108514186	1081	1	ENSMUSG00000032604	ENSMUST00000131005	Qars	0	108512631	12	7.77809	4.99677	5.41629
9	108508043	108508419	377	*	377	108508192	Promoter (<=1kb)	9	108508056	108512916	4861	1	ENSMUSG00000032604	ENSMUST00000207810	Qars	0	108508192	24	16.5112	7.26128	13.6644
9	108662219	108662859	641	*	641	108662270	Promoter (<=1kb)	9	108662098	108684641	22544	1	ENSMUSG00000032602	ENSMUST00000035222	Slc25a20	121	108662270	16	4.82639	2.88829	2.76595
9	108660711	108661918	1208	*	1208	108661613	Promoter (<=1kb)	9	108662088	108664838	2751	1	ENSMUSG00000032602	ENSMUST00000194088	Slc25a20	-170	108661613	18	13.8576	7.30296	11.1294
9	108672463	108672846	384	*	384	108672775	Promoter (<=1kb)	9	108672496	108680749	8254	1	ENSMUSG00000032602	ENSMUST00000195260	Slc25a20	0	108672775	10	4.29827	3.19496	2.30422
9	108657417	108658446	1030	*	1030	108657768	Distal Intergenic	9	108662088	108664838	2751	1	ENSMUSG00000032602	ENSMUST00000194088	Slc25a20	-3642	108657768	15	10.7003	6.14987	8.14965
9	108671236	108671816	581	*	581	108671647	Promoter (<=1kb)	9	108672496	108680749	8254	1	ENSMUSG00000032602	ENSMUST00000195260	Slc25a20	-680	108671647	8	4.33971	3.4593	2.30422
6	113621897	113622155	259	*	259	113621909	Promoter (1-2kb)	6	113623959	113631633	7675	1	ENSMUSG00000033933	ENSMUST00000035673	Vhl	-1804	113621909	9	5.14225	3.84367	3.01283
6	113624047	113624377	331	*	331	113624176	Promoter (<=1kb)	6	113623959	113631633	7675	1	ENSMUSG00000033933	ENSMUST00000035673	Vhl	88	113624176	16	8.30035	4.58381	5.92054
6	113623342	113623698	357	*	357	113623643	Promoter (<=1kb)	6	113623959	113631633	7675	1	ENSMUSG00000033933	ENSMUST00000035673	Vhl	-261	113623643	11	3.6282	2.71488	1.70628
9	108753348	108754875	1528	*	1528	108753856	Distal Intergenic	9	108748245	108749503	1259	1	ENSMUSG00000032601	ENSMUST00000195263	Prkar2a	5103	108753856	27	24.427	10.7623	21.2397
9	108682272	108682673	402	*	402	108682304	Exon (ENSMUST00000035222/ENSMUSG00000032602, exon 7 of 9)	9	108689314	108728203	38890	1	ENSMUSG00000032601	ENSMUST00000192344	Prkar2a	-6641	108682304	11	6.86451	4.6124	4.57287
9	108701237	108702615	1379	*	1379	108702285	Intron (ENSMUST00000192344/ENSMUSG00000032601, intron 1 of 4)	9	108692457	108746994	54538	1	ENSMUSG00000032601	ENSMUST00000195405	Prkar2a	8780	108702285	26	23.1835	10.3779	20.045
9	108752608	108752990	383	*	383	108752795	Distal Intergenic	9	108748245	108749503	1259	1	ENSMUSG00000032601	ENSMUST00000195263	Prkar2a	4363	108752795	13	8.72327	5.38113	6.29355
9	108725415	108726015	601	*	601	108725826	Intron (ENSMUST00000192344/ENSMUSG00000032601, intron 4 of 4)	9	108716873	108744263	27391	1	ENSMUSG00000032601	ENSMUST00000192068	Prkar2a	8542	108725826	16	11.7286	6.53423	9.11545
9	108709301	108709584	284	*	284	108709496	Intron (ENSMUST00000192344/ENSMUSG00000032601, intron 1 of 4)	9	108716873	108744263	27391	1	ENSMUSG00000032601	ENSMUST00000192068	Prkar2a	-7289	108709496	13	5.54227	3.53986	3.39221
9	108703063	108705138	2076	*	2076	108703441	Intron (ENSMUST00000192344/ENSMUSG00000032601, intron 1 of 4)	9	108692457	108746994	54538	1	ENSMUSG00000032601	ENSMUST00000195405	Prkar2a	10606	108703441	24	13.2642	5.656	10.5826
9	108726599	108727344	746	*	746	108726757	Intron (ENSMUST00000192344/ENSMUSG00000032601, intron 4 of 4)	9	108716873	108744263	27391	1	ENSMUSG00000032601	ENSMUST00000192068	Prkar2a	9726	108726757	19	14.9559	7.68733	12.1742
9	108724481	108725139	659	*	659	108724725	Intron (ENSMUST00000192344/ENSMUSG00000032601, intron 4 of 4)	9	108716873	108744263	27391	1	ENSMUSG00000032601	ENSMUST00000192068	Prkar2a	7608	108724725	11	6.86451	4.6124	4.57287
9	108699146	108699443	298	*	298	108699270	Intron (ENSMUST00000192344/ENSMUSG00000032601, intron 1 of 4)	9	108692457	108746994	54538	1	ENSMUSG00000032601	ENSMUST00000195405	Prkar2a	6689	108699270	9	5.14225	3.84367	3.01283
8	126962109	126962445	337	*	337	126962337	Intron (ENSMUST00000045994/ENSMUSG00000033931, intron 4 of 10)	8	126963836	126971049	7214	2	ENSMUSG00000033931	ENSMUST00000212583	Rbm34	8604	126962337	10	5.68216	4.03859	3.52417
8	126966538	126967015	478	*	478	126966875	Intron (ENSMUST00000045994/ENSMUSG00000033931, intron 3 of 10)	8	126963836	126971049	7214	2	ENSMUSG00000033931	ENSMUST00000212583	Rbm34	4034	126966875	10	5.98495	4.22803	3.76782
19	4786286	4787032	747	*	747	4786976	Intron (ENSMUST00000178353/ENSMUSG00000096370, intron 2 of 2)	19	4785153	4793851	8699	2	ENSMUSG00000094936	ENSMUST00000178615	Rbm4	6819	4786976	12	7.77809	4.99677	5.41629
19	4780207	4782590	2384	*	2384	4781169	Intron (ENSMUST00000178353/ENSMUSG00000096370, intron 2 of 2)	19	4785153	4793851	8699	2	ENSMUSG00000094936	ENSMUST00000178615	Rbm4	11261	4781169	16	11.7286	6.53423	9.11545
19	4789245	4799334	10090	*	10090	4794343	Promoter (<=1kb)	19	4784293	4793901	9609	2	ENSMUSG00000094936	ENSMUST00000180248	Rbm4	0	4794343	31	18.1182	6.51908	15.2044
19	4785140	4785937	798	*	798	4785797	3' UTR	19	4785153	4793851	8699	2	ENSMUSG00000094936	ENSMUST00000178615	Rbm4	7914	4785797	18	13.8576	7.30296	11.1294
19	4787692	4788402	711	*	711	4787938	Exon (ENSMUST00000180248/ENSMUSG00000094936, exon 3 of 4)	19	4785153	4793851	8699	2	ENSMUSG00000094936	ENSMUST00000178615	Rbm4	5449	4787938	15	10.7003	6.14987	8.14965
19	4783072	4784507	1436	*	1436	4784175	3' UTR	19	4785153	4793851	8699	2	ENSMUSG00000094936	ENSMUST00000178615	Rbm4	9344	4784175	20	12.1135	5.85678	9.49013
7	30599752	30600044	293	*	293	30599968	Promoter (<=1kb)	7	30597932	30598909	978	2	ENSMUSG00000006310	ENSMUST00000144532	Zbtb32	-843	30599968	16	8.59375	4.74121	6.19948
7	30600329	30601065	737	*	737	30600483	Promoter (1-2kb)	7	30597932	30598909	978	2	ENSMUSG00000006310	ENSMUST00000144532	Zbtb32	-1420	30600483	19	14.5998	7.47811	11.8494
7	30601977	30602702	726	*	726	30602558	Downstream (<1kb)	7	30597932	30598909	978	2	ENSMUSG00000006310	ENSMUST00000144532	Zbtb32	-3068	30602558	18	11.0346	5.68975	8.47224
7	30603287	30604064	778	*	778	30603782	3' UTR	7	30597932	30598909	978	2	ENSMUSG00000006310	ENSMUST00000144532	Zbtb32	-4378	30603782	10	5.51073	3.93195	3.36149
7	30638664	30640383	1720	*	1720	30639540	Promoter (2-3kb)	7	30633616	30635852	2237	2	ENSMUSG00000006311	ENSMUST00000108147	Etv2	-2812	30639540	23	18.1672	8.43038	15.2519
11	87404049	87405662	1614	*	1614	87404315	Promoter (<=1kb)	11	87376645	87404523	27879	2	ENSMUSG00000007646	ENSMUST00000067692	Rad51c	0	87404315	41	43.2346	16.1434	39.4261
11	87403371	87403648	278	*	278	87403397	Promoter (<=1kb)	11	87379384	87404423	25040	2	ENSMUSG00000007646	ENSMUST00000129400	Rad51c	775	87403397	12	7.77809	4.99677	5.41629
16	84833766	84835426	1661	*	1661	84835196	Promoter (<=1kb)	16	84834925	84861315	26391	1	ENSMUSG00000008976	ENSMUST00000114184	Gabpa	0	84835196	49	47.024	14.973	43.1105
16	84851858	84852532	675	*	675	84852430	Promoter (<=1kb)	16	84852583	84860429	7847	1	ENSMUSG00000008976	ENSMUST00000126031	Gabpa	-51	84852430	11	6.86451	4.6124	4.57287
7	30728890	30729294	405	*	405	30729206	Promoter (<=1kb)	7	30727701	30729321	1621	2	ENSMUSG00000006315	ENSMUST00000209065	Tmem147	27	30729206	16	3.1254	2.16832	1.30701
7	30615303	30616383	1081	*	1081	30615940	Promoter (2-3kb)	7	30603092	30612847	9756	2	ENSMUSG00000006313	ENSMUST00000006476	Upk1a	-2456	30615940	11	5.96728	4.06183	3.76782
14	30479694	30480218	525	*	525	30479773	Promoter (<=1kb)	14	30479679	30519470	39792	1	ENSMUSG00000021962	ENSMUST00000225286	Dcp1a	15	30479773	18	7.44078	3.8707	5.12634
14	30528986	30529952	967	*	967	30529146	Distal Intergenic	14	30523707	30526744	3038	1	ENSMUSG00000021962	ENSMUST00000225934	Dcp1a	5279	30529146	15	10.7003	6.14987	8.14965
14	30504952	30506305	1354	*	1354	30505053	Exon (ENSMUST00000224453/ENSMUSG00000021962, exon 5 of 6)	14	30513265	30523736	10472	1	ENSMUSG00000021962	ENSMUST00000223754	Dcp1a	-6960	30505053	12	7.77809	4.99677	5.41629
14	30531763	30532267	505	*	505	30531875	Distal Intergenic	14	30523707	30526744	3038	1	ENSMUSG00000021962	ENSMUST00000225934	Dcp1a	8056	30531875	11	5.18243	3.59353	3.04492
14	30530909	30531258	350	*	350	30530983	Distal Intergenic	14	30523707	30526744	3038	1	ENSMUSG00000021962	ENSMUST00000225934	Dcp1a	7202	30530983	12	7.77809	4.99677	5.41629
12	4900790	4907044	6255	*	6255	4906385	Promoter (<=1kb)	12	4879349	4907264	27916	2	ENSMUSG00000020634	ENSMUST00000142867	Ubxn2a	220	4906385	32	30.8623	12.6841	27.4443
12	4907745	4911835	4091	*	4091	4907938	Promoter (<=1kb)	12	4879032	4907705	28674	2	ENSMUSG00000020634	ENSMUST00000020962	Ubxn2a	-40	4907938	50	56.4393	19.6027	52.2602
12	4893046	4893676	631	*	631	4893185	Intron (ENSMUST00000020962/ENSMUSG00000020634, intron 3 of 6)	12	4879349	4907264	27916	2	ENSMUSG00000020634	ENSMUST00000142867	Ubxn2a	13588	4893185	11	6.86451	4.6124	4.57287
12	4896109	4897998	1890	*	1890	4897178	Intron (ENSMUST00000020962/ENSMUSG00000020634, intron 2 of 6)	12	4879349	4907264	27916	2	ENSMUSG00000020634	ENSMUST00000142867	Ubxn2a	9266	4897178	16	11.7286	6.53423	9.11545
12	4898718	4900390	1673	*	1673	4898934	Intron (ENSMUST00000020962/ENSMUSG00000020634, intron 2 of 6)	12	4879349	4907264	27916	2	ENSMUSG00000020634	ENSMUST00000142867	Ubxn2a	6874	4898934	16	11.7286	6.53423	9.11545
14	57825250	57826610	1361	*	1361	57826501	Promoter (<=1kb)	14	57806561	57826163	19603	2	ENSMUSG00000021965	ENSMUST00000022536	Ska3	0	57826501	18	13.8576	7.30296	11.1294
14	57817455	57818179	725	*	725	57818035	Intron (ENSMUST00000022536/ENSMUSG00000021965, intron 4 of 8)	14	57807470	57810294	2825	2	ENSMUSG00000021965	ENSMUST00000224108	Ska3	-7161	57818035	16	11.7286	6.53423	9.11545
14	57826973	57827405	433	*	433	57827336	Promoter (<=1kb)	14	57826430	57826948	519	1	ENSMUSG00000021967	ENSMUST00000224313	Mrpl57	543	57827336	10	5.98495	4.22803	3.76782
18	46172796	46173077	282	*	282	46172831	Intron (ENSMUST00000167364/ENSMUSG00000033949, intron 7 of 9)	18	46165302	46198818	33517	2	ENSMUSG00000033949	ENSMUST00000167364	Trim36	25741	46172831	9	5.14225	3.84367	3.01283
14	57853302	57853772	471	*	471	57853628	Intron (ENSMUST00000089473/ENSMUSG00000021969, intron 7 of 12)	14	57839161	57843306	4146	2	ENSMUSG00000021969	ENSMUST00000224133	Zdhhc20	-9996	57853628	10	5.17291	3.72334	3.03627
14	57849025	57849508	484	*	484	57849221	Intron (ENSMUST00000089473/ENSMUSG00000021969, intron 7 of 12)	14	57839161	57843306	4146	2	ENSMUSG00000021969	ENSMUST00000224133	Zdhhc20	-5719	57849221	10	5.98495	4.22803	3.76782
2	119932257	119932575	319	*	319	119932299	Promoter (2-3kb)	2	119935188	119938751	3564	1	ENSMUSG00000033943	ENSMUST00000132054	Mga	-2613	119932299	9	4.41515	3.38486	2.36828
2	119907023	119907317	295	*	295	119907266	Intron (ENSMUST00000046717/ENSMUSG00000033943, intron 2 of 24)	2	119897305	119960794	63490	1	ENSMUSG00000033943	ENSMUST00000156510	Mga	9718	119907266	10	5.98495	4.22803	3.76782
2	119961852	119962210	359	*	359	119961866	Promoter (1-2kb)	2	119960405	119962223	1819	1	ENSMUSG00000033943	ENSMUST00000131396	Mga	1447	119961866	9	4.87085	3.67144	2.80539
2	119924885	119925186	302	*	302	119925088	Intron (ENSMUST00000046717/ENSMUSG00000033943, intron 8 of 24)	2	119921676	119924085	2410	1	ENSMUSG00000033943	ENSMUST00000150742	Mga	3209	119925088	10	5.98495	4.22803	3.76782
2	119899341	119901715	2375	*	2375	119900463	Promoter (2-3kb)	2	119897305	119960794	63490	1	ENSMUSG00000033943	ENSMUST00000156510	Mga	2036	119900463	16	10.3508	5.72396	7.83775
2	119902358	119902775	418	*	418	119902465	5' UTR	2	119897305	119960794	63490	1	ENSMUSG00000033943	ENSMUST00000156510	Mga	5053	119902465	11	6.21951	4.21519	3.99282
2	119914134	119914407	274	*	274	119914285	Intron (ENSMUST00000046717/ENSMUSG00000033943, intron 2 of 24)	2	119921676	119924085	2410	1	ENSMUSG00000033943	ENSMUST00000150742	Mga	-7269	119914285	13	6.71632	4.19245	4.4704
2	119963137	119963406	270	*	270	119963234	Promoter (2-3kb)	2	119960405	119962223	1819	1	ENSMUSG00000033943	ENSMUST00000131396	Mga	2732	119963234	8	4.33971	3.4593	2.30422
2	119916270	119917782	1513	*	1513	119916587	Exon (ENSMUST00000046717/ENSMUSG00000033943, exon 3 of 25)	2	119921676	119924085	2410	1	ENSMUSG00000033943	ENSMUST00000150742	Mga	-3894	119916587	15	10.7003	6.14987	8.14965
2	119896554	119899025	2472	*	2472	119897439	Promoter (<=1kb)	2	119897228	119967749	70522	1	ENSMUSG00000033943	ENSMUST00000046717	Mga	0	119897439	28	23.2333	9.76441	20.0931
2	119921693	119922066	374	*	374	119921805	Promoter (<=1kb)	2	119921676	119924085	2410	1	ENSMUSG00000033943	ENSMUST00000150742	Mga	17	119921805	16	11.7286	6.53423	9.11545
2	119940363	119940721	359	*	359	119940607	Promoter (<=1kb)	2	119941251	119947202	5952	1	ENSMUSG00000033943	ENSMUST00000138851	Mga	-530	119940607	15	8.1083	4.64722	5.733
2	119915191	119915524	334	*	334	119915313	Intron (ENSMUST00000046717/ENSMUSG00000033943, intron 2 of 24)	2	119921676	119924085	2410	1	ENSMUSG00000033943	ENSMUST00000150742	Mga	-6152	119915313	13	8.72327	5.38113	6.29355
9	108347260	108347623	364	*	364	108347460	Promoter (<=1kb)	9	108347853	108392545	44693	1	ENSMUSG00000032612	ENSMUST00000035237	Usp4	-230	108347460	14	7.24362	4.33218	4.93957
9	108384554	108385877	1324	*	1324	108385161	3' UTR	9	108381371	108391792	10422	1	ENSMUSG00000032612	ENSMUST00000195608	Usp4	3183	108385161	14	7.28765	4.35677	4.97904
9	108392272	108393511	1240	*	1240	108392955	Promoter (<=1kb)	9	108392805	108410934	18130	1	ENSMUSG00000032611	ENSMUST00000192995	1700102P08Rik	0	108392955	41	38.5619	13.5786	34.8994
6	113604114	113604980	867	*	867	113604345	Promoter (<=1kb)	6	113604772	113616951	12180	1	ENSMUSG00000033940	ENSMUST00000035725	Brk1	0	113604345	19	11.2012	5.57789	8.63413
6	113605360	113605889	530	*	530	113605425	Promoter (<=1kb)	6	113604772	113616951	12180	1	ENSMUSG00000033940	ENSMUST00000035725	Brk1	588	113605425	11	6.86451	4.6124	4.57287
4	63552231	63552574	344	*	344	63552411	Distal Intergenic	4	63558781	63586357	27577	1	ENSMUSG00000045917	ENSMUST00000077709	Tmem268	-6207	63552411	11	6.86451	4.6124	4.57287
4	63556954	63557297	344	*	344	63556979	Promoter (1-2kb)	4	63558781	63586357	27577	1	ENSMUSG00000045917	ENSMUST00000077709	Tmem268	-1484	63556979	11	4.99753	3.48541	2.92052
7	30582698	30583009	312	*	312	30582708	Promoter (2-3kb)	7	30584281	30585074	794	2	ENSMUSG00000006307	ENSMUST00000125372	Kmt2b	2065	30582708	10	5.19141	3.73471	3.05373
7	30570672	30570987	316	*	316	30570741	Promoter (<=1kb)	7	30569753	30570664	912	2	ENSMUSG00000006307	ENSMUST00000136959	Kmt2b	-8	30570741	10	5.40096	3.86392	3.25826
7	30586489	30588383	1895	*	1895	30587829	Promoter (<=1kb)	7	30568858	30588717	19860	2	ENSMUSG00000006307	ENSMUST00000006470	Kmt2b	334	30587829	28	23.3071	9.80506	20.1658
7	30574059	30574397	339	*	339	30574350	Promoter (<=1kb)	7	30573169	30574174	1006	2	ENSMUSG00000006307	ENSMUST00000128456	Kmt2b	0	30574350	11	4.99753	3.48541	2.92052
7	30578522	30579138	617	*	617	30579001	Promoter (<=1kb)	7	30577030	30578994	1965	2	ENSMUSG00000006307	ENSMUST00000125836	Kmt2b	0	30579001	11	5.93194	4.04045	3.7625
1	74249145	74249970	826	*	826	74249818	Intron (ENSMUST00000113820/ENSMUSG00000006304, intron 4 of 10)	1	74236550	74267988	31439	1	ENSMUSG00000006304	ENSMUST00000113819	Arpc2	12595	74249818	13	8.72327	5.38113	6.29355
1	74244972	74245430	459	*	459	74245216	Intron (ENSMUST00000113820/ENSMUSG00000006304, intron 2 of 10)	1	74236550	74267988	31439	1	ENSMUSG00000006304	ENSMUST00000113819	Arpc2	8422	74245216	16	11.7286	6.53423	9.11545
1	74239130	74239687	558	*	558	74239419	Promoter (2-3kb)	1	74236550	74267988	31439	1	ENSMUSG00000006304	ENSMUST00000113819	Arpc2	2580	74239419	12	4.21825	2.94112	2.25222
1	74256557	74256840	284	*	284	74256735	Intron (ENSMUST00000113820/ENSMUSG00000006304, intron 7 of 10)	1	74236550	74267988	31439	1	ENSMUSG00000006304	ENSMUST00000113819	Arpc2	20007	74256735	10	5.98495	4.22803	3.76782
1	74236755	74237914	1160	*	1160	74237098	Promoter (<=1kb)	1	74236550	74267988	31439	1	ENSMUSG00000006304	ENSMUST00000113819	Arpc2	205	74237098	34	33.5299	13.4528	30.0192
1	74255810	74256147	338	*	338	74255870	Exon (ENSMUST00000113820/ENSMUSG00000006304, exon 7 of 11)	1	74236550	74267988	31439	1	ENSMUSG00000006304	ENSMUST00000113819	Arpc2	19260	74255870	11	6.86451	4.6124	4.57287
1	74241463	74241734	272	*	272	74241528	Intron (ENSMUST00000113820/ENSMUSG00000006304, intron 2 of 10)	1	74236550	74267988	31439	1	ENSMUSG00000006304	ENSMUST00000113819	Arpc2	4913	74241528	8	4.33971	3.4593	2.30422
12	28658674	28659353	680	*	680	28658794	3' UTR	12	28653652	28659585	5934	1	ENSMUSG00000020630	ENSMUST00000221496	Rnaseh1	5022	28658794	13	8.72327	5.38113	6.29355
14	62331648	62332591	944	*	944	62332293	Promoter (<=1kb)	14	62332068	62372992	40925	1	ENSMUSG00000021932	ENSMUST00000022499	Rnaseh2b	0	62332293	12	7.77809	4.99677	5.41629
14	62336217	62336765	549	*	549	62336359	Intron (ENSMUST00000166879/ENSMUSG00000021932, intron 1 of 4)	14	62332125	62364100	31976	1	ENSMUSG00000021932	ENSMUST00000169728	Rnaseh2b	4092	62336359	11	6.86451	4.6124	4.57287
1	59749960	59750303	344	*	344	59750181	Distal Intergenic	1	59763400	59879014	115615	1	ENSMUSG00000067336	ENSMUST00000087435	Bmpr2	-13097	59750181	9	5.14225	3.84367	3.01283
16	20301326	20302204	879	*	879	20301865	Promoter (<=1kb)	16	20286930	20301329	14400	2	ENSMUSG00000033918	ENSMUST00000136700	Parl	0	20301865	21	14.8612	7.11262	12.104
11	109479525	109479776	252	*	252	109479712	Intron (ENSMUST00000152252/ENSMUSG00000020604, intron 1 of 3)	11	109485023	109489897	4875	1	ENSMUSG00000020604	ENSMUST00000136336	Arsg	-5247	109479712	7	3.58128	3.07493	1.66661
16	10628650	10629287	638	*	638	10629043	Promoter (<=1kb)	16	10630060	10641490	11431	1	ENSMUSG00000068663	ENSMUST00000145866	Clec16a	-773	10629043	20	14.4059	7.1082	11.6623
16	10627878	10628221	344	*	344	10628041	Promoter (1-2kb)	16	10630060	10641490	11431	1	ENSMUSG00000068663	ENSMUST00000145866	Clec16a	-1839	10628041	17	5.40065	3.05819	3.25826
12	8313470	8314065	596	*	596	8313806	Promoter (<=1kb)	12	8313432	8343824	30393	1	ENSMUSG00000020605	ENSMUST00000020927	Hs1bp3	38	8313806	17	10.8908	5.81942	8.331
12	14200669	14201046	378	*	378	14201044	Distal Intergenic	12	14146830	14152054	5225	2	ENSMUSG00000020607	ENSMUST00000020926	Lratd1	-48615	14201044	9	5.00483	3.75635	2.92746
14	56777776	56779451	1676	*	1676	56779027	Promoter (<=1kb)	14	56720710	56778316	57607	2	ENSMUSG00000021938	ENSMUST00000022507	Pspc1	0	56779027	14	8.54417	5.07728	6.1517
14	56774335	56774746	412	*	412	56774377	Intron (ENSMUST00000022507/ENSMUSG00000021938, intron 1 of 8)	14	56748858	56777927	29070	2	ENSMUSG00000021938	ENSMUST00000168575	Pspc1	3181	56774377	12	7.77809	4.99677	5.41629
X	166472313	166472690	378	*	378	166472530	Promoter (2-3kb)	20	166458135	166475435	17301	2	ENSMUSG00000079316	ENSMUST00000149315	Rab9	2745	166472530	10	5.98495	4.22803	3.76782
X	166479021	166479671	651	*	651	166479384	Promoter (<=1kb)	20	166457750	166479646	21897	2	ENSMUSG00000079316	ENSMUST00000049435	Rab9	0	166479384	20	16.0751	8.0717	13.239
X	166479973	166480315	343	*	343	166480141	Promoter (<=1kb)	20	166457253	166479867	22615	2	ENSMUSG00000079316	ENSMUST00000112091	Rab9	-106	166480141	17	12.7815	6.9186	10.1128
X	166475246	166475555	310	*	310	166475368	Promoter (<=1kb)	20	166458135	166475435	17301	2	ENSMUSG00000079316	ENSMUST00000149315	Rab9	0	166475368	8	4.33971	3.4593	2.30422
12	11283763	11284036	274	*	274	11283854	Intron (ENSMUST00000020931/ENSMUSG00000020608, intron 8 of 26)	12	11290769	11295643	4875	1	ENSMUSG00000020608	ENSMUST00000220289	Smc6	-6733	11283854	10	5.98495	4.22803	3.76782
12	11263709	11265995	2287	*	2287	11265474	Promoter (<=1kb)	12	11265886	11319785	53900	1	ENSMUSG00000020608	ENSMUST00000020931	Smc6	0	11265474	42	44.6639	16.5278	40.8142
12	11266728	11266991	264	*	264	11266743	Promoter (<=1kb)	12	11266508	11270731	4224	1	ENSMUSG00000020608	ENSMUST00000218958	Smc6	220	11266743	7	3.58128	3.07493	1.66661
14	63131269	63131745	477	*	477	63131545	Intron (ENSMUST00000006235/ENSMUSG00000021939, intron 1 of 9)	14	63135518	63141863	6346	1	ENSMUSG00000021939	ENSMUST00000225540	Ctsb	-3773	63131545	9	4.41515	3.38486	2.36828
X	166440924	166441287	364	*	364	166441026	Promoter (<=1kb)	20	166440776	166453138	12363	1	ENSMUSG00000079317	ENSMUST00000112192	Trappc2	148	166441026	9	5.14225	3.84367	3.01283
7	3703431	3709652	6222	*	6222	3704366	Promoter (<=1kb)	7	3703993	3706897	2905	1	ENSMUSG00000006333	ENSMUST00000006496	Rps9	0	3704366	72	60.5812	13.5254	56.3011
7	3703431	3709652	6222	*	6222	3704366	Promoter (<=1kb)	7	3703993	3706897	2905	1	ENSMUSG00000006333	ENSMUST00000006496	Rps9	0	3703571	11	4.50805	3.20372	2.45872
4	146101565	146102080	516	*	516	146101949	Intron (ENSMUST00000105730/ENSMUSG00000066009, intron 2 of 3)	4	146097345	146126621	29277	1	ENSMUSG00000066009	ENSMUST00000091878	Zfp987	4220	146101949	51	57.9509	19.9871	53.728
4	146103593	146104424	832	*	832	146104228	Intron (ENSMUST00000105730/ENSMUSG00000066009, intron 2 of 3)	4	146097345	146126621	29277	1	ENSMUSG00000066009	ENSMUST00000091878	Zfp987	6248	146104228	12	7.77809	4.99677	5.41629
17	17826276	17826893	618	*	618	17826781	Promoter (<=1kb)	17	17827158	17839071	11914	1	ENSMUSG00000080316	ENSMUST00000226899	Spaca6	-265	17826781	15	7.03911	4.06969	4.74007
17	17825688	17826003	316	*	316	17825874	Promoter (1-2kb)	17	17827158	17839071	11914	1	ENSMUSG00000080316	ENSMUST00000226899	Spaca6	-1155	17825874	10	5.17291	3.72334	3.03627
17	17837714	17839133	1420	*	1420	17838770	Promoter (<=1kb)	17	17838281	17839071	791	1	ENSMUSG00000080316	ENSMUST00000179350	Spaca6	0	17838770	21	17.2144	8.45606	14.3269
17	17827229	17828506	1278	*	1278	17828066	Promoter (<=1kb)	17	17827324	17838989	11666	1	ENSMUSG00000080316	ENSMUST00000228490	Spaca6	0	17828066	31	27.6715	11.2405	24.3717
7	3629408	3630423	1016	*	1016	3630296	Promoter (<=1kb)	7	3620324	3629884	9561	2	ENSMUSG00000006335	ENSMUST00000155592	Tfpt	0	3630296	28	19.5318	7.81943	16.5639
11	109425987	109426471	485	*	485	109426200	Promoter (<=1kb)	11	109426226	109436989	10764	1	ENSMUSG00000020610	ENSMUST00000103061	Amz2	0	109426200	26	21.6159	9.48418	18.5554
11	109358364	109361897	3534	*	3534	109359324	Promoter (<=1kb)	11	109362831	109380475	17645	1	ENSMUSG00000020611	ENSMUST00000106702	Gna13	-934	109359324	20	16.0751	8.0717	13.239
11	109708289	109708666	378	*	378	109708480	Intron (ENSMUST00000155559/ENSMUSG00000020614, intron 1 of 11)	11	109672926	109722256	49331	2	ENSMUSG00000020614	ENSMUST00000020938	Fam20a	13590	109708480	11	6.86451	4.6124	4.57287
14	56887397	56888061	665	*	665	56887611	Promoter (<=1kb)	14	56887819	56962701	74883	1	ENSMUSG00000021945	ENSMUST00000022511	Zmym2	0	56887611	16	11.7286	6.53423	9.11545
14	57407100	57407439	340	*	340	57407134	Distal Intergenic	14	57274993	57398529	123537	2	ENSMUSG00000021947	ENSMUST00000022517	Cryl1	-8571	57407134	11	5.96728	4.06183	3.76782
14	30622617	30622961	345	*	345	30622707	Intron (ENSMUST00000112210/ENSMUSG00000021948, intron 1 of 17)	14	30600262	30626172	25911	2	ENSMUSG00000021948	ENSMUST00000130736	Prkcd	3211	30622707	9	4.79314	3.62232	2.73507
4	43973824	43974115	292	*	292	43973853	Intron (ENSMUST00000030202/ENSMUSG00000028480, intron 4 of 4)	4	43983483	43985423	1941	1	ENSMUSG00000070999	ENSMUST00000095107	Ccin	-9368	43973853	11	6.86451	4.6124	4.57287
4	43974689	43976251	1563	*	1563	43975361	Intron (ENSMUST00000030202/ENSMUSG00000028480, intron 4 of 4)	4	43983483	43985423	1941	1	ENSMUSG00000070999	ENSMUST00000095107	Ccin	-7232	43975361	23	17.6223	8.12366	14.7215
2	152810248	152811740	1493	*	1493	152810535	Intron (ENSMUST00000007803/ENSMUSG00000007659, intron 2 of 2)	2	152781411	152828535	47125	2	ENSMUSG00000007659	ENSMUST00000173755	Bcl2l1	16795	152810535	17	10.122	5.39029	7.61743
2	152809162	152809965	804	*	804	152809819	Intron (ENSMUST00000007803/ENSMUSG00000007659, intron 2 of 2)	2	152781411	152828535	47125	2	ENSMUSG00000007659	ENSMUST00000173755	Bcl2l1	18570	152809819	24	16.5112	7.26128	13.6644
2	152824480	152826648	2169	*	2169	152825882	Promoter (1-2kb)	2	152781411	152828535	47125	2	ENSMUSG00000007659	ENSMUST00000173755	Bcl2l1	1887	152825882	19	14.7184	7.5476	11.9659
2	152807399	152808082	684	*	684	152807918	Intron (ENSMUST00000007803/ENSMUSG00000007659, intron 2 of 2)	2	152781411	152828535	47125	2	ENSMUSG00000007659	ENSMUST00000173755	Bcl2l1	20453	152807918	13	6.4944	4.06632	4.25584
2	152827034	152832232	5199	*	5199	152830934	Promoter (<=1kb)	2	152780668	152831728	51061	2	ENSMUSG00000007659	ENSMUST00000007803	Bcl2l1	0	152830934	58	68.7558	22.6776	64.2644
2	152815857	152822880	7024	*	7024	152821129	Intron (ENSMUST00000007803/ENSMUSG00000007659, intron 2 of 2)	2	152781411	152828535	47125	2	ENSMUSG00000007659	ENSMUST00000173755	Bcl2l1	5655	152821129	38	36.7004	13.6994	33.0934
2	152823746	152824023	278	*	278	152823818	Intron (ENSMUST00000007803/ENSMUSG00000007659, intron 2 of 2)	2	152781411	152828535	47125	2	ENSMUSG00000007659	ENSMUST00000173755	Bcl2l1	4512	152823818	10	5.98495	4.22803	3.76782
2	152801771	152806775	5005	*	5005	152804962	Intron (ENSMUST00000007803/ENSMUSG00000007659, intron 2 of 2)	2	152781411	152828535	47125	2	ENSMUSG00000007659	ENSMUST00000173755	Bcl2l1	21760	152804962	30	12.5623	4.51697	9.92392
2	152811998	152813248	1251	*	1251	152812303	Intron (ENSMUST00000007803/ENSMUSG00000007659, intron 2 of 2)	2	152781411	152828535	47125	2	ENSMUSG00000007659	ENSMUST00000173755	Bcl2l1	15287	152812303	17	12.7815	6.9186	10.1128
X	135796164	135796558	395	*	395	135796305	Promoter (1-2kb)	20	135797588	135803466	5879	1	ENSMUSG00000043384	ENSMUST00000166554	Gprasp1	-1030	135796305	10	5.98495	4.22803	3.76782
12	116223783	116224104	322	*	322	116224012	Intron (ENSMUST00000039349/ENSMUSG00000042050, intron 14 of 21)	12	116207446	116231897	24452	2	ENSMUSG00000042050	ENSMUST00000222764	Dync2i1	7793	116224012	15	9.4503	5.40969	6.99606
5	43865858	43866670	813	*	813	43866228	Promoter (1-2kb)	5	43868553	43912375	43823	1	ENSMUSG00000029084	ENSMUST00000030964	Cd38	-1883	43866228	15	10.7003	6.14987	8.14965
5	43863845	43864971	1127	*	1127	43864150	Distal Intergenic	5	43868553	43912375	43823	1	ENSMUSG00000029084	ENSMUST00000030964	Cd38	-3582	43864150	15	10.7003	6.14987	8.14965
5	43868723	43870331	1609	*	1609	43869744	Promoter (<=1kb)	5	43868860	43869740	881	1	ENSMUSG00000029084	ENSMUST00000196600	Cd38	0	43869744	30	28.2465	11.9154	24.9158
5	43859109	43861333	2225	*	2225	43860554	Distal Intergenic	5	43868553	43912375	43823	1	ENSMUSG00000029084	ENSMUST00000030964	Cd38	-7220	43860554	22	18.3729	8.84043	15.4363
6	99027501	99027999	499	*	499	99027713	Promoter (<=1kb)	6	99016550	99027991	11442	2	ENSMUSG00000030067	ENSMUST00000175670	Foxp1	0	99027713	14	7.83069	4.66387	5.46494
6	99008139	99008657	519	*	519	99008418	Intron (ENSMUST00000113326/ENSMUSG00000030067, intron 7 of 17)	6	98952201	99003680	51480	2	ENSMUSG00000030067	ENSMUST00000142164	Foxp1	-4459	99008418	13	8.72327	5.38113	6.29355
6	99028519	99030420	1902	*	1902	99028744	Promoter (<=1kb)	6	99003200	99028942	25743	2	ENSMUSG00000030067	ENSMUST00000154163	Foxp1	0	99028744	23	12.3977	5.42976	9.76239
6	99031587	99031893	307	*	307	99031819	Promoter (2-3kb)	6	99003200	99028942	25743	2	ENSMUSG00000030067	ENSMUST00000154163	Foxp1	-2645	99031819	9	5.14225	3.84367	3.01283
6	99439652	99440019	368	*	368	99439996	Intron (ENSMUST00000176565/ENSMUSG00000030067, intron 1 of 19)	6	99308377	99436396	128020	2	ENSMUSG00000030067	ENSMUST00000176105	Foxp1	-3256	99439996	8	4.33971	3.4593	2.30422
X	136203550	136203877	328	*	328	136203742	Promoter (<=1kb)	20	136200948	136203876	2929	2	ENSMUSG00000054034	ENSMUST00000066819	Tceal5	0	136203742	13	7.65514	4.7388	5.32885
X	74392906	74393194	289	*	289	74393157	Promoter (<=1kb)	20	74384761	74393003	8243	2	ENSMUSG00000031399	ENSMUST00000015427	Fam3a	0	74393157	13	8.72327	5.38113	6.29355
4	156058719	156059547	829	*	829	156059351	Promoter (<=1kb)	4	156034913	156059414	24502	2	ENSMUSG00000029074	ENSMUST00000184348	Ttll10	0	156059351	10	5.26849	3.78214	3.12944
6	97497986	97498277	292	*	292	97498078	Intron (ENSMUST00000113355/ENSMUSG00000030064, intron 2 of 23)	6	97288360	97487805	199446	2	ENSMUSG00000030064	ENSMUST00000032146	Frmd4b	-10181	97498078	7	3.58128	3.07493	1.66661
6	97646852	97647804	953	*	953	97647036	Distal Intergenic	6	97286867	97617541	330675	2	ENSMUSG00000030064	ENSMUST00000113355	Frmd4b	-29311	97647036	15	7.49825	4.31417	5.18253
6	97640019	97640298	280	*	280	97640119	Distal Intergenic	6	97286867	97617541	330675	2	ENSMUSG00000030064	ENSMUST00000113355	Frmd4b	-22478	97640119	8	4.33971	3.4593	2.30422
17	27829274	27829891	618	*	618	27829695	Distal Intergenic	17	27751232	27820558	69327	2	ENSMUSG00000056692	ENSMUST00000114863	Ilrun	-8716	27829695	17	12.7815	6.9186	10.1128
17	27817871	27818417	547	*	547	27818156	Promoter (2-3kb)	17	27751246	27820491	69246	2	ENSMUSG00000056692	ENSMUST00000114859	Ilrun	2074	27818156	16	8.95476	4.93767	6.51656
17	27803613	27803868	256	*	256	27803853	Intron (ENSMUST00000114863/ENSMUSG00000056692, intron 1 of 4)	17	27751246	27820491	69246	2	ENSMUSG00000056692	ENSMUST00000114859	Ilrun	16623	27803853	10	5.98495	4.22803	3.76782
17	27815495	27817144	1650	*	1650	27815696	Intron (ENSMUST00000114863/ENSMUSG00000056692, intron 1 of 4)	17	27751246	27820491	69246	2	ENSMUSG00000056692	ENSMUST00000114859	Ilrun	3347	27815696	14	9.69795	5.7655	7.20635
17	27825397	27828403	3007	*	3007	27828015	Distal Intergenic	17	27751232	27820558	69327	2	ENSMUSG00000056692	ENSMUST00000114863	Ilrun	-4839	27828015	22	16.5315	7.78517	13.6809
17	27821050	27821659	610	*	610	27821345	Promoter (<=1kb)	17	27751232	27820558	69327	2	ENSMUSG00000056692	ENSMUST00000114863	Ilrun	-492	27821345	20	14.3397	7.07078	11.6021
17	27822026	27822744	719	*	719	27822366	Promoter (1-2kb)	17	27751232	27820558	69327	2	ENSMUSG00000056692	ENSMUST00000114863	Ilrun	-1468	27822366	10	4.29827	3.19496	2.30422
6	97204061	97205323	1263	*	1263	97204843	Promoter (<=1kb)	6	97183818	97205559	21742	2	ENSMUSG00000030061	ENSMUST00000204056	Uba3	236	97204843	28	20.0662	8.08794	17.0608
6	97203198	97203630	433	*	433	97203568	Promoter (1-2kb)	6	97183818	97205559	21742	2	ENSMUSG00000030061	ENSMUST00000204056	Uba3	1929	97203568	8	3.69723	3.04637	1.75617
6	97207802	97208434	633	*	633	97208233	Promoter (2-3kb)	6	97184007	97205647	21641	2	ENSMUSG00000030061	ENSMUST00000089287	Uba3	-2155	97208233	14	8.49858	5.05056	6.11119
4	156001904	156002388	485	*	485	156002350	Promoter (2-3kb)	4	155999448	156000985	1538	1	ENSMUSG00000029076	ENSMUST00000124872	Sdf4	2456	156002350	8	4.33971	3.4593	2.30422
4	156002665	156002925	261	*	261	156002863	3' UTR	4	155999448	156000985	1538	1	ENSMUSG00000029076	ENSMUST00000124872	Sdf4	3217	156002863	10	5.98495	4.22803	3.76782
4	155992873	155994357	1485	*	1485	155993394	Promoter (<=1kb)	4	155992911	156013610	20700	1	ENSMUSG00000029076	ENSMUST00000050078	Sdf4	0	155993394	36	21.1975	6.85534	18.1433
X	74085969	74086707	739	*	739	74086072	Promoter (<=1kb)	20	74035288	74085690	50403	2	ENSMUSG00000031393	ENSMUST00000033770	Mecp2	-279	74086072	15	10.7003	6.14987	8.14965
X	74084772	74085385	614	*	614	74084896	Promoter (<=1kb)	20	74081035	74085597	4563	2	ENSMUSG00000031393	ENSMUST00000198358	Mecp2	212	74084896	17	12.7815	6.9186	10.1128
X	74084183	74084455	273	*	273	74084310	Promoter (1-2kb)	20	74081035	74085597	4563	2	ENSMUSG00000031393	ENSMUST00000198358	Mecp2	1142	74084310	18	13.8576	7.30296	11.1294
6	88084574	88084988	415	*	415	88084811	Promoter (<=1kb)	6	88084563	88095562	11000	1	ENSMUSG00000030062	ENSMUST00000204838	Rpn1	11	88084811	10	4.29827	3.19496	2.30422
6	88087152	88087453	302	*	302	88087197	Promoter (2-3kb)	6	88084563	88095562	11000	1	ENSMUSG00000030062	ENSMUST00000204838	Rpn1	2589	88087197	7	3.58128	3.07493	1.66661
6	88100689	88100944	256	*	256	88100753	Promoter (<=1kb)	6	88101571	88103387	1817	1	ENSMUSG00000030062	ENSMUST00000204164	Rpn1	-627	88100753	10	5.68216	4.03859	3.52417
6	88099349	88099683	335	*	335	88099573	Promoter (<=1kb)	6	88099287	88101362	2076	1	ENSMUSG00000030062	ENSMUST00000204024	Rpn1	62	88099573	14	8.79293	5.2238	6.36272
6	88075429	88075878	450	*	450	88075664	Distal Intergenic	6	88084482	88105304	20823	1	ENSMUSG00000030062	ENSMUST00000032143	Rpn1	-8604	88075664	15	9.81021	5.62025	7.31601
6	87913228	87914056	829	*	829	87913418	Promoter (<=1kb)	6	87913935	87936629	22695	1	ENSMUSG00000030060	ENSMUST00000032141	Hmces	0	87913418	16	11.7286	6.53423	9.11545
6	87912334	87912855	522	*	522	87912592	Promoter (1-2kb)	6	87913935	87936629	22695	1	ENSMUSG00000030060	ENSMUST00000032141	Hmces	-1080	87912592	16	11.7286	6.53423	9.11545
1	132468294	132471129	2836	*	2836	132470902	Intron (ENSMUST00000180835/ENSMUSG00000097760, intron 1 of 1)	1	132462409	132463356	948	1	ENSMUSG00000042046	ENSMUST00000191494	Dstyk	5885	132470902	24	16.5112	7.26128	13.6644
1	132429160	132429472	313	*	313	132429340	Exon (ENSMUST00000188973/ENSMUSG00000042046, exon 3 of 4)	1	132418377	132434148	15772	1	ENSMUSG00000042046	ENSMUST00000188973	Dstyk	10783	132429340	8	4.33971	3.4593	2.30422
1	132466867	132467162	296	*	296	132467064	3' UTR	1	132462409	132463356	948	1	ENSMUSG00000042046	ENSMUST00000191494	Dstyk	4458	132467064	12	7.77809	4.99677	5.41629
11	103141098	103143397	2300	*	2300	103141850	Distal Intergenic	11	103133865	103138279	4415	1	ENSMUSG00000043372	ENSMUST00000130341	Hexim2	7233	103141850	18	13.8576	7.30296	11.1294
11	103133351	103134868	1518	*	1518	103133621	Promoter (<=1kb)	11	103133865	103138279	4415	1	ENSMUSG00000043372	ENSMUST00000130341	Hexim2	0	103133621	36	35.4504	13.7711	31.8848
11	103130275	103132822	2548	*	2548	103132426	Promoter (<=1kb)	11	103132429	103138498	6070	1	ENSMUSG00000043372	ENSMUST00000150275	Hexim2	0	103132426	54	46.6762	13.0915	42.7684
11	103135127	103136055	929	*	929	103135407	Promoter (1-2kb)	11	103133865	103138279	4415	1	ENSMUSG00000043372	ENSMUST00000130341	Hexim2	1262	103135407	11	6.31015	4.2706	4.0797
11	103137729	103138151	423	*	423	103138062	Intron (ENSMUST00000150275/ENSMUSG00000043372, intron 3 of 3)	11	103133865	103138279	4415	1	ENSMUSG00000043372	ENSMUST00000130341	Hexim2	3864	103138062	12	5.73035	3.77587	3.56709
11	103139385	103140234	850	*	850	103139475	3' UTR	11	103133865	103138279	4415	1	ENSMUSG00000043372	ENSMUST00000130341	Hexim2	5520	103139475	15	7.03911	4.06969	4.74007
19	4492622	4493170	549	*	549	4493132	Distal Intergenic	19	4496790	4498583	1794	2	ENSMUSG00000042041	ENSMUST00000048482	2010003K11Rik	5413	4493132	9	4.38662	3.36704	2.34757
5	35957017	35957318	302	*	302	35957028	Intron (ENSMUST00000064571/ENSMUSG00000029094, intron 6 of 16)	5	35984188	35989668	5481	1	ENSMUSG00000029094	ENSMUST00000212374	Afap1	-26870	35957028	10	5.98495	4.22803	3.76782
5	35877004	35877321	318	*	318	35877132	Intron (ENSMUST00000101280/ENSMUSG00000029095, intron 18 of 18)	5	35893319	36003923	110605	1	ENSMUSG00000029094	ENSMUST00000064571	Afap1	-15998	35877132	8	4.33971	3.4593	2.30422
5	35899630	35901191	1562	*	1562	35900489	Intron (ENSMUST00000064571/ENSMUSG00000029094, intron 1 of 16)	5	35893465	35905693	12229	1	ENSMUSG00000029094	ENSMUST00000146300	Afap1	6165	35900489	19	13.3099	6.73408	10.6255
5	35952067	35952689	623	*	623	35952525	Intron (ENSMUST00000064571/ENSMUSG00000029094, intron 6 of 16)	5	35984188	35989668	5481	1	ENSMUSG00000029094	ENSMUST00000212374	Afap1	-31499	35952525	12	7.48369	4.81642	5.16837
5	35770552	35771069	518	*	518	35770929	Intron (ENSMUST00000101280/ENSMUSG00000029095, intron 1 of 18)	5	35758051	35883419	125369	1	ENSMUSG00000029095	ENSMUST00000129347	Ablim2	12501	35770929	16	11.3324	6.2984	8.76037
5	35790028	35791296	1269	*	1269	35790360	Intron (ENSMUST00000101280/ENSMUSG00000029095, intron 1 of 18)	5	35814359	35843204	28846	1	ENSMUSG00000029095	ENSMUST00000130233	Ablim2	-23063	35790360	25	18.6029	8.1151	15.659
5	35767603	35768607	1005	*	1005	35767719	Intron (ENSMUST00000101280/ENSMUSG00000029095, intron 1 of 18)	5	35758051	35883419	125369	1	ENSMUSG00000029095	ENSMUST00000129347	Ablim2	9552	35767719	13	8.72327	5.38113	6.29355
5	35771466	35771799	334	*	334	35771694	Intron (ENSMUST00000101280/ENSMUSG00000029095, intron 1 of 18)	5	35758051	35883419	125369	1	ENSMUSG00000029095	ENSMUST00000129347	Ablim2	13415	35771694	12	4.0346	2.84428	2.08022
5	35783586	35783937	352	*	352	35783661	Intron (ENSMUST00000101280/ENSMUSG00000029095, intron 1 of 18)	5	35758051	35883419	125369	1	ENSMUSG00000029095	ENSMUST00000129347	Ablim2	25535	35783661	11	6.24949	4.2335	4.0225
10	86784438	86785252	815	*	815	86785069	Intron (ENSMUST00000218802/ENSMUSG00000112743, intron 1 of 13)	10	86779005	86838389	59385	1	ENSMUSG00000054027	ENSMUST00000099396	Nt5dc3	5433	86785069	15	10.7003	6.14987	8.14965
10	86827217	86827522	306	*	306	86827283	Promoter (2-3kb)	10	86825103	86834007	8905	1	ENSMUSG00000054027	ENSMUST00000218792	Nt5dc3	2114	86827283	8	4.33971	3.4593	2.30422
10	86778502	86778817	316	*	316	86778613	Promoter (<=1kb)	10	86779005	86838389	59385	1	ENSMUSG00000054027	ENSMUST00000099396	Nt5dc3	-188	86778613	16	8.90389	4.9098	6.46959
10	86785531	86786026	496	*	496	86785737	Intron (ENSMUST00000218802/ENSMUSG00000112743, intron 1 of 13)	10	86779005	86838389	59385	1	ENSMUSG00000054027	ENSMUST00000099396	Nt5dc3	6526	86785737	12	7.77809	4.99677	5.41629
10	86783499	86784055	557	*	557	86783989	Intron (ENSMUST00000218802/ENSMUSG00000112743, intron 1 of 13)	10	86779005	86838389	59385	1	ENSMUSG00000054027	ENSMUST00000099396	Nt5dc3	4494	86783989	9	5.14225	3.84367	3.01283
10	86816849	86817229	381	*	381	86817151	Exon (ENSMUST00000218802/ENSMUSG00000112743, exon 6 of 14)	10	86825103	86834007	8905	1	ENSMUSG00000054027	ENSMUST00000218792	Nt5dc3	-7874	86817151	9	4.41515	3.38486	2.36828
10	86780841	86781155	315	*	315	86781015	Promoter (1-2kb)	10	86779005	86838389	59385	1	ENSMUSG00000054027	ENSMUST00000099396	Nt5dc3	1836	86781015	9	5.14225	3.84367	3.01283
6	88465633	88466318	686	*	686	88465781	Promoter (<=1kb)	6	88465727	88482187	16461	1	ENSMUSG00000030079	ENSMUST00000129035	Ruvbl1	0	88465781	15	9.41173	5.38726	6.96125
6	88470279	88470670	392	*	392	88470451	Intron (ENSMUST00000032165/ENSMUSG00000030079, intron 2 of 10)	6	88465727	88482187	16461	1	ENSMUSG00000030079	ENSMUST00000129035	Ruvbl1	4552	88470451	9	5.14225	3.84367	3.01283
6	88472016	88472360	345	*	345	88472178	Intron (ENSMUST00000032165/ENSMUSG00000030079, intron 2 of 10)	6	88465727	88482187	16461	1	ENSMUSG00000030079	ENSMUST00000129035	Ruvbl1	6289	88472178	10	5.98495	4.22803	3.76782
6	102393182	102393469	288	*	288	102393458	Intron (ENSMUST00000203619/ENSMUSG00000030075, intron 4 of 22)	6	102163306	102464667	301362	2	ENSMUSG00000030075	ENSMUST00000032159	Cntn3	71198	102393458	10	3.61781	2.79791	1.69779
6	102441857	102442172	316	*	316	102441904	Intron (ENSMUST00000203619/ENSMUSG00000030075, intron 2 of 22)	6	102163306	102464667	301362	2	ENSMUSG00000030075	ENSMUST00000032159	Cntn3	22495	102441904	12	4.67774	3.18778	2.62237
5	48473897	48474148	252	*	252	48474124	Intron (ENSMUST00000166924/ENSMUSG00000029088, intron 2 of 7)	5	48389503	48492264	102762	2	ENSMUSG00000029088	ENSMUST00000101215	Kcnip4	18116	48474124	11	3.12324	2.44465	1.30522
3	101381439	101381691	253	*	253	101381541	Intron (ENSMUST00000043983/ENSMUSG00000042035, intron 2 of 10)	3	101378338	101460156	81819	1	ENSMUSG00000042035	ENSMUST00000195164	Igsf3	3101	101381541	14	6.29661	3.81534	4.06647
3	101388053	101388723	671	*	671	101388146	Intron (ENSMUST00000043983/ENSMUSG00000042035, intron 2 of 10)	3	101378338	101460156	81819	1	ENSMUSG00000042035	ENSMUST00000195164	Igsf3	9715	101388146	9	5.14225	3.84367	3.01283
11	40691859	40692189	331	*	331	40691937	Promoter (<=1kb)	11	40680656	40692621	11966	2	ENSMUSG00000042032	ENSMUST00000141830	Mat2b	432	40691937	18	10.6618	5.48742	8.13765
11	40688716	40689184	469	*	469	40689018	Promoter (2-3kb)	11	40684694	40685817	1124	2	ENSMUSG00000042032	ENSMUST00000156867	Mat2b	-2899	40689018	11	6.86451	4.6124	4.57287
11	40690696	40691412	717	*	717	40691198	Promoter (1-2kb)	11	40680656	40692621	11966	2	ENSMUSG00000042032	ENSMUST00000141830	Mat2b	1209	40691198	12	7.77809	4.99677	5.41629
11	40692809	40696138	3330	*	3330	40694772	Promoter (<=1kb)	11	40679314	40695203	15890	2	ENSMUSG00000042032	ENSMUST00000101347	Mat2b	0	40694772	54	45.1896	12.4432	41.3241
11	40682475	40683001	527	*	527	40682560	Promoter (2-3kb)	11	40680710	40685227	4518	2	ENSMUSG00000042032	ENSMUST00000137797	Mat2b	2226	40682560	13	8.72327	5.38113	6.29355
4	155669219	155671620	2402	*	2402	155670736	Promoter (<=1kb)	4	155654682	155669198	14517	2	ENSMUSG00000029060	ENSMUST00000103176	Mib2	-21	155670736	28	15.4149	5.90791	12.6232
4	155671936	155672229	294	*	294	155671970	Promoter (2-3kb)	4	155654682	155669198	14517	2	ENSMUSG00000029060	ENSMUST00000103176	Mib2	-2738	155671970	15	6.16524	3.61984	3.94202
4	155674446	155674728	283	*	283	155674698	Distal Intergenic	4	155654682	155669198	14517	2	ENSMUSG00000029060	ENSMUST00000103176	Mib2	-5248	155674698	9	3.97054	3.10924	2.01775
4	155623194	155624891	1698	*	1698	155624651	Promoter (<=1kb)	4	155624854	155630340	5487	1	ENSMUSG00000029062	ENSMUST00000135550	Cdk11b	0	155624651	36	36.2463	14.2216	32.65
4	155648962	155649244	283	*	283	155649075	Promoter (1-2kb)	4	155647368	155648292	925	1	ENSMUSG00000029062	ENSMUST00000143196	Cdk11b	1594	155649075	10	5.40096	3.86392	3.25826
X	73716736	73717343	608	*	608	73717146	Promoter (<=1kb)	20	73716740	73731432	14693	1	ENSMUSG00000031378	ENSMUST00000114461	Abcd1	0	73717146	17	6.74869	3.66698	4.50098
4	154904265	154904526	262	*	262	154904472	Distal Intergenic	4	154897335	154899135	1801	2	ENSMUSG00000029059	ENSMUST00000132281	Prxl2b	-5130	154904472	11	6.86451	4.6124	4.57287
18	41685948	41686227	280	*	280	41686048	Distal Intergenic	18	41875696	41951194	75499	2	ENSMUSG00000056671	ENSMUST00000070949	Prelid2	264967	41686048	9	5.14225	3.84367	3.01283
18	41935788	41936168	381	*	381	41936123	Intron (ENSMUST00000070949/ENSMUSG00000056671, intron 2 of 6)	18	41875696	41951194	75499	2	ENSMUSG00000056671	ENSMUST00000070949	Prelid2	15026	41936123	9	5.14225	3.84367	3.01283
6	82701627	82706122	4496	*	4496	82703602	Promoter (<=1kb)	6	82618992	82705365	86374	2	ENSMUSG00000030042	ENSMUST00000161309	Pole4	0	82703602	47	51.9554	18.4496	47.8981
6	82652642	82653880	1239	*	1239	82653220	Promoter (<=1kb)	6	82621852	82652870	31019	2	ENSMUSG00000030042	ENSMUST00000160281	Pole4	0	82653220	30	13.5295	4.86319	10.8338
6	82699475	82700114	640	*	640	82699816	Intron (ENSMUST00000161309/ENSMUSG00000030042, intron 1 of 3)	6	82618992	82705365	86374	2	ENSMUSG00000030042	ENSMUST00000161309	Pole4	5251	82699816	9	4.41515	3.38486	2.36828
6	82651405	82652290	886	*	886	82652121	Promoter (<=1kb)	6	82647843	82652518	4676	2	ENSMUSG00000030042	ENSMUST00000140281	Pole4	228	82652121	22	14.5051	6.68038	11.7568
6	82648507	82648847	341	*	341	82648620	Intron (ENSMUST00000161309/ENSMUSG00000030042, intron 3 of 3)	6	82647843	82652518	4676	2	ENSMUSG00000030042	ENSMUST00000140281	Pole4	3671	82648620	15	10.7003	6.14987	8.14965
6	82707026	82707286	261	*	261	82707265	Promoter (1-2kb)	6	82618992	82705365	86374	2	ENSMUSG00000030042	ENSMUST00000161309	Pole4	-1661	82707265	8	4.33971	3.4593	2.30422
6	82700512	82701243	732	*	732	82700754	Intron (ENSMUST00000161309/ENSMUSG00000030042, intron 1 of 3)	6	82618992	82705365	86374	2	ENSMUSG00000030042	ENSMUST00000161309	Pole4	4122	82700754	13	8.72327	5.38113	6.29355
6	82694040	82694304	265	*	265	82694263	Intron (ENSMUST00000203711/ENSMUSG00000107453, intron 1 of 1)	6	82618992	82705365	86374	2	ENSMUSG00000030042	ENSMUST00000161309	Pole4	11061	82694263	11	6.86451	4.6124	4.57287
6	82649220	82650912	1693	*	1693	82649661	Promoter (1-2kb)	6	82647843	82652518	4676	2	ENSMUSG00000030042	ENSMUST00000140281	Pole4	1606	82649661	13	4.83902	3.16736	2.77692
5	28199773	28200080	308	*	308	28199947	Downstream (<1kb)	5	28202449	28210022	7574	2	ENSMUSG00000044681	ENSMUST00000118882	Cnpy1	9942	28199947	9	5.14225	3.84367	3.01283
4	155838299	155838642	344	*	344	155838575	Promoter (1-2kb)	4	155839680	155842130	2451	1	ENSMUSG00000029070	ENSMUST00000141883	Mxra8	-1038	155838575	8	4.09959	3.3043	2.14023
6	87906139	87906506	368	*	368	87906251	Promoter (2-3kb)	6	87908772	87910054	1283	1	ENSMUSG00000030058	ENSMUST00000127614	Copg1	-2266	87906251	11	4.23983	3.05227	2.27011
6	87896420	87896888	469	*	469	87896758	Promoter (<=1kb)	6	87895997	87912530	16534	1	ENSMUSG00000030058	ENSMUST00000149907	Copg1	423	87896758	8	3.69723	3.04637	1.75617
6	87887925	87888598	674	*	674	87888084	Promoter (<=1kb)	6	87887928	87890759	2832	1	ENSMUSG00000030058	ENSMUST00000049966	Copg1	0	87888084	26	15.047	6.10848	12.2619
6	87909376	87909710	335	*	335	87909564	Promoter (<=1kb)	6	87908772	87910054	1283	1	ENSMUSG00000030058	ENSMUST00000127614	Copg1	604	87909564	12	7.77809	4.99677	5.41629
X	73914457	73914856	400	*	400	73914718	Intron (ENSMUST00000128329/ENSMUSG00000031389, intron 6 of 14)	20	73891442	73911336	19895	2	ENSMUSG00000031389	ENSMUST00000114405	Arhgap4	-3121	73914718	12	7.77809	4.99677	5.41629
X	73909841	73910125	285	*	285	73909897	Promoter (1-2kb)	20	73894676	73911229	16554	2	ENSMUSG00000031389	ENSMUST00000114404	Arhgap4	1104	73909897	8	4.33971	3.4593	2.30422
6	97179202	97179662	461	*	461	97179379	Promoter (<=1kb)	6	97152997	97179122	26126	2	ENSMUSG00000030059	ENSMUST00000095664	Tmf1	-80	97179587	8	4.33971	3.4593	2.30422
6	97179202	97179662	461	*	461	97179379	Promoter (<=1kb)	6	97152997	97179122	26126	2	ENSMUSG00000030059	ENSMUST00000095664	Tmf1	-80	97179379	17	11.3703	6.09274	8.79389
6	97177364	97177916	553	*	553	97177447	Promoter (1-2kb)	6	97155266	97179037	23772	2	ENSMUSG00000030059	ENSMUST00000124173	Tmf1	1121	97177447	16	11.7286	6.53423	9.11545
18	60732838	60733476	639	*	639	60732992	Distal Intergenic	18	60685978	60713389	27412	2	ENSMUSG00000054008	ENSMUST00000169273	Ndst1	-19449	60732992	16	11.7286	6.53423	9.11545
18	60735677	60736413	737	*	737	60736094	Distal Intergenic	18	60685978	60713389	27412	2	ENSMUSG00000054008	ENSMUST00000169273	Ndst1	-22288	60736094	21	17.2144	8.45606	14.3269
X	73928081	73928472	392	*	392	73928277	Promoter (<=1kb)	20	73926267	73928080	1814	2	ENSMUSG00000031387	ENSMUST00000149130	Renbp	-1	73928277	14	9.69795	5.7655	7.20635
X	73926523	73926956	434	*	434	73926851	Promoter (<=1kb)	20	73922122	73926401	4280	2	ENSMUSG00000031387	ENSMUST00000135213	Renbp	-122	73926851	10	5.98495	4.22803	3.76782
X	73928808	73929129	322	*	322	73929068	Promoter (<=1kb)	20	73925263	73929129	3867	2	ENSMUSG00000031387	ENSMUST00000144771	Renbp	0	73929068	8	4.33971	3.4593	2.30422
X	73929597	73930107	511	*	511	73929981	Promoter (<=1kb)	20	73925263	73929129	3867	2	ENSMUSG00000031387	ENSMUST00000144771	Renbp	-468	73929981	13	8.72327	5.38113	6.29355
X	73930365	73931375	1011	*	1011	73930616	Promoter (<=1kb)	20	73922121	73930792	8672	2	ENSMUSG00000031387	ENSMUST00000114379	Renbp	0	73930616	17	12.7815	6.9186	10.1128
X	73934896	73935151	256	*	256	73934968	Distal Intergenic	20	73922121	73930850	8730	2	ENSMUSG00000031387	ENSMUST00000116578	Renbp	-4046	73934968	15	10.7003	6.14987	8.14965
6	87838103	87839623	1521	*	1521	87838586	Promoter (<=1kb)	6	87814269	87838798	24530	2	ENSMUSG00000030056	ENSMUST00000089497	Isy1	0	87838586	33	26.7627	10.1071	23.5041
X	73923248	73923555	308	*	308	73923462	Promoter (1-2kb)	20	73916873	73921944	5072	2	ENSMUSG00000031388	ENSMUST00000033763	Naa10	-1304	73923462	9	5.14225	3.84367	3.01283
X	73915317	73916148	832	*	832	73915441	Intron (ENSMUST00000128329/ENSMUSG00000031389, intron 6 of 14)	20	73916873	73919862	2990	2	ENSMUSG00000031388	ENSMUST00000139105	Naa10	3714	73915441	12	7.77809	4.99677	5.41629
X	73922077	73922721	645	*	645	73922345	Promoter (<=1kb)	20	73916873	73921944	5072	2	ENSMUSG00000031388	ENSMUST00000033763	Naa10	-133	73922345	27	19.6455	8.13263	16.6524
X	73916805	73917537	733	*	733	73917273	Promoter (2-3kb)	20	73916873	73919862	2990	2	ENSMUSG00000031388	ENSMUST00000139105	Naa10	2325	73917273	13	6.4944	4.06632	4.25584
X	73920708	73921716	1009	*	1009	73921383	Promoter (<=1kb)	20	73917474	73921828	4355	2	ENSMUSG00000031388	ENSMUST00000096316	Naa10	112	73921383	21	13.5292	6.38993	10.8337
X	73919269	73920448	1180	*	1180	73920023	Promoter (<=1kb)	20	73916873	73919862	2990	2	ENSMUSG00000031388	ENSMUST00000139105	Naa10	0	73920023	13	8.72327	5.38113	6.29355
6	87850828	87852324	1497	*	1497	87851363	Promoter (<=1kb)	6	87842615	87851106	8492	2	ENSMUSG00000030057	ENSMUST00000032138	Cnbp	0	87851363	38	35.7876	13.2009	32.213
6	87842907	87843590	684	*	684	87843446	Promoter (2-3kb)	6	87845530	87846317	788	2	ENSMUSG00000030057	ENSMUST00000204104	Cnbp	2727	87843446	21	6.57259	3.20559	4.33095
6	87844958	87845363	406	*	406	87845097	Promoter (<=1kb)	6	87845530	87846317	788	2	ENSMUSG00000030057	ENSMUST00000204104	Cnbp	954	87845097	12	6.21649	4.05755	3.99132
6	87846578	87847645	1068	*	1068	87847517	Promoter (<=1kb)	6	87845530	87846317	788	2	ENSMUSG00000030057	ENSMUST00000204104	Cnbp	-261	87847517	16	10.7331	5.9458	8.17677
6	87848620	87850446	1827	*	1827	87850312	Promoter (<=1kb)	6	87843939	87851022	7084	2	ENSMUSG00000030057	ENSMUST00000204596	Cnbp	576	87850312	30	28.2465	11.9154	24.9158
6	87848031	87848340	310	*	310	87848260	Promoter (1-2kb)	6	87845530	87846317	788	2	ENSMUSG00000030057	ENSMUST00000204104	Cnbp	-1714	87848260	13	7.65514	4.7388	5.32885
6	87845765	87846271	507	*	507	87846163	Promoter (<=1kb)	6	87845530	87846317	788	2	ENSMUSG00000030057	ENSMUST00000204104	Cnbp	46	87846163	11	4.99753	3.48541	2.92052
4	155814203	155814937	735	*	735	155814509	Promoter (<=1kb)	4	155813497	155824303	10807	1	ENSMUSG00000029068	ENSMUST00000126346	Ccnl2	706	155814509	15	10.7003	6.14987	8.14965
4	155816617	155817839	1223	*	1223	155816809	Intron (ENSMUST00000030944/ENSMUSG00000029068, intron 4 of 10)	4	155813497	155824303	10807	1	ENSMUSG00000029068	ENSMUST00000126346	Ccnl2	3120	155816809	12	7.63007	4.90594	5.30864
4	155820834	155821129	296	*	296	155820924	3' UTR	4	155813497	155824303	10807	1	ENSMUSG00000029068	ENSMUST00000126346	Ccnl2	7337	155820924	13	6.20644	3.90452	3.98133
4	155809364	155809655	292	*	292	155809444	Promoter (2-3kb)	4	155812489	155824543	12055	1	ENSMUSG00000029068	ENSMUST00000030944	Ccnl2	-2834	155809444	10	5.98495	4.22803	3.76782
4	155812891	155813851	961	*	961	155813151	Promoter (<=1kb)	4	155813497	155824303	10807	1	ENSMUSG00000029068	ENSMUST00000126346	Ccnl2	0	155813151	27	24.427	10.7623	21.2397
4	155811232	155812404	1173	*	1173	155812049	Promoter (<=1kb)	4	155812489	155824543	12055	1	ENSMUSG00000029068	ENSMUST00000030944	Ccnl2	-85	155812049	44	39.6592	13.0703	35.9622
4	155815207	155816035	829	*	829	155815790	Promoter (1-2kb)	4	155813497	155824303	10807	1	ENSMUSG00000029068	ENSMUST00000126346	Ccnl2	1710	155815790	13	7.65514	4.7388	5.32885
11	55316124	55316383	260	*	260	55316201	Intron (ENSMUST00000068853/ENSMUSG00000055333, intron 1 of 23)	11	55250610	55312257	61648	2	ENSMUSG00000055333	ENSMUST00000108864	Fat2	-3867	55316201	9	4.89719	3.68812	2.8285
11	55324250	55324566	317	*	317	55324283	Intron (ENSMUST00000068853/ENSMUSG00000055333, intron 1 of 23)	11	55250610	55312257	61648	2	ENSMUSG00000055333	ENSMUST00000108864	Fat2	-11993	55324283	9	5.14225	3.84367	3.01283
11	55321888	55323477	1590	*	1590	55322494	Intron (ENSMUST00000068853/ENSMUSG00000055333, intron 1 of 23)	11	55250610	55312257	61648	2	ENSMUSG00000055333	ENSMUST00000108864	Fat2	-9631	55322494	17	12.7815	6.9186	10.1128
6	72598578	72599122	545	*	545	72598866	Promoter (<=1kb)	6	72598628	72607381	8754	1	ENSMUSG00000056666	ENSMUST00000176168	Retsat	0	72598866	23	15.4244	6.93148	12.632
9	56949659	56951987	2329	*	2329	56951069	Promoter (<=1kb)	9	56950878	56983206	32329	1	ENSMUSG00000055334	ENSMUST00000068856	Snupn	0	56951069	19	11.6355	5.80902	9.04926
X	73949733	73950459	727	*	727	73950422	Promoter (<=1kb)	20	73942795	73949253	6459	2	ENSMUSG00000031386	ENSMUST00000128136	Hcfc1	-480	73950422	13	4.22149	2.8521	2.25455
X	73962496	73963527	1032	*	1032	73962817	Promoter (2-3kb)	20	73942797	73966351	23555	2	ENSMUSG00000031386	ENSMUST00000114372	Hcfc1	2824	73962817	17	8.59977	4.5784	6.20325
X	73954910	73955612	703	*	703	73955196	Promoter (1-2kb)	20	73955121	73957429	2309	2	ENSMUSG00000031386	ENSMUST00000128325	Hcfc1	1817	73955196	15	10.7003	6.14987	8.14965
X	73964148	73968156	4009	*	4009	73966472	Promoter (<=1kb)	20	73942792	73966357	23566	2	ENSMUSG00000031386	ENSMUST00000033761	Hcfc1	0	73966472	52	59.4709	20.3714	55.2092
X	73957098	73957901	804	*	804	73957662	Promoter (<=1kb)	20	73955121	73957429	2309	2	ENSMUSG00000031386	ENSMUST00000128325	Hcfc1	0	73957662	10	5.98495	4.22803	3.76782
X	73960608	73961333	726	*	726	73960820	Intron (ENSMUST00000033761/ENSMUSG00000031386, intron 1 of 25)	20	73955121	73957429	2309	2	ENSMUSG00000031386	ENSMUST00000128325	Hcfc1	-3179	73960820	7	3.58128	3.07493	1.66661
X	73947501	73948626	1126	*	1126	73948152	Promoter (<=1kb)	20	73947195	73948346	1152	2	ENSMUSG00000031386	ENSMUST00000131091	Hcfc1	0	73948152	15	10.7003	6.14987	8.14965
X	73968506	73969886	1381	*	1381	73968663	Promoter (2-3kb)	20	73942792	73966357	23566	2	ENSMUSG00000031386	ENSMUST00000033761	Hcfc1	-2149	73968663	18	13.8576	7.30296	11.1294
X	73946649	73947114	466	*	466	73946932	Promoter (<=1kb)	20	73945321	73947432	2112	2	ENSMUSG00000031386	ENSMUST00000156204	Hcfc1	318	73946932	15	9.46075	5.41577	7.00216
6	87812340	87812821	482	*	482	87812617	Promoter (<=1kb)	6	87792152	87812164	20013	2	ENSMUSG00000030055	ENSMUST00000125377	Rab43	-176	87812617	15	7.77168	4.46231	5.41629
4	155562000	155563307	1308	*	1308	155563234	Promoter (<=1kb)	4	155562378	155590997	28620	1	ENSMUSG00000029063	ENSMUST00000030939	Nadk	0	155563234	17	10.9319	5.84268	8.37164
4	155567810	155568104	295	*	295	155567886	Intron (ENSMUST00000030939/ENSMUSG00000029063, intron 1 of 11)	4	155564072	155579340	15269	1	ENSMUSG00000029063	ENSMUST00000135429	Nadk	3738	155567886	7	3.39253	2.95049	1.55634
4	155569762	155570151	390	*	390	155569866	Intron (ENSMUST00000030939/ENSMUSG00000029063, intron 1 of 11)	4	155564072	155579340	15269	1	ENSMUSG00000029063	ENSMUST00000135429	Nadk	5690	155569866	8	3.69723	3.04637	1.75617
4	155560899	155561508	610	*	610	155561038	Promoter (<=1kb)	4	155562378	155590997	28620	1	ENSMUSG00000029063	ENSMUST00000030939	Nadk	-870	155561038	12	6.18995	4.04202	3.96547
4	155558269	155559054	786	*	786	155558647	3' UTR	4	155562378	155590997	28620	1	ENSMUSG00000029063	ENSMUST00000030939	Nadk	-3324	155558647	15	9.26013	5.29938	6.81483
4	155564162	155564609	448	*	448	155564386	Promoter (<=1kb)	4	155564072	155579340	15269	1	ENSMUSG00000029063	ENSMUST00000135429	Nadk	90	155564386	22	15.384	7.15126	12.5948
X	73639527	73639795	269	*	269	73639651	Promoter (<=1kb)	20	73639419	73643514	4096	1	ENSMUSG00000031383	ENSMUST00000019701	Dusp9	108	73639651	16	10.3508	5.72396	7.83775
X	73594743	73595302	560	*	560	73595014	Distal Intergenic	20	73639419	73643514	4096	1	ENSMUSG00000031383	ENSMUST00000019701	Dusp9	-44117	73595014	18	13.8576	7.30296	11.1294
4	155550718	155551044	327	*	327	155550956	Promoter (2-3kb)	4	155553224	155557653	4430	1	ENSMUSG00000029064	ENSMUST00000176308	Gnb1	-2180	155550956	12	7.77809	4.99677	5.41629
4	155554815	155555189	375	*	375	155555098	Promoter (1-2kb)	4	155553224	155557653	4430	1	ENSMUSG00000029064	ENSMUST00000176308	Gnb1	1591	155555098	15	8.82937	5.05215	6.39845
4	155540333	155540716	384	*	384	155540624	Promoter (2-3kb)	4	155542928	155555205	12278	1	ENSMUSG00000029064	ENSMUST00000175705	Gnb1	-2212	155540624	10	5.98495	4.22803	3.76782
4	155515537	155515921	385	*	385	155515661	5' UTR	4	155522462	155555136	32675	1	ENSMUSG00000029064	ENSMUST00000177094	Gnb1	-6541	155515661	8	4.33971	3.4593	2.30422
4	155528273	155528662	390	*	390	155528418	Promoter (<=1kb)	4	155527453	155559267	31815	1	ENSMUSG00000029064	ENSMUST00000176637	Gnb1	820	155528418	14	9.69795	5.7655	7.20635
4	155518894	155519255	362	*	362	155519188	Intron (ENSMUST00000165335/ENSMUSG00000029064, intron 2 of 11)	4	155522462	155555136	32675	1	ENSMUSG00000029064	ENSMUST00000177094	Gnb1	-3207	155519188	10	5.98495	4.22803	3.76782
4	155482621	155484194	1574	*	1574	155483323	Distal Intergenic	4	155491361	155559269	67909	1	ENSMUSG00000029064	ENSMUST00000165335	Gnb1	-7167	155483323	21	15.9551	7.72785	13.1432
4	155531025	155531871	847	*	847	155531839	Intron (ENSMUST00000165335/ENSMUSG00000029064, intron 3 of 11)	4	155527453	155559267	31815	1	ENSMUSG00000029064	ENSMUST00000176637	Gnb1	3572	155531839	9	5.14225	3.84367	3.01283
4	155494887	155496886	2000	*	2000	155496720	Promoter (1-2kb)	4	155492909	155543087	50179	1	ENSMUSG00000029064	ENSMUST00000176411	Gnb1	1978	155496720	14	9.69795	5.7655	7.20635
4	155492315	155493080	766	*	766	155492434	Promoter (<=1kb)	4	155492909	155543087	50179	1	ENSMUSG00000029064	ENSMUST00000176411	Gnb1	0	155492434	20	9.90613	4.75104	7.40585
4	155529687	155530355	669	*	669	155529760	Promoter (2-3kb)	4	155527453	155559267	31815	1	ENSMUSG00000029064	ENSMUST00000176637	Gnb1	2234	155529760	8	4.33971	3.4593	2.30422
4	155493374	155494531	1158	*	1158	155494378	Promoter (<=1kb)	4	155492909	155543087	50179	1	ENSMUSG00000029064	ENSMUST00000176411	Gnb1	465	155494378	12	4.89509	3.30662	2.82675
4	155556868	155557924	1057	*	1057	155557103	3' UTR	4	155553224	155557653	4430	1	ENSMUSG00000029064	ENSMUST00000176308	Gnb1	3644	155557103	17	9.82561	5.22812	7.32802
4	155544292	155544552	261	*	261	155544356	Promoter (1-2kb)	4	155542928	155555205	12278	1	ENSMUSG00000029064	ENSMUST00000175705	Gnb1	1364	155544356	9	5.14225	3.84367	3.01283
4	155485107	155485448	342	*	342	155485339	Distal Intergenic	4	155491361	155559269	67909	1	ENSMUSG00000029064	ENSMUST00000165335	Gnb1	-5913	155485339	10	5.98495	4.22803	3.76782
X	164419847	164420218	372	*	372	164419964	Promoter (<=1kb)	20	164419909	164433913	14005	1	ENSMUSG00000031381	ENSMUST00000112255	Piga	0	164419964	16	11.7286	6.53423	9.11545
X	164420631	164420966	336	*	336	164420762	Promoter (<=1kb)	20	164419909	164433913	14005	1	ENSMUSG00000031381	ENSMUST00000112255	Piga	722	164420762	12	7.77809	4.99677	5.41629
X	164418629	164419342	714	*	714	164419066	Promoter (<=1kb)	20	164419787	164431836	12050	1	ENSMUSG00000031381	ENSMUST00000208741	Piga	-445	164419066	14	9.69795	5.7655	7.20635
6	87671755	87672122	368	*	368	87671932	Promoter (<=1kb)	6	87629744	87672064	42321	2	ENSMUSG00000030051	ENSMUST00000203209	Aplf	0	87671932	15	5.43421	3.25954	3.28838
4	155803309	155803990	682	*	682	155803858	Promoter (<=1kb)	4	155803521	155808831	5311	1	ENSMUSG00000029066	ENSMUST00000030942	Mrpl20	0	155803858	14	9.69795	5.7655	7.20635
X	164381211	164381834	624	*	624	164381336	Intron (ENSMUST00000033751/ENSMUSG00000031380, intron 1 of 6)	20	164373378	164402650	29273	1	ENSMUSG00000031380	ENSMUST00000033751	Vegfd	7833	164381336	12	7.77809	4.99677	5.41629
8	110068433	110068769	337	*	337	110068592	Distal Intergenic	8	110079746	110081158	1413	1	ENSMUSG00000044676	ENSMUST00000213084	Zfp612	-10977	110068592	10	5.77112	4.09411	3.6065
5	4547579	4547833	255	*	255	4547751	Distal Intergenic	5	4753839	4758035	4197	2	ENSMUSG00000044674	ENSMUST00000054294	Fzd1	210202	4547751	9	3.63524	2.90451	1.70759
5	114146785	114147265	481	*	481	114146793	Promoter (<=1kb)	5	114146535	114250761	104227	1	ENSMUSG00000042010	ENSMUST00000102582	Acacb	250	114146793	11	4.23983	3.05227	2.27011
5	114153021	114153664	644	*	644	114153301	Intron (ENSMUST00000102582/ENSMUSG00000042010, intron 1 of 52)	5	114146535	114250761	104227	1	ENSMUSG00000042010	ENSMUST00000102582	Acacb	6486	114153301	14	9.56824	5.68712	7.10816
5	114177095	114177646	552	*	552	114177168	Promoter (1-2kb)	5	114175906	114190338	14433	1	ENSMUSG00000042010	ENSMUST00000146841	Acacb	1189	114177168	18	12.6349	6.58857	9.99251
5	114143335	114143684	350	*	350	114143520	Promoter (2-3kb)	5	114146535	114250761	104227	1	ENSMUSG00000042010	ENSMUST00000102582	Acacb	-2851	114143520	17	11.3703	6.09274	8.79389
5	114174973	114176781	1809	*	1809	114176020	Promoter (<=1kb)	5	114175906	114190338	14433	1	ENSMUSG00000042010	ENSMUST00000146841	Acacb	0	114176020	16	9.23248	5.09083	6.7873
5	114140290	114140677	388	*	388	114140383	Distal Intergenic	5	114146535	114250761	104227	1	ENSMUSG00000042010	ENSMUST00000102582	Acacb	-5858	114140383	10	5.98495	4.22803	3.76782
6	94647042	94648461	1420	*	1420	94647802	Intron (ENSMUST00000204645/ENSMUSG00000030029, intron 3 of 19)	6	94626450	94655525	29076	2	ENSMUSG00000030029	ENSMUST00000150811	Lrig1	7064	94647802	27	15.9622	6.33472	13.1486
6	94694849	94695338	490	*	490	94695013	Intron (ENSMUST00000204645/ENSMUSG00000030029, intron 1 of 19)	6	94604536	94700137	95602	2	ENSMUSG00000030029	ENSMUST00000101126	Lrig1	4799	94695013	11	5.66473	3.87961	3.50888
6	94635654	94636377	724	*	724	94635729	Intron (ENSMUST00000204645/ENSMUSG00000030029, intron 3 of 19)	6	94626450	94655525	29076	2	ENSMUSG00000030029	ENSMUST00000150811	Lrig1	19148	94635729	12	6.79548	4.40031	4.54054
18	65501150	65501411	262	*	262	65501329	Distal Intergenic	18	65451531	65454187	2657	1	ENSMUSG00000032688	ENSMUST00000225659	Malt1	49619	65501329	8	4.33971	3.4593	2.30422
18	65498775	65499361	587	*	587	65499192	Distal Intergenic	18	65451531	65454187	2657	1	ENSMUSG00000032688	ENSMUST00000225659	Malt1	47244	65499192	9	5.14225	3.84367	3.01283
18	65497267	65498501	1235	*	1235	65497361	Distal Intergenic	18	65451531	65454187	2657	1	ENSMUSG00000032688	ENSMUST00000225659	Malt1	45736	65497361	22	13.9973	6.41457	11.2667
18	65515322	65515842	521	*	521	65515671	Distal Intergenic	18	65451531	65454187	2657	1	ENSMUSG00000032688	ENSMUST00000225659	Malt1	63791	65515671	16	10.4033	5.75426	7.88544
4	155871606	155871905	300	*	300	155871800	Promoter (1-2kb)	4	155869615	155886919	17305	1	ENSMUSG00000029034	ENSMUST00000156460	Ints11	1991	155871800	10	5.956	4.20986	3.76782
4	155869636	155871053	1418	*	1418	155869820	Promoter (<=1kb)	4	155869615	155886919	17305	1	ENSMUSG00000029034	ENSMUST00000156460	Ints11	21	155869820	29	14.9718	5.55838	12.1889
4	118436779	118438929	2151	*	2151	118438394	Promoter (<=1kb)	4	118432901	118437352	4452	2	ENSMUSG00000006398	ENSMUST00000006565	Cdc20	0	118438394	32	30.8623	12.6841	27.4443
1	74109696	74109980	285	*	285	74109946	Intron (ENSMUST00000169786/ENSMUSG00000055322, intron 1 of 34)	1	73997055	74096868	99814	2	ENSMUSG00000055322	ENSMUST00000188208	Tns1	-12828	74109946	8	4.33971	3.4593	2.30422
1	74092554	74093041	488	*	488	74092743	Promoter (1-2kb)	1	73910232	74091351	181120	2	ENSMUSG00000055322	ENSMUST00000187584	Tns1	-1203	74092743	13	7.95591	4.91772	5.58743
1	74094058	74095054	997	*	997	74094526	Promoter (1-2kb)	1	73995288	74096825	101538	2	ENSMUSG00000055322	ENSMUST00000191204	Tns1	1771	74094526	18	12.5862	6.56056	9.94431
1	74111099	74111990	892	*	892	74111242	Intron (ENSMUST00000169786/ENSMUSG00000055322, intron 1 of 34)	1	73910231	74124447	214217	2	ENSMUSG00000055322	ENSMUST00000169786	Tns1	12457	74111242	22	18.3729	8.84043	15.4363
1	74030746	74031665	920	*	920	74030825	Intron (ENSMUST00000169786/ENSMUSG00000055322, intron 3 of 34)	1	73993163	74037133	43971	2	ENSMUSG00000055322	ENSMUST00000187281	Tns1	5468	74030825	11	6.86451	4.6124	4.57287
1	74091544	74091922	379	*	379	74091805	Promoter (<=1kb)	1	73910232	74091351	181120	2	ENSMUSG00000055322	ENSMUST00000187584	Tns1	-193	74091805	14	6.29661	3.81534	4.06647
X	169319024	169319278	255	*	255	169319110	Promoter (1-2kb)	20	169311530	169320280	8751	2	ENSMUSG00000031352	ENSMUST00000033717	Hccs	1002	169319110	10	5.98495	4.22803	3.76782
4	155751401	155751682	282	*	282	155751495	Promoter (2-3kb)	4	155746067	155749343	3277	2	ENSMUSG00000029036	ENSMUST00000176839	Atad3a	-2058	155751495	8	3.73191	3.0685	1.78967
X	162766167	162766829	663	*	663	162766691	Intron (ENSMUST00000033720/ENSMUSG00000031353, intron 2 of 11)	20	162761066	162772230	11165	1	ENSMUSG00000031353	ENSMUST00000138791	Rbbp7	5101	162766691	11	6.86451	4.6124	4.57287
X	162788104	162788611	508	*	508	162788424	Intron (ENSMUST00000131463/ENSMUSG00000038344, intron 4 of 7)	20	162774578	162778445	3868	1	ENSMUSG00000031353	ENSMUST00000143681	Rbbp7	13526	162788424	9	5.14225	3.84367	3.01283
X	162774259	162774617	359	*	359	162774320	Promoter (<=1kb)	20	162774578	162778445	3868	1	ENSMUSG00000031353	ENSMUST00000143681	Rbbp7	0	162774320	8	4.33971	3.4593	2.30422
X	162760361	162760756	396	*	396	162760590	Promoter (<=1kb)	20	162760402	162779092	18691	1	ENSMUSG00000031353	ENSMUST00000033720	Rbbp7	0	162760590	30	28.2465	11.9154	24.9158
X	162769372	162770769	1398	*	1398	162770359	Exon (ENSMUST00000033720/ENSMUSG00000031353, exon 4 of 12)	20	162774578	162778445	3868	1	ENSMUSG00000031353	ENSMUST00000143681	Rbbp7	-3809	162770359	14	9.26895	5.50717	6.82215
X	162767509	162769066	1558	*	1558	162768252	Exon (ENSMUST00000033720/ENSMUSG00000031353, exon 3 of 12)	20	162774578	162778445	3868	1	ENSMUSG00000031353	ENSMUST00000143681	Rbbp7	-5512	162768252	19	14.9559	7.68733	12.1742
X	162779841	162780168	328	*	328	162779925	3' UTR	20	162774578	162778445	3868	1	ENSMUSG00000031353	ENSMUST00000143681	Rbbp7	5263	162779925	11	6.86451	4.6124	4.57287
X	162777594	162778098	505	*	505	162777601	3' UTR	20	162774578	162778445	3868	1	ENSMUSG00000031353	ENSMUST00000143681	Rbbp7	3016	162777601	12	7.77809	4.99677	5.41629
X	162773001	162773366	366	*	366	162773288	Promoter (1-2kb)	20	162774578	162778445	3868	1	ENSMUSG00000031353	ENSMUST00000143681	Rbbp7	-1212	162773288	10	5.98495	4.22803	3.76782
X	162761084	162764375	3292	*	3292	162761290	Promoter (<=1kb)	20	162761066	162772230	11165	1	ENSMUSG00000031353	ENSMUST00000138791	Rbbp7	18	162761290	27	24.427	10.7623	21.2397
X	162758425	162760009	1585	*	1585	162759684	Promoter (<=1kb)	20	162760402	162779092	18691	1	ENSMUSG00000031353	ENSMUST00000033720	Rbbp7	-393	162759684	39	40.4069	15.3747	36.6829
6	92843750	92844150	401	*	401	92844051	Intron (ENSMUST00000133858/ENSMUSG00000048636, intron 4 of 4)	6	92851950	92854632	2683	2	ENSMUSG00000030022	ENSMUST00000203690	Adamts9	10482	92844051	10	5.98495	4.22803	3.76782
4	154160922	154161312	391	*	391	154161040	Promoter (<=1kb)	4	154158140	154160666	2527	2	ENSMUSG00000029030	ENSMUST00000134492	Tprgl	-256	154161040	33	18.4536	6.2995	15.5157
6	92495982	92496265	284	*	284	92496140	Intron (ENSMUST00000113447/ENSMUSG00000030020, intron 1 of 7)	6	92375384	92481392	106009	2	ENSMUSG00000030020	ENSMUST00000113445	Prickle2	-14590	92496140	16	8.30035	4.58381	5.92054
6	92495089	92495721	633	*	633	92495466	Intron (ENSMUST00000113447/ENSMUSG00000030020, intron 1 of 7)	6	92375384	92481392	106009	2	ENSMUSG00000030020	ENSMUST00000113445	Prickle2	-13697	92495466	14	9.69795	5.7655	7.20635
4	118362960	118363281	322	*	322	118362984	Promoter (1-2kb)	4	118361322	118362495	1174	1	ENSMUSG00000006395	ENSMUST00000132882	Hyi	1638	118362984	11	4.99753	3.48541	2.92052
4	118409409	118410027	619	*	619	118409607	Promoter (<=1kb)	4	118409401	118412744	3344	1	ENSMUSG00000006392	ENSMUST00000144577	Med8	8	118409607	16	6.86744	3.84608	4.57429
7	112822661	112823267	607	*	607	112822956	Intron (ENSMUST00000084705/ENSMUSG00000055320, intron 2 of 11)	7	112839634	112842474	2841	1	ENSMUSG00000055320	ENSMUST00000210510	Tead1	-16367	112822956	9	5.14225	3.84367	3.01283
7	112848917	112849191	275	*	275	112849067	Intron (ENSMUST00000084705/ENSMUSG00000055320, intron 4 of 11)	7	112839634	112842474	2841	1	ENSMUSG00000055320	ENSMUST00000210510	Tead1	9283	112849067	10	5.98495	4.22803	3.76782
7	112800575	112800934	360	*	360	112800699	Intron (ENSMUST00000084705/ENSMUSG00000055320, intron 2 of 11)	7	112839634	112842474	2841	1	ENSMUSG00000055320	ENSMUST00000210510	Tead1	-38700	112800699	11	6.86451	4.6124	4.57287
7	112728570	112728908	339	*	339	112728729	Intron (ENSMUST00000084705/ENSMUSG00000055320, intron 1 of 11)	7	112742045	112898660	156616	1	ENSMUSG00000055320	ENSMUST00000164363	Tead1	-13137	112728729	14	7.83069	4.66387	5.46494
7	112741238	112743677	2440	*	2440	112743267	Promoter (<=1kb)	7	112742045	112898660	156616	1	ENSMUSG00000055320	ENSMUST00000164363	Tead1	0	112743267	17	8.0217	4.28449	5.652
7	112780718	112781074	357	*	357	112780943	Intron (ENSMUST00000084705/ENSMUSG00000055320, intron 2 of 11)	7	112759546	112842374	82829	1	ENSMUSG00000055320	ENSMUST00000168328	Tead1	21172	112780943	19	10.1931	5.05695	7.68712
7	112733674	112733974	301	*	301	112733881	Intron (ENSMUST00000084705/ENSMUSG00000055320, intron 1 of 11)	7	112742045	112898660	156616	1	ENSMUSG00000055320	ENSMUST00000164363	Tead1	-8071	112733881	10	5.68216	4.03859	3.52417
7	112853432	112856455	3024	*	3024	112855284	Exon (ENSMUST00000059768/ENSMUSG00000055320, exon 6 of 14)	7	112839634	112842474	2841	1	ENSMUSG00000055320	ENSMUST00000210510	Tead1	13798	112855284	17	12.7815	6.9186	10.1128
7	112841374	112842933	1560	*	1560	112842655	Promoter (1-2kb)	7	112839634	112842474	2841	1	ENSMUSG00000055320	ENSMUST00000210510	Tead1	1740	112842655	20	16.0751	8.0717	13.239
7	112867644	112868241	598	*	598	112867764	Intron (ENSMUST00000084705/ENSMUSG00000055320, intron 8 of 11)	7	112839634	112842474	2841	1	ENSMUSG00000055320	ENSMUST00000210510	Tead1	28010	112867764	10	5.17291	3.72334	3.03627
7	112772784	112773232	449	*	449	112773139	Intron (ENSMUST00000084705/ENSMUSG00000055320, intron 2 of 11)	7	112759546	112842374	82829	1	ENSMUSG00000055320	ENSMUST00000168328	Tead1	13238	112773139	10	5.98495	4.22803	3.76782
7	112688873	112693706	4834	*	4834	112692481	Promoter (<=1kb)	7	112691698	112759529	67832	1	ENSMUSG00000055320	ENSMUST00000171373	Tead1	0	112692481	40	41.8155	15.759	38.0479
7	112831387	112832151	765	*	765	112831879	Intron (ENSMUST00000084705/ENSMUSG00000055320, intron 2 of 11)	7	112839634	112842474	2841	1	ENSMUSG00000055320	ENSMUST00000210510	Tead1	-7483	112831879	17	12.2574	6.6086	9.63095
7	112867050	112867339	290	*	290	112867279	Intron (ENSMUST00000084705/ENSMUSG00000055320, intron 8 of 11)	7	112839634	112842474	2841	1	ENSMUSG00000055320	ENSMUST00000210510	Tead1	27416	112867279	10	5.98495	4.22803	3.76782
7	112678733	112679114	382	*	382	112678895	Promoter (<=1kb)	7	112679318	112899459	220142	1	ENSMUSG00000055320	ENSMUST00000084705	Tead1	-204	112678895	15	7.03911	4.06969	4.74007
7	112859829	112860228	400	*	400	112859951	Intron (ENSMUST00000084705/ENSMUSG00000055320, intron 7 of 11)	7	112839634	112842474	2841	1	ENSMUSG00000055320	ENSMUST00000210510	Tead1	20195	112859951	9	5.14225	3.84367	3.01283
7	112788764	112789944	1181	*	1181	112789488	Intron (ENSMUST00000084705/ENSMUSG00000055320, intron 2 of 11)	7	112759546	112842374	82829	1	ENSMUSG00000055320	ENSMUST00000168328	Tead1	29218	112789488	24	20.7443	9.60916	17.7035
7	112730807	112731183	377	*	377	112730934	Intron (ENSMUST00000084705/ENSMUSG00000055320, intron 1 of 11)	7	112742045	112898660	156616	1	ENSMUSG00000055320	ENSMUST00000164363	Tead1	-10862	112730934	11	6.76336	4.5497	4.51357
7	112825797	112827612	1816	*	1816	112826052	Intron (ENSMUST00000084705/ENSMUSG00000055320, intron 2 of 11)	7	112839634	112842474	2841	1	ENSMUSG00000055320	ENSMUST00000210510	Tead1	-12022	112826052	18	9.41527	4.83276	6.96258
7	112849450	112849812	363	*	363	112849563	Intron (ENSMUST00000084705/ENSMUSG00000055320, intron 4 of 11)	7	112839634	112842474	2841	1	ENSMUSG00000055320	ENSMUST00000210510	Tead1	9816	112849563	11	6.86451	4.6124	4.57287
7	112850402	112850702	301	*	301	112850528	Intron (ENSMUST00000084705/ENSMUSG00000055320, intron 4 of 11)	7	112839634	112842474	2841	1	ENSMUSG00000055320	ENSMUST00000210510	Tead1	10768	112850528	13	4.83902	3.16736	2.77692
7	112791666	112791926	261	*	261	112791680	Intron (ENSMUST00000084705/ENSMUSG00000055320, intron 2 of 11)	7	112759546	112842374	82829	1	ENSMUSG00000055320	ENSMUST00000168328	Tead1	32120	112791680	10	5.98495	4.22803	3.76782
7	112825103	112825454	352	*	352	112825245	Intron (ENSMUST00000084705/ENSMUSG00000055320, intron 2 of 11)	7	112839634	112842474	2841	1	ENSMUSG00000055320	ENSMUST00000210510	Tead1	-14180	112825245	15	7.03911	4.06969	4.74007
7	112697908	112699952	2045	*	2045	112698194	Intron (ENSMUST00000084705/ENSMUSG00000055320, intron 1 of 11)	7	112691698	112759529	67832	1	ENSMUSG00000055320	ENSMUST00000171373	Tead1	6210	112698194	14	8.49858	5.05056	6.11119
7	112695018	112695628	611	*	611	112695391	Intron (ENSMUST00000084705/ENSMUSG00000055320, intron 1 of 11)	7	112691698	112759529	67832	1	ENSMUSG00000055320	ENSMUST00000171373	Tead1	3320	112695391	20	16.0751	8.0717	13.239
7	112805987	112806986	1000	*	1000	112806730	Exon (ENSMUST00000163593/ENSMUSG00000055320, exon 2 of 2)	7	112839634	112842474	2841	1	ENSMUSG00000055320	ENSMUST00000210510	Tead1	-32648	112806730	11	6.86451	4.6124	4.57287
7	112781376	112782226	851	*	851	112781589	Intron (ENSMUST00000084705/ENSMUSG00000055320, intron 2 of 11)	7	112759546	112842374	82829	1	ENSMUSG00000055320	ENSMUST00000168328	Tead1	21830	112781589	16	8.30035	4.58381	5.92054
7	112839135	112839929	795	*	795	112839266	Promoter (<=1kb)	7	112839634	112842474	2841	1	ENSMUSG00000055320	ENSMUST00000210510	Tead1	0	112839266	17	8.59977	4.5784	6.20325
7	112840209	112841049	841	*	841	112840483	Promoter (<=1kb)	7	112839634	112842474	2841	1	ENSMUSG00000055320	ENSMUST00000210510	Tead1	575	112840483	18	13.7469	7.23747	11.0473
7	112697145	112697496	352	*	352	112697217	Intron (ENSMUST00000084705/ENSMUSG00000055320, intron 1 of 11)	7	112691698	112759529	67832	1	ENSMUSG00000055320	ENSMUST00000171373	Tead1	5447	112697217	14	9.69795	5.7655	7.20635
7	112687685	112688508	824	*	824	112688343	Intron (ENSMUST00000084705/ENSMUSG00000055320, intron 1 of 11)	7	112691698	112759529	67832	1	ENSMUSG00000055320	ENSMUST00000171373	Tead1	-3190	112688343	26	23.1835	10.3779	20.045
7	112829323	112829710	388	*	388	112829560	Intron (ENSMUST00000084705/ENSMUSG00000055320, intron 2 of 11)	7	112839634	112842474	2841	1	ENSMUSG00000055320	ENSMUST00000210510	Tead1	-9924	112829560	12	7.77809	4.99677	5.41629
4	155706416	155706712	297	*	297	155706428	Promoter (1-2kb)	4	155705135	155732189	27055	1	ENSMUSG00000029038	ENSMUST00000105595	Ssu72	1281	155706428	10	4.46474	3.29406	2.41635
4	155708709	155708975	267	*	267	155708864	Intron (ENSMUST00000030905/ENSMUSG00000029038, intron 1 of 4)	4	155705135	155732189	27055	1	ENSMUSG00000029038	ENSMUST00000105595	Ssu72	3574	155708864	10	5.68216	4.03859	3.52417
4	155710494	155711515	1022	*	1022	155711397	Intron (ENSMUST00000030905/ENSMUSG00000029038, intron 1 of 4)	4	155705135	155732189	27055	1	ENSMUSG00000029038	ENSMUST00000105595	Ssu72	5359	155711397	11	6.86451	4.6124	4.57287
4	155703421	155706122	2702	*	2702	155705435	Promoter (<=1kb)	4	155704800	155733879	29080	1	ENSMUSG00000029038	ENSMUST00000030905	Ssu72	0	155705435	37	26.8698	9.04503	23.6086
4	155707407	155708383	977	*	977	155707654	Promoter (2-3kb)	4	155705135	155732189	27055	1	ENSMUSG00000029038	ENSMUST00000105595	Ssu72	2272	155707654	10	5.74122	4.07543	3.57748
6	124413676	124414686	1011	*	1011	124414374	Promoter (<=1kb)	6	124396817	124414433	17617	2	ENSMUSG00000005069	ENSMUST00000112530	Pex5	0	124414374	16	6.86744	3.84608	4.57429
6	124415229	124416218	990	*	990	124415649	Promoter (<=1kb)	6	124396817	124415067	18251	2	ENSMUSG00000005069	ENSMUST00000080557	Pex5	-162	124415649	20	16.0751	8.0717	13.239
6	124412873	124413412	540	*	540	124413167	Promoter (<=1kb)	6	124403130	124414042	10913	2	ENSMUSG00000005069	ENSMUST00000150899	Pex5	630	124413167	10	5.98495	4.22803	3.76782
11	53525791	53526349	559	*	559	53526252	Intron (ENSMUST00000142800/ENSMUSG00000018398, intron 1 of 2)	11	53532051	53537279	5229	1	ENSMUSG00000018398	ENSMUST00000145927	Septin8	-5702	53526252	17	9.82561	5.22812	7.32802
11	53520356	53520692	337	*	337	53520398	Promoter (<=1kb)	11	53519927	53541847	21921	1	ENSMUSG00000018398	ENSMUST00000147912	Septin8	429	53520398	9	4.41515	3.38486	2.36828
11	53526923	53527379	457	*	457	53527054	Intron (ENSMUST00000142800/ENSMUSG00000018398, intron 1 of 2)	11	53532051	53537279	5229	1	ENSMUSG00000018398	ENSMUST00000145927	Septin8	-4672	53527054	9	4.41515	3.38486	2.36828
11	53524499	53524876	378	*	378	53524719	Intron (ENSMUST00000142800/ENSMUSG00000018398, intron 1 of 2)	11	53519927	53541847	21921	1	ENSMUSG00000018398	ENSMUST00000147912	Septin8	4572	53524719	12	7.77809	4.99677	5.41629
15	36174057	36174408	352	*	352	36174231	Promoter (<=1kb)	15	36174033	36177010	2978	1	ENSMUSG00000045996	ENSMUST00000057177	Polr2k	24	36174231	17	12.7815	6.9186	10.1128
4	123810674	123810939	266	*	266	123810825	Promoter (<=1kb)	4	123809914	123829904	19991	1	ENSMUSG00000043333	ENSMUST00000106204	Rhbdl2	760	123810825	16	8.95476	4.93767	6.51656
11	53600691	53601047	357	*	357	53600697	Exon (ENSMUST00000057330/ENSMUSG00000018395, exon 17 of 17)	11	53593950	53601300	7351	1	ENSMUSG00000018395	ENSMUST00000130037	Kif3a	6741	53600697	9	5.14225	3.84367	3.01283
4	118427606	118427898	293	*	293	118427743	Promoter (<=1kb)	4	118428093	118432953	4861	1	ENSMUSG00000006390	ENSMUST00000006557	Elovl1	-195	118427743	17	11.3703	6.09274	8.79389
4	155189890	155190759	870	*	870	155190069	Promoter (1-2kb)	4	155154075	155188296	34222	2	ENSMUSG00000029050	ENSMUST00000129314	Ski	-1594	155190069	16	11.0948	6.15795	8.53161
4	155177604	155178504	901	*	901	155178301	Intron (ENSMUST00000129314/ENSMUSG00000029050, intron 1 of 6)	4	155154075	155188296	34222	2	ENSMUSG00000029050	ENSMUST00000129314	Ski	9792	155178301	17	12.7815	6.9186	10.1128
4	155163754	155164164	411	*	411	155163975	Intron (ENSMUST00000129314/ENSMUSG00000029050, intron 1 of 6)	4	155154075	155188296	34222	2	ENSMUSG00000029050	ENSMUST00000129314	Ski	24132	155163975	16	10.4033	5.75426	7.88544
4	155179388	155179800	413	*	413	155179769	Intron (ENSMUST00000129314/ENSMUSG00000029050, intron 1 of 6)	4	155154075	155188296	34222	2	ENSMUSG00000029050	ENSMUST00000129314	Ski	8496	155179769	9	5.14225	3.84367	3.01283
4	155188511	155188987	477	*	477	155188564	Promoter (<=1kb)	4	155154075	155188296	34222	2	ENSMUSG00000029050	ENSMUST00000129314	Ski	-215	155188564	12	5.73035	3.77587	3.56709
4	155164496	155165189	694	*	694	155164676	Intron (ENSMUST00000129314/ENSMUSG00000029050, intron 1 of 6)	4	155154075	155188296	34222	2	ENSMUSG00000029050	ENSMUST00000129314	Ski	23107	155164676	11	6.83255	4.59258	4.57287
4	155162898	155163335	438	*	438	155163184	Intron (ENSMUST00000129314/ENSMUSG00000029050, intron 1 of 6)	4	155154075	155188296	34222	2	ENSMUSG00000029050	ENSMUST00000129314	Ski	24961	155163184	13	8.40347	5.18692	6.01873
4	155174555	155174817	263	*	263	155174677	Intron (ENSMUST00000129314/ENSMUSG00000029050, intron 1 of 6)	4	155154075	155188296	34222	2	ENSMUSG00000029050	ENSMUST00000129314	Ski	13479	155174677	13	7.61297	4.71385	5.29188
4	155172620	155174221	1602	*	1602	155173911	Intron (ENSMUST00000129314/ENSMUSG00000029050, intron 1 of 6)	4	155154075	155188296	34222	2	ENSMUSG00000029050	ENSMUST00000129314	Ski	14075	155173911	30	17.2033	6.31536	14.3269
2	103993621	103994073	453	*	453	103993816	Exon (ENSMUST00000056170/ENSMUSG00000046085, exon 4 of 5)	2	103971179	103980916	9738	1	ENSMUSG00000032698	ENSMUST00000133210	Lmo2	22442	103993816	16	8.95476	4.93767	6.51656
2	103992268	103993002	735	*	735	103992386	3' UTR	2	103971179	103980916	9738	1	ENSMUSG00000032698	ENSMUST00000133210	Lmo2	21089	103992386	11	6.86451	4.6124	4.57287
5	136226199	136226541	343	*	343	136226456	Intron (ENSMUST00000196397/ENSMUSG00000005057, intron 3 of 8)	5	136220367	136222662	2296	2	ENSMUSG00000005057	ENSMUST00000197324	Sh2b2	-3537	136226456	12	5.73035	3.77587	3.56709
6	83119883	83121446	1564	*	1564	83121256	Promoter (<=1kb)	6	83119307	83121387	2081	2	ENSMUSG00000030035	ENSMUST00000146328	Wbp1	0	83121256	19	11.6355	5.80902	9.04926
4	155067697	155068266	570	*	570	155067980	Promoter (<=1kb)	4	155067059	155069116	2058	1	ENSMUSG00000029047	ENSMUST00000134341	Pex10	638	155067980	16	8.95476	4.93767	6.51656
4	155084655	155085398	744	*	744	155085151	Promoter (<=1kb)	4	155074110	155086371	12262	2	ENSMUSG00000029048	ENSMUST00000149796	Rer1	973	155085151	16	11.7286	6.53423	9.11545
4	155077903	155080342	2440	*	2440	155078098	Exon (ENSMUST00000149796/ENSMUSG00000029048, exon 5 of 8)	4	155074110	155086371	12262	2	ENSMUSG00000029048	ENSMUST00000149796	Rer1	6029	155078098	14	9.69795	5.7655	7.20635
4	155083912	155084233	322	*	322	155083924	Promoter (2-3kb)	4	155074110	155086371	12262	2	ENSMUSG00000029048	ENSMUST00000149796	Rer1	2138	155083924	9	3.28922	2.69636	1.4613
X	162901699	162902399	701	*	701	162901899	Promoter (<=1kb)	20	162901769	163032501	130733	1	ENSMUSG00000031360	ENSMUST00000112302	Ctps2	0	162901899	17	12.7815	6.9186	10.1128
X	163003751	163004083	333	*	333	163003895	Intron (ENSMUST00000112303/ENSMUSG00000031360, intron 16 of 18)	20	162969105	163031319	62215	1	ENSMUSG00000031360	ENSMUST00000112300	Ctps2	34646	163003895	10	5.98495	4.22803	3.76782
5	120726040	120726410	371	*	371	120726219	Distal Intergenic	5	120730336	120735575	5240	2	ENSMUSG00000032690	ENSMUST00000147941	Oas2	9165	120726219	7	3.37228	2.93716	1.53683
5	120731058	120732688	1631	*	1631	120732455	Promoter (2-3kb)	5	120730336	120735575	5240	2	ENSMUSG00000032690	ENSMUST00000147941	Oas2	2887	120732455	24	18.7306	8.46214	15.7788
5	120733086	120734823	1738	*	1738	120733319	Promoter (<=1kb)	5	120730336	120735575	5240	2	ENSMUSG00000032690	ENSMUST00000147941	Oas2	752	120733319	26	22.1403	9.78027	19.0465
5	120735078	120736239	1162	*	1162	120735383	Promoter (<=1kb)	5	120730336	120735575	5240	2	ENSMUSG00000032690	ENSMUST00000147941	Oas2	0	120735383	22	17.8911	8.56041	14.983
5	120725382	120725724	343	*	343	120725551	Distal Intergenic	5	120730336	120735575	5240	2	ENSMUSG00000032690	ENSMUST00000147941	Oas2	9851	120725551	10	5.98495	4.22803	3.76782
16	57372476	57372783	308	*	308	57372480	Intron (ENSMUST00000159816/ENSMUSG00000043336, intron 1 of 4)	16	57353277	57515690	162414	1	ENSMUSG00000043336	ENSMUST00000099667	Filip1l	19199	57372480	8	4.14637	3.33445	2.18589
16	57398443	57398735	293	*	293	57398447	Intron (ENSMUST00000159816/ENSMUSG00000043336, intron 1 of 4)	16	57353277	57515690	162414	1	ENSMUSG00000043336	ENSMUST00000099667	Filip1l	45166	57398447	8	4.33971	3.4593	2.30422
11	104527220	104527722	503	*	503	104527545	Intron (ENSMUST00000093923/ENSMUSG00000020687, intron 7 of 18)	11	104508347	104513276	4930	2	ENSMUSG00000020687	ENSMUST00000127506	Cdc27	-13944	104527545	10	5.98495	4.22803	3.76782
11	104544833	104545292	460	*	460	104545138	Intron (ENSMUST00000093923/ENSMUSG00000020687, intron 1 of 18)	11	104504937	104550392	45456	2	ENSMUSG00000020687	ENSMUST00000106962	Cdc27	5100	104545138	14	4.8144	3.05582	2.75462
11	104530180	104530569	390	*	390	104530516	Intron (ENSMUST00000093923/ENSMUSG00000020687, intron 4 of 18)	11	104508347	104513276	4930	2	ENSMUSG00000020687	ENSMUST00000127506	Cdc27	-16904	104530516	9	5.14225	3.84367	3.01283
11	104549427	104551186	1760	*	1760	104550402	Promoter (<=1kb)	11	104502745	104550483	47739	2	ENSMUSG00000020687	ENSMUST00000093923	Cdc27	0	104550402	35	31.9198	12.1855	28.4756
5	110433977	110434327	351	*	351	110434052	Promoter (<=1kb)	5	110431995	110433321	1327	2	ENSMUSG00000043323	ENSMUST00000200311	Fbrsl1	-656	110434052	13	3.69909	2.59391	1.75743
5	110416094	110417049	956	*	956	110416348	Intron (ENSMUST00000069483/ENSMUSG00000043323, intron 3 of 18)	5	110429875	110431862	1988	2	ENSMUSG00000043323	ENSMUST00000198415	Fbrsl1	14813	110416348	13	7.65514	4.7388	5.32885
5	110448950	110449699	750	*	750	110449429	Promoter (<=1kb)	5	110431995	110448503	16509	2	ENSMUSG00000043323	ENSMUST00000200293	Fbrsl1	-447	110449429	16	11.7286	6.53423	9.11545
5	110434782	110437468	2687	*	2687	110437057	Promoter (1-2kb)	5	110431995	110433321	1327	2	ENSMUSG00000043323	ENSMUST00000200311	Fbrsl1	-1461	110437057	43	44.2343	15.8674	40.4021
5	110432802	110433493	692	*	692	110433003	Promoter (<=1kb)	5	110378959	110433014	54056	2	ENSMUSG00000043323	ENSMUST00000198768	Fbrsl1	0	110433003	19	9.11423	4.5248	6.6714
5	110437945	110442206	4262	*	4262	110438458	Intron (ENSMUST00000069483/ENSMUSG00000043323, intron 1 of 18)	5	110431995	110433321	1327	2	ENSMUSG00000043323	ENSMUST00000200311	Fbrsl1	-4624	110438458	27	23.5851	10.28	20.4365
16	20673457	20675973	2517	*	2517	20675727	Promoter (<=1kb)	16	20673517	20692881	19365	1	ENSMUSG00000045983	ENSMUST00000115460	Eif4g1	0	20675727	26	21.9877	9.6938	18.8968
16	20671282	20671545	264	*	264	20671317	Promoter (1-2kb)	16	20672723	20692884	20162	1	ENSMUSG00000045983	ENSMUST00000044783	Eif4g1	-1178	20671317	10	5.17291	3.72334	3.03627
16	20681460	20681805	346	*	346	20681656	Promoter (<=1kb)	16	20681039	20681733	695	1	ENSMUSG00000045983	ENSMUST00000137690	Eif4g1	421	20681656	12	5.73035	3.77587	3.56709
16	20688416	20691517	3102	*	3102	20690154	Promoter (<=1kb)	16	20688978	20689664	687	1	ENSMUSG00000045983	ENSMUST00000129958	Eif4g1	0	20690154	24	14.7348	6.35889	11.9802
16	20686094	20687898	1805	*	1805	20686334	Promoter (1-2kb)	16	20688978	20689664	687	1	ENSMUSG00000045983	ENSMUST00000129958	Eif4g1	-1080	20686334	21	15.4591	7.44668	12.6612
16	20678621	20679618	998	*	998	20679314	Promoter (<=1kb)	16	20678406	20679585	1180	1	ENSMUSG00000045983	ENSMUST00000136106	Eif4g1	215	20679314	14	4.8144	3.05582	2.75462
16	20676264	20676907	644	*	644	20676808	Promoter (1-2kb)	16	20678276	20692881	14606	1	ENSMUSG00000045983	ENSMUST00000132320	Eif4g1	-1369	20676808	13	5.58135	3.56098	3.42824
16	20680117	20680454	338	*	338	20680414	Promoter (<=1kb)	16	20681039	20681733	695	1	ENSMUSG00000045983	ENSMUST00000137690	Eif4g1	-585	20680414	9	4.74239	3.5903	2.68589
11	34833162	34833967	806	*	806	34833453	Promoter (<=1kb)	11	34809190	34833641	24452	2	ENSMUSG00000069910	ENSMUST00000093191	Spdl1	0	34833453	28	25.6856	11.1466	22.453
11	34831795	34832275	481	*	481	34832220	Promoter (1-2kb)	11	34830334	34833592	3259	2	ENSMUSG00000069910	ENSMUST00000148387	Spdl1	1317	34832220	9	5.14225	3.84367	3.01283
11	104618784	104619096	313	*	313	104618978	Intron (ENSMUST00000021028/ENSMUSG00000020689, intron 1 of 14)	11	104608000	104670476	62477	1	ENSMUSG00000020689	ENSMUST00000021028	Itgb3	10784	104618978	10	5.98495	4.22803	3.76782
11	106918862	106919261	400	*	400	106919131	Promoter (1-2kb)	11	106822025	106920275	98251	2	ENSMUSG00000018363	ENSMUST00000139297	Smurf2	1014	106919131	7	3.58128	3.07493	1.66661
11	106898172	106898431	260	*	260	106898173	Intron (ENSMUST00000103067/ENSMUSG00000018363, intron 1 of 17)	11	106822025	106920275	98251	2	ENSMUSG00000018363	ENSMUST00000139297	Smurf2	21844	106898173	8	4.33971	3.4593	2.30422
11	107001881	107002288	408	*	408	107002196	Promoter (2-3kb)	11	106988629	106999541	10913	2	ENSMUSG00000018362	ENSMUST00000018506	Kpna2	-2340	107002196	8	4.33971	3.4593	2.30422
11	106989828	106990323	496	*	496	106989967	Promoter (2-3kb)	11	106991618	106992627	1010	2	ENSMUSG00000018362	ENSMUST00000156495	Kpna2	2304	106989967	12	7.74313	4.97529	5.41525
11	106990875	106992841	1967	*	1967	106991361	Promoter (<=1kb)	11	106991618	106992627	1010	2	ENSMUSG00000018362	ENSMUST00000156495	Kpna2	0	106991361	16	8.95476	4.93767	6.51656
11	107000641	107001140	500	*	500	107000929	Promoter (1-2kb)	11	106988629	106999541	10913	2	ENSMUSG00000018362	ENSMUST00000018506	Kpna2	-1100	107000929	18	13.8576	7.30296	11.1294
11	106988322	106988581	260	*	260	106988334	Downstream (<1kb)	11	106991618	106992627	1010	2	ENSMUSG00000018362	ENSMUST00000156495	Kpna2	4046	106988334	8	3.67207	3.03033	1.74035
11	106988897	106989166	270	*	270	106988986	3' UTR	11	106991618	106992627	1010	2	ENSMUSG00000018362	ENSMUST00000156495	Kpna2	3461	106988986	10	5.17291	3.72334	3.03627
11	106995462	107000212	4751	*	4751	106999892	Promoter (<=1kb)	11	106988629	106999440	10812	2	ENSMUSG00000018362	ENSMUST00000145331	Kpna2	0	106999892	54	39.6029	10.1904	35.9092
11	106993298	106993623	326	*	326	106993357	Promoter (<=1kb)	11	106991618	106992627	1010	2	ENSMUSG00000018362	ENSMUST00000156495	Kpna2	-671	106993357	12	7.77809	4.99677	5.41629
6	85451596	85453189	1594	*	1594	85452123	Promoter (<=1kb)	6	85452019	85455902	3884	1	ENSMUSG00000030007	ENSMUST00000205094	Cct7	0	85452123	73	65.3837	15.0754	60.9801
6	85456513	85457158	646	*	646	85456801	Intron (ENSMUST00000032078/ENSMUSG00000030007, intron 1 of 11)	6	85460738	85464910	4173	1	ENSMUSG00000030007	ENSMUST00000205096	Cct7	-3580	85456801	12	7.77809	4.99677	5.41629
6	85466850	85467122	273	*	273	85466860	3' UTR	6	85462152	85466088	3937	1	ENSMUSG00000030007	ENSMUST00000204612	Cct7	4698	85466860	8	4.14637	3.33445	2.18589
6	85459089	85459723	635	*	635	85459448	Promoter (1-2kb)	6	85460738	85464910	4173	1	ENSMUSG00000030007	ENSMUST00000205096	Cct7	-1015	85459448	10	5.98495	4.22803	3.76782
4	90271768	90272156	389	*	389	90271969	Distal Intergenic	4	90223625	90225280	1656	1	ENSMUSG00000070902	ENSMUST00000080541	Zfp352	48143	90271969	11	6.86451	4.6124	4.57287
8	125996550	125996963	414	*	414	125996864	Promoter (1-2kb)	8	125995436	126030683	35248	1	ENSMUSG00000033998	ENSMUST00000212831	Kcnk1	1114	125996864	16	4.82639	2.88829	2.76595
6	5324551	5324846	296	*	296	5324621	Distal Intergenic	6	5264147	5298455	34309	2	ENSMUSG00000032667	ENSMUST00000057792	Pon2	-26096	5324621	9	5.14225	3.84367	3.01283
7	24268735	24270831	2097	*	2097	24270511	Promoter (<=1kb)	7	24270420	24277794	7375	1	ENSMUSG00000055305	ENSMUST00000108438	Zfp93	0	24270511	26	16.6508	6.8676	13.7958
7	24280682	24281629	948	*	948	24280918	Distal Intergenic	7	24271568	24276827	5260	1	ENSMUSG00000055305	ENSMUST00000032696	Zfp93	9114	24280918	39	40.4069	15.3747	36.6829
7	24277674	24278482	809	*	809	24278305	3' UTR	7	24271568	24276827	5260	1	ENSMUSG00000055305	ENSMUST00000032696	Zfp93	6106	24278305	24	20.7443	9.60916	17.7035
7	24279195	24279920	726	*	726	24279578	Distal Intergenic	7	24271568	24276827	5260	1	ENSMUSG00000055305	ENSMUST00000032696	Zfp93	7627	24279578	20	16.0751	8.0717	13.239
1	152103305	152103588	284	*	284	152103480	Distal Intergenic	1	151884524	152090125	205602	2	ENSMUSG00000032666	ENSMUST00000044581	1700025G04Rik	-13180	152103480	7	3.58128	3.07493	1.66661
11	33138714	33139026	313	*	313	33138845	Intron (ENSMUST00000109363/ENSMUSG00000057967, intron 1 of 3)	11	33117430	33146795	29366	2	ENSMUSG00000057967	ENSMUST00000109363	Fgf18	7769	33138845	10	5.83169	4.13198	3.66579
2	102777013	102777375	363	*	363	102777097	Intron (ENSMUST00000080210/ENSMUSG00000005089, intron 9 of 10)	2	102761173	102781557	20385	1	ENSMUSG00000005089	ENSMUST00000154446	Slc1a2	15840	102777097	7	3.58128	3.07493	1.66661
5	22549373	22551123	1751	*	1751	22550198	Promoter (<=1kb)	5	22486485	22550304	63820	2	ENSMUSG00000029012	ENSMUST00000135906	Orc5	0	22550198	43	24.569	6.90259	21.3772
6	85961524	85961993	470	*	470	85961537	Promoter (<=1kb)	6	85942268	85961667	19400	2	ENSMUSG00000030002	ENSMUST00000032071	Dusp11	0	85961537	15	3.80898	2.51003	1.86356
6	85956422	85956683	262	*	262	85956530	Promoter (2-3kb)	6	85949715	85953942	4228	2	ENSMUSG00000030002	ENSMUST00000156821	Dusp11	-2480	85956530	9	5.14225	3.84367	3.01283
X	104413259	104413891	633	*	633	104413677	Promoter (<=1kb)	20	104280657	104413846	133190	2	ENSMUSG00000031333	ENSMUST00000033695	Abcb7	0	104413677	24	14.7348	6.35889	11.9802
5	21784078	21784568	491	*	491	21784495	Promoter (<=1kb)	5	21773522	21785154	11633	2	ENSMUSG00000029014	ENSMUST00000147987	Dnajc2	586	21784495	9	5.14225	3.84367	3.01283
5	36795737	36796035	299	*	299	36795973	Promoter (<=1kb)	5	36794867	36796772	1906	2	ENSMUSG00000055302	ENSMUST00000068795	Mrfap1	737	36795973	10	5.17291	3.72334	3.03627
5	36797085	36797379	295	*	295	36797259	Promoter (<=1kb)	5	36794867	36796772	1906	2	ENSMUSG00000055302	ENSMUST00000068795	Mrfap1	-313	36797259	14	8.90787	5.29187	6.47338
12	102702759	102704163	1405	*	1405	102702849	Promoter (<=1kb)	12	102623373	102704914	81542	2	ENSMUSG00000057963	ENSMUST00000178697	Itpk1	751	102702849	20	16.0751	8.0717	13.239
12	102641577	102641921	345	*	345	102641821	Promoter (<=1kb)	12	102587909	102640934	53026	2	ENSMUSG00000057963	ENSMUST00000191320	Itpk1	-643	102641821	14	6.29661	3.81534	4.06647
12	102707148	102707640	493	*	493	102707317	Promoter (2-3kb)	12	102568582	102704930	136349	2	ENSMUSG00000057963	ENSMUST00000046518	Itpk1	-2218	102707317	16	11.7286	6.53423	9.11545
12	102705415	102705870	456	*	456	102705502	Promoter (<=1kb)	12	102568582	102704930	136349	2	ENSMUSG00000057963	ENSMUST00000046518	Itpk1	-485	102705502	11	6.86451	4.6124	4.57287
12	102701450	102702199	750	*	750	102701973	Promoter (2-3kb)	12	102623373	102704914	81542	2	ENSMUSG00000057963	ENSMUST00000178697	Itpk1	2715	102701973	12	6.79548	4.40031	4.54054
12	102652325	102652641	317	*	317	102652484	Intron (ENSMUST00000046518/ENSMUSG00000057963, intron 2 of 9)	12	102587909	102640934	53026	2	ENSMUSG00000057963	ENSMUST00000191320	Itpk1	-11391	102652484	10	4.83057	3.51434	2.77003
12	102639239	102641084	1846	*	1846	102639566	Promoter (<=1kb)	12	102587909	102640934	53026	2	ENSMUSG00000057963	ENSMUST00000191320	Itpk1	0	102639566	19	14.9559	7.68733	12.1742
18	20489260	20491337	2078	*	2078	20490053	Distal Intergenic	18	20510304	20541310	31007	1	ENSMUSG00000056632	ENSMUST00000070892	Dsg3	-18967	20490053	23	19.5498	9.2248	16.5639
18	20488158	20488410	253	*	253	20488403	Distal Intergenic	18	20510304	20541310	31007	1	ENSMUSG00000056632	ENSMUST00000070892	Dsg3	-21894	20488403	9	4.41515	3.38486	2.36828
18	20486765	20487742	978	*	978	20487024	Distal Intergenic	18	20510304	20541310	31007	1	ENSMUSG00000056632	ENSMUST00000070892	Dsg3	-22562	20487024	15	9.46075	5.41577	7.00216
11	83487643	83487940	298	*	298	83487763	Promoter (1-2kb)	11	83489027	83506743	17717	1	ENSMUSG00000020680	ENSMUST00000133170	Taf15	-1087	83487763	9	5.14225	3.84367	3.01283
11	83495120	83495407	288	*	288	83495215	Intron (ENSMUST00000021018/ENSMUSG00000020680, intron 7 of 15)	11	83489027	83506743	17717	1	ENSMUSG00000020680	ENSMUST00000133170	Taf15	6093	83495215	16	11.7286	6.53423	9.11545
11	83495936	83497929	1994	*	1994	83496836	Exon (ENSMUST00000021018/ENSMUSG00000020680, exon 8 of 16)	11	83489027	83506743	17717	1	ENSMUSG00000020680	ENSMUST00000133170	Taf15	6909	83496836	15	10.7003	6.14987	8.14965
11	83471891	83474757	2867	*	2867	83472769	Promoter (<=1kb)	11	83473086	83489213	16128	1	ENSMUSG00000020680	ENSMUST00000134185	Taf15	0	83472769	41	35.8911	12.1989	32.3134
11	83493095	83494524	1430	*	1430	83493314	Intron (ENSMUST00000021018/ENSMUSG00000020680, intron 7 of 15)	11	83489027	83506743	17717	1	ENSMUSG00000020680	ENSMUST00000133170	Taf15	4068	83493314	13	8.72327	5.38113	6.29355
11	83476630	83477161	532	*	532	83476935	Intron (ENSMUST00000134185/ENSMUSG00000020680, intron 1 of 6)	11	83473115	83489045	15931	1	ENSMUSG00000020680	ENSMUST00000126134	Taf15	3515	83476935	12	7.77809	4.99677	5.41629
11	83488680	83489703	1024	*	1024	83489083	Promoter (<=1kb)	11	83489027	83506743	17717	1	ENSMUSG00000020680	ENSMUST00000133170	Taf15	0	83489083	14	6.29661	3.81534	4.06647
11	83482171	83482631	461	*	461	83482492	Exon (ENSMUST00000152405/ENSMUSG00000020680, exon 2 of 2)	11	83489027	83506743	17717	1	ENSMUSG00000020680	ENSMUST00000133170	Taf15	-6396	83482492	12	4.21825	2.94112	2.25222
11	83484446	83484889	444	*	444	83484660	Exon (ENSMUST00000134185/ENSMUSG00000020680, exon 3 of 7)	11	83489027	83506743	17717	1	ENSMUSG00000020680	ENSMUST00000133170	Taf15	-4138	83484660	10	4.29827	3.19496	2.30422
11	83482999	83483334	336	*	336	83483118	Intron (ENSMUST00000134185/ENSMUSG00000020680, intron 2 of 6)	11	83489027	83506743	17717	1	ENSMUSG00000020680	ENSMUST00000133170	Taf15	-5693	83483118	10	5.98495	4.22803	3.76782
11	83500385	83500961	577	*	577	83500914	Intron (ENSMUST00000021018/ENSMUSG00000020680, intron 10 of 15)	11	83489027	83506743	17717	1	ENSMUSG00000020680	ENSMUST00000133170	Taf15	11358	83500914	9	5.14225	3.84367	3.01283
4	148032870	148038427	5558	*	5558	148034286	Promoter (<=1kb)	4	148026582	148038562	11981	2	ENSMUSG00000029016	ENSMUST00000131232	Clcn6	135	148034286	38	31.3137	10.8769	27.8823
5	21736253	21736695	443	*	443	21736420	Promoter (<=1kb)	5	21737141	21757152	20012	1	ENSMUSG00000029017	ENSMUST00000030882	Pmpcb	-446	21736420	12	7.77809	4.99677	5.41629
5	21737652	21737950	299	*	299	21737763	Promoter (<=1kb)	5	21738036	21742765	4730	1	ENSMUSG00000029017	ENSMUST00000149648	Pmpcb	-86	21737763	14	9.69795	5.7655	7.20635
4	45424654	45425272	619	*	619	45424785	Intron (ENSMUST00000147926/ENSMUSG00000044813, intron 4 of 4)	4	45395923	45408766	12844	2	ENSMUSG00000045973	ENSMUST00000116341	Slc25a51	-15888	45424785	15	10.561	6.06626	8.0388
4	45418616	45419061	446	*	446	45418723	Distal Intergenic	4	45395923	45408766	12844	2	ENSMUSG00000045973	ENSMUST00000116341	Slc25a51	-9850	45418723	16	11.7286	6.53423	9.11545
4	45421531	45422415	885	*	885	45421641	Downstream (<1kb)	4	45395923	45408766	12844	2	ENSMUSG00000045973	ENSMUST00000116341	Slc25a51	-12765	45421641	13	8.72327	5.38113	6.29355
4	45433066	45433385	320	*	320	45433351	Intron (ENSMUST00000147926/ENSMUSG00000044813, intron 4 of 4)	4	45395923	45408766	12844	2	ENSMUSG00000045973	ENSMUST00000116341	Slc25a51	-24300	45433351	9	5.00483	3.75635	2.92746
4	45407678	45408076	399	*	399	45407904	Promoter (<=1kb)	4	45399572	45408646	9075	2	ENSMUSG00000045973	ENSMUST00000153904	Slc25a51	570	45407904	10	3.61781	2.79791	1.69779
4	45419330	45419590	261	*	261	45419562	Distal Intergenic	4	45395923	45408766	12844	2	ENSMUSG00000045973	ENSMUST00000116341	Slc25a51	-10564	45419562	9	4.61909	3.51266	2.56611
4	45422979	45423404	426	*	426	45423160	3' UTR	4	45395923	45408766	12844	2	ENSMUSG00000045973	ENSMUST00000116341	Slc25a51	-14213	45423160	10	4.29827	3.19496	2.30422
11	82781781	82782157	377	*	377	82781905	Promoter (<=1kb)	11	82781203	82804198	22996	1	ENSMUSG00000020697	ENSMUST00000173722	Lig3	578	82781905	17	11.3144	6.06067	8.74253
11	82763061	82764954	1894	*	1894	82764438	Promoter (<=1kb)	11	82719250	82764306	45057	2	ENSMUSG00000020698	ENSMUST00000021040	Cct6b	0	82764438	38	39.009	14.9903	35.3254
11	88164494	88166511	2018	*	2018	88165514	Promoter (2-3kb)	11	88162261	88194140	31880	1	ENSMUSG00000018378	ENSMUST00000154812	Cuedc1	2233	88165514	20	12.5078	6.06505	9.87001
11	88137263	88143412	6150	*	6150	88140670	Intron (ENSMUST00000018522/ENSMUSG00000018378, intron 1 of 10)	11	88162261	88194140	31880	1	ENSMUSG00000018378	ENSMUST00000154812	Cuedc1	-18849	88140670	35	28.6371	10.4562	25.2976
11	88174253	88174519	267	*	267	88174408	Intron (ENSMUST00000018522/ENSMUSG00000018378, intron 2 of 10)	11	88182303	88183280	978	1	ENSMUSG00000018378	ENSMUST00000132377	Cuedc1	-7784	88174408	16	10.4033	5.75426	7.88544
11	88129456	88129826	371	*	371	88129509	Intron (ENSMUST00000018522/ENSMUSG00000018378, intron 1 of 10)	11	88099290	88185365	86076	1	ENSMUSG00000018378	ENSMUST00000133149	Cuedc1	30166	88129509	13	6.4944	4.06632	4.25584
11	88166982	88167303	322	*	322	88167043	Intron (ENSMUST00000018522/ENSMUSG00000018378, intron 1 of 10)	11	88162261	88194140	31880	1	ENSMUSG00000018378	ENSMUST00000154812	Cuedc1	4721	88167043	8	4.17007	3.34973	2.20843
11	88086559	88086842	284	*	284	88086652	Distal Intergenic	11	88098058	88100108	2051	1	ENSMUSG00000018378	ENSMUST00000131964	Cuedc1	-11216	88086652	13	6.4944	4.06632	4.25584
11	88147979	88148377	399	*	399	88148309	Intron (ENSMUST00000018522/ENSMUSG00000018378, intron 1 of 10)	11	88162261	88194140	31880	1	ENSMUSG00000018378	ENSMUST00000154812	Cuedc1	-13884	88148309	16	11.7286	6.53423	9.11545
11	88170482	88173943	3462	*	3462	88172885	Intron (ENSMUST00000018522/ENSMUSG00000018378, intron 2 of 10)	11	88162261	88194140	31880	1	ENSMUSG00000018378	ENSMUST00000154812	Cuedc1	8221	88172885	33	23.8243	8.64809	20.6685
11	88121622	88122057	436	*	436	88121883	Intron (ENSMUST00000018522/ENSMUSG00000018378, intron 1 of 10)	11	88099290	88185365	86076	1	ENSMUSG00000018378	ENSMUST00000133149	Cuedc1	22332	88121883	14	8.15336	4.84952	5.77664
11	88118473	88118955	483	*	483	88118715	Intron (ENSMUST00000018522/ENSMUSG00000018378, intron 1 of 10)	11	88099290	88185365	86076	1	ENSMUSG00000018378	ENSMUST00000133149	Cuedc1	19183	88118715	16	8.30035	4.58381	5.92054
11	88162835	88163224	390	*	390	88163160	Promoter (<=1kb)	11	88162261	88194140	31880	1	ENSMUSG00000018378	ENSMUST00000154812	Cuedc1	574	88163160	11	4.23983	3.05227	2.27011
11	88135611	88136478	868	*	868	88136315	Intron (ENSMUST00000018522/ENSMUSG00000018378, intron 1 of 10)	11	88162261	88194140	31880	1	ENSMUSG00000018378	ENSMUST00000154812	Cuedc1	-25783	88136315	14	8.98595	5.33825	6.54738
11	88133185	88133496	312	*	312	88133264	Intron (ENSMUST00000018522/ENSMUSG00000018378, intron 1 of 10)	11	88162261	88194140	31880	1	ENSMUSG00000018378	ENSMUST00000154812	Cuedc1	-28765	88133264	15	7.03911	4.06969	4.74007
11	88126561	88126890	330	*	330	88126580	Intron (ENSMUST00000018522/ENSMUSG00000018378, intron 1 of 10)	11	88099290	88185365	86076	1	ENSMUSG00000018378	ENSMUST00000133149	Cuedc1	27271	88126580	10	4.29827	3.19496	2.30422
11	88179663	88180931	1269	*	1269	88180840	Promoter (1-2kb)	11	88182303	88183280	978	1	ENSMUSG00000018378	ENSMUST00000132377	Cuedc1	-1372	88180840	19	9.11423	4.5248	6.6714
11	88177070	88177749	680	*	680	88177259	Exon (ENSMUST00000018522/ENSMUSG00000018378, exon 3 of 11)	11	88182303	88183280	978	1	ENSMUSG00000018378	ENSMUST00000132377	Cuedc1	-4554	88177259	20	16.0751	8.0717	13.239
11	88151143	88151544	402	*	402	88151286	Intron (ENSMUST00000018522/ENSMUSG00000018378, intron 1 of 10)	11	88162261	88194140	31880	1	ENSMUSG00000018378	ENSMUST00000154812	Cuedc1	-10717	88151286	15	4.81214	2.96447	2.75328
11	88168085	88168509	425	*	425	88168448	Intron (ENSMUST00000018522/ENSMUSG00000018378, intron 1 of 10)	11	88162261	88194140	31880	1	ENSMUSG00000018378	ENSMUST00000154812	Cuedc1	5824	88168448	9	4.41515	3.38486	2.36828
11	88158636	88161410	2775	*	2775	88160658	Promoter (<=1kb)	11	88162261	88194140	31880	1	ENSMUSG00000018378	ENSMUST00000154812	Cuedc1	-851	88160658	30	25.7155	10.4931	22.4794
11	88134758	88135031	274	*	274	88134834	Intron (ENSMUST00000018522/ENSMUSG00000018378, intron 1 of 10)	11	88162261	88194140	31880	1	ENSMUSG00000018378	ENSMUST00000154812	Cuedc1	-27230	88134834	14	6.25413	3.79271	4.0268
11	88168801	88169059	259	*	259	88168971	Intron (ENSMUST00000018522/ENSMUSG00000018378, intron 1 of 10)	11	88162261	88194140	31880	1	ENSMUSG00000018378	ENSMUST00000154812	Cuedc1	6540	88168971	10	5.56695	3.96686	3.41639
11	88178140	88178391	252	*	252	88178210	Intron (ENSMUST00000018522/ENSMUSG00000018378, intron 3 of 10)	11	88182303	88183280	978	1	ENSMUSG00000018378	ENSMUST00000132377	Cuedc1	-3912	88178210	9	5.14225	3.84367	3.01283
11	88161700	88162220	521	*	521	88161973	Promoter (<=1kb)	11	88162261	88194140	31880	1	ENSMUSG00000018378	ENSMUST00000154812	Cuedc1	-41	88161973	28	25.6856	11.1466	22.453
11	88148973	88149271	299	*	299	88149225	Intron (ENSMUST00000018522/ENSMUSG00000018378, intron 1 of 10)	11	88162261	88194140	31880	1	ENSMUSG00000018378	ENSMUST00000154812	Cuedc1	-12990	88149225	16	5.40726	3.14975	3.26399
11	88122471	88124447	1977	*	1977	88123598	Intron (ENSMUST00000018522/ENSMUSG00000018378, intron 1 of 10)	11	88099290	88185365	86076	1	ENSMUSG00000018378	ENSMUST00000133149	Cuedc1	23181	88123598	28	25.6856	11.1466	22.453
8	105252807	105253688	882	*	882	105253512	Promoter (1-2kb)	8	105252639	105255151	2513	2	ENSMUSG00000069920	ENSMUST00000093217	B3gnt9	1463	105253512	15	6.99322	4.04556	4.69802
8	105252151	105252479	329	*	329	105252360	Promoter (2-3kb)	8	105252639	105255151	2513	2	ENSMUSG00000069920	ENSMUST00000093217	B3gnt9	2672	105252360	20	10.7578	5.16508	8.20143
2	168077747	168078025	279	*	279	168077839	Promoter (2-3kb)	2	168081004	168101203	20200	1	ENSMUSG00000044641	ENSMUST00000052125	Pard6b	-2979	168077839	12	7.77809	4.99677	5.41629
2	168079670	168080600	931	*	931	168080423	Promoter (<=1kb)	2	168081004	168101203	20200	1	ENSMUSG00000044641	ENSMUST00000052125	Pard6b	-404	168080423	24	20.7443	9.60916	17.7035
2	168094825	168095128	304	*	304	168094876	Intron (ENSMUST00000052125/ENSMUSG00000044641, intron 2 of 2)	2	168081004	168101203	20200	1	ENSMUSG00000044641	ENSMUST00000052125	Pard6b	13821	168094876	10	5.98495	4.22803	3.76782
2	168095461	168095775	315	*	315	168095511	Intron (ENSMUST00000052125/ENSMUSG00000044641, intron 2 of 2)	2	168081004	168101203	20200	1	ENSMUSG00000044641	ENSMUST00000052125	Pard6b	14457	168095511	8	4.33971	3.4593	2.30422
2	168078560	168079318	759	*	759	168079231	Promoter (1-2kb)	2	168081004	168101203	20200	1	ENSMUSG00000044641	ENSMUST00000052125	Pard6b	-1686	168079231	13	7.61297	4.71385	5.29188
2	168113416	168116164	2749	*	2749	168115443	Distal Intergenic	2	168081004	168101203	20200	1	ENSMUSG00000044641	ENSMUST00000052125	Pard6b	32412	168115443	57	58.3473	17.563	54.117
11	88067692	88067963	272	*	272	88067770	Promoter (<=1kb)	11	88068279	88084729	16451	1	ENSMUSG00000018377	ENSMUST00000018521	Vezf1	-316	88067770	15	9.46075	5.41577	7.00216
11	88080932	88081246	315	*	315	88081015	Intron (ENSMUST00000018521/ENSMUSG00000018377, intron 5 of 5)	11	88073588	88084729	11142	1	ENSMUSG00000018377	ENSMUST00000143052	Vezf1	7344	88081015	8	3.69723	3.04637	1.75617
11	106785154	106790684	5531	*	5531	106788786	Promoter (<=1kb)	11	106789252	106818860	29609	1	ENSMUSG00000018372	ENSMUST00000103068	Cep95	0	106788786	99	119.892	28.8812	114.412
2	104098558	104100053	1496	*	1496	104098725	Promoter (2-3kb)	2	104095840	104114263	18424	1	ENSMUSG00000032679	ENSMUST00000153312	Cd59a	2718	104098725	20	16.0751	8.0717	13.239
2	104095942	104096614	673	*	673	104096097	Promoter (<=1kb)	2	104095840	104114263	18424	1	ENSMUSG00000032679	ENSMUST00000153312	Cd59a	102	104096097	23	11.2082	4.88931	8.64029
2	104097542	104098058	517	*	517	104097597	Promoter (1-2kb)	2	104095840	104114263	18424	1	ENSMUSG00000032679	ENSMUST00000153312	Cd59a	1702	104097597	9	5.14225	3.84367	3.01283
6	83914367	83915365	999	*	999	83914499	Promoter (<=1kb)	6	83914367	83989550	75184	1	ENSMUSG00000030016	ENSMUST00000204751	Zfp638	0	83914499	37	20.6028	6.45618	17.5881
8	22010609	22010893	285	*	285	22010844	Intron (ENSMUST00000006742/ENSMUSG00000006567, intron 12 of 20)	8	21970596	21974041	3446	1	ENSMUSG00000017049	ENSMUST00000017193	Ccdc70	40013	22010844	8	4.33971	3.4593	2.30422
11	88044960	88048224	3265	*	3265	88047879	Promoter (<=1kb)	11	88047373	88053755	6383	1	ENSMUSG00000018379	ENSMUST00000139129	Srsf1	0	88047879	104	100.847	18.9	95.6548
11	88049637	88049994	358	*	358	88049638	Promoter (<=1kb)	11	88049412	88051051	1640	1	ENSMUSG00000018379	ENSMUST00000132983	Srsf1	225	88049638	20	3.18902	2.04219	1.36465
11	88050454	88051921	1468	*	1468	88051416	Promoter (1-2kb)	11	88049412	88051051	1640	1	ENSMUSG00000018379	ENSMUST00000132983	Srsf1	1042	88051416	32	17.8161	6.2155	14.9101
11	88048689	88049371	683	*	683	88049038	Promoter (<=1kb)	11	88049412	88051051	1640	1	ENSMUSG00000018379	ENSMUST00000132983	Srsf1	-41	88049038	31	18.0206	6.47781	15.1098
12	72086100	72087945	1846	*	1846	72087346	Promoter (<=1kb)	12	72085857	72101461	15605	1	ENSMUSG00000005078	ENSMUST00000117449	Jkamp	243	72087346	26	23.1835	10.3779	20.045
11	105131607	105132324	718	*	718	105132218	Promoter (<=1kb)	11	105132449	105138981	6533	1	ENSMUSG00000020691	ENSMUST00000132185	Mettl2	-125	105132218	11	6.86451	4.6124	4.57287
11	105132873	105133176	304	*	304	105133044	Promoter (<=1kb)	11	105132460	105135656	3197	1	ENSMUSG00000020691	ENSMUST00000129012	Mettl2	413	105133044	10	5.98495	4.22803	3.76782
11	105134649	105134950	302	*	302	105134753	Promoter (2-3kb)	11	105132460	105135656	3197	1	ENSMUSG00000020691	ENSMUST00000129012	Mettl2	2189	105134753	10	4.26784	3.17693	2.29556
11	105125984	105127244	1261	*	1261	105126729	Promoter (<=1kb)	11	105126425	105140394	13970	1	ENSMUSG00000020691	ENSMUST00000021030	Mettl2	0	105126729	30	10.8951	3.95399	8.33516
18	76034050	76034501	452	*	452	76034142	Intron (ENSMUST00000058997/ENSMUSG00000044646, intron 3 of 4)	18	76059458	76146443	86986	1	ENSMUSG00000044646	ENSMUST00000167921	Zbtb7c	-24957	76034142	11	6.86451	4.6124	4.57287
18	75901821	75902265	445	*	445	75902084	Intron (ENSMUST00000058997/ENSMUSG00000044646, intron 2 of 4)	18	75820178	76148561	328384	1	ENSMUSG00000044646	ENSMUST00000058997	Zbtb7c	81643	75902084	16	11.7286	6.53423	9.11545
18	75900989	75901343	355	*	355	75901176	Intron (ENSMUST00000058997/ENSMUSG00000044646, intron 2 of 4)	18	75820178	76148561	328384	1	ENSMUSG00000044646	ENSMUST00000058997	Zbtb7c	80811	75901176	16	11.7286	6.53423	9.11545
18	75904676	75905091	416	*	416	75904932	Intron (ENSMUST00000058997/ENSMUSG00000044646, intron 2 of 4)	18	75820178	76148561	328384	1	ENSMUSG00000044646	ENSMUST00000058997	Zbtb7c	84498	75904932	12	7.77809	4.99677	5.41629
18	75919852	75920157	306	*	306	75919956	Intron (ENSMUST00000058997/ENSMUSG00000044646, intron 2 of 4)	18	75820178	76148561	328384	1	ENSMUSG00000044646	ENSMUST00000058997	Zbtb7c	99674	75919956	9	5.14225	3.84367	3.01283
11	105179494	105181175	1682	*	1682	105180779	Promoter (<=1kb)	11	105180746	105209855	29110	1	ENSMUSG00000020694	ENSMUST00000126054	Tlk2	0	105180779	33	29.4	11.5085	26.042
11	105177281	105177603	323	*	323	105177370	Promoter (1-2kb)	11	105178807	105283959	105153	1	ENSMUSG00000020694	ENSMUST00000106939	Tlk2	-1204	105177370	14	4.24226	2.77919	2.27172
11	105182289	105184745	2457	*	2457	105182942	Promoter (<=1kb)	11	105182217	105210558	28342	1	ENSMUSG00000020694	ENSMUST00000149459	Tlk2	72	105182942	29	26.959	11.531	23.6749
11	105234732	105234989	258	*	258	105234812	Intron (ENSMUST00000106939/ENSMUSG00000020694, intron 7 of 21)	11	105246758	105247674	917	1	ENSMUSG00000020694	ENSMUST00000134419	Tlk2	-11769	105234812	10	5.98495	4.22803	3.76782
11	105200934	105201189	256	*	256	105201064	Intron (ENSMUST00000106939/ENSMUSG00000020694, intron 3 of 21)	11	105207416	105240645	33230	1	ENSMUSG00000020694	ENSMUST00000123050	Tlk2	-6227	105201064	11	5.18243	3.59353	3.04492
11	105178276	105179210	935	*	935	105178886	Promoter (<=1kb)	11	105178807	105283959	105153	1	ENSMUSG00000020694	ENSMUST00000106939	Tlk2	0	105178886	16	11.7286	6.53423	9.11545
11	105188521	105188812	292	*	292	105188725	Intron (ENSMUST00000106939/ENSMUSG00000020694, intron 3 of 21)	11	105182217	105210558	28342	1	ENSMUSG00000020694	ENSMUST00000149459	Tlk2	6304	105188725	7	3.58128	3.07493	1.66661
4	154011364	154011725	362	*	362	154011625	Promoter (<=1kb)	4	154011731	154021513	9783	1	ENSMUSG00000029028	ENSMUST00000169622	Lrrc47	-6	154011625	21	11.9891	5.59583	9.36847
2	65842096	65842438	343	*	343	65842248	Distal Intergenic	2	65845767	66031546	185780	1	ENSMUSG00000044647	ENSMUST00000122912	Csrnp3	-3329	65842248	10	5.98495	4.22803	3.76782
11	105285365	105286451	1087	*	1087	105285755	Distal Intergenic	11	105292643	105326891	34249	1	ENSMUSG00000020695	ENSMUST00000126931	Mrc2	-6192	105285755	24	20.2921	9.34763	17.2822
11	105283334	105284105	772	*	772	105284096	3' UTR	11	105292643	105326891	34249	1	ENSMUSG00000020695	ENSMUST00000126931	Mrc2	-8538	105284096	13	7.65514	4.7388	5.32885
11	105280462	105280760	299	*	299	105280530	Intron (ENSMUST00000106939/ENSMUSG00000020694, intron 21 of 21)	11	105292643	105326891	34249	1	ENSMUSG00000020695	ENSMUST00000126931	Mrc2	-11883	105280530	8	4.33971	3.4593	2.30422
11	105286778	105287031	254	*	254	105286883	Distal Intergenic	11	105292643	105326891	34249	1	ENSMUSG00000020695	ENSMUST00000126931	Mrc2	-5612	105286883	20	11.3853	5.48041	8.80842
X	159372272	159372997	726	*	726	159372831	Promoter (<=1kb)	20	159372178	159389928	17751	1	ENSMUSG00000067194	ENSMUST00000087143	Eif1ax	94	159372831	14	9.69795	5.7655	7.20635
5	137474252	137474510	259	*	259	137474479	Promoter (2-3kb)	5	137378637	137476595	97959	2	ENSMUSG00000079173	ENSMUST00000164178	Zan	2085	137474479	9	5.14225	3.84367	3.01283
14	56682949	56683463	515	*	515	56683131	Intron (ENSMUST00000116468/ENSMUSG00000079184, intron 5 of 13)	14	56688381	56691249	2869	1	ENSMUSG00000079184	ENSMUST00000152606	Mphosph8	-4918	56683131	16	11.7286	6.53423	9.11545
14	56668270	56669190	921	*	921	56668662	Promoter (<=1kb)	14	56668248	56697430	29183	1	ENSMUSG00000079184	ENSMUST00000116468	Mphosph8	22	56668662	17	12.7815	6.9186	10.1128
14	50931224	50932362	1139	*	1139	50931438	Promoter (<=1kb)	14	50931082	50950665	19584	1	ENSMUSG00000115338	ENSMUST00000226871	Pnp	142	50931438	28	25.6856	11.1466	22.453
14	55591180	55591487	308	*	308	55591339	Promoter (<=1kb)	14	55588072	55591113	3042	2	ENSMUSG00000079197	ENSMUST00000159687	Psme2	-67	55591339	13	8.72327	5.38113	6.29355
13	76018067	76018610	544	*	544	76018453	Promoter (<=1kb)	13	76001535	76018562	17028	2	ENSMUSG00000043190	ENSMUST00000050997	Rfesd	0	76018453	35	21.9067	7.33396	18.8344
13	54552199	54552704	506	*	506	54552287	3' UTR	13	54546783	54550786	4004	1	ENSMUSG00000043183	ENSMUST00000126506	Simc1	5416	54552287	8	3.69723	3.04637	1.75617
13	54535492	54536051	560	*	560	54535875	Intron (ENSMUST00000118072/ENSMUSG00000043183, intron 3 of 8)	13	54528937	54539973	11037	1	ENSMUSG00000043183	ENSMUST00000150011	Simc1	6555	54535875	10	5.98495	4.22803	3.76782
13	54525650	54525901	252	*	252	54525771	Exon (ENSMUST00000121401/ENSMUSG00000043183, exon 2 of 10)	13	54528937	54539973	11037	1	ENSMUSG00000043183	ENSMUST00000150011	Simc1	-3036	54525771	9	5.14225	3.84367	3.01283
13	54533344	54533778	435	*	435	54533767	Intron (ENSMUST00000118072/ENSMUSG00000043183, intron 3 of 8)	13	54528937	54539973	11037	1	ENSMUSG00000043183	ENSMUST00000150011	Simc1	4407	54533767	9	5.14225	3.84367	3.01283
13	54538951	54539315	365	*	365	54539188	Intron (ENSMUST00000118072/ENSMUSG00000043183, intron 4 of 8)	13	54546783	54550786	4004	1	ENSMUSG00000043183	ENSMUST00000126506	Simc1	-7468	54539188	11	6.86451	4.6124	4.57287
13	54534436	54534969	534	*	534	54534463	Intron (ENSMUST00000118072/ENSMUSG00000043183, intron 3 of 8)	13	54528937	54539973	11037	1	ENSMUSG00000043183	ENSMUST00000150011	Simc1	5499	54534463	8	4.33971	3.4593	2.30422
13	54554499	54555029	531	*	531	54554511	Intron (ENSMUST00000026989/ENSMUSG00000025871, intron 6 of 8)	13	54546783	54550786	4004	1	ENSMUSG00000043183	ENSMUST00000126506	Simc1	7716	54554511	10	5.56695	3.96686	3.41639
13	54532580	54532836	257	*	257	54532809	Intron (ENSMUST00000118072/ENSMUSG00000043183, intron 3 of 8)	13	54528937	54539973	11037	1	ENSMUSG00000043183	ENSMUST00000150011	Simc1	3643	54532809	11	5.96728	4.06183	3.76782
3	84654242	84655784	1543	*	1543	84655036	Intron (ENSMUST00000154148/ENSMUSG00000102805, intron 3 of 9)	3	84666192	84704575	38384	1	ENSMUSG00000056498	ENSMUST00000107682	Tmem154	-10408	84655036	21	17.2144	8.45606	14.3269
3	84656822	84657248	427	*	427	84657026	Intron (ENSMUST00000154148/ENSMUSG00000102805, intron 3 of 9)	3	84666192	84704575	38384	1	ENSMUSG00000056498	ENSMUST00000107682	Tmem154	-8944	84657026	18	12.3605	6.43123	9.72757
3	84665903	84666168	266	*	266	84666015	Promoter (<=1kb)	3	84666192	84704575	38384	1	ENSMUSG00000056498	ENSMUST00000107682	Tmem154	-24	84666015	12	6.79548	4.40031	4.54054
3	84653406	84653835	430	*	430	84653757	Intron (ENSMUST00000154148/ENSMUSG00000102805, intron 3 of 9)	3	84666192	84704575	38384	1	ENSMUSG00000056498	ENSMUST00000107682	Tmem154	-12357	84653757	10	5.98495	4.22803	3.76782
X	75514372	75515065	694	*	694	75514814	Promoter (<=1kb)	20	75514317	75521755	7439	1	ENSMUSG00000031197	ENSMUST00000123419	Vbp1	55	75514814	22	18.3729	8.84043	15.4363
5	142430129	142430460	332	*	332	142430269	Intron (ENSMUST00000072837/ENSMUSG00000056493, intron 1 of 8)	5	142401500	142462011	60512	1	ENSMUSG00000056493	ENSMUST00000072837	Foxk1	28629	142430269	10	5.77112	4.09411	3.6065
5	142432176	142432434	259	*	259	142432263	Intron (ENSMUST00000072837/ENSMUSG00000056493, intron 1 of 8)	5	142401500	142462011	60512	1	ENSMUSG00000056493	ENSMUST00000072837	Foxk1	30676	142432263	12	6.46357	4.20291	4.22933
5	142352108	142352402	295	*	295	142352261	Distal Intergenic	5	142401497	142419620	18124	1	ENSMUSG00000056493	ENSMUST00000198422	Foxk1	-49095	142352261	10	5.98495	4.22803	3.76782
5	142429601	142429875	275	*	275	142429860	Intron (ENSMUST00000072837/ENSMUSG00000056493, intron 1 of 8)	5	142401500	142462011	60512	1	ENSMUSG00000056493	ENSMUST00000072837	Foxk1	28101	142429860	8	4.07649	3.28943	2.12078
5	142427631	142429323	1693	*	1693	142428599	Intron (ENSMUST00000072837/ENSMUSG00000056493, intron 1 of 8)	5	142401500	142462011	60512	1	ENSMUSG00000056493	ENSMUST00000072837	Foxk1	26131	142428599	22	8.59102	3.90769	6.1973
5	142424798	142425266	469	*	469	142425037	Intron (ENSMUST00000072837/ENSMUSG00000056493, intron 1 of 8)	5	142401500	142462011	60512	1	ENSMUSG00000056493	ENSMUST00000072837	Foxk1	23298	142425037	18	10.7196	5.51857	8.16414
5	142365573	142368500	2928	*	2928	142367934	Distal Intergenic	5	142401497	142419620	18124	1	ENSMUSG00000056493	ENSMUST00000198422	Foxk1	-32997	142367934	48	47.9559	15.8417	44.0097
5	142426433	142426707	275	*	275	142426477	Intron (ENSMUST00000072837/ENSMUSG00000056493, intron 1 of 8)	5	142401500	142462011	60512	1	ENSMUSG00000056493	ENSMUST00000072837	Foxk1	24933	142426477	11	4.96372	3.46574	2.89158
5	142370986	142373534	2549	*	2549	142372471	Distal Intergenic	5	142401497	142419620	18124	1	ENSMUSG00000056493	ENSMUST00000198422	Foxk1	-27963	142372471	28	25.6856	11.1466	22.453
5	142392427	142393057	631	*	631	142392991	Distal Intergenic	5	142401497	142419620	18124	1	ENSMUSG00000056493	ENSMUST00000198422	Foxk1	-8440	142392991	9	5.14225	3.84367	3.01283
2	73772780	73773110	331	*	331	73773055	Promoter (1-2kb)	2	73612909	73775043	162135	2	ENSMUSG00000056486	ENSMUST00000166199	Chn1	1933	73773055	10	5.98495	4.22803	3.76782
2	73630987	73631340	354	*	354	73631250	Promoter (1-2kb)	2	73612336	73632563	20228	2	ENSMUSG00000056486	ENSMUST00000231013	Chn1	1223	73631250	9	4.71733	3.5745	2.6613
2	73655753	73656072	320	*	320	73655834	Promoter (<=1kb)	2	73624160	73655058	30899	2	ENSMUSG00000056486	ENSMUST00000136953	Chn1	-695	73655834	10	5.98495	4.22803	3.76782
2	73694983	73695286	304	*	304	73695093	Intron (ENSMUST00000112024/ENSMUSG00000056486, intron 5 of 12)	2	73677829	73679625	1797	2	ENSMUSG00000056486	ENSMUST00000229312	Chn1	-15358	73695093	10	5.98495	4.22803	3.76782
7	6363176	6363913	738	*	738	6363432	Promoter (<=1kb)	7	6363280	6381709	18430	1	ENSMUSG00000055150	ENSMUST00000207347	Zfp78	0	6363432	20	8.01552	3.89087	5.64604
7	6361651	6362451	801	*	801	6362330	Promoter (<=1kb)	7	6363280	6381709	18430	1	ENSMUSG00000055150	ENSMUST00000207347	Zfp78	-829	6362330	23	19.5498	9.2248	16.5639
19	5061157	5062174	1018	*	1018	5061427	Distal Intergenic	19	5068078	5070637	2560	1	ENSMUSG00000056481	ENSMUST00000070630	Cd248	-5904	5061427	16	11.7286	6.53423	9.11545
10	36548327	36548846	520	*	520	36548381	Intron (ENSMUST00000167191/ENSMUSG00000044499, intron 1 of 4)	10	36507407	36810038	302632	1	ENSMUSG00000044499	ENSMUST00000171521	Hs3st5	40920	36548381	10	5.98495	4.22803	3.76782
10	36547172	36547464	293	*	293	36547253	Intron (ENSMUST00000167191/ENSMUSG00000044499, intron 1 of 4)	10	36507407	36810038	302632	1	ENSMUSG00000044499	ENSMUST00000171521	Hs3st5	39765	36547253	13	8.72327	5.38113	6.29355
4	147944036	147944497	462	*	462	147944359	Intron (ENSMUST00000103232/ENSMUSG00000044496, intron 1 of 2)	4	147940895	147947314	6420	1	ENSMUSG00000044496	ENSMUST00000103232	2510039O18Rik	3141	147944359	12	7.41229	4.77288	5.09886
4	147940409	147940692	284	*	284	147940540	Promoter (<=1kb)	4	147940895	147947314	6420	1	ENSMUSG00000044496	ENSMUST00000103232	2510039O18Rik	-203	147940540	8	4.33971	3.4593	2.30422
3	59009551	59010097	547	*	547	59009770	Promoter (2-3kb)	3	59006978	59318410	311433	1	ENSMUSG00000056476	ENSMUST00000164225	Med12l	2573	59009770	15	10.7003	6.14987	8.14965
3	59010381	59012667	2287	*	2287	59011891	Intron (ENSMUST00000040846/ENSMUSG00000056476, intron 2 of 15)	3	59006978	59318410	311433	1	ENSMUSG00000056476	ENSMUST00000164225	Med12l	3403	59011891	26	20.9974	9.13911	17.9478
3	59005147	59005673	527	*	527	59005497	Promoter (<=1kb)	3	59005825	59094888	89064	1	ENSMUSG00000056476	ENSMUST00000040846	Med12l	-152	59005497	14	8.86927	5.26899	6.43672
8	72345870	72346533	664	*	664	72346001	Exon (ENSMUST00000163643/ENSMUSG00000006276, exon 23 of 24)	8	72319033	72321656	2624	1	ENSMUSG00000055148	ENSMUST00000067912	Klf2	26837	72346001	18	10.3097	5.299	7.79856
8	72343813	72344534	722	*	722	72344163	Intron (ENSMUST00000163643/ENSMUSG00000006276, intron 23 of 23)	8	72319033	72321656	2624	1	ENSMUSG00000055148	ENSMUST00000067912	Klf2	24780	72344163	21	6.57259	3.20559	4.33095
8	72316321	72319629	3309	*	3309	72319293	Promoter (<=1kb)	8	72319033	72321656	2624	1	ENSMUSG00000055148	ENSMUST00000067912	Klf2	0	72319293	103	96.4643	17.6695	91.3567
8	72328551	72338813	10263	*	10263	72333738	Downstream (2-3kb)	8	72319033	72321656	2624	1	ENSMUSG00000055148	ENSMUST00000067912	Klf2	9518	72333738	67	57.8087	13.853	53.6009
8	72320117	72328217	8101	*	8101	72320953	Promoter (1-2kb)	8	72319033	72321656	2624	1	ENSMUSG00000055148	ENSMUST00000067912	Klf2	1084	72320953	94	77.5616	13.8423	72.8633
8	72344807	72345550	744	*	744	72345127	Intron (ENSMUST00000163643/ENSMUSG00000006276, intron 23 of 23)	8	72319033	72321656	2624	1	ENSMUSG00000055148	ENSMUST00000067912	Klf2	25774	72345127	17	9.77131	5.19861	7.27836
8	72339185	72340105	921	*	921	72339383	Downstream (<1kb)	8	72319033	72321656	2624	1	ENSMUSG00000055148	ENSMUST00000067912	Klf2	20152	72339383	20	13.6458	6.68291	10.9485
8	72340386	72343472	3087	*	3087	72341266	3' UTR	8	72319033	72321656	2624	1	ENSMUSG00000055148	ENSMUST00000067912	Klf2	21353	72341266	24	17.4743	7.77311	14.5835
8	72313038	72315567	2530	*	2530	72314986	Distal Intergenic	8	72319033	72321656	2624	1	ENSMUSG00000055148	ENSMUST00000067912	Klf2	-3466	72314986	32	24.6036	9.29932	21.411
X	8252236	8252629	394	*	394	8252282	Promoter (<=1kb)	20	8238668	8252406	13739	2	ENSMUSG00000031171	ENSMUST00000033513	Ftsj1	0	8252282	7	3.58128	3.07493	1.66661
13	17700755	17701167	413	*	413	17700871	Distal Intergenic	13	17682713	17695553	12841	2	ENSMUSG00000055137	ENSMUST00000221138	Sugct	-5202	17700871	15	10.2396	5.87431	7.73175
13	17697969	17698231	263	*	263	17698191	Promoter (2-3kb)	13	17682713	17695553	12841	2	ENSMUSG00000055137	ENSMUST00000221138	Sugct	-2416	17698191	11	6.86451	4.6124	4.57287
X	65049540	65049920	381	*	381	65049656	Promoter (1-2kb)	20	65047644	65049014	1371	1	ENSMUSG00000031181	ENSMUST00000033524	Ctag2	1896	65049656	10	5.98495	4.22803	3.76782
Y	1240653	1241028	376	*	376	1240909	Intron (ENSMUST00000143286/ENSMUSG00000068457, intron 3 of 24)	21	1186777	1245467	58691	2	ENSMUSG00000068457	ENSMUST00000150715	Uty	4439	1240909	8	4.33971	3.4593	2.30422
Y	1244158	1245685	1528	*	1528	1245193	Promoter (<=1kb)	21	1186777	1245467	58691	2	ENSMUSG00000068457	ENSMUST00000150715	Uty	0	1245193	16	11.7286	6.53423	9.11545
14	19767271	19768593	1323	*	1323	19768188	Promoter (<=1kb)	14	19768237	19811787	43551	1	ENSMUSG00000021806	ENSMUST00000224263	Nid2	0	19768188	17	9.82561	5.22812	7.32802
14	19802176	19802643	468	*	468	19802535	Promoter (2-3kb)	14	19805236	19808105	2870	1	ENSMUSG00000021806	ENSMUST00000224057	Nid2	-2593	19802535	14	7.83069	4.66387	5.46494
14	19800446	19800923	478	*	478	19800526	Intron (ENSMUST00000022340/ENSMUSG00000021806, intron 13 of 20)	14	19805236	19808105	2870	1	ENSMUSG00000021806	ENSMUST00000224057	Nid2	-4313	19800526	9	4.66781	3.54331	2.61389
14	19763022	19763474	453	*	453	19763395	Intron (ENSMUST00000022340/ENSMUSG00000021806, intron 2 of 20)	14	19768237	19811787	43551	1	ENSMUSG00000021806	ENSMUST00000224263	Nid2	-4763	19763395	17	9.82561	5.22812	7.32802
14	19763779	19764470	692	*	692	19764057	Exon (ENSMUST00000022340/ENSMUSG00000021806, exon 3 of 21)	14	19768237	19811787	43551	1	ENSMUSG00000021806	ENSMUST00000224263	Nid2	-3767	19764057	16	5.40726	3.14975	3.26399
14	19807101	19807839	739	*	739	19807676	Promoter (1-2kb)	14	19805236	19808105	2870	1	ENSMUSG00000021806	ENSMUST00000224057	Nid2	1865	19807676	14	9.52442	5.6607	7.06494
14	19746679	19747199	521	*	521	19746819	Distal Intergenic	14	19751265	19811787	60523	1	ENSMUSG00000021806	ENSMUST00000022340	Nid2	-4066	19746819	13	6.4944	4.06632	4.25584
14	19793599	19793898	300	*	300	19793734	Intron (ENSMUST00000022340/ENSMUSG00000021806, intron 11 of 20)	14	19805236	19808105	2870	1	ENSMUSG00000021806	ENSMUST00000224057	Nid2	-11338	19793734	14	8.86927	5.26899	6.43672
14	19813012	19813271	260	*	260	19813114	Intron (ENSMUST00000022341/ENSMUSG00000021807, intron 6 of 7)	14	19805236	19808105	2870	1	ENSMUSG00000021806	ENSMUST00000224057	Nid2	7776	19813114	9	4.38662	3.36704	2.34757
14	19801496	19801808	313	*	313	19801655	Intron (ENSMUST00000022340/ENSMUSG00000021806, intron 13 of 20)	14	19805236	19808105	2870	1	ENSMUSG00000021806	ENSMUST00000224057	Nid2	-3428	19801655	8	4.29173	3.42828	2.30422
14	19774015	19774587	573	*	573	19774134	Intron (ENSMUST00000022340/ENSMUSG00000021806, intron 4 of 20)	14	19768237	19811787	43551	1	ENSMUSG00000021806	ENSMUST00000224263	Nid2	5778	19774134	12	5.73035	3.77587	3.56709
14	19776478	19777021	544	*	544	19776911	Intron (ENSMUST00000022340/ENSMUSG00000021806, intron 4 of 20)	14	19768237	19811787	43551	1	ENSMUSG00000021806	ENSMUST00000224263	Nid2	8241	19776911	15	8.69318	4.97479	6.29355
14	19786821	19787138	318	*	318	19786986	Intron (ENSMUST00000022340/ENSMUSG00000021806, intron 8 of 20)	14	19805236	19808105	2870	1	ENSMUSG00000021806	ENSMUST00000224057	Nid2	-18098	19786986	14	9.61242	5.7138	7.15069
14	19772018	19772448	431	*	431	19772144	Intron (ENSMUST00000022340/ENSMUSG00000021806, intron 4 of 20)	14	19768237	19811787	43551	1	ENSMUSG00000021806	ENSMUST00000224263	Nid2	3781	19772144	10	5.98495	4.22803	3.76782
14	19747504	19755094	7591	*	7591	19750966	Promoter (<=1kb)	14	19751265	19811787	60523	1	ENSMUSG00000021806	ENSMUST00000022340	Nid2	0	19750966	55	43.3649	11.4084	39.5534
14	19745459	19746258	800	*	800	19745627	Distal Intergenic	14	19751265	19811787	60523	1	ENSMUSG00000021806	ENSMUST00000022340	Nid2	-5007	19745627	16	11.7286	6.53423	9.11545
14	19770565	19771156	592	*	592	19770835	Promoter (2-3kb)	14	19768237	19811787	43551	1	ENSMUSG00000021806	ENSMUST00000224263	Nid2	2328	19770835	11	6.86451	4.6124	4.57287
14	19804016	19804269	254	*	254	19804029	Promoter (<=1kb)	14	19805236	19808105	2870	1	ENSMUSG00000021806	ENSMUST00000224057	Nid2	-967	19804029	12	5.93373	3.89299	3.76356
14	19772809	19773464	656	*	656	19773231	Intron (ENSMUST00000022340/ENSMUSG00000021806, intron 4 of 20)	14	19768237	19811787	43551	1	ENSMUSG00000021806	ENSMUST00000224263	Nid2	4572	19773231	16	11.7286	6.53423	9.11545
14	19759940	19760771	832	*	832	19760007	Intron (ENSMUST00000022340/ENSMUSG00000021806, intron 2 of 20)	14	19768237	19811787	43551	1	ENSMUSG00000021806	ENSMUST00000224263	Nid2	-7466	19760007	12	7.77809	4.99677	5.41629
14	19814577	19815014	438	*	438	19814710	Exon (ENSMUST00000022341/ENSMUSG00000021807, exon 6 of 8)	14	19819997	19823055	3059	2	ENSMUSG00000021807	ENSMUST00000225615	Rtraf	8041	19814710	11	5.93194	4.04045	3.7625
14	19822854	19823414	561	*	561	19823070	Promoter (<=1kb)	14	19819997	19823055	3059	2	ENSMUSG00000021807	ENSMUST00000225615	Rtraf	0	19823070	10	5.98495	4.22803	3.76782
14	19820557	19820898	342	*	342	19820621	Promoter (2-3kb)	14	19819997	19823055	3059	2	ENSMUSG00000021807	ENSMUST00000225615	Rtraf	2157	19820621	13	8.72327	5.38113	6.29355
14	20294739	20295177	439	*	439	20295005	Promoter (<=1kb)	14	20294740	20316524	21785	1	ENSMUSG00000021809	ENSMUST00000224354	Nudt13	0	20295005	14	9.69795	5.7655	7.20635
14	20309837	20310140	304	*	304	20310116	Promoter (<=1kb)	14	20310490	20316221	5732	1	ENSMUSG00000021809	ENSMUST00000223566	Nudt13	-350	20310116	9	4.41515	3.38486	2.36828
14	20327531	20328321	791	*	791	20328197	Intron (ENSMUST00000022344/ENSMUSG00000021810, intron 11 of 13)	14	20311429	20316201	4773	1	ENSMUSG00000021809	ENSMUST00000225728	Nudt13	16102	20328197	13	8.72327	5.38113	6.29355
5	66080931	66082015	1085	*	1085	66081682	Promoter (<=1kb)	5	66016556	66081000	64445	2	ENSMUSG00000070780	ENSMUST00000094757	Rbm47	0	66081682	17	12.0083	6.46253	9.3875
5	66151666	66151934	269	*	269	66151733	Promoter (<=1kb)	5	66016557	66151924	135368	2	ENSMUSG00000070780	ENSMUST00000167950	Rbm47	0	66151733	11	6.86451	4.6124	4.57287
5	66041891	66044436	2546	*	2546	66043048	Intron (ENSMUST00000113726/ENSMUSG00000070780, intron 3 of 6)	5	66026785	66054552	27768	2	ENSMUSG00000070780	ENSMUST00000200852	Rbm47	10116	66043048	22	16.5315	7.78517	13.6809
5	66063245	66063781	537	*	537	66063765	Intron (ENSMUST00000113726/ENSMUSG00000070780, intron 2 of 6)	5	66026785	66054552	27768	2	ENSMUSG00000070780	ENSMUST00000200852	Rbm47	-8693	66063765	9	5.14225	3.84367	3.01283
5	66055741	66056054	314	*	314	66055918	Promoter (1-2kb)	5	66026785	66054552	27768	2	ENSMUSG00000070780	ENSMUST00000200852	Rbm47	-1189	66055918	18	13.8576	7.30296	11.1294
5	66082361	66082853	493	*	493	66082712	Promoter (<=1kb)	5	66027028	66081990	54963	2	ENSMUSG00000070780	ENSMUST00000201311	Rbm47	-371	66082712	14	8.86927	5.26899	6.43672
5	66076845	66077283	439	*	439	66077062	Intron (ENSMUST00000113726/ENSMUSG00000070780, intron 2 of 6)	5	66027220	66080984	53765	2	ENSMUSG00000070780	ENSMUST00000202700	Rbm47	3701	66077062	14	9.69795	5.7655	7.20635
5	66040961	66041231	271	*	271	66041002	Intron (ENSMUST00000113726/ENSMUSG00000070780, intron 3 of 6)	5	66026785	66054552	27768	2	ENSMUSG00000070780	ENSMUST00000200852	Rbm47	13321	66041002	10	3.61781	2.79791	1.69779
5	66078644	66079066	423	*	423	66078788	Promoter (1-2kb)	5	66027220	66080984	53765	2	ENSMUSG00000070780	ENSMUST00000202700	Rbm47	1918	66078788	9	5.14225	3.84367	3.01283
5	66150962	66151359	398	*	398	66151181	Promoter (<=1kb)	5	66018602	66151078	132477	2	ENSMUSG00000070780	ENSMUST00000094756	Rbm47	0	66151181	20	16.0751	8.0717	13.239
5	66054916	66055196	281	*	281	66055162	Promoter (<=1kb)	5	66026785	66054552	27768	2	ENSMUSG00000070780	ENSMUST00000200852	Rbm47	-364	66055162	9	4.41515	3.38486	2.36828
5	66139712	66140228	517	*	517	66139941	Intron (ENSMUST00000201544/ENSMUSG00000070780, intron 3 of 8)	5	66025542	66150956	125415	2	ENSMUSG00000070780	ENSMUST00000202794	Rbm47	10728	66139941	18	13.8576	7.30296	11.1294
5	66056965	66057381	417	*	417	66057246	Promoter (2-3kb)	5	66026785	66054552	27768	2	ENSMUSG00000070780	ENSMUST00000200852	Rbm47	-2413	66057246	15	10.7003	6.14987	8.14965
5	66034070	66034569	500	*	500	66034244	Intron (ENSMUST00000113726/ENSMUSG00000070780, intron 3 of 6)	5	66026785	66054552	27768	2	ENSMUSG00000070780	ENSMUST00000200852	Rbm47	19983	66034244	12	7.77809	4.99677	5.41629
2	120472889	120473148	260	*	260	120473006	Intron (ENSMUST00000124129/ENSMUSG00000079110, intron 4 of 24)	2	120476918	120504913	27996	1	ENSMUSG00000079110	ENSMUST00000110716	Capn3	-3770	120473006	11	5.93194	4.04045	3.7625
5	143410469	143410760	292	*	292	143410629	Intron (ENSMUST00000110731/ENSMUSG00000079111, intron 1 of 4)	5	143403838	143421901	18064	1	ENSMUSG00000079111	ENSMUST00000110731	Kdelr2	6631	143410629	11	6.86451	4.6124	4.57287
5	143420485	143420885	401	*	401	143420532	3' UTR	5	143403838	143421901	18064	1	ENSMUSG00000079111	ENSMUST00000110731	Kdelr2	16647	143420532	9	3.60818	2.88812	1.6915
5	143404564	143405008	445	*	445	143404746	Promoter (<=1kb)	5	143403838	143421901	18064	1	ENSMUSG00000079111	ENSMUST00000110731	Kdelr2	726	143404746	16	7.75799	4.29841	5.41629
5	143413204	143413639	436	*	436	143413414	Intron (ENSMUST00000110731/ENSMUSG00000079111, intron 2 of 4)	5	143403838	143421901	18064	1	ENSMUSG00000079111	ENSMUST00000110731	Kdelr2	9366	143413414	14	9.69795	5.7655	7.20635
17	46438011	46438415	405	*	405	46438201	Promoter (<=1kb)	17	46432185	46438477	6293	2	ENSMUSG00000067144	ENSMUST00000087012	Slc22a7	62	46438201	13	5.58135	3.56098	3.42824
17	46243206	46244878	1673	*	1673	46244539	Promoter (1-2kb)	17	46244101	46246573	2473	2	ENSMUSG00000067148	ENSMUST00000124655	Polr1c	1695	46244539	20	12.5078	6.06505	9.87001
17	46246136	46248580	2445	*	2445	46247778	Promoter (<=1kb)	17	46243920	46248054	4135	2	ENSMUSG00000067148	ENSMUST00000087026	Polr1c	0	46247778	38	23.0848	7.2259	19.9655
17	46240280	46241227	948	*	948	46241062	Exon (ENSMUST00000087031/ENSMUSG00000067150, exon 29 of 32)	17	46244101	46246573	2473	2	ENSMUSG00000067148	ENSMUST00000124655	Polr1c	5346	46241062	13	6.4944	4.06632	4.25584
5	137630625	137631516	892	*	892	137631113	Promoter (<=1kb)	5	137630130	137640180	10051	1	ENSMUSG00000093445	ENSMUST00000175968	Lrch4	495	137631113	27	22.3516	9.58668	19.2511
17	46204396	46204915	520	*	520	46204792	Promoter (1-2kb)	17	46202855	46242299	39445	1	ENSMUSG00000067150	ENSMUST00000087031	Xpo5	1541	46204792	12	7.77809	4.99677	5.41629
17	46214272	46214537	266	*	266	46214408	Intron (ENSMUST00000087031/ENSMUSG00000067150, intron 6 of 31)	17	46202855	46242299	39445	1	ENSMUSG00000067150	ENSMUST00000087031	Xpo5	11417	46214408	9	4.61909	3.51266	2.56611
17	46202843	46203991	1149	*	1149	46203030	Promoter (<=1kb)	17	46202855	46242299	39445	1	ENSMUSG00000067150	ENSMUST00000087031	Xpo5	0	46203030	49	54.936	19.2183	50.799
17	46215690	46216013	324	*	324	46215731	Exon (ENSMUST00000087031/ENSMUSG00000067150, exon 8 of 32)	17	46202855	46242299	39445	1	ENSMUSG00000067150	ENSMUST00000087031	Xpo5	12835	46215731	11	5.96728	4.06183	3.76782
1	182958201	182958510	310	*	310	182958204	Intron (ENSMUST00000193687/ENSMUSG00000079164, intron 1 of 3)	1	182954828	182970024	15197	1	ENSMUSG00000079164	ENSMUST00000195614	Tlr5	3373	182958204	9	5.14225	3.84367	3.01283
11	90637651	90640344	2694	*	2694	90637849	Promoter (<=1kb)	11	90638173	90644931	6759	1	ENSMUSG00000020544	ENSMUST00000020851	Cox11	0	90637849	23	16.4203	7.46219	13.5791
14	51088886	51089392	507	*	507	51089002	Promoter (1-2kb)	14	51091077	51106147	15071	1	ENSMUSG00000021876	ENSMUST00000022428	Rnase4	-1685	51089002	16	11.7286	6.53423	9.11545
14	51090224	51090987	764	*	764	51090936	Promoter (<=1kb)	14	51091077	51106147	15071	1	ENSMUSG00000021876	ENSMUST00000022428	Rnase4	-90	51090936	11	6.86451	4.6124	4.57287
14	26637472	26639228	1757	*	1757	26638378	Promoter (<=1kb)	14	26638074	26657258	19185	1	ENSMUSG00000021877	ENSMUST00000022429	Arf4	0	26638378	28	13.0125	4.92708	10.3352
12	36156221	36158078	1858	*	1858	36157497	Promoter (<=1kb)	12	36091835	36156825	64991	2	ENSMUSG00000020547	ENSMUST00000020856	Bzw2	0	36157497	16	8.95476	4.93767	6.51656
11	65012961	65013255	295	*	295	65013164	Intron (ENSMUST00000047463/ENSMUSG00000033389, intron 16 of 20)	11	65000336	65001888	1553	1	ENSMUSG00000020549	ENSMUST00000128693	Elac2	12625	65013164	12	4.89509	3.30662	2.82675
11	64992122	64992382	261	*	261	64992205	Exon (ENSMUST00000071891/ENSMUSG00000020549, exon 13 of 25)	11	64985473	64992506	7034	1	ENSMUSG00000020549	ENSMUST00000132308	Elac2	6649	64992205	9	5.03233	3.7738	2.95438
4	119442400	119443182	783	*	783	119443012	Promoter (1-2kb)	4	119444720	119467444	22725	1	ENSMUSG00000070806	ENSMUST00000129150	Zmynd12	-1538	119443012	18	13.8576	7.30296	11.1294
9	101033829	101035585	1757	*	1757	101034786	Promoter (<=1kb)	9	100982032	101034877	52846	2	ENSMUSG00000032527	ENSMUST00000149322	Pccb	0	101034786	25	21.9557	9.99353	18.8652
9	101040715	101041437	723	*	723	101040951	Distal Intergenic	9	100982032	101034898	52867	2	ENSMUSG00000032527	ENSMUST00000035116	Pccb	-5817	101040951	26	23.1835	10.3779	20.045
9	101040011	101040437	427	*	427	101040279	Distal Intergenic	9	100982032	101034898	52867	2	ENSMUSG00000032527	ENSMUST00000035116	Pccb	-5113	101040279	13	8.72327	5.38113	6.29355
9	101041936	101042760	825	*	825	101042127	Distal Intergenic	9	100982032	101034898	52867	2	ENSMUSG00000032527	ENSMUST00000035116	Pccb	-7038	101042127	18	13.8576	7.30296	11.1294
9	121709591	121709973	383	*	383	121709960	Promoter (<=1kb)	9	121710329	121712921	2593	1	ENSMUSG00000032526	ENSMUST00000035113	Ss18l2	-356	121709960	9	4.17108	3.23301	2.20843
9	121729342	121729608	267	*	267	121729415	Promoter (<=1kb)	9	121729398	121731583	2186	1	ENSMUSG00000032525	ENSMUST00000182395	Nktr	0	121729415	9	5.14225	3.84367	3.01283
9	121743383	121743668	286	*	286	121743578	Promoter (2-3kb)	9	121740656	121742166	1511	1	ENSMUSG00000032525	ENSMUST00000216573	Nktr	2727	121743578	9	5.14225	3.84367	3.01283
X	73671179	73671645	467	*	467	73671431	Promoter (1-2kb)	20	73673150	73682502	9353	1	ENSMUSG00000019558	ENSMUST00000033752	Slc6a8	-1505	73671431	9	5.14225	3.84367	3.01283
X	73685014	73685689	676	*	676	73685436	Downstream (<1kb)	20	73678893	73680002	1110	1	ENSMUSG00000019558	ENSMUST00000167828	Slc6a8	6121	73685436	11	6.86451	4.6124	4.57287
X	73687551	73688276	726	*	726	73687610	Exon (ENSMUST00000002091/ENSMUSG00000002015, exon 7 of 8)	20	73678893	73680002	1110	1	ENSMUSG00000019558	ENSMUST00000167828	Slc6a8	8658	73687610	11	4.99753	3.48541	2.92052
X	73683497	73683863	367	*	367	73683815	Downstream (2-3kb)	20	73678893	73680002	1110	1	ENSMUSG00000019558	ENSMUST00000167828	Slc6a8	4604	73683815	11	6.86451	4.6124	4.57287
X	73686464	73686912	449	*	449	73686570	3' UTR	20	73678893	73680002	1110	1	ENSMUSG00000019558	ENSMUST00000167828	Slc6a8	7571	73686570	11	6.86451	4.6124	4.57287
17	88624813	88625504	692	*	692	88625089	Promoter (1-2kb)	17	88626555	88645724	19170	1	ENSMUSG00000033855	ENSMUST00000163588	Ston1	-1051	88625089	13	8.72327	5.38113	6.29355
17	88597288	88598377	1090	*	1090	88597782	Promoter (<=1kb)	17	88597684	88635829	38146	1	ENSMUSG00000033855	ENSMUST00000137138	Ston1	0	88597782	13	8.72327	5.38113	6.29355
17	88613436	88613890	455	*	455	88613626	Intron (ENSMUST00000137138/ENSMUSG00000033855, intron 1 of 1)	17	88626555	88645724	19170	1	ENSMUSG00000033855	ENSMUST00000163588	Ston1	-12665	88613626	20	16.0751	8.0717	13.239
17	88629731	88630233	503	*	503	88629783	Promoter (2-3kb)	17	88627364	88637634	10271	1	ENSMUSG00000033855	ENSMUST00000112216	Ston1	2367	88629783	14	6.29661	3.81534	4.06647
17	88630594	88631120	527	*	527	88630662	Intron (ENSMUST00000137138/ENSMUSG00000033855, intron 1 of 1)	17	88627364	88637634	10271	1	ENSMUSG00000033855	ENSMUST00000112216	Ston1	3230	88630662	14	9.69795	5.7655	7.20635
17	88596596	88596905	310	*	310	88596739	Promoter (<=1kb)	17	88597684	88635829	38146	1	ENSMUSG00000033855	ENSMUST00000137138	Ston1	-779	88596739	10	5.98495	4.22803	3.76782
2	120027074	120028282	1209	*	1209	120027676	Promoter (<=1kb)	2	120027493	120043033	15541	1	ENSMUSG00000033852	ENSMUST00000162393	Gm28042	0	120027676	25	19.8559	8.80063	16.8545
17	20945370	20947490	2121	*	2121	20945598	Promoter (<=1kb)	17	20945487	20958784	13298	1	ENSMUSG00000007564	ENSMUST00000173658	Ppp2r1a	0	20945598	47	51.9554	18.4496	47.8981
17	20949991	20950627	637	*	637	20950411	Intron (ENSMUST00000007708/ENSMUSG00000007564, intron 1 of 14)	17	20945487	20958784	13298	1	ENSMUSG00000007564	ENSMUST00000173658	Ppp2r1a	4504	20950411	12	7.77809	4.99677	5.41629
17	20948631	20949141	511	*	511	20948721	Intron (ENSMUST00000007708/ENSMUSG00000007564, intron 1 of 14)	17	20945487	20958784	13298	1	ENSMUSG00000007564	ENSMUST00000173658	Ppp2r1a	3144	20948721	10	5.98495	4.22803	3.76782
17	20944278	20945083	806	*	806	20944966	Promoter (<=1kb)	17	20945311	20965916	20606	1	ENSMUSG00000007564	ENSMUST00000007708	Ppp2r1a	-228	20944966	26	23.1835	10.3779	20.045
8	22592804	22593072	269	*	269	22592942	Promoter (<=1kb)	8	22581919	22593711	11793	2	ENSMUSG00000008892	ENSMUST00000210096	Vdac3	639	22592942	13	8.40347	5.18692	6.01873
8	22594005	22594695	691	*	691	22594335	Promoter (<=1kb)	8	22577075	22593813	16739	2	ENSMUSG00000008892	ENSMUST00000179233	Vdac3	-192	22594335	20	12.5724	6.09948	9.93065
8	22589350	22589871	522	*	522	22589553	Intron (ENSMUST00000179233/ENSMUSG00000008892, intron 1 of 8)	8	22581948	22586121	4174	2	ENSMUSG00000008892	ENSMUST00000211222	Vdac3	-3229	22589553	19	13.663	6.93533	10.9655
14	26525300	26525911	612	*	612	26525815	Intron (ENSMUST00000102956/ENSMUSG00000021870, intron 2 of 23)	14	26413400	26533618	120219	2	ENSMUSG00000021870	ENSMUST00000090359	Slmap	7707	26525815	11	6.21951	4.21519	3.99282
14	26534777	26535538	762	*	762	26535339	Promoter (<=1kb)	14	26413168	26534931	121764	2	ENSMUSG00000021870	ENSMUST00000102956	Slmap	0	26535339	23	19.5498	9.2248	16.5639
14	26526497	26527019	523	*	523	26526659	Intron (ENSMUST00000102956/ENSMUSG00000021870, intron 2 of 23)	14	26413400	26533618	120219	2	ENSMUSG00000021870	ENSMUST00000090359	Slmap	6599	26526659	18	6.66807	3.52031	4.42349
14	50944513	50945198	686	*	686	50944615	Promoter (<=1kb)	14	50944517	50963136	18620	1	ENSMUSG00000021871	ENSMUST00000227052	Gm49342	0	50944615	18	13.8576	7.30296	11.1294
11	74626950	74627442	493	*	493	74627376	Intron (ENSMUST00000100866/ENSMUSG00000069814, intron 1 of 3)	11	74619605	74641516	21912	1	ENSMUSG00000069814	ENSMUST00000100866	Ccdc92b	7345	74627376	13	7.65514	4.7388	5.32885
11	74631281	74631650	370	*	370	74631341	Intron (ENSMUST00000100866/ENSMUSG00000069814, intron 2 of 3)	11	74619605	74641516	21912	1	ENSMUSG00000069814	ENSMUST00000100866	Ccdc92b	11676	74631341	13	8.72327	5.38113	6.29355
11	74623769	74624516	748	*	748	74624370	Intron (ENSMUST00000100866/ENSMUSG00000069814, intron 1 of 3)	11	74619605	74641516	21912	1	ENSMUSG00000069814	ENSMUST00000100866	Ccdc92b	4164	74624370	9	5.14225	3.84367	3.01283
11	74627741	74628744	1004	*	1004	74627962	Intron (ENSMUST00000100866/ENSMUSG00000069814, intron 1 of 3)	11	74619605	74641516	21912	1	ENSMUSG00000069814	ENSMUST00000100866	Ccdc92b	8136	74627962	21	17.2144	8.45606	14.3269
11	74625395	74625842	448	*	448	74625614	Intron (ENSMUST00000100866/ENSMUSG00000069814, intron 1 of 3)	11	74619605	74641516	21912	1	ENSMUSG00000069814	ENSMUST00000100866	Ccdc92b	5790	74625614	13	8.72327	5.38113	6.29355
11	74630698	74630969	272	*	272	74630914	Intron (ENSMUST00000100866/ENSMUSG00000069814, intron 2 of 3)	11	74619605	74641516	21912	1	ENSMUSG00000069814	ENSMUST00000100866	Ccdc92b	11093	74630914	9	5.14225	3.84367	3.01283
10	79924559	79925275	717	*	717	79924867	Promoter (1-2kb)	10	79927043	79955018	27976	1	ENSMUSG00000019564	ENSMUST00000019708	Arid3a	-1768	79924867	15	9.41173	5.38726	6.96125
10	79926477	79926835	359	*	359	79926733	Promoter (<=1kb)	10	79927043	79955018	27976	1	ENSMUSG00000019564	ENSMUST00000019708	Arid3a	-208	79926733	20	14.9897	7.44095	12.2066
10	79952943	79953206	264	*	264	79953029	3' UTR	10	79946279	79952643	6365	1	ENSMUSG00000019564	ENSMUST00000135005	Arid3a	6664	79953029	12	5.73035	3.77587	3.56709
9	121359399	121359818	420	*	420	121359770	Intron (ENSMUST00000211301/ENSMUSG00000032536, intron 1 of 17)	9	121366968	121445108	78141	1	ENSMUSG00000032536	ENSMUST00000210636	Trak1	-7150	121359770	9	4.41515	3.38486	2.36828
9	121313809	121314927	1119	*	1119	121314499	Promoter (<=1kb)	9	121314238	121391945	77708	1	ENSMUSG00000032536	ENSMUST00000211149	Trak1	0	121314499	33	32.1898	13.0685	28.7257
9	121360466	121361328	863	*	863	121360603	Intron (ENSMUST00000211301/ENSMUSG00000032536, intron 1 of 17)	9	121366968	121445108	78141	1	ENSMUSG00000032536	ENSMUST00000210636	Trak1	-5640	121360603	15	10.7003	6.14987	8.14965
9	121299841	121300294	454	*	454	121300052	Promoter (2-3kb)	9	121297829	121364107	66279	1	ENSMUSG00000032536	ENSMUST00000209390	Trak1	2012	121300052	11	5.96728	4.06183	3.76782
9	121309601	121309897	297	*	297	121309814	Intron (ENSMUST00000211301/ENSMUSG00000032536, intron 1 of 17)	9	121314238	121391945	77708	1	ENSMUSG00000032536	ENSMUST00000211149	Trak1	-4341	121309814	14	9.69795	5.7655	7.20635
9	121371046	121371365	320	*	320	121371306	Intron (ENSMUST00000211301/ENSMUSG00000032536, intron 2 of 17)	9	121367016	121474918	107903	1	ENSMUSG00000032536	ENSMUST00000045903	Trak1	4030	121371306	8	4.33971	3.4593	2.30422
9	121312970	121313411	442	*	442	121313258	Promoter (<=1kb)	9	121314238	121391945	77708	1	ENSMUSG00000032536	ENSMUST00000211149	Trak1	-827	121313258	11	6.86451	4.6124	4.57287
9	121315404	121315772	369	*	369	121315736	Promoter (1-2kb)	9	121314238	121391945	77708	1	ENSMUSG00000032536	ENSMUST00000211149	Trak1	1166	121315736	12	7.77809	4.99677	5.41629
9	121301231	121301804	574	*	574	121301350	Intron (ENSMUST00000211301/ENSMUSG00000032536, intron 1 of 17)	9	121297829	121364107	66279	1	ENSMUSG00000032536	ENSMUST00000209390	Trak1	3402	121301350	12	7.77809	4.99677	5.41629
11	53334721	53335264	544	*	544	53334877	Distal Intergenic	11	53327400	53332479	5080	1	ENSMUSG00000018239	ENSMUST00000141585	Zcchc10	7321	53334877	15	10.7003	6.14987	8.14965
11	53334032	53334283	252	*	252	53334140	Distal Intergenic	11	53327400	53332479	5080	1	ENSMUSG00000018239	ENSMUST00000141585	Zcchc10	6632	53334140	13	7.29381	4.52621	4.984
11	53331158	53331475	318	*	318	53331238	Intron (ENSMUST00000018383/ENSMUSG00000018239, intron 3 of 3)	11	53327400	53332479	5080	1	ENSMUSG00000018239	ENSMUST00000141585	Zcchc10	3758	53331238	9	5.14225	3.84367	3.01283
11	53323647	53325649	2003	*	2003	53324870	Promoter (<=1kb)	11	53324679	53333301	8623	1	ENSMUSG00000018239	ENSMUST00000018383	Zcchc10	0	53324870	25	17.4581	7.50911	14.5681
11	53315637	53316372	736	*	736	53315827	Distal Intergenic	11	53324679	53333301	8623	1	ENSMUSG00000018239	ENSMUST00000018383	Zcchc10	-8307	53315827	9	3.63524	2.90451	1.70759
11	53332838	53333444	607	*	607	53333333	3' UTR	11	53327400	53332479	5080	1	ENSMUSG00000018239	ENSMUST00000141585	Zcchc10	5438	53333333	9	5.14225	3.84367	3.01283
9	102626269	102626975	707	*	707	102626481	Promoter (<=1kb)	9	102584588	102626534	41947	2	ENSMUSG00000032534	ENSMUST00000162655	Cep63	0	102626481	60	49.261	12.427	45.2788
9	102615160	102615430	271	*	271	102615380	5' UTR	9	102601415	102618848	17434	2	ENSMUSG00000032534	ENSMUST00000215253	Cep63	3418	102615380	10	5.17291	3.72334	3.03627
9	102625039	102625891	853	*	853	102625462	Promoter (<=1kb)	9	102586854	102625981	39128	2	ENSMUSG00000032534	ENSMUST00000216281	Cep63	90	102625462	25	21.9557	9.99353	18.8652
11	53431845	53432434	590	*	590	53432058	Promoter (<=1kb)	11	53432842	53433780	939	1	ENSMUSG00000018238	ENSMUST00000145369	Gdf9	-408	53432058	8	4.33971	3.4593	2.30422
11	53431269	53431526	258	*	258	53431337	Promoter (<=1kb)	11	53431023	53436902	5880	1	ENSMUSG00000018238	ENSMUST00000156037	Gdf9	246	53431337	15	10.7003	6.14987	8.14965
X	75416070	75416514	445	*	445	75416362	Promoter (<=1kb)	20	75410650	75416418	5769	2	ENSMUSG00000031200	ENSMUST00000143538	Mtcp1	0	75416362	16	9.23248	5.09083	6.7873
19	23140949	23141409	461	*	461	23141266	Promoter (<=1kb)	19	23141226	23166911	25686	1	ENSMUSG00000033863	ENSMUST00000036884	Klf9	0	23141266	13	8.3259	5.14002	5.94426
9	102728262	102728749	488	*	488	102728340	Promoter (<=1kb)	9	102728331	102732341	4011	1	ENSMUSG00000032531	ENSMUST00000126616	Amotl2	0	102728340	10	5.21691	3.75038	3.07898
9	102716730	102717614	885	*	885	102717364	Promoter (<=1kb)	9	102716802	102733413	16612	1	ENSMUSG00000032531	ENSMUST00000153965	Amotl2	0	102717364	20	12.5724	6.09948	9.93065
9	102714272	102714580	309	*	309	102714359	Promoter (2-3kb)	9	102716672	102720721	4050	1	ENSMUSG00000032531	ENSMUST00000145913	Amotl2	-2092	102714359	13	8.72327	5.38113	6.29355
9	102722239	102727984	5746	*	5746	102722973	Promoter (<=1kb)	9	102722316	102728326	6011	1	ENSMUSG00000032531	ENSMUST00000155143	Amotl2	0	102722973	41	25.8666	7.73134	22.6282
9	102732283	102732539	257	*	257	102732439	Promoter (1-2kb)	9	102730731	102732327	1597	1	ENSMUSG00000032531	ENSMUST00000136934	Amotl2	1552	102732439	9	4.81882	3.63855	2.75871
9	102734912	102735266	355	*	355	102735241	Distal Intergenic	9	102730731	102732327	1597	1	ENSMUSG00000032531	ENSMUST00000136934	Amotl2	4181	102735241	11	6.76336	4.5497	4.51357
9	102720051	102720787	737	*	737	102720527	Promoter (<=1kb)	9	102720287	102733418	13132	1	ENSMUSG00000032531	ENSMUST00000130602	Amotl2	0	102720527	19	11.6355	5.80902	9.04926
9	102715233	102716390	1158	*	1158	102715678	Promoter (<=1kb)	9	102716672	102720721	4050	1	ENSMUSG00000032531	ENSMUST00000145913	Amotl2	-282	102715678	21	9.64348	4.48187	7.18078
9	102730406	102731692	1287	*	1287	102731249	Promoter (<=1kb)	9	102730731	102732327	1597	1	ENSMUSG00000032531	ENSMUST00000136934	Amotl2	0	102731249	12	7.74313	4.97529	5.41525
9	102717925	102719623	1699	*	1699	102718686	Promoter (<=1kb)	9	102718429	102720392	1964	1	ENSMUSG00000032531	ENSMUST00000156485	Amotl2	0	102718686	57	62.1333	19.5288	57.8148
9	102721068	102721421	354	*	354	102721079	Promoter (<=1kb)	9	102720287	102733418	13132	1	ENSMUSG00000032531	ENSMUST00000130602	Amotl2	781	102721079	10	3.61781	2.79791	1.69779
X	75416774	75417180	407	*	407	75416841	Promoter (<=1kb)	20	75416716	75437991	21276	1	ENSMUSG00000031201	ENSMUST00000133781	Brcc3	58	75416841	12	6.79548	4.40031	4.54054
8	123224214	123224713	500	*	500	123224674	Promoter (<=1kb)	8	123224842	123232250	7409	1	ENSMUSG00000033862	ENSMUST00000036880	Cdk10	-129	123224674	22	5.84998	2.86854	3.68391
4	141420567	141421235	669	*	669	141420660	Promoter (<=1kb)	4	141420779	141425311	4533	1	ENSMUSG00000006221	ENSMUST00000102486	Hspb7	0	141420660	11	6.07302	4.12597	3.85336
4	141424618	141428033	3416	*	3416	141426582	3' UTR	4	141420779	141425311	4533	1	ENSMUSG00000006221	ENSMUST00000102486	Hspb7	3839	141426582	21	15.4591	7.44668	12.6612
7	16045188	16047366	2179	*	2179	16046366	Promoter (<=1kb)	7	15970672	16047921	77250	2	ENSMUSG00000070808	ENSMUST00000210781	Bicra	555	16046366	19	14.0889	7.18059	11.3573
7	15981972	15982475	504	*	504	15982145	Exon (ENSMUST00000210035/ENSMUSG00000109984, exon 3 of 4)	7	15972576	15978725	6150	2	ENSMUSG00000070808	ENSMUST00000209251	Bicra	-3247	15982145	16	11.7286	6.53423	9.11545
7	16044154	16044526	373	*	373	16044324	Intron (ENSMUST00000210781/ENSMUSG00000070808, intron 1 of 14)	7	15970672	16047921	77250	2	ENSMUSG00000070808	ENSMUST00000210781	Bicra	3395	16044324	15	7.03911	4.06969	4.74007
7	16009461	16009819	359	*	359	16009702	Intron (ENSMUST00000210781/ENSMUSG00000070808, intron 1 of 14)	7	15971262	15999495	28234	2	ENSMUSG00000070808	ENSMUST00000094821	Bicra	-9966	16009702	10	5.98495	4.22803	3.76782
7	16051399	16052796	1398	*	1398	16052500	Distal Intergenic	7	15970672	16047921	77250	2	ENSMUSG00000070808	ENSMUST00000210781	Bicra	-3478	16052500	19	14.3116	7.30985	11.5753
2	118757451	118757761	311	*	311	118757492	Exon (ENSMUST00000059997/ENSMUSG00000045838, exon 11 of 11)	2	118757498	118762625	5128	2	ENSMUSG00000045838	ENSMUST00000151270	Ccdc9b	4864	118757492	7	3.39253	2.95049	1.55634
19	8992118	8993680	1563	*	1563	8993217	Promoter (2-3kb)	19	8989284	9076919	87636	1	ENSMUSG00000069833	ENSMUST00000092955	Ahnak	2834	8993217	20	15.4558	7.71003	12.6612
19	8997213	8998070	858	*	858	8997895	Intron (ENSMUST00000092956/ENSMUSG00000069833, intron 1 of 4)	19	8989284	9076919	87636	1	ENSMUSG00000069833	ENSMUST00000092955	Ahnak	7929	8997895	12	5.73035	3.77587	3.56709
19	8980916	8981811	896	*	896	8981185	Distal Intergenic	19	8989284	9019195	29912	1	ENSMUSG00000069833	ENSMUST00000092956	Ahnak	-7473	8981185	23	18.2969	8.50394	15.3804
19	8990505	8991673	1169	*	1169	8990705	Promoter (1-2kb)	19	8989284	9076919	87636	1	ENSMUSG00000069833	ENSMUST00000092955	Ahnak	1221	8990705	22	18.3729	8.84043	15.4363
19	8989593	8989940	348	*	348	8989744	Promoter (<=1kb)	19	8989284	9076919	87636	1	ENSMUSG00000069833	ENSMUST00000092955	Ahnak	309	8989744	15	10.7003	6.14987	8.14965
11	57192977	57193277	301	*	301	57192990	Intron (ENSMUST00000036315/ENSMUSG00000020524, intron 4 of 15)	11	57176518	57189793	13276	1	ENSMUSG00000020524	ENSMUST00000173531	Gria1	16459	57192990	8	3.48221	2.90971	1.64018
11	85310719	85311126	408	*	408	85310895	Promoter (<=1kb)	11	85311244	85347066	35823	1	ENSMUSG00000020525	ENSMUST00000020835	Ppm1d	-118	85310895	23	17.6223	8.12366	14.7215
11	85331567	85331910	344	*	344	85331845	Intron (ENSMUST00000020835/ENSMUSG00000020525, intron 2 of 5)	11	85312164	85337203	25040	1	ENSMUSG00000020525	ENSMUST00000127717	Ppm1d	19403	85331845	8	4.33971	3.4593	2.30422
11	84915324	84915831	508	*	508	84915595	Promoter (<=1kb)	11	84911505	84916305	4801	2	ENSMUSG00000020526	ENSMUST00000127838	Znhit3	474	84915595	11	6.86451	4.6124	4.57287
11	61750408	61750662	255	*	255	61750544	Intron (ENSMUST00000168115/ENSMUSG00000020528, intron 4 of 10)	11	61729654	61762012	32359	2	ENSMUSG00000020528	ENSMUST00000151966	Prpsap2	11350	61750544	10	5.74122	4.07543	3.57748
9	119339987	119341126	1140	*	1140	119340877	Promoter (<=1kb)	9	119335934	119340041	4108	2	ENSMUSG00000032508	ENSMUST00000035092	Myd88	0	119340877	26	12.5071	5.00254	9.87001
9	114045291	114046429	1139	*	1139	114045983	Promoter (<=1kb)	9	114003442	114046191	42750	2	ENSMUSG00000032507	ENSMUST00000141832	Fbxl2	0	114045983	12	7.77809	4.99677	5.41629
9	114027973	114028338	366	*	366	114028039	Promoter (1-2kb)	9	113989394	114026774	37381	2	ENSMUSG00000032507	ENSMUST00000127352	Fbxl2	-1199	114028039	8	4.26696	3.41227	2.29556
15	76666334	76671305	4972	*	4972	76669194	Promoter (<=1kb)	15	76668225	76669948	1724	2	ENSMUSG00000033837	ENSMUST00000037824	Foxh1	0	76669194	56	61.1169	19.4338	56.8134
7	45093045	45093540	496	*	496	45093378	Promoter (<=1kb)	7	45082913	45092221	9309	2	ENSMUSG00000019539	ENSMUST00000211352	Rcn3	-824	45093378	15	10.7003	6.14987	8.14965
7	45080147	45080472	326	*	326	45080243	Downstream (2-3kb)	7	45083088	45083878	791	2	ENSMUSG00000019539	ENSMUST00000210615	Rcn3	3406	45080243	11	6.18976	4.19704	3.96547
2	164074151	164075021	871	*	871	164074254	Promoter (<=1kb)	2	164074138	164155524	81387	1	ENSMUSG00000018209	ENSMUST00000018353	Stk4	13	164074254	17	10.4943	5.59664	7.97344
2	164101552	164101852	301	*	301	164101649	Promoter (1-2kb)	2	164099720	164118369	18650	1	ENSMUSG00000018209	ENSMUST00000137866	Stk4	1832	164101649	18	13.8576	7.30296	11.1294
2	164078518	164078773	256	*	256	164078673	Promoter (2-3kb)	2	164081597	164096857	15261	1	ENSMUSG00000018209	ENSMUST00000153319	Stk4	-2824	164078673	11	4.99753	3.48541	2.92052
9	111731758	111732176	419	*	419	111731906	Distal Intergenic	9	111561437	111690348	128912	2	ENSMUSG00000032502	ENSMUST00000035083	Stac	-41410	111731906	14	9.69795	5.7655	7.20635
9	111725837	111726179	343	*	343	111726031	Distal Intergenic	9	111561437	111690348	128912	2	ENSMUSG00000032502	ENSMUST00000035083	Stac	-35489	111726031	12	5.69314	3.75455	3.53419
15	59647254	59648145	892	*	892	59647730	Promoter (<=1kb)	15	59648350	59657099	8750	1	ENSMUSG00000032501	ENSMUST00000067543	Trib1	-205	59647730	30	25.303	10.2676	22.0916
15	59648493	59648782	290	*	290	59648659	Promoter (<=1kb)	15	59648653	59653689	5037	1	ENSMUSG00000032501	ENSMUST00000118228	Trib1	0	59648659	12	6.18995	4.04202	3.96547
9	111486992	111487349	358	*	358	111487180	Intron (ENSMUST00000111879/ENSMUSG00000032500, intron 4 of 4)	9	111439081	111489118	50038	1	ENSMUSG00000032500	ENSMUST00000111879	Dclk3	47911	111487180	18	10.7196	5.51857	8.16414
19	4153655	4153985	331	*	331	4153700	Promoter (<=1kb)	19	4154606	4156751	2146	1	ENSMUSG00000045826	ENSMUST00000061086	Ptprcap	-621	4153700	16	6.86744	3.84608	4.57429
11	69623480	69623770	291	*	291	69623603	Promoter (1-2kb)	11	69622052	69623870	1819	1	ENSMUSG00000069835	ENSMUST00000092969	Sat2	1428	69623603	13	8.3259	5.14002	5.94426
14	55681255	55681744	490	*	490	55681533	Promoter (<=1kb)	14	55680814	55681719	906	2	ENSMUSG00000007589	ENSMUST00000228683	Tinf2	0	55681533	12	7.77809	4.99677	5.41629
2	164805100	164806704	1605	*	1605	164805648	Promoter (<=1kb)	2	164805098	164822130	17033	1	ENSMUSG00000045822	ENSMUST00000052107	Zswim3	2	164805648	31	25.293	9.94958	22.0816
2	164807627	164808245	619	*	619	164808092	Promoter (2-3kb)	2	164805098	164822130	17033	1	ENSMUSG00000045822	ENSMUST00000052107	Zswim3	2529	164808092	9	4.92376	3.70494	2.85307
2	164812496	164813277	782	*	782	164813038	Intron (ENSMUST00000052107/ENSMUSG00000045822, intron 1 of 1)	2	164805098	164822130	17033	1	ENSMUSG00000045822	ENSMUST00000052107	Zswim3	7398	164813038	14	9.69795	5.7655	7.20635
11	84270724	84271822	1099	*	1099	84271625	Intron (ENSMUST00000103201/ENSMUSG00000020532, intron 25 of 55)	11	84280455	84311401	30947	1	ENSMUSG00000020532	ENSMUST00000183887	Acaca	-8633	84271625	14	9.69795	5.7655	7.20635
11	84269173	84270445	1273	*	1273	84270333	Exon (ENSMUST00000103201/ENSMUSG00000020532, exon 25 of 56)	11	84280455	84311401	30947	1	ENSMUSG00000020532	ENSMUST00000183887	Acaca	-10010	84270333	11	6.86451	4.6124	4.57287
11	84272874	84273184	311	*	311	84273016	Intron (ENSMUST00000103201/ENSMUSG00000020532, intron 25 of 55)	11	84280455	84311401	30947	1	ENSMUSG00000020532	ENSMUST00000183887	Acaca	-7271	84273016	9	5.14225	3.84367	3.01283
11	84325272	84325593	322	*	322	84325460	Intron (ENSMUST00000103201/ENSMUSG00000020532, intron 41 of 55)	11	84280455	84311401	30947	1	ENSMUSG00000020532	ENSMUST00000183887	Acaca	44817	84325460	11	6.86451	4.6124	4.57287
11	60790901	60791207	307	*	307	60790906	Promoter (1-2kb)	11	60789596	60793173	3578	2	ENSMUSG00000020534	ENSMUST00000135081	Shmt1	1966	60790906	12	3.18424	2.40863	1.35988
11	60809322	60811261	1940	*	1940	60810443	Promoter (<=1kb)	11	60797245	60811091	13847	2	ENSMUSG00000020534	ENSMUST00000173260	Shmt1	0	60810443	25	14.0689	5.84605	11.3376
11	60793823	60794086	264	*	264	60793901	Promoter (<=1kb)	11	60789596	60793173	3578	2	ENSMUSG00000020534	ENSMUST00000135081	Shmt1	-650	60793901	8	4.14637	3.33445	2.18589
11	60796338	60797218	881	*	881	60796936	Promoter (<=1kb)	11	60792949	60797853	4905	2	ENSMUSG00000020534	ENSMUST00000124227	Shmt1	635	60796936	14	4.24226	2.77919	2.27172
11	60808123	60809066	944	*	944	60808588	Promoter (1-2kb)	11	60789144	60807021	17878	2	ENSMUSG00000020534	ENSMUST00000174719	Shmt1	-1102	60808588	19	12.834	6.46602	10.1625
11	60811519	60812125	607	*	607	60811805	Promoter (<=1kb)	11	60804345	60811718	7374	2	ENSMUSG00000020534	ENSMUST00000172659	Shmt1	0	60811805	17	11.3703	6.09274	8.79389
11	60787103	60787443	341	*	341	60787165	3' UTR	11	60789596	60793173	3578	2	ENSMUSG00000020534	ENSMUST00000135081	Shmt1	5730	60787165	11	6.4344	4.34679	4.20224
11	60802288	60802611	324	*	324	60802432	Promoter (<=1kb)	11	60798652	60802670	4019	2	ENSMUSG00000020534	ENSMUST00000173698	Shmt1	59	60802432	10	5.98495	4.22803	3.76782
14	25844903	25845441	539	*	539	25845083	Promoter (2-3kb)	14	25842183	25886804	44622	1	ENSMUSG00000021866	ENSMUST00000133547	Anxa11	2720	25845083	17	11.3703	6.09274	8.79389
14	25846490	25846773	284	*	284	25846651	Intron (ENSMUST00000022416/ENSMUSG00000021866, intron 1 of 14)	14	25842183	25886804	44622	1	ENSMUSG00000021866	ENSMUST00000133547	Anxa11	4307	25846651	12	5.73035	3.77587	3.56709
14	25844397	25844648	252	*	252	25844453	Promoter (2-3kb)	14	25842183	25886804	44622	1	ENSMUSG00000021866	ENSMUST00000133547	Anxa11	2214	25844453	10	5.98495	4.22803	3.76782
14	25840396	25842807	2412	*	2412	25842406	Promoter (<=1kb)	14	25842156	25886804	44649	1	ENSMUSG00000021866	ENSMUST00000022416	Anxa11	0	25842406	33	25.5328	9.48241	22.319
14	25852731	25854189	1459	*	1459	25853120	Intron (ENSMUST00000022416/ENSMUSG00000021866, intron 1 of 14)	14	25842183	25886804	44622	1	ENSMUSG00000021866	ENSMUST00000133547	Anxa11	10548	25853120	12	7.77809	4.99677	5.41629
14	25850270	25850963	694	*	694	25850819	Intron (ENSMUST00000022416/ENSMUSG00000021866, intron 1 of 14)	14	25842183	25886804	44622	1	ENSMUSG00000021866	ENSMUST00000133547	Anxa11	8087	25850819	10	5.98495	4.22803	3.76782
14	25843225	25843958	734	*	734	25843759	Promoter (1-2kb)	14	25842183	25886804	44622	1	ENSMUSG00000021866	ENSMUST00000133547	Anxa11	1042	25843759	15	10.7003	6.14987	8.14965
14	25855646	25856019	374	*	374	25855763	Intron (ENSMUST00000022416/ENSMUSG00000021866, intron 1 of 14)	14	25842183	25886804	44622	1	ENSMUSG00000021866	ENSMUST00000133547	Anxa11	13463	25855763	9	5.14225	3.84367	3.01283
14	25847647	25848325	679	*	679	25848147	Intron (ENSMUST00000022416/ENSMUSG00000021866, intron 1 of 14)	14	25842183	25886804	44622	1	ENSMUSG00000021866	ENSMUST00000133547	Anxa11	5464	25848147	15	10.7003	6.14987	8.14965
11	60703428	60703953	526	*	526	60703465	Promoter (<=1kb)	11	60704197	60706069	1873	1	ENSMUSG00000020536	ENSMUST00000128749	Llgl1	-244	60703465	13	4.83902	3.16736	2.77692
11	60698373	60699608	1236	*	1236	60699209	Promoter (<=1kb)	11	60699723	60714186	14464	1	ENSMUSG00000020536	ENSMUST00000052346	Llgl1	-115	60699209	31	29.5478	12.2997	26.1729
11	60453848	60454152	305	*	305	60454057	Promoter (<=1kb)	11	60454591	60461853	7263	1	ENSMUSG00000020537	ENSMUST00000138713	Drg2	-439	60454057	7	3.58128	3.07493	1.66661
11	60461705	60462004	300	*	300	60461756	Promoter (<=1kb)	11	60461507	60463046	1540	1	ENSMUSG00000020537	ENSMUST00000155731	Drg2	198	60461756	10	5.83169	4.13198	3.66579
11	60456844	60457138	295	*	295	60456978	Promoter (2-3kb)	11	60454624	60462651	8028	1	ENSMUSG00000020537	ENSMUST00000147745	Drg2	2220	60456978	10	5.98495	4.22803	3.76782
11	60209532	60210997	1466	*	1466	60210719	Promoter (<=1kb)	11	60200463	60210465	10003	2	ENSMUSG00000020538	ENSMUST00000144942	Srebf1	0	60210719	30	26.264	10.7959	23.0144
11	60207605	60208178	574	*	574	60207916	Promoter (<=1kb)	11	60199089	60207188	8100	2	ENSMUSG00000020538	ENSMUST00000134660	Srebf1	-417	60207916	8	3.69723	3.04637	1.75617
11	60219355	60220578	1224	*	1224	60220550	Promoter (<=1kb)	11	60199089	60220604	21516	2	ENSMUSG00000020538	ENSMUST00000020846	Srebf1	26	60220550	13	5.75183	3.65361	3.58767
11	60223302	60223645	344	*	344	60223550	Promoter (<=1kb)	11	60206950	60222581	15632	2	ENSMUSG00000020538	ENSMUST00000136215	Srebf1	-721	60223550	10	5.92451	4.19012	3.75682
11	60208979	60209263	285	*	285	60209085	Promoter (1-2kb)	11	60205959	60210392	4434	2	ENSMUSG00000020538	ENSMUST00000147967	Srebf1	1129	60209085	11	3.6282	2.71488	1.70628
9	120110453	120111829	1377	*	1377	120111223	Promoter (<=1kb)	9	120110424	120123651	13228	1	ENSMUSG00000032519	ENSMUST00000144768	Slc25a38	29	120111223	23	17.6223	8.12366	14.7215
9	120127984	120131581	3598	*	3598	120128246	Promoter (<=1kb)	9	120128806	120130374	1569	1	ENSMUSG00000032518	ENSMUST00000215568	Rpsa	0	120128246	37	22.1355	7.04062	19.042
9	120125836	120127462	1627	*	1627	120127118	Promoter (<=1kb)	9	120127689	120132369	4681	1	ENSMUSG00000032518	ENSMUST00000035105	Rpsa	-227	120127118	30	27.2185	11.3303	23.9291
9	120148935	120150254	1320	*	1320	120149905	Promoter (<=1kb)	9	120149707	120169378	19672	1	ENSMUSG00000032517	ENSMUST00000068698	Mobp	0	120149905	29	26.959	11.531	23.6749
9	120163686	120164380	695	*	695	120163815	Intron (ENSMUST00000068698/ENSMUSG00000032517, intron 2 of 3)	9	120173029	120179667	6639	1	ENSMUSG00000032517	ENSMUST00000214008	Mobp	-8649	120163815	15	9.41173	5.38726	6.96125
9	120153372	120154678	1307	*	1307	120153438	Promoter (<=1kb)	9	120153045	120173213	20169	1	ENSMUSG00000032517	ENSMUST00000214943	Mobp	327	120153438	14	9.69795	5.7655	7.20635
9	120155818	120156137	320	*	320	120155862	Promoter (2-3kb)	9	120153045	120173213	20169	1	ENSMUSG00000032517	ENSMUST00000214943	Mobp	2773	120155862	7	3.58128	3.07493	1.66661
9	120150596	120153053	2458	*	2458	120152833	Promoter (<=1kb)	9	120153045	120173213	20169	1	ENSMUSG00000032517	ENSMUST00000214943	Mobp	0	120152833	32	30.8623	12.6841	27.4443
9	119983981	119986670	2690	*	2690	119984450	Promoter (<=1kb)	9	119971163	119984443	13281	2	ENSMUSG00000032515	ENSMUST00000035101	Csrnp1	0	119984450	64	69.3992	20.2101	64.9002
9	119973221	119974710	1490	*	1490	119974519	Promoter (2-3kb)	9	119971165	119977335	6171	2	ENSMUSG00000032515	ENSMUST00000215916	Csrnp1	2625	119974519	18	12.3605	6.43123	9.72757
9	119980575	119983521	2947	*	2947	119981284	Promoter (<=1kb)	9	119972081	119983023	10943	2	ENSMUSG00000032515	ENSMUST00000214058	Csrnp1	0	119981284	39	18.4821	5.441	15.5439
9	119979893	119980282	390	*	390	119980022	Promoter (2-3kb)	9	119971165	119977335	6171	2	ENSMUSG00000032515	ENSMUST00000215916	Csrnp1	-2558	119980022	18	12.3478	6.424	9.71907
9	119970409	119971305	897	*	897	119971174	3' UTR	9	119971165	119977335	6171	2	ENSMUSG00000032515	ENSMUST00000215916	Csrnp1	6030	119971174	12	5.93373	3.89299	3.76356
9	119972454	119972795	342	*	342	119972559	Exon (ENSMUST00000035101/ENSMUSG00000032515, exon 5 of 5)	9	119971165	119977335	6171	2	ENSMUSG00000032515	ENSMUST00000215916	Csrnp1	4540	119972559	14	8.54417	5.07728	6.1517
9	119976341	119979590	3250	*	3250	119978784	Promoter (<=1kb)	9	119971165	119977335	6171	2	ENSMUSG00000032515	ENSMUST00000215916	Csrnp1	0	119978784	18	8.79939	4.52252	6.3689
7	6998389	6998698	310	*	310	6998527	Promoter (2-3kb)	7	6995669	7003088	7420	1	ENSMUSG00000070837	ENSMUST00000207660	Aurkc	2720	6998527	10	4.29827	3.19496	2.30422
1	4783765	4786176	2412	*	2412	4785486	Promoter (<=1kb)	1	4773206	4785710	12505	2	ENSMUSG00000033845	ENSMUST00000130201	Mrpl15	0	4785486	35	31.9198	12.1855	28.4756
9	119505677	119505975	299	*	299	119505900	Intron (ENSMUST00000065196/ENSMUSG00000032511, intron 19 of 26)	9	119483408	119562678	79271	2	ENSMUSG00000032511	ENSMUST00000065196	Scn5a	56703	119505900	8	3.69723	3.04637	1.75617
9	119581127	119581508	382	*	382	119581250	Promoter (2-3kb)	9	119484324	119579016	94693	2	ENSMUSG00000032511	ENSMUST00000120420	Scn5a	-2111	119581250	10	5.8933	4.17056	3.72619
17	28317347	28317707	361	*	361	28317596	Promoter (<=1kb)	17	28317506	28318935	1430	1	ENSMUSG00000007570	ENSMUST00000140404	Fance	0	28317596	11	5.96728	4.06183	3.76782
17	28311725	28311993	269	*	269	28311903	Promoter (1-2kb)	17	28313530	28326567	13038	1	ENSMUSG00000007570	ENSMUST00000114803	Fance	-1537	28311903	8	4.33971	3.4593	2.30422
17	28313042	28313301	260	*	260	28313118	Promoter (<=1kb)	17	28313530	28326567	13038	1	ENSMUSG00000007570	ENSMUST00000114803	Fance	-229	28313118	24	20.7443	9.60916	17.7035
17	28312264	28312682	419	*	419	28312611	Promoter (<=1kb)	17	28313530	28326567	13038	1	ENSMUSG00000007570	ENSMUST00000114803	Fance	-848	28312611	11	6.86451	4.6124	4.57287
17	84188168	84189606	1439	*	1439	84188382	Promoter (<=1kb)	17	84183931	84187947	4017	2	ENSMUSG00000045817	ENSMUST00000060366	Zfp36l2	-221	84188382	23	15.9079	7.18705	13.0977
17	84182971	84183682	712	*	712	84183457	Downstream (<1kb)	17	84183931	84187947	4017	2	ENSMUSG00000045817	ENSMUST00000060366	Zfp36l2	4265	84183457	19	14.9559	7.68733	12.1742
11	84847389	84848019	631	*	631	84847966	Intron (ENSMUST00000172405/ENSMUSG00000020530, intron 6 of 13)	11	84836421	84837984	1564	2	ENSMUSG00000020530	ENSMUST00000168267	Ggnbp2	-9405	84847966	12	7.77809	4.99677	5.41629
11	84870474	84872574	2101	*	2101	84871133	Promoter (<=1kb)	11	84832361	84870738	38378	2	ENSMUSG00000020530	ENSMUST00000172405	Ggnbp2	0	84871133	31	29.5478	12.2997	26.1729
11	84842767	84843045	279	*	279	84842929	Intron (ENSMUST00000172405/ENSMUSG00000020530, intron 6 of 13)	11	84836421	84837984	1564	2	ENSMUSG00000020530	ENSMUST00000168267	Ggnbp2	-4783	84842929	15	10.7003	6.14987	8.14965
11	84846299	84846782	484	*	484	84846630	Intron (ENSMUST00000172405/ENSMUSG00000020530, intron 6 of 13)	11	84836421	84837984	1564	2	ENSMUSG00000020530	ENSMUST00000168267	Ggnbp2	-8315	84846630	24	20.7443	9.60916	17.7035
11	84844675	84845698	1024	*	1024	84845544	Intron (ENSMUST00000172405/ENSMUSG00000020530, intron 6 of 13)	11	84836421	84837984	1564	2	ENSMUSG00000020530	ENSMUST00000168267	Ggnbp2	-6691	84845544	15	10.7003	6.14987	8.14965
11	84838094	84838453	360	*	360	84838275	Promoter (<=1kb)	11	84836421	84837984	1564	2	ENSMUSG00000020530	ENSMUST00000168267	Ggnbp2	-110	84838275	11	6.86451	4.6124	4.57287
11	84867703	84869841	2139	*	2139	84869616	Promoter (<=1kb)	11	84832806	84870202	37397	2	ENSMUSG00000020530	ENSMUST00000154915	Ggnbp2	361	84869616	33	26.3108	9.87534	23.058
14	45317715	45317973	259	*	259	45317912	Promoter (<=1kb)	14	45283087	45318572	35486	2	ENSMUSG00000021831	ENSMUST00000022378	Ero1a	599	45317912	11	5.96728	4.06183	3.76782
15	52037495	52037892	398	*	398	52037543	Promoter (2-3kb)	15	52040107	52045722	5616	1	ENSMUSG00000068522	ENSMUST00000090025	Aard	-2215	52037543	8	4.33971	3.4593	2.30422
14	45329865	45330473	609	*	609	45330152	Promoter (<=1kb)	14	45329861	45340851	10991	1	ENSMUSG00000021832	ENSMUST00000228479	Psmc6	4	45330152	28	25.6856	11.1466	22.453
14	45329276	45329600	325	*	325	45329555	Promoter (<=1kb)	14	45329788	45349705	19918	1	ENSMUSG00000021832	ENSMUST00000022380	Psmc6	-188	45329555	15	9.46075	5.41577	7.00216
3	146500116	146502111	1996	*	1996	146500364	Promoter (<=1kb)	3	146500109	146505548	5440	1	ENSMUSG00000068523	ENSMUST00000119130	Gng5	7	146500364	38	39.009	14.9903	35.3254
14	46390944	46391234	291	*	291	46391066	Promoter (<=1kb)	14	46383520	46390669	7150	2	ENSMUSG00000021835	ENSMUST00000074077	Bmp4	-275	46391066	10	5.98495	4.22803	3.76782
14	46385844	46386168	325	*	325	46385940	Promoter (1-2kb)	14	46385986	46387304	1319	2	ENSMUSG00000021835	ENSMUST00000226759	Bmp4	1136	46385940	12	7.77809	4.99677	5.41629
15	76683016	76684697	1682	*	1682	76684108	Intron (ENSMUST00000037551/ENSMUSG00000033819, intron 1 of 10)	15	76689181	76690356	1176	1	ENSMUSG00000033819	ENSMUST00000138951	Ppp1r16a	-4484	76684108	23	15.4994	6.97083	12.6984
15	76675282	76675794	513	*	513	76675683	Intron (ENSMUST00000037551/ENSMUSG00000033819, intron 1 of 10)	15	76671647	76694919	23273	1	ENSMUSG00000033819	ENSMUST00000135388	Ppp1r16a	3635	76675683	10	5.98495	4.22803	3.76782
15	76671871	76673220	1350	*	1350	76672246	Promoter (<=1kb)	15	76671647	76694919	23273	1	ENSMUSG00000033819	ENSMUST00000135388	Ppp1r16a	224	76672246	26	20.9974	9.13911	17.9478
15	76676236	76676529	294	*	294	76676241	Intron (ENSMUST00000037551/ENSMUSG00000033819, intron 1 of 10)	15	76671647	76694919	23273	1	ENSMUSG00000033819	ENSMUST00000135388	Ppp1r16a	4589	76676241	12	7.77809	4.99677	5.41629
5	138166576	138173299	6724	*	6724	138171541	Promoter (<=1kb)	5	138172002	138180429	8428	1	ENSMUSG00000019518	ENSMUST00000019662	Ap4m1	0	138171541	54	55.04	17.1008	50.8996
1	4855770	4862002	6233	*	6233	4857402	Promoter (<=1kb)	1	4857814	4897905	40092	1	ENSMUSG00000033813	ENSMUST00000081551	Tcea1	0	4857402	67	71.0619	19.7507	66.5203
1	4848334	4849214	881	*	881	4848688	3' UTR	1	4857814	4897905	40092	1	ENSMUSG00000033813	ENSMUST00000081551	Tcea1	-8600	4848688	10	5.17291	3.72334	3.03627
1	4863977	4864691	715	*	715	4864285	Intron (ENSMUST00000155020/ENSMUSG00000104217, intron 7 of 9)	1	4858038	4897909	39872	1	ENSMUSG00000033813	ENSMUST00000165720	Tcea1	5939	4864285	19	14.3683	7.34289	11.6286
1	4853472	4855404	1933	*	1933	4855172	Promoter (2-3kb)	1	4857814	4897905	40092	1	ENSMUSG00000033813	ENSMUST00000081551	Tcea1	-2410	4855172	24	13.2642	5.656	10.5826
1	4865759	4866140	382	*	382	4865957	Intron (ENSMUST00000155020/ENSMUSG00000104217, intron 7 of 9)	1	4858038	4897909	39872	1	ENSMUSG00000033813	ENSMUST00000165720	Tcea1	7721	4865957	10	5.98495	4.22803	3.76782
1	4851382	4851819	438	*	438	4851673	Intron (ENSMUST00000155020/ENSMUSG00000104217, intron 7 of 9)	1	4857814	4897905	40092	1	ENSMUSG00000033813	ENSMUST00000081551	Tcea1	-5995	4851673	12	7.77809	4.99677	5.41629
1	4849968	4851115	1148	*	1148	4850162	Intron (ENSMUST00000155020/ENSMUSG00000104217, intron 7 of 9)	1	4857814	4897905	40092	1	ENSMUSG00000033813	ENSMUST00000081551	Tcea1	-6699	4850162	17	12.7815	6.9186	10.1128
1	4852272	4853185	914	*	914	4852368	Intron (ENSMUST00000155020/ENSMUSG00000104217, intron 7 of 9)	1	4857814	4897905	40092	1	ENSMUSG00000033813	ENSMUST00000081551	Tcea1	-4629	4852368	20	16.0751	8.0717	13.239
11	102215751	102216403	653	*	653	102215977	Promoter (2-3kb)	11	102206628	102218928	12301	2	ENSMUSG00000008855	ENSMUST00000131254	Hdac5	2525	102215977	13	5.58135	3.56098	3.42824
11	102225841	102226307	467	*	467	102225923	Intron (ENSMUST00000107151/ENSMUSG00000008855, intron 1 of 24)	11	102195744	102230124	34381	2	ENSMUSG00000008855	ENSMUST00000008999	Hdac5	3817	102225923	16	11.2363	6.24146	8.66667
11	102216737	102217003	267	*	267	102216903	Promoter (1-2kb)	11	102206628	102218928	12301	2	ENSMUSG00000008855	ENSMUST00000131254	Hdac5	1925	102216903	10	5.51073	3.93195	3.36149
11	86544543	86545208	666	*	666	86545088	Promoter (<=1kb)	11	86544991	86567359	22369	1	ENSMUSG00000020513	ENSMUST00000167178	Tubd1	0	86545088	20	16.0751	8.0717	13.239
16	19577984	19578326	343	*	343	19578063	Distal Intergenic	16	19564889	19571809	6921	2	ENSMUSG00000068535	ENSMUST00000215476	Olfr169	-6175	19578063	7	3.58128	3.07493	1.66661
11	58171740	58172399	660	*	660	58171913	Promoter (<=1kb)	11	58171689	58177284	5596	1	ENSMUSG00000020514	ENSMUST00000140997	Mrpl22	51	58171913	25	19.3248	8.50742	16.3608
11	58177317	58177605	289	*	289	58177399	Intron (ENSMUST00000020820/ENSMUSG00000020514, intron 6 of 6)	11	58171689	58177284	5596	1	ENSMUSG00000020514	ENSMUST00000140997	Mrpl22	5628	58177399	12	7.48369	4.81642	5.16837
11	58118264	58118562	299	*	299	58118295	3' UTR	11	58114027	58117258	3232	1	ENSMUSG00000020515	ENSMUST00000133923	Cnot8	4237	58118295	10	5.98495	4.22803	3.76782
11	58101360	58101811	452	*	452	58101567	Promoter (2-3kb)	11	58104153	58118594	14442	1	ENSMUSG00000020515	ENSMUST00000020822	Cnot8	-2342	58101567	15	10.7003	6.14987	8.14965
11	58105907	58106498	592	*	592	58106105	Promoter (1-2kb)	11	58104366	58111369	7004	1	ENSMUSG00000020515	ENSMUST00000134896	Cnot8	1541	58106105	16	11.7286	6.53423	9.11545
11	58109725	58110792	1068	*	1068	58110581	Exon (ENSMUST00000020822/ENSMUSG00000020515, exon 2 of 7)	11	58114027	58117258	3232	1	ENSMUSG00000020515	ENSMUST00000133923	Cnot8	-3235	58110581	19	14.9559	7.68733	12.1742
11	58102536	58105638	3103	*	3103	58104234	Promoter (<=1kb)	11	58104153	58118594	14442	1	ENSMUSG00000020515	ENSMUST00000020822	Cnot8	0	58104234	83	78.467	17.1126	73.7433
11	58112338	58113079	742	*	742	58112727	Promoter (<=1kb)	11	58114027	58117258	3232	1	ENSMUSG00000020515	ENSMUST00000133923	Cnot8	-948	58112727	11	6.86451	4.6124	4.57287
11	58116170	58116446	277	*	277	58116327	Promoter (2-3kb)	11	58114027	58117258	3232	1	ENSMUSG00000020515	ENSMUST00000133923	Cnot8	2143	58116327	11	3.6282	2.71488	1.70628
11	86538407	86538673	267	*	267	86538513	Intron (ENSMUST00000154617/ENSMUSG00000020516, intron 1 of 14)	11	86519644	86532840	13197	2	ENSMUSG00000020516	ENSMUST00000151748	Rps6kb1	-5567	86538513	15	10.7003	6.14987	8.14965
11	86540055	86540405	351	*	351	86540094	Intron (ENSMUST00000154617/ENSMUSG00000020516, intron 1 of 14)	11	86532772	86544765	11994	2	ENSMUSG00000020516	ENSMUST00000138810	Rps6kb1	4360	86540094	9	4.41515	3.38486	2.36828
14	48660214	48660650	437	*	437	48660428	Promoter (1-2kb)	14	48658916	48661932	3017	2	ENSMUSG00000021848	ENSMUST00000135279	Otx2	1282	48660428	13	8.72327	5.38113	6.29355
14	48659022	48659434	413	*	413	48659115	Promoter (2-3kb)	14	48658916	48661932	3017	2	ENSMUSG00000021848	ENSMUST00000135279	Otx2	2498	48659115	7	3.58128	3.07493	1.66661
14	48665095	48665391	297	*	297	48665205	Promoter (<=1kb)	14	48657679	48665106	7428	2	ENSMUSG00000021848	ENSMUST00000118578	Otx2	0	48665205	10	5.98495	4.22803	3.76782
14	48657997	48658744	748	*	748	48658233	3' UTR	14	48658916	48661932	3017	2	ENSMUSG00000021848	ENSMUST00000135279	Otx2	3188	48658233	11	6.86451	4.6124	4.57287
14	48661857	48662729	873	*	873	48662509	Promoter (<=1kb)	14	48658916	48661932	3017	2	ENSMUSG00000021848	ENSMUST00000135279	Otx2	0	48662509	18	13.8576	7.30296	11.1294
11	57810328	57810745	418	*	418	57810560	Distal Intergenic	11	57801637	57810217	8581	1	ENSMUSG00000020519	ENSMUST00000020826	Sap30l	8691	57810560	12	6.97491	4.50797	4.68056
11	57812938	57813437	500	*	500	57813243	Distal Intergenic	11	57801637	57810217	8581	1	ENSMUSG00000020519	ENSMUST00000020826	Sap30l	11301	57813243	16	10.3508	5.72396	7.83775
3	20126749	20127079	331	*	331	20126904	Intron (ENSMUST00000118015/ENSMUSG00000019528, intron 5 of 6)	3	20122556	20123543	988	2	ENSMUSG00000019528	ENSMUST00000135475	Gyg	-3206	20126904	9	5.14225	3.84367	3.01283
6	48973685	48974020	336	*	336	48973849	Promoter (<=1kb)	6	48974963	48978745	3783	1	ENSMUSG00000068536	ENSMUST00000184917	Aoc1l1	-943	48973849	11	6.46609	4.36626	4.23162
14	47296906	47297555	650	*	650	47297056	Promoter (<=1kb)	14	47298266	47301370	3105	1	ENSMUSG00000021840	ENSMUST00000227941	Mapk1ip1l	-711	47297056	11	6.86451	4.6124	4.57287
14	47298901	47300238	1338	*	1338	47299477	Promoter (<=1kb)	14	47298771	47310814	12044	1	ENSMUSG00000021840	ENSMUST00000227554	Mapk1ip1l	130	47299477	19	14.9559	7.68733	12.1742
14	47297913	47298503	591	*	591	47298318	Promoter (<=1kb)	14	47298266	47301370	3105	1	ENSMUSG00000021840	ENSMUST00000227941	Mapk1ip1l	0	47298318	14	8.54417	5.07728	6.1517
14	20347542	20348041	500	*	500	20347878	Promoter (<=1kb)	14	20334799	20348050	13252	2	ENSMUSG00000021810	ENSMUST00000225487	Ecd	9	20347878	17	7.59381	4.07232	5.27423
14	20338170	20338481	312	*	312	20338341	3' UTR	14	20334799	20348050	13252	2	ENSMUSG00000021810	ENSMUST00000225487	Ecd	9569	20338341	12	4.89509	3.30662	2.82675
14	20389105	20389548	444	*	444	20389169	Promoter (<=1kb)	14	20384638	20388910	4273	2	ENSMUSG00000021811	ENSMUST00000022345	Dnajc9	-195	20389169	13	4.22149	2.8521	2.25455
14	20387400	20387711	312	*	312	20387650	Promoter (<=1kb)	14	20385230	20388401	3172	2	ENSMUSG00000021811	ENSMUST00000223889	Dnajc9	690	20387650	8	4.33971	3.4593	2.30422
14	20479068	20479855	788	*	788	20479521	Promoter (<=1kb)	14	20458792	20479908	21117	2	ENSMUSG00000021814	ENSMUST00000224410	Anxa7	53	20479521	19	14.9559	7.68733	12.1742
14	20478266	20478763	498	*	498	20478576	Promoter (1-2kb)	14	20458792	20479908	21117	2	ENSMUSG00000021814	ENSMUST00000224410	Anxa7	1145	20478576	12	7.41229	4.77288	5.09886
2	81848295	81848803	509	*	509	81848711	Distal Intergenic	2	82053222	82259879	206658	1	ENSMUSG00000070866	ENSMUST00000047527	Zfp804a	-204419	81848711	11	6.86451	4.6124	4.57287
8	114401405	114402196	792	*	792	114401513	Distal Intergenic	8	114418086	114425846	7761	1	ENSMUSG00000008874	ENSMUST00000009018	Clec3a	-15890	114401513	16	9.58153	5.28572	7.12046
8	114399131	114399686	556	*	556	114399200	Distal Intergenic	8	114418086	114425846	7761	1	ENSMUSG00000008874	ENSMUST00000009018	Clec3a	-18400	114399200	11	6.86451	4.6124	4.57287
4	141591367	141591654	288	*	288	141591478	Intron (ENSMUST00000006381/ENSMUSG00000006219, intron 3 of 8)	4	141590050	141596469	6420	2	ENSMUSG00000006219	ENSMUST00000137491	Fblim1	4815	141591478	12	7.77809	4.99677	5.41629
4	141595437	141595997	561	*	561	141595640	Promoter (<=1kb)	4	141590050	141596469	6420	2	ENSMUSG00000006219	ENSMUST00000137491	Fblim1	472	141595640	10	5.98495	4.22803	3.76782
4	141600127	141600538	412	*	412	141600300	Promoter (<=1kb)	4	141589987	141600032	10046	2	ENSMUSG00000006219	ENSMUST00000147785	Fblim1	-95	141600300	12	7.10481	4.58629	4.80374
4	141592169	141592579	411	*	411	141592426	Intron (ENSMUST00000006381/ENSMUSG00000006219, intron 3 of 8)	4	141590050	141596469	6420	2	ENSMUSG00000006219	ENSMUST00000137491	Fblim1	3890	141592426	10	5.80127	4.11296	3.6361
4	141582355	141582642	288	*	288	141582582	Intron (ENSMUST00000006381/ENSMUSG00000006219, intron 7 of 8)	4	141590050	141596469	6420	2	ENSMUSG00000006219	ENSMUST00000137491	Fblim1	13827	141582582	9	3.63524	2.90451	1.70759
4	141570376	141576759	6384	*	6384	141572981	3' UTR	4	141590050	141596469	6420	2	ENSMUSG00000006219	ENSMUST00000137491	Fblim1	19710	141572981	52	42.7839	11.9907	38.9916
4	141596463	141598300	1838	*	1838	141597261	Promoter (<=1kb)	4	141576062	141598224	22163	2	ENSMUSG00000006219	ENSMUST00000006381	Fblim1	0	141597261	20	9.90613	4.75104	7.40585
4	141598783	141599680	898	*	898	141599514	Promoter (<=1kb)	4	141589298	141599835	10538	2	ENSMUSG00000006219	ENSMUST00000141518	Fblim1	155	141599514	30	20.0714	7.60162	17.0655
4	141365912	141366307	396	*	396	141365991	Promoter (1-2kb)	4	141368220	141384175	15956	1	ENSMUSG00000006218	ENSMUST00000006380	Fam131c	-1913	141365991	10	4.08284	3.06784	2.12645
4	141444276	141444561	286	*	286	141444497	Promoter (<=1kb)	4	141444654	141467225	22572	1	ENSMUSG00000006215	ENSMUST00000006377	Zbtb17	-93	141444497	9	5.14225	3.84367	3.01283
4	141441653	141441930	278	*	278	141441815	Promoter (2-3kb)	4	141444654	141467225	22572	1	ENSMUSG00000006215	ENSMUST00000006377	Zbtb17	-2724	141441815	12	7.77809	4.99677	5.41629
4	141405038	141405395	358	*	358	141405203	Promoter (<=1kb)	4	141404353	141405357	1005	2	ENSMUSG00000006216	ENSMUST00000135486	Clcnkb	0	141405203	15	10.7003	6.14987	8.14965
4	141407618	141407881	264	*	264	141407734	Promoter (2-3kb)	4	141404353	141405357	1005	2	ENSMUSG00000006216	ENSMUST00000135486	Clcnkb	-2261	141407734	9	5.14225	3.84367	3.01283
14	20786911	20787421	511	*	511	20787007	Intron (ENSMUST00000100837/ENSMUSG00000021820, intron 2 of 18)	14	20765944	20791158	25215	2	ENSMUSG00000021820	ENSMUST00000224566	Camk2g	3737	20787007	12	7.44785	4.79455	5.13312
14	20772728	20773229	502	*	502	20773110	Intron (ENSMUST00000100837/ENSMUSG00000021820, intron 3 of 18)	14	20760165	20765509	5345	2	ENSMUSG00000021820	ENSMUST00000224245	Camk2g	-7219	20773110	9	5.14225	3.84367	3.01283
14	20784902	20785183	282	*	282	20784970	Intron (ENSMUST00000100837/ENSMUSG00000021820, intron 2 of 18)	14	20765944	20791158	25215	2	ENSMUSG00000021820	ENSMUST00000224566	Camk2g	5975	20784970	8	3.67207	3.03033	1.74035
14	20761428	20761808	381	*	381	20761671	Promoter (2-3kb)	14	20741430	20764252	22823	2	ENSMUSG00000021820	ENSMUST00000225463	Camk2g	2444	20761671	11	6.86451	4.6124	4.57287
16	20610553	20611434	882	*	882	20611174	Promoter (<=1kb)	16	20605451	20610768	5318	2	ENSMUSG00000033809	ENSMUST00000045918	Alg3	0	20611174	34	22.765	7.9184	19.6546
14	20928512	20929063	552	*	552	20928884	Promoter (<=1kb)	14	20929398	20998781	69384	1	ENSMUSG00000021823	ENSMUST00000226113	Vcl	-335	20928884	18	13.8576	7.30296	11.1294
14	21048286	21048905	620	*	620	21048759	Intron (ENSMUST00000154460/ENSMUSG00000021824, intron 1 of 8)	14	21040987	21052077	11091	2	ENSMUSG00000021824	ENSMUST00000148886	Ap3m1	3172	21048759	13	8.72327	5.38113	6.29355
14	21051018	21052957	1940	*	1940	21052349	Promoter (<=1kb)	14	21031442	21052450	21009	2	ENSMUSG00000021824	ENSMUST00000154460	Ap3m1	0	21052349	37	20.6028	6.45618	17.5881
6	48444749	48445101	353	*	353	48444886	Promoter (<=1kb)	6	48436613	48445084	8472	2	ENSMUSG00000068551	ENSMUST00000114559	Zfp467	0	48444886	10	5.98495	4.22803	3.76782
6	48443275	48443945	671	*	671	48443765	Promoter (<=1kb)	6	48427697	48444036	16340	2	ENSMUSG00000068551	ENSMUST00000114566	Zfp467	91	48443765	12	7.63007	4.90594	5.30864
2	120403562	120404998	1437	*	1437	120403947	Promoter (<=1kb)	2	120355312	120404069	48758	2	ENSMUSG00000033808	ENSMUST00000090042	Tmem87a	0	120403947	33	32.1898	13.0685	28.7257
11	62548879	62552298	3420	*	3420	62551342	Promoter (<=1kb)	11	62551171	62553213	2043	1	ENSMUSG00000019505	ENSMUST00000019649	Ubb	0	62551342	104	93.6606	16.4721	88.612
11	62552735	62555521	2787	*	2787	62553568	Promoter (1-2kb)	11	62551676	62552853	1178	1	ENSMUSG00000019505	ENSMUST00000136938	Ubb	1059	62553568	33	26.3108	9.87534	23.058
4	107199033	107199348	316	*	316	107199171	Intron (ENSMUST00000030361/ENSMUSG00000028618, intron 7 of 7)	4	107209180	107218060	8881	1	ENSMUSG00000070877	ENSMUST00000094916	Ldlrad1	-9832	107199171	10	4.29827	3.19496	2.30422
7	130948345	130949624	1280	*	1280	130949497	Intron (ENSMUST00000150717/ENSMUSG00000006205, intron 1 of 3)	7	130943489	130985660	42172	1	ENSMUSG00000006205	ENSMUST00000153290	Htra1	4856	130949497	16	8.95476	4.93767	6.51656
7	46957087	46958397	1311	*	1311	46958201	Promoter (<=1kb)	7	46945231	46958462	13232	2	ENSMUSG00000043262	ENSMUST00000210227	Uevld	65	46958201	23	8.49491	3.76505	6.10894
18	36771597	36771893	297	*	297	36771671	Intron (ENSMUST00000001416/ENSMUSG00000001380, intron 5 of 12)	18	36763671	36766214	2544	2	ENSMUSG00000044595	ENSMUST00000155827	Dnd1	-5383	36771671	11	6.62848	4.4663	4.38514
11	3647472	3649044	1573	*	1573	3648147	Promoter (<=1kb)	11	3639785	3647536	7752	2	ENSMUSG00000056579	ENSMUST00000132077	Tug1	0	3648147	30	28.2465	11.9154	24.9158
17	33404225	33404566	342	*	342	33404277	Distal Intergenic	17	33380179	33394641	14463	2	ENSMUSG00000055240	ENSMUST00000167107	Zfp101	-9584	33404277	8	4.33971	3.4593	2.30422
4	133666100	133666914	815	*	815	133666736	Intron (ENSMUST00000062118/ENSMUSG00000043257, intron 2 of 3)	4	133660387	133672647	12261	2	ENSMUSG00000043257	ENSMUST00000062118	Pigv	5733	133666736	19	13.3099	6.73408	10.6255
4	133691179	133691930	752	*	752	133691777	Exon (ENSMUST00000105897/ENSMUSG00000007880, exon 11 of 20)	4	133668757	133672647	3891	2	ENSMUSG00000043257	ENSMUST00000151837	Pigv	-18532	133691777	13	6.4944	4.06632	4.25584
4	133668674	133669038	365	*	365	133668934	Exon (ENSMUST00000151837/ENSMUSG00000043257, exon 3 of 3)	4	133660387	133672647	12261	2	ENSMUSG00000043257	ENSMUST00000062118	Pigv	3609	133668934	10	3.61781	2.79791	1.69779
4	133693504	133693902	399	*	399	133693583	Exon (ENSMUST00000105897/ENSMUSG00000007880, exon 8 of 20)	4	133668757	133672647	3891	2	ENSMUSG00000043257	ENSMUST00000151837	Pigv	-20857	133693583	8	3.48221	2.90971	1.64018
4	133681477	133681786	310	*	310	133681741	Exon (ENSMUST00000105897/ENSMUSG00000007880, exon 20 of 20)	4	133668757	133672647	3891	2	ENSMUSG00000043257	ENSMUST00000151837	Pigv	-8830	133681741	11	4.23983	3.05227	2.27011
4	133687808	133688572	765	*	765	133688328	Intron (ENSMUST00000105897/ENSMUSG00000007880, intron 12 of 19)	4	133668757	133672647	3891	2	ENSMUSG00000043257	ENSMUST00000151837	Pigv	-15161	133688328	15	10.0208	5.74447	7.51779
4	133677846	133678139	294	*	294	133678060	Downstream (<1kb)	4	133668757	133672647	3891	2	ENSMUSG00000043257	ENSMUST00000151837	Pigv	-5199	133678060	12	6.79548	4.40031	4.54054
4	133690293	133690655	363	*	363	133690335	Exon (ENSMUST00000138473/ENSMUSG00000007880, exon 10 of 10)	4	133668757	133672647	3891	2	ENSMUSG00000043257	ENSMUST00000151837	Pigv	-17646	133690335	13	5.34324	3.43299	3.20329
4	133692335	133692801	467	*	467	133692643	Exon (ENSMUST00000105897/ENSMUSG00000007880, exon 10 of 20)	4	133668757	133672647	3891	2	ENSMUSG00000043257	ENSMUST00000151837	Pigv	-19688	133692643	9	4.89719	3.68812	2.8285
4	133669299	133673416	4118	*	4118	133672898	Promoter (<=1kb)	4	133660387	133672647	12261	2	ENSMUSG00000043257	ENSMUST00000062118	Pigv	0	133672898	60	70.5754	22.7037	66.0445
4	133682330	133683236	907	*	907	133682435	Intron (ENSMUST00000105897/ENSMUSG00000007880, intron 19 of 19)	4	133668757	133672647	3891	2	ENSMUSG00000043257	ENSMUST00000151837	Pigv	-9683	133682435	15	10.3296	5.9279	7.818
4	133684488	133684890	403	*	403	133684520	Exon (ENSMUST00000105897/ENSMUSG00000007880, exon 18 of 20)	4	133668757	133672647	3891	2	ENSMUSG00000043257	ENSMUST00000151837	Pigv	-11841	133684520	9	3.28922	2.69636	1.4613
4	133674543	133677274	2732	*	2732	133676097	Promoter (1-2kb)	4	133668757	133672647	3891	2	ENSMUSG00000043257	ENSMUST00000151837	Pigv	-1896	133676097	19	13.5095	6.84763	10.8174
4	133686347	133686876	530	*	530	133686734	Exon (ENSMUST00000105897/ENSMUSG00000007880, exon 15 of 20)	4	133668757	133672647	3891	2	ENSMUSG00000043257	ENSMUST00000151837	Pigv	-13700	133686734	11	5.96728	4.06183	3.76782
4	133664176	133665833	1658	*	1658	133665252	Exon (ENSMUST00000062118/ENSMUSG00000043257, exon 3 of 4)	4	133660387	133672647	12261	2	ENSMUSG00000043257	ENSMUST00000062118	Pigv	6814	133665252	18	13.8576	7.30296	11.1294
8	105295598	105296257	660	*	660	105296198	Promoter (<=1kb)	8	105289924	105296098	6175	2	ENSMUSG00000043251	ENSMUST00000057855	Exoc3l	0	105296198	13	5.83881	3.70118	3.67287
4	15248673	15249015	343	*	343	15248790	Distal Intergenic	4	15265831	15286753	20923	1	ENSMUSG00000043252	ENSMUST00000062684	Tmem64	-16816	15248790	22	18.3729	8.84043	15.4363
4	15277779	15278415	637	*	637	15278026	Intron (ENSMUST00000062684/ENSMUSG00000043252, intron 1 of 2)	4	15265831	15286753	20923	1	ENSMUSG00000043252	ENSMUST00000062684	Tmem64	11948	15278026	13	8.72327	5.38113	6.29355
4	15251012	15251647	636	*	636	15251123	Distal Intergenic	4	15265831	15286753	20923	1	ENSMUSG00000043252	ENSMUST00000062684	Tmem64	-14184	15251123	10	5.98495	4.22803	3.76782
4	15290694	15290958	265	*	265	15290776	Distal Intergenic	4	15265831	15286753	20923	1	ENSMUSG00000043252	ENSMUST00000062684	Tmem64	24863	15290776	11	4.99753	3.48541	2.92052
4	15232986	15236140	3155	*	3155	15234188	Distal Intergenic	4	15265831	15286753	20923	1	ENSMUSG00000043252	ENSMUST00000062684	Tmem64	-29691	15234188	36	19.7104	6.28628	16.7163
4	15266326	15271373	5048	*	5048	15267219	Promoter (<=1kb)	4	15265831	15286753	20923	1	ENSMUSG00000043252	ENSMUST00000062684	Tmem64	495	15267219	35	34.8822	13.8372	31.3295
4	15246721	15248093	1373	*	1373	15247544	Distal Intergenic	4	15265831	15286753	20923	1	ENSMUSG00000043252	ENSMUST00000062684	Tmem64	-17738	15247544	29	21.7162	8.66436	18.6516
4	15232157	15232468	312	*	312	15232467	Distal Intergenic	4	15265831	15286753	20923	1	ENSMUSG00000043252	ENSMUST00000062684	Tmem64	-33363	15232467	13	7.65514	4.7388	5.32885
4	15272001	15273055	1055	*	1055	15272156	Intron (ENSMUST00000062684/ENSMUSG00000043252, intron 1 of 2)	4	15265831	15286753	20923	1	ENSMUSG00000043252	ENSMUST00000062684	Tmem64	6170	15272156	12	7.77809	4.99677	5.41629
4	15284447	15284814	368	*	368	15284531	3' UTR	4	15265831	15286753	20923	1	ENSMUSG00000043252	ENSMUST00000062684	Tmem64	18616	15284531	13	5.75183	3.65361	3.58767
4	15242872	15243403	532	*	532	15243148	Distal Intergenic	4	15265831	15286753	20923	1	ENSMUSG00000043252	ENSMUST00000062684	Tmem64	-22428	15243148	31	29.5478	12.2997	26.1729
4	15249347	15250718	1372	*	1372	15249844	Distal Intergenic	4	15265831	15286753	20923	1	ENSMUSG00000043252	ENSMUST00000062684	Tmem64	-15113	15249844	26	23.1835	10.3779	20.045
4	15276621	15276872	252	*	252	15276670	Intron (ENSMUST00000062684/ENSMUSG00000043252, intron 1 of 2)	4	15265831	15286753	20923	1	ENSMUSG00000043252	ENSMUST00000062684	Tmem64	10790	15276670	9	4.87085	3.67144	2.80539
4	15243980	15246173	2194	*	2194	15244192	Distal Intergenic	4	15265831	15286753	20923	1	ENSMUSG00000043252	ENSMUST00000062684	Tmem64	-19658	15244192	46	46.5664	15.9088	42.6607
4	15280772	15281485	714	*	714	15281336	Exon (ENSMUST00000062684/ENSMUSG00000043252, exon 2 of 3)	4	15265831	15286753	20923	1	ENSMUSG00000043252	ENSMUST00000062684	Tmem64	14941	15281336	11	4.23983	3.05227	2.27011
4	15280142	15280463	322	*	322	15280370	Intron (ENSMUST00000062684/ENSMUSG00000043252, intron 1 of 2)	4	15265831	15286753	20923	1	ENSMUSG00000043252	ENSMUST00000062684	Tmem64	14311	15280370	15	10.7003	6.14987	8.14965
6	72862536	72862823	288	*	288	72862539	Intron (ENSMUST00000068697/ENSMUSG00000055239, intron 1 of 6)	6	72848236	72858894	10659	2	ENSMUSG00000055239	ENSMUST00000203431	Kcmf1	-3642	72862539	10	3.61781	2.79791	1.69779
6	72833271	72833589	319	*	319	72833346	Distal Intergenic	6	72846370	72849413	3044	2	ENSMUSG00000055239	ENSMUST00000203004	Kcmf1	15824	72833346	13	8.72327	5.38113	6.29355
6	72860856	72861108	253	*	253	72860915	Promoter (1-2kb)	6	72848236	72858894	10659	2	ENSMUSG00000055239	ENSMUST00000203431	Kcmf1	-1962	72860915	14	9.69795	5.7655	7.20635
6	72918536	72918855	320	*	320	72918758	Distal Intergenic	6	72841114	72899979	58866	2	ENSMUSG00000055239	ENSMUST00000068697	Kcmf1	-18557	72918758	11	4.99753	3.48541	2.92052
6	72916736	72917951	1216	*	1216	72916866	Distal Intergenic	6	72841114	72899979	58866	2	ENSMUSG00000055239	ENSMUST00000068697	Kcmf1	-16757	72916866	14	9.69795	5.7655	7.20635
6	72843864	72844506	643	*	643	72844449	Intron (ENSMUST00000068697/ENSMUSG00000055239, intron 6 of 6)	6	72846370	72849413	3044	2	ENSMUSG00000055239	ENSMUST00000203004	Kcmf1	4907	72844449	16	4.31925	2.66691	2.30422
6	72863165	72863566	402	*	402	72863293	Intron (ENSMUST00000068697/ENSMUSG00000055239, intron 1 of 6)	6	72848236	72858894	10659	2	ENSMUSG00000055239	ENSMUST00000203431	Kcmf1	-4271	72863293	11	6.86451	4.6124	4.57287
6	72841892	72843432	1541	*	1541	72842806	3' UTR	6	72846370	72849413	3044	2	ENSMUSG00000055239	ENSMUST00000203004	Kcmf1	5981	72842806	18	13.5767	7.13706	10.8804
6	72900301	72903419	3119	*	3119	72901592	Promoter (<=1kb)	6	72841114	72899979	58866	2	ENSMUSG00000055239	ENSMUST00000068697	Kcmf1	-322	72901592	50	52.012	17.1719	47.9536
6	72924976	72925231	256	*	256	72925031	Distal Intergenic	6	72841114	72899979	58866	2	ENSMUSG00000055239	ENSMUST00000068697	Kcmf1	-24997	72925031	11	6.86451	4.6124	4.57287
6	72838339	72838766	428	*	428	72838669	Downstream (2-3kb)	6	72846370	72849413	3044	2	ENSMUSG00000055239	ENSMUST00000203004	Kcmf1	10647	72838669	9	4.41515	3.38486	2.36828
6	72851930	72852722	793	*	793	72852129	Promoter (2-3kb)	6	72846370	72849413	3044	2	ENSMUSG00000055239	ENSMUST00000203004	Kcmf1	-2517	72852129	17	11.3703	6.09274	8.79389
6	72861485	72861949	465	*	465	72861737	Promoter (2-3kb)	6	72848236	72858894	10659	2	ENSMUSG00000055239	ENSMUST00000203431	Kcmf1	-2591	72861737	12	6.18995	4.04202	3.96547
6	72848853	72849414	562	*	562	72849320	Promoter (<=1kb)	6	72846370	72849413	3044	2	ENSMUSG00000055239	ENSMUST00000203004	Kcmf1	0	72849320	8	4.00838	3.24561	2.05472
6	72856040	72856622	583	*	583	72856156	Promoter (2-3kb)	6	72848236	72858894	10659	2	ENSMUSG00000055239	ENSMUST00000203431	Kcmf1	2272	72856156	16	11.7286	6.53423	9.11545
6	72897935	72898976	1042	*	1042	72898684	Promoter (<=1kb)	6	72849444	72899083	49640	2	ENSMUSG00000055239	ENSMUST00000204708	Kcmf1	107	72898684	19	14.9559	7.68733	12.1742
6	72844912	72845194	283	*	283	72844992	Intron (ENSMUST00000068697/ENSMUSG00000055239, intron 6 of 6)	6	72846370	72849413	3044	2	ENSMUSG00000055239	ENSMUST00000203004	Kcmf1	4219	72844992	11	4.99753	3.48541	2.92052
6	72854646	72855339	694	*	694	72855207	Intron (ENSMUST00000068697/ENSMUSG00000055239, intron 3 of 6)	6	72848236	72858894	10659	2	ENSMUSG00000055239	ENSMUST00000203431	Kcmf1	3555	72855207	14	9.69795	5.7655	7.20635
6	72839167	72839987	821	*	821	72839629	Downstream (1-2kb)	6	72846370	72849413	3044	2	ENSMUSG00000055239	ENSMUST00000203004	Kcmf1	9426	72839629	12	7.34205	4.73011	5.03095
6	72866430	72866876	447	*	447	72866619	Intron (ENSMUST00000068697/ENSMUSG00000055239, intron 1 of 6)	6	72848236	72858894	10659	2	ENSMUSG00000055239	ENSMUST00000203431	Kcmf1	-7536	72866619	13	5.58135	3.56098	3.42824
6	72840477	72841560	1084	*	1084	72841383	3' UTR	6	72846370	72849413	3044	2	ENSMUSG00000055239	ENSMUST00000203004	Kcmf1	7853	72841383	20	11.0479	5.3098	8.48521
5	24722671	24722952	282	*	282	24722787	Exon (ENSMUST00000068693/ENSMUSG00000055235, exon 2 of 6)	5	24712638	24715581	2944	2	ENSMUSG00000055235	ENSMUST00000127320	Wdr86	-7090	24722787	10	5.98495	4.22803	3.76782
11	6024796	6025145	350	*	350	6024823	Intron (ENSMUST00000109813/ENSMUSG00000057897, intron 2 of 20)	11	5990395	6000448	10054	2	ENSMUSG00000057897	ENSMUST00000130427	Camk2b	-24348	6024823	10	3.61781	2.79791	1.69779
11	6000172	6000569	398	*	398	6000456	Promoter (<=1kb)	11	5990395	6000448	10054	2	ENSMUSG00000057897	ENSMUST00000130427	Camk2b	0	6000456	12	7.17127	4.62648	4.8694
11	6059329	6059617	289	*	289	6059434	Intron (ENSMUST00000109813/ENSMUSG00000057897, intron 1 of 20)	11	5971735	6065538	93804	2	ENSMUSG00000057897	ENSMUST00000101585	Camk2b	5921	6059434	12	7.77809	4.99677	5.41629
11	6025446	6025749	304	*	304	6025702	Intron (ENSMUST00000109813/ENSMUSG00000057897, intron 2 of 20)	11	5990395	6000448	10054	2	ENSMUSG00000057897	ENSMUST00000130427	Camk2b	-24998	6025702	8	4.00838	3.24561	2.05472
10	70441353	70444258	2906	*	2906	70442279	Promoter (<=1kb)	10	70440926	70558731	117806	1	ENSMUSG00000043259	ENSMUST00000062883	Fam13c	427	70442279	23	19.5498	9.2248	16.5639
10	70444560	70444834	275	*	275	70444703	Intron (ENSMUST00000218542/ENSMUSG00000043259, intron 2 of 5)	10	70440926	70558731	117806	1	ENSMUSG00000043259	ENSMUST00000062883	Fam13c	3634	70444703	14	9.69795	5.7655	7.20635
10	70439149	70440523	1375	*	1375	70439983	Promoter (<=1kb)	10	70440481	70500635	60155	1	ENSMUSG00000043259	ENSMUST00000218542	Fam13c	0	70439983	19	14.9559	7.68733	12.1742
11	70666751	70667219	469	*	469	70666975	Promoter (1-2kb)	11	70664003	70669218	5216	2	ENSMUSG00000018287	ENSMUST00000137691	Spag7	1999	70666975	14	9.69795	5.7655	7.20635
11	70669001	70671491	2491	*	2491	70669817	Promoter (<=1kb)	11	70663771	70669416	5646	2	ENSMUSG00000018287	ENSMUST00000018431	Spag7	0	70669817	66	75.9011	22.6785	71.2413
11	70667491	70668689	1199	*	1199	70668321	Promoter (<=1kb)	11	70664003	70669218	5216	2	ENSMUSG00000018287	ENSMUST00000137691	Spag7	529	70668321	32	30.8623	12.6841	27.4443
12	30911175	30911557	383	*	383	30911487	Promoter (<=1kb)	12	30904721	30911549	6829	2	ENSMUSG00000044573	ENSMUST00000222791	Acp1	0	30911487	14	8.54417	5.07728	6.1517
11	70524587	70525023	437	*	437	70524743	Promoter (<=1kb)	11	70525367	70526424	1058	1	ENSMUSG00000018286	ENSMUST00000145503	Psmb6	-344	70524743	22	18.3729	8.84043	15.4363
11	70525395	70526503	1109	*	1109	70525600	Promoter (<=1kb)	11	70526110	70527193	1084	1	ENSMUSG00000018286	ENSMUST00000148535	Psmb6	0	70525600	44	41.4663	13.9916	37.7169
2	6071962	6072397	436	*	436	6072099	Distal Intergenic	2	6050427	6055502	5076	1	ENSMUSG00000043241	ENSMUST00000144901	Upf2	21535	6072099	13	8.72327	5.38113	6.29355
2	5959120	5959708	589	*	589	5959455	Intron (ENSMUST00000060092/ENSMUSG00000043241, intron 2 of 21)	2	5951469	6056703	105235	1	ENSMUSG00000043241	ENSMUST00000060092	Upf2	7651	5959455	11	4.99753	3.48541	2.92052
2	5949367	5952038	2672	*	2672	5951262	Promoter (<=1kb)	2	5951469	6056703	105235	1	ENSMUSG00000043241	ENSMUST00000060092	Upf2	0	5951262	59	65.2948	20.3091	60.895
2	5997804	5998089	286	*	286	5997923	Intron (ENSMUST00000060092/ENSMUSG00000043241, intron 8 of 21)	2	6023339	6056698	33360	1	ENSMUSG00000043241	ENSMUST00000128200	Upf2	-25250	5997923	10	5.98495	4.22803	3.76782
2	5958406	5958686	281	*	281	5958607	Intron (ENSMUST00000060092/ENSMUSG00000043241, intron 2 of 21)	2	5951469	6056703	105235	1	ENSMUSG00000043241	ENSMUST00000060092	Upf2	6937	5958607	8	3.69723	3.04637	1.75617
X	134066410	134066703	294	*	294	134066438	Promoter (<=1kb)	20	134066261	134074310	8050	1	ENSMUSG00000031256	ENSMUST00000136510	Cstf2	149	134066438	8	4.33971	3.4593	2.30422
9	107956878	107957523	646	*	646	107956993	Promoter (2-3kb)	9	107960391	107961661	1271	1	ENSMUSG00000032586	ENSMUST00000193715	Traip	-2868	107956993	9	5.14225	3.84367	3.01283
9	107950536	107951451	916	*	916	107950687	Promoter (<=1kb)	9	107950956	107972270	21315	1	ENSMUSG00000032586	ENSMUST00000049348	Traip	0	107950687	17	9.82561	5.22812	7.32802
9	107964889	107965167	279	*	279	107964915	Promoter (2-3kb)	9	107962233	107968741	6509	1	ENSMUSG00000032586	ENSMUST00000195803	Traip	2656	107964915	9	4.38662	3.36704	2.34757
9	107959569	107962165	2597	*	2597	107960151	Promoter (<=1kb)	9	107960391	107961661	1271	1	ENSMUSG00000032586	ENSMUST00000193715	Traip	0	107960151	16	10.9112	6.05002	8.3511
9	107962816	107963092	277	*	277	107963069	Promoter (<=1kb)	9	107962233	107968741	6509	1	ENSMUSG00000032586	ENSMUST00000195803	Traip	583	107963069	15	6.12091	3.59757	3.89976
9	107955098	107955438	341	*	341	107955195	Intron (ENSMUST00000194538/ENSMUSG00000032586, intron 2 of 13)	9	107950988	107961045	10058	1	ENSMUSG00000032586	ENSMUST00000194271	Traip	4110	107955195	11	6.86451	4.6124	4.57287
9	107947918	107948196	279	*	279	107948092	Promoter (1-2kb)	9	107950136	107971525	21390	1	ENSMUSG00000032586	ENSMUST00000194538	Traip	-1940	107948092	9	4.69247	3.55883	2.63683
16	8551752	8552144	393	*	393	8551995	Intron (ENSMUST00000065987/ENSMUSG00000057880, intron 1 of 15)	16	8572902	8605633	32732	1	ENSMUSG00000057880	ENSMUST00000138987	Abat	-20758	8551995	12	7.77809	4.99677	5.41629
16	8565827	8566305	479	*	479	8566155	Intron (ENSMUST00000065987/ENSMUSG00000057880, intron 1 of 15)	16	8572902	8605633	32732	1	ENSMUSG00000057880	ENSMUST00000138987	Abat	-6597	8566155	13	8.72327	5.38113	6.29355
16	8533304	8533651	348	*	348	8533333	Intron (ENSMUST00000065987/ENSMUSG00000057880, intron 1 of 15)	16	8513485	8619570	106086	1	ENSMUSG00000057880	ENSMUST00000115839	Abat	19819	8533333	10	5.98495	4.22803	3.76782
16	8535128	8535615	488	*	488	8535467	Intron (ENSMUST00000065987/ENSMUSG00000057880, intron 1 of 15)	16	8513485	8619570	106086	1	ENSMUSG00000057880	ENSMUST00000115839	Abat	21643	8535467	13	8.72327	5.38113	6.29355
16	8613487	8613898	412	*	412	8613648	Promoter (<=1kb)	16	8612878	8618577	5700	1	ENSMUSG00000057880	ENSMUST00000128459	Abat	609	8613648	9	5.14225	3.84367	3.01283
16	8554163	8555166	1004	*	1004	8554639	Intron (ENSMUST00000065987/ENSMUSG00000057880, intron 1 of 15)	16	8572902	8605633	32732	1	ENSMUSG00000057880	ENSMUST00000138987	Abat	-17736	8554639	26	20.9105	9.091	17.8662
16	8544682	8545012	331	*	331	8544845	Intron (ENSMUST00000065987/ENSMUSG00000057880, intron 1 of 15)	16	8572902	8605633	32732	1	ENSMUSG00000057880	ENSMUST00000138987	Abat	-27890	8544845	9	5.14225	3.84367	3.01283
9	107789322	107789594	273	*	273	107789559	Promoter (1-2kb)	9	107787580	107791161	3582	2	ENSMUSG00000032582	ENSMUST00000182092	Rbm6	1567	107789559	9	4.87085	3.67144	2.80539
9	107866322	107866649	328	*	328	107866385	Intron (ENSMUST00000035201/ENSMUSG00000032582, intron 1 of 20)	9	107853322	107872421	19100	2	ENSMUSG00000032582	ENSMUST00000183035	Rbm6	5772	107866385	10	5.98495	4.22803	3.76782
9	107788607	107788922	316	*	316	107788808	Promoter (2-3kb)	9	107787580	107791161	3582	2	ENSMUSG00000032582	ENSMUST00000182092	Rbm6	2239	107788808	12	7.77809	4.99677	5.41629
9	107872015	107872404	390	*	390	107872200	Promoter (<=1kb)	9	107853322	107872421	19100	2	ENSMUSG00000032582	ENSMUST00000183035	Rbm6	17	107872200	18	13.8576	7.30296	11.1294
9	107867137	107867573	437	*	437	107867428	Intron (ENSMUST00000035201/ENSMUSG00000032582, intron 1 of 20)	9	107853322	107872421	19100	2	ENSMUSG00000032582	ENSMUST00000183035	Rbm6	4848	107867428	10	5.98495	4.22803	3.76782
9	107770194	107771178	985	*	985	107770906	Promoter (<=1kb)	9	107740371	107770996	30626	2	ENSMUSG00000032580	ENSMUST00000182659	Rbm5	0	107770906	39	27.9977	9.0496	24.6917
9	107760878	107761363	486	*	486	107761054	Promoter (<=1kb)	9	107740496	107760563	20068	2	ENSMUSG00000032580	ENSMUST00000194801	Rbm5	-315	107761054	12	7.77809	4.99677	5.41629
9	107738548	107738822	275	*	275	107738789	Downstream (1-2kb)	9	107743333	107744234	902	2	ENSMUSG00000032580	ENSMUST00000182215	Rbm5	5412	107738789	10	3.44173	2.69735	1.60383
9	107768224	107768504	281	*	281	107768430	Promoter (<=1kb)	9	107751910	107767597	15688	2	ENSMUSG00000032580	ENSMUST00000193342	Rbm5	-627	107768430	9	5.14225	3.84367	3.01283
9	107752113	107752710	598	*	598	107752631	Promoter (<=1kb)	9	107750293	107751962	1670	2	ENSMUSG00000032580	ENSMUST00000182836	Rbm5	-151	107752631	10	5.74122	4.07543	3.57748
11	70650600	70656924	6325	*	6325	70653837	Promoter (<=1kb)	11	70651850	70654644	2795	2	ENSMUSG00000018293	ENSMUST00000018437	Pfn1	0	70653837	51	48.7758	15.1035	44.8137
6	83831013	83831481	469	*	469	83831360	Promoter (<=1kb)	6	83831457	83831700	244	2	ENSMUSG00000045896	ENSMUST00000205421	Paip2b	219	83831360	12	7.77809	4.99677	5.41629
9	108783873	108784743	871	*	871	108784289	Promoter (<=1kb)	9	108783865	108797692	13828	1	ENSMUSG00000032599	ENSMUST00000194875	Ip6k2	8	108784289	21	13.9003	6.58813	11.171
9	108783069	108783534	466	*	466	108783296	Promoter (<=1kb)	9	108783796	108797989	14194	1	ENSMUSG00000032599	ENSMUST00000192307	Ip6k2	-262	108783296	12	7.77809	4.99677	5.41629
X	134599741	134600927	1187	*	1187	134600862	Promoter (<=1kb)	20	134595289	134600300	5012	2	ENSMUSG00000031266	ENSMUST00000153024	Gla	0	134600862	15	10.7003	6.14987	8.14965
9	108807498	108807806	309	*	309	108807653	Promoter (<=1kb)	9	108808368	108818844	10477	1	ENSMUSG00000032598	ENSMUST00000035218	Nckipsd	-562	108807653	9	4.81882	3.63855	2.75871
2	152571897	152572202	306	*	306	152572190	Promoter (<=1kb)	2	152572744	152574944	2201	1	ENSMUSG00000056544	ENSMUST00000070722	Defb21	-542	152572190	8	4.19397	3.36515	2.23047
9	108021018	108021709	692	*	692	108021705	Promoter (2-3kb)	9	108024252	108045607	21356	1	ENSMUSG00000032594	ENSMUST00000176566	Ip6k1	-2543	108021705	12	4.21825	2.94112	2.25222
9	108003044	108003381	338	*	338	108003335	Promoter (<=1kb)	9	108002671	108040916	38246	1	ENSMUSG00000032594	ENSMUST00000175874	Ip6k1	373	108003335	10	5.98495	4.22803	3.76782
9	108042660	108043070	411	*	411	108042805	Promoter (1-2kb)	9	108044863	108045539	677	1	ENSMUSG00000032594	ENSMUST00000176613	Ip6k1	-1793	108042805	13	8.72327	5.38113	6.29355
9	108003655	108004228	574	*	574	108004111	Promoter (<=1kb)	9	108002671	108040916	38246	1	ENSMUSG00000032594	ENSMUST00000175874	Ip6k1	984	108004111	12	7.77809	4.99677	5.41629
9	108009271	108009630	360	*	360	108009522	Intron (ENSMUST00000176454/ENSMUSG00000093456, intron 6 of 10)	9	108002671	108040916	38246	1	ENSMUSG00000032594	ENSMUST00000175874	Ip6k1	6600	108009522	11	6.86451	4.6124	4.57287
9	108032805	108033385	581	*	581	108033110	Promoter (<=1kb)	9	108032073	108046143	14071	1	ENSMUSG00000032594	ENSMUST00000177158	Ip6k1	732	108033110	14	9.69795	5.7655	7.20635
9	108031691	108032170	480	*	480	108031753	Promoter (<=1kb)	9	108032073	108046143	14071	1	ENSMUSG00000032594	ENSMUST00000177158	Ip6k1	0	108031753	13	7.65514	4.7388	5.32885
X	134305706	134306309	604	*	604	134305805	Promoter (1-2kb)	20	134308084	134362639	54556	1	ENSMUSG00000031262	ENSMUST00000081064	Cenpi	-1775	134305805	10	5.98495	4.22803	3.76782
X	134307641	134307917	277	*	277	134307873	Promoter (<=1kb)	20	134308084	134362639	54556	1	ENSMUSG00000031262	ENSMUST00000081064	Cenpi	-167	134307873	9	3.63524	2.90451	1.70759
X	134308181	134308717	537	*	537	134308305	Promoter (<=1kb)	20	134308199	134310250	2052	1	ENSMUSG00000031262	ENSMUST00000129782	Cenpi	0	134308305	21	15.4591	7.44668	12.6612
9	108095840	108096098	259	*	259	108095924	Promoter (1-2kb)	9	108085413	108094606	9194	2	ENSMUSG00000032590	ENSMUST00000193254	Apeh	-1234	108095924	9	4.89719	3.68812	2.8285
12	12323800	12324157	358	*	358	12323936	Intron (ENSMUST00000069066/ENSMUSG00000020589, intron 3 of 12)	12	12262189	12343432	81244	1	ENSMUSG00000020589	ENSMUST00000222357	Cyria	61611	12323936	19	14.9559	7.68733	12.1742
12	12287305	12287647	343	*	343	12287510	Intron (ENSMUST00000069066/ENSMUSG00000020589, intron 2 of 12)	12	12262189	12343432	81244	1	ENSMUSG00000020589	ENSMUST00000222357	Cyria	25116	12287510	7	3.58128	3.07493	1.66661
5	90238856	90239146	291	*	291	90239106	Promoter (<=1kb)	5	90236414	90239688	3275	2	ENSMUSG00000055204	ENSMUST00000197327	Ankrd17	542	90239106	10	5.68216	4.03859	3.52417
5	90248182	90248463	282	*	282	90248324	Intron (ENSMUST00000014421/ENSMUSG00000055204, intron 28 of 33)	5	90236414	90239688	3275	2	ENSMUSG00000055204	ENSMUST00000197327	Ankrd17	-8494	90248324	14	9.69795	5.7655	7.20635
5	90234090	90234713	624	*	624	90234533	Promoter (1-2kb)	5	90227819	90232464	4646	2	ENSMUSG00000055204	ENSMUST00000196919	Ankrd17	-1626	90234533	12	7.77809	4.99677	5.41629
5	90241747	90242009	263	*	263	90241989	Promoter (2-3kb)	5	90236414	90239688	3275	2	ENSMUSG00000055204	ENSMUST00000197327	Ankrd17	-2059	90241989	10	5.98495	4.22803	3.76782
5	90361926	90362742	817	*	817	90362075	Intron (ENSMUST00000014421/ENSMUSG00000055204, intron 1 of 33)	5	90253193	90366185	112993	2	ENSMUSG00000055204	ENSMUST00000218526	Ankrd17	3443	90362075	9	5.14225	3.84367	3.01283
5	90245926	90247058	1133	*	1133	90246124	Intron (ENSMUST00000014421/ENSMUSG00000055204, intron 28 of 33)	5	90236414	90239688	3275	2	ENSMUSG00000055204	ENSMUST00000197327	Ankrd17	-6238	90246124	18	13.8576	7.30296	11.1294
5	90363000	90363327	328	*	328	90363241	Promoter (2-3kb)	5	90253193	90366185	112993	2	ENSMUSG00000055204	ENSMUST00000218526	Ankrd17	2858	90363241	10	5.98495	4.22803	3.76782
5	90260422	90260699	278	*	278	90260535	Promoter (2-3kb)	5	90253356	90263323	9968	2	ENSMUSG00000055204	ENSMUST00000199096	Ankrd17	2624	90260535	11	6.86451	4.6124	4.57287
5	90242935	90243407	473	*	473	90243121	Exon (ENSMUST00000014421/ENSMUSG00000055204, exon 29 of 34)	5	90236414	90239688	3275	2	ENSMUSG00000055204	ENSMUST00000197327	Ankrd17	-3247	90243121	13	6.99568	4.35294	4.69954
5	90252527	90252945	419	*	419	90252765	Exon (ENSMUST00000014421/ENSMUSG00000055204, exon 27 of 34)	5	90253356	90263323	9968	2	ENSMUSG00000055204	ENSMUST00000199096	Ankrd17	10378	90252765	10	5.98495	4.22803	3.76782
5	90249172	90249510	339	*	339	90249268	Intron (ENSMUST00000014421/ENSMUSG00000055204, intron 28 of 33)	5	90236414	90239688	3275	2	ENSMUSG00000055204	ENSMUST00000197327	Ankrd17	-9484	90249268	11	6.86451	4.6124	4.57287
5	90244044	90245557	1514	*	1514	90245395	Exon (ENSMUST00000014421/ENSMUSG00000055204, exon 29 of 34)	5	90236414	90239688	3275	2	ENSMUSG00000055204	ENSMUST00000197327	Ankrd17	-4356	90245395	28	25.6856	11.1466	22.453
5	90256206	90256614	409	*	409	90256357	Intron (ENSMUST00000014421/ENSMUSG00000055204, intron 24 of 33)	5	90253356	90263323	9968	2	ENSMUSG00000055204	ENSMUST00000199096	Ankrd17	6709	90256357	11	6.86451	4.6124	4.57287
5	90364045	90365863	1819	*	1819	90365657	Promoter (<=1kb)	5	90253193	90366185	112993	2	ENSMUSG00000055204	ENSMUST00000218526	Ankrd17	322	90365657	27	12.2362	4.75718	9.61121
1	105662965	105663647	683	*	683	105663501	Promoter (<=1kb)	1	105552630	105663643	111014	2	ENSMUSG00000056536	ENSMUST00000187537	Pign	0	105663501	30	22.2121	8.64573	19.1135
X	103977798	103978461	664	*	664	103978024	Promoter (2-3kb)	20	103957163	103981284	24122	2	ENSMUSG00000056537	ENSMUST00000070705	Rlim	2823	103978024	8	4.33971	3.4593	2.30422
X	103971009	103971275	267	*	267	103971031	Intron (ENSMUST00000070705/ENSMUSG00000056537, intron 2 of 4)	20	103957163	103981284	24122	2	ENSMUSG00000056537	ENSMUST00000070705	Rlim	10009	103971031	10	5.98495	4.22803	3.76782
X	103977132	103977409	278	*	278	103977344	Intron (ENSMUST00000070705/ENSMUSG00000056537, intron 2 of 4)	20	103957163	103981284	24122	2	ENSMUSG00000056537	ENSMUST00000070705	Rlim	3875	103977344	8	4.33971	3.4593	2.30422
X	103978859	103981980	3122	*	3122	103980818	Promoter (<=1kb)	20	103957163	103981284	24122	2	ENSMUSG00000056537	ENSMUST00000070705	Rlim	0	103980818	37	31.0109	11.0372	27.5875
17	56611460	56613099	1640	*	1640	56612498	Promoter (<=1kb)	17	56613395	56614243	849	1	ENSMUSG00000057863	ENSMUST00000080492	Rpl36	-296	56612498	30	21.6375	8.35871	18.5766
17	56617141	56617483	343	*	343	56617281	Intron (ENSMUST00000047226/ENSMUSG00000041168, intron 10 of 17)	17	56613395	56614243	849	1	ENSMUSG00000057863	ENSMUST00000080492	Rpl36	3746	56617281	13	3.69909	2.59391	1.75743
17	56617844	56618748	905	*	905	56618064	Exon (ENSMUST00000047226/ENSMUSG00000041168, exon 9 of 18)	17	56613395	56614243	849	1	ENSMUSG00000057863	ENSMUST00000080492	Rpl36	4449	56618064	15	7.77168	4.46231	5.41629
17	56613392	56615334	1943	*	1943	56613614	Promoter (<=1kb)	17	56613395	56614243	849	1	ENSMUSG00000057863	ENSMUST00000080492	Rpl36	0	56613614	76	56.529	11.2196	52.3446
7	27474954	27476249	1296	*	1296	27475164	Promoter (1-2kb)	7	27473768	27477364	3597	1	ENSMUSG00000055200	ENSMUST00000068641	Sertad3	1186	27475164	32	30.8623	12.6841	27.4443
7	27472318	27474620	2303	*	2303	27474071	Promoter (<=1kb)	7	27473768	27477364	3597	1	ENSMUSG00000055200	ENSMUST00000068641	Sertad3	0	27474071	45	28.1237	7.81537	24.8146
7	27476544	27477386	843	*	843	27476903	Promoter (2-3kb)	7	27473768	27477364	3597	1	ENSMUSG00000055200	ENSMUST00000068641	Sertad3	2776	27476903	12	7.77809	4.99677	5.41629
5	108132891	108133884	994	*	994	108132977	Promoter (<=1kb)	5	108132914	108233628	100715	1	ENSMUSG00000056531	ENSMUST00000047677	Ccdc18	0	108132977	23	16.965	7.75922	14.1028
X	106015188	106017710	2523	*	2523	106016962	Promoter (<=1kb)	20	106015700	106022450	6751	1	ENSMUSG00000031231	ENSMUST00000033582	Cox7b	0	106016962	18	12.3605	6.43123	9.72757
17	32807507	32807930	424	*	424	32807544	Promoter (1-2kb)	17	32795676	32809853	14178	2	ENSMUSG00000055202	ENSMUST00000200914	Zfp811	1923	32807544	9	5.14225	3.84367	3.01283
17	32809359	32809782	424	*	424	32809571	Promoter (<=1kb)	17	32795676	32809853	14178	2	ENSMUSG00000055202	ENSMUST00000200914	Zfp811	71	32809571	18	11.8514	6.14272	9.23495
8	72416266	72416636	371	*	371	72416494	Intron (ENSMUST00000163643/ENSMUSG00000006276, intron 1 of 23)	8	72358068	72421438	63371	2	ENSMUSG00000006276	ENSMUST00000212950	Eps15l1	4802	72416494	11	6.04438	4.10858	3.82499
8	72402459	72402966	508	*	508	72402745	Intron (ENSMUST00000163643/ENSMUSG00000006276, intron 1 of 23)	8	72358068	72421438	63371	2	ENSMUSG00000006276	ENSMUST00000212950	Eps15l1	18472	72402745	12	5.93373	3.89299	3.76356
8	72365046	72365925	880	*	880	72365281	Intron (ENSMUST00000163643/ENSMUSG00000006276, intron 21 of 23)	8	72345967	72374314	28348	2	ENSMUSG00000006276	ENSMUST00000212257	Eps15l1	8389	72365281	19	4.93391	2.7205	2.86311
8	72353083	72353779	697	*	697	72353391	Intron (ENSMUST00000163643/ENSMUSG00000006276, intron 22 of 23)	8	72345967	72374314	28348	2	ENSMUSG00000006276	ENSMUST00000212257	Eps15l1	20535	72353391	20	8.59924	4.14769	6.20325
8	72414958	72415694	737	*	737	72415294	Intron (ENSMUST00000163643/ENSMUSG00000006276, intron 1 of 23)	8	72358068	72421438	63371	2	ENSMUSG00000006276	ENSMUST00000212950	Eps15l1	5744	72415294	14	9.02544	5.36174	6.58646
8	72412519	72412809	291	*	291	72412643	Intron (ENSMUST00000163643/ENSMUSG00000006276, intron 1 of 23)	8	72358068	72421438	63371	2	ENSMUSG00000006276	ENSMUST00000212950	Eps15l1	8629	72412643	9	4.89719	3.68812	2.8285
8	72385057	72385344	288	*	288	72385091	Intron (ENSMUST00000163643/ENSMUSG00000006276, intron 9 of 23)	8	72345967	72374314	28348	2	ENSMUSG00000006276	ENSMUST00000212257	Eps15l1	-10743	72385091	14	4.8144	3.05582	2.75462
8	72363824	72364095	272	*	272	72364080	Intron (ENSMUST00000163643/ENSMUSG00000006276, intron 21 of 23)	8	72345967	72374314	28348	2	ENSMUSG00000006276	ENSMUST00000212257	Eps15l1	10219	72364080	11	4.25856	3.06277	2.28767
8	72410911	72411239	329	*	329	72411154	Intron (ENSMUST00000163643/ENSMUSG00000006276, intron 1 of 23)	8	72358068	72421438	63371	2	ENSMUSG00000006276	ENSMUST00000212950	Eps15l1	10199	72411154	13	8.6031	5.30798	6.20631
8	72348666	72349115	450	*	450	72348979	Intron (ENSMUST00000163643/ENSMUSG00000006276, intron 22 of 23)	8	72345967	72374314	28348	2	ENSMUSG00000006276	ENSMUST00000212257	Eps15l1	25199	72348979	15	7.94319	4.55618	5.57599
8	72417582	72417923	342	*	342	72417760	Exon (ENSMUST00000212189/ENSMUSG00000110558, exon 1 of 1)	8	72358068	72421438	63371	2	ENSMUSG00000006276	ENSMUST00000212950	Eps15l1	3515	72417760	15	4.81214	2.96447	2.75328
8	72346853	72347603	751	*	751	72347360	Intron (ENSMUST00000163643/ENSMUSG00000006276, intron 22 of 23)	8	72345967	72374314	28348	2	ENSMUSG00000006276	ENSMUST00000212257	Eps15l1	26711	72347360	16	8.90389	4.9098	6.46959
8	72356797	72357092	296	*	296	72356894	Intron (ENSMUST00000163643/ENSMUSG00000006276, intron 22 of 23)	8	72345967	72374314	28348	2	ENSMUSG00000006276	ENSMUST00000212257	Eps15l1	17222	72356894	16	7.83586	4.33893	5.47011
8	72354246	72355128	883	*	883	72354571	Intron (ENSMUST00000163643/ENSMUSG00000006276, intron 22 of 23)	8	72345967	72374314	28348	2	ENSMUSG00000006276	ENSMUST00000212257	Eps15l1	19186	72354571	19	10.3826	5.1532	7.86911
8	72368965	72370229	1265	*	1265	72369508	Intron (ENSMUST00000163643/ENSMUSG00000006276, intron 19 of 23)	8	72345967	72374314	28348	2	ENSMUSG00000006276	ENSMUST00000212257	Eps15l1	4085	72369508	18	9.72189	4.99054	7.23024
8	72364365	72364722	358	*	358	72364550	Intron (ENSMUST00000163643/ENSMUSG00000006276, intron 21 of 23)	8	72345967	72374314	28348	2	ENSMUSG00000006276	ENSMUST00000212257	Eps15l1	9592	72364550	21	11.8192	5.51117	9.20396
8	72349424	72350264	841	*	841	72349677	Intron (ENSMUST00000163643/ENSMUSG00000006276, intron 22 of 23)	8	72345967	72374314	28348	2	ENSMUSG00000006276	ENSMUST00000212257	Eps15l1	24050	72349677	16	6.07942	3.46326	3.85881
8	72398940	72399193	254	*	254	72399076	Exon (ENSMUST00000163643/ENSMUSG00000006276, exon 4 of 24)	8	72358068	72421438	63371	2	ENSMUSG00000006276	ENSMUST00000212950	Eps15l1	22245	72399076	11	4.96372	3.46574	2.89158
8	72418240	72418561	322	*	322	72418310	Promoter (2-3kb)	8	72358068	72421438	63371	2	ENSMUSG00000006276	ENSMUST00000212950	Eps15l1	2877	72418310	13	4.22149	2.8521	2.25455
9	107623377	107623779	403	*	403	107623610	Promoter (2-3kb)	9	107620012	107620948	937	2	ENSMUSG00000032562	ENSMUST00000195762	Gnai2	-2429	107623610	11	5.66473	3.87961	3.50888
9	107635660	107636132	473	*	473	107635762	Promoter (<=1kb)	9	107614125	107635367	21243	2	ENSMUSG00000032562	ENSMUST00000055704	Gnai2	-293	107635762	13	8.17441	5.04873	5.79657
9	107633829	107634791	963	*	963	107634248	Promoter (<=1kb)	9	107614125	107635312	21188	2	ENSMUSG00000032562	ENSMUST00000192615	Gnai2	521	107634248	13	8.6031	5.30798	6.20631
9	107626297	107626907	611	*	611	107626719	Promoter (<=1kb)	9	107616501	107626606	10106	2	ENSMUSG00000032562	ENSMUST00000193394	Gnai2	0	107626719	18	12.3605	6.43123	9.72757
9	107641322	107641691	370	*	370	107641464	Distal Intergenic	9	107614125	107635367	21243	2	ENSMUSG00000032562	ENSMUST00000055704	Gnai2	-5955	107641464	12	7.30735	4.70902	4.99729
9	107628528	107630612	2085	*	2085	107630346	Promoter (1-2kb)	9	107616501	107626606	10106	2	ENSMUSG00000032562	ENSMUST00000193394	Gnai2	-1922	107630346	17	12.5696	6.79284	9.93065
9	107636467	107636943	477	*	477	107636832	Promoter (1-2kb)	9	107614125	107635367	21243	2	ENSMUSG00000032562	ENSMUST00000055704	Gnai2	-1100	107636832	8	4.12288	3.3193	2.16298
9	107620421	107620860	440	*	440	107620474	Promoter (<=1kb)	9	107620012	107620948	937	2	ENSMUSG00000032562	ENSMUST00000195762	Gnai2	88	107620474	10	5.34735	3.83079	3.2071
9	107644215	107644652	438	*	438	107644451	Distal Intergenic	9	107614125	107635367	21243	2	ENSMUSG00000032562	ENSMUST00000055704	Gnai2	-8848	107644451	19	14.1994	7.24464	11.4645
9	107627230	107628176	947	*	947	107627573	Promoter (<=1kb)	9	107616501	107626606	10106	2	ENSMUSG00000032562	ENSMUST00000193394	Gnai2	-624	107627573	15	6.16524	3.61984	3.94202
9	107617730	107618084	355	*	355	107617954	Promoter (<=1kb)	9	107616225	107617472	1248	2	ENSMUSG00000032562	ENSMUST00000193372	Gnai2	-258	107617954	13	6.4944	4.06632	4.25584
X	106009277	106009763	487	*	487	106009494	Promoter (2-3kb)	20	105976619	106011780	35162	2	ENSMUSG00000031232	ENSMUST00000139421	Magt1	2017	106009494	19	14.9559	7.68733	12.1742
X	106010734	106014548	3815	*	3815	106011551	Promoter (<=1kb)	20	105968084	106011899	43816	2	ENSMUSG00000031232	ENSMUST00000033583	Magt1	0	106011551	28	16.8925	6.56096	14.0329
8	69120514	69120802	289	*	289	69120687	Distal Intergenic	8	69103128	69108340	5213	1	ENSMUSG00000006273	ENSMUST00000129797	Atp6v1b2	17386	69120687	10	5.29458	3.79822	3.15528
8	69101824	69102230	407	*	407	69101902	Promoter (<=1kb)	8	69102213	69103063	851	1	ENSMUSG00000006273	ENSMUST00000123290	Atp6v1b2	0	69101902	9	5.14225	3.84367	3.01283
8	69088775	69089732	958	*	958	69088917	Promoter (<=1kb)	8	69088787	69102249	13463	1	ENSMUSG00000006273	ENSMUST00000153680	Atp6v1b2	0	69088917	38	29.3332	9.91987	25.9789
8	69121240	69121582	343	*	343	69121361	Distal Intergenic	8	69103128	69108340	5213	1	ENSMUSG00000006273	ENSMUST00000129797	Atp6v1b2	18112	69121361	20	8.88914	4.27814	6.45566
8	69108379	69108682	304	*	304	69108412	Exon (ENSMUST00000006435/ENSMUSG00000006273, exon 12 of 14)	8	69103128	69108340	5213	1	ENSMUSG00000006273	ENSMUST00000129797	Atp6v1b2	5251	69108412	10	4.10084	3.07841	2.14147
9	104220889	104221314	426	*	426	104221082	Intron (ENSMUST00000035170/ENSMUSG00000032560, intron 13 of 55)	9	104228354	104228993	640	2	ENSMUSG00000032560	ENSMUST00000190600	Dnajc13	7679	104221082	11	3.6282	2.71488	1.70628
12	8940147	8941310	1164	*	1164	8941238	Distal Intergenic	12	8947929	8972028	24100	1	ENSMUSG00000020583	ENSMUST00000020899	Matn3	-6619	8941238	12	7.77809	4.99677	5.41629
12	8941665	8942371	707	*	707	8942163	Distal Intergenic	12	8947929	8972028	24100	1	ENSMUSG00000020583	ENSMUST00000020899	Matn3	-5558	8942163	16	11.7286	6.53423	9.11545
12	8920695	8923679	2985	*	2985	8921758	Promoter (<=1kb)	12	8921664	8938742	17079	1	ENSMUSG00000020585	ENSMUST00000020909	Laptm4a	0	8921758	52	55.0407	17.9397	50.8996
12	44567221	44567496	276	*	276	44567273	Intron (ENSMUST00000110748/ENSMUSG00000020598, intron 17 of 27)	12	44576604	44598841	22238	1	ENSMUSG00000020598	ENSMUST00000220082	Nrcam	-9108	44567273	12	4.21825	2.94112	2.25222
4	132594439	132594766	328	*	328	132594516	Distal Intergenic	4	132564067	132582683	18617	1	ENSMUSG00000056529	ENSMUST00000070690	Ptafr	30372	132594516	12	5.73035	3.77587	3.56709
4	132592861	132593265	405	*	405	132593158	Distal Intergenic	4	132564067	132582683	18617	1	ENSMUSG00000056529	ENSMUST00000070690	Ptafr	28794	132593158	11	6.86451	4.6124	4.57287
9	107338183	107338873	691	*	691	107338756	Promoter (<=1kb)	9	107327084	107338350	11267	2	ENSMUSG00000032579	ENSMUST00000035196	Hemk1	0	107338756	10	5.17291	3.72334	3.03627
9	107278254	107279308	1055	*	1055	107278790	Promoter (1-2kb)	9	107263702	107280915	17214	2	ENSMUSG00000032577	ENSMUST00000134682	Mapkapk3	1607	107278790	14	7.52814	4.49191	5.21105
9	107281448	107281724	277	*	277	107281609	Promoter (<=1kb)	9	107263702	107280915	17214	2	ENSMUSG00000032577	ENSMUST00000134682	Mapkapk3	-533	107281609	10	5.98495	4.22803	3.76782
9	107276193	107276662	470	*	470	107276196	Intron (ENSMUST00000035194/ENSMUSG00000032577, intron 2 of 10)	9	107263702	107280915	17214	2	ENSMUSG00000032577	ENSMUST00000134682	Mapkapk3	4253	107276196	10	3.61781	2.79791	1.69779
9	107279576	107280006	431	*	431	107279690	Promoter (<=1kb)	9	107263702	107280915	17214	2	ENSMUSG00000032577	ENSMUST00000134682	Mapkapk3	909	107279690	10	5.17291	3.72334	3.03627
X	109013585	109013861	277	*	277	109013716	Promoter (<=1kb)	20	109004534	109013404	8871	2	ENSMUSG00000031245	ENSMUST00000033597	Hmgn5	-181	109013716	16	11.7286	6.53423	9.11545
9	106890481	106891889	1409	*	1409	106891673	Promoter (<=1kb)	9	106838312	106891872	53561	2	ENSMUSG00000032575	ENSMUST00000159620	Manf	0	106891673	15	10.7003	6.14987	8.14965
5	88720379	88720809	431	*	431	88720599	Promoter (<=1kb)	5	88720855	88749294	28440	1	ENSMUSG00000006262	ENSMUST00000155298	Mob1b	-46	88720599	27	24.427	10.7623	21.2397
9	105643664	105644132	469	*	469	105643841	Promoter (<=1kb)	9	105643201	105648996	5796	1	ENSMUSG00000032571	ENSMUST00000188784	Pik3r4	463	105643841	13	8.72327	5.38113	6.29355
9	105641735	105642359	625	*	625	105642046	Promoter (<=1kb)	9	105642978	105679320	36343	1	ENSMUSG00000032571	ENSMUST00000187573	Pik3r4	-619	105642046	16	11.7286	6.53423	9.11545
9	105495267	105495732	466	*	466	105495423	Promoter (<=1kb)	9	105453482	105495495	42014	2	ENSMUSG00000032570	ENSMUST00000177189	Atp2c1	0	105495423	18	9.41527	4.83276	6.96258
12	16580803	16581096	294	*	294	16580813	5' UTR	12	16577069	16589720	12652	2	ENSMUSG00000020593	ENSMUST00000221146	Lpin1	8624	16580813	9	3.63524	2.90451	1.70759
12	8693403	8693768	366	*	366	8693474	Intron (ENSMUST00000111123/ENSMUSG00000020594, intron 1 of 20)	12	8698096	8713913	15818	1	ENSMUSG00000020594	ENSMUST00000170037	Pum2	-4328	8693474	9	5.14225	3.84367	3.01283
12	8672991	8674029	1039	*	1039	8673852	Promoter (<=1kb)	12	8674134	8751454	77321	1	ENSMUSG00000020594	ENSMUST00000111123	Pum2	-105	8673852	44	47.5521	17.2965	43.6164
12	8674966	8678035	3070	*	3070	8675215	Promoter (<=1kb)	12	8677534	8709490	31957	1	ENSMUSG00000020594	ENSMUST00000166965	Pum2	0	8675215	27	24.427	10.7623	21.2397
12	8640780	8641081	302	*	302	8640925	Distal Intergenic	12	8674134	8751454	77321	1	ENSMUSG00000020594	ENSMUST00000111123	Pum2	-33053	8640925	39	29.6834	9.80854	26.3066
12	71296517	71296852	336	*	336	71296628	Distal Intergenic	12	71309884	71320107	10224	1	ENSMUSG00000044548	ENSMUST00000061273	Dact1	-13032	71296628	11	6.86451	4.6124	4.57287
12	71294043	71294421	379	*	379	71294106	Distal Intergenic	12	71309884	71320107	10224	1	ENSMUSG00000044548	ENSMUST00000061273	Dact1	-15463	71294106	12	5.73035	3.77587	3.56709
12	71297141	71297528	388	*	388	71297164	Distal Intergenic	12	71309884	71320107	10224	1	ENSMUSG00000044548	ENSMUST00000061273	Dact1	-12356	71297164	10	5.98495	4.22803	3.76782
6	5576296	5576822	527	*	527	5576576	Distal Intergenic	6	5483351	5496309	12959	2	ENSMUSG00000019577	ENSMUST00000019721	Pdk4	-79987	5576576	19	14.9559	7.68733	12.1742
6	5480822	5481122	301	*	301	5480844	Downstream (2-3kb)	6	5491591	5496261	4671	2	ENSMUSG00000019577	ENSMUST00000203347	Pdk4	15139	5480844	10	5.17291	3.72334	3.03627
6	5577135	5577460	326	*	326	5577346	Distal Intergenic	6	5483351	5496309	12959	2	ENSMUSG00000019577	ENSMUST00000019721	Pdk4	-80826	5577346	10	5.98495	4.22803	3.76782
6	5481913	5482309	397	*	397	5482074	Downstream (1-2kb)	6	5491591	5496261	4671	2	ENSMUSG00000019577	ENSMUST00000203347	Pdk4	13952	5482074	18	12.3605	6.43123	9.72757
14	26880268	26880974	707	*	707	26880576	Intron (ENSMUST00000022433/ENSMUSG00000021879, intron 69 of 73)	14	26894557	26915257	20701	1	ENSMUSG00000021898	ENSMUST00000090337	Asb14	-13583	26880576	18	13.8576	7.30296	11.1294
14	26860810	26861079	270	*	270	26860857	Intron (ENSMUST00000022433/ENSMUSG00000021879, intron 59 of 73)	14	26894557	26915257	20701	1	ENSMUSG00000021898	ENSMUST00000090337	Asb14	-33478	26860857	13	8.72327	5.38113	6.29355
14	26867876	26868242	367	*	367	26868051	Intron (ENSMUST00000022433/ENSMUSG00000021879, intron 61 of 73)	14	26894557	26915257	20701	1	ENSMUSG00000021898	ENSMUST00000090337	Asb14	-26315	26868051	21	11.9891	5.59583	9.36847
9	102961654	102962344	691	*	691	102961962	Distal Intergenic	9	102988712	103020775	32064	1	ENSMUSG00000032548	ENSMUST00000185215	Slco2a1	-26368	102961962	19	14.9559	7.68733	12.1742
9	102960392	102960794	403	*	403	102960586	Distal Intergenic	9	102988712	103020775	32064	1	ENSMUSG00000032548	ENSMUST00000185215	Slco2a1	-27918	102960586	15	10.7003	6.14987	8.14965
9	103000748	103001544	797	*	797	103001456	Intron (ENSMUST00000185215/ENSMUSG00000032548, intron 1 of 3)	9	103008002	103090451	82450	1	ENSMUSG00000032548	ENSMUST00000035148	Slco2a1	-6458	103001456	15	6.99322	4.04556	4.69802
9	102999494	103000405	912	*	912	103000184	Intron (ENSMUST00000185215/ENSMUSG00000032548, intron 1 of 3)	9	103008002	103090451	82450	1	ENSMUSG00000032548	ENSMUST00000035148	Slco2a1	-7597	103000184	23	19.5498	9.2248	16.5639
9	102891029	102891346	318	*	318	102891176	3' UTR	9	102898555	102899546	992	1	ENSMUSG00000032547	ENSMUST00000177274	Ryk	-7209	102891176	13	8.72327	5.38113	6.29355
X	99046295	99047249	955	*	955	99046738	Promoter (2-3kb)	20	99043984	99065823	21840	1	ENSMUSG00000031216	ENSMUST00000145820	Stard8	2311	99046738	16	11.7286	6.53423	9.11545
X	99048677	99049314	638	*	638	99048868	Intron (ENSMUST00000149999/ENSMUSG00000031216, intron 2 of 5)	20	99043984	99065823	21840	1	ENSMUSG00000031216	ENSMUST00000145820	Stard8	4693	99048868	17	12.7815	6.9186	10.1128
17	56074408	56075539	1132	*	1132	56074836	Promoter (<=1kb)	17	56067045	56075028	7984	2	ENSMUSG00000019578	ENSMUST00000019722	Ubxn6	0	56074836	40	41.8155	15.759	38.0479
17	56056815	56057296	482	*	482	56057208	Intron (ENSMUST00000002914/ENSMUSG00000002835, intron 4 of 13)	17	56068536	56069434	899	2	ENSMUSG00000019578	ENSMUST00000134441	Ubxn6	12138	56057208	15	10.7003	6.14987	8.14965
17	56073818	56074115	298	*	298	56073876	Promoter (<=1kb)	17	56070644	56074547	3904	2	ENSMUSG00000019578	ENSMUST00000139371	Ubxn6	432	56073876	10	5.74122	4.07543	3.57748
17	56057957	56058842	886	*	886	56058566	Intron (ENSMUST00000002914/ENSMUSG00000002835, intron 5 of 13)	17	56068536	56069434	899	2	ENSMUSG00000019578	ENSMUST00000134441	Ubxn6	10592	56058566	13	8.72327	5.38113	6.29355
17	56060901	56061156	256	*	256	56060955	Intron (ENSMUST00000002914/ENSMUSG00000002835, intron 7 of 13)	17	56068536	56069434	899	2	ENSMUSG00000019578	ENSMUST00000134441	Ubxn6	8278	56060955	12	4.89509	3.30662	2.82675
17	65744047	65744828	782	*	782	65744358	Intron (ENSMUST00000070673/ENSMUSG00000056515, intron 1 of 6)	17	65651726	65772752	121027	2	ENSMUSG00000056515	ENSMUST00000070673	Rab31	27924	65744358	24	20.7443	9.60916	17.7035
17	65736520	65736982	463	*	463	65736757	Intron (ENSMUST00000070673/ENSMUSG00000056515, intron 1 of 6)	17	65651726	65772752	121027	2	ENSMUSG00000056515	ENSMUST00000070673	Rab31	35770	65736757	10	5.40096	3.86392	3.25826
17	65725012	65728840	3829	*	3829	65725327	Intron (ENSMUST00000070673/ENSMUSG00000056515, intron 1 of 6)	17	65651726	65772752	121027	2	ENSMUSG00000056515	ENSMUST00000070673	Rab31	43912	65725327	28	25.6856	11.1466	22.453
17	65742164	65742688	525	*	525	65742331	Intron (ENSMUST00000070673/ENSMUSG00000056515, intron 1 of 6)	17	65651726	65772752	121027	2	ENSMUSG00000056515	ENSMUST00000070673	Rab31	30064	65742331	12	7.77809	4.99677	5.41629
17	65730088	65730970	883	*	883	65730168	Intron (ENSMUST00000070673/ENSMUSG00000056515, intron 1 of 6)	17	65651726	65772752	121027	2	ENSMUSG00000056515	ENSMUST00000070673	Rab31	41782	65730168	17	12.7815	6.9186	10.1128
17	65743110	65743728	619	*	619	65743463	Intron (ENSMUST00000070673/ENSMUSG00000056515, intron 1 of 6)	17	65651726	65772752	121027	2	ENSMUSG00000056515	ENSMUST00000070673	Rab31	29024	65743463	23	19.5498	9.2248	16.5639
17	65723909	65724647	739	*	739	65724463	Intron (ENSMUST00000070673/ENSMUSG00000056515, intron 1 of 6)	17	65651726	65772752	121027	2	ENSMUSG00000056515	ENSMUST00000070673	Rab31	48105	65724463	27	24.427	10.7623	21.2397
17	56183541	56184545	1005	*	1005	56184361	Promoter (<=1kb)	17	56175744	56183920	8177	2	ENSMUSG00000019579	ENSMUST00000019723	Mydgf	0	56184361	19	9.11423	4.5248	6.6714
17	56182452	56182775	324	*	324	56182642	Promoter (<=1kb)	17	56179386	56183664	4279	2	ENSMUSG00000019579	ENSMUST00000151093	Mydgf	889	56182642	13	4.63714	3.06308	2.58386
17	56180287	56180694	408	*	408	56180351	Promoter (2-3kb)	17	56179386	56183664	4279	2	ENSMUSG00000019579	ENSMUST00000151093	Mydgf	2970	56180351	9	5.11628	3.82715	3.01283
1	74283700	74284695	996	*	996	74284519	Promoter (<=1kb)	1	74279846	74284016	4171	2	ENSMUSG00000006299	ENSMUST00000186833	Aamp	0	74284519	36	22.8842	7.53768	19.7702
6	115811196	115812570	1375	*	1375	115811766	Promoter (2-3kb)	6	115805505	115808747	3243	2	ENSMUSG00000057841	ENSMUST00000081840	Rpl32	-2449	115811766	14	9.1865	5.45782	6.74236
6	115806018	115810898	4881	*	4881	115808128	Promoter (<=1kb)	6	115805505	115808747	3243	2	ENSMUSG00000057841	ENSMUST00000081840	Rpl32	0	115808128	48	43.6686	13.6658	39.8479
14	31495339	31495835	497	*	497	31495511	Promoter (<=1kb)	14	31495196	31500475	5280	1	ENSMUSG00000021890	ENSMUST00000228952	Eaf1	143	31495511	10	5.98495	4.22803	3.76782
14	31494577	31495005	429	*	429	31494903	Promoter (<=1kb)	14	31479783	31494992	15210	2	ENSMUSG00000021891	ENSMUST00000228181	Mettl6	0	31494903	17	6.02631	3.33503	3.80749
12	33428665	33429223	559	*	559	33429109	Promoter (<=1kb)	12	33429635	33437066	7432	1	ENSMUSG00000020561	ENSMUST00000219769	Polr1f	-412	33429109	9	5.14225	3.84367	3.01283
12	33434288	33434586	299	*	299	33434299	Promoter (2-3kb)	12	33436781	33437715	935	1	ENSMUSG00000020561	ENSMUST00000219758	Polr1f	-2195	33434299	8	4.33971	3.4593	2.30422
12	33429832	33430351	520	*	520	33430039	Promoter (<=1kb)	12	33430069	33436983	6915	1	ENSMUSG00000020561	ENSMUST00000218748	Polr1f	0	33430039	16	8.95476	4.93767	6.51656
10	95323387	95324072	686	*	686	95323795	Promoter (<=1kb)	10	95175265	95323565	148301	2	ENSMUSG00000045867	ENSMUST00000217809	Cradd	0	95323795	36	29.8182	10.7467	26.4371
14	27148366	27148873	508	*	508	27148764	Intron (ENSMUST00000225949/ENSMUSG00000021895, intron 2 of 13)	14	27114899	27403308	288410	1	ENSMUSG00000021895	ENSMUST00000225949	Arhgef3	33467	27148764	12	5.73035	3.77587	3.56709
14	27234819	27235097	279	*	279	27235073	Promoter (2-3kb)	14	27238039	27403904	165866	1	ENSMUSG00000021895	ENSMUST00000049206	Arhgef3	-2942	27235073	8	4.33971	3.4593	2.30422
14	27102523	27102928	406	*	406	27102648	3' UTR	14	27114899	27403308	288410	1	ENSMUSG00000021895	ENSMUST00000225949	Arhgef3	-11971	27102648	10	5.98495	4.22803	3.76782
14	27347650	27348122	473	*	473	27347887	Intron (ENSMUST00000225949/ENSMUSG00000021895, intron 5 of 13)	14	27336066	27403911	67846	1	ENSMUSG00000021895	ENSMUST00000224981	Arhgef3	11584	27347887	25	13.7239	5.68857	11.0249
14	27141118	27142371	1254	*	1254	27142032	Intron (ENSMUST00000225949/ENSMUSG00000021895, intron 1 of 13)	14	27114899	27403308	288410	1	ENSMUSG00000021895	ENSMUST00000225949	Arhgef3	26219	27142032	30	28.2465	11.9154	24.9158
14	27145076	27145954	879	*	879	27145852	Intron (ENSMUST00000225949/ENSMUSG00000021895, intron 2 of 13)	14	27114899	27403308	288410	1	ENSMUSG00000021895	ENSMUST00000225949	Arhgef3	30177	27145852	16	8.30035	4.58381	5.92054
14	27149840	27150121	282	*	282	27150011	Intron (ENSMUST00000225949/ENSMUSG00000021895, intron 2 of 13)	14	27114899	27403308	288410	1	ENSMUSG00000021895	ENSMUST00000225949	Arhgef3	34941	27150011	9	5.14225	3.84367	3.01283
14	27351249	27351546	298	*	298	27351446	Intron (ENSMUST00000225949/ENSMUSG00000021895, intron 5 of 13)	14	27361389	27379647	18259	1	ENSMUSG00000021895	ENSMUST00000225494	Arhgef3	-9843	27351446	8	4.33971	3.4593	2.30422
14	27150452	27150751	300	*	300	27150723	Intron (ENSMUST00000225949/ENSMUSG00000021895, intron 2 of 13)	14	27114899	27403308	288410	1	ENSMUSG00000021895	ENSMUST00000225949	Arhgef3	35553	27150723	8	4.33971	3.4593	2.30422
14	27103311	27103896	586	*	586	27103561	3' UTR	14	27114899	27403308	288410	1	ENSMUSG00000021895	ENSMUST00000225949	Arhgef3	-11003	27103561	9	5.14225	3.84367	3.01283
14	27130984	27132198	1215	*	1215	27131212	Intron (ENSMUST00000225949/ENSMUSG00000021895, intron 1 of 13)	14	27114899	27403308	288410	1	ENSMUSG00000021895	ENSMUST00000225949	Arhgef3	16085	27131212	26	23.1835	10.3779	20.045
14	27348946	27350672	1727	*	1727	27349002	Intron (ENSMUST00000225949/ENSMUSG00000021895, intron 5 of 13)	14	27361389	27379647	18259	1	ENSMUSG00000021895	ENSMUST00000225494	Arhgef3	-10717	27349002	15	8.69318	4.97479	6.29355
14	27129371	27130183	813	*	813	27129876	Intron (ENSMUST00000225949/ENSMUSG00000021895, intron 1 of 13)	14	27114899	27403308	288410	1	ENSMUSG00000021895	ENSMUST00000225949	Arhgef3	14472	27129876	13	8.72327	5.38113	6.29355
14	27346907	27347272	366	*	366	27347075	Intron (ENSMUST00000225949/ENSMUSG00000021895, intron 5 of 13)	14	27336066	27403911	67846	1	ENSMUSG00000021895	ENSMUST00000224981	Arhgef3	10841	27347075	13	8.56251	5.28332	6.16929
14	27344602	27346034	1433	*	1433	27344935	Intron (ENSMUST00000225949/ENSMUSG00000021895, intron 5 of 13)	14	27336066	27403911	67846	1	ENSMUSG00000021895	ENSMUST00000224981	Arhgef3	8536	27344935	18	9.41527	4.83276	6.96258
14	27122541	27123181	641	*	641	27122973	Intron (ENSMUST00000225949/ENSMUSG00000021895, intron 1 of 13)	14	27114899	27403308	288410	1	ENSMUSG00000021895	ENSMUST00000225949	Arhgef3	7642	27122973	12	7.77809	4.99677	5.41629
14	27320963	27321471	509	*	509	27321028	Intron (ENSMUST00000225949/ENSMUSG00000021895, intron 5 of 13)	14	27336066	27403911	67846	1	ENSMUSG00000021895	ENSMUST00000224981	Arhgef3	-14595	27321028	7	3.58128	3.07493	1.66661
12	13338076	13338347	272	*	272	13338294	Intron (ENSMUST00000042953/ENSMUSG00000020576, intron 21 of 51)	12	13328345	13329664	1320	1	ENSMUSG00000020576	ENSMUST00000221212	Nbas	9731	13338294	13	4.83902	3.16736	2.77692
X	105902993	105903309	317	*	317	105903204	Intron (ENSMUST00000113573/ENSMUSG00000031229, intron 1 of 34)	20	105856603	105887823	31221	2	ENSMUSG00000031229	ENSMUST00000197302	Atrx	-15170	105903204	11	6.86451	4.6124	4.57287
X	105924364	105925698	1335	*	1335	105925554	Promoter (2-3kb)	20	105881955	105928577	46623	2	ENSMUSG00000031229	ENSMUST00000101305	Atrx	2879	105925554	13	8.72327	5.38113	6.29355
X	105926394	105929365	2972	*	2972	105929110	Promoter (<=1kb)	20	105876508	105929342	52835	2	ENSMUSG00000031229	ENSMUST00000198448	Atrx	0	105929110	35	34.8822	13.8372	31.3295
X	105920518	105921201	684	*	684	105920552	Intron (ENSMUST00000113573/ENSMUSG00000031229, intron 1 of 34)	20	105881955	105928577	46623	2	ENSMUSG00000031229	ENSMUST00000101305	Atrx	7376	105920552	14	9.69795	5.7655	7.20635
X	105923391	105923824	434	*	434	105923543	Intron (ENSMUST00000113573/ENSMUSG00000031229, intron 1 of 34)	20	105881955	105928577	46623	2	ENSMUSG00000031229	ENSMUST00000101305	Atrx	4753	105923543	11	5.96728	4.06183	3.76782
X	105921648	105922085	438	*	438	105921987	Intron (ENSMUST00000113573/ENSMUSG00000031229, intron 1 of 34)	20	105881955	105928577	46623	2	ENSMUSG00000031229	ENSMUST00000101305	Atrx	6492	105921987	11	6.86451	4.6124	4.57287
X	105911837	105912192	356	*	356	105911979	Intron (ENSMUST00000113573/ENSMUSG00000031229, intron 1 of 34)	20	105881955	105928577	46623	2	ENSMUSG00000031229	ENSMUST00000101305	Atrx	16385	105911979	14	7.28765	4.35677	4.97904
X	105080011	105080312	302	*	302	105080037	Promoter (<=1kb)	20	105079775	105083160	3386	1	ENSMUSG00000031226	ENSMUST00000125343	Pbdc1	236	105080037	11	4.23983	3.05227	2.27011
9	104063104	104064106	1003	*	1003	104063230	Promoter (<=1kb)	9	104046599	104063134	16536	2	ENSMUSG00000032557	ENSMUST00000035166	Uba5	0	104063230	38	26.9287	8.82336	23.6628
9	103322126	103322514	389	*	389	103322408	Intron (ENSMUST00000035164/ENSMUSG00000032555, intron 10 of 27)	9	103327810	103336913	9104	1	ENSMUSG00000032555	ENSMUST00000186897	Topbp1	-5296	103322408	12	7.77809	4.99677	5.41629
9	103351724	103352216	493	*	493	103351982	Downstream (<1kb)	9	103346228	103349901	3674	1	ENSMUSG00000032555	ENSMUST00000185972	Topbp1	5496	103351982	12	6.79548	4.40031	4.54054
9	103314778	103315439	662	*	662	103315287	Exon (ENSMUST00000035164/ENSMUSG00000032555, exon 7 of 28)	9	103305503	103311520	6018	1	ENSMUSG00000032555	ENSMUST00000187065	Topbp1	9275	103315287	15	9.46075	5.41577	7.00216
9	103305442	103307011	1570	*	1570	103305691	Promoter (<=1kb)	9	103305503	103311520	6018	1	ENSMUSG00000032555	ENSMUST00000187065	Topbp1	0	103305691	34	30.6538	11.847	27.252
9	103330262	103330559	298	*	298	103330305	Promoter (2-3kb)	9	103332729	103342041	9313	1	ENSMUSG00000032555	ENSMUST00000185721	Topbp1	-2170	103330305	7	3.58128	3.07493	1.66661
9	103344758	103345031	274	*	274	103344822	Promoter (<=1kb)	9	103345607	103347088	1482	1	ENSMUSG00000032555	ENSMUST00000189349	Topbp1	-576	103344822	9	4.41515	3.38486	2.36828
9	103319545	103320251	707	*	707	103319902	Exon (ENSMUST00000035164/ENSMUSG00000032555, exon 9 of 28)	9	103327810	103336913	9104	1	ENSMUSG00000032555	ENSMUST00000186897	Topbp1	-7559	103319902	15	9.81021	5.62025	7.31601
9	103307279	103307636	358	*	358	103307542	Promoter (1-2kb)	9	103305503	103311520	6018	1	ENSMUSG00000032555	ENSMUST00000187065	Topbp1	1776	103307542	9	5.14225	3.84367	3.01283
9	103346628	103346951	324	*	324	103346914	Promoter (<=1kb)	9	103346228	103349901	3674	1	ENSMUSG00000032555	ENSMUST00000185972	Topbp1	400	103346914	9	3.63524	2.90451	1.70759
9	103321197	103321581	385	*	385	103321445	Intron (ENSMUST00000035164/ENSMUSG00000032555, intron 10 of 27)	9	103327810	103336913	9104	1	ENSMUSG00000032555	ENSMUST00000186897	Topbp1	-6229	103321445	16	6.07942	3.46326	3.85881
9	103323647	103324079	433	*	433	103323855	Intron (ENSMUST00000035164/ENSMUSG00000032555, intron 11 of 27)	9	103327810	103336913	9104	1	ENSMUSG00000032555	ENSMUST00000186897	Topbp1	-3731	103323855	13	7.61297	4.71385	5.29188
9	103335120	103335806	687	*	687	103335195	Promoter (2-3kb)	9	103332729	103342041	9313	1	ENSMUSG00000032555	ENSMUST00000185721	Topbp1	2391	103335195	10	5.98495	4.22803	3.76782
9	103350716	103351005	290	*	290	103350892	Downstream (2-3kb)	9	103346228	103349901	3674	1	ENSMUSG00000032555	ENSMUST00000185972	Topbp1	4488	103350892	13	8.72327	5.38113	6.29355
9	103350085	103350421	337	*	337	103350271	3' UTR	9	103346228	103349901	3674	1	ENSMUSG00000032555	ENSMUST00000185972	Topbp1	3857	103350271	12	5.73035	3.77587	3.56709
9	103318807	103319088	282	*	282	103319042	Intron (ENSMUST00000035164/ENSMUSG00000032555, intron 8 of 27)	9	103327810	103336913	9104	1	ENSMUSG00000032555	ENSMUST00000186897	Topbp1	-8722	103319042	11	4.3809	3.13166	2.34426
9	103345895	103346166	272	*	272	103345916	Promoter (<=1kb)	9	103346228	103349901	3674	1	ENSMUSG00000032555	ENSMUST00000185972	Topbp1	-62	103345916	11	6.86451	4.6124	4.57287
9	103308806	103309289	484	*	484	103309110	Exon (ENSMUST00000035164/ENSMUSG00000032555, exon 3 of 28)	9	103305503	103311520	6018	1	ENSMUSG00000032555	ENSMUST00000187065	Topbp1	3303	103309110	13	8.72327	5.38113	6.29355
9	103333449	103333739	291	*	291	103333636	Promoter (<=1kb)	9	103332729	103342041	9313	1	ENSMUSG00000032555	ENSMUST00000185721	Topbp1	720	103333636	13	8.6031	5.30798	6.20631
14	8139301	8139639	339	*	339	8139459	Intron (ENSMUST00000036682/ENSMUSG00000033885, intron 7 of 17)	14	8135354	8140696	5343	1	ENSMUSG00000033885	ENSMUST00000224462	Pxk	3947	8139459	17	12.7815	6.9186	10.1128
14	8140022	8140708	687	*	687	8140208	Exon (ENSMUST00000036682/ENSMUSG00000033885, exon 8 of 18)	14	8135354	8140696	5343	1	ENSMUSG00000033885	ENSMUST00000224462	Pxk	4668	8140208	16	11.7286	6.53423	9.11545
14	50785115	50785670	556	*	556	50785372	Promoter (<=1kb)	14	50765415	50785519	20105	2	ENSMUSG00000006288	ENSMUST00000006451	Ttc5	0	50785372	22	9.44197	4.26143	6.98785
14	50915268	50915821	554	*	554	50915445	Promoter (1-2kb)	14	50915788	50917374	1587	2	ENSMUSG00000006289	ENSMUST00000162850	Osgep	1553	50915445	13	8.72327	5.38113	6.29355
14	50911858	50912512	655	*	655	50912051	Intron (ENSMUST00000160393/ENSMUSG00000006289, intron 11 of 11)	14	50915788	50917374	1587	2	ENSMUSG00000006289	ENSMUST00000162850	Osgep	4862	50912051	9	5.14225	3.84367	3.01283
14	50923361	50924606	1246	*	1246	50924359	Promoter (<=1kb)	14	50916694	50924626	7933	2	ENSMUSG00000006289	ENSMUST00000160375	Osgep	20	50924359	29	24.5142	10.1546	21.323
9	103198021	103198274	254	*	254	103198205	Exon (ENSMUST00000163567/ENSMUSG00000032553, exon 3 of 6)	9	103189090	103202129	13040	2	ENSMUSG00000032553	ENSMUST00000163567	Srprb	3855	103198205	8	4.33971	3.4593	2.30422
9	122950493	122951517	1025	*	1025	122951212	Promoter (<=1kb)	9	122945089	122951000	5912	2	ENSMUSG00000032551	ENSMUST00000035154	1110059G10Rik	0	122951212	44	43.8128	15.2318	39.9881
X	100494454	100494772	319	*	319	100494612	Promoter (<=1kb)	20	100494355	100499397	5043	1	ENSMUSG00000031221	ENSMUST00000144881	Igbp1	99	100494612	9	5.14225	3.84367	3.01283
11	105955004	105955364	361	*	361	105955129	Promoter (1-2kb)	11	105935799	105953336	17538	2	ENSMUSG00000019590	ENSMUST00000143251	Cyb561	-1668	105955129	14	9.69795	5.7655	7.20635
7	3343811	3344283	473	*	473	3344091	Intron (ENSMUST00000092891/ENSMUSG00000069806, intron 4 of 5)	7	3338216	3366899	28684	1	ENSMUSG00000069806	ENSMUST00000203497	Cacng7	5595	3344091	14	9.69795	5.7655	7.20635
7	3353586	3354069	484	*	484	3353927	Intron (ENSMUST00000092891/ENSMUSG00000069806, intron 4 of 5)	7	3338216	3366899	28684	1	ENSMUSG00000069806	ENSMUST00000203497	Cacng7	15370	3353927	16	11.7286	6.53423	9.11545
7	3343094	3343507	414	*	414	3343326	Intron (ENSMUST00000092891/ENSMUSG00000069806, intron 4 of 5)	7	3338216	3366899	28684	1	ENSMUSG00000069806	ENSMUST00000203497	Cacng7	4878	3343326	16	11.7286	6.53423	9.11545
7	3357720	3358360	641	*	641	3358108	Intron (ENSMUST00000092891/ENSMUSG00000069806, intron 4 of 5)	7	3338216	3366899	28684	1	ENSMUSG00000069806	ENSMUST00000203497	Cacng7	19504	3358108	12	7.77809	4.99677	5.41629
7	3345249	3351958	6710	*	6710	3347305	Intron (ENSMUST00000092891/ENSMUSG00000069806, intron 4 of 5)	7	3338216	3366899	28684	1	ENSMUSG00000069806	ENSMUST00000203497	Cacng7	7033	3347305	58	68.7558	22.6776	64.2644
7	3352733	3353217	485	*	485	3353025	Intron (ENSMUST00000092891/ENSMUSG00000069806, intron 4 of 5)	7	3338216	3366899	28684	1	ENSMUSG00000069806	ENSMUST00000203497	Cacng7	14517	3353025	17	12.7815	6.9186	10.1128
7	3360071	3361539	1469	*	1469	3361263	Intron (ENSMUST00000092891/ENSMUSG00000069806, intron 4 of 5)	7	3338216	3366899	28684	1	ENSMUSG00000069806	ENSMUST00000203497	Cacng7	21855	3361263	24	20.7443	9.60916	17.7035
7	3344566	3344833	268	*	268	3344577	Intron (ENSMUST00000092891/ENSMUSG00000069806, intron 4 of 5)	7	3338216	3366899	28684	1	ENSMUSG00000069806	ENSMUST00000203497	Cacng7	6350	3344577	11	6.86451	4.6124	4.57287
7	3342276	3342533	258	*	258	3342302	Intron (ENSMUST00000092891/ENSMUSG00000069806, intron 4 of 5)	7	3338216	3366899	28684	1	ENSMUSG00000069806	ENSMUST00000203497	Cacng7	4060	3342302	9	5.14225	3.84367	3.01283
12	17266655	17267013	359	*	359	17266829	Promoter (<=1kb)	12	17266608	17274194	7587	1	ENSMUSG00000020571	ENSMUST00000161853	Pdia6	47	17266829	20	14.4059	7.1082	11.6623
12	32820796	32824639	3844	*	3844	32820958	Promoter (<=1kb)	12	32820801	32835012	14212	1	ENSMUSG00000020572	ENSMUST00000218491	Nampt	0	32820958	34	33.5299	13.4528	30.0192
12	32819383	32820099	717	*	717	32819920	Promoter (<=1kb)	12	32819545	32839207	19663	1	ENSMUSG00000020572	ENSMUST00000220200	Nampt	0	32819920	23	18.8351	8.81147	15.8796
17	56528367	56528668	302	*	302	56528533	Distal Intergenic	17	56511248	56512483	1236	2	ENSMUSG00000044526	ENSMUST00000052211	Znrf4	-15884	56528533	8	4.33971	3.4593	2.30422
17	56507440	56507704	265	*	265	56507448	Distal Intergenic	17	56511248	56512483	1236	2	ENSMUSG00000044526	ENSMUST00000052211	Znrf4	4779	56507448	15	7.03911	4.06969	4.74007
4	32799185	32800189	1005	*	1005	32799866	Promoter (<=1kb)	4	32800253	32801383	1131	1	ENSMUSG00000045854	ENSMUST00000062802	Lyrm2	-64	32799866	24	14.266	6.13034	11.5303
3	88841241	88841923	683	*	683	88841508	Intron (ENSMUST00000107498/ENSMUSG00000054199, intron 2 of 31)	3	88837016	88910098	73083	1	ENSMUSG00000054199	ENSMUST00000090942	Gon4l	4225	88841508	12	7.77809	4.99677	5.41629
3	88883144	88883476	333	*	333	88883325	Intron (ENSMUST00000107498/ENSMUSG00000054199, intron 14 of 31)	3	88890435	88900499	10065	1	ENSMUSG00000054199	ENSMUST00000198113	Gon4l	-6959	88883325	11	3.6282	2.71488	1.70628
3	88834761	88835776	1016	*	1016	88835380	Promoter (<=1kb)	3	88835231	88910103	74873	1	ENSMUSG00000054199	ENSMUST00000107498	Gon4l	0	88835380	26	23.1835	10.3779	20.045
8	84902799	84904509	1711	*	1711	84903368	Promoter (<=1kb)	8	84901928	84905291	3364	1	ENSMUSG00000054191	ENSMUST00000067060	Klf1	871	84903368	26	12.1583	4.86	9.53422
4	3939268	3939930	663	*	663	3939417	Promoter (<=1kb)	4	3939422	3941419	1998	1	ENSMUSG00000042198	ENSMUST00000128829	Chchd7	0	3939417	13	5.58135	3.56098	3.42824
9	53770598	53770929	332	*	332	53770859	Promoter (<=1kb)	9	53771538	53818154	46617	1	ENSMUSG00000042195	ENSMUST00000048670	Slc35f2	-609	53770859	10	5.98495	4.22803	3.76782
9	53769432	53769729	298	*	298	53769710	Promoter (1-2kb)	9	53771538	53818154	46617	1	ENSMUSG00000042195	ENSMUST00000048670	Slc35f2	-1809	53769710	9	5.14225	3.84367	3.01283
9	53806668	53807198	531	*	531	53807034	Exon (ENSMUST00000048670/ENSMUSG00000042195, exon 4 of 8)	9	53810717	53818154	7438	1	ENSMUSG00000042195	ENSMUST00000216515	Slc35f2	-3519	53807034	16	11.7286	6.53423	9.11545
9	53796069	53798185	2117	*	2117	53796961	Exon (ENSMUST00000048670/ENSMUSG00000042195, exon 2 of 8)	9	53810717	53818154	7438	1	ENSMUSG00000042195	ENSMUST00000216515	Slc35f2	-12532	53796961	17	12.7815	6.9186	10.1128
9	53759770	53760345	576	*	576	53760160	Distal Intergenic	9	53771538	53818154	46617	1	ENSMUSG00000042195	ENSMUST00000048670	Slc35f2	-11193	53760160	12	7.77809	4.99677	5.41629
9	53798504	53799066	563	*	563	53798667	Intron (ENSMUST00000048670/ENSMUSG00000042195, intron 2 of 7)	9	53810717	53818154	7438	1	ENSMUSG00000042195	ENSMUST00000216515	Slc35f2	-11651	53798667	10	5.98495	4.22803	3.76782
9	53786543	53787460	918	*	918	53787225	Intron (ENSMUST00000048670/ENSMUSG00000042195, intron 1 of 7)	9	53771538	53818154	46617	1	ENSMUSG00000042195	ENSMUST00000048670	Slc35f2	15005	53787225	16	11.7286	6.53423	9.11545
9	53768865	53769123	259	*	259	53769056	Promoter (2-3kb)	9	53771538	53818154	46617	1	ENSMUSG00000042195	ENSMUST00000048670	Slc35f2	-2415	53769056	10	5.98495	4.22803	3.76782
9	53829609	53830023	415	*	415	53829780	Distal Intergenic	9	53810717	53818154	7438	1	ENSMUSG00000042195	ENSMUST00000216515	Slc35f2	18892	53829780	17	11.3703	6.09274	8.79389
9	53815130	53815482	353	*	353	53815307	Intron (ENSMUST00000048670/ENSMUSG00000042195, intron 7 of 7)	9	53810717	53818154	7438	1	ENSMUSG00000042195	ENSMUST00000216515	Slc35f2	4413	53815307	9	5.14225	3.84367	3.01283
9	53799994	53800306	313	*	313	53800116	Intron (ENSMUST00000048670/ENSMUSG00000042195, intron 2 of 7)	9	53810717	53818154	7438	1	ENSMUSG00000042195	ENSMUST00000216515	Slc35f2	-10411	53800116	11	6.86451	4.6124	4.57287
9	53805243	53806320	1078	*	1078	53806092	Intron (ENSMUST00000048670/ENSMUSG00000042195, intron 3 of 7)	9	53810717	53818154	7438	1	ENSMUSG00000042195	ENSMUST00000216515	Slc35f2	-4397	53806092	21	17.2144	8.45606	14.3269
9	53795091	53795483	393	*	393	53795425	Intron (ENSMUST00000048670/ENSMUSG00000042195, intron 1 of 7)	9	53810717	53818154	7438	1	ENSMUSG00000042195	ENSMUST00000216515	Slc35f2	-15234	53795425	7	3.58128	3.07493	1.66661
9	53807553	53808637	1085	*	1085	53807947	Promoter (2-3kb)	9	53810717	53818154	7438	1	ENSMUSG00000042195	ENSMUST00000216515	Slc35f2	-2080	53807947	20	11.1109	5.34147	8.54544
1	33813792	33814089	298	*	298	33813985	Promoter (<=1kb)	1	33782178	33814211	32034	2	ENSMUSG00000042197	ENSMUST00000130376	Zfp451	122	33813985	21	16.5634	8.07718	13.7115
5	113668111	113668424	314	*	314	113668184	Distal Intergenic	5	113612354	113650426	38073	2	ENSMUSG00000042190	ENSMUST00000047936	Cmklr1	-17685	113668184	8	4.33971	3.4593	2.30422
5	113664269	113664623	355	*	355	113664443	Distal Intergenic	5	113612354	113650426	38073	2	ENSMUSG00000042190	ENSMUST00000047936	Cmklr1	-13843	113664443	7	3.51792	3.03313	1.66661
9	31357001	31357356	356	*	356	31357122	Exon (ENSMUST00000215499/ENSMUSG00000042496, exon 16 of 22)	9	31386192	31421333	35142	1	ENSMUSG00000042185	ENSMUST00000086167	Nfrkb	-28836	31357122	10	5.17291	3.72334	3.03627
9	31390559	31390873	315	*	315	31390784	Promoter (1-2kb)	9	31392788	31399198	6411	1	ENSMUSG00000042185	ENSMUST00000134528	Nfrkb	-1915	31390784	11	6.86451	4.6124	4.57287
1	33903265	33903656	392	*	392	33903377	Intron (ENSMUST00000115161/ENSMUSG00000042182, intron 1 of 5)	1	33852052	33907768	55717	2	ENSMUSG00000042182	ENSMUST00000115161	Bend6	4112	33903377	12	7.77809	4.99677	5.41629
10	11351306	11351631	326	*	326	11351501	Intron (ENSMUST00000069106/ENSMUSG00000055493, intron 1 of 3)	10	11343453	11448698	105246	1	ENSMUSG00000055493	ENSMUST00000161438	Epm2a	7853	11351501	8	4.33971	3.4593	2.30422
19	46068902	46069814	913	*	913	46069238	Promoter (1-2kb)	19	46067834	46069088	1255	1	ENSMUSG00000055491	ENSMUST00000133101	Pprc1	1068	46069238	18	10.3097	5.299	7.79856
19	46060374	46061630	1257	*	1257	46061410	Promoter (2-3kb)	19	46064081	46072801	8721	1	ENSMUSG00000055491	ENSMUST00000153111	Pprc1	-2451	46061410	19	14.4832	7.40988	11.738
19	46041497	46043698	2202	*	2202	46042061	Promoter (1-2kb)	19	46044886	46062197	17312	1	ENSMUSG00000055491	ENSMUST00000134015	Pprc1	-1188	46042061	46	47.6755	16.5095	43.735
19	46043958	46044905	948	*	948	46044248	Promoter (<=1kb)	19	46044886	46062197	17312	1	ENSMUSG00000055491	ENSMUST00000134015	Pprc1	0	46044248	23	15.4994	6.97083	12.6984
19	46063609	46065329	1721	*	1721	46064648	Promoter (<=1kb)	19	46064081	46072801	8721	1	ENSMUSG00000055491	ENSMUST00000153111	Pprc1	0	46064648	14	8.22051	4.88843	5.84226
19	46061943	46062590	648	*	648	46062372	Promoter (1-2kb)	19	46064081	46072801	8721	1	ENSMUSG00000055491	ENSMUST00000153111	Pprc1	-1491	46062372	12	4.89509	3.30662	2.82675
19	46066198	46067522	1325	*	1325	46066855	Promoter (<=1kb)	19	46067834	46069088	1255	1	ENSMUSG00000055491	ENSMUST00000133101	Pprc1	-312	46066855	17	10.7692	5.75074	8.21274
19	46056779	46060019	3241	*	3241	46056959	Promoter (<=1kb)	19	46056832	46061458	4627	1	ENSMUSG00000055491	ENSMUST00000128386	Pprc1	0	46056959	37	37.622	14.6059	33.9807
2	147098964	147099260	297	*	297	147099054	Distal Intergenic	2	147083316	147085445	2130	2	ENSMUSG00000054160	ENSMUST00000067020	Nkx2-4	-13519	147099054	9	5.14225	3.84367	3.01283
7	45730803	45731153	351	*	351	45730935	Intron (ENSMUST00000075571/ENSMUSG00000003271, intron 6 of 6)	7	45725859	45729489	3631	1	ENSMUSG00000054161	ENSMUST00000211124	Fam83e	4944	45730935	18	9.35912	4.8041	6.91053
7	45727600	45728372	773	*	773	45728323	Promoter (1-2kb)	7	45725859	45729489	3631	1	ENSMUSG00000054161	ENSMUST00000211124	Fam83e	1741	45728323	13	5.75183	3.65361	3.58767
7	45730127	45730486	360	*	360	45730398	Exon (ENSMUST00000075571/ENSMUSG00000003271, exon 7 of 7)	7	45725859	45729489	3631	1	ENSMUSG00000054161	ENSMUST00000211124	Fam83e	4268	45730398	18	7.44078	3.8707	5.12634
7	45720623	45721803	1181	*	1181	45721121	Promoter (<=1kb)	7	45721212	45729492	8281	1	ENSMUSG00000054161	ENSMUST00000129507	Fam83e	0	45721121	27	16.6751	6.66476	13.8198
7	45732264	45732634	371	*	371	45732376	Intron (ENSMUST00000075571/ENSMUSG00000003271, intron 5 of 6)	7	45725859	45729489	3631	1	ENSMUSG00000054161	ENSMUST00000211124	Fam83e	6405	45732376	10	5.77112	4.09411	3.6065
7	45722061	45722403	343	*	343	45722191	Promoter (<=1kb)	7	45721220	45724859	3640	1	ENSMUSG00000054161	ENSMUST00000210434	Fam83e	841	45722191	15	6.99322	4.04556	4.69802
7	45726066	45726472	407	*	407	45726273	Promoter (<=1kb)	7	45725859	45729489	3631	1	ENSMUSG00000054161	ENSMUST00000211124	Fam83e	207	45726273	10	4.9941	3.61385	2.92052
4	62411565	62411831	267	*	267	62411567	Promoter (2-3kb)	4	62408797	62426990	18194	1	ENSMUSG00000066148	ENSMUST00000084524	Prpf4	2768	62411567	10	5.53873	3.94933	3.389
4	62407401	62410459	3059	*	3059	62408431	Promoter (<=1kb)	4	62408797	62426990	18194	1	ENSMUSG00000066148	ENSMUST00000084524	Prpf4	0	62408431	48	38.0709	11.0858	34.4214
4	62413205	62413457	253	*	253	62413301	Intron (ENSMUST00000084524/ENSMUSG00000066148, intron 3 of 13)	4	62408797	62426990	18194	1	ENSMUSG00000066148	ENSMUST00000084524	Prpf4	4408	62413301	10	5.77112	4.09411	3.6065
11	117145338	117145700	363	*	363	117145614	Intron (ENSMUST00000127090/ENSMUSG00000020823, intron 7 of 11)	11	117155069	117156475	1407	1	ENSMUSG00000020823	ENSMUST00000153437	Sec14l1	-9369	117145614	8	4.33971	3.4593	2.30422
11	117123245	117123588	344	*	344	117123532	Intron (ENSMUST00000127090/ENSMUSG00000020823, intron 2 of 11)	11	117115252	117128763	13512	1	ENSMUSG00000020823	ENSMUST00000146585	Sec14l1	7993	117123532	9	4.54744	3.46767	2.49753
11	117113317	117115020	1704	*	1704	117114853	Promoter (<=1kb)	11	117115168	117152185	37018	1	ENSMUSG00000020823	ENSMUST00000127090	Sec14l1	-148	117114853	37	31.0109	11.0372	27.5875
11	117156140	117156569	430	*	430	117156443	Promoter (1-2kb)	11	117155069	117156475	1407	1	ENSMUSG00000020823	ENSMUST00000153437	Sec14l1	1071	117156443	16	9.95338	5.49612	7.45173
11	117146155	117147087	933	*	933	117146493	Intron (ENSMUST00000127090/ENSMUSG00000020823, intron 7 of 11)	11	117155069	117156475	1407	1	ENSMUSG00000020823	ENSMUST00000153437	Sec14l1	-7982	117146493	23	19.5498	9.2248	16.5639
10	40256959	40258148	1190	*	1190	40257928	Promoter (<=1kb)	10	40247703	40257671	9969	2	ENSMUSG00000019837	ENSMUST00000217537	Gtf3c6	0	40257928	55	59.3895	18.9552	55.1382
11	78884330	78884605	276	*	276	78884540	Distal Intergenic	11	78920787	78960254	39468	1	ENSMUSG00000020826	ENSMUST00000018610	Nos2	-36182	78884540	11	6.86451	4.6124	4.57287
9	103361841	103362270	430	*	430	103362061	Promoter (2-3kb)	9	103353104	103364897	11794	2	ENSMUSG00000032803	ENSMUST00000116517	Cdv3	2627	103362061	18	13.8576	7.30296	11.1294
9	103356825	103357944	1120	*	1120	103357236	Intron (ENSMUST00000035484/ENSMUSG00000032803, intron 3 of 4)	9	103353104	103364897	11794	2	ENSMUSG00000032803	ENSMUST00000116517	Cdv3	6953	103357236	13	8.72327	5.38113	6.29355
9	103366114	103366872	759	*	759	103366323	Promoter (<=1kb)	9	103353094	103365840	12747	2	ENSMUSG00000032803	ENSMUST00000035484	Cdv3	-274	103366323	26	22.5319	10.0033	19.4279
9	103360751	103361194	444	*	444	103361019	Intron (ENSMUST00000035484/ENSMUSG00000032803, intron 2 of 4)	9	103353104	103364897	11794	2	ENSMUSG00000032803	ENSMUST00000116517	Cdv3	3703	103361019	18	13.8576	7.30296	11.1294
9	103359665	103360325	661	*	661	103360143	Exon (ENSMUST00000035484/ENSMUSG00000032803, exon 3 of 5)	9	103353104	103364897	11794	2	ENSMUSG00000032803	ENSMUST00000116517	Cdv3	4572	103360143	15	10.7003	6.14987	8.14965
9	103384551	103384921	371	*	371	103384585	Distal Intergenic	9	103353094	103365840	12747	2	ENSMUSG00000032803	ENSMUST00000035484	Cdv3	-18711	103384585	10	5.17291	3.72334	3.03627
9	103362571	103364709	2139	*	2139	103364406	Promoter (<=1kb)	9	103353104	103364897	11794	2	ENSMUSG00000032803	ENSMUST00000116517	Cdv3	188	103364406	43	32.8801	10.175	29.4016
11	70562395	70562667	273	*	273	70562567	Promoter (<=1kb)	11	70562881	70614482	51602	1	ENSMUSG00000020827	ENSMUST00000072237	Mink1	-214	70562567	12	7.77809	4.99677	5.41629
11	62577542	62577882	341	*	341	62577724	Promoter (1-2kb)	11	62576125	62600299	24175	1	ENSMUSG00000018507	ENSMUST00000102643	Trpv2	1417	62577724	10	5.956	4.20986	3.76782
2	152095027	152095397	371	*	371	152095148	3' UTR	2	152105516	152109211	3696	1	ENSMUSG00000032802	ENSMUST00000137751	Srxn1	-10119	152095148	13	8.72327	5.38113	6.29355
11	78474565	78474848	284	*	284	78474683	3' UTR	11	78470226	78472059	1834	1	ENSMUSG00000020829	ENSMUST00000180786	Slc46a1	4339	78474683	9	5.14225	3.84367	3.01283
11	62449819	62450123	305	*	305	62449967	Intron (ENSMUST00000018645/ENSMUSG00000018501, intron 1 of 45)	11	62401383	62457323	55941	2	ENSMUSG00000018501	ENSMUST00000069456	Ncor1	7200	62449967	11	6.86451	4.6124	4.57287
11	62339521	62340662	1142	*	1142	62339916	Exon (ENSMUST00000101066/ENSMUSG00000018501, exon 31 of 45)	11	62340455	62344901	4447	2	ENSMUSG00000018501	ENSMUST00000161432	Ncor1	4239	62339916	11	6.86451	4.6124	4.57287
11	62366549	62366987	439	*	439	62366909	Promoter (2-3kb)	11	62353906	62369301	15396	2	ENSMUSG00000018501	ENSMUST00000161116	Ncor1	2314	62366909	11	5.66473	3.87961	3.50888
11	62443155	62443749	595	*	595	62443683	Intron (ENSMUST00000018645/ENSMUSG00000018501, intron 1 of 45)	11	62384757	62438515	53759	2	ENSMUSG00000018501	ENSMUST00000155486	Ncor1	-4640	62443683	16	11.2363	6.24146	8.66667
11	62398663	62398942	280	*	280	62398772	Promoter (2-3kb)	11	62395186	62401550	6365	2	ENSMUSG00000018501	ENSMUST00000124027	Ncor1	2608	62398772	14	9.69795	5.7655	7.20635
11	62362503	62363099	597	*	597	62362635	Promoter (2-3kb)	11	62317797	62359791	41995	2	ENSMUSG00000018501	ENSMUST00000037575	Ncor1	-2712	62362635	10	5.98495	4.22803	3.76782
11	62447993	62448632	640	*	640	62448407	Intron (ENSMUST00000018645/ENSMUSG00000018501, intron 1 of 45)	11	62401383	62457323	55941	2	ENSMUSG00000018501	ENSMUST00000069456	Ncor1	8691	62448407	21	17.2144	8.45606	14.3269
11	62435702	62436366	665	*	665	62436145	Promoter (2-3kb)	11	62317797	62438481	120685	2	ENSMUSG00000018501	ENSMUST00000101067	Ncor1	2115	62436145	16	8.95476	4.93767	6.51656
11	62388904	62389216	313	*	313	62389213	Intron (ENSMUST00000101066/ENSMUSG00000018501, intron 13 of 44)	11	62344785	62392659	47875	2	ENSMUSG00000018501	ENSMUST00000151498	Ncor1	3443	62389213	8	4.33971	3.4593	2.30422
11	62453299	62454281	983	*	983	62453442	Intron (ENSMUST00000018645/ENSMUSG00000018501, intron 1 of 45)	11	62401383	62457323	55941	2	ENSMUSG00000018501	ENSMUST00000069456	Ncor1	3042	62453442	13	4.83902	3.16736	2.77692
11	62357509	62358167	659	*	659	62357980	Promoter (<=1kb)	11	62317797	62359015	41219	2	ENSMUSG00000018501	ENSMUST00000156740	Ncor1	848	62357980	11	6.86451	4.6124	4.57287
11	62441374	62442236	863	*	863	62441775	Promoter (2-3kb)	11	62384757	62438515	53759	2	ENSMUSG00000018501	ENSMUST00000155486	Ncor1	-2859	62441775	12	7.77809	4.99677	5.41629
11	62347994	62348465	472	*	472	62348131	Promoter (2-3kb)	11	62343021	62351390	8370	2	ENSMUSG00000018501	ENSMUST00000159224	Ncor1	2925	62348131	10	5.17291	3.72334	3.03627
11	62431792	62435390	3599	*	3599	62431950	Exon (ENSMUST00000101066/ENSMUSG00000018501, exon 2 of 45)	11	62317797	62438481	120685	2	ENSMUSG00000018501	ENSMUST00000101067	Ncor1	3091	62431950	24	20.7443	9.60916	17.7035
11	62394073	62394558	486	*	486	62394295	Promoter (<=1kb)	11	62392049	62395192	3144	2	ENSMUSG00000018501	ENSMUST00000160171	Ncor1	634	62394295	10	5.98495	4.22803	3.76782
11	62438314	62438572	259	*	259	62438388	Promoter (<=1kb)	11	62316426	62438515	122090	2	ENSMUSG00000018501	ENSMUST00000101066	Ncor1	0	62438388	10	5.98495	4.22803	3.76782
11	62426240	62426999	760	*	760	62426521	Intron (ENSMUST00000101066/ENSMUSG00000018501, intron 2 of 44)	11	62317797	62438481	120685	2	ENSMUSG00000018501	ENSMUST00000101067	Ncor1	11482	62426521	18	13.8576	7.30296	11.1294
11	62399370	62399642	273	*	273	62399602	Promoter (1-2kb)	11	62395186	62401550	6365	2	ENSMUSG00000018501	ENSMUST00000124027	Ncor1	1908	62399602	12	4.89509	3.30662	2.82675
11	62387416	62387940	525	*	525	62387554	Promoter (2-3kb)	11	62373364	62384843	11480	2	ENSMUSG00000018501	ENSMUST00000161699	Ncor1	-2573	62387554	14	9.69795	5.7655	7.20635
11	62353676	62354823	1148	*	1148	62354285	Promoter (2-3kb)	11	62343021	62351390	8370	2	ENSMUSG00000018501	ENSMUST00000159224	Ncor1	-2286	62354285	17	12.7815	6.9186	10.1128
11	62424107	62424623	517	*	517	62424518	Intron (ENSMUST00000101066/ENSMUSG00000018501, intron 2 of 44)	11	62317797	62438481	120685	2	ENSMUSG00000018501	ENSMUST00000101067	Ncor1	13858	62424518	10	5.98495	4.22803	3.76782
11	62409545	62409805	261	*	261	62409637	Intron (ENSMUST00000101066/ENSMUSG00000018501, intron 5 of 44)	11	62395186	62401550	6365	2	ENSMUSG00000018501	ENSMUST00000124027	Ncor1	-7995	62409637	8	4.33971	3.4593	2.30422
11	62385102	62385387	286	*	286	62385240	Promoter (<=1kb)	11	62373364	62384843	11480	2	ENSMUSG00000018501	ENSMUST00000161699	Ncor1	-259	62385240	11	6.86451	4.6124	4.57287
11	62424944	62425702	759	*	759	62425170	Intron (ENSMUST00000101066/ENSMUSG00000018501, intron 2 of 44)	11	62317797	62438481	120685	2	ENSMUSG00000018501	ENSMUST00000101067	Ncor1	12779	62425170	13	8.72327	5.38113	6.29355
11	62422304	62422783	480	*	480	62422535	Intron (ENSMUST00000101066/ENSMUSG00000018501, intron 3 of 44)	11	62317797	62438481	120685	2	ENSMUSG00000018501	ENSMUST00000101067	Ncor1	15698	62422535	15	8.1083	4.64722	5.733
11	62417606	62418021	416	*	416	62417829	Intron (ENSMUST00000101066/ENSMUSG00000018501, intron 4 of 44)	11	62395186	62401550	6365	2	ENSMUSG00000018501	ENSMUST00000124027	Ncor1	-16056	62417829	12	7.77809	4.99677	5.41629
11	62444850	62447521	2672	*	2672	62445682	Intron (ENSMUST00000018645/ENSMUSG00000018501, intron 1 of 45)	11	62384757	62438515	53759	2	ENSMUSG00000018501	ENSMUST00000155486	Ncor1	-6335	62445682	27	24.427	10.7623	21.2397
11	62429293	62429822	530	*	530	62429478	Intron (ENSMUST00000101066/ENSMUSG00000018501, intron 2 of 44)	11	62317797	62438481	120685	2	ENSMUSG00000018501	ENSMUST00000101067	Ncor1	8659	62429478	14	9.69795	5.7655	7.20635
11	62361715	62362118	404	*	404	62361794	Promoter (1-2kb)	11	62317797	62359791	41995	2	ENSMUSG00000018501	ENSMUST00000037575	Ncor1	-1924	62361794	9	5.14225	3.84367	3.01283
11	62420638	62421354	717	*	717	62421318	Intron (ENSMUST00000101066/ENSMUSG00000018501, intron 3 of 44)	11	62317797	62438481	120685	2	ENSMUSG00000018501	ENSMUST00000101067	Ncor1	17127	62421318	10	5.98495	4.22803	3.76782
11	62430099	62431366	1268	*	1268	62430330	Intron (ENSMUST00000101066/ENSMUSG00000018501, intron 2 of 44)	11	62317797	62438481	120685	2	ENSMUSG00000018501	ENSMUST00000101067	Ncor1	7115	62430330	40	41.8155	15.759	38.0479
11	62342349	62342627	279	*	279	62342435	Promoter (2-3kb)	11	62340455	62344901	4447	2	ENSMUSG00000018501	ENSMUST00000161432	Ncor1	2274	62342435	12	6.75674	4.37715	4.50751
11	62450378	62452182	1805	*	1805	62450566	Intron (ENSMUST00000018645/ENSMUSG00000018501, intron 1 of 45)	11	62401383	62457323	55941	2	ENSMUSG00000018501	ENSMUST00000069456	Ncor1	5141	62450566	18	6.66807	3.52031	4.42349
11	62330531	62331043	513	*	513	62330781	Promoter (<=1kb)	11	62327131	62330943	3813	2	ENSMUSG00000018501	ENSMUST00000161281	Ncor1	0	62330781	11	6.86451	4.6124	4.57287
11	62356552	62357247	696	*	696	62356743	Promoter (1-2kb)	11	62317797	62359015	41219	2	ENSMUSG00000018501	ENSMUST00000156740	Ncor1	1768	62356743	16	11.7286	6.53423	9.11545
11	62439370	62440030	661	*	661	62439925	Promoter (<=1kb)	11	62384757	62438515	53759	2	ENSMUSG00000018501	ENSMUST00000155486	Ncor1	-855	62439925	13	8.72327	5.38113	6.29355
11	62427581	62428991	1411	*	1411	62428480	Intron (ENSMUST00000101066/ENSMUSG00000018501, intron 2 of 44)	11	62317797	62438481	120685	2	ENSMUSG00000018501	ENSMUST00000101067	Ncor1	9490	62428480	28	25.6856	11.1466	22.453
11	62454803	62457012	2210	*	2210	62456803	Promoter (<=1kb)	11	62401383	62457323	55941	2	ENSMUSG00000018501	ENSMUST00000069456	Ncor1	311	62456803	31	12.3943	4.3528	9.76042
10	40882449	40883785	1337	*	1337	40883626	Promoter (<=1kb)	10	40883475	40938569	55095	1	ENSMUSG00000019831	ENSMUST00000019975	Wasf1	0	40883626	24	20.7443	9.60916	17.7035
10	40935544	40936046	503	*	503	40935646	Intron (ENSMUST00000019975/ENSMUSG00000019831, intron 7 of 8)	10	40883827	40938570	54744	1	ENSMUSG00000019831	ENSMUST00000105509	Wasf1	51717	40935646	8	4.33971	3.4593	2.30422
10	40934037	40934302	266	*	266	40934242	Intron (ENSMUST00000019975/ENSMUSG00000019831, intron 6 of 8)	10	40883827	40938570	54744	1	ENSMUSG00000019831	ENSMUST00000105509	Wasf1	50210	40934242	9	5.14225	3.84367	3.01283
10	40910761	40911233	473	*	473	40910888	Intron (ENSMUST00000019975/ENSMUSG00000019831, intron 1 of 8)	10	40883827	40938570	54744	1	ENSMUSG00000019831	ENSMUST00000105509	Wasf1	26934	40910888	10	3.61781	2.79791	1.69779
3	96247062	96249846	2785	*	2785	96247376	Promoter (<=1kb)	3	96246685	96248509	1825	1	ENSMUSG00000093769	ENSMUST00000177796	H3c14	377	96247376	53	60.999	20.7558	56.6995
16	18282461	18282743	283	*	283	18282464	Promoter (1-2kb)	16	18284239	18284317	79	2	ENSMUSG00000080452	ENSMUST00000116802	Mir1306	1574	18282464	12	3.18424	2.40863	1.35988
16	18283630	18284529	900	*	900	18284379	Promoter (<=1kb)	16	18284239	18284317	79	2	ENSMUSG00000080452	ENSMUST00000116802	Mir1306	0	18284379	17	12.7815	6.9186	10.1128
8	122443678	122444520	843	*	843	122443960	Promoter (<=1kb)	8	122433601	122443422	9822	2	ENSMUSG00000006517	ENSMUST00000006692	Mvd	-256	122443960	27	19.6455	8.13263	16.6524
4	62398724	62399386	663	*	663	62399320	Intron (ENSMUST00000134727/ENSMUSG00000066149, intron 3 of 4)	4	62400832	62405514	4683	2	ENSMUSG00000066149	ENSMUST00000156854	Cdc26	6128	62399320	12	5.73035	3.77587	3.56709
4	62406258	62406788	531	*	531	62406493	Promoter (<=1kb)	4	62400832	62405514	4683	2	ENSMUSG00000066149	ENSMUST00000156854	Cdc26	-744	62406493	16	11.7286	6.53423	9.11545
4	62403390	62403846	457	*	457	62403504	Promoter (1-2kb)	4	62400832	62405514	4683	2	ENSMUSG00000066149	ENSMUST00000156854	Cdc26	1668	62403504	9	4.41515	3.38486	2.36828
10	39734115	39734898	784	*	784	39734497	Promoter (1-2kb)	10	39732364	39875206	142843	1	ENSMUSG00000019841	ENSMUST00000164763	Rev3l	1751	39734497	12	7.77809	4.99677	5.41629
10	39737065	39737649	585	*	585	39737328	Intron (ENSMUST00000019986/ENSMUSG00000019841, intron 1 of 31)	10	39732364	39875206	142843	1	ENSMUSG00000019841	ENSMUST00000164763	Rev3l	4701	39737328	11	6.86451	4.6124	4.57287
11	70238022	70238797	776	*	776	70238345	Promoter (<=1kb)	11	70235206	70237914	2709	2	ENSMUSG00000020831	ENSMUST00000108578	0610010K14Rik	-108	70238345	29	16.3021	6.11164	13.4627
11	70237003	70237642	640	*	640	70237491	Promoter (<=1kb)	11	70235371	70237489	2119	2	ENSMUSG00000020831	ENSMUST00000148878	0610010K14Rik	0	70237491	17	12.1566	6.54939	9.53263
11	78081590	78081928	339	*	339	78081855	Promoter (1-2kb)	11	78073376	78080383	7008	2	ENSMUSG00000020832	ENSMUST00000139731	Eral1	-1207	78081855	11	6.86451	4.6124	4.57287
4	62251610	62251900	291	*	291	62251789	Distal Intergenic	4	62262562	62297355	34794	1	ENSMUSG00000066152	ENSMUST00000107468	Slc31a2	-10662	62251789	13	8.72327	5.38113	6.29355
4	62307898	62308169	272	*	272	62307980	Exon (ENSMUST00000139308/ENSMUSG00000066151, exon 12 of 18)	4	62291547	62297477	5931	1	ENSMUSG00000066152	ENSMUST00000107467	Slc31a2	16351	62307980	13	7.29381	4.52621	4.984
4	62248722	62250854	2133	*	2133	62249363	Distal Intergenic	4	62262562	62297355	34794	1	ENSMUSG00000066152	ENSMUST00000107468	Slc31a2	-11708	62249363	25	21.9557	9.99353	18.8652
11	77454812	77455087	276	*	276	77454972	Exon (ENSMUST00000037912/ENSMUSG00000037926, exon 15 of 15)	11	77462411	77470484	8074	1	ENSMUSG00000020836	ENSMUST00000102493	Coro6	-7324	77454972	10	4.29827	3.19496	2.30422
8	123318009	123319886	1878	*	1878	123318396	Promoter (<=1kb)	8	123268300	123318576	50277	2	ENSMUSG00000032815	ENSMUST00000035495	Fanca	0	123318396	25	13.7239	5.68857	11.0249
8	123302751	123303004	254	*	254	123302849	Promoter (1-2kb)	8	123291397	123304879	13483	2	ENSMUSG00000032815	ENSMUST00000212953	Fanca	1875	123302849	16	7.5559	4.19395	5.23853
8	123297441	123297763	323	*	323	123297658	Intron (ENSMUST00000127664/ENSMUSG00000092329, intron 1 of 15)	8	123289361	123291861	2501	2	ENSMUSG00000032815	ENSMUST00000133950	Fanca	-5580	123297658	18	9.1856	4.71601	6.74177
8	123303394	123303720	327	*	327	123303587	Promoter (1-2kb)	8	123291397	123304879	13483	2	ENSMUSG00000032815	ENSMUST00000212953	Fanca	1159	123303587	14	5.91285	3.61276	3.74554
8	123313123	123313375	253	*	253	123313200	Promoter (<=1kb)	8	123286404	123313362	26959	2	ENSMUSG00000032815	ENSMUST00000127904	Fanca	0	123313200	11	4.99753	3.48541	2.92052
11	76988307	76988646	340	*	340	76988418	Distal Intergenic	11	76998603	77032339	33737	1	ENSMUSG00000020838	ENSMUST00000108402	Slc6a4	-9957	76988418	14	9.69795	5.7655	7.20635
11	76987080	76987745	666	*	666	76987510	3' UTR	11	76998603	77032339	33737	1	ENSMUSG00000020838	ENSMUST00000108402	Slc6a4	-10858	76987510	17	12.7815	6.9186	10.1128
10	45071271	45072198	928	*	928	45072060	Exon (ENSMUST00000099858/ENSMUSG00000019849, exon 2 of 15)	10	45067203	45167198	99996	1	ENSMUSG00000019849	ENSMUST00000099858	Prep	4068	45072060	14	9.69795	5.7655	7.20635
10	45075811	45076681	871	*	871	45076588	Intron (ENSMUST00000099858/ENSMUSG00000019849, intron 2 of 14)	10	45067203	45167198	99996	1	ENSMUSG00000019849	ENSMUST00000099858	Prep	8608	45076588	12	7.77809	4.99677	5.41629
10	45065650	45065939	290	*	290	45065811	Promoter (1-2kb)	10	45067203	45167198	99996	1	ENSMUSG00000019849	ENSMUST00000099858	Prep	-1264	45065811	11	6.86451	4.6124	4.57287
10	45070428	45070875	448	*	448	45070694	Intron (ENSMUST00000099858/ENSMUSG00000019849, intron 1 of 14)	10	45067203	45167198	99996	1	ENSMUSG00000019849	ENSMUST00000099858	Prep	3225	45070694	13	8.72327	5.38113	6.29355
10	45072858	45073206	349	*	349	45073031	Intron (ENSMUST00000099858/ENSMUSG00000019849, intron 2 of 14)	10	45067203	45167198	99996	1	ENSMUSG00000019849	ENSMUST00000099858	Prep	5655	45073031	14	9.69795	5.7655	7.20635
10	39107240	39107966	727	*	727	39107500	Promoter (1-2kb)	10	39105781	39110097	4317	1	ENSMUSG00000019846	ENSMUST00000163036	Lama4	1459	39107500	18	13.8576	7.30296	11.1294
10	39106683	39106975	293	*	293	39106771	Promoter (<=1kb)	10	39105781	39110097	4317	1	ENSMUSG00000019846	ENSMUST00000163036	Lama4	902	39106771	12	7.77809	4.99677	5.41629
4	62313706	62314192	487	*	487	62314032	Intron (ENSMUST00000139308/ENSMUSG00000066151, intron 10 of 17)	4	62300342	62332294	31953	2	ENSMUSG00000066151	ENSMUST00000139308	Fkbp15	18102	62314032	8	4.33971	3.4593	2.30422
4	62366611	62366997	387	*	387	62366901	Intron (ENSMUST00000084526/ENSMUSG00000066150, intron 1 of 4)	4	62360727	62391769	31043	1	ENSMUSG00000066150	ENSMUST00000084526	Slc31a1	5884	62366901	11	4.99753	3.48541	2.92052
4	62360778	62361366	589	*	589	62361143	Promoter (<=1kb)	4	62360727	62391769	31043	1	ENSMUSG00000066150	ENSMUST00000084526	Slc31a1	51	62361143	16	11.7286	6.53423	9.11545
4	62361656	62361977	322	*	322	62361894	Promoter (<=1kb)	4	62360727	62391769	31043	1	ENSMUSG00000066150	ENSMUST00000084526	Slc31a1	929	62361894	10	4.29827	3.19496	2.30422
10	39146007	39146366	360	*	360	39146172	Promoter (2-3kb)	10	39143144	39150097	6954	1	ENSMUSG00000019845	ENSMUST00000214493	Tube1	2863	39146172	11	6.10187	4.14351	3.88099
10	39612441	39612778	338	*	338	39612615	Promoter (<=1kb)	10	39612934	39655307	42374	1	ENSMUSG00000019842	ENSMUST00000019987	Traf3ip2	-156	39612615	10	5.98495	4.22803	3.76782
10	39533956	39534359	404	*	404	39534141	Promoter (<=1kb)	10	39533270	39551424	18155	1	ENSMUSG00000019843	ENSMUST00000123205	Fyn	686	39534141	11	4.23983	3.05227	2.27011
9	73039096	73040806	1711	*	1711	73039564	Promoter (<=1kb)	9	73007419	73040378	32960	2	ENSMUSG00000079469	ENSMUST00000183746	Pigb	0	73039564	33	29.4	11.5085	26.042
9	73015718	73015992	275	*	275	73015907	Promoter (<=1kb)	9	73008481	73015657	7177	2	ENSMUSG00000079469	ENSMUST00000093819	Pigb	-61	73015907	12	7.07196	4.56646	4.77129
9	73028854	73029689	836	*	836	73029285	Promoter (2-3kb)	9	73029106	73032145	3040	2	ENSMUSG00000079469	ENSMUST00000183587	Pigb	2456	73029285	12	7.77809	4.99677	5.41629
9	73018839	73019134	296	*	296	73019037	Promoter (<=1kb)	9	73017611	73019204	1594	2	ENSMUSG00000079469	ENSMUST00000184776	Pigb	70	73019037	9	4.95055	3.72192	2.87926
7	45056963	45057249	287	*	287	45057107	Promoter (2-3kb)	7	45053895	45054880	986	2	ENSMUSG00000007837	ENSMUST00000211084	Prrg2	-2083	45057107	10	5.98495	4.22803	3.76782
7	45054526	45055067	542	*	542	45054885	Promoter (<=1kb)	7	45053895	45054880	986	2	ENSMUSG00000007837	ENSMUST00000211084	Prrg2	0	45054885	12	7.77809	4.99677	5.41629
7	45058983	45059877	895	*	895	45059174	Promoter (1-2kb)	7	45053613	45061652	8040	2	ENSMUSG00000007837	ENSMUST00000007981	Prrg2	1775	45059174	15	10.7003	6.14987	8.14965
13	58127881	58128217	337	*	337	58127933	Promoter (<=1kb)	13	58125879	58128556	2678	2	ENSMUSG00000007836	ENSMUST00000007980	Hnrnpa0	339	58127933	10	5.98495	4.22803	3.76782
13	58125773	58126070	298	*	298	58125950	Promoter (2-3kb)	13	58125879	58128556	2678	2	ENSMUSG00000007836	ENSMUST00000007980	Hnrnpa0	2486	58125950	11	6.86451	4.6124	4.57287
13	58126405	58127004	600	*	600	58126700	Promoter (1-2kb)	13	58125879	58128556	2678	2	ENSMUSG00000007836	ENSMUST00000007980	Hnrnpa0	1552	58126700	32	28.9243	11.5918	25.581
13	58128981	58130296	1316	*	1316	58129191	Promoter (<=1kb)	13	58125879	58128556	2678	2	ENSMUSG00000007836	ENSMUST00000007980	Hnrnpa0	-425	58129191	68	52.787	11.7231	48.713
7	45150906	45151580	675	*	675	45151106	Promoter (1-2kb)	7	45147883	45149179	1297	2	ENSMUSG00000007833	ENSMUST00000209755	Aldh16a1	-1727	45151106	13	6.4944	4.06632	4.25584
7	45149695	45150071	377	*	377	45149713	Promoter (<=1kb)	7	45147883	45149179	1297	2	ENSMUSG00000007833	ENSMUST00000209755	Aldh16a1	-516	45149713	10	3.16963	2.54375	1.34863
11	72214670	72215575	906	*	906	72214858	Promoter (<=1kb)	11	72213208	72215053	1846	2	ENSMUSG00000020801	ENSMUST00000129264	Med31	0	72214858	17	12.7815	6.9186	10.1128
11	116545863	116546153	291	*	291	116545993	Promoter (1-2kb)	11	116537740	116544017	6278	2	ENSMUSG00000020802	ENSMUST00000134102	Ube2o	-1846	116545993	14	5.4886	3.3936	3.33969
11	116574395	116574687	293	*	293	116574465	Intron (ENSMUST00000082152/ENSMUSG00000020802, intron 1 of 17)	11	116537740	116581447	43708	2	ENSMUSG00000020802	ENSMUST00000082152	Ube2o	6760	116574465	9	5.14225	3.84367	3.01283
11	116583097	116583349	253	*	253	116583104	Promoter (1-2kb)	11	116537740	116581447	43708	2	ENSMUSG00000020802	ENSMUST00000082152	Ube2o	-1650	116583104	8	4.09959	3.3043	2.14023
11	116584983	116587438	2456	*	2456	116585670	Promoter (<=1kb)	11	116586432	116597333	10902	1	ENSMUSG00000020804	ENSMUST00000142978	Aanat	0	116585670	15	10.7003	6.14987	8.14965
11	116591908	116592339	432	*	432	116592023	Promoter (1-2kb)	11	116593687	116597545	3859	1	ENSMUSG00000020804	ENSMUST00000021160	Aanat	-1348	116592023	11	4.96372	3.46574	2.89158
11	116596168	116596704	537	*	537	116596404	Promoter (<=1kb)	11	116595771	116596265	495	1	ENSMUSG00000020804	ENSMUST00000132601	Aanat	397	116596404	12	7.77809	4.99677	5.41629
10	41806436	41806697	262	*	262	41806512	Promoter (2-3kb)	10	41718846	41809607	90762	2	ENSMUSG00000019813	ENSMUST00000019951	Cep57l1	2910	41806512	13	8.72327	5.38113	6.29355
10	41790403	41790785	383	*	383	41790595	Intron (ENSMUST00000186239/ENSMUSG00000019813, intron 1 of 11)	10	41718846	41809607	90762	2	ENSMUSG00000019813	ENSMUST00000019951	Cep57l1	18822	41790595	9	5.14225	3.84367	3.01283
10	41807174	41807619	446	*	446	41807324	Promoter (1-2kb)	10	41718846	41809607	90762	2	ENSMUSG00000019813	ENSMUST00000019951	Cep57l1	1988	41807324	11	6.86451	4.6124	4.57287
10	41809099	41809987	889	*	889	41809797	Promoter (<=1kb)	10	41718841	41809613	90773	2	ENSMUSG00000019813	ENSMUST00000186239	Cep57l1	0	41809797	29	20.5776	8.08907	17.5638
10	41795882	41796250	369	*	369	41796237	Intron (ENSMUST00000186239/ENSMUSG00000019813, intron 1 of 11)	10	41718846	41809607	90762	2	ENSMUSG00000019813	ENSMUST00000019951	Cep57l1	13357	41796237	11	3.6282	2.71488	1.70628
10	41791379	41794137	2759	*	2759	41792879	Intron (ENSMUST00000186239/ENSMUSG00000019813, intron 1 of 11)	10	41718846	41809607	90762	2	ENSMUSG00000019813	ENSMUST00000019951	Cep57l1	15470	41792879	17	12.7815	6.9186	10.1128
11	116616416	116617612	1197	*	1197	116617470	Intron (ENSMUST00000103029/ENSMUSG00000020806, intron 1 of 18)	11	116598165	116624200	26036	2	ENSMUSG00000020806	ENSMUST00000103029	Rhbdf2	6588	116617470	17	8.59977	4.5784	6.20325
11	116628610	116628873	264	*	264	116628687	Promoter (1-2kb)	11	116598169	116627019	28851	2	ENSMUSG00000020806	ENSMUST00000103028	Rhbdf2	-1591	116628687	10	5.86236	4.15118	3.69582
11	116615466	116616090	625	*	625	116615987	Intron (ENSMUST00000103029/ENSMUSG00000020806, intron 1 of 18)	11	116598165	116624200	26036	2	ENSMUSG00000020806	ENSMUST00000103029	Rhbdf2	8110	116615987	15	9.97802	5.71919	7.47577
10	13192755	13193793	1039	*	1039	13192989	Promoter (<=1kb)	10	13178140	13193168	15029	2	ENSMUSG00000019814	ENSMUST00000019950	Ltv1	0	13192989	42	33.9395	10.9373	30.4218
10	13191967	13192469	503	*	503	13192269	Promoter (<=1kb)	10	13182412	13192428	10017	2	ENSMUSG00000019814	ENSMUST00000219824	Ltv1	0	13192269	16	11.7286	6.53423	9.11545
6	88029894	88030493	600	*	600	88030172	Intron (ENSMUST00000113600/ENSMUSG00000079477, intron 1 of 5)	6	87999940	88019783	19844	2	ENSMUSG00000079477	ENSMUST00000095048	Rab7	-10111	88030172	13	6.4944	4.06632	4.25584
6	88044463	88044741	279	*	279	88044567	Promoter (<=1kb)	6	87999117	88045017	45901	2	ENSMUSG00000079477	ENSMUST00000113598	Rab7	276	88044567	16	9.58153	5.28572	7.12046
6	88020680	88021012	333	*	333	88020731	Promoter (<=1kb)	6	87999940	88019783	19844	2	ENSMUSG00000079477	ENSMUST00000095048	Rab7	-897	88020731	12	7.77809	4.99677	5.41629
6	88011743	88012032	290	*	290	88011914	Intron (ENSMUST00000113600/ENSMUSG00000079477, intron 3 of 5)	6	87999443	88019783	20341	2	ENSMUSG00000079477	ENSMUST00000113597	Rab7	7751	88011914	11	6.86451	4.6124	4.57287
6	88027780	88029576	1797	*	1797	88028363	Intron (ENSMUST00000113600/ENSMUSG00000079477, intron 1 of 5)	6	87999940	88019783	19844	2	ENSMUSG00000079477	ENSMUST00000095048	Rab7	-7997	88028363	10	5.98495	4.22803	3.76782
6	88016148	88016417	270	*	270	88016371	Intron (ENSMUST00000113600/ENSMUSG00000079477, intron 1 of 5)	6	87999443	88019783	20341	2	ENSMUSG00000079477	ENSMUST00000113597	Rab7	3366	88016371	11	4.96372	3.46574	2.89158
6	88012336	88015701	3366	*	3366	88013950	5' UTR	6	87999443	88019783	20341	2	ENSMUSG00000079477	ENSMUST00000113597	Rab7	4082	88013950	39	40.4069	15.3747	36.6829
10	13112992	13113300	309	*	309	13113115	Promoter (<=1kb)	10	13113465	13127341	13877	1	ENSMUSG00000019817	ENSMUST00000130313	Plagl1	-165	13113115	11	3.6282	2.71488	1.70628
10	13109652	13109916	265	*	265	13109871	Intron (ENSMUST00000193426/ENSMUSG00000019817, intron 3 of 7)	10	13113465	13127341	13877	1	ENSMUSG00000019817	ENSMUST00000130313	Plagl1	-3549	13109871	11	6.62848	4.4663	4.38514
10	13115922	13116364	443	*	443	13116089	Promoter (<=1kb)	10	13116364	13125067	8704	1	ENSMUSG00000019817	ENSMUST00000145103	Plagl1	0	13116089	10	5.98495	4.22803	3.76782
10	13113782	13114114	333	*	333	13113905	Promoter (<=1kb)	10	13113465	13127341	13877	1	ENSMUSG00000019817	ENSMUST00000130313	Plagl1	317	13113905	13	4.83902	3.16736	2.77692
10	13111532	13112231	700	*	700	13112005	Promoter (1-2kb)	10	13113465	13127341	13877	1	ENSMUSG00000019817	ENSMUST00000130313	Plagl1	-1234	13112005	12	7.77809	4.99677	5.41629
10	13108242	13108661	420	*	420	13108401	Intron (ENSMUST00000193426/ENSMUSG00000019817, intron 3 of 7)	10	13113465	13127341	13877	1	ENSMUSG00000019817	ENSMUST00000130313	Plagl1	-4804	13108401	19	13.3099	6.73408	10.6255
10	13107528	13107977	450	*	450	13107804	Intron (ENSMUST00000193426/ENSMUSG00000019817, intron 3 of 7)	10	13113465	13127341	13877	1	ENSMUSG00000019817	ENSMUST00000130313	Plagl1	-5488	13107804	19	12.3882	6.21849	9.75448
10	41527029	41527774	746	*	746	41527668	Intron (ENSMUST00000019962/ENSMUSG00000019818, intron 5 of 5)	10	41520044	41526876	6833	1	ENSMUSG00000019818	ENSMUST00000186388	Cd164	6985	41527668	13	8.72327	5.38113	6.29355
10	41523105	41523625	521	*	521	41523337	3' UTR	10	41520044	41526876	6833	1	ENSMUSG00000019818	ENSMUST00000186388	Cd164	3061	41523337	15	10.7003	6.14987	8.14965
10	41518120	41521695	3576	*	3576	41518973	Promoter (<=1kb)	10	41519414	41531048	11635	1	ENSMUSG00000019818	ENSMUST00000019962	Cd164	0	41518973	52	59.4709	20.3714	55.2092
10	41526131	41526559	429	*	429	41526318	Intron (ENSMUST00000019962/ENSMUSG00000019818, intron 4 of 5)	10	41520044	41526876	6833	1	ENSMUSG00000019818	ENSMUST00000186388	Cd164	6087	41526318	10	5.98495	4.22803	3.76782
10	41524537	41524918	382	*	382	41524788	Exon (ENSMUST00000187279/ENSMUSG00000019818, exon 4 of 4)	10	41520044	41526876	6833	1	ENSMUSG00000019818	ENSMUST00000186388	Cd164	4493	41524788	15	10.7003	6.14987	8.14965
12	86142468	86142987	520	*	520	86142567	Promoter (2-3kb)	12	86139948	86162189	22242	1	ENSMUSG00000007867	ENSMUST00000220711	Ift43	2520	86142567	9	5.14225	3.84367	3.01283
17	45604827	45605565	739	*	739	45605447	Promoter (2-3kb)	17	45601336	45602102	767	2	ENSMUSG00000079471	ENSMUST00000113529	Mymx	-2725	45605447	11	6.40297	4.32749	4.17128
17	45606534	45613544	7011	*	7011	45611057	Distal Intergenic	17	45601336	45602102	767	2	ENSMUSG00000079471	ENSMUST00000113529	Mymx	-4432	45611057	41	35.8911	12.1989	32.3134
11	69676345	69683488	7144	*	7144	69682232	Promoter (<=1kb)	11	69673115	69681846	8732	2	ENSMUSG00000005204	ENSMUST00000005336	Senp3	0	69682232	58	46.8806	12.0196	42.9689
11	69672647	69674281	1635	*	1635	69672913	Promoter (<=1kb)	11	69673953	69674443	491	2	ENSMUSG00000005204	ENSMUST00000142206	Senp3	162	69672913	35	23.7885	8.14464	20.6353
11	69674933	69676024	1092	*	1092	69675879	Promoter (<=1kb)	11	69673116	69674976	1861	2	ENSMUSG00000005204	ENSMUST00000123084	Senp3	0	69675879	15	8.62638	4.93699	6.22939
1	78658955	78659391	437	*	437	78659101	Promoter (<=1kb)	1	78658440	78667584	9145	1	ENSMUSG00000079470	ENSMUST00000151622	Utp14b	515	78659101	10	4.29827	3.19496	2.30422
11	69616991	69617278	288	*	288	69617039	Promoter (<=1kb)	11	69615648	69616940	1293	2	ENSMUSG00000005202	ENSMUST00000137159	Shbg	-51	69617039	10	5.98495	4.22803	3.76782
10	41448943	41450206	1264	*	1264	41450122	Promoter (<=1kb)	10	41450383	41465574	15192	1	ENSMUSG00000019826	ENSMUST00000080771	Zbtb24	-177	41450122	36	21.1975	6.85534	18.1433
10	41464009	41465178	1170	*	1170	41465053	3' UTR	10	41456131	41464428	8298	1	ENSMUSG00000019826	ENSMUST00000215881	Zbtb24	7878	41465053	14	9.69795	5.7655	7.20635
10	41435012	41435366	355	*	355	41435128	Distal Intergenic	10	41450383	41465574	15192	1	ENSMUSG00000019826	ENSMUST00000080771	Zbtb24	-15017	41435128	18	13.8576	7.30296	11.1294
10	41459214	41462100	2887	*	2887	41460212	Intron (ENSMUST00000080771/ENSMUSG00000019826, intron 5 of 6)	10	41456131	41464428	8298	1	ENSMUSG00000019826	ENSMUST00000215881	Zbtb24	3083	41460212	28	25.6856	11.1466	22.453
10	41450734	41451176	443	*	443	41450896	Promoter (<=1kb)	10	41450435	41453468	3034	1	ENSMUSG00000019826	ENSMUST00000216656	Zbtb24	299	41450896	12	7.77809	4.99677	5.41629
10	41452917	41453236	320	*	320	41453122	Promoter (1-2kb)	10	41455211	41456608	1398	1	ENSMUSG00000019826	ENSMUST00000214159	Zbtb24	-1975	41453122	9	5.14225	3.84367	3.01283
10	41435722	41436499	778	*	778	41436159	Distal Intergenic	10	41450383	41465574	15192	1	ENSMUSG00000019826	ENSMUST00000080771	Zbtb24	-13884	41436159	15	10.7003	6.14987	8.14965
11	70833156	70833575	420	*	420	70833441	Distal Intergenic	11	70844778	70943105	98328	1	ENSMUSG00000020817	ENSMUST00000076270	Rabep1	-11203	70833441	14	6.29661	3.81534	4.06647
11	116880971	116881228	258	*	258	116881057	Distal Intergenic	11	116868368	116873837	5470	1	ENSMUSG00000020818	ENSMUST00000134106	Mfsd11	12603	116881057	10	5.17291	3.72334	3.03627
11	116882064	116883029	966	*	966	116882499	Distal Intergenic	11	116868368	116873837	5470	1	ENSMUSG00000020818	ENSMUST00000134106	Mfsd11	13696	116882499	16	11.7286	6.53423	9.11545
11	116862056	116862380	325	*	325	116862363	Promoter (2-3kb)	11	116859141	116861669	2529	1	ENSMUSG00000020818	ENSMUST00000147404	Mfsd11	2915	116862363	8	4.33971	3.4593	2.30422
11	116852656	116854543	1888	*	1888	116853569	Promoter (<=1kb)	11	116853295	116859113	5819	1	ENSMUSG00000020818	ENSMUST00000125920	Mfsd11	0	116853569	73	65.141	14.9799	60.7467
10	41487819	41488244	426	*	426	41487970	Promoter (<=1kb)	10	41487549	41488245	697	2	ENSMUSG00000019822	ENSMUST00000122997	Smpd2	1	41487970	13	6.79828	4.23934	4.54294
10	41466092	41467267	1176	*	1176	41466961	Distal Intergenic	10	41476314	41487030	10717	1	ENSMUSG00000019823	ENSMUST00000019967	Mical1	-9047	41466961	33	26.3108	9.87534	23.058
10	41474523	41475455	933	*	933	41475319	Promoter (<=1kb)	10	41476314	41487030	10717	1	ENSMUSG00000019823	ENSMUST00000019967	Mical1	-859	41475319	14	9.69795	5.7655	7.20635
10	41472915	41473186	272	*	272	41473170	Distal Intergenic	10	41476314	41487030	10717	1	ENSMUSG00000019823	ENSMUST00000019967	Mical1	-3128	41473170	9	5.14225	3.84367	3.01283
10	41467968	41469390	1423	*	1423	41469064	Distal Intergenic	10	41476314	41487030	10717	1	ENSMUSG00000019823	ENSMUST00000019967	Mical1	-6924	41469064	20	13.8376	6.78932	11.1294
10	41475753	41477465	1713	*	1713	41476341	Promoter (<=1kb)	10	41476314	41487030	10717	1	ENSMUSG00000019823	ENSMUST00000019967	Mical1	0	41476341	21	17.2144	8.45606	14.3269
10	12488865	12491684	2820	*	2820	12490700	Intron (ENSMUST00000076817/ENSMUSG00000019820, intron 53 of 73)	10	12382190	12548879	166690	2	ENSMUSG00000019820	ENSMUST00000219003	Utrn	57195	12490700	25	21.9557	9.99353	18.8652
10	12525931	12526381	451	*	451	12526106	Intron (ENSMUST00000076817/ENSMUSG00000019820, intron 51 of 73)	10	12382190	12548879	166690	2	ENSMUSG00000019820	ENSMUST00000219003	Utrn	22498	12526106	9	5.14225	3.84367	3.01283
10	12809774	12810071	298	*	298	12809936	Intron (ENSMUST00000076817/ENSMUSG00000019820, intron 1 of 73)	10	12812411	12813549	1139	2	ENSMUSG00000019820	ENSMUST00000219145	Utrn	3478	12809936	12	3.65714	2.64838	1.72821
10	12516403	12516765	363	*	363	12516619	Intron (ENSMUST00000076817/ENSMUSG00000019820, intron 52 of 73)	10	12382190	12548879	166690	2	ENSMUSG00000019820	ENSMUST00000219003	Utrn	32114	12516619	11	6.86451	4.6124	4.57287
10	12579875	12580556	682	*	682	12580299	Intron (ENSMUST00000076817/ENSMUSG00000019820, intron 50 of 73)	10	12382190	12548879	166690	2	ENSMUSG00000019820	ENSMUST00000219003	Utrn	-30996	12580299	14	9.69795	5.7655	7.20635
10	12553591	12554171	581	*	581	12554008	Intron (ENSMUST00000076817/ENSMUSG00000019820, intron 50 of 73)	10	12382190	12548879	166690	2	ENSMUSG00000019820	ENSMUST00000219003	Utrn	-4712	12554008	19	14.9559	7.68733	12.1742
10	12528509	12529306	798	*	798	12528798	Intron (ENSMUST00000076817/ENSMUSG00000019820, intron 51 of 73)	10	12382190	12548879	166690	2	ENSMUSG00000019820	ENSMUST00000219003	Utrn	19573	12528798	12	4.89509	3.30662	2.82675
10	12541174	12541774	601	*	601	12541499	Intron (ENSMUST00000076817/ENSMUSG00000019820, intron 50 of 73)	10	12382190	12548879	166690	2	ENSMUSG00000019820	ENSMUST00000219003	Utrn	7105	12541499	15	10.7003	6.14987	8.14965
10	12868510	12868773	264	*	264	12868614	Promoter (<=1kb)	10	12720825	12868281	147457	2	ENSMUSG00000019820	ENSMUST00000219660	Utrn	-229	12868614	17	8.59977	4.5784	6.20325
10	12514858	12515356	499	*	499	12515040	Intron (ENSMUST00000076817/ENSMUSG00000019820, intron 52 of 73)	10	12382190	12548879	166690	2	ENSMUSG00000019820	ENSMUST00000219003	Utrn	33523	12515040	11	6.86451	4.6124	4.57287
10	12607058	12607309	252	*	252	12607161	Intron (ENSMUST00000076817/ENSMUSG00000019820, intron 50 of 73)	10	12384188	12614831	230644	2	ENSMUSG00000019820	ENSMUST00000217994	Utrn	7522	12607161	11	6.53025	4.40573	4.28937
10	12492575	12492861	287	*	287	12492727	Intron (ENSMUST00000076817/ENSMUSG00000019820, intron 53 of 73)	10	12382190	12548879	166690	2	ENSMUSG00000019820	ENSMUST00000219003	Utrn	56018	12492727	13	7.29381	4.52621	4.984
10	12536648	12537249	602	*	602	12537145	Intron (ENSMUST00000076817/ENSMUSG00000019820, intron 51 of 73)	10	12382190	12548879	166690	2	ENSMUSG00000019820	ENSMUST00000219003	Utrn	11630	12537145	10	5.98495	4.22803	3.76782
10	12532602	12533080	479	*	479	12532833	Intron (ENSMUST00000076817/ENSMUSG00000019820, intron 51 of 73)	10	12382190	12548879	166690	2	ENSMUSG00000019820	ENSMUST00000219003	Utrn	15799	12532833	13	8.72327	5.38113	6.29355
10	12578066	12578720	655	*	655	12578142	Intron (ENSMUST00000076817/ENSMUSG00000019820, intron 50 of 73)	10	12382190	12548879	166690	2	ENSMUSG00000019820	ENSMUST00000219003	Utrn	-29187	12578142	16	9.23248	5.09083	6.7873
10	12571666	12573977	2312	*	2312	12573309	Intron (ENSMUST00000076817/ENSMUSG00000019820, intron 50 of 73)	10	12382190	12548879	166690	2	ENSMUSG00000019820	ENSMUST00000219003	Utrn	-22787	12573309	22	18.3729	8.84043	15.4363
10	12517123	12517598	476	*	476	12517310	Intron (ENSMUST00000076817/ENSMUSG00000019820, intron 52 of 73)	10	12382190	12548879	166690	2	ENSMUSG00000019820	ENSMUST00000219003	Utrn	31281	12517310	9	3.63524	2.90451	1.70759
10	12867490	12867977	488	*	488	12867774	Promoter (<=1kb)	10	12720825	12868171	147347	2	ENSMUSG00000019820	ENSMUST00000219584	Utrn	194	12867774	11	6.86451	4.6124	4.57287
10	12554442	12555626	1185	*	1185	12554922	Intron (ENSMUST00000076817/ENSMUSG00000019820, intron 50 of 73)	10	12382190	12548879	166690	2	ENSMUSG00000019820	ENSMUST00000219003	Utrn	-5563	12554922	19	14.9559	7.68733	12.1742
10	12542368	12553266	10899	*	10899	12548371	Promoter (<=1kb)	10	12382190	12548879	166690	2	ENSMUSG00000019820	ENSMUST00000219003	Utrn	0	12548371	42	38.8599	13.3697	35.1911
10	12608021	12611358	3338	*	3338	12610047	Intron (ENSMUST00000076817/ENSMUSG00000019820, intron 50 of 73)	10	12384188	12614831	230644	2	ENSMUSG00000019820	ENSMUST00000217994	Utrn	3473	12610047	36	36.2463	14.2216	32.65
10	12611617	12615477	3861	*	3861	12614936	Promoter (<=1kb)	10	12384188	12614831	230644	2	ENSMUSG00000019820	ENSMUST00000217994	Utrn	0	12614936	37	36.4618	13.9515	32.8595
10	12503503	12504040	538	*	538	12503901	Intron (ENSMUST00000076817/ENSMUSG00000019820, intron 52 of 73)	10	12382190	12548879	166690	2	ENSMUSG00000019820	ENSMUST00000219003	Utrn	44839	12503901	14	8.86927	5.26899	6.43672
10	12539575	12540061	487	*	487	12539767	Intron (ENSMUST00000076817/ENSMUSG00000019820, intron 50 of 73)	10	12382190	12548879	166690	2	ENSMUSG00000019820	ENSMUST00000219003	Utrn	8818	12539767	21	14.8612	7.11262	12.104
10	12493606	12493958	353	*	353	12493910	Intron (ENSMUST00000076817/ENSMUSG00000019820, intron 53 of 73)	10	12382190	12548879	166690	2	ENSMUSG00000019820	ENSMUST00000219003	Utrn	54921	12493910	9	5.14225	3.84367	3.01283
X	101273168	101273940	773	*	773	101273710	Promoter (<=1kb)	20	101274030	101297465	23436	1	ENSMUSG00000079487	ENSMUST00000117706	Med12	-90	101273710	16	8.95476	4.93767	6.51656
X	101274213	101274494	282	*	282	101274400	Promoter (<=1kb)	20	101274229	101297465	23237	1	ENSMUSG00000079487	ENSMUST00000117203	Med12	0	101274400	11	4.56409	3.23563	2.51366
11	50376264	50376531	268	*	268	50376398	Promoter (<=1kb)	11	50376990	50386528	9539	1	ENSMUSG00000007850	ENSMUST00000109142	Hnrnph1	-459	50376398	13	6.99568	4.35294	4.69954
11	50376793	50380876	4084	*	4084	50378150	Promoter (<=1kb)	11	50376990	50386528	9539	1	ENSMUSG00000007850	ENSMUST00000109142	Hnrnph1	0	50378150	47	51.3582	18.1142	47.3226
11	50381258	50381899	642	*	642	50381661	Promoter (1-2kb)	11	50382947	50384260	1314	1	ENSMUSG00000007850	ENSMUST00000141668	Hnrnph1	-1048	50381661	17	10.8908	5.81942	8.331
11	50388890	50389437	548	*	548	50389419	3' UTR	11	50384963	50386225	1263	1	ENSMUSG00000007850	ENSMUST00000151537	Hnrnph1	3927	50389419	11	5.96728	4.06183	3.76782
11	50384404	50384849	446	*	446	50384661	Promoter (<=1kb)	11	50384963	50386225	1263	1	ENSMUSG00000007850	ENSMUST00000151537	Hnrnph1	-114	50384661	17	12.7815	6.9186	10.1128
6	71882654	71882923	270	*	270	71882922	Promoter (<=1kb)	6	71882557	71882693	137	2	ENSMUSG00000080465	ENSMUST00000116815	Snord94	0	71882922	8	3.14146	2.69514	1.32182
2	30260618	30260966	349	*	349	30260741	Intron (ENSMUST00000113654/ENSMUSG00000007476, intron 2 of 2)	2	30266203	30282148	15946	1	ENSMUSG00000079484	ENSMUST00000154647	Phyhd1	-5237	30260741	9	4.66781	3.54331	2.61389
2	30259911	30260306	396	*	396	30259971	Intron (ENSMUST00000113654/ENSMUSG00000007476, intron 2 of 2)	2	30266203	30282148	15946	1	ENSMUSG00000079484	ENSMUST00000154647	Phyhd1	-5897	30259971	9	4.79314	3.62232	2.73507
2	30264413	30267379	2967	*	2967	30266083	Promoter (<=1kb)	2	30266203	30282148	15946	1	ENSMUSG00000079484	ENSMUST00000154647	Phyhd1	0	30266083	53	60.999	20.7558	56.6995
2	30263095	30264099	1005	*	1005	30264011	Promoter (2-3kb)	2	30266203	30282148	15946	1	ENSMUSG00000079484	ENSMUST00000154647	Phyhd1	-2104	30264011	18	9.41527	4.83276	6.96258
11	48827186	48827489	304	*	304	48827376	Promoter (<=1kb)	11	48825346	48826655	1310	2	ENSMUSG00000078154	ENSMUST00000104959	Gm12184	-531	48827376	14	9.69795	5.7655	7.20635
X	102119523	102119888	366	*	366	102119730	Promoter (<=1kb)	20	102119569	102127666	8098	1	ENSMUSG00000079480	ENSMUST00000144367	Pin4	0	102119730	11	6.86451	4.6124	4.57287
X	102120592	102121096	505	*	505	102120669	Promoter (1-2kb)	20	102119569	102127666	8098	1	ENSMUSG00000079480	ENSMUST00000144367	Pin4	1023	102120669	11	6.86451	4.6124	4.57287
6	85818042	85818372	331	*	331	85818197	Promoter (2-3kb)	6	85808024	85820954	12931	2	ENSMUSG00000079495	ENSMUST00000174143	Nat8f6	2582	85818197	12	7.77809	4.99677	5.41629
10	42500817	42501902	1086	*	1086	42501666	Promoter (<=1kb)	10	42502030	42534787	32758	1	ENSMUSG00000019804	ENSMUST00000105500	Snx3	-128	42501666	28	20.7213	8.42309	17.7
10	42534747	42535038	292	*	292	42534824	3' UTR	10	42502290	42535381	33092	1	ENSMUSG00000019804	ENSMUST00000105499	Snx3	32457	42534824	10	5.17291	3.72334	3.03627
10	42504343	42506316	1974	*	1974	42505311	Promoter (2-3kb)	10	42502290	42535381	33092	1	ENSMUSG00000019804	ENSMUST00000105499	Snx3	2053	42505311	14	9.69795	5.7655	7.20635
10	42502303	42504026	1724	*	1724	42503227	Promoter (<=1kb)	10	42502290	42535381	33092	1	ENSMUSG00000019804	ENSMUST00000105499	Snx3	13	42503227	20	7.25491	3.56789	4.95051
10	42533372	42533779	408	*	408	42533513	Intron (ENSMUST00000105500/ENSMUSG00000019804, intron 3 of 3)	10	42502290	42535381	33092	1	ENSMUSG00000019804	ENSMUST00000105499	Snx3	31082	42533513	7	3.58128	3.07493	1.66661
10	13552515	13553002	488	*	488	13552934	Promoter (<=1kb)	10	13552894	13563376	10483	1	ENSMUSG00000019808	ENSMUST00000019944	Adat2	0	13552934	12	4.89509	3.30662	2.82675
14	25665207	25665579	373	*	373	25665402	3' UTR	14	25656830	25658405	1576	1	ENSMUSG00000007817	ENSMUST00000162546	Zmiz1	8377	25665402	13	7.65514	4.7388	5.32885
14	25594244	25594533	290	*	290	25594512	Intron (ENSMUST00000162645/ENSMUSG00000007817, intron 6 of 23)	14	25607357	25643657	36301	1	ENSMUSG00000007817	ENSMUST00000160190	Zmiz1	-12824	25594512	8	3.14146	2.69514	1.32182
14	25590648	25590997	350	*	350	25590942	Intron (ENSMUST00000162645/ENSMUSG00000007817, intron 6 of 23)	14	25607357	25643657	36301	1	ENSMUSG00000007817	ENSMUST00000160190	Zmiz1	-16360	25590942	9	5.14225	3.84367	3.01283
14	25588005	25588277	273	*	273	25588175	Intron (ENSMUST00000162645/ENSMUSG00000007817, intron 6 of 23)	14	25607357	25643657	36301	1	ENSMUSG00000007817	ENSMUST00000160190	Zmiz1	-19080	25588175	12	7.77809	4.99677	5.41629
14	25660941	25661322	382	*	382	25661141	Exon (ENSMUST00000162645/ENSMUSG00000007817, exon 23 of 24)	14	25656830	25658405	1576	1	ENSMUSG00000007817	ENSMUST00000162546	Zmiz1	4111	25661141	16	8.59375	4.74121	6.19948
9	108324303	108325147	845	*	845	108324947	Intron (ENSMUST00000007959/ENSMUSG00000007815, intron 2 of 5)	9	108330560	108336751	6192	1	ENSMUSG00000007815	ENSMUST00000193424	Rhoa	-5413	108324947	10	5.98495	4.22803	3.76782
9	108312468	108316029	3562	*	3562	108314215	5' UTR	9	108306829	108330916	24088	1	ENSMUSG00000007815	ENSMUST00000193490	Rhoa	5639	108314215	18	11.8514	6.14272	9.23495
9	108310838	108311112	275	*	275	108310851	Exon (ENSMUST00000193619/ENSMUSG00000007815, exon 1 of 1)	9	108306829	108330916	24088	1	ENSMUSG00000007815	ENSMUST00000193490	Rhoa	4009	108310851	18	9.41527	4.83276	6.96258
9	108320513	108320894	382	*	382	108320717	Intron (ENSMUST00000007959/ENSMUSG00000007815, intron 2 of 5)	9	108330560	108336751	6192	1	ENSMUSG00000007815	ENSMUST00000193424	Rhoa	-9666	108320717	9	5.14225	3.84367	3.01283
9	108306844	108310483	3640	*	3640	108308642	Promoter (<=1kb)	9	108306829	108330916	24088	1	ENSMUSG00000007815	ENSMUST00000193490	Rhoa	15	108308642	34	24.9024	8.90245	21.7002
9	108311648	108312167	520	*	520	108312087	Intron (ENSMUST00000007959/ENSMUSG00000007815, intron 1 of 5)	9	108306829	108330916	24088	1	ENSMUSG00000007815	ENSMUST00000193490	Rhoa	4819	108312087	13	8.72327	5.38113	6.29355
9	108317332	108317721	390	*	390	108317460	Intron (ENSMUST00000007959/ENSMUSG00000007815, intron 2 of 5)	9	108306829	108330916	24088	1	ENSMUSG00000007815	ENSMUST00000193490	Rhoa	10503	108317460	11	6.86451	4.6124	4.57287
5	145233803	145234793	991	*	991	145234391	Promoter (2-3kb)	5	145231757	145237282	5526	1	ENSMUSG00000007812	ENSMUST00000085661	Zfp655	2046	145234391	15	10.7003	6.14987	8.14965
5	145230886	145231722	837	*	837	145231508	Promoter (<=1kb)	5	145231715	145238322	6608	1	ENSMUSG00000007812	ENSMUST00000200039	Zfp655	0	145231508	39	34.1384	11.9784	30.6174
5	145232114	145233176	1063	*	1063	145232237	Promoter (<=1kb)	5	145231757	145237282	5526	1	ENSMUSG00000007812	ENSMUST00000085661	Zfp655	357	145232237	17	6.02631	3.33503	3.80749
11	55452166	55452603	438	*	438	55452435	Intron (ENSMUST00000108857/ENSMUSG00000018585, intron 2 of 3)	11	55446644	55461197	14554	2	ENSMUSG00000018585	ENSMUST00000138412	Atox1	8594	55452435	11	6.86451	4.6124	4.57287
11	55443330	55443598	269	*	269	55443500	Distal Intergenic	11	55446644	55461197	14554	2	ENSMUSG00000018585	ENSMUST00000138412	Atox1	17599	55443500	12	7.77809	4.99677	5.41629
11	55459420	55459897	478	*	478	55459653	Promoter (1-2kb)	11	55446644	55461197	14554	2	ENSMUSG00000018585	ENSMUST00000138412	Atox1	1300	55459653	12	4.89509	3.30662	2.82675
11	55460779	55462593	1815	*	1815	55460889	Promoter (<=1kb)	11	55446641	55461239	14599	2	ENSMUSG00000018585	ENSMUST00000108857	Atox1	0	55460889	20	13.3671	6.52941	10.6806
18	62519098	62519641	544	*	544	62519249	Intron (ENSMUST00000048688/ENSMUSG00000042211, intron 12 of 21)	18	62504069	62548743	44675	2	ENSMUSG00000042211	ENSMUST00000048688	Fbxo38	29102	62519249	10	3.61781	2.79791	1.69779
18	62547778	62548753	976	*	976	62548543	Promoter (<=1kb)	18	62504069	62548743	44675	2	ENSMUSG00000042211	ENSMUST00000048688	Fbxo38	0	62548543	52	50.1126	15.3939	46.1115
12	117884563	117884854	292	*	292	117884608	Intron (ENSMUST00000176756/ENSMUSG00000018581, intron 47 of 51)	12	117903214	117915738	12525	2	ENSMUSG00000018581	ENSMUST00000175662	Dnah11	30884	117884608	10	4.46474	3.29406	2.41635
11	55471745	55474845	3101	*	3101	55473919	Promoter (2-3kb)	11	55469718	55487512	17795	1	ENSMUSG00000018583	ENSMUST00000151790	G3bp1	2027	55473919	21	17.2144	8.45606	14.3269
11	55467116	55469248	2133	*	2133	55469086	Promoter (<=1kb)	11	55469685	55504838	35154	1	ENSMUSG00000018583	ENSMUST00000018727	G3bp1	-437	55469086	46	46.5664	15.9088	42.6607
11	55469969	55471459	1491	*	1491	55470434	Promoter (<=1kb)	11	55469718	55487512	17795	1	ENSMUSG00000018583	ENSMUST00000151790	G3bp1	251	55470434	40	41.8155	15.759	38.0479
6	139772668	139772919	252	*	252	139772909	Promoter (<=1kb)	6	139772442	139846515	74074	1	ENSMUSG00000030228	ENSMUST00000191013	Pik3c2g	226	139772909	9	5.14225	3.84367	3.01283
6	137753751	137755290	1540	*	1540	137755144	Promoter (<=1kb)	6	137754546	137760963	6418	1	ENSMUSG00000030225	ENSMUST00000204100	Dera	0	137755144	18	12.3605	6.43123	9.72757
8	25090593	25090890	298	*	298	25090737	Promoter (<=1kb)	8	25062433	25091346	28914	2	ENSMUSG00000031557	ENSMUST00000125466	Plekha2	456	25090737	11	5.96728	4.06183	3.76782
8	25010196	25010662	467	*	467	25010388	Intron (ENSMUST00000084035/ENSMUSG00000031555, intron 1 of 21)	8	24949653	25016812	67160	2	ENSMUSG00000031555	ENSMUST00000084032	Adam9	6150	25010388	15	6.16524	3.61984	3.94202
8	25008461	25009196	736	*	736	25008835	Intron (ENSMUST00000084035/ENSMUSG00000031555, intron 1 of 21)	8	24949653	25016812	67160	2	ENSMUSG00000031555	ENSMUST00000084032	Adam9	7616	25008835	13	8.72327	5.38113	6.29355
8	25006729	25007685	957	*	957	25006833	Intron (ENSMUST00000084035/ENSMUSG00000031555, intron 1 of 21)	8	24990272	24997790	7519	2	ENSMUSG00000031555	ENSMUST00000211319	Adam9	-8939	25006833	11	5.18243	3.59353	3.04492
6	137751103	137751404	302	*	302	137751146	Promoter (1-2kb)	6	137749225	137750676	1452	1	ENSMUSG00000030224	ENSMUST00000137235	Strap	1878	137751146	8	4.33971	3.4593	2.30422
6	137735840	137736256	417	*	417	137736034	Promoter (<=1kb)	6	137735078	137751932	16855	1	ENSMUSG00000030224	ENSMUST00000064910	Strap	762	137736034	17	12.7815	6.9186	10.1128
6	137743360	137743865	506	*	506	137743497	Promoter (1-2kb)	6	137745040	137748753	3714	1	ENSMUSG00000030224	ENSMUST00000154698	Strap	-1175	137743497	9	5.14225	3.84367	3.01283
15	102478422	102479836	1415	*	1415	102479575	Promoter (<=1kb)	15	102478618	102490694	12077	1	ENSMUSG00000056851	ENSMUST00000230682	Pcbp2	0	102479575	25	19.8559	8.80063	16.8545
15	102491767	102492034	268	*	268	102491957	Promoter (2-3kb)	15	102489521	102498616	9096	1	ENSMUSG00000056851	ENSMUST00000230631	Pcbp2	2246	102491957	9	3.97054	3.10924	2.01775
15	102474172	102474651	480	*	480	102474468	Promoter (<=1kb)	15	102474247	102489798	15552	1	ENSMUSG00000056851	ENSMUST00000230577	Pcbp2	0	102474468	21	9.64348	4.48187	7.18078
[truncated: 30,127 more rows]
