# Supplementary material for: Abnormal transcriptome-wide DNA demethylation induced by folate deficiency causes neural tube defects
Source: Front Genet. 2022 Sep 19;13:987210. doi: 10.3389/fgene.2022.987210 (PMC9529027; doi:10.3389/fgene.2022.987210)
Supplement: Supplementary file 6 [file DataSheet1.zip › supplementary table 16-33/S28 H3K27-4_vs_H3K27-0_peaks.promoter.xlsx]

## Sheet: Sheet1
S28 H3K27-4_vs_H3K27-0_peaks.promoter
seqnames	start	end	width	strand	id	score	annotation	geneChr	geneStart	geneEnd	geneLength	geneStrand	AccId	distanceToTSS	abs_summit	pileup	(-log10(pvalue)	fold_enrichment	(-log10(qvalue)
8	85491660	85491945	286	*	286	85491755	Promoter (<=1kb)	8	85492576	85527560	34985	1	ENSMUSG00000031700	-631	85491755	38	9.5861	3.07159	5.215
11	115535035	115535531	497	*	497	115535339	Promoter (<=1kb)	11	115523102	115535817	12716	2	ENSMUSG00000020738	286	115535339	45	8.19038	2.52921	4.05922
10	60814110	60814462	353	*	353	60814133	Promoter (<=1kb)	10	60808660	60814323	5664	2	ENSMUSG00000112592	0	60814133	53	7.35489	2.21365	3.41597
9	75504782	75505166	385	*	385	75504876	Promoter (1-2kb)	9	75503194	75506183	2990	2	ENSMUSG00000058587	1017	75504876	10	5.11026	3.6849	1.81774
6	30077035	30077435	401	*	401	30077347	Promoter (<=1kb)	6	30076321	30129760	53440	1	ENSMUSG00000058440	714	30077347	11	6.86451	4.6124	3.00838
2	25332154	25332482	329	*	329	25332362	Promoter (<=1kb)	2	25332338	25343280	10943	1	ENSMUSG00000036646	0	25332362	52	12.3762	3.07556	7.66053
1	73840640	73840944	305	*	305	73840866	Promoter (<=1kb)	1	73750321	73841917	91597	2	ENSMUSG00000101344	973	73840866	8	4.33971	3.4593	1.32807
11	106995627	106995924	298	*	298	106995699	Promoter (2-3kb)	11	106991918	106998487	6570	2	ENSMUSG00000018362	2563	106995699	26	7.17614	3.06112	3.26349
14	120913669	120914198	530	*	530	120914070	Promoter (1-2kb)	14	120915847	120947418	31572	1	ENSMUSG00000030662	-1649	120914070	24	5.60548	2.67236	2.19289
6	21858925	21859179	255	*	255	21859057	Promoter (<=1kb)	6	21852981	21858178	5198	2	ENSMUSG00000106871	-747	21859057	17	12.7815	6.9186	8.01772
17	24479210	24479488	279	*	279	24479279	Promoter (<=1kb)	17	24473550	24479078	5529	2	ENSMUSG00000024142	-132	24479279	41	6.35185	2.27701	2.67127
14	30204592	30204896	305	*	305	30204629	Promoter (2-3kb)	14	30207738	30208219	482	1	ENSMUSG00000114650	-2842	30204629	10	5.98495	4.22803	2.37485
7	45035919	45036208	290	*	290	45036163	Promoter (1-2kb)	7	45028255	45034394	6140	2	ENSMUSG00000046574	-1525	45036163	13	6.39625	4.01093	2.71025
13	100785945	100786464	520	*	520	100786248	Promoter (<=1kb)	13	100779678	100786402	6725	2	ENSMUSG00000041431	0	100786248	70	16.0522	3.0921	10.9895
11	77982020	77982347	328	*	328	77982234	Promoter (<=1kb)	11	77982754	78026214	43461	1	ENSMUSG00000037791	-407	77982234	55	6.63513	2.07255	2.90722
14	24476179	24476438	260	*	260	24476383	Promoter (2-3kb)	14	24471506	24479425	7920	2	ENSMUSG00000025280	2987	24476383	11	5.60158	3.84183	2.18966
2	151998017	151998287	271	*	271	151998224	Promoter (1-2kb)	2	151996535	152009258	12724	1	ENSMUSG00000027463	1482	151998224	10	5.98495	4.22803	2.37485
8	124535921	124536225	305	*	305	124536053	Promoter (<=1kb)	8	124535209	124544393	9185	1	ENSMUSG00000031979	712	124536053	12	7.77809	4.99677	3.70675
9	102722875	102723157	283	*	283	102722972	Promoter (<=1kb)	9	102722534	102733418	10885	1	ENSMUSG00000032531	341	102722972	41	9.04611	2.82638	4.75307
14	31206154	31206535	382	*	382	31206401	Promoter (<=1kb)	14	31185690	31206700	21011	2	ENSMUSG00000021910	165	31206401	36	5.74487	2.27304	2.31079
6	71431966	71432258	293	*	293	71432154	Promoter (2-3kb)	6	71432104	71435107	3004	2	ENSMUSG00000108211	2849	71432154	15	8.83314	5.0543	4.56837
11	106787523	106787981	459	*	459	106787835	Promoter (<=1kb)	11	106783312	106788467	5156	2	ENSMUSG00000020719	486	106787835	88	10.9572	2.19068	6.39751
8	71027793	71028097	305	*	305	71027994	Promoter (1-2kb)	8	71026792	71126576	99785	1	ENSMUSG00000110554	1001	71027994	30	7.29889	2.87375	3.36883
1	133131493	133131920	428	*	428	133131825	Promoter (<=1kb)	1	133128676	133131782	3107	2	ENSMUSG00000102425	0	133131825	60	7.47421	2.12307	3.51617
2	121449973	121450234	262	*	262	121450080	Promoter (<=1kb)	2	121450670	121450770	101	2	ENSMUSG00000080374	536	121450080	33	6.1235	2.4477	2.48537
7	28179539	28179860	322	*	322	28179639	Promoter (<=1kb)	7	28179494	28186923	7430	1	ENSMUSG00000002409	45	28179639	52	7.54324	2.26117	3.57472
4	150237281	150237597	317	*	317	150237463	Promoter (<=1kb)	4	150237243	150239936	2694	1	ENSMUSG00000063524	38	150237463	93	18.901	2.91277	13.6154
13	8995656	8995954	299	*	299	8995896	Promoter (<=1kb)	13	8972480	8996050	23571	2	ENSMUSG00000021149	96	8995896	44	4.96575	1.95978	1.81774
12	108892837	108893107	271	*	271	108893012	Promoter (<=1kb)	12	108860034	108893197	33164	2	ENSMUSG00000021266	90	108893012	17	8.29973	4.42482	4.15042
19	8723526	8723957	432	*	432	8723698	Promoter (<=1kb)	19	8723993	8724064	72	1	ENSMUSG00000064721	-36	8723698	101	34.1904	4.39646	28.0202
12	16973244	16973524	281	*	281	16973336	Promoter (<=1kb)	12	16973081	16980320	7240	1	ENSMUSG00000020580	163	16973336	9	5.14225	3.84367	1.81774
7	131560401	131560769	369	*	369	131560533	Promoter (<=1kb)	7	131560407	131571892	11486	1	ENSMUSG00000066979	0	131560533	30	5.86983	2.4883	2.37485
2	152688637	152688980	344	*	344	152688783	Promoter (1-2kb)	2	152687035	152687951	917	1	ENSMUSG00000042814	1602	152688783	27	8.23291	3.33327	4.0953
12	108179891	108180208	318	*	318	108180072	Promoter (<=1kb)	12	108179738	108203359	23622	1	ENSMUSG00000021258	153	108180072	31	8.84781	3.25453	4.58021
15	98568066	98569013	948	*	948	98568224	Promoter (<=1kb)	15	98558598	98567680	9083	2	ENSMUSG00000011960	-386	98568224	53	11.8364	2.9468	7.17561
1	79504092	79504469	378	*	378	79504167	Promoter (2-3kb)	1	79505803	79507157	1355	2	ENSMUSG00000099562	2688	79504167	16	11.7286	6.53423	7.07894
17	24414706	24415249	544	*	544	24414893	Promoter (<=1kb)	17	24414675	24425895	11221	1	ENSMUSG00000034681	31	24414893	75	18.9605	3.34462	13.6699
11	74770909	74771302	394	*	394	74771103	Promoter (<=1kb)	11	74770916	74773621	2706	1	ENSMUSG00000010554	0	74771103	89	23.5307	3.5151	17.9157
18	77796144	77796504	361	*	361	77796348	Promoter (<=1kb)	18	77793259	77796390	3132	2	ENSMUSG00000073529	0	77796348	14	9.69795	5.7655	5.29528
17	24443271	24443585	315	*	315	24443422	Promoter (<=1kb)	17	24440087	24443105	3019	2	ENSMUSG00000024136	-166	24443422	15	9.59263	5.49268	5.22079
8	94858394	94858645	252	*	252	94858609	Promoter (<=1kb)	8	94857632	94863541	5910	1	ENSMUSG00000031783	762	94858609	18	6.8937	3.6211	3.03066
5	105698190	105698467	278	*	278	105698379	Promoter (1-2kb)	5	105699969	105815215	115247	1	ENSMUSG00000046079	-1502	105698379	37	7.36177	2.60154	3.42163
5	134313921	134314282	362	*	362	134314124	Promoter (<=1kb)	5	134286909	134314378	27470	2	ENSMUSG00000060261	96	134314124	72	17.0946	3.1792	11.9483
17	56392969	56393344	376	*	376	56393015	Promoter (<=1kb)	17	56393517	56393785	269	1	ENSMUSG00000024201	-173	56393015	12	5.83854	3.83804	2.37485
19	5488681	5488946	266	*	266	5488806	Promoter (<=1kb)	19	5482832	5488402	5571	2	ENSMUSG00000024906	-279	5488806	36	5.59505	2.24019	2.18403
5	135933992	135934777	786	*	786	135934430	Promoter (<=1kb)	5	135908409	135934554	26146	2	ENSMUSG00000051391	0	135934430	80	15.7823	2.82319	10.7412
7	45128194	45128677	484	*	484	45128441	Promoter (<=1kb)	7	45125945	45128626	2682	2	ENSMUSG00000074129	0	45128441	88	18.5958	2.97813	13.3339
4	117155073	117155601	529	*	529	117155367	Promoter (<=1kb)	4	117154372	117155181	810	2	ENSMUSG00000047675	0	117155367	79	7.3119	1.90209	3.38024
X	105928192	105928530	339	*	339	105928230	Promoter (<=1kb)	20	105881955	105928577	46623	2	ENSMUSG00000031229	47	105928230	25	5.88584	2.7101	2.37485
18	34930160	34930666	507	*	507	34930291	Promoter (1-2kb)	18	34931834	34931941	108	2	ENSMUSG00000024360	1275	34930291	37	8.37779	2.83304	4.21838
10	61976493	61977066	574	*	574	61976783	Promoter (1-2kb)	10	61848732	61978121	129390	2	ENSMUSG00000058806	1055	61976783	19	8.78141	4.36612	4.52513
9	95675996	95676355	360	*	360	95676157	Promoter (<=1kb)	9	95675429	95676017	589	2	ENSMUSG00000100825	0	95676157	30	10.0693	3.69041	5.621
19	8783187	8783495	309	*	309	8783238	Promoter (<=1kb)	19	8774529	8783999	9471	2	ENSMUSG00000003680	504	8783238	16	5.32349	3.11151	1.96009
13	23740231	23740726	496	*	496	23740387	Promoter (1-2kb)	13	23738808	23740367	1560	1	ENSMUSG00000036181	1423	23740387	86	7.01819	1.82054	3.13253
9	103366149	103366458	310	*	310	103366322	Promoter (<=1kb)	9	103353094	103365840	12747	2	ENSMUSG00000032803	-309	103366322	26	5.95279	2.68092	2.37485
2	72198152	72198403	252	*	252	72198194	Promoter (<=1kb)	2	72198799	72208437	9639	1	ENSMUSG00000049044	-396	72198194	10	5.98495	4.22803	2.37485
18	84935200	84935465	266	*	266	84935289	Promoter (<=1kb)	18	84935158	84981376	46219	1	ENSMUSG00000034391	42	84935289	65	9.1941	2.2814	4.8792
7	99483268	99483641	374	*	374	99483473	Promoter (<=1kb)	7	99478882	99483636	4755	2	ENSMUSG00000030744	0	99483473	86	14.9086	2.61839	9.94649
11	101566194	101566473	280	*	280	101566425	Promoter (<=1kb)	11	101566033	101568446	2414	1	ENSMUSG00000017119	161	101566425	19	5.15241	2.80508	1.82686
8	106893699	106894050	352	*	352	106893816	Promoter (<=1kb)	8	106893651	106923088	29438	1	ENSMUSG00000041438	48	106893816	57	6.95331	2.09114	3.07696
5	149050079	149050397	319	*	319	149050351	Promoter (<=1kb)	5	149049153	149050447	1295	2	ENSMUSG00000066551	50	149050351	29	5.40744	2.40196	2.02875
8	93946756	93947068	313	*	313	93947002	Promoter (2-3kb)	8	93949505	93950675	1171	1	ENSMUSG00000031748	-2437	93947002	11	6.86451	4.6124	3.00838
9	120570928	120571353	426	*	426	120571060	Promoter (<=1kb)	9	120571444	120574654	3211	1	ENSMUSG00000025794	-91	120571060	38	7.82459	2.67	3.74658
19	44946440	44946700	261	*	261	44946469	Promoter (1-2kb)	19	44945022	44945128	107	1	ENSMUSG00000065159	1418	44946469	11	5.39689	3.72003	2.01952
1	39368164	39368624	461	*	461	39368287	Promoter (<=1kb)	1	39368149	39371366	3218	1	ENSMUSG00000073702	15	39368287	53	13.0152	3.15387	8.22869
7	109519237	109519876	640	*	640	109519597	Promoter (<=1kb)	7	109519270	109519938	669	1	ENSMUSG00000046364	0	109519597	81	16.0525	2.83446	10.9895
11	49336494	49336835	342	*	342	49336774	Promoter (1-2kb)	11	49335188	49342247	7060	1	ENSMUSG00000045421	1306	49336774	9	5.14225	3.84367	1.81774
12	14149644	14149960	317	*	317	14149662	Promoter (1-2kb)	12	14150534	14151349	816	2	ENSMUSG00000020607	1389	14149662	12	7.77809	4.99677	3.70675
12	55302793	55303236	444	*	444	55302871	Promoter (<=1kb)	12	55278991	55302998	24008	2	ENSMUSG00000021022	0	55302871	53	8.70849	2.42744	4.47379
3	10010122	10010432	311	*	311	10010212	Promoter (2-3kb)	3	10012548	10016607	4060	1	ENSMUSG00000027533	-2116	10010212	11	6.86451	4.6124	3.00838
4	152326408	152326770	363	*	363	152326568	Promoter (<=1kb)	4	152327067	152330046	2980	1	ENSMUSG00000028936	-297	152326568	45	11.3502	3.14923	6.74719
9	21678068	21678374	307	*	307	21678305	Promoter (<=1kb)	9	21677913	21678096	184	1	ENSMUSG00000099192	155	21678305	17	9.31278	4.95208	4.98148
6	7692048	7692388	341	*	341	7692349	Promoter (<=1kb)	6	7685182	7692222	7041	2	ENSMUSG00000029752	0	7692349	48	5.64586	2.01809	2.22512
11	100622933	100623446	514	*	514	100623085	Promoter (<=1kb)	11	100622948	100626586	3639	1	ENSMUSG00000017837	0	100623085	44	10.1166	2.93678	5.6628
4	139432451	139432754	304	*	304	139432731	Promoter (2-3kb)	4	139435010	139438142	3133	1	ENSMUSG00000066036	-2256	139432731	12	4.8071	3.25834	1.7033
10	127340330	127341004	675	*	675	127340862	Promoter (<=1kb)	10	127337509	127339959	2451	2	ENSMUSG00000025407	-371	127340862	74	10.1785	2.27357	5.71738
5	121204571	121205522	952	*	952	121204728	Promoter (<=1kb)	5	121205409	121206445	1037	1	ENSMUSG00000029614	0	121204728	70	14.294	2.85468	9.38914
3	145649490	145649773	284	*	284	145649597	Promoter (<=1kb)	3	145646976	145649981	3006	2	ENSMUSG00000028195	208	145649597	17	6.51603	3.55861	2.80894
1	178339360	178339919	560	*	560	178339513	Promoter (<=1kb)	1	178339601	178341470	1870	1	ENSMUSG00000104279	0	178339513	41	7.32889	2.47148	3.39572
6	142987370	142987990	621	*	621	142987454	Promoter (1-2kb)	6	142989610	142989996	387	1	ENSMUSG00000107839	-1620	142987454	52	4.52802	1.78778	1.47225
10	79704588	79705113	526	*	526	79704741	Promoter (<=1kb)	10	79704570	79711823	7254	1	ENSMUSG00000023175	18	79704741	77	14.7775	2.76464	9.82809
7	13032779	13033115	337	*	337	13032809	Promoter (1-2kb)	7	13032014	13034644	2631	2	ENSMUSG00000033916	1529	13032809	41	6.15477	2.23832	2.5101
3	87174023	87174303	281	*	281	87174194	Promoter (<=1kb)	3	87084628	87174550	89923	2	ENSMUSG00000041734	247	87174194	22	7.03809	3.30087	3.14939
1	16103980	16104596	617	*	617	16104255	Promoter (<=1kb)	1	16101306	16104402	3097	2	ENSMUSG00000043716	0	16104255	67	11.7707	2.58518	7.1173
11	76406939	76407399	461	*	461	76407039	Promoter (<=1kb)	11	76406952	76414329	7378	1	ENSMUSG00000020843	0	76407039	40	10.673	3.2291	6.15288
8	81741997	81742250	254	*	254	81742163	Promoter (<=1kb)	8	81741306	82127914	386609	1	ENSMUSG00000037940	691	81742163	9	5.14225	3.84367	1.81774
8	123373874	123374283	410	*	410	123374007	Promoter (<=1kb)	8	123373873	123401231	27359	1	ENSMUSG00000001472	1	123374007	70	8.21394	2.09176	4.07922
7	28742028	28742668	641	*	641	28742093	Promoter (<=1kb)	7	28742008	28745756	3749	1	ENSMUSG00000070699	20	28742093	46	6.83336	2.25817	3.00838
7	26610518	26610790	273	*	273	26610615	Promoter (1-2kb)	7	26611021	26612164	1144	2	ENSMUSG00000091924	1374	26610615	10	5.98495	4.22803	2.37485
5	88554477	88554936	460	*	460	88554584	Promoter (<=1kb)	5	88554462	88556090	1629	1	ENSMUSG00000070697	15	88554584	61	11.8612	2.72851	7.19699
9	108560472	108560754	283	*	283	108560612	Promoter (<=1kb)	9	108560480	108562372	1893	1	ENSMUSG00000062867	0	108560612	68	8.39568	2.1381	4.23405
5	120116558	120116895	338	*	338	120116718	Promoter (<=1kb)	5	120116520	120198979	82460	1	ENSMUSG00000029594	38	120116718	28	8.53014	3.35692	4.346
7	130656806	130657237	432	*	432	130656870	Promoter (2-3kb)	7	130653128	130654392	1265	2	ENSMUSG00000109225	-2414	130656870	12	5.83854	3.83804	2.37485
8	13189820	13190075	256	*	256	13189979	Promoter (<=1kb)	8	13189031	13189098	68	2	ENSMUSG00000088054	-722	13189979	15	6.92592	4.01027	3.05353
4	134010917	134011336	420	*	420	134011302	Promoter (1-2kb)	4	134006244	134012386	6143	2	ENSMUSG00000050966	1050	134011302	57	4.64394	1.75823	1.5699
5	112312411	112312774	364	*	364	112312751	Promoter (<=1kb)	5	112312894	112314964	2071	1	ENSMUSG00000029344	-120	112312751	12	6.90806	4.46779	3.03816
19	55743372	55744389	1018	*	1018	55743586	Promoter (<=1kb)	19	55742845	55910681	167837	1	ENSMUSG00000024985	527	55743586	47	4.23307	1.7923	1.32807
X	13784824	13785206	383	*	383	13784957	Promoter (<=1kb)	20	13517080	13786030	268951	2	ENSMUSG00000031012	824	13784957	9	5.14225	3.84367	1.81774
5	32853851	32854177	327	*	327	32854019	Promoter (<=1kb)	5	32835618	32854238	18621	2	ENSMUSG00000054280	61	32854019	46	12.4197	3.32642	7.69673
10	127381642	127381965	324	*	324	127381911	Promoter (<=1kb)	10	127380799	127444332	63534	1	ENSMUSG00000025404	843	127381911	39	6.98524	2.45734	3.10457
2	132252826	132253147	322	*	322	132252899	Promoter (<=1kb)	2	132251329	132252967	1639	2	ENSMUSG00000027342	0	132252899	74	14.7663	2.82566	9.81793
19	8785744	8786211	468	*	468	8785838	Promoter (<=1kb)	19	8774492	8786257	11766	2	ENSMUSG00000003680	46	8785838	34	7.13441	2.65666	3.23156
8	109565243	109565567	325	*	325	109565518	Promoter (<=1kb)	8	109548011	109565861	17851	2	ENSMUSG00000037993	294	109565518	51	6.49587	2.11101	2.79141
3	59009756	59010047	292	*	292	59009873	Promoter (2-3kb)	3	59006978	59318410	311433	1	ENSMUSG00000056476	2778	59009873	15	6.68938	3.88719	2.94627
2	172347183	172347446	264	*	264	172347280	Promoter (1-2kb)	2	172345565	172355749	10185	1	ENSMUSG00000027495	1618	172347280	9	5.14225	3.84367	1.81774
4	126319985	126320305	321	*	321	126320051	Promoter (1-2kb)	4	126318151	126321361	3211	2	ENSMUSG00000042558	1056	126320051	11	5.09587	3.5428	1.81774
15	101284021	101284272	252	*	252	101284122	Promoter (<=1kb)	15	101284272	101290945	6674	1	ENSMUSG00000037204	0	101284122	88	24.6913	3.68449	19.0077
15	35932679	35933011	333	*	333	35932864	Promoter (2-3kb)	15	35925886	35935331	9446	2	ENSMUSG00000014313	2320	35932864	14	8.0057	4.76427	3.90022
13	25055730	25055990	261	*	261	25055950	Promoter (<=1kb)	13	25056004	25121523	65520	1	ENSMUSG00000035910	-14	25055950	8	4.33971	3.4593	1.32807
5	104859241	104859563	323	*	323	104859292	Promoter (<=1kb)	5	104835720	104859793	24074	2	ENSMUSG00000072774	230	104859292	25	7.93555	3.38365	3.84209
9	40799915	40800743	829	*	829	40800516	Promoter (<=1kb)	9	40800984	40805200	4217	1	ENSMUSG00000015656	-241	40800516	71	16.7564	3.16115	11.6373
14	55169343	55169685	343	*	343	55169461	Promoter (<=1kb)	14	55169709	55176639	6931	1	ENSMUSG00000115077	-24	55169461	10	5.98495	4.22803	2.37485
11	98729803	98730107	305	*	305	98729865	Promoter (<=1kb)	11	98704591	98729435	24845	2	ENSMUSG00000017210	-368	98729865	13	7.73532	4.78633	3.70675
13	23573562	23573912	351	*	351	23573739	Promoter (<=1kb)	13	23573736	23574196	461	2	ENSMUSG00000069268	284	23573739	69	7.18776	1.9788	3.27288
16	30280306	30280633	328	*	328	30280395	Promoter (2-3kb)	16	30269302	30283256	13955	2	ENSMUSG00000052316	2623	30280395	29	8.82723	3.3793	4.56396
8	34388599	34388968	370	*	370	34388717	Promoter (2-3kb)	8	34380544	34385828	5285	2	ENSMUSG00000110178	-2771	34388717	10	5.80982	4.1183	2.35351
10	81108668	81108992	325	*	325	81108881	Promoter (2-3kb)	10	81106345	81119125	12781	1	ENSMUSG00000035027	2323	81108881	32	7.79407	2.90984	3.71965
10	80826662	80826961	300	*	300	80826812	Promoter (<=1kb)	10	80826682	80829284	2603	1	ENSMUSG00000035242	0	80826812	57	21.4072	4.568	15.939
5	23433135	23433797	663	*	663	23433688	Promoter (<=1kb)	5	23382308	23433324	51017	2	ENSMUSG00000073147	0	23433688	90	9.02773	1.98619	4.73619
7	4740691	4741238	548	*	548	4741067	Promoter (<=1kb)	7	4741635	4742537	903	1	ENSMUSG00000059851	-397	4741067	44	7.78849	2.48009	3.71496
13	48542152	48542438	287	*	287	48542341	Promoter (2-3kb)	13	48542644	48545033	2390	2	ENSMUSG00000103373	2595	48542341	23	5.87732	2.81706	2.37485
13	23552615	23552926	312	*	312	23552789	Promoter (<=1kb)	13	23553262	23560686	7425	1	ENSMUSG00000052565	-336	23552789	52	6.65096	2.11981	2.92106
2	165299309	165299624	316	*	316	165299495	Promoter (2-3kb)	2	165289155	165296977	7823	2	ENSMUSG00000017670	-2332	165299495	10	5.80982	4.1183	2.35351
12	111537504	111537834	331	*	331	111537712	Promoter (<=1kb)	12	111538016	111546752	8737	1	ENSMUSG00000021282	-182	111537712	90	15.5865	2.6256	10.5642
5	123447055	123447334	280	*	280	123447169	Promoter (1-2kb)	5	123446039	123457929	11891	1	ENSMUSG00000038342	1016	123447169	12	7.56659	4.86708	3.58977
15	96075978	96076275	298	*	298	96076086	Promoter (1-2kb)	15	96051616	96078134	26519	2	ENSMUSG00000078925	1859	96076086	12	7.70823	4.95386	3.70675
2	10371806	10372112	307	*	307	10371954	Promoter (<=1kb)	2	10372436	10439137	66702	1	ENSMUSG00000061186	-324	10371954	23	9.00479	3.9649	4.71602
11	96005205	96005889	685	*	685	96005437	Promoter (<=1kb)	11	96005889	96008055	2167	1	ENSMUSG00000099928	0	96005437	81	16.4628	2.88203	11.3657
2	154892077	154892791	715	*	715	154892618	Promoter (<=1kb)	2	154871418	154892782	21365	2	ENSMUSG00000074656	0	154892618	148	44.1446	4.02203	37.6068
8	70350995	70351548	554	*	554	70351136	Promoter (1-2kb)	8	70331525	70353211	21687	2	ENSMUSG00000058301	1663	70351136	46	5.27692	1.98497	1.92132
16	18287548	18288232	685	*	685	18288127	Promoter (<=1kb)	16	18287583	18289170	1588	2	ENSMUSG00000022718	938	18288127	31	5.09432	2.25762	1.81774
15	43282332	43282671	340	*	340	43282574	Promoter (<=1kb)	15	43266158	43282626	16469	2	ENSMUSG00000022336	0	43282574	43	10.5318	3.06235	6.02877
4	123016639	123017398	760	*	760	123016809	Promoter (<=1kb)	4	123016597	123054949	38353	1	ENSMUSG00000028653	42	123016809	37	10.6139	3.37336	6.10093
5	148397583	148397904	322	*	322	148397837	Promoter (1-2kb)	5	148342081	148399791	57711	2	ENSMUSG00000041313	1887	148397837	16	6.21382	3.52738	2.55777
8	122568364	122568916	553	*	553	122568474	Promoter (<=1kb)	8	122569195	122570477	1283	1	ENSMUSG00000006585	-279	122568474	63	10.9144	2.54877	6.35869
5	137501962	137502334	373	*	373	137502306	Promoter (<=1kb)	5	137501438	137502425	988	2	ENSMUSG00000029715	91	137502306	49	4.38911	1.79665	1.36348
8	124862628	124862991	364	*	364	124862879	Promoter (<=1kb)	8	124857690	124862965	5276	2	ENSMUSG00000031984	0	124862879	77	20.0695	3.43264	14.6959
X	7939705	7939966	262	*	262	7939768	Promoter (<=1kb)	20	7937429	7939964	2536	2	ENSMUSG00000031161	0	7939768	9	5.14225	3.84367	1.81774
10	122064499	122064783	285	*	285	122064565	Promoter (1-2kb)	10	122066343	122067021	679	1	ENSMUSG00000112184	-1560	122064565	9	5.14225	3.84367	1.81774
14	62835638	62835901	264	*	264	62835796	Promoter (1-2kb)	14	62837678	62961509	123832	1	ENSMUSG00000014547	-1777	62835796	9	5.14225	3.84367	1.81774
7	83734358	83734652	295	*	295	83734449	Promoter (<=1kb)	7	83642825	83735523	92699	2	ENSMUSG00000001741	871	83734449	10	5.98495	4.22803	2.37485
8	4365120	4365386	267	*	267	4365342	Promoter (2-3kb)	8	4362298	4362654	357	2	ENSMUSG00000108818	-2466	4365342	14	5.25398	3.27459	1.9113
11	53299087	53299857	771	*	771	53299673	Promoter (<=1kb)	11	53264247	53300411	36165	2	ENSMUSG00000020361	554	53299673	51	7.16441	2.21851	3.25468
X	101429716	101429981	266	*	266	101429806	Promoter (<=1kb)	20	101429735	101442431	12697	1	ENSMUSG00000031311	0	101429806	52	8.62037	2.43475	4.4232
5	3957342	3957723	382	*	382	3957560	Promoter (2-3kb)	5	3954715	3957710	2996	1	ENSMUSG00000040407	2627	3957560	10	5.26573	3.78043	1.9113
5	142905360	142905691	332	*	332	142905501	Promoter (<=1kb)	5	142904351	142905821	1471	2	ENSMUSG00000029580	130	142905501	73	18.9116	3.39946	13.6253
6	71909593	71909877	285	*	285	71909711	Promoter (<=1kb)	6	71909069	71921420	12352	1	ENSMUSG00000049553	524	71909711	28	6.09467	2.63014	2.46005
11	117858012	117858358	347	*	347	117858206	Promoter (2-3kb)	11	117860752	117865543	4792	1	ENSMUSG00000070330	-2394	117858206	20	10.4656	5.02121	5.96962
1	178405434	178405939	506	*	506	178405923	Promoter (<=1kb)	1	178406085	178437450	31366	1	ENSMUSG00000026495	-146	178405923	39	5.73655	2.19932	2.30309
Y	1010619	1010953	335	*	335	1010739	Promoter (<=1kb)	21	1010624	1016099	5476	1	ENSMUSG00000069049	0	1010739	27	7.1528	2.99305	3.24749
17	35917030	35917473	444	*	444	35917170	Promoter (<=1kb)	17	35917196	35932281	15086	1	ENSMUSG00000039220	0	35917170	94	15.9106	2.59786	10.8595
8	126944539	126945270	732	*	732	126945051	Promoter (<=1kb)	8	126944847	126944980	134	2	ENSMUSG00000065637	0	126945051	57	8.59937	2.33199	4.40564
12	84338546	84338801	256	*	256	84338575	Promoter (<=1kb)	12	84338673	84343264	4592	1	ENSMUSG00000042472	0	84338575	9	5.14225	3.84367	1.81774
18	42261468	42261797	330	*	330	42261609	Promoter (<=1kb)	18	42202350	42262122	59773	2	ENSMUSG00000024493	325	42261609	28	4.24745	2.12425	1.32807
15	78934990	78935534	545	*	545	78935313	Promoter (<=1kb)	15	78934995	78940864	5870	1	ENSMUSG00000033099	0	78935313	29	7.015	2.84398	3.12979
8	27234957	27235357	401	*	401	27235156	Promoter (2-3kb)	8	27232378	27240332	7955	1	ENSMUSG00000109674	2579	27235156	57	7.07861	2.10929	3.18333
5	123139469	123139930	462	*	462	123139483	Promoter (<=1kb)	5	123134292	123139347	5056	2	ENSMUSG00000090086	-122	123139483	67	4.65809	1.68367	1.58092
2	165884144	165884619	476	*	476	165884459	Promoter (<=1kb)	2	165873027	165884210	11184	2	ENSMUSG00000039671	0	165884459	64	10.3271	2.4489	5.84872
16	33056514	33057615	1102	*	1102	33056671	Promoter (<=1kb)	16	33056524	33057530	1007	1	ENSMUSG00000060636	0	33056671	85	18.9582	3.08357	13.6678
7	3388876	3389353	478	*	478	3388913	Promoter (<=1kb)	7	3378121	3390080	11960	2	ENSMUSG00000107815	727	3388913	20	7.78977	3.79364	3.71594
1	178297012	178297287	276	*	276	178297053	Promoter (2-3kb)	1	178299396	178299800	405	1	ENSMUSG00000104126	-2109	178297053	9	5.14225	3.84367	1.81774
6	72901400	72901827	428	*	428	72901593	Promoter (1-2kb)	6	72841114	72899979	58866	2	ENSMUSG00000055239	-1421	72901593	50	11.8092	3.04384	7.15023
13	4526021	4526318	298	*	298	4526200	Promoter (2-3kb)	13	4486849	4523345	36497	2	ENSMUSG00000054757	-2676	4526200	8	4.33971	3.4593	1.32807
6	24875729	24876058	330	*	330	24875956	Promoter (<=1kb)	6	24875909	24891805	15897	1	ENSMUSG00000029678	0	24875956	10	5.98495	4.22803	2.37485
2	152687272	152687898	627	*	627	152687383	Promoter (<=1kb)	2	152687035	152687951	917	1	ENSMUSG00000042814	237	152687383	58	13.8413	3.1211	8.97786
9	108339315	108339634	320	*	320	108339387	Promoter (<=1kb)	9	108339276	108340250	975	1	ENSMUSG00000063856	39	108339387	114	17.7613	2.50663	12.5606
19	5072222	5072482	261	*	261	5072367	Promoter (<=1kb)	19	5070859	5072132	1274	2	ENSMUSG00000061451	-90	5072367	37	9.05865	2.99283	4.76356
2	156015107	156015453	347	*	347	156015293	Promoter (1-2kb)	2	156016509	156018150	1642	1	ENSMUSG00000005881	-1056	156015293	13	8.72327	5.38113	4.47379
4	146973615	146974030	416	*	416	146973726	Promoter (1-2kb)	4	146972002	146974140	2139	1	ENSMUSG00000086147	1613	146973726	28	9.81492	3.77407	5.39712
2	121956539	121956865	327	*	327	121956770	Promoter (<=1kb)	2	121956659	122010723	54065	1	ENSMUSG00000033411	0	121956770	70	8.46183	2.12161	4.2911
3	34650667	34651612	946	*	946	34651501	Promoter (<=1kb)	3	34650405	34652461	2057	1	ENSMUSG00000074637	262	34651501	104	12.4063	2.16929	7.68489
7	128461366	128461618	253	*	253	128461534	Promoter (<=1kb)	7	128442280	128461355	19076	2	ENSMUSG00000030846	-11	128461534	51	15.9715	3.809	10.9146
9	58013143	58013439	297	*	297	58013146	Promoter (1-2kb)	9	58014671	58027023	12353	1	ENSMUSG00000032323	-1232	58013146	12	4.77138	3.23881	1.67622
15	76327527	76327961	435	*	435	76327696	Promoter (<=1kb)	15	76327591	76329095	1505	1	ENSMUSG00000034259	0	76327696	45	10.9303	3.06332	6.37307
8	123756672	123757225	554	*	554	123757052	Promoter (1-2kb)	8	123744631	123754726	10096	2	ENSMUSG00000097203	-1946	123757052	27	9.31936	3.6934	4.98735
11	101938925	101939181	257	*	257	101938979	Promoter (<=1kb)	11	101939501	101939899	399	1	ENSMUSG00000082171	-320	101938979	13	5.69502	3.62265	2.26642
13	54621872	54622144	273	*	273	54622020	Promoter (<=1kb)	13	54621838	54656359	34522	1	ENSMUSG00000025873	34	54622020	60	12.3034	2.81969	7.59416
7	24411536	24411839	304	*	304	24411592	Promoter (2-3kb)	7	24414733	24420930	6198	1	ENSMUSG00000002210	-2894	24411592	14	6.37745	3.85853	2.69395
5	134582054	134582311	258	*	258	134582129	Promoter (<=1kb)	5	134582690	134601805	19116	1	ENSMUSG00000023104	-379	134582129	17	6.80416	3.69302	3.00838
7	73606393	73606782	390	*	390	73606421	Promoter (2-3kb)	7	73608948	73614625	5678	1	ENSMUSG00000108724	-2166	73606421	29	5.78733	2.50399	2.34452
9	119693496	119693751	256	*	256	119693615	Promoter (<=1kb)	9	119608925	119694325	85401	2	ENSMUSG00000034533	574	119693615	10	5.98495	4.22803	2.37485
5	34337117	34337640	524	*	524	34337152	Promoter (<=1kb)	5	34337319	34342664	5346	1	ENSMUSG00000029110	0	34337152	57	7.19004	2.12546	3.27505
4	99710258	99710523	266	*	266	99710294	Promoter (2-3kb)	4	99662541	99712972	50432	2	ENSMUSG00000086592	2449	99710294	8	4.33971	3.4593	1.32807
11	115265756	115266168	413	*	413	115265780	Promoter (<=1kb)	11	115249169	115265429	16261	2	ENSMUSG00000020734	-327	115265780	12	7.77809	4.99677	3.70675
2	32961758	32962652	895	*	895	32962226	Promoter (<=1kb)	2	32962266	32963066	801	1	ENSMUSG00000038900	0	32962226	89	7.30077	1.82851	3.37008
19	44931212	44931498	287	*	287	44931372	Promoter (<=1kb)	19	44931119	44983787	52669	1	ENSMUSG00000036097	93	44931372	51	8.67104	2.46537	4.46622
1	90325684	90325994	311	*	311	90325707	Promoter (1-2kb)	1	90327312	90327418	107	1	ENSMUSG00000098368	-1318	90325707	9	4.98523	3.74391	1.81774
4	128163954	128164227	274	*	274	128164225	Promoter (<=1kb)	4	128133523	128164259	30737	2	ENSMUSG00000087459	32	128164225	21	4.77041	2.54663	1.67542
6	122570503	122570774	272	*	272	122570510	Promoter (<=1kb)	6	122560070	122570825	10756	2	ENSMUSG00000090192	51	122570510	9	5.14225	3.84367	1.81774
8	107424659	107424985	327	*	327	107424829	Promoter (<=1kb)	8	107416238	107424986	8749	2	ENSMUSG00000003848	1	107424829	62	22.081	4.38882	16.5646
15	38079289	38079608	320	*	320	38079336	Promoter (<=1kb)	15	38079102	38079563	462	1	ENSMUSG00000115771	187	38079336	43	8.39579	2.62605	4.23405
17	46772833	46773190	358	*	358	46773027	Promoter (<=1kb)	17	46772635	46773407	773	1	ENSMUSG00000062619	198	46773027	80	17.0396	2.97154	11.8982
4	130360227	130360564	338	*	338	130360340	Promoter (<=1kb)	4	130360194	130375576	15383	1	ENSMUSG00000074088	33	130360340	55	8.88569	2.41374	4.61223
5	12669852	12670276	425	*	425	12670272	Promoter (<=1kb)	5	12669155	12670728	1574	2	ENSMUSG00000105237	452	12670272	11	6.86451	4.6124	3.00838
8	4678119	4678523	405	*	405	4678317	Promoter (<=1kb)	8	4677539	4678365	827	2	ENSMUSG00000048484	0	4678317	59	10.408	2.55982	5.9198
11	49202974	49203351	378	*	378	49203266	Promoter (<=1kb)	11	49203292	49218553	15262	1	ENSMUSG00000046311	0	49203266	40	6.12105	2.2543	2.48347
13	37993364	37993634	271	*	271	37993601	Promoter (<=1kb)	13	37987662	37993704	6043	2	ENSMUSG00000021427	70	37993601	21	6.68103	3.24724	2.9389
10	80040022	80040317	296	*	296	80040148	Promoter (<=1kb)	10	80035949	80039795	3847	2	ENSMUSG00000004667	-227	80040148	62	10.6576	2.53302	6.13975
7	45600067	45600352	286	*	286	45600321	Promoter (2-3kb)	7	45597140	45599569	2430	1	ENSMUSG00000109632	2927	45600321	16	6.9583	3.89128	3.08136
1	86427604	86427895	292	*	292	86427663	Promoter (1-2kb)	1	86426329	86428052	1724	1	ENSMUSG00000036574	1275	86427663	10	4.79668	3.4938	1.69394
11	58071951	58072343	393	*	393	58072109	Promoter (<=1kb)	11	58063823	58072916	9094	2	ENSMUSG00000086962	573	58072109	12	7.56659	4.86708	3.58977
6	146558974	146559238	265	*	265	146558998	Promoter (1-2kb)	6	146549632	146557545	7914	2	ENSMUSG00000040250	-1429	146558998	9	4.49813	3.43676	1.44591
6	128747643	128747901	259	*	259	128747808	Promoter (2-3kb)	6	128744644	128744760	117	1	ENSMUSG00000107866	2999	128747808	23	6.2388	2.94066	2.57977
17	23643118	23643399	282	*	282	23643319	Promoter (1-2kb)	17	23629458	23645269	15812	2	ENSMUSG00000023903	1870	23643319	8	4.33971	3.4593	1.32807
11	73322392	73322733	342	*	342	73322677	Promoter (1-2kb)	11	73315997	73324337	8341	2	ENSMUSG00000020774	1604	73322677	16	9.10257	5.01897	4.80107
11	75679607	75679897	291	*	291	75679783	Promoter (<=1kb)	11	75679542	75700737	21196	1	ENSMUSG00000017776	65	75679783	41	6.21546	2.25021	2.5591
5	117285242	117285505	264	*	264	117285387	Promoter (2-3kb)	5	117285791	117287525	1735	2	ENSMUSG00000032959	2020	117285387	28	13.2522	5.02043	8.44189
8	43308455	43308816	362	*	362	43308808	Promoter (1-2kb)	8	43295067	43306980	11914	2	ENSMUSG00000051176	-1475	43308808	66	4.8066	1.70943	1.70285
3	96558089	96558424	336	*	336	96558317	Promoter (<=1kb)	3	96557960	96561857	3898	1	ENSMUSG00000038393	129	96558317	123	5.75267	1.54972	2.31775
2	153346643	153346913	271	*	271	153346779	Promoter (<=1kb)	2	153342635	153346073	3439	2	ENSMUSG00000073236	-570	153346779	65	10.7433	2.48658	6.20664
9	78323663	78324037	375	*	375	78323952	Promoter (1-2kb)	9	78321299	78322354	1056	2	ENSMUSG00000090802	-1309	78323952	9	5.14225	3.84367	1.81774
10	86571114	86571408	295	*	295	86571215	Promoter (<=1kb)	10	86571763	86572966	1204	1	ENSMUSG00000112579	-355	86571215	12	7.77809	4.99677	3.70675
9	56683102	56683475	374	*	374	56683243	Promoter (1-2kb)	9	56618475	56685253	66779	2	ENSMUSG00000049556	1778	56683243	11	6.86451	4.6124	3.00838
16	10796399	10796795	397	*	397	10796598	Promoter (<=1kb)	16	10796326	10796886	561	2	ENSMUSG00000022501	91	10796598	12	7.77809	4.99677	3.70675
3	19188557	19188909	353	*	353	19188702	Promoter (<=1kb)	3	19188314	19211551	23238	1	ENSMUSG00000027601	243	19188702	36	12.1958	3.85668	7.49699
7	28960422	28961330	909	*	909	28961142	Promoter (<=1kb)	7	28898620	28962223	63604	2	ENSMUSG00000054808	893	28961142	52	16.0465	3.7712	10.9845
7	141447843	141448235	393	*	393	141448004	Promoter (<=1kb)	7	141447850	141451350	3501	1	ENSMUSG00000025508	0	141448004	55	9.2128	2.46446	4.89434
17	27516152	27516445	294	*	294	27516216	Promoter (2-3kb)	17	27425904	27513341	87438	2	ENSMUSG00000063239	-2811	27516216	10	5.98495	4.22803	2.37485
13	23741442	23742022	581	*	581	23741862	Promoter (2-3kb)	13	23738808	23740367	1560	1	ENSMUSG00000036181	2634	23741862	95	18.5975	2.84605	13.3351
8	78698470	78698764	295	*	295	78698690	Promoter (1-2kb)	8	78697174	78728576	31403	1	ENSMUSG00000031684	1296	78698690	11	5.09587	3.5428	1.81774
1	132199125	132199418	294	*	294	132199292	Promoter (1-2kb)	1	132198088	132198184	97	1	ENSMUSG00000065435	1037	132199292	52	12.1411	3.03354	7.44815
1	55087140	55087491	352	*	352	55087158	Promoter (<=1kb)	1	55077835	55088024	10190	2	ENSMUSG00000025980	533	55087158	52	4.34725	1.75944	1.33441
6	97893142	97893456	315	*	315	97893447	Promoter (2-3kb)	6	97890288	97890539	252	2	ENSMUSG00000083086	-2603	97893447	9	5.14225	3.84367	1.81774
3	95015779	95016124	346	*	346	95015923	Promoter (<=1kb)	3	95016249	95020138	3890	1	ENSMUSG00000085956	-125	95015923	74	9.62589	2.20961	5.24973
5	122158760	122159061	302	*	302	122158996	Promoter (<=1kb)	5	122158957	122169734	10778	1	ENSMUSG00000004455	0	122158996	61	5.58184	1.85267	2.17251
19	6057961	6058488	528	*	528	6058050	Promoter (<=1kb)	19	6057967	6059524	1558	1	ENSMUSG00000038274	0	6058050	80	9.05947	2.07929	4.76388
9	57129725	57130203	479	*	479	57130179	Promoter (<=1kb)	9	57130690	57134155	3466	1	ENSMUSG00000032295	-487	57130179	25	6.27135	2.83186	2.60828
15	42069016	42069307	292	*	292	42069189	Promoter (1-2kb)	15	42041425	42067553	26129	2	ENSMUSG00000115986	-1463	42069189	14	9.69795	5.7655	5.29528
8	72319109	72319473	365	*	365	72319293	Promoter (<=1kb)	8	72319033	72321656	2624	1	ENSMUSG00000055148	76	72319293	103	19.9706	2.84398	14.6069
7	133123931	133124257	327	*	327	133123938	Promoter (<=1kb)	7	133043718	133123856	80139	2	ENSMUSG00000030970	-75	133123938	33	4.87577	2.15186	1.76097
9	65677190	65677450	261	*	261	65677337	Promoter (<=1kb)	9	65676591	65688538	11948	1	ENSMUSG00000040652	599	65677337	37	10.6139	3.37336	6.10093
10	36617015	36617272	258	*	258	36617154	Promoter (2-3kb)	10	36611900	36614074	2175	2	ENSMUSG00000111231	-2941	36617154	11	5.60158	3.84183	2.18966
11	4160432	4160773	342	*	342	4160616	Promoter (<=1kb)	11	4160355	4173110	12756	1	ENSMUSG00000002129	77	4160616	34	6.74861	2.56375	2.99509
10	61975029	61975337	309	*	309	61975261	Promoter (2-3kb)	10	61848732	61978121	129390	2	ENSMUSG00000058806	2784	61975261	13	7.73532	4.78633	3.70675
10	95457778	95458178	401	*	401	95457895	Promoter (2-3kb)	10	95454672	95454966	295	2	ENSMUSG00000112725	-2812	95457895	27	11.5104	4.47876	6.88886
7	34167932	34168200	269	*	269	34167976	Promoter (<=1kb)	7	34140688	34168575	27888	2	ENSMUSG00000052997	375	34167976	45	7.19278	2.34458	3.27686
17	28438753	28439097	345	*	345	28438894	Promoter (2-3kb)	17	28415961	28441722	25762	2	ENSMUSG00000024222	2625	28438894	15	8.52209	4.87817	4.33942
6	125132408	125132775	368	*	368	125132417	Promoter (<=1kb)	6	125132033	125134704	2672	1	ENSMUSG00000038279	375	125132417	39	4.23247	1.89644	1.32807
4	63862870	63863149	280	*	280	63863097	Promoter (1-2kb)	4	63831308	63861347	30040	2	ENSMUSG00000028362	-1523	63863097	15	10.6124	6.09706	6.09978
4	120825521	120826132	612	*	612	120826029	Promoter (<=1kb)	4	120757438	120825706	68269	2	ENSMUSG00000032897	0	120826029	43	10.0622	2.96387	5.61593
8	75109586	75109961	376	*	376	75109683	Promoter (<=1kb)	8	75109624	75127688	18065	1	ENSMUSG00000005410	0	75109683	85	14.4745	2.5883	9.55252
3	95623987	95624268	282	*	282	95624201	Promoter (<=1kb)	3	95624993	95625990	998	1	ENSMUSG00000038619	-725	95624201	32	6.14346	2.48647	2.50038
12	100924733	100925108	376	*	376	100925029	Promoter (1-2kb)	12	100920255	100922887	2633	2	ENSMUSG00000021182	-1846	100925029	13	7.15735	4.44666	3.24863
5	149051299	149051628	330	*	330	149051357	Promoter (<=1kb)	5	149048228	149051300	3073	2	ENSMUSG00000066551	0	149051357	61	10.749	2.56672	6.21173
14	32201077	32201861	785	*	785	32201610	Promoter (<=1kb)	14	32180497	32201846	21350	2	ENSMUSG00000013701	0	32201610	47	9.66853	2.74736	5.28678
8	11814597	11815043	447	*	447	11815037	Promoter (1-2kb)	8	11812651	11815712	3062	1	ENSMUSG00000031511	1946	11815037	13	4.62392	3.05629	1.55415
6	146633951	146634299	349	*	349	146634126	Promoter (<=1kb)	6	146610891	146634498	23608	2	ENSMUSG00000040234	199	146634126	62	10.1523	2.46213	5.6948
17	46781761	46782080	320	*	320	46781864	Promoter (<=1kb)	17	46773907	46782656	8750	2	ENSMUSG00000063888	576	46781864	49	9.36051	2.63342	5.02395
15	35934459	35934819	361	*	361	35934765	Promoter (<=1kb)	15	35925886	35935331	9446	2	ENSMUSG00000014313	512	35934765	15	8.91812	5.10278	4.64065
18	61556662	61556922	261	*	261	61556791	Promoter (<=1kb)	18	61555689	61587531	31843	1	ENSMUSG00000024576	973	61556791	59	6.10603	1.94557	2.47004
4	40676104	40676457	354	*	354	40676218	Promoter (1-2kb)	4	40678332	40678778	447	1	ENSMUSG00000081720	-1875	40676218	14	9.69795	5.7655	5.29528
8	46211590	46211997	408	*	408	46211616	Promoter (<=1kb)	8	46206797	46211284	4488	2	ENSMUSG00000031633	-306	46211616	18	6.09251	3.26882	2.45849
14	28413437	28413852	416	*	416	28413529	Promoter (2-3kb)	14	28415997	28417851	1855	1	ENSMUSG00000114503	-2145	28413529	11	6.86451	4.6124	3.00838
7	46059621	46059889	269	*	269	46059771	Promoter (1-2kb)	7	46058456	46061230	2775	1	ENSMUSG00000030835	1165	46059771	12	7.36997	4.7471	3.42882
1	184037255	184037537	283	*	283	184037380	Promoter (2-3kb)	1	184034381	184075636	41256	1	ENSMUSG00000039384	2874	184037380	8	4.33971	3.4593	1.32807
6	72544516	72544838	323	*	323	72544557	Promoter (<=1kb)	6	72544537	72562981	18445	1	ENSMUSG00000056737	0	72544557	24	5.19814	2.5426	1.86571
8	25257086	25257341	256	*	256	25257147	Promoter (<=1kb)	8	25182759	25256588	73830	2	ENSMUSG00000065954	-498	25257147	19	5.84914	3.08145	2.37485
4	129600738	129601061	324	*	324	129600854	Promoter (<=1kb)	4	129600983	129601930	948	1	ENSMUSG00000028797	0	129600854	29	5.0955	2.31916	1.81774
12	110158321	110158631	311	*	311	110158370	Promoter (<=1kb)	12	110151654	110158077	6424	2	ENSMUSG00000113331	-244	110158370	9	4.703	3.56546	1.61636
13	23751669	23752003	335	*	335	23751817	Promoter (<=1kb)	13	23751378	23751515	138	2	ENSMUSG00000106203	-154	23751817	58	4.91757	1.78854	1.79769
1	76508870	76509148	279	*	279	76508894	Promoter (<=1kb)	1	76509560	76509643	84	1	ENSMUSG00000098611	-412	76508894	9	5.14225	3.84367	1.81774
X	151803340	151804030	691	*	691	151803474	Promoter (<=1kb)	20	151803347	151860546	57200	1	ENSMUSG00000025261	0	151803474	65	29.0817	5.57993	23.1418
6	124844682	124845116	435	*	435	124845010	Promoter (2-3kb)	6	124841494	124842611	1118	2	ENSMUSG00000023191	-2071	124845010	13	7.36887	4.57015	3.42815
9	4309077	4309421	345	*	345	4309351	Promoter (<=1kb)	9	4294793	4309467	14675	2	ENSMUSG00000025894	46	4309351	71	15.6463	3.01046	10.6176
16	84835955	84836262	308	*	308	84836079	Promoter (<=1kb)	16	84827871	84835625	7755	2	ENSMUSG00000022890	-330	84836079	44	11.8371	3.29625	7.17609
2	154891492	154891743	252	*	252	154891700	Promoter (1-2kb)	2	154871418	154892782	21365	2	ENSMUSG00000074656	1039	154891700	42	5.6996	2.12979	2.27046
4	116053302	116053722	421	*	421	116053618	Promoter (<=1kb)	4	116033907	116053380	19474	2	ENSMUSG00000028706	0	116053618	30	5.18726	2.31116	1.85687
8	104068609	104068902	294	*	294	104068616	Promoter (2-3kb)	8	104071149	104071735	587	1	ENSMUSG00000110019	-2247	104068616	10	5.98495	4.22803	2.37485
11	60477720	60478287	568	*	568	60477972	Promoter (1-2kb)	11	60479915	60509712	29798	1	ENSMUSG00000042678	-1628	60477972	12	7.77809	4.99677	3.70675
10	101544011	101544345	335	*	335	101544344	Promoter (<=1kb)	10	101544177	101544308	132	1	ENSMUSG00000087723	0	101544344	9	4.49813	3.43676	1.44591
17	28504127	28504478	352	*	352	28504135	Promoter (2-3kb)	17	28497343	28507406	10064	2	ENSMUSG00000024222	2928	28504135	20	6.94965	3.44192	3.07372
8	76864032	76864325	294	*	294	76864077	Promoter (<=1kb)	8	76862256	76863048	793	2	ENSMUSG00000087321	-984	76864077	15	4.93231	3.02065	1.80981
12	8673621	8674022	402	*	402	8673854	Promoter (<=1kb)	12	8674134	8751454	77321	1	ENSMUSG00000020594	-112	8673854	44	13.581	3.68261	8.73942
3	51907040	51907292	253	*	253	51907179	Promoter (1-2kb)	3	51906986	51908816	1831	2	ENSMUSG00000103701	1524	51907179	11	6.86451	4.6124	3.00838
4	155870575	155870878	304	*	304	155870617	Promoter (<=1kb)	4	155869615	155886919	17305	1	ENSMUSG00000029034	960	155870617	22	5.70666	2.81813	2.2764
13	23543762	23544236	475	*	475	23544062	Promoter (<=1kb)	13	23544052	23545312	1261	1	ENSMUSG00000100210	0	23544062	51	8.20857	2.38881	4.07465
15	101174628	101174886	259	*	259	101174704	Promoter (<=1kb)	15	101174067	101213684	39618	1	ENSMUSG00000000532	561	101174704	26	8.54675	3.51379	4.36013
8	122608746	122609060	315	*	315	122608906	Promoter (2-3kb)	8	122578389	122611404	33016	2	ENSMUSG00000015027	2344	122608906	10	4.63698	3.39736	1.56494
5	13811078	13811400	323	*	323	13811229	Promoter (<=1kb)	5	13811242	13814452	3211	1	ENSMUSG00000090793	0	13811229	11	6.86451	4.6124	3.00838
9	13815438	13815695	258	*	258	13815627	Promoter (<=1kb)	9	13813447	13816397	2951	2	ENSMUSG00000031922	702	13815627	15	10.4065	5.97381	5.9185
13	63572694	63572984	291	*	291	63572755	Promoter (<=1kb)	13	63508329	63573460	65132	2	ENSMUSG00000021466	476	63572755	30	7.29889	2.87375	3.36883
3	34656740	34657423	684	*	684	34656984	Promoter (<=1kb)	3	34656036	34676146	20111	1	ENSMUSG00000105265	704	34656984	64	11.3488	2.58859	6.74629
7	127589926	127590195	270	*	270	127590194	Promoter (1-2kb)	7	127588919	127603594	14676	1	ENSMUSG00000030816	1007	127590194	14	4.92914	3.1124	1.8074
8	31168369	31168656	288	*	288	31168418	Promoter (<=1kb)	8	31166055	31168694	2640	2	ENSMUSG00000031578	38	31168418	53	5.41385	1.91398	2.03435
7	99099454	99099859	406	*	406	99099742	Promoter (<=1kb)	7	99056063	99099427	43365	2	ENSMUSG00000035354	-27	99099742	10	5.98495	4.22803	2.37485
17	35524952	35525320	369	*	369	35525294	Promoter (<=1kb)	17	35524604	35525356	753	1	ENSMUSG00000040312	348	35525294	10	4.71124	3.44213	1.62409
8	34805831	34806124	294	*	294	34806089	Promoter (1-2kb)	8	34807297	34819894	12598	1	ENSMUSG00000031530	-1173	34806089	32	5.8641	2.41725	2.37485
17	50296367	50296680	314	*	314	50296655	Promoter (2-3kb)	17	50279394	50293599	14206	2	ENSMUSG00000010592	-2768	50296655	11	6.86451	4.6124	3.00838
2	4882988	4883325	338	*	338	4882994	Promoter (<=1kb)	2	4884057	4889216	5160	1	ENSMUSG00000026662	-732	4882994	33	4.73833	2.11983	1.64804
3	145650438	145650927	490	*	490	145650840	Promoter (<=1kb)	3	145650312	145652473	2162	1	ENSMUSG00000097183	126	145650840	10	5.71871	4.06139	2.28694
7	30279209	30279499	291	*	291	30279333	Promoter (<=1kb)	7	30280094	30290237	10144	1	ENSMUSG00000013928	-595	30279333	38	6.39814	2.36128	2.71184
17	35947838	35948181	344	*	344	35947987	Promoter (<=1kb)	17	35947246	35952297	5052	1	ENSMUSG00000092284	592	35947987	12	7.77809	4.99677	3.70675
7	143069897	143070196	300	*	300	143069915	Promoter (<=1kb)	7	143069767	143071027	1261	1	ENSMUSG00000045752	130	143069915	29	4.936	2.27713	1.81299
12	113420215	113420471	257	*	257	113420378	Promoter (2-3kb)	12	113418558	113422730	4173	2	ENSMUSG00000076617	2259	113420378	9	4.15028	3.22013	1.32807
18	34953631	34954609	979	*	979	34954471	Promoter (<=1kb)	18	34937414	34954357	16944	2	ENSMUSG00000024359	0	34954471	150	54.6872	4.85873	47.8101
18	34954960	34955223	264	*	264	34955213	Promoter (<=1kb)	18	34937414	34954357	16944	2	ENSMUSG00000024359	-603	34955213	67	5.68139	1.8122	2.25637
13	44019120	44019659	540	*	540	44019480	Promoter (<=1kb)	13	44010592	44018522	7931	2	ENSMUSG00000113252	-598	44019480	41	13.0634	3.74113	8.27201
7	44996688	44997041	354	*	354	44996927	Promoter (<=1kb)	7	44996543	44997253	711	2	ENSMUSG00000003190	212	44996927	25	5.82417	2.69082	2.36614
11	32198684	32199009	326	*	326	32198842	Promoter (1-2kb)	11	32187541	32200222	12682	2	ENSMUSG00000020279	1213	32198842	10	5.26573	3.78043	1.9113
1	4856664	4857608	945	*	945	4857402	Promoter (<=1kb)	1	4857814	4897905	40092	1	ENSMUSG00000033813	-206	4857402	67	12.6907	2.70806	7.94056
5	100429158	100429494	337	*	337	100429386	Promoter (<=1kb)	5	100428736	100429375	640	2	ENSMUSG00000097772	0	100429386	83	11.7348	2.32745	7.08425
11	96002069	96002917	849	*	849	96002536	Promoter (2-3kb)	11	96005889	96008055	2167	1	ENSMUSG00000099928	-2972	96002536	45	9.89983	2.85729	5.47227
11	29173010	29173324	315	*	315	29173211	Promoter (<=1kb)	11	29172890	29220797	47908	1	ENSMUSG00000020463	120	29173211	78	15.6469	2.84828	10.6179
11	98907882	98908195	314	*	314	98908033	Promoter (<=1kb)	11	98908151	98921893	13743	1	ENSMUSG00000017499	0	98908033	41	12.0829	3.50558	7.39765
10	62579239	62579537	299	*	299	62579383	Promoter (<=1kb)	10	62558470	62578457	19988	2	ENSMUSG00000036955	-782	62579383	16	7.06694	3.94561	3.17402
17	45571175	45571442	268	*	268	45571433	Promoter (<=1kb)	17	45570445	45571582	1138	2	ENSMUSG00000023944	140	45571433	46	5.42318	2.01043	2.0425
4	137471512	137472023	512	*	512	137471613	Promoter (2-3kb)	4	137468803	137570629	101827	1	ENSMUSG00000028763	2709	137471613	42	8.31898	2.64164	4.167
18	64516129	64516490	362	*	362	64516265	Promoter (<=1kb)	18	64499665	64516557	16893	2	ENSMUSG00000024587	67	64516265	63	19.8429	3.93175	14.4865
3	90311896	90312227	332	*	332	90312194	Promoter (<=1kb)	3	90311518	90317015	5498	1	ENSMUSG00000108394	378	90312194	20	5.08052	2.71406	1.81774
8	72475411	72475759	349	*	349	72475555	Promoter (<=1kb)	8	72460630	72475226	14597	2	ENSMUSG00000052488	-185	72475555	46	8.10012	2.4863	3.98081
6	22807345	22807695	351	*	351	22807433	Promoter (2-3kb)	6	22804626	22805329	704	2	ENSMUSG00000107059	-2016	22807433	10	5.98495	4.22803	2.37485
8	88582614	88582952	339	*	339	88582696	Promoter (<=1kb)	8	88582805	88592337	9533	1	ENSMUSG00000031661	0	88582696	9	5.14225	3.84367	1.81774
7	6410650	6410941	292	*	292	6410698	Promoter (<=1kb)	7	6410277	6441691	31415	1	ENSMUSG00000045929	373	6410698	11	6.86451	4.6124	3.00838
11	100320608	100320919	312	*	312	100320817	Promoter (<=1kb)	11	100320708	100321749	1042	1	ENSMUSG00000035530	0	100320817	72	13.0734	2.6548	8.28108
11	69995920	69996665	746	*	746	69996049	Promoter (<=1kb)	11	69995994	69998376	2383	1	ENSMUSG00000018572	0	69996049	70	4.85192	1.68811	1.74076
8	124020313	124020731	419	*	419	124020628	Promoter (<=1kb)	8	124003266	124020940	17675	2	ENSMUSG00000038697	209	124020628	57	10.7952	2.66444	6.25294
4	117068050	117068364	315	*	315	117068191	Promoter (<=1kb)	4	117067463	117087306	19844	1	ENSMUSG00000028683	587	117068191	16	11.7286	6.53423	7.07894
7	28808181	28808621	441	*	441	28808600	Promoter (<=1kb)	7	28808541	28822266	13726	1	ENSMUSG00000015165	0	28808600	41	10.1297	3.06055	5.67443
13	23745863	23746497	635	*	635	23746101	Promoter (<=1kb)	13	23746175	23746312	138	1	ENSMUSG00000106595	0	23746101	85	5.13623	1.63615	1.81774
4	32655875	32656196	322	*	322	32655975	Promoter (<=1kb)	4	32655929	32656088	160	2	ENSMUSG00000081592	0	32655975	21	4.57365	2.47815	1.51153
15	30174239	30174492	254	*	254	30174368	Promoter (1-2kb)	15	30173138	30481349	308212	1	ENSMUSG00000022240	1101	30174368	10	5.98495	4.22803	2.37485
5	118397897	118398268	372	*	372	118397936	Promoter (<=1kb)	5	118396806	118397330	525	2	ENSMUSG00000106812	-567	118397936	9	5.14225	3.84367	1.81774
3	122274477	122274769	293	*	293	122274482	Promoter (<=1kb)	3	122274418	122276210	1793	1	ENSMUSG00000039756	59	122274482	34	4.32394	2.00328	1.32807
15	103297833	103298128	296	*	296	103297980	Promoter (2-3kb)	15	103301065	103309077	8013	1	ENSMUSG00000116308	-2937	103297980	14	6.47898	3.91302	2.77704
6	86996558	86996961	404	*	404	86996854	Promoter (1-2kb)	6	86995010	86996674	1665	1	ENSMUSG00000057230	1548	86996854	14	7.41562	4.4285	3.4649
19	8818369	8819244	876	*	876	8819151	Promoter (<=1kb)	19	8811136	8818924	7789	2	ENSMUSG00000071660	0	8819151	56	10.5904	2.65696	6.08071
15	78673971	78674582	612	*	612	78674557	Promoter (<=1kb)	15	78674383	78675226	844	2	ENSMUSG00000043460	644	78674557	12	7.77809	4.99677	3.70675
2	122144936	122145195	260	*	260	122145132	Promoter (2-3kb)	2	122147686	122153083	5398	1	ENSMUSG00000060802	-2491	122145132	9	5.14225	3.84367	1.81774
5	22549982	22550297	316	*	316	22550206	Promoter (<=1kb)	5	22486485	22550304	63820	2	ENSMUSG00000029012	7	22550206	43	6.2611	2.21568	2.59926
17	26939074	26939400	327	*	327	26939352	Promoter (<=1kb)	17	26937973	26939468	1496	2	ENSMUSG00000024194	68	26939352	49	6.17409	2.0906	2.52452
12	4907840	4908197	358	*	358	4907937	Promoter (<=1kb)	12	4879032	4907705	28674	2	ENSMUSG00000020634	-135	4907937	50	6.65951	2.15391	2.92876
11	100619290	100619573	284	*	284	100619438	Promoter (<=1kb)	11	100590887	100619576	28690	2	ENSMUSG00000014195	3	100619438	75	21.8946	3.75309	16.3911
13	37094071	37094328	258	*	258	37094231	Promoter (1-2kb)	13	37092547	37095675	3129	2	ENSMUSG00000114336	1347	37094231	9	5.14225	3.84367	1.81774
11	96006448	96006965	518	*	518	96006599	Promoter (<=1kb)	11	96006333	96007155	823	2	ENSMUSG00000103376	190	96006599	51	6.36919	2.09075	2.68681
7	28980934	28981266	333	*	333	28981093	Promoter (<=1kb)	7	28972917	28981783	8867	2	ENSMUSG00000053565	517	28981093	36	7.49402	2.66697	3.53303
3	89412148	89412505	358	*	358	89412408	Promoter (<=1kb)	3	89408955	89411870	2916	2	ENSMUSG00000042642	-278	89412408	39	7.5197	2.57043	3.55497
7	5018827	5019190	364	*	364	5019177	Promoter (1-2kb)	7	5020376	5036768	16393	1	ENSMUSG00000074405	-1186	5019177	33	5.58999	2.31996	2.17978
19	5801986	5802547	562	*	562	5802280	Promoter (<=1kb)	19	5801941	5802393	453	1	ENSMUSG00000102349	45	5802280	117	16.9194	2.40906	11.7859
1	125436051	125436417	367	*	367	125436302	Promoter (<=1kb)	1	125405880	125435727	29848	2	ENSMUSG00000026341	-324	125436302	69	7.52482	2.01969	3.55984
5	34964350	34964719	370	*	370	34964413	Promoter (<=1kb)	5	34964773	35039644	74872	1	ENSMUSG00000029101	-54	34964413	11	6.80065	4.57279	3.00838
1	153741929	153742220	292	*	292	153742056	Promoter (1-2kb)	1	153740349	153745468	5120	1	ENSMUSG00000026475	1580	153742056	8	4.33971	3.4593	1.32807
8	121896334	121896640	307	*	307	121896523	Promoter (<=1kb)	8	121888374	121896502	8129	2	ENSMUSG00000040010	0	121896523	29	4.53304	2.17183	1.47699
11	95310575	95310988	414	*	414	95310678	Promoter (<=1kb)	11	95310429	95324496	14068	1	ENSMUSG00000085143	146	95310678	59	7.14767	2.09125	3.24302
1	91391134	91391487	354	*	354	91391147	Promoter (2-3kb)	1	91385255	91388804	3550	2	ENSMUSG00000026309	-2330	91391147	11	6.75022	4.54156	2.99629
17	70851691	70852029	339	*	339	70851944	Promoter (<=1kb)	17	70844211	70851734	7524	2	ENSMUSG00000047407	0	70851944	65	5.86899	1.85322	2.37485
15	88717034	88717372	339	*	339	88717078	Promoter (<=1kb)	15	88713433	88717040	3608	2	ENSMUSG00000022387	0	88717078	31	6.96313	2.73603	3.08539
9	61403963	61404259	297	*	297	61404216	Promoter (1-2kb)	9	61402461	61417835	15375	1	ENSMUSG00000032280	1502	61404216	18	6.46883	3.43234	2.76981
5	138366487	138366856	370	*	370	138366602	Promoter (<=1kb)	5	138364260	138365552	1293	2	ENSMUSG00000080935	-935	138366602	11	6.06996	4.12411	2.43917
17	35879235	35879597	363	*	363	35879393	Promoter (<=1kb)	17	35879819	35892670	12852	1	ENSMUSG00000024422	-222	35879393	18	11.4785	5.93432	6.86139
7	34193356	34193633	278	*	278	34193425	Promoter (<=1kb)	7	34189115	34192781	3667	2	ENSMUSG00000002635	-575	34193425	17	8.19767	4.37308	4.06593
5	142543531	142544167	637	*	637	142543644	Promoter (<=1kb)	5	142484842	142545028	60187	2	ENSMUSG00000029576	861	142543644	26	9.37692	3.80291	5.03852
18	65582452	65582826	375	*	375	65582603	Promoter (<=1kb)	18	65582526	65688940	106415	1	ENSMUSG00000042439	0	65582603	66	9.00486	2.24197	4.71602
17	57030600	57030870	271	*	271	57030753	Promoter (<=1kb)	17	57021058	57031507	10450	2	ENSMUSG00000007670	637	57030753	34	6.74861	2.56375	2.99509
9	44379654	44380080	427	*	427	44379707	Promoter (<=1kb)	9	44379623	44391102	11480	1	ENSMUSG00000032115	31	44379707	22	6.14246	2.97254	2.49973
7	110000064	110000458	395	*	395	110000359	Promoter (<=1kb)	7	109998404	109999233	830	2	ENSMUSG00000101585	-831	110000359	13	5.48498	3.50898	2.09686
8	3618074	3618387	314	*	314	3618203	Promoter (2-3kb)	8	3615529	3615855	327	1	ENSMUSG00000084603	2545	3618203	11	4.33386	3.10513	1.32807
7	3167535	3167806	272	*	272	3167681	Promoter (1-2kb)	7	3162319	3169105	6787	2	ENSMUSG00000054753	1299	3167681	58	13.4019	3.04947	8.57622
13	49706877	49707153	277	*	277	49707145	Promoter (<=1kb)	13	49706557	49715782	9226	1	ENSMUSG00000037851	320	49707145	15	6.7781	3.93317	3.00838
3	127546881	127547225	345	*	345	127546954	Promoter (<=1kb)	3	127544167	127547537	3371	2	ENSMUSG00000027968	312	127546954	15	9.4019	5.38155	5.0585
6	85137450	85137708	259	*	259	85137578	Promoter (<=1kb)	6	85133687	85137756	4070	2	ENSMUSG00000033735	48	85137578	41	9.23141	2.86583	4.91024
5	37825895	37826236	342	*	342	37826090	Promoter (1-2kb)	5	37820485	37824583	4099	2	ENSMUSG00000048450	-1312	37826090	11	6.86451	4.6124	3.00838
4	132922945	132923276	332	*	332	132923217	Promoter (<=1kb)	4	132899213	132922558	23346	2	ENSMUSG00000028878	-387	132923217	38	4.72158	2.01228	1.63354
9	20888713	20888976	264	*	264	20888833	Promoter (<=1kb)	9	20888285	20892178	3894	1	ENSMUSG00000004100	428	20888833	48	10.3562	2.84345	5.87416
5	53556361	53556906	546	*	546	53556738	Promoter (<=1kb)	5	53555834	53657358	101525	1	ENSMUSG00000039191	527	53556738	75	11.6176	2.42667	6.98344
11	70652458	70652847	390	*	390	70652839	Promoter (1-2kb)	11	70652622	70654598	1977	2	ENSMUSG00000018293	1751	70652839	32	4.71162	2.13766	1.62446
5	99977519	99977895	377	*	377	99977783	Promoter (<=1kb)	5	99977686	99978858	1173	1	ENSMUSG00000091623	0	99977783	55	6.51349	2.0544	2.80709
9	58454349	58454807	459	*	459	58454639	Promoter (<=1kb)	9	58455122	58469635	14514	1	ENSMUSG00000097651	-315	58454639	49	6.43089	2.13318	2.73949
8	121199714	121200032	319	*	319	121199714	Promoter (1-2kb)	8	121198714	121201835	3122	2	ENSMUSG00000097097	1803	121199714	9	5.14225	3.84367	1.81774
10	127339517	127339914	398	*	398	127339651	Promoter (<=1kb)	10	127337509	127339959	2451	2	ENSMUSG00000025407	45	127339651	78	17.8377	3.1165	12.6313
8	105701206	105701470	265	*	265	105701319	Promoter (<=1kb)	8	105701187	105703490	2304	1	ENSMUSG00000005699	19	105701319	60	15.418	3.31051	10.4084
2	35561226	35561538	313	*	313	35561342	Promoter (2-3kb)	2	35549538	35558702	9165	2	ENSMUSG00000086555	-2524	35561342	10	5.98495	4.22803	2.37485
1	71920109	71920372	264	*	264	71920121	Promoter (2-3kb)	1	71894068	71917125	23058	2	ENSMUSG00000101211	-2984	71920121	9	5.14225	3.84367	1.81774
2	50294863	50295200	338	*	338	50294922	Promoter (1-2kb)	2	50281154	50296423	15270	2	ENSMUSG00000026766	1223	50294922	8	4.33971	3.4593	1.32807
4	108833823	108834211	389	*	389	108834116	Promoter (<=1kb)	4	108814295	108833614	19320	2	ENSMUSG00000028568	-209	108834116	61	7.59281	2.12559	3.6121
4	108328981	108329274	294	*	294	108329069	Promoter (<=1kb)	4	108328189	108332643	4455	1	ENSMUSG00000048351	792	108329069	37	10.0639	3.2362	5.61721
1	61268240	61268534	295	*	295	61268245	Promoter (2-3kb)	1	61265291	61271514	6224	2	ENSMUSG00000100893	2980	61268245	9	5.14225	3.84367	1.81774
1	181831790	181832186	397	*	397	181832156	Promoter (2-3kb)	1	181821557	181829154	7598	2	ENSMUSG00000004880	-2636	181832156	13	5.69502	3.62265	2.26642
8	121898806	121899347	542	*	542	121898977	Promoter (2-3kb)	8	121888374	121896502	8129	2	ENSMUSG00000040010	-2304	121898977	61	15.9718	3.36478	10.9146
2	164455808	164456118	311	*	311	164455837	Promoter (<=1kb)	2	164456964	164460936	3973	1	ENSMUSG00000045503	-846	164455837	16	5.95396	3.40383	2.37485
13	23750685	23750937	253	*	253	23750812	Promoter (<=1kb)	13	23751126	23751598	473	1	ENSMUSG00000061615	-189	23750812	47	7.03814	2.27378	3.14943
6	82728516	82728821	306	*	306	82728702	Promoter (2-3kb)	6	82725062	82726309	1248	2	ENSMUSG00000000628	-2207	82728702	27	8.01589	3.26353	3.9092
4	108999056	108999341	286	*	286	108999189	Promoter (<=1kb)	4	108998602	108998706	105	2	ENSMUSG00000088285	-350	108999189	32	8.106	2.99292	3.9859
11	102314914	102315173	260	*	260	102315033	Promoter (1-2kb)	11	102311755	102316675	4921	2	ENSMUSG00000020923	1502	102315033	38	7.81418	2.6677	3.73757
19	8797154	8797413	260	*	260	8797172	Promoter (1-2kb)	19	8793129	8798557	5429	2	ENSMUSG00000071662	1144	8797172	17	5.53602	3.11726	2.13878
3	153910710	153911510	801	*	801	153911306	Promoter (<=1kb)	3	153910563	153910633	71	2	ENSMUSG00000064731	-77	153911306	44	6.47974	2.23551	2.77778
4	138914972	138915379	408	*	408	138915369	Promoter (1-2kb)	4	138895379	138913945	18567	2	ENSMUSG00000041161	-1027	138915369	12	7.77809	4.99677	3.70675
9	102718125	102718826	702	*	702	102718688	Promoter (<=1kb)	9	102718429	102720392	1964	1	ENSMUSG00000032531	0	102718688	57	14.296	3.23142	9.39033
1	82725461	82725714	254	*	254	82725634	Promoter (<=1kb)	1	82719911	82725169	5259	2	ENSMUSG00000097564	-292	82725634	17	6.16612	3.39824	2.51911
5	64716490	64716796	307	*	307	64716603	Promoter (2-3kb)	5	64708325	64714449	6125	2	ENSMUSG00000097640	-2041	64716603	17	4.23073	2.56571	1.32807
5	149183855	149184163	309	*	309	149184003	Promoter (<=1kb)	5	149119565	149184063	64499	2	ENSMUSG00000097191	0	149184003	97	18.958	2.84718	13.6677
8	13314103	13314462	360	*	360	13314338	Promoter (<=1kb)	8	13313185	13320906	7722	1	ENSMUSG00000038497	918	13314338	12	7.52695	4.84285	3.56043
2	102174548	102175193	646	*	646	102174744	Promoter (<=1kb)	2	102174290	102174752	463	1	ENSMUSG00000082328	258	102174744	13	8.72327	5.38113	4.47379
7	27474991	27475315	325	*	325	27475161	Promoter (1-2kb)	7	27473768	27477364	3597	1	ENSMUSG00000055200	1223	27475161	32	6.59221	2.59903	2.87442
1	9544801	9545100	300	*	300	9544885	Promoter (<=1kb)	1	9545408	9547455	2048	1	ENSMUSG00000061024	-308	9544885	27	5.8208	2.59564	2.36346
3	89356163	89356572	410	*	410	89356537	Promoter (<=1kb)	3	89351023	89355546	4524	2	ENSMUSG00000042672	-617	89356537	10	5.63303	4.00798	2.21409
8	123042697	123042957	261	*	261	123042782	Promoter (<=1kb)	8	123042466	123044602	2137	1	ENSMUSG00000099881	231	123042782	94	11.3989	2.17242	6.79071
1	125434889	125435573	685	*	685	125435363	Promoter (<=1kb)	1	125392906	125435547	42642	2	ENSMUSG00000026341	0	125435363	72	12.7103	2.60949	7.95729
11	70525411	70525891	481	*	481	70525600	Promoter (<=1kb)	11	70525386	70527649	2264	1	ENSMUSG00000018286	25	70525600	44	14.9162	3.99477	9.95351
2	50166555	50166898	344	*	344	50166625	Promoter (1-2kb)	2	50165401	50173694	8294	1	ENSMUSG00000050447	1154	50166625	14	9.69795	5.7655	5.29528
17	35840642	35841206	565	*	565	35841116	Promoter (<=1kb)	17	35841515	35859670	18156	1	ENSMUSG00000061607	-309	35841116	79	25.2303	4.07752	19.5154
3	88335814	88336131	318	*	318	88336038	Promoter (<=1kb)	3	88333138	88336148	3011	2	ENSMUSG00000001420	17	88336038	64	4.54281	1.68927	1.4856
4	133980040	133980300	261	*	261	133980176	Promoter (<=1kb)	4	133969058	133980610	11553	2	ENSMUSG00000012117	310	133980176	13	7.77763	4.81146	3.70675
16	22438819	22439197	379	*	379	22438955	Promoter (<=1kb)	16	22412924	22439570	26647	2	ENSMUSG00000013089	373	22438955	36	7.28458	2.61867	3.35611
10	54062963	54063281	319	*	319	54063094	Promoter (<=1kb)	10	54063811	54065069	1259	1	ENSMUSG00000112824	-530	54063094	9	5.14225	3.84367	1.81774
18	34624206	34624529	324	*	324	34624305	Promoter (<=1kb)	18	34599830	34624553	24724	2	ENSMUSG00000003778	24	34624305	76	9.81593	2.20646	5.39798
2	26408387	26408664	278	*	278	26408432	Promoter (<=1kb)	2	26397294	26409127	11834	2	ENSMUSG00000026925	463	26408432	15	5.86725	3.47119	2.37485
16	18249023	18249372	350	*	350	18249193	Promoter (<=1kb)	16	18249062	18253502	4441	1	ENSMUSG00000022721	0	18249193	51	8.86908	2.4984	4.59941
3	82671951	82672317	367	*	367	82672212	Promoter (<=1kb)	3	82671988	82672567	580	2	ENSMUSG00000104772	250	82672212	11	6.86451	4.6124	3.00838
8	107416536	107416872	337	*	337	107416788	Promoter (1-2kb)	8	107418154	107418666	513	2	ENSMUSG00000003848	1794	107416788	25	6.57323	2.92872	2.85828
7	28964909	28965373	465	*	465	28964960	Promoter (2-3kb)	7	28893655	28962340	68686	2	ENSMUSG00000054808	-2569	28964960	43	7.88312	2.52545	3.79816
7	5014908	5015377	470	*	470	5015270	Promoter (<=1kb)	7	5015470	5018487	3018	1	ENSMUSG00000051184	-93	5015270	38	7.07512	2.50617	3.18024
5	120612669	120613353	685	*	685	120612800	Promoter (<=1kb)	5	120612739	120628592	15854	1	ENSMUSG00000029599	0	120612800	77	29.6708	4.86314	23.6932
18	31790033	31790520	488	*	488	31790065	Promoter (<=1kb)	18	31789159	31796642	7484	1	ENSMUSG00000024258	874	31790065	21	5.6633	2.86558	2.24001
19	7245724	7246105	382	*	382	7245943	Promoter (<=1kb)	19	7246709	7246812	104	1	ENSMUSG00000096774	-604	7245943	18	11.0136	5.67827	6.44785
12	91588625	91589001	377	*	377	91588722	Promoter (<=1kb)	12	91586625	91589639	3015	2	ENSMUSG00000020962	638	91588722	56	9.29976	2.45685	4.97008
4	114900819	114901090	272	*	272	114901029	Promoter (1-2kb)	4	114817161	114902859	85699	2	ENSMUSG00000085323	1769	114901029	11	6.86451	4.6124	3.00838
11	23256046	23256584	539	*	539	23256518	Promoter (<=1kb)	11	23256055	23296233	40179	1	ENSMUSG00000020290	0	23256518	35	6.8287	2.54789	3.00838
10	80864349	80864678	330	*	330	80864566	Promoter (<=1kb)	10	80863481	80865746	2266	1	ENSMUSG00000035206	868	80864566	13	7.26294	4.50818	3.33705
X	20662935	20663265	331	*	331	20663099	Promoter (<=1kb)	20	20662898	20683179	20282	1	ENSMUSG00000001924	37	20663099	41	9.96149	3.02363	5.52723
10	127503173	127503655	483	*	483	127503503	Promoter (<=1kb)	10	127504491	127507488	2998	1	ENSMUSG00000040287	-836	127503503	14	9.69795	5.7655	5.29528
17	24446583	24446847	265	*	265	24446661	Promoter (2-3kb)	17	24443903	24444534	632	2	ENSMUSG00000024137	-2049	24446661	12	6.3383	4.12904	2.65901
15	103148482	103148776	295	*	295	103148643	Promoter (1-2kb)	15	103123070	103146828	23759	2	ENSMUSG00000097003	-1654	103148643	11	6.86451	4.6124	3.00838
11	73090909	73091270	362	*	362	73091177	Promoter (<=1kb)	11	73090583	73147446	56864	1	ENSMUSG00000005947	326	73091177	12	7.77809	4.99677	3.70675
10	117063484	117063748	265	*	265	117063561	Promoter (<=1kb)	10	117061346	117063759	2414	2	ENSMUSG00000034024	11	117063561	42	7.94026	2.56549	3.8464
17	37048405	37048672	268	*	268	37048622	Promoter (<=1kb)	17	37048578	37051127	2550	1	ENSMUSG00000024462	0	37048622	26	9.73946	3.93287	5.33103
7	16400173	16400853	681	*	681	16400482	Promoter (<=1kb)	7	16400910	16416973	16064	1	ENSMUSG00000059273	-57	16400482	122	29.0971	3.3202	23.1561
15	89108459	89108805	347	*	347	89108547	Promoter (1-2kb)	15	89104216	89107429	3214	2	ENSMUSG00000051786	-1030	89108547	12	7.59857	4.88665	3.61651
8	4746659	4747003	345	*	345	4746844	Promoter (<=1kb)	8	4738845	4746424	7580	2	ENSMUSG00000022322	-235	4746844	9	5.14225	3.84367	1.81774
9	60793716	60793987	272	*	272	60793930	Promoter (<=1kb)	9	60794542	60880359	85818	1	ENSMUSG00000034485	-555	60793930	32	5.53124	2.33557	2.13496
8	110919310	110919581	272	*	272	110919531	Promoter (<=1kb)	8	110919922	110969823	49902	1	ENSMUSG00000031749	-341	110919531	15	4.93231	3.02065	1.80981
13	37248833	37249141	309	*	309	37248979	Promoter (<=1kb)	13	37248660	37252165	3506	1	ENSMUSG00000114249	173	37248979	9	5.14225	3.84367	1.81774
9	106429543	106429887	345	*	345	106429748	Promoter (<=1kb)	9	106429555	106431388	1834	1	ENSMUSG00000048758	0	106429748	86	20.4983	3.23816	15.0961
13	23554548	23554857	310	*	310	23554579	Promoter (1-2kb)	13	23553262	23560686	7425	1	ENSMUSG00000052565	1286	23554579	60	10.2103	2.50982	5.7462
15	98662341	98662843	503	*	503	98662649	Promoter (<=1kb)	15	98656679	98662858	6180	2	ENSMUSG00000003360	15	98662649	80	24.1949	3.89174	18.5361
8	11838840	11839099	260	*	260	11839041	Promoter (1-2kb)	8	11838978	11840400	1423	2	ENSMUSG00000086500	1301	11839041	10	5.98495	4.22803	2.37485
16	49012762	49013042	281	*	281	49012914	Promoter (<=1kb)	16	49013295	49014349	1055	1	ENSMUSG00000033031	-253	49012914	17	12.7815	6.9186	8.01772
10	78283882	78284171	290	*	290	78284123	Promoter (1-2kb)	10	78283095	78285377	2283	2	ENSMUSG00000001211	1206	78284123	11	6.06996	4.12411	2.43917
4	148626111	148627355	1245	*	1245	148626873	Promoter (<=1kb)	4	148612382	148626996	14615	2	ENSMUSG00000041459	0	148626873	148	66.6703	6.10805	59.5793
7	116333671	116333975	305	*	305	116333795	Promoter (<=1kb)	7	116332055	116334117	2063	2	ENSMUSG00000090862	142	116333795	56	13.7587	3.17571	8.90165
15	84191721	84192032	312	*	312	84191851	Promoter (<=1kb)	15	84192241	84217267	25027	1	ENSMUSG00000022437	-209	84191851	37	5.54479	2.20512	2.14592
6	145032274	145032567	294	*	294	145032385	Promoter (<=1kb)	6	145015676	145032843	17168	2	ENSMUSG00000030268	276	145032385	15	9.25398	5.29583	4.93018
9	78480330	78481437	1108	*	1108	78481163	Promoter (<=1kb)	9	78479278	78480688	1411	2	ENSMUSG00000037742	0	78481163	134	17.1734	2.27862	12.0202
16	23030663	23030973	311	*	311	23030697	Promoter (1-2kb)	16	22987346	23029101	41756	2	ENSMUSG00000060459	-1562	23030697	22	5.04766	2.59079	1.81774
8	71951208	71951777	570	*	570	71951421	Promoter (<=1kb)	8	71951091	71993792	42702	1	ENSMUSG00000052446	117	71951421	64	5.04055	1.75458	1.81774
11	97188706	97188967	262	*	262	97188922	Promoter (<=1kb)	11	97159714	97187881	28168	2	ENSMUSG00000001440	-825	97188922	66	7.1194	2.00208	3.21871
11	84513085	84513457	373	*	373	84513313	Promoter (<=1kb)	11	84422855	84513522	90668	2	ENSMUSG00000018697	65	84513313	12	6.04285	3.95626	2.42233
12	83655359	83655691	333	*	333	83655425	Promoter (2-3kb)	12	83658525	83659584	1060	1	ENSMUSG00000010608	-2834	83655425	14	5.88252	3.59693	2.37485
14	37134816	37135074	259	*	259	37135050	Promoter (<=1kb)	14	37120824	37135139	14316	2	ENSMUSG00000041028	65	37135050	27	6.02253	2.65438	2.40667
3	137865175	137865561	387	*	387	137865287	Promoter (<=1kb)	3	137865128	137866386	1259	1	ENSMUSG00000037894	47	137865287	67	8.96132	2.22218	4.6788
1	6242098	6242374	277	*	277	6242182	Promoter (1-2kb)	1	6240970	6248358	7389	1	ENSMUSG00000025907	1128	6242182	10	5.26573	3.78043	1.9113
4	144496697	144496949	253	*	253	144496802	Promoter (1-2kb)	4	144498400	144498948	549	2	ENSMUSG00000082835	1999	144496802	8	4.33971	3.4593	1.32807
7	28949355	28949618	264	*	264	28949482	Promoter (<=1kb)	7	28913378	28949759	36382	2	ENSMUSG00000054808	141	28949482	39	9.62857	3.03591	5.25234
7	133115579	133115924	346	*	346	133115872	Promoter (2-3kb)	7	133014731	133112699	97969	2	ENSMUSG00000030970	-2880	133115872	49	4.24092	1.7722	1.32807
7	133709131	133709658	528	*	528	133709170	Promoter (<=1kb)	7	133686365	133709281	22917	2	ENSMUSG00000030979	0	133709170	42	9.73398	2.93406	5.32637
11	62602892	62604179	1288	*	1288	62603003	Promoter (<=1kb)	11	62603079	62603150	72	1	ENSMUSG00000064437	0	62603003	126	29.488	3.28022	23.5233
4	128993506	128993831	326	*	326	128993525	Promoter (<=1kb)	4	128993353	129008229	14877	1	ENSMUSG00000028792	153	128993525	42	6.92004	2.36427	3.04831
8	69895063	69895336	274	*	274	69895111	Promoter (1-2kb)	8	69887788	69893975	6188	2	ENSMUSG00000048967	-1088	69895111	18	6.41785	3.40999	2.72918
12	71012850	71013189	340	*	340	71012987	Promoter (2-3kb)	12	71013806	71015595	1790	2	ENSMUSG00000085622	2406	71012987	20	6.95795	3.44532	3.08136
8	27261506	27261918	413	*	413	27261615	Promoter (1-2kb)	8	27260329	27276674	16346	1	ENSMUSG00000031490	1177	27261615	74	7.21504	1.93408	3.29645
17	29716615	29716892	278	*	278	29716819	Promoter (<=1kb)	17	29699999	29716963	16965	2	ENSMUSG00000024018	71	29716819	27	7.66734	3.15299	3.67594
7	3645309	3645625	317	*	317	3645419	Promoter (<=1kb)	7	3645309	3651851	6543	1	ENSMUSG00000035632	0	3645419	63	10.7417	2.52476	6.20532
14	24486649	24486952	304	*	304	24486815	Promoter (<=1kb)	14	24448705	24487009	38305	2	ENSMUSG00000025280	57	24486815	20	6.25117	3.16139	2.59037
4	154959084	154959362	279	*	279	154959330	Promoter (1-2kb)	4	154960923	154962371	1449	1	ENSMUSG00000048001	-1561	154959330	13	8.72327	5.38113	4.47379
11	120598665	120599132	468	*	468	120598839	Promoter (<=1kb)	11	120598532	120605776	7245	1	ENSMUSG00000025135	133	120598839	36	14.0972	4.40468	9.20905
2	165403218	165403498	281	*	281	165403484	Promoter (2-3kb)	2	165393760	165400405	6646	2	ENSMUSG00000027670	-2813	165403484	10	5.98495	4.22803	2.37485
1	151573721	151574037	317	*	317	151574012	Promoter (2-3kb)	1	151571496	151690182	118687	1	ENSMUSG00000026483	2225	151574012	12	7.77809	4.99677	3.70675
4	155811943	155812261	319	*	319	155812049	Promoter (<=1kb)	4	155812489	155824543	12055	1	ENSMUSG00000029068	-228	155812049	44	8.28863	2.57565	4.14092
9	40801284	40802196	913	*	913	40801538	Promoter (<=1kb)	9	40801287	40803379	2093	1	ENSMUSG00000015656	0	40801538	86	16.7976	2.82107	11.6752
1	135278610	135278923	314	*	314	135278840	Promoter (<=1kb)	1	135277349	135279112	1764	2	ENSMUSG00000041926	189	135278840	9	5.14225	3.84367	1.81774
1	72711343	72711596	254	*	254	72711594	Promoter (<=1kb)	1	72711314	72713596	2283	1	ENSMUSG00000046330	29	72711594	57	4.91384	1.79724	1.79443
13	112927036	112927330	295	*	295	112927195	Promoter (<=1kb)	13	112912382	112927372	14991	2	ENSMUSG00000016018	42	112927195	48	13.4358	3.44238	8.60699
7	101457148	101457402	255	*	255	101457283	Promoter (1-2kb)	7	101456062	101494655	38594	1	ENSMUSG00000110195	1086	101457283	12	7.1855	4.6351	3.27093
3	90403945	90404237	293	*	293	90404024	Promoter (<=1kb)	3	90392076	90403214	11139	2	ENSMUSG00000027933	-731	90404024	12	5.88407	3.86429	2.37485
8	88581861	88582121	261	*	261	88582096	Promoter (<=1kb)	8	88582805	88592337	9533	1	ENSMUSG00000031661	-684	88582096	10	5.80982	4.1183	2.35351
17	34951305	34951612	308	*	308	34951523	Promoter (<=1kb)	17	34950238	34951244	1007	2	ENSMUSG00000092203	-61	34951523	72	10.4638	2.33536	5.96835
13	97374227	97374677	451	*	451	97374263	Promoter (1-2kb)	13	97376234	97380465	4232	1	ENSMUSG00000114425	-1557	97374263	11	6.86451	4.6124	3.00838
17	45572151	45572673	523	*	523	45572170	Promoter (<=1kb)	17	45571538	45572555	1018	2	ENSMUSG00000023944	0	45572170	61	8.53334	2.25476	4.34818
2	30062139	30062525	387	*	387	30062360	Promoter (<=1kb)	2	30062601	30071118	8518	1	ENSMUSG00000054766	-76	30062360	98	12.4362	2.22742	7.71108
11	69671555	69672064	510	*	510	69671716	Promoter (<=1kb)	11	69670180	69671730	1551	2	ENSMUSG00000059796	0	69671716	98	4.5871	1.52927	1.52178
9	21382529	21383018	490	*	490	21382916	Promoter (1-2kb)	9	21384218	21388030	3813	1	ENSMUSG00000032178	-1200	21382916	21	7.05269	3.3918	3.16179
7	30563380	30563658	279	*	279	30563533	Promoter (<=1kb)	7	30562014	30563627	1614	2	ENSMUSG00000036835	0	30563533	118	38.7847	4.32769	32.4612
14	81703451	81703709	259	*	259	81703581	Promoter (<=1kb)	14	81703206	81703671	466	2	ENSMUSG00000115385	0	81703581	9	5.14225	3.84367	1.81774
10	128821938	128822320	383	*	383	128822006	Promoter (<=1kb)	10	128821932	128877629	55698	1	ENSMUSG00000078427	6	128822006	50	5.5564	1.97473	2.15134
18	34640220	34640603	384	*	384	34640419	Promoter (2-3kb)	18	34637059	34637871	813	2	ENSMUSG00000024370	-2349	34640419	24	8.91467	3.82593	4.63772
1	172376743	172377144	402	*	402	172377015	Promoter (<=1kb)	1	172376546	172384099	7554	1	ENSMUSG00000050229	197	172377015	27	5.8208	2.59564	2.36346
18	34093531	34093804	274	*	274	34093634	Promoter (<=1kb)	18	34093445	34093570	126	1	ENSMUSG00000077263	86	34093634	53	13.9189	3.31741	9.04576
12	105718865	105719168	304	*	304	105719132	Promoter (<=1kb)	12	105718856	105739243	20388	1	ENSMUSG00000041323	9	105719132	12	6.04285	3.95626	2.42233
2	31672068	31672395	328	*	328	31672247	Promoter (<=1kb)	2	31673256	31678533	5278	1	ENSMUSG00000039356	-861	31672247	14	4.62967	2.96551	1.55856
5	121007738	121008184	447	*	447	121007804	Promoter (<=1kb)	5	120941841	121008542	66702	2	ENSMUSG00000029608	358	121007804	11	6.86451	4.6124	3.00838
10	80047276	80047544	269	*	269	80047530	Promoter (<=1kb)	10	80047166	80056439	9274	1	ENSMUSG00000075706	110	80047530	52	4.81101	1.83203	1.70703
2	29827443	29828023	581	*	581	29827566	Promoter (<=1kb)	2	29827395	29833636	6242	1	ENSMUSG00000069020	48	29827566	33	8.89747	3.15185	4.6227
18	61555624	61555903	280	*	280	61555759	Promoter (<=1kb)	18	61555689	61587531	31843	1	ENSMUSG00000024576	0	61555759	53	9.56072	2.56507	5.19249
8	126476449	126476782	334	*	334	126476510	Promoter (<=1kb)	8	126476248	126476412	165	2	ENSMUSG00000074026	-37	126476510	8	4.29377	3.4296	1.32807
11	102248950	102249270	321	*	321	102249253	Promoter (<=1kb)	11	102248882	102265187	16306	1	ENSMUSG00000034773	68	102249253	58	4.65079	1.75054	1.5759
11	106691536	106691906	371	*	371	106691613	Promoter (<=1kb)	11	106688783	106691347	2565	2	ENSMUSG00000020717	-189	106691613	18	7.33683	3.8227	3.40236
11	5099065	5099352	288	*	288	5099206	Promoter (<=1kb)	11	5069689	5099266	29578	2	ENSMUSG00000009079	0	5099206	130	29.888	3.24354	23.8956
17	35918154	35919019	866	*	866	35918823	Promoter (<=1kb)	17	35917889	35917969	81	1	ENSMUSG00000084751	265	35918823	114	14.3472	2.23871	9.4374
19	6085108	6085492	385	*	385	6085352	Promoter (<=1kb)	19	6084983	6091777	6795	1	ENSMUSG00000024791	125	6085352	93	16.1843	2.63944	11.1098
11	58104127	58104480	354	*	354	58104234	Promoter (<=1kb)	11	58104153	58118594	14442	1	ENSMUSG00000020515	0	58104234	83	14.851	2.66198	9.89476
15	80082450	80083325	876	*	876	80083079	Promoter (<=1kb)	15	80077794	80082583	4790	2	ENSMUSG00000060036	0	80083079	122	24.2931	2.92447	18.6293
5	35105355	35105664	310	*	310	35105398	Promoter (<=1kb)	5	35093295	35105689	12395	2	ENSMUSG00000029103	25	35105398	65	5.40027	1.79313	2.02251
7	27341866	27342175	310	*	310	27342000	Promoter (<=1kb)	7	27342412	27342921	510	2	ENSMUSG00000089832	746	27342000	14	6.72527	4.04637	2.97604
2	33032746	33033058	313	*	313	33033023	Promoter (1-2kb)	2	33015212	33034784	19573	2	ENSMUSG00000038860	1726	33033023	9	5.14225	3.84367	1.81774
5	38207818	38208163	346	*	346	38207949	Promoter (1-2kb)	5	38189735	38206183	16449	2	ENSMUSG00000029127	-1635	38207949	11	6.8176	4.5833	3.00838
2	53191803	53192468	666	*	666	53192348	Promoter (<=1kb)	2	53192088	53219220	27133	1	ENSMUSG00000026960	0	53192348	57	11.1789	2.72419	6.59404
9	20937421	20937681	261	*	261	20937534	Promoter (<=1kb)	9	20932195	20937189	4995	2	ENSMUSG00000004099	-232	20937534	20	8.68165	4.18458	4.47316
5	123749749	123750109	361	*	361	123750047	Promoter (<=1kb)	5	123749726	123821593	71868	1	ENSMUSG00000029414	23	123750047	42	6.45747	2.2747	2.76059
4	62705242	62705675	434	*	434	62705382	Promoter (<=1kb)	4	62705981	62725737	19757	1	ENSMUSG00000085223	-306	62705382	10	5.98495	4.22803	2.37485
X	7927957	7928241	285	*	285	7928144	Promoter (<=1kb)	20	7924276	7928607	4332	2	ENSMUSG00000031160	366	7928144	32	6.99095	2.70058	3.10933
11	26079797	26080098	302	*	302	26079898	Promoter (1-2kb)	11	25849297	26081600	232304	2	ENSMUSG00000032985	1502	26079898	12	7.77809	4.99677	3.70675
8	84138681	84138950	270	*	270	84138796	Promoter (1-2kb)	8	84132837	84136788	3952	2	ENSMUSG00000036686	-1893	84138796	12	5.05803	3.39662	1.81774
3	129988766	129989133	368	*	368	129989014	Promoter (1-2kb)	3	129988757	129990497	1741	2	ENSMUSG00000001052	1364	129989014	9	5.14225	3.84367	1.81774
5	99243806	99244095	290	*	290	99243875	Promoter (<=1kb)	5	99218774	99243240	24467	2	ENSMUSG00000089809	-566	99243875	9	5.14225	3.84367	1.81774
X	157599733	157600010	278	*	278	157599804	Promoter (1-2kb)	20	157547824	157598715	50892	2	ENSMUSG00000046873	-1018	157599804	21	6.73837	3.26936	2.98703
16	22919568	22919859	292	*	292	22919768	Promoter (<=1kb)	16	22920222	22939766	19545	1	ENSMUSG00000022871	-363	22919768	11	6.06996	4.12411	2.43917
17	74525664	74525920	257	*	257	74525832	Promoter (2-3kb)	17	74528295	74703356	175062	1	ENSMUSG00000024073	-2375	74525832	29	8.83113	3.3805	4.56733
7	141077340	141077656	317	*	317	141077413	Promoter (<=1kb)	7	141078218	141090510	12293	1	ENSMUSG00000054065	-562	141077413	10	5.98495	4.22803	2.37485
2	169887607	169888019	413	*	413	169887814	Promoter (<=1kb)	2	169633646	169888503	254858	2	ENSMUSG00000096972	484	169887814	25	10.9866	4.5199	6.42327
8	70243093	70243415	323	*	323	70243128	Promoter (<=1kb)	8	70243584	70258270	14687	1	ENSMUSG00000036054	-169	70243128	13	4.62392	3.05629	1.55415
1	93746839	93747242	404	*	404	93747131	Promoter (2-3kb)	1	93714780	93749954	35175	2	ENSMUSG00000026279	2712	93747131	26	6.32475	2.79431	2.6516
7	17056349	17056639	291	*	291	17056634	Promoter (<=1kb)	7	17035734	17056679	20946	2	ENSMUSG00000004328	40	17056634	54	4.53726	1.76974	1.48078
3	65617492	65617777	286	*	286	65617665	Promoter (1-2kb)	3	65615368	65616174	807	2	ENSMUSG00000103294	-1318	65617665	8	4.33971	3.4593	1.32807
11	102318438	102318749	312	*	312	102318559	Promoter (<=1kb)	11	102304560	102319096	14537	2	ENSMUSG00000020923	347	102318559	96	16.7825	2.65256	11.6617
1	59685004	59685379	376	*	376	59685167	Promoter (<=1kb)	1	59685006	59690989	5984	1	ENSMUSG00000026020	0	59685167	72	5.79127	1.78635	2.34801
10	39146007	39146366	360	*	360	39146175	Promoter (2-3kb)	10	39143144	39150097	6954	1	ENSMUSG00000019845	2863	39146175	11	6.06996	4.12411	2.43917
17	32036702	32036995	294	*	294	32036847	Promoter (<=1kb)	17	32036429	32047915	11487	1	ENSMUSG00000058392	273	32036847	22	8.38675	3.82504	4.22662
9	95677172	95677444	273	*	273	95677244	Promoter (1-2kb)	9	95675429	95676017	589	2	ENSMUSG00000100825	-1155	95677244	24	5.60548	2.67236	2.19289
X	73966318	73966693	376	*	376	73966473	Promoter (<=1kb)	20	73942792	73966357	23566	2	ENSMUSG00000031386	0	73966473	52	5.31615	1.91087	1.95364
13	23620530	23621048	519	*	519	23620971	Promoter (<=1kb)	13	23620730	23621049	320	2	ENSMUSG00000080741	1	23620971	38	10.0595	3.18388	5.61449
8	93251492	93251751	260	*	260	93251694	Promoter (<=1kb)	8	93238653	93251175	12523	2	ENSMUSG00000110659	-317	93251694	10	5.26573	3.78043	1.9113
7	15827120	15827441	322	*	322	15827404	Promoter (1-2kb)	7	15820167	15825815	5649	2	ENSMUSG00000092576	-1305	15827404	9	5.14225	3.84367	1.81774
8	36156496	36156783	288	*	288	36156577	Promoter (<=1kb)	8	36156010	36161034	5025	1	ENSMUSG00000109704	486	36156577	21	5.36524	2.75754	1.99478
11	26829864	26830183	320	*	320	26829943	Promoter (2-3kb)	11	26832804	26845457	12654	1	ENSMUSG00000082294	-2621	26829943	9	5.14225	3.84367	1.81774
9	110945573	110945878	306	*	306	110945815	Promoter (<=1kb)	9	110942357	110946075	3719	2	ENSMUSG00000032494	197	110945815	60	6.14837	1.94027	2.50416
15	51992010	51992297	288	*	288	51992253	Promoter (<=1kb)	15	51962240	51991747	29508	2	ENSMUSG00000022314	-263	51992253	41	6.07038	2.2218	2.43947
7	3704121	3704749	629	*	629	3704366	Promoter (<=1kb)	7	3704320	3706876	2557	1	ENSMUSG00000006333	0	3704366	72	6.63965	1.88548	2.91158
7	92669139	92669478	340	*	340	92669237	Promoter (<=1kb)	7	92668184	92669903	1720	2	ENSMUSG00000041328	425	92669237	61	7.46639	2.10834	3.50943
9	14915948	14916230	283	*	283	14916134	Promoter (<=1kb)	9	14915472	14916021	550	2	ENSMUSG00000110995	0	14916134	10	5.98495	4.22803	2.37485
11	97677180	97677768	589	*	589	97677762	Promoter (<=1kb)	11	97677060	97677130	71	1	ENSMUSG00000098881	120	97677762	28	4.98261	2.32189	1.81774
8	20887754	20888158	405	*	405	20887804	Promoter (<=1kb)	8	20882363	20888200	5838	2	ENSMUSG00000093800	42	20887804	12	7.1855	4.6351	3.27093
7	126861986	126862282	297	*	297	126862113	Promoter (<=1kb)	7	126861972	126865377	3406	1	ENSMUSG00000042606	14	126862113	56	9.64095	2.5092	5.26235
15	98934083	98934398	316	*	316	98934222	Promoter (<=1kb)	15	98934325	98940553	6229	1	ENSMUSG00000116223	0	98934222	102	25.4222	3.39241	19.6943
8	70896473	70897166	694	*	694	70896926	Promoter (<=1kb)	8	70895383	70897283	1901	2	ENSMUSG00000045128	117	70896926	101	17.0068	2.60241	11.8674
2	39005398	39005652	255	*	255	39005571	Promoter (<=1kb)	2	39001580	39005624	4045	2	ENSMUSG00000062997	0	39005571	36	10.0415	3.28459	5.59731
2	180709374	180709977	604	*	604	180709873	Promoter (<=1kb)	2	180668288	180709999	41712	2	ENSMUSG00000038914	22	180709873	135	20.547	2.49669	15.1425
11	49436544	49436811	268	*	268	49436671	Promoter (<=1kb)	11	49436624	49446103	9480	1	ENSMUSG00000047702	0	49436671	13	8.72327	5.38113	4.47379
11	70969642	70969912	271	*	271	70969684	Promoter (<=1kb)	11	70943176	70969880	26705	2	ENSMUSG00000040667	0	70969684	60	5.10786	1.79715	1.81774
6	97449427	97449764	338	*	338	97449730	Promoter (<=1kb)	6	97449750	97451486	1737	1	ENSMUSG00000108185	0	97449730	13	8.72327	5.38113	4.47379
18	12188538	12188827	290	*	290	12188787	Promoter (<=1kb)	18	12188992	12189974	983	1	ENSMUSG00000024410	-165	12188787	17	8.22462	4.38672	4.08819
7	103041611	103041935	325	*	325	103041868	Promoter (<=1kb)	7	103041481	103042440	960	1	ENSMUSG00000073961	130	103041868	11	6.17611	4.18872	2.52525
19	53600108	53600399	292	*	292	53600217	Promoter (<=1kb)	19	53600398	53645833	45436	1	ENSMUSG00000024974	0	53600217	74	22.4299	3.86976	16.8904
2	172370677	172371335	659	*	659	172370800	Promoter (<=1kb)	2	172370681	172376070	5390	1	ENSMUSG00000027498	0	172370800	77	17.0955	3.04835	11.9488
8	19188710	19189066	357	*	357	19188733	Promoter (<=1kb)	8	19163534	19188015	24482	2	ENSMUSG00000110542	-695	19188733	11	5.09587	3.5428	1.81774
9	124424282	124424541	260	*	260	124424395	Promoter (<=1kb)	9	124422622	124424154	1533	2	ENSMUSG00000093803	-128	124424395	108	19.9323	2.76418	14.5709
7	133113950	133114325	376	*	376	133114207	Promoter (1-2kb)	7	133014731	133112699	97969	2	ENSMUSG00000030970	-1251	133114207	55	7.54552	2.20917	3.57635
2	172369681	172370365	685	*	685	172370303	Promoter (<=1kb)	2	172356196	172370506	14311	2	ENSMUSG00000027496	141	172370303	34	7.56709	2.76237	3.59023
5	129847085	129847360	276	*	276	129847159	Promoter (<=1kb)	5	129847020	129863432	16413	1	ENSMUSG00000025538	65	129847159	28	4.70275	2.24616	1.61636
10	41686167	41686456	290	*	290	41686317	Promoter (<=1kb)	10	41685771	41686056	286	2	ENSMUSG00000111376	-111	41686317	13	7.54048	4.67105	3.57248
11	96076169	96076440	272	*	272	96076273	Promoter (<=1kb)	11	96068852	96075670	6819	2	ENSMUSG00000006057	-499	96076273	51	10.3522	2.7508	5.87075
4	118161243	118161606	364	*	364	118161501	Promoter (<=1kb)	4	118149051	118161657	12607	2	ENSMUSG00000033326	51	118161501	15	5.91107	3.4929	2.37485
3	41555813	41556598	786	*	786	41556103	Promoter (<=1kb)	3	41555760	41596620	40861	1	ENSMUSG00000025764	53	41556103	82	10.7909	2.24046	6.24935
1	153486946	153487263	318	*	318	153486962	Promoter (<=1kb)	1	153455758	153487608	31851	2	ENSMUSG00000042699	345	153486962	53	5.73867	1.96383	2.30508
8	69767765	69768080	316	*	316	69767795	Promoter (1-2kb)	8	69743184	69766679	23496	2	ENSMUSG00000092544	-1086	69767795	11	5.40862	3.72698	2.02971
8	34808305	34808701	397	*	397	34808371	Promoter (1-2kb)	8	34807297	34819894	12598	1	ENSMUSG00000031530	1008	34808371	24	6.78807	3.06318	3.00838
19	38055091	38055472	382	*	382	38055181	Promoter (<=1kb)	19	38055042	38074425	19384	1	ENSMUSG00000024989	49	38055181	52	6.85267	2.15161	3.00838
10	80798237	80798639	403	*	403	80798459	Promoter (<=1kb)	10	80796099	80798626	2528	2	ENSMUSG00000035278	0	80798459	65	18.2546	3.58186	13.0217
11	74363551	74363934	384	*	384	74363802	Promoter (<=1kb)	11	74364671	74365609	939	1	ENSMUSG00000058275	-737	74363802	11	6.86451	4.6124	3.00838
11	101659101	101659381	281	*	281	101659263	Promoter (<=1kb)	11	101658238	101658428	191	1	ENSMUSG00000065944	863	101659263	35	7.82088	2.78299	3.74315
18	67331116	67331392	277	*	277	67331228	Promoter (2-3kb)	18	67323031	67328210	5180	2	ENSMUSG00000046415	-2906	67331228	11	6.86451	4.6124	3.00838
14	18270365	18270973	609	*	609	18270709	Promoter (<=1kb)	14	18268960	18270970	2011	2	ENSMUSG00000012405	0	18270709	96	12.5197	2.25509	7.78716
2	27277867	27278291	425	*	425	27278134	Promoter (<=1kb)	2	27268455	27277341	8887	2	ENSMUSG00000009621	-526	27278134	10	5.8663	4.15364	2.37485
12	55492801	55493082	282	*	282	55492921	Promoter (<=1kb)	12	55489410	55492647	3238	2	ENSMUSG00000021025	-154	55492921	58	13.2855	3.03062	8.47153
11	95623330	95623613	284	*	284	95623391	Promoter (<=1kb)	11	95622660	95629836	7177	1	ENSMUSG00000084856	670	95623391	35	7.527	2.71251	3.56044
1	36703344	36703609	266	*	266	36703393	Promoter (1-2kb)	1	36701213	36701651	439	2	ENSMUSG00000037351	-1693	36703393	13	6.12858	3.86115	2.48807
2	168765595	168765997	403	*	403	168765633	Promoter (<=1kb)	2	168766143	168768108	1966	1	ENSMUSG00000085322	-146	168765633	70	6.85529	1.92897	3.00838
11	74898129	74898495	367	*	367	74898291	Promoter (<=1kb)	11	74898114	74908494	10381	1	ENSMUSG00000038335	15	74898291	57	12.6359	2.9562	7.89098
18	61726495	61726784	290	*	290	61726652	Promoter (<=1kb)	18	61726433	61735917	9485	1	ENSMUSG00000098702	62	61726652	33	10.9633	3.72958	6.40317
13	23564004	23564422	419	*	419	23564008	Promoter (1-2kb)	13	23561534	23562369	836	2	ENSMUSG00000069273	-1635	23564008	34	4.83637	2.1191	1.72692
9	121707059	121707722	664	*	664	121707638	Promoter (1-2kb)	9	121695600	121705490	9891	2	ENSMUSG00000061536	-1569	121707638	16	8.86265	4.88726	4.5939
15	77970387	77970763	377	*	377	77970651	Promoter (<=1kb)	15	77964972	77970645	5674	2	ENSMUSG00000016554	0	77970651	89	15.5065	2.63301	10.4901
11	100376392	100376697	306	*	306	100376681	Promoter (2-3kb)	11	100371059	100374125	3067	2	ENSMUSG00000001552	-2267	100376681	55	4.63229	1.77465	1.56065
8	71952487	71953026	540	*	540	71952494	Promoter (<=1kb)	8	71953447	71968176	14730	1	ENSMUSG00000052446	-421	71952494	41	4.34164	1.88801	1.32973
7	16914536	16914835	300	*	300	16914699	Promoter (2-3kb)	7	16915401	16917165	1765	2	ENSMUSG00000019370	2330	16914699	13	7.55641	4.68045	3.58666
8	7853243	7853520	278	*	278	7853352	Promoter (2-3kb)	8	7855847	7857912	2066	1	ENSMUSG00000099890	-2327	7853352	11	6.86451	4.6124	3.00838
8	120226689	120227122	434	*	434	120226787	Promoter (1-2kb)	8	120204434	120228230	23797	2	ENSMUSG00000097960	1108	120226787	10	5.98495	4.22803	2.37485
11	96788319	96788583	265	*	265	96788356	Promoter (<=1kb)	11	96789127	96803969	14843	1	ENSMUSG00000018666	-544	96788356	35	5.20777	2.17914	1.87436
13	49710295	49710710	416	*	416	49710514	Promoter (2-3kb)	13	49708216	49715156	6941	1	ENSMUSG00000037851	2079	49710514	12	5.31721	3.54133	1.9546
2	147012619	147012939	321	*	321	147012845	Promoter (<=1kb)	2	147012996	147078000	65005	1	ENSMUSG00000027433	-57	147012845	58	5.29303	1.84185	1.93505
11	50378052	50378335	284	*	284	50378150	Promoter (<=1kb)	11	50378291	50380190	1900	1	ENSMUSG00000007850	0	50378150	47	15.6738	3.97722	10.6423
5	31210126	31210393	268	*	268	31210383	Promoter (2-3kb)	5	31205092	31207665	2574	2	ENSMUSG00000029147	-2461	31210383	14	4.35266	2.83186	1.33847
7	79659559	79659820	262	*	262	79659800	Promoter (<=1kb)	7	79660196	79698148	37953	1	ENSMUSG00000046591	-376	79659800	24	6.00476	2.80189	2.39122
18	10003307	10003906	600	*	600	10003885	Promoter (2-3kb)	18	9996900	10000532	3633	2	ENSMUSG00000047879	-2775	10003885	13	5.45559	3.49318	2.07128
5	36815361	36815699	339	*	339	36815483	Promoter (1-2kb)	5	36808812	36817684	8873	2	ENSMUSG00000029119	1985	36815483	10	5.63303	4.00798	2.21409
19	4962097	4962550	454	*	454	4962203	Promoter (<=1kb)	19	4962306	4966995	4690	1	ENSMUSG00000024902	0	4962203	55	12.5258	3.00028	7.79253
11	116750638	116751037	400	*	400	116750890	Promoter (<=1kb)	11	116739062	116749833	10772	2	ENSMUSG00000078586	-805	116750890	19	7.4551	3.75996	3.49981
3	31283958	31284291	334	*	334	31284173	Promoter (1-2kb)	3	31285587	31316891	31305	1	ENSMUSG00000085953	-1296	31284173	12	7.77809	4.99677	3.70675
12	55398943	55399222	280	*	280	55398972	Promoter (<=1kb)	12	55398795	55418441	19647	1	ENSMUSG00000021024	148	55398972	54	6.06251	2.00019	2.43896
19	8735873	8736216	344	*	344	8735904	Promoter (<=1kb)	19	8735841	8741223	5383	1	ENSMUSG00000110423	32	8735904	39	18.5637	5.46717	13.3043
17	35673346	35673674	329	*	329	35673542	Promoter (<=1kb)	17	35667741	35673618	5878	2	ENSMUSG00000001524	0	35673542	20	10.6623	5.11784	6.1438
13	54793309	54793637	329	*	329	54793395	Promoter (<=1kb)	13	54792871	54796775	3905	1	ENSMUSG00000025875	438	54793395	16	5.41474	3.15317	2.0349
1	161035214	161035935	722	*	722	161035320	Promoter (<=1kb)	1	161035394	161035473	80	1	ENSMUSG00000064440	0	161035320	95	19.875	2.97475	14.5163
7	16923481	16923817	337	*	337	16923630	Promoter (<=1kb)	7	16917144	16923829	6686	2	ENSMUSG00000019370	12	16923630	45	4.9527	1.94274	1.81774
11	96823040	96823967	928	*	928	96823246	Promoter (<=1kb)	11	96820470	96824008	3539	2	ENSMUSG00000038615	41	96823246	60	8.58247	2.27772	4.39075
19	53390900	53391547	648	*	648	53390990	Promoter (<=1kb)	19	53379214	53390573	11360	2	ENSMUSG00000025024	-327	53390990	71	22.5356	4.01142	16.9887
4	137593740	137594054	315	*	315	137593918	Promoter (<=1kb)	4	137593755	137605908	12154	1	ENSMUSG00000043411	0	137593918	120	27.5451	3.22466	21.6941
8	105963657	105964108	452	*	452	105964035	Promoter (<=1kb)	8	105953883	105964420	10538	2	ENSMUSG00000017765	312	105964035	27	8.83606	3.5309	4.57076
8	121832019	121832300	282	*	282	121832206	Promoter (<=1kb)	8	121833247	121835108	1862	1	ENSMUSG00000110631	-947	121832206	11	6.86451	4.6124	3.00838
X	151047788	151048092	305	*	305	151047843	Promoter (<=1kb)	20	151047170	151089521	42352	1	ENSMUSG00000025265	618	151047843	25	10.2133	4.21571	5.74865
16	55966408	55966677	270	*	270	55966505	Promoter (<=1kb)	16	55966421	55971435	5015	1	ENSMUSG00000098274	0	55966505	57	6.47164	2.02155	2.77205
2	153347345	153348007	663	*	663	153347689	Promoter (<=1kb)	2	153347675	153357178	9504	1	ENSMUSG00000042548	0	153347689	57	9.06406	2.40113	4.76754
8	25560594	25560959	366	*	366	25560853	Promoter (2-3kb)	8	25563405	25574785	11381	1	ENSMUSG00000031565	-2446	25560853	14	5.60772	3.45462	2.19381
3	146744885	146745257	373	*	373	146745209	Promoter (<=1kb)	3	146732328	146745627	13300	2	ENSMUSG00000005034	370	146745209	9	4.90359	3.69217	1.78577
8	4324480	4324785	306	*	306	4324593	Promoter (<=1kb)	8	4311375	4325086	13712	2	ENSMUSG00000040028	301	4324593	31	5.95344	2.47377	2.37485
1	152901609	152902015	407	*	407	152901653	Promoter (<=1kb)	1	152836995	152902622	65628	2	ENSMUSG00000042772	607	152901653	41	6.36384	2.27937	2.68223
15	89355821	89356412	592	*	592	89355950	Promoter (<=1kb)	15	89355821	89363904	8084	1	ENSMUSG00000008690	0	89355950	66	8.33203	2.15586	4.17876
3	95041830	95042509	680	*	680	95042447	Promoter (<=1kb)	3	95032705	95042543	9839	2	ENSMUSG00000005625	34	95042447	29	5.4302	2.40803	2.04892
13	63355121	63355378	258	*	258	63355243	Promoter (2-3kb)	13	63330539	63352172	21634	2	ENSMUSG00000021461	-2949	63355243	20	7.73198	3.76893	3.70675
1	171232721	171233075	355	*	355	171233014	Promoter (1-2kb)	1	171229579	171234307	4729	2	ENSMUSG00000058715	1232	171233014	11	6.68397	4.50058	2.94157
8	70673423	70674021	599	*	599	70673520	Promoter (<=1kb)	8	70673432	70678746	5315	1	ENSMUSG00000031848	0	70673520	75	8.33874	2.05151	4.18467
19	8888389	8888703	315	*	315	8888643	Promoter (<=1kb)	19	8888538	8888685	148	2	ENSMUSG00000070167	0	8888643	58	9.15364	2.39518	4.84419
2	52074923	52075200	278	*	278	52074958	Promoter (1-2kb)	2	52073072	52077005	3934	1	ENSMUSG00000036202	1851	52074958	43	6.40461	2.24264	2.7173
2	127237694	127238112	419	*	419	127237822	Promoter (<=1kb)	2	127238092	127239960	1869	1	ENSMUSG00000003660	0	127237822	14	5.99466	3.6556	2.38211
17	28771893	28772347	455	*	455	28771972	Promoter (2-3kb)	17	28769372	28777562	8191	1	ENSMUSG00000004864	2521	28771972	9	4.98523	3.74391	1.81774
12	31234143	31234408	266	*	266	31234262	Promoter (<=1kb)	12	31234572	31234876	305	1	ENSMUSG00000112518	-164	31234262	8	4.33971	3.4593	1.32807
4	146909228	146909509	282	*	282	146909368	Promoter (<=1kb)	4	146892406	146909590	17185	2	ENSMUSG00000045699	81	146909368	182	31.8523	2.74583	25.777
1	46653689	46654016	328	*	328	46653999	Promoter (<=1kb)	1	46654005	46659678	5674	1	ENSMUSG00000101337	0	46653999	11	5.39689	3.72003	2.01952
4	100569518	100569782	265	*	265	100569587	Promoter (1-2kb)	4	100567108	100568048	941	2	ENSMUSG00000081553	-1470	100569587	8	4.33971	3.4593	1.32807
2	152908207	152908463	257	*	257	152908333	Promoter (2-3kb)	2	152911352	152923068	11717	1	ENSMUSG00000027470	-2889	152908333	8	4.33971	3.4593	1.32807
8	10971078	10971699	622	*	622	10971286	Promoter (<=1kb)	8	10962957	10970814	7858	2	ENSMUSG00000109508	-264	10971286	15	10.434	5.99026	5.94109
7	101825134	101825417	284	*	284	101825216	Promoter (<=1kb)	7	101823321	101824506	1186	2	ENSMUSG00000032737	-628	101825216	15	6.99573	4.04688	3.1134
19	45338113	45338422	310	*	310	45338121	Promoter (<=1kb)	19	45329629	45338323	8695	2	ENSMUSG00000100417	0	45338121	10	5.98495	4.22803	2.37485
14	32214125	32214434	310	*	310	32214409	Promoter (<=1kb)	14	32214399	32242260	27862	1	ENSMUSG00000021911	0	32214409	9	4.49813	3.43676	1.44591
4	150848031	150848350	320	*	320	150848253	Promoter (<=1kb)	4	150847113	150847507	395	1	ENSMUSG00000084314	918	150848253	10	5.98495	4.22803	2.37485
18	5115794	5116161	368	*	368	5115813	Promoter (1-2kb)	18	5114253	5119218	4966	1	ENSMUSG00000024236	1541	5115813	14	9.69795	5.7655	5.29528
11	69662814	69663221	408	*	408	69662949	Promoter (<=1kb)	11	69663043	69663125	83	1	ENSMUSG00000088752	0	69662949	95	15.4782	2.54223	10.4648
17	70847420	70848172	753	*	753	70847872	Promoter (<=1kb)	17	70844981	70847170	2190	2	ENSMUSG00000047407	-250	70847872	65	9.05126	2.26273	4.75752
11	119297932	119298214	283	*	283	119297942	Promoter (1-2kb)	11	119292841	119300014	7174	2	ENSMUSG00000025580	1800	119297942	17	5.53602	3.11726	2.13878
7	15787649	15787983	335	*	335	15787914	Promoter (<=1kb)	7	15787864	15788160	297	2	ENSMUSG00000105410	177	15787914	11	6.86451	4.6124	3.00838
11	58954859	58955268	410	*	410	58955113	Promoter (<=1kb)	11	58954983	58955120	138	2	ENSMUSG00000106175	0	58955113	50	6.93014	2.19823	3.0571
17	83706641	83706899	259	*	259	83706843	Promoter (<=1kb)	17	83706191	83814905	108715	1	ENSMUSG00000055817	450	83706843	56	5.49807	1.89223	2.10649
9	35283976	35284296	321	*	321	35284230	Promoter (2-3kb)	9	35281518	35281835	318	2	ENSMUSG00000066771	-2141	35284230	9	5.14225	3.84367	1.81774
17	35915972	35916744	773	*	773	35916633	Promoter (<=1kb)	17	35910379	35916389	6011	2	ENSMUSG00000024436	0	35916633	83	14.851	2.66198	9.89476
4	108041349	108041603	255	*	255	108041374	Promoter (<=1kb)	4	108041697	108041800	104	2	ENSMUSG00000089051	197	108041374	11	6.86451	4.6124	3.00838
4	98726860	98727514	655	*	655	98727079	Promoter (<=1kb)	4	98726793	98733560	6768	1	ENSMUSG00000087166	67	98727079	81	5.00269	1.64208	1.81774
8	121851292	121851896	605	*	605	121851426	Promoter (<=1kb)	8	121851883	121860325	8443	1	ENSMUSG00000097812	0	121851426	65	14.2641	2.97633	9.36115
1	54423912	54424218	307	*	307	54424008	Promoter (<=1kb)	1	54420149	54424054	3906	2	ENSMUSG00000041303	0	54424008	11	4.33386	3.10513	1.32807
19	5491078	5491572	495	*	495	5491447	Promoter (<=1kb)	19	5490485	5494029	3545	1	ENSMUSG00000056201	593	5491447	73	9.80435	2.24325	5.38848
8	84249340	84249661	322	*	322	84249618	Promoter (<=1kb)	8	84246238	84249719	3482	2	ENSMUSG00000019362	58	84249618	41	6.51562	2.30928	2.80894
1	55147014	55147268	255	*	255	55147091	Promoter (<=1kb)	1	55147630	55148517	888	1	ENSMUSG00000025979	-362	55147091	13	8.26132	5.10106	4.11752
3	123507453	123507717	265	*	265	123507650	Promoter (<=1kb)	3	123507937	123508066	130	2	ENSMUSG00000092730	349	123507650	39	6.56447	2.3695	2.85119
7	127512070	127512341	272	*	272	127512189	Promoter (<=1kb)	7	127512112	127515413	3302	1	ENSMUSG00000053877	0	127512189	100	22.387	3.12968	16.8506
19	8712273	8712828	556	*	556	8712650	Promoter (<=1kb)	19	8707587	8712985	5399	2	ENSMUSG00000010095	157	8712650	83	13.2881	2.49229	8.47342
2	180707408	180707920	513	*	513	180707747	Promoter (2-3kb)	2	180668288	180709999	41712	2	ENSMUSG00000038914	2079	180707747	62	8.21347	2.19582	4.07895
4	155838299	155838642	344	*	344	155838586	Promoter (1-2kb)	4	155839680	155842130	2451	1	ENSMUSG00000029070	-1038	155838586	8	4.33971	3.4593	1.32807
8	123413160	123413530	371	*	371	123413306	Promoter (1-2kb)	8	123411590	123421094	9505	1	ENSMUSG00000062380	1570	123413306	22	7.03809	3.30087	3.14939
1	46358067	46358377	311	*	311	46358279	Promoter (1-2kb)	1	46356620	46373540	16921	1	ENSMUSG00000041144	1447	46358279	13	8.72327	5.38113	4.47379
19	8724269	8724661	393	*	393	8724511	Promoter (<=1kb)	19	8724531	8724602	72	1	ENSMUSG00000065281	0	8724511	64	16.0852	3.27805	11.0195
15	98934839	98935230	392	*	392	98934968	Promoter (<=1kb)	15	98934647	98939462	4816	1	ENSMUSG00000116223	192	98934968	68	7.2015	1.99084	3.28423
10	122065085	122065346	262	*	262	122065146	Promoter (<=1kb)	10	122066343	122067021	679	1	ENSMUSG00000112184	-997	122065146	9	5.14225	3.84367	1.81774
6	83315741	83316024	284	*	284	83315966	Promoter (<=1kb)	6	83314145	83316943	2799	2	ENSMUSG00000108053	919	83315966	14	4.92914	3.1124	1.8074
10	39198854	39199138	285	*	285	39199065	Promoter (<=1kb)	10	39198538	39199301	764	1	ENSMUSG00000111877	316	39199065	11	6.86451	4.6124	3.00838
6	67267017	67267300	284	*	284	67267113	Promoter (<=1kb)	6	67267038	67277781	10744	1	ENSMUSG00000036371	0	67267113	62	11.008	2.5826	6.4425
6	28876915	28877169	255	*	255	28877080	Promoter (2-3kb)	6	28880043	28886527	6485	1	ENSMUSG00000001424	-2874	28877080	11	6.47597	4.37234	2.77432
7	34653458	34653709	252	*	252	34653696	Promoter (<=1kb)	7	34652632	34653312	681	2	ENSMUSG00000030499	-146	34653696	16	4.20817	2.61924	1.32807
11	62636101	62636449	349	*	349	62636233	Promoter (1-2kb)	11	62634704	62638788	4085	1	ENSMUSG00000085170	1397	62636233	23	7.97504	3.56657	3.87491
13	44982696	44983022	327	*	327	44982890	Promoter (<=1kb)	13	44922086	44982997	60912	2	ENSMUSG00000057531	0	44982890	11	6.86451	4.6124	3.00838
13	21734557	21734871	315	*	315	21734717	Promoter (<=1kb)	13	21735064	21735837	774	1	ENSMUSG00000067455	-193	21734717	59	7.14767	2.09125	3.24302
9	58540578	58540898	321	*	321	58540773	Promoter (<=1kb)	9	58526277	58540714	14438	2	ENSMUSG00000035914	0	58540773	9	5.14225	3.84367	1.81774
2	164101552	164101852	301	*	301	164101657	Promoter (1-2kb)	2	164099720	164118369	18650	1	ENSMUSG00000018209	1832	164101657	18	13.8576	7.30296	8.99061
4	152302831	152303106	276	*	276	152303049	Promoter (2-3kb)	4	152305387	152307068	1682	1	ENSMUSG00000039662	-2281	152303049	9	4.46945	3.41881	1.43153
2	131849217	131849505	289	*	289	131849366	Promoter (1-2kb)	2	131829177	131847683	18507	2	ENSMUSG00000086822	-1534	131849366	17	6.3242	3.4703	2.65113
4	141491245	141491511	267	*	267	141491259	Promoter (2-3kb)	4	141484593	141488312	3720	2	ENSMUSG00000040761	-2933	141491259	12	5.04842	3.39129	1.81774
9	114561158	114562254	1097	*	1097	114561324	Promoter (2-3kb)	9	114507133	114564369	57237	2	ENSMUSG00000079259	2115	114561324	96	11.119	2.12833	6.54101
7	123174597	123174855	259	*	259	123174769	Promoter (<=1kb)	7	123174215	123180621	6407	1	ENSMUSG00000052707	382	123174769	11	6.11883	4.15383	2.48164
11	45423122	45423691	570	*	570	45423623	Promoter (2-3kb)	11	45409042	45420784	11743	2	ENSMUSG00000085476	-2338	45423623	18	5.28039	2.92738	1.92396
9	110797425	110797969	545	*	545	110797877	Promoter (<=1kb)	9	110798166	110803754	5589	1	ENSMUSG00000044664	-197	110797877	16	6.59366	3.71121	2.87482
9	96476727	96479182	2456	*	2456	96478904	Promoter (<=1kb)	9	96470937	96478675	7739	2	ENSMUSG00000051234	0	96478904	46	12.4197	3.32642	7.69673
18	10008202	10008519	318	*	318	10008363	Promoter (<=1kb)	18	10001784	10008408	6625	2	ENSMUSG00000047879	0	10008363	16	6.86254	3.84365	3.00838
13	21778195	21779145	951	*	951	21778976	Promoter (1-2kb)	13	21779883	21780625	743	2	ENSMUSG00000058773	1480	21778976	46	7.60049	2.39554	3.61775
18	20845843	20846132	290	*	290	20845874	Promoter (1-2kb)	18	20844447	20844592	146	2	ENSMUSG00000088549	-1251	20845874	10	5.98495	4.22803	2.37485
17	34119610	34120098	489	*	489	34119673	Promoter (<=1kb)	17	34112030	34120411	8382	2	ENSMUSG00000024335	313	34119673	57	7.73626	2.20501	3.70675
X	103252745	103253078	334	*	334	103252756	Promoter (<=1kb)	20	103230094	103253047	22954	2	ENSMUSG00000031325	0	103252756	15	5.23355	3.16321	1.89496
4	126171872	126172145	274	*	274	126172050	Promoter (1-2kb)	4	126167048	126173527	6480	2	ENSMUSG00000043962	1382	126172050	17	6.41291	3.51102	2.7247
3	89215540	89215848	309	*	309	89215768	Promoter (<=1kb)	3	89215233	89226804	11572	1	ENSMUSG00000028047	307	89215768	15	6.14116	3.60773	2.49882
16	89840600	89840911	312	*	312	89840850	Promoter (2-3kb)	16	89787858	89837875	50018	2	ENSMUSG00000002489	-2725	89840850	17	6.89295	3.73488	3.02994
3	41590151	41590432	282	*	282	41590206	Promoter (1-2kb)	3	41591673	41600171	8499	1	ENSMUSG00000025764	-1241	41590206	23	6.74859	3.11876	2.99509
10	22167879	22168291	413	*	413	22168219	Promoter (2-3kb)	10	22165638	22180726	15089	1	ENSMUSG00000053219	2241	22168219	11	6.67121	4.49269	2.92993
6	47790396	47790736	341	*	341	47790632	Promoter (2-3kb)	6	47788069	47788180	112	2	ENSMUSG00000065701	-2216	47790632	15	6.40189	3.73962	2.71484
11	70997801	70998083	283	*	283	70997944	Promoter (1-2kb)	11	70996539	70996644	106	2	ENSMUSG00000065246	-1157	70997944	11	5.63892	3.86416	2.21879
17	24414036	24414289	254	*	254	24414276	Promoter (<=1kb)	17	24412505	24414399	1895	2	ENSMUSG00000073437	110	24414276	40	5.42362	2.11547	2.04278
17	35531410	35531681	272	*	272	35531540	Promoter (1-2kb)	17	35533201	35534647	1447	1	ENSMUSG00000024409	-1520	35531540	26	9.21777	3.74657	4.89842
7	45124016	45124281	266	*	266	45124078	Promoter (<=1kb)	7	45122433	45124335	1903	2	ENSMUSG00000003429	54	45124078	89	9.57537	2.04691	5.20574
7	28921916	28922316	401	*	401	28922316	Promoter (2-3kb)	7	28907014	28919221	12208	2	ENSMUSG00000054808	-2695	28922316	20	4.57555	2.52922	1.5133
17	32359934	32360331	398	*	398	32359991	Promoter (2-3kb)	17	32354649	32362963	8315	2	ENSMUSG00000024050	2632	32359991	13	5.58453	3.5627	2.17495
11	103115607	103115903	297	*	297	103115657	Promoter (<=1kb)	11	103116231	103119725	3495	1	ENSMUSG00000048878	-328	103115657	73	8.75109	2.1205	4.49851
1	159231597	159232053	457	*	457	159231932	Promoter (<=1kb)	1	159232320	159250119	17800	1	ENSMUSG00000040782	-267	159231932	28	4.53559	2.20123	1.47917
8	126422531	126422833	303	*	303	126422672	Promoter (<=1kb)	8	126422528	126425345	2818	1	ENSMUSG00000051671	3	126422672	38	11.1974	3.46213	6.61027
1	85114198	85114457	260	*	260	85114337	Promoter (<=1kb)	1	85115319	85117237	1919	1	ENSMUSG00000090128	-862	85114337	20	12.76	6.19991	8.00171
5	104828673	104828924	252	*	252	104828719	Promoter (<=1kb)	5	104814343	104828957	14615	2	ENSMUSG00000072774	33	104828719	9	5.14225	3.84367	1.81774
8	77658118	77658395	278	*	278	77658323	Promoter (<=1kb)	8	77659248	77768970	109723	1	ENSMUSG00000086451	-853	77658323	10	5.98495	4.22803	2.37485
11	116289843	116290154	312	*	312	116289911	Promoter (<=1kb)	11	116289063	116290480	1418	2	ENSMUSG00000020792	326	116289911	9	4.9296	3.70864	1.8076
8	106892393	106893087	695	*	695	106892834	Promoter (<=1kb)	8	106883894	106893215	9322	2	ENSMUSG00000046691	128	106892834	86	12.3053	2.34844	7.5959
11	29547516	29548076	561	*	561	29547740	Promoter (<=1kb)	11	29545846	29547860	2015	2	ENSMUSG00000020460	0	29547740	76	8.55357	2.06519	4.36542
11	6528365	6528736	372	*	372	6528552	Promoter (<=1kb)	11	6525625	6528441	2817	2	ENSMUSG00000085156	0	6528552	106	28.4905	3.60928	22.5845
2	84715925	84716188	264	*	264	84715991	Promoter (<=1kb)	2	84687970	84715180	27211	2	ENSMUSG00000034075	-745	84715991	34	5.87486	2.35762	2.37485
11	80383463	80383831	369	*	369	80383572	Promoter (<=1kb)	11	80383397	80395566	12170	1	ENSMUSG00000017421	66	80383572	78	8.05998	1.99134	3.94613
12	28635294	28635836	543	*	543	28635573	Promoter (<=1kb)	12	28633469	28635696	2228	2	ENSMUSG00000061477	0	28635573	79	13.4577	2.57416	8.62739
8	70897669	70898180	512	*	512	70898016	Promoter (<=1kb)	8	70895399	70897412	2014	2	ENSMUSG00000045128	-257	70898016	90	22.7569	3.39791	17.1932
4	109038949	109039264	316	*	316	109039106	Promoter (<=1kb)	4	109039757	109044128	4372	1	ENSMUSG00000053510	-493	109039106	17	10.3719	5.5285	5.88825
7	133124583	133125332	750	*	750	133124964	Promoter (<=1kb)	7	133025702	133124354	98653	2	ENSMUSG00000030970	-229	133124964	34	11.8606	3.91472	7.19686
11	115536517	115536861	345	*	345	115536663	Promoter (<=1kb)	11	115523102	115536276	13175	2	ENSMUSG00000020738	-241	115536663	64	16.0207	3.26813	10.9602
X	102188999	102189318	320	*	320	102189155	Promoter (<=1kb)	20	102187627	102189336	1710	2	ENSMUSG00000031320	18	102189155	56	15.9081	3.55383	10.8576
7	27978426	27978685	260	*	260	27978682	Promoter (<=1kb)	7	27959135	27979139	20005	2	ENSMUSG00000063047	454	27978682	21	4.20078	2.35	1.32807
X	101431277	101431715	439	*	439	101431339	Promoter (1-2kb)	20	101429735	101442431	12697	1	ENSMUSG00000031311	1542	101431339	21	5.91556	2.9583	2.37485
8	75108815	75109290	476	*	476	75109205	Promoter (<=1kb)	8	75109569	75128439	18871	1	ENSMUSG00000005410	-279	75109205	79	10.3709	2.23137	5.88726
6	71360049	71360369	321	*	321	71360231	Promoter (<=1kb)	6	71354351	71360829	6479	2	ENSMUSG00000108132	460	71360231	10	5.98495	4.22803	2.37485
8	76863410	76863689	280	*	280	76863528	Promoter (<=1kb)	8	76862256	76863048	793	2	ENSMUSG00000087321	-362	76863528	22	7.69753	3.55256	3.70027
11	72401415	72401783	369	*	369	72401608	Promoter (<=1kb)	11	72401486	72402741	1256	2	ENSMUSG00000045667	958	72401608	35	10.8971	3.57016	6.34536
14	20202617	20202878	262	*	262	20202661	Promoter (2-3kb)	14	20199996	20200112	117	2	ENSMUSG00000087916	-2505	20202661	8	4.33971	3.4593	1.32807
17	24719385	24719856	472	*	472	24719600	Promoter (<=1kb)	17	24719676	24719803	128	2	ENSMUSG00000089255	0	24719600	70	5.60334	1.77898	2.19128
5	124388168	124388533	366	*	366	124388205	Promoter (1-2kb)	5	124385984	124386956	973	2	ENSMUSG00000038095	-1212	124388205	15	7.93655	4.55253	3.84308
8	72474381	72474744	364	*	364	72474570	Promoter (<=1kb)	8	72470930	72474836	3907	2	ENSMUSG00000052488	92	72474570	37	5.54479	2.20512	2.14592
10	23784814	23785070	257	*	257	23785053	Promoter (<=1kb)	10	23785347	23785475	129	2	ENSMUSG00000070063	405	23785053	28	4.78107	2.26729	1.68491
2	144269492	144269791	300	*	300	144269690	Promoter (<=1kb)	2	144250123	144270572	20450	2	ENSMUSG00000027423	781	144269690	59	11.629	2.74296	6.99425
12	111671919	111672202	284	*	284	111672007	Promoter (<=1kb)	12	111669361	111672282	2922	2	ENSMUSG00000001270	80	111672007	52	7.40017	2.23837	3.4546
7	46809057	46809311	255	*	255	46809235	Promoter (<=1kb)	7	46808452	46815418	6967	1	ENSMUSG00000006599	605	46809235	13	6.29916	3.95638	2.63192
3	89434174	89434458	285	*	285	89434325	Promoter (2-3kb)	3	89436706	89450952	14247	1	ENSMUSG00000042613	-2248	89434325	19	6.51957	3.35747	2.81207
8	33694307	33694701	395	*	395	33694577	Promoter (2-3kb)	8	33691801	33691944	144	1	ENSMUSG00000088856	2506	33694577	12	7.45649	4.79982	3.50049
7	45813554	45813851	298	*	298	45813649	Promoter (<=1kb)	7	45807681	45813878	6198	2	ENSMUSG00000003269	27	45813649	37	12.8446	3.96092	8.07495
17	35530190	35530975	786	*	786	35530893	Promoter (1-2kb)	17	35528892	35529433	542	1	ENSMUSG00000040312	1298	35530893	34	7.33591	2.70568	3.40166
11	69681073	69681485	413	*	413	69681111	Promoter (<=1kb)	11	69673115	69681846	8732	2	ENSMUSG00000005204	361	69681111	49	6.36579	2.12237	2.68404
16	20675379	20675823	445	*	445	20675731	Promoter (1-2kb)	16	20674111	20678674	4564	1	ENSMUSG00000045983	1268	20675731	26	7.51163	3.16919	3.54763
4	118362960	118363271	312	*	312	118362994	Promoter (1-2kb)	4	118361322	118362495	1174	1	ENSMUSG00000006395	1638	118362994	11	5.63892	3.86416	2.21879
10	79880397	79880661	265	*	265	79880472	Promoter (<=1kb)	10	79880980	79883174	2195	1	ENSMUSG00000057729	-319	79880472	11	6.06996	4.12411	2.43917
8	35483389	35483912	524	*	524	35483507	Promoter (1-2kb)	8	35478156	35481408	3253	2	ENSMUSG00000031527	-1981	35483507	8	4.20075	3.36952	1.32807
7	28741248	28741688	441	*	441	28741452	Promoter (<=1kb)	7	28739641	28741770	2130	2	ENSMUSG00000045948	82	28741452	53	5.62857	1.94692	2.21223
11	116347397	116347694	298	*	298	116347531	Promoter (<=1kb)	11	116338339	116347444	9106	2	ENSMUSG00000052949	0	116347531	12	7.58055	4.87562	3.60187
9	113989678	113989998	321	*	321	113989690	Promoter (1-2kb)	9	113983339	113991504	8166	2	ENSMUSG00000032507	1506	113989690	8	4.33971	3.4593	1.32807
2	69012484	69012801	318	*	318	69012536	Promoter (<=1kb)	2	69013612	69014477	866	1	ENSMUSG00000103546	-811	69012536	9	4.703	3.56546	1.61636
5	110317566	110317885	320	*	320	110317751	Promoter (<=1kb)	5	110317044	110319177	2134	1	ENSMUSG00000007080	522	110317751	15	6.4538	3.7661	2.75734
16	31274188	31274552	365	*	365	31274493	Promoter (<=1kb)	16	31257975	31274992	17018	2	ENSMUSG00000047714	440	31274493	15	5.35029	3.21912	1.98371
11	73091590	73091846	257	*	257	73091727	Promoter (1-2kb)	11	73090583	73147446	56864	1	ENSMUSG00000005947	1007	73091727	9	4.49813	3.43676	1.44591
7	143635440	143635717	278	*	278	143635645	Promoter (<=1kb)	7	143634806	143636585	1780	2	ENSMUSG00000010751	868	143635645	21	6.16921	3.05276	2.52047
3	93707347	93707602	256	*	256	93707601	Promoter (<=1kb)	3	93708072	93708267	196	1	ENSMUSG00000104229	-470	93707601	13	4.32645	2.9049	1.32807
5	20536491	20536780	290	*	290	20536662	Promoter (2-3kb)	5	20534338	20569309	34972	1	ENSMUSG00000040003	2153	20536662	11	6.67121	4.49269	2.92993
9	72663107	72663853	747	*	747	72663728	Promoter (<=1kb)	9	72662490	72663299	810	1	ENSMUSG00000032216	617	72663728	48	7.79578	2.38434	3.72122
19	6980686	6980956	271	*	271	6980739	Promoter (<=1kb)	19	6977741	6980461	2721	2	ENSMUSG00000056629	-225	6980739	39	6.8157	2.42183	3.00838
2	52073588	52073908	321	*	321	52073795	Promoter (<=1kb)	2	52073072	52077005	3934	1	ENSMUSG00000036202	516	52073795	65	11.4303	2.57937	6.81873
13	44732960	44733412	453	*	453	44733283	Promoter (<=1kb)	13	44734040	44874314	140275	1	ENSMUSG00000038518	-628	44733283	63	9.60484	2.36862	5.23092
13	113183178	113183518	341	*	341	113183218	Promoter (2-3kb)	13	113171792	113180921	9130	2	ENSMUSG00000042385	-2257	113183218	10	5.80982	4.1183	2.35351
19	4810667	4811584	918	*	918	4810903	Promoter (<=1kb)	19	4801777	4811512	9736	2	ENSMUSG00000006456	0	4810903	103	18.4258	2.70283	13.1766
7	80429251	80429617	367	*	367	80429558	Promoter (<=1kb)	7	80429210	80430740	1531	1	ENSMUSG00000081664	41	80429558	9	5.14225	3.84367	1.81774
9	59656623	59656883	261	*	261	59656740	Promoter (<=1kb)	9	59656659	59669063	12405	1	ENSMUSG00000032294	0	59656740	86	10.0024	2.11658	5.56378
11	59505793	59506195	403	*	403	59505886	Promoter (<=1kb)	11	59506097	59506852	756	1	ENSMUSG00000072893	0	59505886	43	7.01066	2.35737	3.12625
3	140115517	140116167	651	*	651	140115773	Promoter (1-2kb)	3	140116655	140118035	1381	2	ENSMUSG00000105180	1868	140115773	13	8.49355	5.24148	4.31523
14	20641117	20641446	330	*	330	20641221	Promoter (<=1kb)	14	20548912	20641063	92152	2	ENSMUSG00000034235	-54	20641221	62	11.9347	2.71546	7.26379
10	91181236	91181566	331	*	331	91181295	Promoter (<=1kb)	10	91164046	91181315	17270	2	ENSMUSG00000019961	0	91181295	52	6.45915	2.08964	2.76204
9	64173164	64173927	764	*	764	64173503	Promoter (<=1kb)	9	64173375	64178666	5292	1	ENSMUSG00000032399	0	64173503	80	9.55007	2.13153	5.18437
11	102299403	102299872	470	*	470	102299741	Promoter (2-3kb)	11	102289300	102296631	7332	2	ENSMUSG00000059995	-2772	102299741	34	8.20498	2.92132	4.07205
2	52071590	52072139	550	*	550	52071773	Promoter (<=1kb)	2	52072832	52122383	49552	1	ENSMUSG00000036202	-693	52071773	56	4.46276	1.74051	1.42746
12	24708307	24708618	312	*	312	24708500	Promoter (<=1kb)	12	24708556	24709589	1034	1	ENSMUSG00000020649	0	24708500	74	17.7881	3.21641	12.5843
7	127876221	127876558	338	*	338	127876450	Promoter (<=1kb)	7	127876221	127878516	2296	1	ENSMUSG00000049739	0	127876450	57	6.12996	1.97232	2.48918
1	134233702	134233991	290	*	290	134233805	Promoter (<=1kb)	1	134199223	134234578	35356	2	ENSMUSG00000042429	587	134233805	8	4.33971	3.4593	1.32807
5	34014064	34014457	394	*	394	34014170	Promoter (<=1kb)	5	34007179	34013562	6384	2	ENSMUSG00000045102	-502	34014170	9	5.14225	3.84367	1.81774
12	12941002	12941334	333	*	333	12941257	Promoter (<=1kb)	12	12936096	12940616	4521	2	ENSMUSG00000037169	-386	12941257	55	8.56977	2.36507	4.37978
11	78178810	78179091	282	*	282	78178943	Promoter (<=1kb)	11	78178827	78178887	61	1	ENSMUSG00000099101	0	78178943	56	8.81635	2.38328	4.55466
6	71269640	71270188	549	*	549	71269878	Promoter (1-2kb)	6	71271671	71271801	131	1	ENSMUSG00000098623	-1483	71269878	47	13.6539	3.53653	8.8044
7	43078102	43078559	458	*	458	43078205	Promoter (<=1kb)	7	43078051	43096419	18369	1	ENSMUSG00000107181	51	43078205	28	7.69881	3.09994	3.70124
17	24669086	24669544	459	*	459	24669336	Promoter (<=1kb)	17	24669752	24682015	12264	1	ENSMUSG00000041130	-208	24669336	47	4.23307	1.7923	1.32807
15	80234155	80234468	314	*	314	80234315	Promoter (<=1kb)	15	80234125	80238309	4185	1	ENSMUSG00000022412	30	80234315	52	9.30097	2.54645	4.9709
7	45154071	45154522	452	*	452	45154470	Promoter (<=1kb)	7	45154303	45160065	5763	1	ENSMUSG00000003423	0	45154470	51	6.99077	2.19049	3.10933
12	65073513	65073770	258	*	258	65073513	Promoter (<=1kb)	12	65062481	65073900	11420	2	ENSMUSG00000020949	130	65073513	46	5.39308	2.00519	2.01915
4	70403600	70403929	330	*	330	70403781	Promoter (<=1kb)	4	70398886	70403541	4656	2	ENSMUSG00000039298	-59	70403781	11	6.86451	4.6124	3.00838
7	4792346	4792652	307	*	307	4792571	Promoter (<=1kb)	7	4792874	4795066	2193	1	ENSMUSG00000030432	-222	4792571	52	7.91596	2.32083	3.82601
3	14266855	14267135	281	*	281	14266993	Promoter (<=1kb)	3	14267315	14267439	125	2	ENSMUSG00000089231	304	14266993	8	4.33971	3.4593	1.32807
4	15267157	15267618	462	*	462	15267217	Promoter (1-2kb)	4	15265831	15286753	20923	1	ENSMUSG00000043252	1326	15267217	35	8.46029	2.93897	4.28978
15	83388562	83388853	292	*	292	83388717	Promoter (<=1kb)	15	83377578	83388602	11025	2	ENSMUSG00000016664	0	83388717	14	6.8909	4.13695	3.02872
13	86046379	86046712	334	*	334	86046544	Promoter (<=1kb)	13	86044816	86046460	1645	2	ENSMUSG00000017778	0	86046544	66	17.6959	3.45699	12.4996
9	40074259	40074526	268	*	268	40074338	Promoter (<=1kb)	9	40073829	40079404	5576	1	ENSMUSG00000049010	430	40074338	9	4.98523	3.74391	1.81774
4	43561689	43562007	319	*	319	43561792	Promoter (<=1kb)	4	43554514	43562157	7644	2	ENSMUSG00000028465	150	43561792	37	7.36177	2.60154	3.42163
11	69606669	69607088	420	*	420	69606669	Promoter (<=1kb)	11	69599741	69605942	6202	2	ENSMUSG00000041329	-727	69606669	17	4.28506	2.5879	1.32807
16	14461649	14461997	349	*	349	14461785	Promoter (<=1kb)	16	14461013	14474042	13030	1	ENSMUSG00000023088	636	14461785	11	5.09587	3.5428	1.81774
13	55727760	55728039	280	*	280	55727850	Promoter (<=1kb)	13	55727368	55776830	49463	1	ENSMUSG00000021496	392	55727850	35	10.9132	3.57456	6.35787
2	145607225	145607505	281	*	281	145607414	Promoter (<=1kb)	2	145606818	145614160	7343	1	ENSMUSG00000063873	407	145607414	12	7.77809	4.99677	3.70675
13	119462174	119462443	270	*	270	119462297	Promoter (<=1kb)	13	119462768	119486117	23350	1	ENSMUSG00000062822	-325	119462297	54	10.9645	2.7696	6.40364
7	110060923	110061300	378	*	378	110061086	Promoter (<=1kb)	7	110061217	110094808	33592	1	ENSMUSG00000061079	0	110061086	115	13.1511	2.1389	8.34919
15	58134645	58135043	399	*	399	58134844	Promoter (<=1kb)	15	58094046	58135082	41037	2	ENSMUSG00000022360	39	58134844	60	12.8141	2.89758	8.04684
17	35163976	35164258	283	*	283	35164188	Promoter (<=1kb)	17	35157133	35164835	7703	2	ENSMUSG00000024393	577	35164188	44	4.63737	1.90051	1.56526
7	17017764	17018061	298	*	298	17017874	Promoter (2-3kb)	7	17007153	17015470	8318	2	ENSMUSG00000003099	-2294	17017874	14	6.78595	4.07947	3.00838
10	122984958	122985270	313	*	313	122985071	Promoter (<=1kb)	10	122985640	122985724	85	2	ENSMUSG00000065406	454	122985071	27	6.2318	2.71584	2.57354
4	109020395	109020707	313	*	313	109020674	Promoter (2-3kb)	4	109017655	109017730	76	1	ENSMUSG00000076444	2740	109020674	15	10.7003	6.14987	6.16882
13	5860836	5861186	351	*	351	5861005	Promoter (<=1kb)	13	5861482	5870394	8913	1	ENSMUSG00000000078	-296	5861005	74	17.9099	3.23269	12.6993
7	30824355	30824655	301	*	301	30824496	Promoter (<=1kb)	7	30818348	30823775	5428	2	ENSMUSG00000051314	-580	30824496	11	6.86451	4.6124	3.00838
17	56597812	56598171	360	*	360	56598011	Promoter (<=1kb)	17	56597770	56606280	8511	1	ENSMUSG00000071054	42	56598011	16	6.25929	3.54918	2.59779
18	60802554	60802827	274	*	274	60802756	Promoter (1-2kb)	18	60803848	60812646	8799	1	ENSMUSG00000024610	-1021	60802756	9	5.14225	3.84367	1.81774
10	63924501	63924762	262	*	262	63924707	Promoter (2-3kb)	10	63924866	63927434	2569	2	ENSMUSG00000062561	2672	63924707	11	6.86451	4.6124	3.00838
7	13025173	13025442	270	*	270	13025301	Promoter (<=1kb)	7	13025758	13029124	3367	1	ENSMUSG00000005566	-316	13025301	67	13.2769	2.78756	8.46435
3	95135990	95136269	280	*	280	95136119	Promoter (1-2kb)	3	95134088	95139518	5431	1	ENSMUSG00000053769	1902	95136119	31	9.72428	3.51019	5.31921
12	83631545	83631967	423	*	423	83631743	Promoter (<=1kb)	12	83631339	83646232	14894	1	ENSMUSG00000010608	206	83631743	59	7.52827	2.14479	3.56158
13	63572085	63572418	334	*	334	63572151	Promoter (1-2kb)	13	63508329	63573460	65132	2	ENSMUSG00000021466	1042	63572151	22	7.6299	3.52635	3.64448
13	21925890	21926354	465	*	465	21926119	Promoter (<=1kb)	13	21924928	21925016	89	2	ENSMUSG00000105839	-874	21926119	15	4.65243	2.89039	1.57706
5	90223323	90223596	274	*	274	90223538	Promoter (<=1kb)	5	90218935	90223939	5005	2	ENSMUSG00000035505	343	90223538	21	7.37385	3.51903	3.43097
7	29983213	29983569	357	*	357	29983408	Promoter (<=1kb)	7	29983955	30025111	41157	1	ENSMUSG00000074221	-386	29983408	65	5.86899	1.85322	2.37485
8	43305054	43306883	1830	*	1830	43305643	Promoter (<=1kb)	8	43295063	43306936	11874	2	ENSMUSG00000051176	53	43305643	143	35.9362	3.48629	29.6925
4	47474094	47474598	505	*	505	47474496	Promoter (<=1kb)	4	47469833	47474333	4501	2	ENSMUSG00000039740	0	47474496	47	9.31038	2.68098	4.97928
8	107292802	107293189	388	*	388	107292895	Promoter (<=1kb)	8	107293470	107329307	35838	1	ENSMUSG00000003847	-281	107292895	80	9.55007	2.13153	5.18437
7	74886231	74886529	299	*	299	74886287	Promoter (<=1kb)	7	74886264	74887068	805	1	ENSMUSG00000108716	0	74886287	14	9.69795	5.7655	5.29528
8	116184175	116184433	259	*	259	116184232	Promoter (2-3kb)	8	116181451	116187369	5919	2	ENSMUSG00000110476	2936	116184232	11	6.75022	4.54156	2.99629
16	17929352	17929822	471	*	471	17929494	Promoter (1-2kb)	16	17925211	17928219	3009	2	ENSMUSG00000003528	-1133	17929494	29	5.78733	2.50399	2.34452
5	146246587	146246988	402	*	402	146246784	Promoter (1-2kb)	5	146248551	146249422	872	1	ENSMUSG00000080957	-1563	146246784	9	4.49813	3.43676	1.44591
16	23107492	23108278	787	*	787	23108061	Promoter (<=1kb)	16	23107754	23114136	6383	1	ENSMUSG00000022884	0	23108061	141	20.5971	2.44605	15.1902
1	161250337	161251065	729	*	729	161250782	Promoter (<=1kb)	1	161241808	161250554	8747	2	ENSMUSG00000026701	0	161250782	45	9.89983	2.85729	5.47227
15	78894028	78894324	297	*	297	78894084	Promoter (1-2kb)	15	78892207	78893844	1638	1	ENSMUSG00000033128	1821	78894084	27	5.8208	2.59564	2.36346
10	123034842	123035191	350	*	350	123034885	Promoter (1-2kb)	10	123024768	123033131	8364	2	ENSMUSG00000034602	-1711	123034885	11	6.4295	4.34377	2.73831
4	11218874	11219132	259	*	259	11218997	Promoter (<=1kb)	4	11208755	11219902	11148	2	ENSMUSG00000040738	770	11218997	15	10.3174	5.92062	5.84062
7	3652245	3652652	408	*	408	3652344	Promoter (<=1kb)	7	3651571	3658741	7171	1	ENSMUSG00000035632	674	3652344	18	6.14272	3.29044	2.49973
6	146992408	146992668	261	*	261	146992493	Promoter (<=1kb)	6	146992480	147005967	13488	1	ENSMUSG00000016487	0	146992493	9	5.14225	3.84367	1.81774
4	119319970	119320301	332	*	332	119320227	Promoter (<=1kb)	4	119306585	119320417	13833	2	ENSMUSG00000060288	116	119320227	34	7.67443	2.78885	3.68162
7	3413848	3414133	286	*	286	3414024	Promoter (<=1kb)	7	3415066	3415156	91	1	ENSMUSG00000094210	-933	3414024	39	8.50553	2.78396	4.32487
7	19577444	19577827	384	*	384	19577728	Promoter (<=1kb)	7	19565327	19577595	12269	2	ENSMUSG00000044709	0	19577728	45	6.64487	2.24493	2.91625
10	95456789	95457402	614	*	614	95456867	Promoter (1-2kb)	10	95454672	95454966	295	2	ENSMUSG00000112725	-1823	95456867	21	8.87998	4.14533	4.60838
10	128548185	128549085	901	*	901	128548894	Promoter (<=1kb)	10	128548120	128549102	983	2	ENSMUSG00000093674	17	128548894	118	26.0389	3.13151	20.2787
2	150812155	150812456	302	*	302	150812268	Promoter (2-3kb)	2	150815322	150817760	2439	1	ENSMUSG00000033059	-2866	150812268	10	5.98495	4.22803	2.37485
19	6235970	6236231	262	*	262	6236117	Promoter (<=1kb)	19	6227765	6235872	8108	2	ENSMUSG00000024777	-98	6236117	60	19.9896	4.109	14.6233
7	4911422	4911703	282	*	282	4911538	Promoter (<=1kb)	7	4908886	4912357	3472	2	ENSMUSG00000109441	654	4911538	35	6.4692	2.46461	2.76993
1	74506217	74506537	321	*	321	74506389	Promoter (<=1kb)	1	74499956	74506283	6328	2	ENSMUSG00000033364	0	74506389	51	6.36919	2.09075	2.68681
11	105126517	105127142	626	*	626	105126714	Promoter (<=1kb)	11	105126479	105140394	13916	1	ENSMUSG00000020691	38	105126714	30	9.42664	3.49194	5.07905
15	58150782	58151045	264	*	264	58150840	Promoter (2-3kb)	15	58153179	58157949	4771	1	ENSMUSG00000022359	-2134	58150840	8	4.33971	3.4593	1.32807
17	24605855	24606243	389	*	389	24606199	Promoter (<=1kb)	17	24604647	24606510	1864	2	ENSMUSG00000002496	267	24606199	15	5.35029	3.21912	1.98371
3	96268992	96269246	255	*	255	96269181	Promoter (<=1kb)	3	96268654	96269141	488	1	ENSMUSG00000074403	338	96269181	95	11.2396	2.14838	6.64785
8	72320468	72321462	995	*	995	72320953	Promoter (1-2kb)	8	72319033	72321656	2624	1	ENSMUSG00000055148	1435	72320953	94	5.92863	1.67079	2.37485
1	107252759	107253094	336	*	336	107252966	Promoter (1-2kb)	1	107253553	107254290	738	2	ENSMUSG00000081114	1196	107252966	9	5.14225	3.84367	1.81774
3	138442439	138442901	463	*	463	138442460	Promoter (<=1kb)	3	138443093	138455499	12407	1	ENSMUSG00000028138	-192	138442460	28	6.29944	2.68834	2.63192
8	86903654	86903943	290	*	290	86903745	Promoter (1-2kb)	8	86902453	86919422	16970	1	ENSMUSG00000098534	1201	86903745	35	7.61093	2.73256	3.62732
3	107501881	107502143	263	*	263	107501966	Promoter (1-2kb)	3	107467549	107500530	32982	2	ENSMUSG00000027894	-1351	107501966	12	7.77809	4.99677	3.70675
1	185363899	185364161	263	*	263	185363970	Promoter (<=1kb)	1	185363184	185381831	18648	1	ENSMUSG00000026615	715	185363970	35	8.03705	2.83531	3.92591
5	93267284	93267539	256	*	256	93267376	Promoter (<=1kb)	5	93267257	93276231	8975	1	ENSMUSG00000029385	27	93267376	81	13.4522	2.54093	8.62248
X	85742907	85743195	289	*	289	85743046	Promoter (1-2kb)	20	85744348	85749764	5417	1	ENSMUSG00000087232	-1153	85743046	12	7.77809	4.99677	3.70675
18	33795659	33796074	416	*	416	33795722	Promoter (<=1kb)	18	33795164	33795295	132	1	ENSMUSG00000092819	495	33795722	30	6.03118	2.53078	2.41427
5	136198569	136198838	270	*	270	136198754	Promoter (<=1kb)	5	136181427	136198908	17482	2	ENSMUSG00000039737	70	136198754	18	6.01447	3.23534	2.3998
11	79271401	79271737	337	*	337	79271544	Promoter (2-3kb)	11	79259315	79273844	14530	2	ENSMUSG00000108822	2107	79271544	8	4.33971	3.4593	1.32807
19	4126207	4126527	321	*	321	4126308	Promoter (<=1kb)	19	4126029	4131732	5704	1	ENSMUSG00000024845	178	4126308	27	11.0692	4.31404	6.49726
11	88047381	88048108	728	*	728	88047878	Promoter (<=1kb)	11	88047718	88051490	3773	1	ENSMUSG00000018379	0	88047878	104	24.9701	3.30249	19.2709
11	75486812	75487461	650	*	650	75487142	Promoter (<=1kb)	11	75486816	75509447	22632	1	ENSMUSG00000020850	0	75487142	86	21.8681	3.40008	16.3669
15	37867947	37868274	328	*	328	37867994	Promoter (<=1kb)	15	37868086	37868488	403	1	ENSMUSG00000097679	0	37867994	27	7.40645	3.07142	3.46027
6	125165015	125165557	543	*	543	125165109	Promoter (<=1kb)	6	125161715	125165003	3289	2	ENSMUSG00000057666	-12	125165109	140	11.2542	1.86218	6.66056
2	147359101	147359429	329	*	329	147359112	Promoter (2-3kb)	2	147361925	147367878	5954	1	ENSMUSG00000037034	-2496	147359112	12	7.77809	4.99677	3.70675
4	43586910	43587234	325	*	325	43586986	Promoter (<=1kb)	4	43588072	43608755	20684	1	ENSMUSG00000085351	-838	43586986	14	6.72527	4.04637	2.97604
4	109000720	109001096	377	*	377	109000901	Promoter (<=1kb)	4	109000770	109061161	60392	1	ENSMUSG00000053510	0	109000901	45	12.6809	3.42947	7.9317
2	30265913	30266405	493	*	493	30266048	Promoter (<=1kb)	2	30266203	30282148	15946	1	ENSMUSG00000079484	0	30266048	53	7.49489	2.23553	3.53369
3	34657729	34658312	584	*	584	34658181	Promoter (1-2kb)	3	34656036	34676146	20111	1	ENSMUSG00000105265	1693	34658181	43	10.3588	3.0259	5.87632
15	31601889	31602370	482	*	482	31602036	Promoter (<=1kb)	15	31602118	31617535	15418	1	ENSMUSG00000039065	0	31602036	80	27.314	4.3397	21.4792
X	151171124	151171727	604	*	604	151171276	Promoter (1-2kb)	20	151169700	151171764	2065	1	ENSMUSG00000086286	1424	151171276	17	9.91182	5.27509	5.48316
14	70532344	70532606	263	*	263	70532504	Promoter (1-2kb)	14	70530870	70533728	2859	1	ENSMUSG00000033595	1474	70532504	9	5.14225	3.84367	1.81774
1	118388654	118389124	471	*	471	118388787	Promoter (<=1kb)	1	118389058	118609432	220375	1	ENSMUSG00000064302	0	118388787	98	5.76715	1.63799	2.32927
2	104590549	104590817	269	*	269	104590752	Promoter (<=1kb)	2	104590618	104609429	18812	1	ENSMUSG00000027176	0	104590752	59	8.48894	2.28104	4.31523
3	90433134	90433424	291	*	291	90433362	Promoter (<=1kb)	3	90391388	90433303	41916	2	ENSMUSG00000027933	0	90433362	66	8.46284	2.17255	4.29199
2	166949330	166949747	418	*	418	166949477	Promoter (1-2kb)	2	166949694	166950956	1263	2	ENSMUSG00000039536	1209	166949477	16	4.95195	2.94408	1.81774
5	149194324	149194601	278	*	278	149194395	Promoter (2-3kb)	5	149191336	149215434	24099	1	ENSMUSG00000041264	2988	149194395	23	8.32017	3.69775	4.16791
7	3223614	3224062	449	*	449	3223904	Promoter (2-3kb)	7	3220773	3220841	69	1	ENSMUSG00000077886	2841	3223904	46	7.91685	2.45288	3.82682
8	70326957	70327278	322	*	322	70327254	Promoter (2-3kb)	8	70329817	70331587	1771	1	ENSMUSG00000109523	-2539	70327254	11	4.70779	3.31786	1.62088
7	79467008	79467313	306	*	306	79467175	Promoter (<=1kb)	7	79466409	79468535	2127	1	ENSMUSG00000108599	599	79467175	24	7.88186	3.44531	3.79706
1	131072571	131072879	309	*	309	131072736	Promoter (<=1kb)	1	131056889	131072526	15638	2	ENSMUSG00000016528	-45	131072736	8	4.33971	3.4593	1.32807
9	78367726	78368118	393	*	393	78367809	Promoter (<=1kb)	9	78367052	78368177	1126	2	ENSMUSG00000060461	59	78367809	58	9.76777	2.48599	5.35563
4	129432245	129432530	286	*	286	129432500	Promoter (<=1kb)	4	129426269	129432529	6261	2	ENSMUSG00000048485	0	129432500	10	5.92708	4.19173	2.37485
8	85037673	85038137	465	*	465	85038106	Promoter (<=1kb)	8	85037717	85057580	19864	1	ENSMUSG00000031691	0	85038106	52	5.00789	1.86277	1.81774
7	45873222	45873499	278	*	278	45873351	Promoter (<=1kb)	7	45873127	45883247	10121	1	ENSMUSG00000002778	95	45873351	62	11.7434	2.68781	7.09194
11	99683213	99683468	256	*	256	99683242	Promoter (<=1kb)	11	99683618	99683740	123	2	ENSMUSG00000082344	272	99683242	8	4.20075	3.36952	1.32807
19	42180063	42180407	345	*	345	42180255	Promoter (1-2kb)	19	42178823	42184159	5337	1	ENSMUSG00000018820	1240	42180255	14	6.42014	3.88141	2.72993
10	95414991	95415300	310	*	310	95415074	Promoter (<=1kb)	10	95412616	95415283	2668	2	ENSMUSG00000020027	0	95415074	44	7.9637	2.51342	3.86526
4	57918908	57919665	758	*	758	57919495	Promoter (2-3kb)	4	57908483	57916297	7815	2	ENSMUSG00000052117	-2611	57919495	55	15.3268	3.49148	10.3265
10	128565479	128565901	423	*	423	128565562	Promoter (<=1kb)	10	128563152	128565869	2718	2	ENSMUSG00000025364	0	128565562	61	6.74637	2.01042	2.99329
11	79623827	79624090	264	*	264	79623877	Promoter (<=1kb)	11	79607079	79623163	16085	2	ENSMUSG00000087434	-664	79623877	9	4.59567	3.49794	1.52934
14	118674897	118675220	324	*	324	118675049	Promoter (1-2kb)	14	118483811	118676931	193121	2	ENSMUSG00000032849	1711	118675049	13	6.97334	4.34004	3.0944
1	74205109	74205412	304	*	304	74205256	Promoter (1-2kb)	1	74206554	74206620	67	2	ENSMUSG00000087820	1208	74205256	8	4.33971	3.4593	1.32807
19	36687320	36687661	342	*	342	36687495	Promoter (1-2kb)	19	36645683	36689273	43591	2	ENSMUSG00000087579	1612	36687495	11	6.80065	4.57279	3.00838
5	135935288	135935569	282	*	282	135935304	Promoter (<=1kb)	5	135930685	135934616	3932	2	ENSMUSG00000051391	-672	135935304	46	4.8341	1.90803	1.72494
3	144694707	144695067	361	*	361	144695014	Promoter (2-3kb)	3	144684895	144697467	12573	2	ENSMUSG00000037062	2400	144695014	10	5.98495	4.22803	2.37485
14	24155712	24156003	292	*	292	24155754	Promoter (1-2kb)	14	24154308	24157265	2958	2	ENSMUSG00000021782	1262	24155754	11	5.993	4.07741	2.38199
2	37018831	37019093	263	*	263	37018868	Promoter (1-2kb)	2	37019271	37020196	926	2	ENSMUSG00000081737	1103	37018868	8	4.33971	3.4593	1.32807
2	53276691	53276976	286	*	286	53276865	Promoter (1-2kb)	2	53274736	53274841	106	2	ENSMUSG00000088928	-1850	53276865	11	6.86451	4.6124	3.00838
7	29210305	29210822	518	*	518	29210641	Promoter (<=1kb)	7	29181585	29210695	29111	2	ENSMUSG00000049676	0	29210641	21	8.31891	3.90623	4.167
4	133265582	133265843	262	*	262	133265721	Promoter (2-3kb)	4	133253090	133263113	10024	2	ENSMUSG00000028860	-2469	133265721	10	5.06215	3.65544	1.81774
3	135287327	135287584	258	*	258	135287436	Promoter (1-2kb)	3	135288658	135304423	15766	1	ENSMUSG00000028167	-1074	135287436	9	5.14225	3.84367	1.81774
X	20961716	20961972	257	*	257	20961922	Promoter (<=1kb)	20	20951923	20961915	9993	2	ENSMUSG00000001134	0	20961922	43	13.6043	3.74718	8.76074
15	5116680	5117299	620	*	620	5116885	Promoter (<=1kb)	15	5116694	5118677	1984	1	ENSMUSG00000041841	0	5116885	76	18.7982	3.29368	13.5215
2	105009762	105010026	265	*	265	105009823	Promoter (2-3kb)	2	104999656	105007271	7616	2	ENSMUSG00000027170	-2491	105009823	10	5.98495	4.22803	2.37485
8	120670865	120671302	438	*	438	120671179	Promoter (1-2kb)	8	120672590	120674113	1524	1	ENSMUSG00000031818	-1288	120671179	77	12.9459	2.54897	8.1664
4	144277157	144277653	497	*	497	144277323	Promoter (2-3kb)	4	144270633	144280466	9834	2	ENSMUSG00000036749	2813	144277323	9	5.14225	3.84367	1.81774
7	44246060	44246364	305	*	305	44246241	Promoter (<=1kb)	7	44246722	44252319	5598	1	ENSMUSG00000045411	-358	44246241	50	8.29423	2.42488	4.14624
18	77793446	77793698	253	*	253	77793478	Promoter (<=1kb)	18	77794545	77882007	87463	1	ENSMUSG00000025429	-847	77793478	8	4.33971	3.4593	1.32807
2	48948857	48949169	313	*	313	48948963	Promoter (<=1kb)	2	48905316	48949231	43916	2	ENSMUSG00000026761	62	48948963	60	7.62471	2.14395	3.63968
6	82653139	82653530	392	*	392	82653276	Promoter (<=1kb)	6	82646701	82652929	6229	2	ENSMUSG00000030042	-210	82653276	30	7.88385	3.03806	3.79884
6	88898281	88898659	379	*	379	88898559	Promoter (<=1kb)	6	88896897	88898677	1781	2	ENSMUSG00000002870	18	88898559	75	11.7782	2.44545	7.12396
10	127311326	127311661	336	*	336	127311505	Promoter (<=1kb)	10	127296226	127311678	15453	2	ENSMUSG00000040354	17	127311505	36	9.29173	3.09664	4.96327
13	12202272	12202600	329	*	329	12202533	Promoter (1-2kb)	13	12186538	12200490	13953	2	ENSMUSG00000021311	-1782	12202533	8	4.29377	3.4296	1.32807
2	152693546	152693837	292	*	292	152693652	Promoter (1-2kb)	2	152691839	152696241	4403	1	ENSMUSG00000019188	1707	152693652	25	5.88584	2.7101	2.37485
4	129640352	129641018	667	*	667	129640916	Promoter (<=1kb)	4	129626083	129640640	14558	2	ENSMUSG00000053841	0	129640916	41	7.32889	2.47148	3.39572
7	41685418	41685680	263	*	263	41685508	Promoter (<=1kb)	7	41686117	41722526	36410	1	ENSMUSG00000074164	-437	41685508	9	4.49813	3.43676	1.44591
4	147022839	147023143	305	*	305	147022896	Promoter (<=1kb)	4	147021878	147023811	1934	1	ENSMUSG00000067919	961	147022896	37	14.8104	4.52372	9.85803
10	91170098	91170428	331	*	331	91170364	Promoter (<=1kb)	10	91148621	91170462	21842	2	ENSMUSG00000019961	34	91170364	37	4.27214	1.93682	1.32807
4	73416394	73416679	286	*	286	73416656	Promoter (2-3kb)	4	73415301	73418690	3390	2	ENSMUSG00000080222	2011	73416656	8	4.33971	3.4593	1.32807
7	27692598	27693188	591	*	591	27692812	Promoter (<=1kb)	7	27692502	27704067	11566	1	ENSMUSG00000057093	96	27692812	40	11.4968	3.42212	6.87778
1	118310815	118311148	334	*	334	118310986	Promoter (<=1kb)	1	118308707	118311236	2530	2	ENSMUSG00000026374	88	118310986	77	23.3126	3.88114	17.7129
11	113708701	113709507	807	*	807	113709274	Promoter (<=1kb)	11	113698172	113708967	10796	2	ENSMUSG00000018727	0	113709274	65	12.7383	2.75959	7.98229
8	13085787	13086187	401	*	401	13085789	Promoter (<=1kb)	8	13086509	13087430	922	1	ENSMUSG00000091784	-322	13085789	13	5.3037	3.41189	1.94285
15	102074595	102075011	417	*	417	102074941	Promoter (<=1kb)	15	102073864	102090347	16484	1	ENSMUSG00000058655	731	102074941	42	6.14974	2.21561	2.50542
11	101641499	101641764	266	*	266	101641579	Promoter (<=1kb)	11	101641748	101641938	191	1	ENSMUSG00000064702	0	101641579	265	82.0802	4.26626	74.2882
10	95459877	95461042	1166	*	1166	95460881	Promoter (<=1kb)	10	95445316	95461224	15909	2	ENSMUSG00000112261	182	95460881	42	14.3247	3.98617	9.41608
11	77659311	77659601	291	*	291	77659426	Promoter (<=1kb)	11	77658576	77658707	132	2	ENSMUSG00000077442	-604	77659426	14	8.0057	4.76427	3.90022
1	172342787	172343097	311	*	311	172342881	Promoter (1-2kb)	1	172341210	172374085	32876	1	ENSMUSG00000044708	1577	172342881	13	7.77763	4.81146	3.70675
1	135400278	135400572	295	*	295	135400324	Promoter (2-3kb)	1	135389437	135403364	13928	2	ENSMUSG00000041879	2792	135400324	14	8.81338	5.23589	4.55221
10	81268238	81268567	330	*	330	81268352	Promoter (<=1kb)	10	81268221	81269219	999	1	ENSMUSG00000004931	17	81268352	29	9.20555	3.49664	4.88866
13	44021104	44021533	430	*	430	44021160	Promoter (2-3kb)	13	44010592	44018522	7931	2	ENSMUSG00000113252	-2582	44021160	20	5.36583	2.82057	1.99503
X	101640154	101640766	613	*	613	101640701	Promoter (<=1kb)	20	101640140	101652894	12755	1	ENSMUSG00000034160	14	101640701	46	4.62518	1.87175	1.55528
11	58126153	58126407	255	*	255	58126244	Promoter (<=1kb)	11	58126068	58128512	2445	1	ENSMUSG00000087629	85	58126244	12	5.663	3.73732	2.23975
11	113684206	113684591	386	*	386	113684310	Promoter (<=1kb)	11	113684412	113694647	10236	1	ENSMUSG00000041623	0	113684310	72	10.5768	2.34892	6.06883
17	34952039	34952658	620	*	620	34952207	Promoter (<=1kb)	17	34950241	34952448	2208	2	ENSMUSG00000092203	0	34952207	114	16.1951	2.38265	11.1194
11	107479552	107479926	375	*	375	107479652	Promoter (<=1kb)	11	107479577	107497733	18157	1	ENSMUSG00000020720	0	107479652	63	10.4044	2.47809	5.91656
11	22990648	22991025	378	*	378	22990809	Promoter (<=1kb)	11	22990650	22997096	6447	1	ENSMUSG00000007739	0	22990809	64	15.7998	3.23428	10.7569
17	34604346	34604701	356	*	356	34604616	Promoter (<=1kb)	17	34604262	34611697	7436	1	ENSMUSG00000034254	84	34604616	78	9.10917	2.10535	4.80686
11	96007440	96007990	551	*	551	96007602	Promoter (<=1kb)	11	96006333	96007155	823	2	ENSMUSG00000103376	-285	96007602	74	12.8723	2.5925	8.09928
19	4192604	4192879	276	*	276	4192800	Promoter (<=1kb)	19	4192158	4195419	3262	1	ENSMUSG00000040385	446	4192800	35	8.72556	3.00479	4.47542
7	27690810	27691920	1111	*	1111	27691797	Promoter (<=1kb)	7	27691913	27693692	1780	1	ENSMUSG00000057093	0	27691797	33	10.3191	3.54398	5.84185
19	8893266	8893557	292	*	292	8893372	Promoter (<=1kb)	19	8892987	8897890	4904	1	ENSMUSG00000071652	279	8893372	33	6.30029	2.4905	2.63192
5	104831336	104831670	335	*	335	104831506	Promoter (2-3kb)	5	104814343	104828957	14615	2	ENSMUSG00000072774	-2379	104831506	10	5.23366	3.76069	1.89496
3	97823605	97823887	283	*	283	97823783	Promoter (<=1kb)	3	97796732	97824621	27890	2	ENSMUSG00000038170	734	97823783	12	6.90806	4.46779	3.03816
5	8423238	8424123	886	*	886	8423953	Promoter (<=1kb)	5	8422899	8454736	31838	1	ENSMUSG00000054099	339	8423953	58	11.8482	2.80258	7.18633
6	113280585	113281003	419	*	419	113280869	Promoter (1-2kb)	6	113282307	113305569	23263	1	ENSMUSG00000030270	-1304	113280869	11	5.63892	3.86416	2.21879
8	70119249	70119517	269	*	269	70119328	Promoter (1-2kb)	8	70093085	70120873	27789	2	ENSMUSG00000002341	1356	70119328	13	8.72327	5.38113	4.47379
11	29850895	29851206	312	*	312	29850974	Promoter (1-2kb)	11	29849461	29849600	140	1	ENSMUSG00000088135	1434	29850974	8	4.33971	3.4593	1.32807
7	19713824	19714535	712	*	712	19713939	Promoter (<=1kb)	7	19715016	19721731	6716	1	ENSMUSG00000092381	-481	19713939	33	8.68375	3.09487	4.47379
11	102319526	102320642	1117	*	1117	102320098	Promoter (<=1kb)	11	102306486	102319742	13257	2	ENSMUSG00000020923	0	102320098	80	12.5692	2.4588	7.83043
8	85490824	85491255	432	*	432	85491135	Promoter (1-2kb)	8	85492576	85527560	34985	1	ENSMUSG00000031700	-1321	85491135	40	7.97467	2.63469	3.87489
7	142145674	142145964	291	*	291	142145875	Promoter (1-2kb)	7	142143341	142144607	1267	2	ENSMUSG00000110061	-1067	142145875	14	8.0057	4.76427	3.90022
2	30001470	30001762	293	*	293	30001716	Promoter (<=1kb)	2	30001884	30008102	6219	1	ENSMUSG00000057738	-122	30001716	13	5.41676	3.47233	2.03671
10	77605586	77605863	278	*	278	77605735	Promoter (<=1kb)	10	77606097	77618331	12235	1	ENSMUSG00000020265	-234	77605735	52	6.34243	2.07131	2.66272
7	46785572	46785919	348	*	348	46785580	Promoter (<=1kb)	7	46784746	46785546	801	2	ENSMUSG00000110087	-26	46785580	10	5.26573	3.78043	1.9113
X	103980682	103981202	521	*	521	103980818	Promoter (<=1kb)	20	103957163	103981284	24122	2	ENSMUSG00000056537	82	103980818	37	5.99118	2.30073	2.38028
11	101772102	101772383	282	*	282	101772229	Promoter (<=1kb)	11	101770354	101772181	1828	2	ENSMUSG00000017724	0	101772229	32	10.3375	3.61989	5.85823
8	70179701	70180258	558	*	558	70179930	Promoter (<=1kb)	8	70180539	70182032	1494	1	ENSMUSG00000002342	-281	70179930	16	4.20817	2.61924	1.32807
8	122777341	122777628	288	*	288	122777402	Promoter (1-2kb)	8	122775578	122817880	42303	1	ENSMUSG00000015016	1763	122777402	12	6.71945	4.35489	2.97102
10	58968368	58968627	260	*	260	58968398	Promoter (2-3kb)	10	58965543	58965746	204	1	ENSMUSG00000098653	2825	58968398	9	5.14225	3.84367	1.81774
1	127774254	127774591	338	*	338	127774450	Promoter (<=1kb)	1	127774164	127808061	33898	1	ENSMUSG00000026349	90	127774450	87	18.3851	2.97557	13.1387
16	23932794	23933124	331	*	331	23932950	Promoter (<=1kb)	16	23927227	23932394	5168	2	ENSMUSG00000047531	-400	23932950	11	6.86451	4.6124	3.00838
17	74395682	74395990	309	*	309	74395817	Promoter (<=1kb)	17	74395608	74424229	28622	1	ENSMUSG00000024069	74	74395817	37	8.50761	2.8632	4.32619
10	80799009	80799388	380	*	380	80799193	Promoter (<=1kb)	10	80798969	80802401	3433	1	ENSMUSG00000020211	40	80799193	60	12.1882	2.80225	7.49089
13	90922975	90923683	709	*	709	90923367	Promoter (<=1kb)	13	90923217	90924723	1507	1	ENSMUSG00000049517	0	90923367	75	10.5582	2.30388	6.0525
11	95309243	95309508	266	*	266	95309387	Promoter (<=1kb)	11	95303172	95309513	6342	2	ENSMUSG00000038909	5	95309387	42	7.66879	2.51141	3.67734
4	133814438	133814749	312	*	312	133814594	Promoter (1-2kb)	4	133816420	133817614	1195	1	ENSMUSG00000084789	-1671	133814594	70	9.66217	2.26715	5.28133
9	88522427	88522847	421	*	421	88522620	Promoter (<=1kb)	9	88521148	88522872	1725	2	ENSMUSG00000097195	25	88522620	57	9.2242	2.42509	4.90347
11	11808457	11808882	426	*	426	11808627	Promoter (<=1kb)	11	11787431	11808925	21495	2	ENSMUSG00000035455	43	11808627	88	12.3416	2.32744	7.62934
2	172549867	172550128	262	*	262	172550026	Promoter (<=1kb)	2	172549593	172558622	9030	1	ENSMUSG00000028640	274	172550026	17	8.17245	4.36034	4.04333
15	96445081	96445576	496	*	496	96445573	Promoter (<=1kb)	15	96424570	96446572	22003	2	ENSMUSG00000033228	996	96445573	11	6.80065	4.57279	3.00838
11	53429908	53430257	350	*	350	53430161	Promoter (<=1kb)	11	53428953	53430434	1482	2	ENSMUSG00000044894	177	53430161	29	6.57726	2.72084	2.86076
14	24490973	24491267	295	*	295	24491182	Promoter (<=1kb)	14	24491149	24491989	841	1	ENSMUSG00000025290	0	24491182	59	11.3268	2.69716	6.72626
7	45717692	45718948	1257	*	1257	45718308	Promoter (<=1kb)	7	45709467	45718002	8536	2	ENSMUSG00000057342	0	45718308	113	33.1052	3.89432	26.9855
3	88615438	88615740	303	*	303	88615547	Promoter (<=1kb)	3	88615367	88634499	19133	1	ENSMUSG00000028059	71	88615547	42	8.71146	2.72146	4.47379
7	45762229	45762569	341	*	341	45762444	Promoter (2-3kb)	7	45729983	45759612	29630	2	ENSMUSG00000003271	-2617	45762444	12	7.77809	4.99677	3.70675
7	120648083	120648427	345	*	345	120648188	Promoter (2-3kb)	7	120651280	120657859	6580	1	ENSMUSG00000030884	-2853	120648188	14	9.1593	5.44157	4.8496
17	33954885	33955654	770	*	770	33955461	Promoter (<=1kb)	17	33951999	33955212	3214	2	ENSMUSG00000008668	0	33955461	135	49.6167	4.86584	42.858
15	75908003	75908722	720	*	720	75908531	Promoter (<=1kb)	15	75903506	75909291	5786	2	ENSMUSG00000055762	569	75908531	23	11.7673	5.13971	7.11414
2	165924333	165924659	327	*	327	165924388	Promoter (1-2kb)	2	165925266	165925841	576	2	ENSMUSG00000083264	1182	165924388	27	5.08245	2.38457	1.81774
8	80137942	80138311	370	*	370	80137953	Promoter (<=1kb)	8	80128194	80138667	10474	2	ENSMUSG00000109593	356	80137953	12	4.64167	3.16819	1.56788
8	120178239	120178524	286	*	286	120178279	Promoter (<=1kb)	8	120166397	120177466	11070	2	ENSMUSG00000042269	-773	120178279	21	7.37385	3.51903	3.43097
5	113723329	113723630	302	*	302	113723412	Promoter (1-2kb)	5	113703697	113724749	21053	2	ENSMUSG00000042184	1119	113723412	27	4.75014	2.2914	1.65838
1	93628745	93629077	333	*	333	93629029	Promoter (2-3kb)	1	93623396	93625788	2393	2	ENSMUSG00000026277	-2957	93629029	10	5.11026	3.6849	1.81774
3	88360900	88361208	309	*	309	88361078	Promoter (<=1kb)	3	88360536	88361091	556	1	ENSMUSG00000001415	364	88361078	17	6.51603	3.55861	2.80894
19	46037873	46038130	258	*	258	46037969	Promoter (1-2kb)	19	46033425	46039481	6057	2	ENSMUSG00000025223	1351	46037969	59	5.38932	1.84557	2.01626
8	25847295	25847613	319	*	319	25847351	Promoter (<=1kb)	8	25816876	25847694	30819	2	ENSMUSG00000031575	81	25847351	94	16.0864	2.61493	11.0203
18	34932273	34932736	464	*	464	34932534	Promoter (<=1kb)	18	34902785	34932007	29223	2	ENSMUSG00000024360	-266	34932534	65	12.35	2.70558	7.63735
19	8871775	8872110	336	*	336	8872095	Promoter (<=1kb)	19	8871643	8875663	4021	1	ENSMUSG00000071655	132	8872095	47	5.73049	2.04785	2.29783
10	81394845	81395152	308	*	308	81395023	Promoter (1-2kb)	10	81393654	81395141	1488	1	ENSMUSG00000078439	1191	81395023	23	11.412	4.97983	6.80234
15	102073927	102074269	343	*	343	102074058	Promoter (<=1kb)	15	102073864	102090347	16484	1	ENSMUSG00000058655	63	102074058	92	20.6072	3.11198	15.1983
13	63271839	63272131	293	*	293	63272088	Promoter (<=1kb)	13	63272501	63302043	29543	1	ENSMUSG00000021458	-370	63272088	33	7.13566	2.69624	3.2323
6	83317249	83317516	268	*	268	83317322	Promoter (<=1kb)	6	83306402	83317553	11152	2	ENSMUSG00000005667	37	83317322	51	14.4412	3.50275	9.52242
19	31083028	31083415	388	*	388	31083137	Promoter (<=1kb)	19	31082841	31086590	3750	1	ENSMUSG00000053536	187	31083137	35	8.2597	2.88964	4.11706
4	132463643	132463908	266	*	266	132463794	Promoter (<=1kb)	4	132458731	132463921	5191	2	ENSMUSG00000066042	13	132463794	54	13.4346	3.19162	8.60592
4	40969455	40969843	389	*	389	40969677	Promoter (1-2kb)	4	40970906	41012608	41703	1	ENSMUSG00000028423	-1063	40969677	25	7.638	3.2817	3.65081
9	107663462	107663849	388	*	388	107663647	Promoter (1-2kb)	9	107658636	107665461	6826	2	ENSMUSG00000010064	1612	107663647	16	7.95062	4.39893	3.85394
7	111050683	111050971	289	*	289	111050741	Promoter (<=1kb)	7	111050993	111052370	1378	1	ENSMUSG00000005609	-22	111050741	14	6.97299	4.1821	3.0944
11	79993582	79994067	486	*	486	79993744	Promoter (<=1kb)	11	79993106	80034123	41018	1	ENSMUSG00000017548	476	79993744	66	12.6163	2.71995	7.8729
7	126565998	126566344	347	*	347	126566274	Promoter (<=1kb)	7	126563004	126566204	3201	2	ENSMUSG00000030738	0	126566274	42	7.41479	2.46118	3.4649
10	93182704	93182959	256	*	256	93182711	Promoter (1-2kb)	10	93181610	93212006	30397	1	ENSMUSG00000020015	1094	93182711	10	5.33571	3.8236	1.97107
4	46452744	46453111	368	*	368	46452951	Promoter (1-2kb)	4	46450902	46472657	21756	1	ENSMUSG00000028333	1842	46452951	73	10.9716	2.3811	6.40976
2	130562040	130562301	262	*	262	130562258	Promoter (1-2kb)	2	130563742	130565394	1653	1	ENSMUSG00000037740	-1441	130562258	12	6.5749	4.26886	2.85877
3	113630289	113630597	309	*	309	113630428	Promoter (<=1kb)	3	113606336	113630149	23814	2	ENSMUSG00000027981	-140	113630428	62	14.98	3.17245	10.0119
11	75412643	75413260	618	*	618	75413140	Promoter (1-2kb)	11	75413973	75415195	1223	2	ENSMUSG00000000753	1935	75413140	11	6.06996	4.12411	2.43917
17	34121371	34121759	389	*	389	34121532	Promoter (<=1kb)	17	34112023	34121747	9725	2	ENSMUSG00000024335	0	34121532	134	21.4522	2.56838	15.9824
11	100737758	100738160	403	*	403	100738027	Promoter (<=1kb)	11	100719977	100738176	18200	2	ENSMUSG00000019173	16	100738027	43	8.20866	2.58917	4.07465
12	20896866	20897169	304	*	304	20896970	Promoter (<=1kb)	12	20896239	20896638	400	2	ENSMUSG00000073179	-228	20896970	9	4.49813	3.43676	1.44591
15	76071342	76071624	283	*	283	76071569	Promoter (<=1kb)	15	76070969	76071397	429	2	ENSMUSG00000002524	0	76071569	21	6.83286	3.30595	3.00838
17	25184058	25184393	336	*	336	25184174	Promoter (<=1kb)	17	25184561	25187661	3101	1	ENSMUSG00000067722	-168	25184174	50	14.9866	3.66023	10.0183
4	39451011	39451276	266	*	266	39451056	Promoter (<=1kb)	4	39450295	39451776	1482	1	ENSMUSG00000028287	716	39451056	13	7.15735	4.44666	3.24863
9	21091615	21091996	382	*	382	21091877	Promoter (<=1kb)	9	21091755	21128393	36639	1	ENSMUSG00000086016	0	21091877	52	10.2272	2.70136	5.76136
3	124580855	124581174	320	*	320	124581083	Promoter (<=1kb)	3	124556352	124581091	24740	2	ENSMUSG00000039174	0	124581083	9	5.14225	3.84367	1.81774
7	73538115	73538514	400	*	400	73538382	Promoter (<=1kb)	7	73538013	73554801	16789	1	ENSMUSG00000108563	102	73538382	51	5.32459	1.92451	1.96106
3	129463252	129463545	294	*	294	129463527	Promoter (1-2kb)	3	129461972	129462747	776	1	ENSMUSG00000106258	1280	129463527	9	5.14225	3.84367	1.81774
16	30538322	30538659	338	*	338	30538614	Promoter (2-3kb)	16	30513970	30540909	26940	2	ENSMUSG00000022537	2250	30538614	11	5.57689	3.82709	2.16796
6	142988999	142989470	472	*	472	142989112	Promoter (<=1kb)	6	142989610	142989996	387	1	ENSMUSG00000107839	-140	142989112	36	7.6455	2.70212	3.65768
14	52103566	52103965	400	*	400	52103718	Promoter (<=1kb)	14	52074799	52103969	29171	2	ENSMUSG00000060373	4	52103718	47	5.37539	1.98714	2.00343
8	62951526	62951798	273	*	273	62951694	Promoter (<=1kb)	8	62951800	63357094	405295	1	ENSMUSG00000054162	-2	62951694	11	6.86451	4.6124	3.00838
3	68492185	68492541	357	*	357	68492329	Promoter (<=1kb)	3	68493491	68618659	125169	1	ENSMUSG00000027777	-950	68492329	61	9.11771	2.33588	4.8145
11	53461153	53461475	323	*	323	53461449	Promoter (2-3kb)	11	53462379	53463613	1235	2	ENSMUSG00000085707	2138	53461449	11	6.86451	4.6124	3.00838
4	135873457	135873793	337	*	337	135873736	Promoter (<=1kb)	4	135872324	135873570	1247	2	ENSMUSG00000028675	0	135873736	51	4.81167	1.84309	1.70755
7	13023510	13023929	420	*	420	13023794	Promoter (<=1kb)	7	13024152	13031035	6884	1	ENSMUSG00000005566	-223	13023794	56	6.49156	2.03755	2.78803
4	155615449	155615860	412	*	412	155615760	Promoter (<=1kb)	4	155616409	155616787	379	1	ENSMUSG00000085063	-549	155615760	12	6.93058	4.48132	3.05741
17	70853046	70853468	423	*	423	70853150	Promoter (<=1kb)	17	70844211	70853546	9336	2	ENSMUSG00000047407	78	70853150	74	8.72332	2.10593	4.47379
9	86488171	86488476	306	*	306	86488315	Promoter (<=1kb)	9	86487264	86490069	2806	1	ENSMUSG00000034973	907	86488315	10	5.98495	4.22803	2.37485
18	80206876	80207189	314	*	314	80207048	Promoter (<=1kb)	18	80206895	80212741	5847	1	ENSMUSG00000024571	0	80207048	78	18.0739	3.14613	12.8515
9	108491082	108491468	387	*	387	108491269	Promoter (<=1kb)	9	108490856	108502317	11462	1	ENSMUSG00000006676	226	108491269	37	8.37779	2.83304	4.21838
7	141309719	141309985	267	*	267	141309733	Promoter (<=1kb)	7	141297473	141310920	13448	2	ENSMUSG00000058886	935	141309733	11	5.06188	3.52294	1.81774
5	138186976	138187406	431	*	431	138187318	Promoter (<=1kb)	5	138178617	138187226	8610	2	ENSMUSG00000036980	0	138187318	62	11.7434	2.68781	7.09194
7	28338116	28338490	375	*	375	28338233	Promoter (<=1kb)	7	28314898	28338706	23809	2	ENSMUSG00000003435	216	28338233	43	13.285	3.67252	8.47109
5	64812278	64812550	273	*	273	64812457	Promoter (<=1kb)	5	64812339	64829482	17144	1	ENSMUSG00000029178	0	64812457	66	7.8267	2.0916	3.74839
3	94535258	94535705	448	*	448	94535297	Promoter (<=1kb)	3	94533805	94535966	2162	2	ENSMUSG00000106061	261	94535297	16	8.16643	4.51266	4.03897
17	84729422	84729769	348	*	348	84729579	Promoter (1-2kb)	17	84712784	84731184	18401	2	ENSMUSG00000024120	1415	84729579	9	5.14225	3.84367	1.81774
9	19135329	19135600	272	*	272	19135568	Promoter (<=1kb)	9	19136317	19140641	4325	1	ENSMUSG00000110621	-717	19135568	11	6.86451	4.6124	3.00838
4	125031500	125031754	255	*	255	125031518	Promoter (1-2kb)	4	125030058	125041244	11187	1	ENSMUSG00000028869	1442	125031518	12	4.99893	3.36389	1.81774
6	122903423	122903704	282	*	282	122903593	Promoter (<=1kb)	6	122899721	122902816	3096	2	ENSMUSG00000049249	-607	122903593	12	7.35287	4.7367	3.41445
7	45433960	45434212	253	*	253	45434194	Promoter (<=1kb)	7	45424698	45434277	9580	2	ENSMUSG00000003868	65	45434194	40	6.42321	2.31507	2.73231
4	41190512	41190786	275	*	275	41190767	Promoter (1-2kb)	4	41188888	41191036	2149	1	ENSMUSG00000036241	1624	41190767	22	5.31092	2.68075	1.94918
4	109037045	109037307	263	*	263	109037052	Promoter (2-3kb)	4	109039757	109044128	4372	1	ENSMUSG00000053510	-2450	109037052	14	6.42014	3.88141	2.72993
11	49965877	49966248	372	*	372	49965995	Promoter (2-3kb)	11	49963785	49975750	11966	1	ENSMUSG00000020374	2092	49965995	14	9.69795	5.7655	5.29528
8	105851613	105851945	333	*	333	105851828	Promoter (<=1kb)	8	105848749	105851969	3221	2	ENSMUSG00000036672	24	105851828	58	10.8722	2.65221	6.32332
7	109518291	109518940	650	*	650	109518710	Promoter (<=1kb)	7	109519147	109522367	3221	1	ENSMUSG00000046364	-207	109518710	66	14.9276	3.0445	9.96425
8	123212146	123212671	526	*	526	123212491	Promoter (<=1kb)	8	123204264	123212760	8497	2	ENSMUSG00000000743	89	123212491	33	6.4823	2.53482	2.78007
12	88048764	88049023	260	*	260	88048983	Promoter (2-3kb)	12	88046286	88046502	217	2	ENSMUSG00000113089	-2262	88048983	13	4.59462	3.04126	1.52863
5	142629004	142629292	289	*	289	142629207	Promoter (<=1kb)	5	142629542	142670588	41047	1	ENSMUSG00000029578	-250	142629207	45	6.45205	2.21012	2.75591
6	125645688	125646010	323	*	323	125645691	Promoter (<=1kb)	6	125646339	125661967	15629	1	ENSMUSG00000001930	-329	125645691	10	5.98495	4.22803	2.37485
4	44315260	44315542	283	*	283	44315385	Promoter (1-2kb)	4	44313427	44314058	632	2	ENSMUSG00000081127	-1202	44315385	11	6.86451	4.6124	3.00838
8	110846126	110846936	811	*	811	110846480	Promoter (<=1kb)	8	110846600	110881895	35296	1	ENSMUSG00000031753	0	110846480	141	22.8846	2.59546	17.3136
9	65629919	65630190	272	*	272	65629998	Promoter (<=1kb)	9	65629648	65660528	30881	1	ENSMUSG00000032387	271	65629998	81	23.855	3.80873	18.2186
8	75093166	75093460	295	*	295	75093429	Promoter (<=1kb)	8	75093621	75100589	6969	1	ENSMUSG00000005413	-161	75093429	45	6.3244	2.18714	2.65131
7	66846785	66847039	255	*	255	66846880	Promoter (2-3kb)	7	66849707	66871825	22119	1	ENSMUSG00000058145	-2668	66846880	8	4.33971	3.4593	1.32807
16	10788347	10788631	285	*	285	10788484	Promoter (<=1kb)	16	10787936	10788660	725	2	ENSMUSG00000043050	29	10788484	28	19.9812	8.04492	14.6154
17	46246619	46247011	393	*	393	46246770	Promoter (<=1kb)	17	46244101	46246573	2473	2	ENSMUSG00000067148	-46	46246770	35	16.1049	5.14907	11.036
6	71908512	71909248	737	*	737	71908900	Promoter (<=1kb)	6	71909053	71955150	46098	1	ENSMUSG00000049553	0	71908900	72	18.3575	3.35352	13.1154
2	164078518	164078777	260	*	260	164078711	Promoter (2-3kb)	2	164081597	164096857	15261	1	ENSMUSG00000018209	-2820	164078711	11	5.55063	3.81142	2.14628
8	11636037	11636328	292	*	292	11636232	Promoter (<=1kb)	8	11611583	11635757	24175	2	ENSMUSG00000031508	-280	11636232	81	13.2831	2.52227	8.46957
8	84689449	84689722	274	*	274	84689543	Promoter (<=1kb)	8	84689464	84699785	10322	1	ENSMUSG00000001909	0	84689543	37	9.9684	3.21269	5.53385
17	25273638	25273892	255	*	255	25273778	Promoter (<=1kb)	17	25266567	25273867	7301	2	ENSMUSG00000015120	0	25273778	96	17.5207	2.72368	12.338
1	134413644	134413985	342	*	342	134413854	Promoter (1-2kb)	1	134415378	134433351	17974	1	ENSMUSG00000026457	-1393	134413854	27	7.60651	3.13389	3.62345
13	45432666	45433036	371	*	371	45432724	Promoter (1-2kb)	13	45431002	45431331	330	1	ENSMUSG00000113446	1664	45432724	12	7.77809	4.99677	3.70675
8	127403967	127404331	365	*	365	127403973	Promoter (1-2kb)	8	127405445	127433141	27697	1	ENSMUSG00000025812	-1114	127403973	11	6.86451	4.6124	3.00838
16	8789869	8790178	310	*	310	8789995	Promoter (2-3kb)	16	8689595	8792308	102714	2	ENSMUSG00000022710	2130	8789995	56	8.06336	2.26999	3.94873
6	124740658	124740928	271	*	271	124740809	Promoter (<=1kb)	6	124739183	124740695	1513	2	ENSMUSG00000072772	0	124740809	92	7.21985	1.80206	3.30067
3	89213534	89213847	314	*	314	89213744	Promoter (<=1kb)	3	89209213	89213840	4628	2	ENSMUSG00000064068	0	89213744	37	8.82521	2.9376	4.56238
8	4246819	4247157	339	*	339	4246838	Promoter (<=1kb)	8	4246673	4247897	1225	1	ENSMUSG00000002948	146	4246838	18	6.81774	3.58703	3.00838
4	69690127	69690434	308	*	308	69690199	Promoter (1-2kb)	4	69691978	69692574	597	1	ENSMUSG00000082998	-1544	69690199	9	4.49813	3.43676	1.44591
8	122494763	122495312	550	*	550	122494778	Promoter (2-3kb)	8	122485924	122498204	12281	2	ENSMUSG00000014444	2892	122494778	12	4.64167	3.16819	1.56788
4	55350738	55351220	483	*	483	55350932	Promoter (<=1kb)	4	55350090	55381116	31027	1	ENSMUSG00000028426	648	55350932	45	10.6273	3.00204	6.11305
15	80083682	80084082	401	*	401	80083925	Promoter (<=1kb)	15	80077791	80083406	5616	2	ENSMUSG00000060036	-276	80083925	55	10.0829	2.60109	5.63269
11	30749332	30749600	269	*	269	30749485	Promoter (1-2kb)	11	30750832	30756147	5316	1	ENSMUSG00000087474	-1232	30749485	49	7.71343	2.34844	3.70675
4	119285262	119285703	442	*	442	119285387	Promoter (2-3kb)	4	119277990	119282792	4803	2	ENSMUSG00000028639	-2470	119285387	18	5.50855	3.02176	2.11571
11	97662680	97662974	295	*	295	97662792	Promoter (<=1kb)	11	97663414	97685463	22050	1	ENSMUSG00000038437	-440	97662792	83	10.7491	2.22445	6.21182
13	60898034	60898401	368	*	368	60898358	Promoter (<=1kb)	13	60895355	60897447	2093	2	ENSMUSG00000074874	-587	60898358	10	5.98495	4.22803	2.37485
7	73557340	73557696	357	*	357	73557398	Promoter (<=1kb)	7	73544264	73557973	13710	2	ENSMUSG00000101970	277	73557398	54	8.02281	2.29966	3.91464
9	44108175	44108462	288	*	288	44108274	Promoter (<=1kb)	9	44107301	44108879	1579	2	ENSMUSG00000092258	417	44108274	17	5.63839	3.16223	2.21879
5	30671877	30672281	405	*	405	30672150	Promoter (<=1kb)	5	30671955	30674202	2248	1	ENSMUSG00000029177	0	30672150	16	7.22315	4.02427	3.30383
8	79805707	79806022	316	*	316	79806000	Promoter (2-3kb)	8	79803365	79803611	247	2	ENSMUSG00000110048	-2096	79806000	13	7.77763	4.81146	3.70675
6	82722881	82723461	581	*	581	82723038	Promoter (2-3kb)	6	82725062	82726309	1248	2	ENSMUSG00000000628	2848	82723038	42	11.2548	3.26389	6.66056
11	96910667	96911006	340	*	340	96910700	Promoter (1-2kb)	11	96911456	96912869	1414	2	ENSMUSG00000018669	1863	96910700	13	6.32322	3.96988	2.65017
9	122951117	122951473	357	*	357	122951231	Promoter (<=1kb)	9	122951095	122972345	21251	1	ENSMUSG00000036768	22	122951231	44	6.64516	2.26604	2.91638
19	46668150	46668409	260	*	260	46668228	Promoter (1-2kb)	19	46668087	46669513	1427	2	ENSMUSG00000003555	1104	46668228	9	5.14225	3.84367	1.81774
9	61913272	61913536	265	*	265	61913512	Promoter (1-2kb)	9	61913284	61914542	1259	2	ENSMUSG00000007892	1006	61913512	34	6.13311	2.41797	2.49191
17	29032707	29033160	454	*	454	29033037	Promoter (<=1kb)	17	29032673	29043366	10694	1	ENSMUSG00000071172	34	29033037	90	18.5021	2.92811	13.2483
7	27839371	27839891	521	*	521	27839673	Promoter (<=1kb)	7	27838607	27856438	17832	1	ENSMUSG00000078779	764	27839673	45	9.5309	2.7851	5.1665
8	62488467	62488876	410	*	410	62488503	Promoter (<=1kb)	8	62486792	62488488	1697	2	ENSMUSG00000109687	0	62488503	10	5.98495	4.22803	2.37485
5	65390635	65391364	730	*	730	65391131	Promoter (<=1kb)	5	65388364	65390833	2470	2	ENSMUSG00000047215	0	65391131	108	21.5269	2.90486	16.0488
13	119789132	119789414	283	*	283	119789258	Promoter (1-2kb)	13	119787940	119790701	2762	2	ENSMUSG00000094870	1287	119789258	19	6.97565	3.55112	3.09629
6	72552566	72552843	278	*	278	72552818	Promoter (<=1kb)	6	72552938	72558257	5320	1	ENSMUSG00000056737	-95	72552818	35	6.8287	2.54789	3.00838
12	78861837	78862290	454	*	454	78862185	Promoter (<=1kb)	12	78862085	78863726	1642	1	ENSMUSG00000021116	0	78862185	72	12.1841	2.54436	7.48732
1	172069855	172070123	269	*	269	172070084	Promoter (1-2kb)	1	172067870	172071268	3399	2	ENSMUSG00000003458	1145	172070084	19	5.57668	2.97214	2.16794
4	132352743	132353201	459	*	459	132353072	Promoter (<=1kb)	4	132352775	132352979	205	2	ENSMUSG00000064387	0	132353072	66	12.9037	2.75942	8.12796
5	135778675	135779292	618	*	618	135778815	Promoter (<=1kb)	5	135778677	135784614	5938	1	ENSMUSG00000019179	0	135778815	65	11.9736	2.65364	7.2987
8	120669734	120670528	795	*	795	120670194	Promoter (1-2kb)	8	120657851	120668573	10723	2	ENSMUSG00000031819	-1161	120670194	73	12.9702	2.62286	8.18843
15	98567300	98567635	336	*	336	98567404	Promoter (<=1kb)	15	98548652	98567545	18894	2	ENSMUSG00000011960	0	98567404	86	7.88229	1.90624	3.79747
9	57523379	57523682	304	*	304	57523595	Promoter (2-3kb)	9	57521333	57530645	9313	1	ENSMUSG00000000088	2046	57523595	36	7.47976	2.66367	3.52083
17	47611639	47611961	323	*	323	47611696	Promoter (<=1kb)	17	47611621	47613295	1675	1	ENSMUSG00000092558	18	47611696	43	9.08681	2.76404	4.7884
18	35562815	35563207	393	*	393	35562953	Promoter (<=1kb)	18	35562689	35579293	16605	1	ENSMUSG00000037236	126	35562953	66	4.97169	1.73051	1.81774
4	137469673	137469926	254	*	254	137469799	Promoter (<=1kb)	4	137468803	137570629	101827	1	ENSMUSG00000028763	870	137469799	48	9.09718	2.61388	4.79757
11	102407832	102408427	596	*	596	102408141	Promoter (<=1kb)	11	102404854	102407946	3093	2	ENSMUSG00000018677	0	102408141	75	9.7209	2.20801	5.3165
9	4213880	4214149	270	*	270	4214056	Promoter (<=1kb)	9	4213922	4215941	2020	1	ENSMUSG00000110691	0	4214056	15	9.60311	5.49881	5.22942
9	70476785	70477098	314	*	314	70477008	Promoter (1-2kb)	9	70475484	70475596	113	1	ENSMUSG00000065202	1301	70477008	26	5.78559	2.63054	2.34315
X	103447804	103448367	564	*	564	103448026	Promoter (<=1kb)	20	103447722	103482406	34685	1	ENSMUSG00000085715	82	103448026	62	10.6576	2.53302	6.13975
10	68136361	68136619	259	*	259	68136479	Promoter (<=1kb)	10	68096454	68136626	40173	2	ENSMUSG00000019947	7	68136479	79	6.82211	1.8496	3.00838
6	136828506	136828821	316	*	316	136828735	Promoter (<=1kb)	6	136828843	136840536	11694	1	ENSMUSG00000047515	-22	136828735	52	8.45796	2.40833	4.28775
3	106149187	106149481	295	*	295	106149347	Promoter (<=1kb)	3	106148597	106149761	1165	2	ENSMUSG00000040809	280	106149347	10	5.92708	4.19173	2.37485
7	101865861	101866283	423	*	423	101866184	Promoter (1-2kb)	7	101858331	101867407	9077	2	ENSMUSG00000001827	1124	101866184	46	8.27375	2.5181	4.12812
3	103020637	103020963	327	*	327	103020862	Promoter (<=1kb)	3	103020664	103057804	37141	1	ENSMUSG00000068823	0	103020862	87	13.1578	2.42225	8.35487
6	124766384	124766689	306	*	306	124766535	Promoter (1-2kb)	6	124763767	124768330	4564	2	ENSMUSG00000004267	1641	124766535	11	5.62643	3.85668	2.21023
13	23542068	23542374	307	*	307	23542220	Promoter (1-2kb)	13	23541714	23543392	1679	2	ENSMUSG00000114456	1018	23542220	33	11.3042	3.82987	6.70599
4	32656703	32657354	652	*	652	32656756	Promoter (<=1kb)	4	32657119	32775207	118089	1	ENSMUSG00000058006	0	32656756	38	8.87981	2.90759	4.60822
2	152343593	152343914	322	*	322	152343876	Promoter (<=1kb)	2	152342938	152343970	1033	2	ENSMUSG00000032715	56	152343876	56	9.80879	2.5351	5.39205
6	126931570	126931906	337	*	337	126931629	Promoter (<=1kb)	6	126931688	126932581	894	1	ENSMUSG00000106878	0	126931629	8	4.33971	3.4593	1.32807
3	153912067	153912891	825	*	825	153912483	Promoter (<=1kb)	3	153907287	153912311	5025	2	ENSMUSG00000038975	0	153912483	81	14.3294	2.63852	9.4204
X	157598978	157599412	435	*	435	157599091	Promoter (<=1kb)	20	157547824	157598715	50892	2	ENSMUSG00000046873	-263	157599091	27	9.18277	3.6471	4.86967
11	94781929	94782239	311	*	311	94781950	Promoter (<=1kb)	11	94777764	94782500	4737	2	ENSMUSG00000075610	261	94781950	9	5.14225	3.84367	1.81774
11	77686847	77687215	369	*	369	77686998	Promoter (<=1kb)	11	77687459	77691920	4462	1	ENSMUSG00000037857	-244	77686998	69	5.16594	1.73319	1.83885
8	25846023	25846887	865	*	865	25846809	Promoter (<=1kb)	8	25816876	25847694	30819	2	ENSMUSG00000031575	807	25846809	39	5.34653	2.12017	1.98069
13	100651813	100652341	529	*	529	100651948	Promoter (<=1kb)	13	100651626	100654636	3011	1	ENSMUSG00000078941	187	100651948	46	8.45108	2.55072	4.28162
11	61141344	61141607	264	*	264	61141441	Promoter (<=1kb)	11	61140835	61147642	6808	1	ENSMUSG00000010142	509	61141441	13	8.72327	5.38113	4.47379
15	102670519	102670998	480	*	480	102670702	Promoter (<=1kb)	15	102662864	102671127	8264	2	ENSMUSG00000062683	129	102670702	64	10.1657	2.42708	5.70578
15	78896527	78896781	255	*	255	78896607	Promoter (2-3kb)	15	78899667	78919032	19366	1	ENSMUSG00000116069	-2886	78896607	29	6.14922	2.60251	2.50496
17	17374305	17374758	454	*	454	17374416	Promoter (<=1kb)	17	17374332	17394898	20567	1	ENSMUSG00000023852	0	17374416	37	4.87017	2.06228	1.75654
3	89997847	89998596	750	*	750	89998485	Promoter (<=1kb)	3	89995625	89998389	2765	2	ENSMUSG00000027944	0	89998485	74	11.6903	2.45093	7.04782
5	119672114	119672497	384	*	384	119672268	Promoter (<=1kb)	5	119617901	119671365	53465	2	ENSMUSG00000087516	-749	119672268	47	6.92761	2.2545	3.05486
4	116627155	116627462	308	*	308	116627306	Promoter (<=1kb)	4	116618586	116627448	8863	2	ENSMUSG00000028693	0	116627306	89	22.4425	3.38774	16.9026
1	63176418	63176999	582	*	582	63176865	Promoter (<=1kb)	1	63176825	63180486	3662	1	ENSMUSG00000025967	0	63176865	63	13.2146	2.87697	8.40724
3	87172660	87172973	314	*	314	87172858	Promoter (1-2kb)	3	87084628	87174550	89923	2	ENSMUSG00000041734	1577	87172858	22	8.1382	3.72565	4.01412
13	51645370	51645977	608	*	608	51645558	Promoter (<=1kb)	13	51645232	51650660	5429	1	ENSMUSG00000062248	138	51645558	70	13.2972	2.72395	8.48111
10	128626123	128626730	608	*	608	128626320	Promoter (<=1kb)	10	128624534	128626424	1891	2	ENSMUSG00000025362	0	128626320	92	22.7088	3.34176	17.1476
11	101657992	101658252	261	*	261	101658131	Promoter (<=1kb)	11	101658238	101658428	191	1	ENSMUSG00000065944	0	101658131	144	43.63	4.07147	37.1147
5	104110560	104110909	350	*	350	104110703	Promoter (1-2kb)	5	104109291	104110926	1636	1	ENSMUSG00000097877	1269	104110703	35	12.2446	3.9469	7.54188
17	94763254	94763573	320	*	320	94763322	Promoter (<=1kb)	17	94761250	94764541	3292	2	ENSMUSG00000066057	968	94763322	11	6.32315	4.27856	2.65017
11	74723477	74723800	324	*	324	74723588	Promoter (<=1kb)	11	74673950	74723858	49909	2	ENSMUSG00000020745	58	74723588	74	4.18479	1.58527	1.32807
7	3217887	3219751	1865	*	1865	3218148	Promoter (<=1kb)	7	3218626	3218708	83	1	ENSMUSG00000077815	0	3218148	153	31.4933	3.02605	25.4327
19	5802818	5803522	705	*	705	5802995	Promoter (<=1kb)	19	5795690	5802672	6983	2	ENSMUSG00000092341	-146	5802995	124	14.3837	2.1621	9.47063
2	144271114	144271405	292	*	292	144271240	Promoter (<=1kb)	2	144270941	144280516	9576	1	ENSMUSG00000027424	173	144271240	49	10.0105	2.74915	5.57029
17	71000161	71000511	351	*	351	71000213	Promoter (1-2kb)	17	70996706	71002017	5312	2	ENSMUSG00000024048	1506	71000213	26	9.10117	3.70558	4.80101
17	47368958	47369269	312	*	312	47369091	Promoter (<=1kb)	17	47369197	47378678	9482	1	ENSMUSG00000034729	0	47369091	37	15.7195	4.79922	10.6836
12	91589561	91589859	299	*	299	91589736	Promoter (<=1kb)	12	91586625	91589639	3015	2	ENSMUSG00000020962	0	91589736	57	15.629	3.46162	10.6022
9	44407733	44408056	324	*	324	44407986	Promoter (<=1kb)	9	44408011	44409355	1345	1	ENSMUSG00000009927	0	44407986	65	5.22168	1.77017	1.8865
9	90114249	90114573	325	*	325	90114437	Promoter (<=1kb)	9	90092402	90114289	21888	2	ENSMUSG00000062270	0	90114437	81	19.4103	3.23485	14.088
2	34835233	34835506	274	*	274	34835366	Promoter (2-3kb)	2	34833007	34839728	6722	1	ENSMUSG00000107167	2226	34835366	22	9.63123	4.34219	5.25411
7	120156913	120157200	288	*	288	120157047	Promoter (<=1kb)	7	120156115	120166000	9886	1	ENSMUSG00000109414	798	120157047	10	5.80982	4.1183	2.35351
8	14883145	14883466	322	*	322	14883248	Promoter (1-2kb)	8	14881335	14894716	13382	1	ENSMUSG00000026317	1810	14883248	11	6.19057	4.19753	2.53816
8	123103140	123103427	288	*	288	123103291	Promoter (<=1kb)	8	123103038	123103123	86	1	ENSMUSG00000064450	102	123103291	74	11.2932	2.40397	6.69595
10	78184777	78185063	287	*	287	78184951	Promoter (<=1kb)	10	78170909	78185149	14241	2	ENSMUSG00000032834	86	78184951	23	7.33752	3.33029	3.40256
11	70955374	70955660	287	*	287	70955431	Promoter (<=1kb)	11	70954461	70956462	2002	2	ENSMUSG00000040667	802	70955431	26	6.38981	2.81434	2.70435
15	79931303	79931604	302	*	302	79931539	Promoter (<=1kb)	15	79918921	79932516	13596	2	ENSMUSG00000053411	912	79931539	48	6.77299	2.2085	3.00838
2	172550737	172551678	942	*	942	172551222	Promoter (<=1kb)	2	172550764	172557826	7063	1	ENSMUSG00000028640	0	172551222	23	6.2388	2.94066	2.57977
6	71259506	71259949	444	*	444	71259592	Promoter (2-3kb)	6	71259605	71262232	2628	2	ENSMUSG00000055027	2283	71259592	15	4.93231	3.02065	1.80981
3	34639772	34640024	253	*	253	34639874	Promoter (1-2kb)	3	34638504	34682619	44116	1	ENSMUSG00000105265	1268	34639874	12	6.90806	4.46779	3.03816
19	3913106	3913419	314	*	314	3913319	Promoter (<=1kb)	19	3908870	3912717	3848	2	ENSMUSG00000059734	-389	3913319	53	11.7426	2.93061	7.0915
10	80337279	80337557	279	*	279	80337556	Promoter (2-3kb)	10	80339110	80340085	976	2	ENSMUSG00000043822	2528	80337556	11	4.69333	3.30956	1.60961
8	121850407	121851030	624	*	624	121850903	Promoter (<=1kb)	8	121850194	121860621	10428	1	ENSMUSG00000097812	213	121850903	61	12.6666	2.84819	7.91959
5	26490302	26490637	336	*	336	26490453	Promoter (2-3kb)	5	26460074	26493278	33205	2	ENSMUSG00000029044	2641	26490453	11	5.55063	3.81142	2.14628
11	4264146	4264410	265	*	265	4264228	Promoter (2-3kb)	11	4266796	4268249	1454	1	ENSMUSG00000034394	-2386	4264228	9	4.32686	3.32978	1.32807
5	107239127	107239569	443	*	443	107239318	Promoter (2-3kb)	5	107241623	107242367	745	1	ENSMUSG00000084218	-2054	107239318	11	6.86451	4.6124	3.00838
13	119878434	119878707	274	*	274	119878509	Promoter (<=1kb)	13	119878292	119879015	724	1	ENSMUSG00000104162	142	119878509	9	5.14225	3.84367	1.81774
18	84589548	84590175	628	*	628	84590020	Promoter (<=1kb)	18	84552909	84589725	36817	2	ENSMUSG00000048410	0	84590020	50	10.6959	2.84142	6.16882
19	42052782	42053207	426	*	426	42053037	Promoter (<=1kb)	19	42052248	42053627	1380	1	ENSMUSG00000090369	534	42053037	13	8.72327	5.38113	4.47379
5	143069077	143069411	335	*	335	143069223	Promoter (1-2kb)	5	143067653	143067872	220	1	ENSMUSG00000105714	1424	143069223	13	4.32645	2.9049	1.32807
1	172148187	172148826	640	*	640	172148351	Promoter (<=1kb)	1	172148178	172196389	48212	1	ENSMUSG00000026554	9	172148351	87	22.4733	3.44508	16.9305
4	132840760	132841119	360	*	360	132841071	Promoter (2-3kb)	4	132827827	132843123	15297	2	ENSMUSG00000028882	2004	132841071	19	5.61272	2.98651	2.19822
15	76904098	76904877	780	*	780	76904227	Promoter (<=1kb)	15	76904102	76906314	2213	1	ENSMUSG00000003970	0	76904227	123	24.3572	2.91515	18.6912
5	122557884	122558190	307	*	307	122558008	Promoter (2-3kb)	5	122550208	122560841	10634	2	ENSMUSG00000029469	2651	122558008	13	8.72327	5.38113	4.47379
17	35011424	35011707	284	*	284	35011489	Promoter (<=1kb)	17	35011215	35012399	1185	1	ENSMUSG00000007029	209	35011489	24	9.36689	3.9989	5.02908
4	140701540	140701802	263	*	263	140701627	Promoter (<=1kb)	4	140701473	140723220	21748	1	ENSMUSG00000040945	67	140701627	66	17.422	3.41493	12.2463
4	143414494	143414823	330	*	330	143414635	Promoter (1-2kb)	4	143413010	143414374	1365	1	ENSMUSG00000046862	1484	143414635	43	13.1698	3.64579	8.36651
4	86611633	86611990	358	*	358	86611855	Promoter (<=1kb)	4	86602873	86612019	9147	2	ENSMUSG00000038047	29	86611855	40	8.99702	2.85356	4.70972
1	51986638	51986969	332	*	332	51986897	Promoter (<=1kb)	1	51987148	52107189	120042	1	ENSMUSG00000062939	-179	51986897	8	4.33971	3.4593	1.32807
5	149184728	149184981	254	*	254	149184791	Promoter (<=1kb)	5	149184781	149194094	9314	1	ENSMUSG00000041264	0	149184791	108	20.9145	2.85046	15.4829
5	115845362	115845671	310	*	310	115845605	Promoter (<=1kb)	5	115845644	115925709	80066	1	ENSMUSG00000029516	0	115845605	35	5.96537	2.34943	2.37485
X	8145366	8145694	329	*	329	8145572	Promoter (<=1kb)	20	8140784	8145679	4896	2	ENSMUSG00000031167	0	8145572	77	23.3126	3.88114	17.7129
1	87409516	87409885	370	*	370	87409822	Promoter (2-3kb)	1	87407379	87420342	12964	1	ENSMUSG00000048000	2137	87409822	12	7.77809	4.99677	3.70675
4	133582508	133582785	278	*	278	133582783	Promoter (1-2kb)	4	133584362	133591735	7374	1	ENSMUSG00000028848	-1577	133582783	19	5.57668	2.97214	2.16794
7	13033821	13034641	821	*	821	13034452	Promoter (<=1kb)	7	13032014	13034644	2631	2	ENSMUSG00000033916	3	13034452	96	15.3955	2.52091	10.3872
3	51408399	51408899	501	*	501	51408787	Promoter (<=1kb)	3	51405478	51408666	3189	2	ENSMUSG00000037152	0	51408787	53	9.04007	2.48068	4.74771
6	71879828	71880141	314	*	314	71880047	Promoter (2-3kb)	6	71880638	71882595	1958	2	ENSMUSG00000063884	2454	71880047	15	6.63478	3.85899	2.90722
7	92740906	92741400	495	*	495	92741273	Promoter (<=1kb)	7	92734166	92741459	7294	2	ENSMUSG00000074024	59	92741273	47	6.23685	2.13482	2.57805
11	99563660	99563954	295	*	295	99563867	Promoter (2-3kb)	11	99566027	99566630	604	2	ENSMUSG00000047564	2676	99563867	10	5.98495	4.22803	2.37485
8	105636967	105637322	356	*	356	105637186	Promoter (<=1kb)	8	105637066	105663851	26786	1	ENSMUSG00000005698	0	105637186	112	27.2556	3.35272	21.4241
5	116017308	116017672	365	*	365	116017413	Promoter (<=1kb)	5	116014316	116018211	3896	2	ENSMUSG00000029513	539	116017413	11	6.63499	4.47032	2.90722
7	68272402	68272747	346	*	346	68272724	Promoter (1-2kb)	7	68273839	68363092	89254	1	ENSMUSG00000074071	-1092	68272724	24	5.82211	2.74234	2.36423
9	62344353	62344638	286	*	286	62344428	Promoter (<=1kb)	9	62344799	62374715	29917	1	ENSMUSG00000032249	-161	62344428	72	8.90842	2.15069	4.63223
17	22602059	22602429	371	*	371	22602079	Promoter (<=1kb)	17	22601148	22619133	17986	1	ENSMUSG00000094921	911	22602079	12	7.56659	4.86708	3.58977
8	111177682	111178051	370	*	370	111177732	Promoter (<=1kb)	8	111157525	111177776	20252	2	ENSMUSG00000003316	0	111177732	11	4.75618	3.34568	1.66341
7	27695058	27695789	732	*	732	27695211	Promoter (2-3kb)	7	27692502	27704067	11566	1	ENSMUSG00000057093	2556	27695211	60	7.88788	2.18054	3.80232
8	54548110	54548434	325	*	325	54548204	Promoter (1-2kb)	8	54550331	54587842	37512	1	ENSMUSG00000031519	-1897	54548204	11	6.86451	4.6124	3.00838
6	136938858	136939130	273	*	273	136938992	Promoter (<=1kb)	6	136933611	136939591	5981	2	ENSMUSG00000030220	461	136938992	11	6.86451	4.6124	3.00838
4	140381571	140382041	471	*	471	140381731	Promoter (<=1kb)	4	140380630	140385574	4945	1	ENSMUSG00000087084	941	140381731	9	4.98523	3.74391	1.81774
4	94556941	94557246	306	*	306	94557085	Promoter (<=1kb)	4	94500081	94556796	56716	2	ENSMUSG00000028578	-145	94557085	21	7.72029	3.65873	3.70675
17	65782233	65782486	254	*	254	65782451	Promoter (<=1kb)	17	65782573	65803912	21340	1	ENSMUSG00000061950	-87	65782451	22	7.34772	3.41796	3.41139
2	163055026	163055310	285	*	285	163055193	Promoter (<=1kb)	2	163054687	163084688	30002	1	ENSMUSG00000017861	339	163055193	68	4.3671	1.64055	1.34884
17	24528511	24528771	261	*	261	24528555	Promoter (<=1kb)	17	24528476	24528553	78	1	ENSMUSG00000064768	35	24528555	56	5.00493	1.82011	1.81774
9	39977051	39977414	364	*	364	39977316	Promoter (2-3kb)	9	39973879	39974821	943	2	ENSMUSG00000111073	-2230	39977316	16	7.00629	3.91524	3.12266
1	111806858	111807120	263	*	263	111807015	Promoter (<=1kb)	1	111804934	111807775	2842	2	ENSMUSG00000100555	655	111807015	9	5.14225	3.84367	1.81774
10	128059504	128059947	444	*	444	128059789	Promoter (<=1kb)	10	128059011	128076978	17968	1	ENSMUSG00000071072	493	128059789	58	4.31376	1.70231	1.32807
8	107423247	107423646	400	*	400	107423455	Promoter (<=1kb)	8	107418056	107422327	4272	2	ENSMUSG00000003848	-920	107423455	20	7.1869	3.53964	3.27219
12	54696016	54696286	271	*	271	54696210	Promoter (<=1kb)	12	54673471	54695897	22427	2	ENSMUSG00000054302	-119	54696210	50	6.0246	2.05054	2.40821
11	69997547	69997830	284	*	284	69997658	Promoter (<=1kb)	11	69997109	70000006	2898	1	ENSMUSG00000018572	438	69997658	42	12.0982	3.45445	7.41049
12	84459476	84459875	400	*	400	84459794	Promoter (2-3kb)	12	84457396	84529709	72314	1	ENSMUSG00000085793	2080	84459794	14	8.64882	5.13878	4.44687
18	33794952	33795262	311	*	311	33795094	Promoter (<=1kb)	18	33795164	33795295	132	1	ENSMUSG00000092819	0	33795094	49	8.19231	2.43018	4.06078
4	133544297	133544934	638	*	638	133544367	Promoter (1-2kb)	4	133532542	133545996	13455	2	ENSMUSG00000028851	1062	133544367	19	5.57668	2.97214	2.16794
7	3168479	3169051	573	*	573	3168595	Promoter (<=1kb)	7	3162319	3169105	6787	2	ENSMUSG00000054753	54	3168595	64	7.7569	2.1077	3.70675
2	173657290	173657557	268	*	268	173657398	Promoter (1-2kb)	2	173596106	173659368	63263	2	ENSMUSG00000055897	1811	173657398	10	5.8814	4.1631	2.37485
18	36744140	36744451	312	*	312	36744385	Promoter (<=1kb)	18	36742332	36744557	2226	2	ENSMUSG00000014294	106	36744385	61	7.9837	2.17909	3.88232
7	13009331	13009844	514	*	514	13009561	Promoter (<=1kb)	7	13003898	13009800	5903	2	ENSMUSG00000049600	0	13009561	94	11.9241	2.22092	7.25495
1	191575761	191576013	253	*	253	191575873	Promoter (<=1kb)	1	191575762	191608251	32490	1	ENSMUSG00000037461	0	191575873	84	21.8258	3.45069	16.3291
5	109097004	109097341	338	*	338	109097297	Promoter (<=1kb)	5	109085849	109097864	12016	2	ENSMUSG00000090688	523	109097297	15	7.7691	4.46091	3.70675
13	48545373	48545724	352	*	352	48545517	Promoter (<=1kb)	13	48542644	48545033	2390	2	ENSMUSG00000103373	-340	48545517	55	9.90261	2.57256	5.47445
16	18248166	18248425	260	*	260	18248259	Promoter (<=1kb)	16	18245205	18248434	3230	2	ENSMUSG00000005732	9	18248259	44	5.07969	1.98037	1.81774
12	83642475	83642761	287	*	287	83642756	Promoter (<=1kb)	12	83642554	83651390	8837	1	ENSMUSG00000010608	0	83642756	20	4.49445	2.49995	1.44591
13	112439489	112439965	477	*	477	112439902	Promoter (2-3kb)	13	112429434	112436596	7163	2	ENSMUSG00000114468	-2893	112439902	34	8.59526	3.0205	4.40205
X	36795748	36796003	256	*	256	36795969	Promoter (<=1kb)	20	36795654	36797643	1990	1	ENSMUSG00000016319	94	36795969	45	6.88727	2.28888	3.02788
10	84594041	84594341	301	*	301	84594091	Promoter (<=1kb)	10	84594653	84604990	10338	1	ENSMUSG00000020034	-312	84594091	10	5.71871	4.06139	2.28694
10	81176697	81177618	922	*	922	81176941	Promoter (<=1kb)	10	81176631	81182498	5868	1	ENSMUSG00000034994	66	81176941	112	6.41046	1.63688	2.72233
11	99023625	99024105	481	*	481	99023890	Promoter (<=1kb)	11	99022085	99024178	2094	2	ENSMUSG00000020914	73	99023890	90	14.551	2.5214	9.62288
6	83146884	83147190	307	*	307	83147083	Promoter (<=1kb)	6	83147835	83150240	2406	1	ENSMUSG00000034930	-645	83147083	10	5.23366	3.76069	1.89496
7	29211383	29212192	810	*	810	29211775	Promoter (<=1kb)	7	29196750	29211495	14746	2	ENSMUSG00000049676	0	29211775	38	11.1974	3.46213	6.61027
11	97698476	97698727	252	*	252	97698615	Promoter (<=1kb)	11	97688823	97699384	10562	2	ENSMUSG00000018537	657	97698615	57	8.01459	2.24577	3.90811
12	4906286	4906916	631	*	631	4906388	Promoter (<=1kb)	12	4879349	4907264	27916	2	ENSMUSG00000020634	348	4906388	32	7.33707	2.78997	3.40236
7	16387063	16387618	556	*	556	16387508	Promoter (<=1kb)	7	16327050	16387785	60736	2	ENSMUSG00000052833	167	16387508	51	7.8964	2.33754	3.80958
13	44731029	44732523	1495	*	1495	44732250	Promoter (<=1kb)	13	44731271	44921643	190373	1	ENSMUSG00000038518	0	44732250	78	16.1949	2.91429	11.1192
3	92584007	92584532	526	*	526	92584380	Promoter (1-2kb)	3	92583867	92586204	2338	2	ENSMUSG00000074435	1672	92584380	26	23.1835	10.3779	17.5931
15	38219391	38219650	260	*	260	38219570	Promoter (<=1kb)	15	38219203	38226735	7533	1	ENSMUSG00000061923	188	38219570	15	10.7003	6.14987	6.16882
5	64805629	64805926	298	*	298	64805791	Promoter (1-2kb)	5	64708207	64804117	95911	2	ENSMUSG00000097640	-1512	64805791	50	4.71469	1.83876	1.62738
1	182017960	182018278	319	*	319	182018133	Promoter (1-2kb)	1	181896384	182019661	123278	2	ENSMUSG00000022995	1383	182018133	41	9.56843	2.93819	5.19928
5	38528530	38528827	298	*	298	38528794	Promoter (1-2kb)	5	38529195	38529850	656	2	ENSMUSG00000005103	1023	38528794	12	6.86917	4.44445	3.01177
13	49683317	49683583	267	*	267	49683397	Promoter (<=1kb)	13	49684301	49684433	133	1	ENSMUSG00000087963	-718	49683397	31	11.0694	3.92225	6.49726
11	3196563	3196943	381	*	381	3196685	Promoter (<=1kb)	11	3196454	3196824	371	2	ENSMUSG00000082658	0	3196685	87	8.07938	1.91811	3.96282
8	124863248	124863723	476	*	476	124863427	Promoter (<=1kb)	8	124838488	124863120	24633	2	ENSMUSG00000031984	-128	124863427	38	6.08403	2.29494	2.45122
16	10791800	10792084	285	*	285	10791895	Promoter (<=1kb)	16	10791380	10792105	726	2	ENSMUSG00000038015	21	10791895	25	17.7774	7.67607	12.575
8	120668673	120669021	349	*	349	120668782	Promoter (<=1kb)	8	120657851	120668573	10723	2	ENSMUSG00000031819	-100	120668782	50	9.81748	2.68609	5.39953
19	10605637	10606022	386	*	386	10605829	Promoter (<=1kb)	19	10605625	10629813	24189	1	ENSMUSG00000024740	12	10605829	116	21.8666	2.81375	16.3664
4	133751886	133752216	331	*	331	133751999	Promoter (1-2kb)	4	133679008	133753611	74604	2	ENSMUSG00000007880	1395	133751999	57	6.24205	1.98846	2.58251
5	119673929	119674189	261	*	261	119674112	Promoter (1-2kb)	5	119675445	119680630	5186	1	ENSMUSG00000018604	-1256	119674112	29	5.97493	2.55489	2.37485
7	127750840	127751097	258	*	258	127750952	Promoter (2-3kb)	7	127748274	127769483	21210	1	ENSMUSG00000030811	2566	127750952	23	6.83888	3.15077	3.00838
9	67298708	67299253	546	*	546	67298873	Promoter (2-3kb)	9	67220909	67296443	75535	2	ENSMUSG00000052698	-2265	67298873	14	8.0057	4.76427	3.90022
2	156179361	156179665	305	*	305	156179578	Promoter (<=1kb)	2	156147246	156179580	32335	2	ENSMUSG00000027620	0	156179578	65	5.58387	1.81669	2.17438
5	123718964	123719242	279	*	279	123719094	Promoter (<=1kb)	5	123704521	123719515	14995	2	ENSMUSG00000029427	273	123719094	23	7.97504	3.56657	3.87491
15	80798705	80798980	276	*	276	80798931	Promoter (<=1kb)	15	80798715	80919235	120521	1	ENSMUSG00000047888	0	80798931	47	9.08297	2.63918	4.78479
11	116671831	116672143	313	*	313	116671943	Promoter (<=1kb)	11	116671881	116673974	2094	1	ENSMUSG00000020812	0	116671943	67	7.80169	2.07639	3.72666
11	55470095	55470439	345	*	345	55470236	Promoter (<=1kb)	11	55469718	55487512	17795	1	ENSMUSG00000018583	377	55470236	40	7.07165	2.44701	3.17782
6	51468864	51469859	996	*	996	51469693	Promoter (<=1kb)	6	51461121	51469847	8727	2	ENSMUSG00000004980	0	51469693	147	26.4714	2.76862	20.6871
2	127239730	127240159	430	*	430	127240073	Promoter (1-2kb)	2	127238092	127239960	1869	1	ENSMUSG00000003660	1638	127240073	14	5.12997	3.21232	1.81774
8	85134999	85135257	259	*	259	85135093	Promoter (<=1kb)	8	85135765	85135926	162	1	ENSMUSG00000110200	-508	85135093	9	5.14225	3.84367	1.81774
5	92422323	92422578	256	*	256	92422337	Promoter (2-3kb)	5	92422977	92424931	1955	2	ENSMUSG00000034826	2353	92422337	13	6.57168	4.1101	2.85723
7	28809886	28810172	287	*	287	28809901	Promoter (<=1kb)	7	28809304	28810497	1194	2	ENSMUSG00000109420	325	28809901	60	5.10786	1.79715	1.81774
1	92520816	92521207	392	*	392	92520998	Promoter (2-3kb)	1	92506366	92518661	12296	2	ENSMUSG00000042849	-2155	92520998	10	5.98495	4.22803	2.37485
3	88580070	88580409	340	*	340	88580076	Promoter (<=1kb)	3	88579671	88588419	8749	1	ENSMUSG00000041355	399	88580076	35	4.64072	2.05352	1.56788
2	130273858	130274226	369	*	369	130274113	Promoter (<=1kb)	2	130274430	130279313	4884	1	ENSMUSG00000027405	-204	130274113	72	10.2803	2.31338	5.80827
7	3290635	3290963	329	*	329	3290816	Promoter (<=1kb)	7	3290575	3300442	9868	1	ENSMUSG00000068566	60	3290816	55	9.04782	2.43884	4.75448
6	127109209	127109502	294	*	294	127109350	Promoter (<=1kb)	6	127085116	127109550	24435	2	ENSMUSG00000038028	48	127109350	40	9.91576	3.0567	5.48617
4	109042796	109043350	555	*	555	109042929	Promoter (2-3kb)	4	109040202	109061475	21274	1	ENSMUSG00000053510	2594	109042929	13	4.99611	3.24933	1.81774
7	4813138	4813428	291	*	291	4813337	Promoter (<=1kb)	7	4808014	4812590	4577	2	ENSMUSG00000060860	-548	4813337	54	11.3751	2.83782	6.76957
12	83632258	83633127	870	*	870	83632805	Promoter (<=1kb)	12	83632291	83659464	27174	1	ENSMUSG00000010608	0	83632805	74	16.2583	3.0155	11.1746
11	106788646	106789113	468	*	468	106788786	Promoter (<=1kb)	11	106786071	106788883	2813	2	ENSMUSG00000020719	0	106788786	99	16.6255	2.59488	11.5158
12	71149610	71149958	349	*	349	71149754	Promoter (<=1kb)	12	71150434	71154887	4454	1	ENSMUSG00000034601	-476	71149754	9	5.14225	3.84367	1.81774
11	97781828	97782374	547	*	547	97782202	Promoter (<=1kb)	11	97778038	97782276	4239	2	ENSMUSG00000071415	0	97782202	166	43.3607	3.62122	36.8577
8	27260640	27261173	534	*	534	27261099	Promoter (<=1kb)	8	27260329	27276674	16346	1	ENSMUSG00000031490	311	27261099	95	9.81243	2.01895	5.39526
X	136740745	136741234	490	*	490	136740975	Promoter (<=1kb)	20	136732953	136741155	8203	2	ENSMUSG00000031422	0	136740975	34	6.20975	2.43596	2.55465
1	93479085	93479421	337	*	337	93479249	Promoter (<=1kb)	1	93479108	93500528	21421	1	ENSMUSG00000026276	0	93479249	91	16.1416	2.66613	11.0701
11	3266005	3266341	337	*	337	3266212	Promoter (<=1kb)	11	3256543	3266392	9850	2	ENSMUSG00000020457	51	3266212	56	6.85607	2.09108	3.00838
17	87974469	87974839	371	*	371	87974693	Promoter (<=1kb)	17	87975050	87990883	15834	1	ENSMUSG00000005370	-211	87974693	61	9.73949	2.42305	5.33103
11	79908857	79909187	331	*	331	79908882	Promoter (2-3kb)	11	79905981	79906127	147	1	ENSMUSG00000082252	2876	79908882	12	6.3383	4.12904	2.65901
7	100023817	100024204	388	*	388	100023837	Promoter (1-2kb)	7	100022099	100034726	12628	1	ENSMUSG00000030732	1718	100023837	11	6.06996	4.12411	2.43917
2	180706696	180707132	437	*	437	180707039	Promoter (2-3kb)	2	180668288	180709999	41712	2	ENSMUSG00000038914	2867	180707039	57	6.58921	2.03851	2.87169
8	25674992	25675307	316	*	316	25675289	Promoter (<=1kb)	8	25674436	25677950	3515	1	ENSMUSG00000054823	556	25675289	10	5.80982	4.1183	2.35351
7	28391426	28391885	460	*	460	28391724	Promoter (<=1kb)	7	28386146	28392708	6563	2	ENSMUSG00000003444	823	28391724	19	10.4258	5.17521	5.93475
X	157487992	157488446	455	*	455	157488133	Promoter (2-3kb)	20	157465864	157491372	25509	2	ENSMUSG00000071708	2926	157488133	19	8.38544	4.18076	4.22564
2	165898544	165898835	292	*	292	165898829	Promoter (<=1kb)	2	165840041	165899016	58976	2	ENSMUSG00000039671	181	165898829	42	4.23294	1.85341	1.32807
1	86525522	86526156	635	*	635	86525961	Promoter (<=1kb)	1	86526726	86530712	3987	1	ENSMUSG00000026238	-570	86525961	112	10.2661	1.93853	5.7954
8	86922225	86922554	330	*	330	86922235	Promoter (1-2kb)	8	86920477	86921147	671	2	ENSMUSG00000099162	-1078	86922235	10	5.63303	4.00798	2.21409
9	118556042	118556324	283	*	283	118556240	Promoter (<=1kb)	9	118556780	118582519	25740	1	ENSMUSG00000038708	-456	118556240	14	7.23479	4.32725	3.31403
7	45013486	45013794	309	*	309	45013666	Promoter (<=1kb)	7	45012158	45013561	1404	2	ENSMUSG00000038406	0	45013666	17	7.04236	3.80575	3.15284
17	32320382	32321012	631	*	631	32320905	Promoter (<=1kb)	17	32303676	32321153	17478	2	ENSMUSG00000024045	141	32320905	85	11.6311	2.29191	6.99564
13	96654263	96654544	282	*	282	96654541	Promoter (1-2kb)	13	96650443	96652803	2361	2	ENSMUSG00000021670	-1460	96654541	9	4.35917	3.34991	1.34177
17	36997967	36998276	310	*	310	36998208	Promoter (2-3kb)	17	37001163	37010632	9470	1	ENSMUSG00000036036	-2887	36998208	49	6.9741	2.22377	3.09496
15	103240467	103241586	1120	*	1120	103240597	Promoter (<=1kb)	15	103240467	103246692	6226	1	ENSMUSG00000046434	0	103240597	77	11.0355	2.33078	6.46702
1	178334657	178335071	415	*	415	178335031	Promoter (<=1kb)	1	178332103	178334546	2444	2	ENSMUSG00000039630	-111	178335031	44	7.36697	2.4005	3.42643
1	182953138	182953497	360	*	360	182953429	Promoter (1-2kb)	1	182954788	182975692	20905	1	ENSMUSG00000079164	-1291	182953429	12	6.90806	4.46779	3.03816
1	185242833	185243105	273	*	273	185242967	Promoter (<=1kb)	1	185242907	185243038	132	1	ENSMUSG00000077571	0	185242967	10	5.80982	4.1183	2.35351
6	122707691	122708327	637	*	637	122708209	Promoter (<=1kb)	6	122707568	122714633	7066	1	ENSMUSG00000012396	123	122708209	85	9.42312	2.06823	5.07719
4	117377058	117377348	291	*	291	117377184	Promoter (1-2kb)	4	117271927	117375457	103531	2	ENSMUSG00000028677	-1601	117377184	33	6.33735	2.4995	2.65901
9	35100917	35101191	275	*	275	35100972	Promoter (1-2kb)	9	35054435	35099116	44682	2	ENSMUSG00000032038	-1801	35100972	11	6.86451	4.6124	3.00838
17	56613452	56613997	546	*	546	56613614	Promoter (<=1kb)	17	56613395	56614243	849	1	ENSMUSG00000057863	57	56613614	76	14.3174	2.72919	9.40924
9	104172001	104172297	297	*	297	104172174	Promoter (2-3kb)	9	104169199	104169811	613	2	ENSMUSG00000099773	-2190	104172174	10	4.38679	3.24757	1.36167
3	34663326	34663937	612	*	612	34663478	Promoter (<=1kb)	3	34663659	34664289	631	2	ENSMUSG00000105284	352	34663478	32	5.21717	2.25923	1.88249
19	46003009	46003295	287	*	287	46003202	Promoter (<=1kb)	19	46003478	46006173	2696	1	ENSMUSG00000074811	-183	46003202	13	6.97334	4.34004	3.0944
2	174294841	174295385	545	*	545	174295126	Promoter (<=1kb)	2	174295337	174295461	125	1	ENSMUSG00000098342	0	174295126	97	11.5573	2.15854	6.92903
11	105134429	105134912	484	*	484	105134780	Promoter (1-2kb)	11	105132460	105135656	3197	1	ENSMUSG00000020691	1969	105134780	10	5.24625	3.76844	1.90588
11	95309893	95310186	294	*	294	95310048	Promoter (<=1kb)	11	95281902	95310189	28288	2	ENSMUSG00000038909	3	95310048	69	15.0894	2.98645	10.1107
5	23434693	23435062	370	*	370	23434823	Promoter (<=1kb)	5	23434449	23504235	69787	1	ENSMUSG00000029004	244	23434823	73	7.46614	1.9721	3.50929
8	84615408	84615668	261	*	261	84615625	Promoter (1-2kb)	8	84611202	84617184	5983	2	ENSMUSG00000086067	1516	84615625	11	6.86451	4.6124	3.00838
12	105600127	105600392	266	*	266	105600137	Promoter (2-3kb)	12	105603085	105605339	2255	1	ENSMUSG00000041347	-2693	105600137	10	4.79668	3.4938	1.69394
11	48817123	48817756	634	*	634	48817266	Promoter (<=1kb)	11	48806404	48817353	10950	2	ENSMUSG00000040365	0	48817266	75	19.4904	3.4164	14.1607
19	6364818	6365074	257	*	257	6364925	Promoter (<=1kb)	19	6364557	6372619	8063	1	ENSMUSG00000024949	261	6364925	44	4.4292	1.86294	1.39878
4	147131669	147131924	256	*	256	147131860	Promoter (<=1kb)	4	147132038	147180579	48542	1	ENSMUSG00000067916	-114	147131860	33	5.95173	2.40634	2.37485
3	88576087	88576353	267	*	267	88576204	Promoter (<=1kb)	3	88575949	88579976	4028	1	ENSMUSG00000041355	138	88576204	70	16.1159	3.10087	11.0466
6	29129664	29130034	371	*	371	29129686	Promoter (1-2kb)	6	29125181	29131302	6122	2	ENSMUSG00000029701	1268	29129686	11	5.83148	3.97979	2.3729
1	113962959	113963254	296	*	296	113963208	Promoter (<=1kb)	1	113891385	113964134	72750	2	ENSMUSG00000097648	880	113963208	69	8.8821	2.18525	4.60916
2	152346721	152346973	253	*	253	152346863	Promoter (1-2kb)	2	152345669	152375324	29656	1	ENSMUSG00000068062	1052	152346863	33	7.36595	2.75405	3.42552
17	33953715	33954064	350	*	350	33953812	Promoter (<=1kb)	17	33952000	33954490	2491	2	ENSMUSG00000008668	426	33953812	53	16.2412	3.75834	11.1595
17	28149496	28149822	327	*	327	28149806	Promoter (2-3kb)	17	28152445	28171514	19070	1	ENSMUSG00000038677	-2623	28149806	14	4.66321	2.98183	1.58534
14	71858148	71858505	358	*	358	71858491	Promoter (1-2kb)	14	71856709	71920438	63730	1	ENSMUSG00000115304	1439	71858491	9	5.14225	3.84367	1.81774
2	180257549	180258300	752	*	752	180257737	Promoter (<=1kb)	2	180257536	180257611	76	1	ENSMUSG00000092827	13	180257737	63	10.2395	2.45539	5.77176
15	81871400	81872323	924	*	924	81872212	Promoter (<=1kb)	15	81872309	81915133	42825	1	ENSMUSG00000022477	0	81872212	81	21.9993	3.56256	16.4907
19	44136945	44137233	289	*	289	44137028	Promoter (1-2kb)	19	44108644	44135876	27233	2	ENSMUSG00000025200	-1069	44137028	16	7.06694	3.94561	3.17402
2	173766461	173766735	275	*	275	173766677	Promoter (1-2kb)	2	173768200	173778125	9926	1	ENSMUSG00000054455	-1465	173766677	12	5.40074	3.58838	2.0229
8	107058253	107058536	284	*	284	107058516	Promoter (1-2kb)	8	107056906	107058188	1283	1	ENSMUSG00000031917	1347	107058516	23	4.9189	2.49939	1.79886
11	120934746	120935214	469	*	469	120934963	Promoter (1-2kb)	11	120826529	120932872	106344	2	ENSMUSG00000048445	-1874	120934963	13	5.3037	3.41189	1.94285
3	34641991	34642721	731	*	731	34642389	Promoter (<=1kb)	3	34643264	34646096	2833	1	ENSMUSG00000104901	-543	34642389	20	9.23088	4.43441	4.90975
5	115559778	115560753	976	*	976	115559947	Promoter (<=1kb)	5	115559623	115561074	1452	1	ENSMUSG00000067274	155	115559947	54	18.9014	4.24021	13.6158
11	26386969	26387415	447	*	447	26387327	Promoter (<=1kb)	11	26387202	26422460	35259	1	ENSMUSG00000004018	0	26387327	41	4.23707	1.86797	1.32807
1	161248234	161248519	286	*	286	161248249	Promoter (2-3kb)	1	161241808	161250554	8747	2	ENSMUSG00000026701	2035	161248249	26	5.74661	2.61885	2.31233
2	180710798	180711209	412	*	412	180710904	Promoter (<=1kb)	2	180711687	180714739	3053	1	ENSMUSG00000027573	-478	180710904	70	9.24599	2.21647	4.9229
5	14243132	14243676	545	*	545	14243653	Promoter (<=1kb)	5	14242462	14245339	2878	1	ENSMUSG00000106310	670	14243653	9	5.14225	3.84367	1.81774
X	151049183	151049475	293	*	293	151049285	Promoter (2-3kb)	20	151047170	151089521	42352	1	ENSMUSG00000025265	2013	151049285	37	9.80122	3.17172	5.38585
4	106673271	106673536	266	*	266	106673365	Promoter (1-2kb)	4	106667644	106671683	4040	2	ENSMUSG00000025413	-1588	106673365	8	4.33971	3.4593	1.32807
4	135856698	135857158	461	*	461	135856956	Promoter (<=1kb)	4	135856132	135859231	3100	1	ENSMUSG00000028676	566	135856956	75	15.4509	2.88932	10.4389
4	83498740	83499140	401	*	401	83499003	Promoter (1-2kb)	4	83500499	83500761	263	2	ENSMUSG00000082416	1621	83499003	13	8.49355	5.24148	4.31523
X	16619249	16619577	329	*	329	16619399	Promoter (<=1kb)	20	16619698	16687818	68121	1	ENSMUSG00000025037	-121	16619399	14	8.28451	4.92561	4.13724
19	6594322	6594605	284	*	284	6594436	Promoter (1-2kb)	19	6592602	6593236	635	2	ENSMUSG00000084221	-1086	6594436	10	5.98495	4.22803	2.37485
3	157923895	157924349	455	*	455	157924116	Promoter (<=1kb)	3	157919700	157925051	5352	2	ENSMUSG00000028179	702	157924116	44	12.2027	3.37534	7.50288
9	65631300	65631581	282	*	282	65631396	Promoter (<=1kb)	9	65631086	65651635	20550	1	ENSMUSG00000032387	214	65631396	61	7.59281	2.12559	3.6121
17	35929247	35929566	320	*	320	35929474	Promoter (2-3kb)	17	35926494	35928329	1836	1	ENSMUSG00000039220	2753	35929474	23	8.68497	3.83894	4.47379
2	127587233	127587618	386	*	386	127587373	Promoter (<=1kb)	2	127587419	127596057	8639	1	ENSMUSG00000027374	0	127587373	44	6.79409	2.29361	3.00838
6	71935621	71935965	345	*	345	71935836	Promoter (<=1kb)	6	71935992	71941538	5547	1	ENSMUSG00000049553	-27	71935836	15	9.51554	5.44768	5.15339
4	132767647	132767918	272	*	272	132767745	Promoter (<=1kb)	4	132768332	132776710	8379	1	ENSMUSG00000028884	-414	132767745	43	5.58749	2.09006	2.17754
15	98811692	98811961	270	*	270	98811923	Promoter (1-2kb)	15	98813328	98814416	1089	1	ENSMUSG00000097414	-1367	98811923	13	7.77763	4.81146	3.70675
5	145128913	145129225	313	*	313	145129210	Promoter (1-2kb)	5	145127223	145128088	866	1	ENSMUSG00000029622	1690	145129210	15	4.14825	2.6609	1.32807
5	108072735	108073311	577	*	577	108073308	Promoter (<=1kb)	5	108072915	108081183	8269	1	ENSMUSG00000029267	0	108073308	42	4.65655	1.93296	1.58064
5	107900585	107901182	598	*	598	107901097	Promoter (<=1kb)	5	107900874	107904828	3955	1	ENSMUSG00000058558	0	107901097	50	7.65214	2.31745	3.66286
18	77732204	77732605	402	*	402	77732466	Promoter (<=1kb)	18	77729681	77733470	3790	2	ENSMUSG00000097666	865	77732466	24	9.36689	3.9989	5.02908
17	34122061	34122571	511	*	511	34122203	Promoter (<=1kb)	17	34112023	34122317	10295	2	ENSMUSG00000024335	0	34122203	92	13.0025	2.34423	8.21748
3	90277426	90278177	752	*	752	90277483	Promoter (<=1kb)	3	90278008	90278670	663	1	ENSMUSG00000042404	0	90277483	10	5.92708	4.19173	2.37485
7	126976514	126976989	476	*	476	126976639	Promoter (<=1kb)	7	126976588	126979651	3064	1	ENSMUSG00000030682	0	126976639	58	9.31285	2.41862	4.98148
12	18362613	18362878	266	*	266	18362869	Promoter (1-2kb)	12	18364462	18365470	1009	1	ENSMUSG00000113132	-1584	18362869	14	8.67659	5.15514	4.46867
7	45616831	45617139	309	*	309	45616886	Promoter (<=1kb)	7	45617289	45618633	1345	1	ENSMUSG00000008461	-150	45616886	18	6.46883	3.43234	2.76981
1	39521789	39522092	304	*	304	39521903	Promoter (2-3kb)	1	39519533	39519748	216	1	ENSMUSG00000104827	2256	39521903	21	9.82737	4.56485	5.40823
1	113965152	113965508	357	*	357	113965201	Promoter (1-2kb)	1	113891385	113964134	72750	2	ENSMUSG00000097648	-1018	113965201	59	7.39942	2.12664	3.45422
7	43343128	43343443	316	*	316	43343215	Promoter (1-2kb)	7	43344550	43344787	238	1	ENSMUSG00000108300	-1107	43343215	19	6.26718	3.25237	2.60479
7	127776684	127777300	617	*	617	127776814	Promoter (<=1kb)	7	127777149	127784074	6926	1	ENSMUSG00000042308	0	127776814	86	15.7243	2.70515	10.6874
X	7748303	7748576	274	*	274	7748495	Promoter (2-3kb)	20	7738513	7750897	12385	2	ENSMUSG00000031150	2321	7748495	10	4.54397	3.34149	1.48661
6	72900321	72900632	312	*	312	72900512	Promoter (<=1kb)	6	72841114	72899979	58866	2	ENSMUSG00000055239	-342	72900512	39	9.39255	2.98214	5.05113
7	45459458	45459754	297	*	297	45459517	Promoter (<=1kb)	7	45457965	45459463	1499	2	ENSMUSG00000050708	0	45459517	94	16.4149	2.64694	11.3211
5	114646006	114646329	324	*	324	114646234	Promoter (1-2kb)	5	114636132	114644899	8768	2	ENSMUSG00000014158	-1107	114646234	11	4.21755	3.03978	1.32807
8	73642243	73642620	378	*	378	73642463	Promoter (<=1kb)	8	73641396	73641505	110	2	ENSMUSG00000076199	-738	73642463	12	7.77809	4.99677	3.70675
11	101442430	101442839	410	*	410	101442595	Promoter (<=1kb)	11	101442438	101443934	1497	1	ENSMUSG00000063316	0	101442595	96	25.8653	3.58994	20.1153
4	115765020	115765418	399	*	399	115765314	Promoter (1-2kb)	4	115766468	115775188	8721	1	ENSMUSG00000034210	-1050	115765314	10	5.98495	4.22803	2.37485
4	59215062	59215365	304	*	304	59215242	Promoter (2-3kb)	4	59212656	59214293	1638	1	ENSMUSG00000028381	2406	59215242	10	5.23366	3.76069	1.89496
7	46055073	46055453	381	*	381	46055141	Promoter (<=1kb)	7	46054160	46057183	3024	1	ENSMUSG00000030835	913	46055141	9	5.11796	3.82821	1.81774
2	144270059	144270385	327	*	327	144270298	Promoter (<=1kb)	2	144250123	144270572	20450	2	ENSMUSG00000027423	187	144270298	59	12.5385	2.88277	7.80235
8	22411466	22411797	332	*	332	22411560	Promoter (<=1kb)	8	22411398	22426196	14799	1	ENSMUSG00000031533	68	22411560	27	7.40645	3.07142	3.46027
18	34931184	34931452	269	*	269	34931292	Promoter (<=1kb)	18	34931834	34931941	108	2	ENSMUSG00000024360	489	34931292	54	4.62761	1.78344	1.55716
19	42201546	42201830	285	*	285	42201685	Promoter (<=1kb)	19	42197971	42202252	4282	2	ENSMUSG00000018822	422	42201685	12	7.77809	4.99677	3.70675
10	128035649	128035989	341	*	341	128035746	Promoter (<=1kb)	10	128035635	128048637	13003	1	ENSMUSG00000061315	14	128035746	127	22.6705	2.7331	17.1124
17	43504528	43504792	265	*	265	43504549	Promoter (1-2kb)	17	43474324	43502812	28489	2	ENSMUSG00000023914	-1716	43504549	10	5.98495	4.22803	2.37485
8	57511942	57512244	303	*	303	57512078	Promoter (<=1kb)	8	57511974	57513209	1236	1	ENSMUSG00000054717	0	57512078	129	31.0942	3.3577	25.0519
X	103615807	103616175	369	*	369	103615986	Promoter (<=1kb)	20	103569568	103616863	47296	2	ENSMUSG00000086370	688	103615986	10	4.79668	3.4938	1.69394
X	7728629	7729124	496	*	496	7728815	Promoter (<=1kb)	20	7728439	7731064	2626	1	ENSMUSG00000031149	190	7728815	35	8.96937	3.06587	4.68583
3	95106495	95106768	274	*	274	95106623	Promoter (<=1kb)	3	95058569	95106779	48211	2	ENSMUSG00000028126	11	95106623	73	9.26431	2.18015	4.93945
3	95659761	95660366	606	*	606	95660066	Promoter (<=1kb)	3	95658857	95660823	1967	1	ENSMUSG00000038612	904	95660066	80	8.82253	2.05411	4.56013
4	108587018	108587308	291	*	291	108587116	Promoter (<=1kb)	4	108588022	108588780	759	1	ENSMUSG00000028587	-714	108587116	17	10.6158	5.66456	6.10271
5	34542191	34542547	357	*	357	34542286	Promoter (<=1kb)	5	34543365	34552746	9382	1	ENSMUSG00000054520	-818	34542286	15	10.7003	6.14987	6.16882
5	124483001	124483512	512	*	512	124483246	Promoter (<=1kb)	5	124483134	124491124	7991	1	ENSMUSG00000029402	0	124483246	79	6.1821	1.7808	2.53018
9	78175641	78176144	504	*	504	78175757	Promoter (<=1kb)	9	78175914	78178879	2966	1	ENSMUSG00000097574	0	78175757	55	16.6848	3.74426	11.5705
7	97371680	97371934	255	*	255	97371790	Promoter (<=1kb)	7	97371606	97392185	20580	1	ENSMUSG00000035704	74	97371790	77	21.7686	3.66356	16.2768
8	72160530	72160782	253	*	253	72160693	Promoter (<=1kb)	8	72147601	72160855	13255	2	ENSMUSG00000087502	73	72160693	72	7.04865	1.93316	3.15812
10	68137093	68137375	283	*	283	68137266	Promoter (<=1kb)	10	68096454	68136626	40173	2	ENSMUSG00000019947	-467	68137266	78	14.6571	2.73076	9.71762
10	84309049	84309456	408	*	408	84309301	Promoter (<=1kb)	10	84308886	84309344	459	1	ENSMUSG00000111875	163	84309301	12	7.77809	4.99677	3.70675
7	44210331	44210662	332	*	332	44210350	Promoter (2-3kb)	7	44207435	44211754	4320	1	ENSMUSG00000066513	2896	44210350	10	5.98495	4.22803	2.37485
7	78819736	78820193	458	*	458	78820115	Promoter (1-2kb)	7	78818285	78820663	2379	1	ENSMUSG00000108603	1451	78820115	14	9.69795	5.7655	5.29528
13	47105267	47105606	340	*	340	47105498	Promoter (<=1kb)	13	47098155	47105830	7676	2	ENSMUSG00000021377	224	47105498	33	6.1235	2.4477	2.48537
X	13281052	13281368	317	*	317	13281160	Promoter (<=1kb)	20	13281032	13287872	6841	1	ENSMUSG00000000787	20	13281160	58	11.2524	2.71038	6.6591
3	96263589	96264002	414	*	414	96263861	Promoter (<=1kb)	3	96263785	96265386	1602	1	ENSMUSG00000103940	0	96263861	88	10.0722	2.10414	5.62368
7	5197194	5197484	291	*	291	5197317	Promoter (<=1kb)	7	5194916	5196747	1832	2	ENSMUSG00000091874	-447	5197317	11	6.86451	4.6124	3.00838
7	16916717	16917094	378	*	378	16916764	Promoter (<=1kb)	7	16915401	16917165	1765	2	ENSMUSG00000019370	71	16916764	14	6.42014	3.88141	2.72993
16	22230329	22230656	328	*	328	22230403	Promoter (<=1kb)	16	22230391	22230919	529	1	ENSMUSG00000043870	0	22230403	12	7.77809	4.99677	3.70675
8	84934883	84935299	417	*	417	84935295	Promoter (2-3kb)	8	84934924	84937344	2421	2	ENSMUSG00000053693	2045	84935295	10	4.38679	3.24757	1.36167
1	34487673	34487959	287	*	287	34487693	Promoter (1-2kb)	1	34480982	34485933	4952	2	ENSMUSG00000101223	-1740	34487693	11	6.67121	4.49269	2.92993
X	94212709	94213183	475	*	475	94212776	Promoter (<=1kb)	20	94188707	94212709	24003	2	ENSMUSG00000035150	0	94212776	53	12.9015	3.13359	8.12575
11	120605888	120606212	325	*	325	120606211	Promoter (1-2kb)	11	120603944	120605492	1549	1	ENSMUSG00000025135	1944	120606211	17	6.28917	3.45428	2.62412
7	34436929	34437280	352	*	352	34437085	Promoter (<=1kb)	7	34438137	34520885	82749	1	ENSMUSG00000085124	-857	34437085	12	7.77809	4.99677	3.70675
12	80945576	80945913	338	*	338	80945682	Promoter (<=1kb)	12	80945579	80946970	1392	1	ENSMUSG00000021134	0	80945682	92	28.3765	4.00854	22.4788
11	33162470	33162762	293	*	293	33162515	Promoter (<=1kb)	11	33152510	33163072	10563	2	ENSMUSG00000057113	310	33162515	57	4.7325	1.77104	1.64342
3	108911506	108912018	513	*	513	108911596	Promoter (<=1kb)	3	108902805	108911696	8892	2	ENSMUSG00000027881	0	108911596	51	11.5624	2.96416	6.9336
1	134472618	134472904	287	*	287	134472823	Promoter (2-3kb)	1	134475280	134485924	10645	1	ENSMUSG00000026455	-2376	134472823	13	7.90419	4.88683	3.8153
11	98754426	98754733	308	*	308	98754550	Promoter (<=1kb)	11	98753586	98768403	14818	1	ENSMUSG00000058756	840	98754550	29	8.25914	3.20683	4.11687
13	63563467	63564166	700	*	700	63564028	Promoter (<=1kb)	13	63508330	63563815	55486	2	ENSMUSG00000021466	0	63564028	98	7.78104	1.81744	3.70903
17	23601984	23602282	299	*	299	23602027	Promoter (1-2kb)	17	23600941	23609701	8761	1	ENSMUSG00000023902	1043	23602027	60	4.83903	1.76002	1.72951
8	9608055	9608418	364	*	364	9608098	Promoter (2-3kb)	8	9603823	9605882	2060	2	ENSMUSG00000109529	-2173	9608098	9	4.49813	3.43676	1.44591
8	111033927	111034478	552	*	552	111034083	Promoter (<=1kb)	8	111033916	111046743	12828	1	ENSMUSG00000031960	11	111034083	85	9.18929	2.04475	4.87534
8	119911457	119912171	715	*	715	119911993	Promoter (<=1kb)	8	119910857	119951934	41078	1	ENSMUSG00000031826	600	119911993	52	12.0716	3.02116	7.38712
1	75183760	75184107	348	*	348	75184043	Promoter (1-2kb)	1	75171731	75185146	13416	2	ENSMUSG00000099519	1039	75184043	13	7.77763	4.81146	3.70675
16	4047206	4047530	325	*	325	4047455	Promoter (2-3kb)	16	4040140	4044698	4559	2	ENSMUSG00000005981	-2508	4047455	12	6.71945	4.35489	2.97102
13	47097144	47097435	292	*	292	47097403	Promoter (<=1kb)	13	47085932	47098337	12406	2	ENSMUSG00000021377	902	47097403	15	5.11398	3.10633	1.81774
8	84833517	84833779	263	*	263	84833642	Promoter (1-2kb)	8	84831522	84835482	3961	1	ENSMUSG00000033751	1995	84833642	33	8.15974	2.95723	4.03327
2	85342126	85342462	337	*	337	85342330	Promoter (2-3kb)	2	85330779	85339315	8537	2	ENSMUSG00000075223	-2811	85342330	12	7.77809	4.99677	3.70675
11	103639857	103640164	308	*	308	103640116	Promoter (<=1kb)	11	103631073	103638890	7818	2	ENSMUSG00000020945	-967	103640116	11	6.67121	4.49269	2.92993
10	128083321	128083664	344	*	344	128083451	Promoter (<=1kb)	10	128083306	128084086	781	1	ENSMUSG00000025393	15	128083451	90	15.7659	2.64381	10.7258
11	73848658	73849055	398	*	398	73848992	Promoter (<=1kb)	11	73847185	73848123	939	2	ENSMUSG00000094488	-535	73848992	10	5.98495	4.22803	2.37485
11	62550708	62550960	253	*	253	62550864	Promoter (<=1kb)	11	62550047	62551041	995	2	ENSMUSG00000087120	81	62550864	95	12.6173	2.27451	7.87385
10	96596918	96597198	281	*	281	96597076	Promoter (1-2kb)	10	96519157	96595731	76575	2	ENSMUSG00000112354	-1187	96597076	12	7.77809	4.99677	3.70675
5	146183205	146183535	331	*	331	146183373	Promoter (<=1kb)	5	146182450	146184295	1846	2	ENSMUSG00000095040	760	146183373	18	12.9564	6.77438	8.17603
12	69126805	69127087	283	*	283	69127055	Promoter (2-3kb)	12	69129836	69145076	15241	1	ENSMUSG00000113158	-2749	69127055	11	6.67121	4.49269	2.92993
1	21354797	21355136	340	*	340	21354820	Promoter (<=1kb)	1	21354005	21355116	1112	1	ENSMUSG00000086194	792	21354820	9	5.14225	3.84367	1.81774
4	81288922	81289280	359	*	359	81289263	Promoter (<=1kb)	4	81284577	81288071	3495	2	ENSMUSG00000028402	-851	81289263	14	5.25398	3.27459	1.9113
7	25717612	25718014	403	*	403	25717949	Promoter (<=1kb)	7	25715904	25718991	3088	2	ENSMUSG00000002608	977	25717949	15	6.16069	3.61755	2.51479
1	178448402	178448806	405	*	405	178448678	Promoter (<=1kb)	1	178448784	178481471	32688	1	ENSMUSG00000026495	0	178448678	19	6.44465	3.32612	2.7503
5	130255065	130255414	350	*	350	130255319	Promoter (<=1kb)	5	130246405	130255405	9001	2	ENSMUSG00000025337	0	130255319	57	5.59525	1.89539	2.18416
5	123907619	123908428	810	*	810	123907807	Promoter (<=1kb)	5	123907489	123927133	19645	1	ENSMUSG00000023106	130	123907807	30	11.1408	4.03435	6.56099
1	55130638	55130938	301	*	301	55130674	Promoter (<=1kb)	1	55131231	55153938	22708	1	ENSMUSG00000025979	-293	55130674	58	6.00854	1.94322	2.39444
4	129189925	129190327	403	*	403	129190082	Promoter (<=1kb)	4	129189902	129197441	7540	1	ENSMUSG00000028811	23	129190082	94	21.6407	3.17891	16.1553
X	152233453	152233713	261	*	261	152233713	Promoter (<=1kb)	20	152233272	152273772	40501	1	ENSMUSG00000025332	181	152233713	37	4.87017	2.06228	1.75654
7	141448967	141449693	727	*	727	141449357	Promoter (<=1kb)	7	141448803	141448939	137	1	ENSMUSG00000064666	164	141449357	33	8.6413	3.08361	4.44052
3	144570526	144570855	330	*	330	144570622	Promoter (<=1kb)	3	144570693	144597661	26969	1	ENSMUSG00000037072	0	144570622	38	4.15139	1.89554	1.32807
17	52151872	52152168	297	*	297	52152047	Promoter (2-3kb)	17	52149289	52163048	13760	1	ENSMUSG00000100150	2583	52152047	12	7.77809	4.99677	3.70675
7	12897936	12898194	259	*	259	12898115	Promoter (<=1kb)	7	12897867	12908243	10377	1	ENSMUSG00000054715	69	12898115	31	5.77719	2.42894	2.33575
5	119596535	119596800	266	*	266	119596608	Promoter (1-2kb)	5	119595831	119598204	2374	2	ENSMUSG00000106991	1404	119596608	10	5.98495	4.22803	2.37485
2	5861402	5861744	343	*	343	5861488	Promoter (1-2kb)	2	5862081	5862923	843	2	ENSMUSG00000056718	1179	5861488	9	4.98523	3.74391	1.81774
3	90213262	90213644	383	*	383	90213474	Promoter (<=1kb)	3	90212522	90213301	780	2	ENSMUSG00000090733	0	90213474	55	6.63513	2.07255	2.90722
7	35537276	35537690	415	*	415	35537564	Promoter (<=1kb)	7	35469098	35537537	68440	2	ENSMUSG00000030491	0	35537564	30	16.7606	6.12872	11.6414
17	33823929	33824808	880	*	880	33824391	Promoter (<=1kb)	17	33824591	33838316	13726	1	ENSMUSG00000041881	0	33824391	67	13.4784	2.81511	8.64638
4	94600628	94600924	297	*	297	94600825	Promoter (1-2kb)	4	94599385	94599795	411	1	ENSMUSG00000063314	1243	94600825	18	6.14272	3.29044	2.49973
2	75659854	75660561	708	*	708	75660376	Promoter (<=1kb)	2	75659318	75665286	5969	1	ENSMUSG00000059005	536	75660376	50	4.33661	1.77757	1.32807
5	108065760	108066185	426	*	426	108065893	Promoter (<=1kb)	5	108065757	108087956	22200	1	ENSMUSG00000029267	3	108065893	75	14.2436	2.74012	9.34178
10	107062180	107062440	261	*	261	107062302	Promoter (<=1kb)	10	107061044	107061983	940	2	ENSMUSG00000112863	-197	107062302	8	4.33971	3.4593	1.32807
4	52439064	52439488	425	*	425	52439377	Promoter (<=1kb)	4	52439243	52488260	49018	1	ENSMUSG00000028312	0	52439377	44	5.31461	2.02287	1.95236
7	31504397	31504662	266	*	266	31504603	Promoter (2-3kb)	7	31507441	31507834	394	1	ENSMUSG00000101065	-2779	31504603	12	7.77809	4.99677	3.70675
7	43177845	43178173	329	*	329	43177971	Promoter (<=1kb)	7	43177623	43189502	11880	1	ENSMUSG00000064194	222	43177971	74	11.6903	2.45093	7.04782
8	10973274	10973568	295	*	295	10973557	Promoter (2-3kb)	8	10962957	10970814	7858	2	ENSMUSG00000109508	-2460	10973557	9	5.14225	3.84367	1.81774
13	64369889	64370237	349	*	349	64370030	Promoter (<=1kb)	13	64363214	64370306	7093	2	ENSMUSG00000021477	69	64370030	36	5.44901	2.20827	2.06544
8	70866162	70866502	341	*	341	70866245	Promoter (2-3kb)	8	70843906	70863258	19353	2	ENSMUSG00000002908	-2904	70866245	43	4.3311	1.85827	1.32807
11	117482673	117482997	325	*	325	117482860	Promoter (<=1kb)	11	117479875	117482597	2723	2	ENSMUSG00000110653	-76	117482860	19	9.22455	4.57798	4.90377
6	96164648	96164950	303	*	303	96164727	Promoter (1-2kb)	6	96164497	96166243	1747	2	ENSMUSG00000072878	1293	96164727	14	9.69795	5.7655	5.29528
8	127305026	127305483	458	*	458	127305112	Promoter (<=1kb)	8	127306310	127402059	95750	1	ENSMUSG00000025812	-827	127305112	10	5.98495	4.22803	2.37485
8	120667265	120667549	285	*	285	120667293	Promoter (<=1kb)	8	120658024	120667763	9740	2	ENSMUSG00000031819	214	120667293	57	7.60045	2.18518	3.61775
8	48268582	48268931	350	*	350	48268636	Promoter (2-3kb)	8	48270248	48270985	738	2	ENSMUSG00000110480	2054	48268636	13	8.72327	5.38113	4.47379
2	164803930	164804688	759	*	759	164804567	Promoter (<=1kb)	2	164799558	164804822	5265	2	ENSMUSG00000017307	134	164804567	36	6.72999	2.49234	2.98002
8	25454110	25454441	332	*	332	25454259	Promoter (<=1kb)	8	25454273	25454704	432	1	ENSMUSG00000074412	0	25454259	20	11.0675	5.31962	6.49605
1	156061905	156062197	293	*	293	156062076	Promoter (1-2kb)	1	156063213	156064842	1630	1	ENSMUSG00000050565	-1016	156062076	12	5.46463	3.62449	2.07906
1	155528064	155528345	282	*	282	155528281	Promoter (<=1kb)	1	155525012	155527143	2132	2	ENSMUSG00000073535	-921	155528281	9	5.14225	3.84367	1.81774
4	123487886	123488301	416	*	416	123487994	Promoter (1-2kb)	4	123490231	123490336	106	1	ENSMUSG00000089588	-1930	123487994	13	6.12858	3.86115	2.48807
7	28961592	28961892	301	*	301	28961823	Promoter (<=1kb)	7	28898620	28962223	63604	2	ENSMUSG00000054808	331	28961823	46	10.0165	2.84565	5.57522
17	56303766	56304082	317	*	317	56303829	Promoter (<=1kb)	17	56304313	56323486	19174	1	ENSMUSG00000001228	-231	56303829	81	7.50383	1.90636	3.54105
1	119874872	119875166	295	*	295	119874969	Promoter (<=1kb)	1	119874781	119875010	230	1	ENSMUSG00000100042	91	119874969	12	6.04285	3.95626	2.42233
16	38088450	38088737	288	*	288	38088663	Promoter (<=1kb)	16	38089001	38246084	157084	1	ENSMUSG00000022812	-264	38088663	25	5.27661	2.52185	1.9211
11	69580851	69581751	901	*	901	69581316	Promoter (<=1kb)	11	69580405	69591873	11469	1	ENSMUSG00000059552	446	69581316	91	15.8225	2.63399	10.7779
6	100145437	100145904	468	*	468	100145759	Promoter (1-2kb)	6	100143423	100143814	392	2	ENSMUSG00000107558	-1623	100145759	14	9.6378	5.72913	5.25975
7	29212861	29213349	489	*	489	29213198	Promoter (<=1kb)	7	29185316	29213982	28667	2	ENSMUSG00000049676	633	29213198	15	6.29422	3.68493	2.62774
X	7722411	7722721	311	*	311	7722520	Promoter (<=1kb)	20	7722733	7726332	3600	1	ENSMUSG00000039382	-12	7722520	42	10.0104	2.99276	5.57029
3	95746521	95746843	323	*	323	95746614	Promoter (1-2kb)	3	95745785	95748532	2748	2	ENSMUSG00000028107	1689	95746614	12	5.88407	3.86429	2.37485
2	156064192	156064631	440	*	440	156064375	Promoter (<=1kb)	2	156065175	156069501	4327	1	ENSMUSG00000038180	-544	156064375	16	11.7286	6.53423	7.07894
13	63564825	63565334	510	*	510	63565119	Promoter (<=1kb)	13	63543176	63565274	22099	2	ENSMUSG00000021466	0	63565119	103	22.7649	3.1077	17.1995
2	180172836	180173231	396	*	396	180172912	Promoter (<=1kb)	2	180172154	180176284	4131	1	ENSMUSG00000039041	682	180172912	40	9.99847	3.07531	5.56
6	126719747	126720038	292	*	292	126719828	Promoter (1-2kb)	6	126718684	126741601	22918	1	ENSMUSG00000097596	1063	126719828	13	8.49355	5.24148	4.31523
17	35506064	35506882	819	*	819	35506343	Promoter (<=1kb)	17	35506018	35510772	4755	1	ENSMUSG00000024406	46	35506343	96	10.8413	2.10334	6.29501
18	38603595	38604034	440	*	440	38603691	Promoter (1-2kb)	18	38601603	38789045	187443	1	ENSMUSG00000036452	1992	38603691	45	9.74015	2.82594	5.33137
9	119984380	119984646	267	*	267	119984422	Promoter (<=1kb)	9	119971163	119984443	13281	2	ENSMUSG00000032515	0	119984422	64	6.92478	1.99936	3.05245
10	83587284	83587631	348	*	348	83587555	Promoter (1-2kb)	10	83585793	83591723	5931	1	ENSMUSG00000034560	1491	83587555	12	5.80116	3.81652	2.35351
8	70254032	70254363	332	*	332	70254071	Promoter (1-2kb)	8	70252064	70279915	27852	1	ENSMUSG00000036054	1968	70254071	16	5.98884	3.42031	2.37826
11	117744042	117744295	254	*	254	117744219	Promoter (1-2kb)	11	117742501	117749301	6801	1	ENSMUSG00000025571	1541	117744219	15	8.24618	4.72374	4.10549
19	9994443	9994736	294	*	294	9994616	Promoter (1-2kb)	19	9990548	9992915	2368	2	ENSMUSG00000037418	-1528	9994616	11	6.86451	4.6124	3.00838
5	140260667	140261014	348	*	348	140260811	Promoter (1-2kb)	5	140166983	140262565	95583	2	ENSMUSG00000029554	1551	140260811	10	5.98495	4.22803	2.37485
8	85035385	85036060	676	*	676	85035416	Promoter (<=1kb)	8	85036915	85057580	20666	1	ENSMUSG00000031691	-855	85035416	52	5.42247	1.92746	2.04182
7	127449500	127449754	255	*	255	127449544	Promoter (<=1kb)	7	127442136	127449158	7023	2	ENSMUSG00000048921	-342	127449544	29	5.07158	2.31284	1.81774
6	122780468	122780736	269	*	269	122780656	Promoter (<=1kb)	6	122737278	122779957	42680	2	ENSMUSG00000003153	-511	122780656	34	6.03998	2.39615	2.42044
7	25076551	25076855	305	*	305	25076664	Promoter (<=1kb)	7	25077205	25083492	6288	1	ENSMUSG00000045252	-350	25076664	62	9.98903	2.43937	5.55138
8	70631157	70631421	265	*	265	70631252	Promoter (<=1kb)	8	70629393	70632095	2703	2	ENSMUSG00000038508	674	70631252	71	5.78659	1.79331	2.34401
15	85567646	85567936	291	*	291	85567733	Promoter (<=1kb)	15	85559011	85567022	8012	2	ENSMUSG00000022382	-624	85567733	16	7.29161	4.05895	3.36228
14	52235114	52235424	311	*	311	52235344	Promoter (2-3kb)	14	52198151	52237572	39422	2	ENSMUSG00000053754	2148	52235344	11	6.86451	4.6124	3.00838
7	143599726	143600018	293	*	293	143599925	Promoter (<=1kb)	7	143592424	143600031	7608	2	ENSMUSG00000010755	13	143599925	57	5.29404	1.85204	1.93575
19	4809246	4810143	898	*	898	4809907	Promoter (1-2kb)	19	4785153	4811212	26060	2	ENSMUSG00000096370	1069	4809907	56	6.03223	1.9703	2.41518
11	60796364	60797218	855	*	855	60796951	Promoter (<=1kb)	11	60792949	60797853	4905	2	ENSMUSG00000020534	635	60796951	14	7.15469	4.28266	3.24863
9	44378939	44379240	302	*	302	44379177	Promoter (<=1kb)	9	44378633	44379450	818	2	ENSMUSG00000111088	210	44379177	45	5.91167	2.11318	2.37485
3	147407510	147408052	543	*	543	147408036	Promoter (1-2kb)	3	147404519	147409076	4558	2	ENSMUSG00000103302	1024	147408036	12	7.1855	4.6351	3.27093
6	134898112	134898580	469	*	469	134898532	Promoter (<=1kb)	6	134887651	134898578	10928	2	ENSMUSG00000032641	0	134898532	66	6.06287	1.86878	2.43917
1	191056564	191056883	320	*	320	191056794	Promoter (1-2kb)	1	191054957	191058846	3890	2	ENSMUSG00000026632	1963	191056794	8	4.33971	3.4593	1.32807
5	140749366	140749664	299	*	299	140749501	Promoter (<=1kb)	5	140749283	140761439	12157	1	ENSMUSG00000050022	83	140749501	23	10.382	4.53098	5.89709
4	15148377	15149034	658	*	658	15148900	Promoter (<=1kb)	4	15110962	15148961	38000	2	ENSMUSG00000040536	0	15148900	12	6.90806	4.46779	3.03816
7	45053606	45054089	484	*	484	45053844	Promoter (<=1kb)	7	45027563	45052881	25319	2	ENSMUSG00000046574	-725	45053844	68	7.31383	2.00464	3.38191
11	69758466	69758955	490	*	490	69758863	Promoter (<=1kb)	11	69733997	69758637	24641	2	ENSMUSG00000005198	0	69758863	54	8.96012	2.44615	4.67787
7	3217239	3217500	262	*	262	3217307	Promoter (1-2kb)	7	3218626	3218708	83	1	ENSMUSG00000077815	-1126	3217307	73	11.8386	2.485	7.17759
19	8713178	8713812	635	*	635	8713590	Promoter (<=1kb)	19	8709308	8713355	4048	2	ENSMUSG00000010095	0	8713590	107	23.1976	3.07375	17.6065
8	120045084	120045421	338	*	338	120045217	Promoter (<=1kb)	8	120036194	120045287	9094	2	ENSMUSG00000089776	0	120045217	9	5.14225	3.84367	1.81774
7	19331860	19332132	273	*	273	19331943	Promoter (<=1kb)	7	19333129	19337655	4527	1	ENSMUSG00000109366	-997	19331943	13	8.66754	5.34719	4.46296
19	41958133	41958434	302	*	302	41958137	Promoter (2-3kb)	19	41954457	41955167	711	2	ENSMUSG00000025159	-2966	41958137	12	4.99893	3.36389	1.81774
9	89824945	89825200	256	*	256	89824991	Promoter (1-2kb)	9	89826519	89864028	37510	1	ENSMUSG00000098627	-1319	89824991	10	5.98495	4.22803	2.37485
4	109003021	109003316	296	*	296	109003296	Promoter (2-3kb)	4	109000770	109061161	60392	1	ENSMUSG00000053510	2251	109003296	17	4.93236	2.85725	1.80982
2	26910805	26911879	1075	*	1075	26910994	Promoter (<=1kb)	2	26910817	26913057	2241	1	ENSMUSG00000062647	0	26910994	128	45.7643	4.71691	39.149
10	96960641	96960905	265	*	265	96960888	Promoter (1-2kb)	10	96903158	96958871	55714	2	ENSMUSG00000112488	-1770	96960888	10	5.98495	4.22803	2.37485
5	110768477	110768751	275	*	275	110768496	Promoter (1-2kb)	5	110738070	110770155	32086	2	ENSMUSG00000029505	1404	110768496	23	5.87732	2.81706	2.37485
8	79696811	79697074	264	*	264	79697016	Promoter (2-3kb)	8	79692799	79699413	6615	2	ENSMUSG00000058355	2339	79697016	13	6.43324	4.03177	2.74168
8	45124484	45124782	299	*	299	45124593	Promoter (1-2kb)	8	45122651	45196360	73710	1	ENSMUSG00000110260	1833	45124593	8	4.33971	3.4593	1.32807
5	113549419	113549732	314	*	314	113549539	Promoter (<=1kb)	5	113549985	113556509	6525	1	ENSMUSG00000063430	-253	113549539	20	12.4162	6.01639	7.69387
X	152016579	152016840	262	*	262	152016777	Promoter (<=1kb)	20	152016428	152062694	46267	1	ENSMUSG00000041133	151	152016777	29	6.79227	2.78105	3.00838
7	141614139	141614535	397	*	397	141614471	Promoter (<=1kb)	7	141610066	141613747	3682	2	ENSMUSG00000097170	-392	141614471	13	7.1158	4.42251	3.21594
19	51795167	51795533	367	*	367	51795378	Promoter (2-3kb)	19	51792226	51792602	377	1	ENSMUSG00000097719	2941	51795378	10	5.98495	4.22803	2.37485
12	31320938	31321196	259	*	259	31320992	Promoter (2-3kb)	12	31323521	31324454	934	1	ENSMUSG00000002900	-2325	31320992	9	5.14225	3.84367	1.81774
2	150949980	150950250	271	*	271	150950002	Promoter (2-3kb)	2	150937554	150952792	15239	2	ENSMUSG00000068115	2542	150950002	17	4.17717	2.54389	1.32807
4	134532763	134533111	349	*	349	134532891	Promoter (1-2kb)	4	134529249	134535044	5796	2	ENSMUSG00000046671	1933	134532891	19	8.44244	4.20721	4.27562
17	34030251	34030741	491	*	491	34030730	Promoter (<=1kb)	17	34029846	34031028	1183	2	ENSMUSG00000024327	287	34030730	26	4.32509	2.20423	1.32807
1	133660513	133660832	320	*	320	133660669	Promoter (<=1kb)	1	133655879	133660885	5007	2	ENSMUSG00000102049	53	133660669	54	9.46752	2.52662	5.11173
8	70043099	70043439	341	*	341	70043269	Promoter (<=1kb)	8	70043049	70058319	15271	1	ENSMUSG00000011306	50	70043269	57	15.3428	3.41146	10.3413
12	112728402	112728806	405	*	405	112728560	Promoter (2-3kb)	12	112731214	112732536	1323	1	ENSMUSG00000072825	-2408	112728560	10	4.51356	3.32327	1.45966
14	55671845	55672104	260	*	260	55672004	Promoter (<=1kb)	14	55671941	55674067	2127	1	ENSMUSG00000002326	0	55672004	34	7.97772	2.86425	3.87694
8	106236614	106236881	268	*	268	106236881	Promoter (<=1kb)	8	106237761	106244723	6963	1	ENSMUSG00000060098	-880	106236881	11	4.69333	3.30956	1.60961
8	111033157	111033619	463	*	463	111033370	Promoter (<=1kb)	8	111033144	111036950	3807	1	ENSMUSG00000031960	13	111033370	83	15.602	2.74504	10.5779
2	121451092	121451491	400	*	400	121451223	Promoter (<=1kb)	2	121450670	121450770	101	2	ENSMUSG00000080374	-322	121451223	27	6.00857	2.6503	2.39444
5	115233416	115234029	614	*	614	115233789	Promoter (1-2kb)	5	115235836	115240991	5156	1	ENSMUSG00000060152	-1807	115233789	34	7.75731	2.80937	3.70675
7	19281988	19282342	355	*	355	19282025	Promoter (<=1kb)	7	19282624	19296160	13537	1	ENSMUSG00000030401	-282	19282025	21	5.41875	2.77682	2.03847
15	34442810	34443179	370	*	370	34442987	Promoter (<=1kb)	15	34440505	34442908	2404	2	ENSMUSG00000058600	0	34442987	54	9.46752	2.52662	5.11173
17	37566586	37566848	263	*	263	37566800	Promoter (<=1kb)	17	37561668	37567094	5427	2	ENSMUSG00000051611	246	37566800	10	5.98495	4.22803	2.37485
6	14459969	14460245	277	*	277	14460164	Promoter (2-3kb)	6	14457045	14457150	106	2	ENSMUSG00000077334	-2819	14460164	9	5.14225	3.84367	1.81774
11	83472098	83472846	749	*	749	83472773	Promoter (<=1kb)	11	83473086	83489213	16128	1	ENSMUSG00000020680	-240	83472773	41	6.21546	2.25021	2.5591
5	118744429	118744846	418	*	418	118744586	Promoter (2-3kb)	5	118747319	118763916	16598	1	ENSMUSG00000018076	-2473	118744586	14	7.99216	4.75648	3.88959
1	87144389	87144679	291	*	291	87144535	Promoter (2-3kb)	1	87142874	87146983	4110	2	ENSMUSG00000099839	2304	87144535	9	5.14225	3.84367	1.81774
11	69920171	69920442	272	*	272	69920291	Promoter (<=1kb)	11	69916720	69920630	3911	2	ENSMUSG00000078812	188	69920291	75	14.438	2.7639	9.51993
6	57311739	57311997	259	*	259	57311982	Promoter (<=1kb)	6	57312939	57313827	889	1	ENSMUSG00000093621	-942	57311982	13	8.72327	5.38113	4.47379
13	47103514	47103880	367	*	367	47103549	Promoter (1-2kb)	13	47098155	47105830	7676	2	ENSMUSG00000021377	1950	47103549	16	4.44044	2.71925	1.40849
5	120889828	120890143	316	*	316	120889907	Promoter (2-3kb)	5	120876722	120887613	10892	2	ENSMUSG00000066861	-2215	120889907	25	8.94613	3.74131	4.66543
5	76233987	76234270	284	*	284	76234154	Promoter (<=1kb)	5	76232612	76233070	459	2	ENSMUSG00000106831	-917	76234154	8	4.33971	3.4593	1.32807
5	33019476	33020038	563	*	563	33019671	Promoter (<=1kb)	5	33019761	33026976	7216	1	ENSMUSG00000018965	0	33019671	48	7.1677	2.27595	3.25768
X	7713561	7713941	381	*	381	7713740	Promoter (<=1kb)	20	7714333	7722100	7768	1	ENSMUSG00000039382	-392	7713740	24	13.4825	5.75771	8.65014
10	80233481	80233826	346	*	346	80233664	Promoter (<=1kb)	10	80234194	80243903	9710	1	ENSMUSG00000020156	-368	80233664	21	9.28371	4.32168	4.95607
8	85299615	85300572	958	*	958	85299742	Promoter (<=1kb)	8	85260392	85299802	39411	2	ENSMUSG00000031696	0	85299742	96	23.6995	3.35296	18.0721
2	48949670	48949974	305	*	305	48949838	Promoter (<=1kb)	2	48949962	49021440	71479	1	ENSMUSG00000036792	0	48949838	41	7.32889	2.47148	3.39572
4	134088443	134088753	311	*	311	134088498	Promoter (2-3kb)	4	134090815	134092386	1572	1	ENSMUSG00000012123	-2062	134088498	9	5.14225	3.84367	1.81774
2	10373288	10373620	333	*	333	10373465	Promoter (<=1kb)	2	10339283	10374041	34759	2	ENSMUSG00000086748	421	10373465	26	10.7802	4.31881	6.2395
7	126502649	126502901	253	*	253	126502774	Promoter (<=1kb)	7	126491715	126502414	10700	2	ENSMUSG00000032637	-235	126502774	80	14.8066	2.71044	9.85505
5	100518434	100518816	383	*	383	100518603	Promoter (<=1kb)	5	100518443	100532095	13653	1	ENSMUSG00000035297	0	100518603	57	13.5572	3.10744	8.71717
13	23532071	23532644	574	*	574	23532272	Promoter (1-2kb)	13	23531050	23531519	470	1	ENSMUSG00000060981	1021	23532272	59	5.68716	1.88714	2.26116
19	8967214	8968355	1142	*	1142	8967427	Promoter (<=1kb)	19	8967570	8972584	5015	1	ENSMUSG00000071644	0	8967427	85	19.5757	3.15496	14.2404
11	102294565	102295037	473	*	473	102294789	Promoter (<=1kb)	11	102289300	102294987	5688	2	ENSMUSG00000059995	0	102294789	34	6.71645	2.55606	2.96961
3	86141707	86142037	331	*	331	86141924	Promoter (<=1kb)	3	86137940	86142702	4763	2	ENSMUSG00000028081	665	86141924	42	5.48952	2.08995	2.10084
5	129787451	129788405	955	*	955	129787651	Promoter (<=1kb)	5	129765558	129787449	21892	2	ENSMUSG00000029446	-2	129787651	69	12.8418	2.68559	8.07235
19	5844856	5845330	475	*	475	5845131	Promoter (<=1kb)	19	5843681	5845259	1579	2	ENSMUSG00000092274	0	5845131	117	14.6332	2.23508	9.6974
4	43509466	43509804	339	*	339	43509502	Promoter (<=1kb)	4	43508937	43512455	3519	1	ENSMUSG00000028463	529	43509502	13	7.26294	4.50818	3.33705
6	86524981	86525852	872	*	872	86525300	Promoter (<=1kb)	6	86526247	86551042	24796	1	ENSMUSG00000097048	-395	86525300	108	11.0343	2.02538	6.46656
9	120152304	120152993	690	*	690	120152836	Promoter (<=1kb)	9	120153045	120173213	20169	1	ENSMUSG00000032517	-52	120152836	32	9.14215	3.27668	4.83408
7	27195884	27196137	254	*	254	27195960	Promoter (<=1kb)	7	27191714	27196024	4311	2	ENSMUSG00000061479	0	27195960	117	30.2849	3.52605	24.274
4	129542272	129542587	316	*	316	129542316	Promoter (<=1kb)	4	129528515	129542691	14177	2	ENSMUSG00000028800	104	129542316	67	11.0822	2.49462	6.5085
7	24885407	24885728	322	*	322	24885423	Promoter (<=1kb)	7	24884917	24888972	4056	1	ENSMUSG00000040952	490	24885423	49	6.90842	2.21278	3.0385
12	79169378	79169700	323	*	323	79169535	Promoter (<=1kb)	12	79168486	79168833	348	1	ENSMUSG00000091507	892	79169535	16	8.72513	4.81236	4.47542
7	141693787	141694160	374	*	374	141693965	Promoter (1-2kb)	7	141695703	141697247	1545	1	ENSMUSG00000025515	-1543	141693965	15	7.00746	4.05304	3.12336
X	74288250	74288550	301	*	301	74288518	Promoter (<=1kb)	20	74288662	74289731	1070	1	ENSMUSG00000009995	-112	74288518	13	7.77763	4.81146	3.70675
13	23383310	23383592	283	*	283	23383592	Promoter (<=1kb)	13	23382505	23382660	156	1	ENSMUSG00000083667	805	23383592	9	5.14225	3.84367	1.81774
8	85521499	85521848	350	*	350	85521578	Promoter (2-3kb)	8	85519409	85525680	6272	1	ENSMUSG00000031700	2090	85521578	19	4.69684	2.6298	1.61284
16	20632651	20632962	312	*	312	20632695	Promoter (<=1kb)	16	20632870	20646485	13616	1	ENSMUSG00000022842	0	20632695	10	5.98495	4.22803	2.37485
9	72119532	72119790	259	*	259	72119609	Promoter (2-3kb)	9	72121806	72121904	99	2	ENSMUSG00000084619	2114	72119609	9	4.98523	3.74391	1.81774
10	15299275	15299583	309	*	309	15299569	Promoter (<=1kb)	10	15300231	15392942	92712	1	ENSMUSG00000112928	-648	15299569	15	10.7003	6.14987	6.16882
4	138392954	138393315	362	*	362	138393228	Promoter (1-2kb)	4	138395198	138397714	2517	1	ENSMUSG00000046109	-1883	138393228	9	4.49813	3.43676	1.44591
11	96075200	96075545	346	*	346	96075410	Promoter (<=1kb)	11	96072987	96075581	2595	2	ENSMUSG00000006057	36	96075410	46	9.00637	2.65386	4.71722
