# Supplementary material for: Abnormal transcriptome-wide DNA demethylation induced by folate deficiency causes neural tube defects
Source: Front Genet. 2022 Sep 19;13:987210. doi: 10.3389/fgene.2022.987210 (PMC9529027; doi:10.3389/fgene.2022.987210)
Supplement: Supplementary file 6 [file DataSheet1.zip › supplementary table 16-33/S29 H3K27-4_vs_H3K27-0_peaks.promoter.GO-Analysis_BP.xlsx]

## Sheet: GO_Result
S29 H3K27-4_vs_H3K27-0_peaks.promoter.GO-Analysis_BP
GOID	GOTerm	QGeneInTerm	QGeneSum	BGGeneInTerm	BGGeneSum	P-Value	FDR	Enrichment	(-log10P)
GO:0006412	translation	83	1018	303	21271	5.08169e-40	1.56516e-36	5.72368	39.294
GO:0008380	RNA splicing	44	1018	257	21271	1.54296e-13	2.37616e-10	3.57734	12.8116
GO:0002181	cytoplasmic translation	17	1018	41	21271	1.6246e-12	1.66793e-09	8.66374	11.7893
GO:0006397	mRNA processing	48	1018	342	21271	2.18718e-11	1.68413e-08	2.93262	10.6601
GO:0006325	chromatin organization	46	1018	330	21271	7.25312e-11	4.46792e-08	2.91262	10.1395
GO:0006413	translational initiation	19	1018	72	21271	7.4308e-10	3.81447e-07	5.51393	9.12896
GO:0006417	regulation of translation	26	1018	140	21271	2.45376e-09	1.07966e-06	3.88048	8.61017
GO:0006364	rRNA processing	24	1018	138	21271	3.78681e-08	1.45792e-05	3.63389	7.42173
GO:0000027	ribosomal large subunit assembly	10	1018	25	21271	1.02174e-07	3.49663e-05	8.35796	6.99066
GO:0051301	cell division	42	1018	366	21271	1.51676e-07	4.67162e-05	2.39777	6.81908
GO:0007049	cell cycle	58	1018	590	21271	1.73471e-07	4.85718e-05	2.05407	6.76077
GO:0006418	tRNA aminoacylation for protein translation	11	1018	33	21271	2.09455e-07	5.376e-05	6.96496	6.67891
GO:0019827	stem cell population maintenance	15	1018	65	21271	3.1229e-07	7.39888e-05	4.8219	6.50544
GO:0002183	cytoplasmic translational initiation	8	1018	17	21271	4.42384e-07	9.20385e-05	9.83289	6.3542
GO:0006366	transcription by RNA polymerase II	22	1018	135	21271	4.4824e-07	9.20385e-05	3.40509	6.34849
GO:0050821	protein stabilization	25	1018	172	21271	7.08406e-07	0.000136368	3.03705	6.14972
GO:0045727	positive regulation of translation	16	1018	79	21271	8.46661e-07	0.000153395	4.23188	6.07229
GO:0017148	negative regulation of translation	16	1018	82	21271	1.43183e-06	0.000245003	4.07705	5.84411
GO:0001731	formation of translation preinitiation complex	6	1018	10	21271	2.10679e-06	0.000341521	12.5369	5.67638
GO:0000122	negative regulation of transcription by RNA polymerase II	72	1018	860	21271	2.81341e-06	0.000433265	1.74934	5.55077
GO:0006334	nucleosome assembly	17	1018	97	21271	3.22017e-06	0.000472291	3.66199	5.49212
GO:0006281	DNA repair	37	1018	342	21271	3.37593e-06	0.00047263	2.26056	5.47161
GO:0001732	formation of cytoplasmic translation initiation complex	7	1018	16	21271	4.40511e-06	0.000589902	9.14152	5.35604
GO:0006260	DNA replication	19	1018	124	21271	6.84038e-06	0.000877849	3.20164	5.16492
GO:0098761	cellular response to interleukin-7	7	1018	17	21271	7.17902e-06	0.000884455	8.60378	5.14393
GO:0010216	maintenance of DNA methylation	5	1018	8	21271	1.23369e-05	0.00146145	13.0593	4.90879
GO:0006414	translational elongation	8	1018	25	21271	1.39704e-05	0.00157727	6.68637	4.85479
GO:0045944	positive regulation of transcription by RNA polymerase II	87	1018	1149	21271	1.43388e-05	0.00157727	1.58212	4.84349
GO:0006351	transcription, DNA-templated	17	1018	109	21271	1.62129e-05	0.00172192	3.25884	4.79014
GO:0000184	nuclear-transcribed mRNA catabolic process, nonsense-mediated decay	9	1018	33	21271	1.73198e-05	0.00177816	5.69861	4.76146
GO:0030261	chromosome condensation	8	1018	26	21271	1.93353e-05	0.00192106	6.4292	4.71365
GO:0000381	regulation of alternative mRNA splicing, via spliceosome	13	1018	69	21271	2.04028e-05	0.00196377	3.93672	4.69031
GO:0006338	chromatin remodeling	16	1018	101	21271	2.33942e-05	0.00218345	3.31008	4.63089
GO:0042921	glucocorticoid receptor signaling pathway	4	1018	5	21271	2.50888e-05	0.00227275	16.7159	4.60052
GO:0034063	stress granule assembly	6	1018	15	21271	4.08178e-05	0.00349219	8.35796	4.38915
GO:0007076	mitotic chromosome condensation	6	1018	15	21271	4.08178e-05	0.00349219	8.35796	4.38915
GO:0042254	ribosome biogenesis	15	1018	95	21271	4.3435e-05	0.00361567	3.29919	4.36216
GO:0097421	liver regeneration	9	1018	37	21271	4.70129e-05	0.00381052	5.08254	4.32778
GO:0000398	mRNA splicing, via spliceosome	19	1018	142	21271	4.83839e-05	0.00382109	2.7958	4.3153
GO:0006974	cellular response to DNA damage stimulus	42	1018	461	21271	5.22077e-05	0.00402	1.90366	4.28227
GO:1902416	positive regulation of mRNA binding	4	1018	6	21271	7.24001e-05	0.0053881	13.9299	4.14026
GO:0048863	stem cell differentiation	9	1018	39	21271	7.3474e-05	0.0053881	4.8219	4.13387
GO:0007059	chromosome segregation	14	1018	89	21271	8.07517e-05	0.00578407	3.28684	4.09285
GO:0006606	protein import into nucleus	14	1018	93	21271	0.000131417	0.00919918	3.14547	3.88135
GO:1990830	cellular response to leukemia inhibitory factor	16	1018	117	21271	0.000144036	0.00985843	2.85742	3.84153
GO:0006357	regulation of transcription by RNA polymerase II	49	1018	598	21271	0.000182359	0.0122101	1.71212	3.73907
GO:0000079	regulation of cyclin-dependent protein serine/threonine kinase activity	9	1018	44	21271	0.000198252	0.0129918	4.27396	3.70278
GO:0042273	ribosomal large subunit biogenesis	7	1018	27	21271	0.000215254	0.0138121	5.41719	3.66705
GO:0016180	snRNA processing	5	1018	13	21271	0.000231827	0.014572	8.0365	3.63484
GO:0000055	ribosomal large subunit export from nucleus	4	1018	8	21271	0.000312684	0.0188837	10.4474	3.50489
GO:1900364	negative regulation of mRNA polyadenylation	4	1018	8	21271	0.000312684	0.0188837	10.4474	3.50489
GO:0106074	aminoacyl-tRNA metabolism involved in translational fidelity	5	1018	14	21271	0.00034644	0.0201327	7.46246	3.46037
GO:0070935	3'-UTR-mediated mRNA stabilization	5	1018	14	21271	0.00034644	0.0201327	7.46246	3.46037
GO:0090090	negative regulation of canonical Wnt signaling pathway	16	1018	128	21271	0.000409126	0.0233353	2.61186	3.38814
GO:0045903	positive regulation of translational fidelity	3	1018	4	21271	0.00042159	0.023609	15.6712	3.37511
GO:0006270	DNA replication initiation	6	1018	22	21271	0.000456065	0.0246435	5.69861	3.34097
GO:0000462	maturation of SSU-rRNA from tricistronic rRNA transcript (SSU-rRNA, 5.8S rRNA, LSU-rRNA)	6	1018	22	21271	0.000456065	0.0246435	5.69861	3.34097
GO:1903800	positive regulation of production of miRNAs involved in gene silencing by miRNA	4	1018	9	21271	0.000541504	0.0287557	9.28662	3.2664
GO:1901673	regulation of mitotic spindle assembly	6	1018	23	21271	0.000592222	0.030916	5.45084	3.22752
GO:0045893	positive regulation of transcription, DNA-templated	48	1018	617	21271	0.000674164	0.0346071	1.62553	3.17123
GO:0040029	regulation of gene expression, epigenetic	5	1018	16	21271	0.000697699	0.0346599	6.52965	3.15633
GO:0043968	histone H2A acetylation	5	1018	16	21271	0.000697699	0.0346599	6.52965	3.15633
GO:0051028	mRNA transport	13	1018	97	21271	0.000715502	0.0349801	2.80035	3.14539
GO:0000278	mitotic cell cycle	15	1018	122	21271	0.000730027	0.0351325	2.56904	3.13666
GO:0016070	RNA metabolic process	4	1018	10	21271	0.000868364	0.0405236	8.35796	3.0613
GO:1900264	positive regulation of DNA-directed DNA polymerase activity	4	1018	10	21271	0.000868364	0.0405236	8.35796	3.0613
GO:0048255	mRNA stabilization	6	1018	25	21271	0.000957241	0.0440045	5.01477	3.01898
GO:0043045	DNA methylation involved in embryo development	3	1018	5	21271	0.00101634	0.0440892	12.5369	2.99296
GO:0030174	regulation of DNA-dependent DNA replication initiation	3	1018	5	21271	0.00101634	0.0440892	12.5369	2.99296
GO:0051702	biological process involved in interaction with symbiont	3	1018	5	21271	0.00101634	0.0440892	12.5369	2.99296
GO:0001714	endodermal cell fate specification	3	1018	5	21271	0.00101634	0.0440892	12.5369	2.99296
GO:0045739	positive regulation of DNA repair	7	1018	35	21271	0.00116699	0.0492376	4.17898	2.93293
GO:0006367	transcription initiation from RNA polymerase II promoter	7	1018	35	21271	0.00116699	0.0492376	4.17898	2.93293
GO:0060548	negative regulation of cell death	12	1018	90	21271	0.0011845	0.049301	2.78599	2.92646
GO:0000956	nuclear-transcribed mRNA catabolic process	5	1018	18	21271	0.0012635	0.0518878	5.80414	2.89842
GO:0010458	exit from mitosis	4	1018	11	21271	0.00131304	0.0532126	7.59814	2.88172
GO:0007080	mitotic metaphase plate congression	7	1018	36	21271	0.00138964	0.0555854	4.0629	2.8571
GO:0006513	protein monoubiquitination	7	1018	37	21271	0.00164408	0.0634383	3.95309	2.78408
GO:0080182	histone H3-K4 trimethylation	5	1018	19	21271	0.00164775	0.0634383	5.49866	2.78311
GO:0042274	ribosomal small subunit biogenesis	5	1018	19	21271	0.00164775	0.0634383	5.49866	2.78311
GO:0001933	negative regulation of protein phosphorylation	12	1018	94	21271	0.00173494	0.0658006	2.66743	2.76072
GO:1902042	negative regulation of extrinsic apoptotic signaling pathway via death domain receptors	6	1018	28	21271	0.00180135	0.0658006	4.47748	2.7444
GO:0010390	histone monoubiquitination	4	1018	12	21271	0.0018953	0.0658006	6.96496	2.72232
GO:0032786	positive regulation of DNA-templated transcription, elongation	4	1018	12	21271	0.0018953	0.0658006	6.96496	2.72232
GO:0032508	DNA duplex unwinding	10	1018	71	21271	0.00196018	0.0658006	2.94294	2.7077
GO:1901798	positive regulation of signal transduction by p53 class mediator	3	1018	6	21271	0.00196028	0.0658006	10.4474	2.70768
GO:0070934	CRD-mediated mRNA stabilization	3	1018	6	21271	0.00196028	0.0658006	10.4474	2.70768
GO:0048386	positive regulation of retinoic acid receptor signaling pathway	3	1018	6	21271	0.00196028	0.0658006	10.4474	2.70768
GO:0042256	mature ribosome assembly	3	1018	6	21271	0.00196028	0.0658006	10.4474	2.70768
GO:2000767	positive regulation of cytoplasmic translation	3	1018	6	21271	0.00196028	0.0658006	10.4474	2.70768
GO:0000056	ribosomal small subunit export from nucleus	3	1018	6	21271	0.00196028	0.0658006	10.4474	2.70768
GO:1903508	positive regulation of nucleic acid-templated transcription	11	1018	83	21271	0.00196547	0.0658006	2.7692	2.70653
GO:0006289	nucleotide-excision repair	7	1018	39	21271	0.00226044	0.0748618	3.75037	2.64581
GO:0035019	somatic stem cell population maintenance	7	1018	40	21271	0.00262862	0.0803429	3.65661	2.58027
GO:0043967	histone H4 acetylation	7	1018	40	21271	0.00262862	0.0803429	3.65661	2.58027
GO:0007098	centrosome cycle	7	1018	40	21271	0.00262862	0.0803429	3.65661	2.58027
GO:0031936	negative regulation of chromatin silencing	4	1018	13	21271	0.00263462	0.0803429	6.4292	2.57928
GO:0009303	rRNA transcription	4	1018	13	21271	0.00263462	0.0803429	6.4292	2.57928
GO:0060213	positive regulation of nuclear-transcribed mRNA poly(A) tail shortening	4	1018	13	21271	0.00263462	0.0803429	6.4292	2.57928
GO:0048024	regulation of mRNA splicing, via spliceosome	4	1018	13	21271	0.00263462	0.0803429	6.4292	2.57928
GO:0000463	maturation of LSU-rRNA from tricistronic rRNA transcript (SSU-rRNA, 5.8S rRNA, LSU-rRNA)	4	1018	13	21271	0.00263462	0.0803429	6.4292	2.57928
GO:0031047	gene silencing by RNA	8	1018	51	21271	0.00273176	0.0824883	3.27763	2.56356
GO:0001843	neural tube closure	11	1018	87	21271	0.00286891	0.0857887	2.64188	2.54228
GO:0034644	cellular response to UV	8	1018	52	21271	0.00309565	0.091679	3.2146	2.50925
GO:0042752	regulation of circadian rhythm	9	1018	64	21271	0.00327948	0.0918065	2.93834	2.4842
GO:2000653	regulation of genetic imprinting	3	1018	7	21271	0.00330861	0.0918065	8.95495	2.48035
GO:0000054	ribosomal subunit export from nucleus	3	1018	7	21271	0.00330861	0.0918065	8.95495	2.48035
GO:0060669	embryonic placenta morphogenesis	3	1018	7	21271	0.00330861	0.0918065	8.95495	2.48035
GO:1900113	negative regulation of histone H3-K9 trimethylation	3	1018	7	21271	0.00330861	0.0918065	8.95495	2.48035
GO:1903608	protein localization to cytoplasmic stress granule	3	1018	7	21271	0.00330861	0.0918065	8.95495	2.48035
GO:0071169	establishment of protein localization to chromatin	3	1018	7	21271	0.00330861	0.0918065	8.95495	2.48035
GO:0001701	in utero embryonic development	25	1018	290	21271	0.00338725	0.0931494	1.80128	2.47015
GO:0006895	Golgi to endosome transport	4	1018	14	21271	0.0035499	0.0959095	5.96997	2.44978
GO:0009048	dosage compensation by inactivation of X chromosome	4	1018	14	21271	0.0035499	0.0959095	5.96997	2.44978
GO:0006396	RNA processing	9	1018	65	21271	0.00364846	0.0977152	2.89314	2.43789
GO:0016925	protein sumoylation	6	1018	32	21271	0.00368165	0.0977541	3.91779	2.43396
GO:0031334	positive regulation of protein-containing complex assembly	8	1018	54	21271	0.00393561	0.103604	3.09554	2.40499
GO:0045292	mRNA cis splicing, via spliceosome	5	1018	23	21271	0.00406767	0.105281	4.54237	2.39065
GO:0048025	negative regulation of mRNA splicing, via spliceosome	5	1018	23	21271	0.00406767	0.105281	4.54237	2.39065
GO:0045740	positive regulation of DNA replication	6	1018	33	21271	0.00432072	0.109982	3.79907	2.36444
GO:0006335	DNA replication-dependent nucleosome assembly	6	1018	33	21271	0.00432072	0.109982	3.79907	2.36444
GO:0006349	regulation of gene expression by genetic imprinting	4	1018	15	21271	0.00465922	0.115729	5.57197	2.33169
GO:0000028	ribosomal small subunit assembly	4	1018	15	21271	0.00465922	0.115729	5.57197	2.33169
GO:0022010	central nervous system myelination	4	1018	15	21271	0.00465922	0.115729	5.57197	2.33169
GO:0006611	protein export from nucleus	6	1018	34	21271	0.00503803	0.117366	3.68733	2.29774
GO:0051276	chromosome organization	6	1018	34	21271	0.00503803	0.117366	3.68733	2.29774
GO:0031571	mitotic G1 DNA damage checkpoint	3	1018	8	21271	0.00510617	0.117366	7.83558	2.2919
GO:0031023	microtubule organizing center organization	3	1018	8	21271	0.00510617	0.117366	7.83558	2.2919
GO:0071243	cellular response to arsenic-containing substance	3	1018	8	21271	0.00510617	0.117366	7.83558	2.2919
GO:0044387	negative regulation of protein kinase activity by regulation of protein phosphorylation	3	1018	8	21271	0.00510617	0.117366	7.83558	2.2919
GO:0045646	regulation of erythrocyte differentiation	3	1018	8	21271	0.00510617	0.117366	7.83558	2.2919
GO:0048539	bone marrow development	3	1018	8	21271	0.00510617	0.117366	7.83558	2.2919
GO:0098532	histone H3-K27 trimethylation	3	1018	8	21271	0.00510617	0.117366	7.83558	2.2919
GO:0016458	gene silencing	3	1018	8	21271	0.00510617	0.117366	7.83558	2.2919
GO:0030010	establishment of cell polarity	6	1018	35	21271	0.00583893	0.127146	3.58198	2.23367
GO:0042026	protein refolding	5	1018	25	21271	0.00593401	0.127146	4.17898	2.22665
GO:0008652	cellular amino acid biosynthetic process	5	1018	25	21271	0.00593401	0.127146	4.17898	2.22665
GO:2000648	positive regulation of stem cell proliferation	4	1018	16	21271	0.00597973	0.127146	5.22372	2.22332
GO:0043982	histone H4-K8 acetylation	4	1018	16	21271	0.00597973	0.127146	5.22372	2.22332
GO:0043981	histone H4-K5 acetylation	4	1018	16	21271	0.00597973	0.127146	5.22372	2.22332
GO:0045948	positive regulation of translational initiation	4	1018	16	21271	0.00597973	0.127146	5.22372	2.22332
GO:0016584	nucleosome positioning	4	1018	16	21271	0.00597973	0.127146	5.22372	2.22332
GO:0016577	histone demethylation	2	1018	3	21271	0.00664629	0.127146	13.9299	2.17742
GO:0051154	negative regulation of striated muscle cell differentiation	2	1018	3	21271	0.00664629	0.127146	13.9299	2.17742
GO:1904024	negative regulation of glucose catabolic process to lactate via pyruvate	2	1018	3	21271	0.00664629	0.127146	13.9299	2.17742
GO:0051987	positive regulation of attachment of spindle microtubules to kinetochore	2	1018	3	21271	0.00664629	0.127146	13.9299	2.17742
GO:0003205	cardiac chamber development	2	1018	3	21271	0.00664629	0.127146	13.9299	2.17742
GO:0072717	cellular response to actinomycin D	2	1018	3	21271	0.00664629	0.127146	13.9299	2.17742
GO:2000978	negative regulation of forebrain neuron differentiation	2	1018	3	21271	0.00664629	0.127146	13.9299	2.17742
GO:0035303	regulation of dephosphorylation	2	1018	3	21271	0.00664629	0.127146	13.9299	2.17742
GO:0006610	ribosomal protein import into nucleus	2	1018	3	21271	0.00664629	0.127146	13.9299	2.17742
GO:0040001	establishment of mitotic spindle localization	2	1018	3	21271	0.00664629	0.127146	13.9299	2.17742
GO:0006272	leading strand elongation	2	1018	3	21271	0.00664629	0.127146	13.9299	2.17742
GO:0001710	mesodermal cell fate commitment	2	1018	3	21271	0.00664629	0.127146	13.9299	2.17742
GO:0051309	female meiosis chromosome separation	2	1018	3	21271	0.00664629	0.127146	13.9299	2.17742
GO:0009957	epidermal cell fate specification	2	1018	3	21271	0.00664629	0.127146	13.9299	2.17742
GO:1902268	negative regulation of polyamine transmembrane transport	2	1018	3	21271	0.00664629	0.127146	13.9299	2.17742
GO:1903241	U2-type prespliceosome assembly	2	1018	3	21271	0.00664629	0.127146	13.9299	2.17742
GO:0021781	glial cell fate commitment	2	1018	3	21271	0.00664629	0.127146	13.9299	2.17742
GO:1904672	regulation of somatic stem cell population maintenance	2	1018	3	21271	0.00664629	0.127146	13.9299	2.17742
GO:1990428	miRNA transport	2	1018	3	21271	0.00664629	0.127146	13.9299	2.17742
GO:0001837	epithelial to mesenchymal transition	6	1018	36	21271	0.00672879	0.12793	3.48248	2.17206
GO:0048511	rhythmic process	14	1018	139	21271	0.00685975	0.12962	2.10452	2.16369
GO:0045648	positive regulation of erythrocyte differentiation	5	1018	26	21271	0.00706246	0.129813	4.01825	2.15104
GO:2000378	negative regulation of reactive oxygen species metabolic process	5	1018	26	21271	0.00706246	0.129813	4.01825	2.15104
GO:0071353	cellular response to interleukin-4	5	1018	26	21271	0.00706246	0.129813	4.01825	2.15104
GO:0045070	positive regulation of viral genome replication	5	1018	26	21271	0.00706246	0.129813	4.01825	2.15104
GO:0045732	positive regulation of protein catabolic process	9	1018	72	21271	0.00722441	0.129813	2.61186	2.1412
GO:0006360	transcription by RNA polymerase I	3	1018	9	21271	0.0073885	0.129813	6.96496	2.13144
GO:0072205	metanephric collecting duct development	3	1018	9	21271	0.0073885	0.129813	6.96496	2.13144
GO:0017145	stem cell division	3	1018	9	21271	0.0073885	0.129813	6.96496	2.13144
GO:0051574	positive regulation of histone H3-K9 methylation	3	1018	9	21271	0.0073885	0.129813	6.96496	2.13144
GO:0007341	penetration of zona pellucida	3	1018	9	21271	0.0073885	0.129813	6.96496	2.13144
GO:0046653	tetrahydrofolate metabolic process	3	1018	9	21271	0.0073885	0.129813	6.96496	2.13144
GO:0045910	negative regulation of DNA recombination	4	1018	17	21271	0.00752743	0.129813	4.91645	2.12335
GO:0061158	3'-UTR-mediated mRNA destabilization	4	1018	17	21271	0.00752743	0.129813	4.91645	2.12335
GO:0051131	chaperone-mediated protein complex assembly	4	1018	17	21271	0.00752743	0.129813	4.91645	2.12335
GO:0007004	telomere maintenance via telomerase	4	1018	17	21271	0.00752743	0.129813	4.91645	2.12335
GO:0006352	DNA-templated transcription, initiation	6	1018	37	21271	0.00771292	0.129813	3.38836	2.11278
GO:0051252	regulation of RNA metabolic process	6	1018	37	21271	0.00771292	0.129813	3.38836	2.11278
GO:0016575	histone deacetylation	6	1018	37	21271	0.00771292	0.129813	3.38836	2.11278
GO:0007052	mitotic spindle organization	6	1018	37	21271	0.00771292	0.129813	3.38836	2.11278
GO:0006913	nucleocytoplasmic transport	6	1018	37	21271	0.00771292	0.129813	3.38836	2.11278
GO:0010608	posttranscriptional regulation of gene expression	5	1018	27	21271	0.00833249	0.139479	3.86942	2.07923
GO:0007346	regulation of mitotic cell cycle	10	1018	87	21271	0.00857261	0.142722	2.40171	2.06689
GO:0045931	positive regulation of mitotic cell cycle	6	1018	38	21271	0.0087966	0.145664	3.29919	2.05569
GO:0042542	response to hydrogen peroxide	8	1018	62	21271	0.00915467	0.150783	2.69612	2.03836
GO:0010824	regulation of centrosome duplication	4	1018	18	21271	0.00931713	0.151835	4.64331	2.03072
GO:0046827	positive regulation of protein export from nucleus	4	1018	18	21271	0.00931713	0.151835	4.64331	2.03072
GO:0006511	ubiquitin-dependent protein catabolic process	23	1018	283	21271	0.00957936	0.153741	1.69817	2.01866
GO:0036297	interstrand cross-link repair	5	1018	28	21271	0.00975231	0.153741	3.73123	2.01089
GO:0051085	chaperone cofactor-dependent protein refolding	5	1018	28	21271	0.00975231	0.153741	3.73123	2.01089
GO:0010629	negative regulation of gene expression	23	1018	284	21271	0.00996802	0.153741	1.69219	2.00139
GO:0007281	germ cell development	6	1018	39	21271	0.00998499	0.153741	3.2146	2.00065
GO:0045892	negative regulation of transcription, DNA-templated	43	1018	621	21271	0.00999841	0.153741	1.44683	2.00007
GO:1904667	negative regulation of ubiquitin protein ligase activity	3	1018	10	21271	0.0101828	0.153741	6.26847	1.99213
GO:0033314	mitotic DNA replication checkpoint	3	1018	10	21271	0.0101828	0.153741	6.26847	1.99213
GO:0031053	primary miRNA processing	3	1018	10	21271	0.0101828	0.153741	6.26847	1.99213
GO:0071470	cellular response to osmotic stress	3	1018	10	21271	0.0101828	0.153741	6.26847	1.99213
GO:0000492	box C/D snoRNP assembly	3	1018	10	21271	0.0101828	0.153741	6.26847	1.99213
GO:0048733	sebaceous gland development	3	1018	10	21271	0.0101828	0.153741	6.26847	1.99213
GO:0010586	miRNA metabolic process	3	1018	10	21271	0.0101828	0.153741	6.26847	1.99213
GO:0043486	histone exchange	3	1018	10	21271	0.0101828	0.153741	6.26847	1.99213
GO:0051983	regulation of chromosome segregation	3	1018	10	21271	0.0101828	0.153741	6.26847	1.99213
GO:0000226	microtubule cytoskeleton organization	13	1018	132	21271	0.0107452	0.161441	2.05783	1.96878
GO:0006457	protein folding	11	1018	104	21271	0.0110066	0.164565	2.21004	1.95835
GO:0005977	glycogen metabolic process	6	1018	40	21271	0.0112832	0.165857	3.13423	1.94757
GO:0001829	trophectodermal cell differentiation	4	1018	19	21271	0.0113623	0.165857	4.39892	1.94453
GO:0010469	regulation of signaling receptor activity	4	1018	19	21271	0.0113623	0.165857	4.39892	1.94453
GO:0015986	ATP synthesis coupled proton transport	4	1018	19	21271	0.0113623	0.165857	4.39892	1.94453
GO:0032727	positive regulation of interferon-alpha production	4	1018	19	21271	0.0113623	0.165857	4.39892	1.94453
GO:0010628	positive regulation of gene expression	36	1018	506	21271	0.0118393	0.167268	1.48659	1.92667
GO:2000819	regulation of nucleotide-excision repair	2	1018	4	21271	0.012871	0.167268	10.4474	1.89039
GO:0060266	negative regulation of respiratory burst involved in inflammatory response	2	1018	4	21271	0.012871	0.167268	10.4474	1.89039
GO:0003157	endocardium development	2	1018	4	21271	0.012871	0.167268	10.4474	1.89039
GO:0002159	desmosome assembly	2	1018	4	21271	0.012871	0.167268	10.4474	1.89039
GO:0010664	negative regulation of striated muscle cell apoptotic process	2	1018	4	21271	0.012871	0.167268	10.4474	1.89039
GO:0036493	positive regulation of translation in response to endoplasmic reticulum stress	2	1018	4	21271	0.012871	0.167268	10.4474	1.89039
GO:0060964	regulation of gene silencing by miRNA	2	1018	4	21271	0.012871	0.167268	10.4474	1.89039
GO:0090240	positive regulation of histone H4 acetylation	2	1018	4	21271	0.012871	0.167268	10.4474	1.89039
GO:0050658	RNA transport	2	1018	4	21271	0.012871	0.167268	10.4474	1.89039
GO:1903352	L-ornithine transmembrane transport	2	1018	4	21271	0.012871	0.167268	10.4474	1.89039
GO:0030043	actin filament fragmentation	2	1018	4	21271	0.012871	0.167268	10.4474	1.89039
GO:2001168	positive regulation of histone H2B ubiquitination	2	1018	4	21271	0.012871	0.167268	10.4474	1.89039
GO:1904874	positive regulation of telomerase RNA localization to Cajal body	2	1018	4	21271	0.012871	0.167268	10.4474	1.89039
GO:1905460	negative regulation of vascular associated smooth muscle cell apoptotic process	2	1018	4	21271	0.012871	0.167268	10.4474	1.89039
GO:1902255	positive regulation of intrinsic apoptotic signaling pathway by p53 class mediator	2	1018	4	21271	0.012871	0.167268	10.4474	1.89039
GO:0002188	translation reinitiation	2	1018	4	21271	0.012871	0.167268	10.4474	1.89039
GO:0071279	cellular response to cobalt ion	2	1018	4	21271	0.012871	0.167268	10.4474	1.89039
GO:0045040	protein insertion into mitochondrial outer membrane	2	1018	4	21271	0.012871	0.167268	10.4474	1.89039
GO:0097638	L-arginine import across plasma membrane	2	1018	4	21271	0.012871	0.167268	10.4474	1.89039
GO:0043622	cortical microtubule organization	2	1018	4	21271	0.012871	0.167268	10.4474	1.89039
GO:0071283	cellular response to iron(III) ion	2	1018	4	21271	0.012871	0.167268	10.4474	1.89039
GO:0046726	positive regulation by virus of viral protein levels in host cell	2	1018	4	21271	0.012871	0.167268	10.4474	1.89039
GO:0090290	positive regulation of osteoclast proliferation	2	1018	4	21271	0.012871	0.167268	10.4474	1.89039
GO:1905323	telomerase holoenzyme complex assembly	2	1018	4	21271	0.012871	0.167268	10.4474	1.89039
GO:2000138	positive regulation of cell proliferation involved in heart morphogenesis	2	1018	4	21271	0.012871	0.167268	10.4474	1.89039
GO:0072091	regulation of stem cell proliferation	3	1018	11	21271	0.013509	0.169828	5.69861	1.86938
GO:0048708	astrocyte differentiation	3	1018	11	21271	0.013509	0.169828	5.69861	1.86938
GO:0034101	erythrocyte homeostasis	3	1018	11	21271	0.013509	0.169828	5.69861	1.86938
GO:0030953	astral microtubule organization	3	1018	11	21271	0.013509	0.169828	5.69861	1.86938
GO:0006607	NLS-bearing protein import into nucleus	3	1018	11	21271	0.013509	0.169828	5.69861	1.86938
GO:0000727	double-strand break repair via break-induced replication	3	1018	11	21271	0.013509	0.169828	5.69861	1.86938
GO:0006596	polyamine biosynthetic process	3	1018	11	21271	0.013509	0.169828	5.69861	1.86938
GO:0051123	RNA polymerase II preinitiation complex assembly	3	1018	11	21271	0.013509	0.169828	5.69861	1.86938
GO:0006275	regulation of DNA replication	4	1018	20	21271	0.0136751	0.170523	4.17898	1.86407
GO:0006446	regulation of translational initiation	4	1018	20	21271	0.0136751	0.170523	4.17898	1.86407
GO:0034605	cellular response to heat	7	1018	54	21271	0.0140275	0.173875	2.7086	1.85302
GO:0048661	positive regulation of smooth muscle cell proliferation	9	1018	80	21271	0.0140568	0.173875	2.35068	1.85211
GO:1903507	negative regulation of nucleic acid-templated transcription	6	1018	42	21271	0.0142285	0.175296	2.98498	1.84684
GO:0032435	negative regulation of proteasomal ubiquitin-dependent protein catabolic process	5	1018	31	21271	0.0149871	0.183906	3.37014	1.82428
GO:0002931	response to ischemia	7	1018	55	21271	0.0154291	0.188578	2.65935	1.81166
GO:0000380	alternative mRNA splicing, via spliceosome	4	1018	21	21271	0.0162661	0.196469	3.97998	1.78872
GO:0006509	membrane protein ectodomain proteolysis	4	1018	21	21271	0.0162661	0.196469	3.97998	1.78872
GO:0006119	oxidative phosphorylation	4	1018	21	21271	0.0162661	0.196469	3.97998	1.78872
GO:0021983	pituitary gland development	5	1018	32	21271	0.0170808	0.204703	3.26483	1.76749
GO:0032728	positive regulation of interferon-beta production	5	1018	32	21271	0.0170808	0.204703	3.26483	1.76749
GO:0006497	protein lipidation	3	1018	12	21271	0.0173803	0.2051	5.22372	1.75994
GO:0006123	mitochondrial electron transport, cytochrome c to oxygen	3	1018	12	21271	0.0173803	0.2051	5.22372	1.75994
GO:0046940	nucleoside monophosphate phosphorylation	3	1018	12	21271	0.0173803	0.2051	5.22372	1.75994
GO:0044237	cellular metabolic process	3	1018	12	21271	0.0173803	0.2051	5.22372	1.75994
GO:0032755	positive regulation of interleukin-6 production	10	1018	97	21271	0.0176358	0.206938	2.15411	1.7536
GO:0043966	histone H3 acetylation	6	1018	44	21271	0.0176704	0.206938	2.8493	1.75275
GO:0008637	apoptotic mitochondrial changes	4	1018	22	21271	0.0191448	0.218924	3.79907	1.71795
GO:0045737	positive regulation of cyclin-dependent protein serine/threonine kinase activity	5	1018	33	21271	0.0193593	0.218924	3.16589	1.71311
GO:0046034	ATP metabolic process	6	1018	45	21271	0.0195885	0.218924	2.78599	1.708
GO:0045773	positive regulation of axon extension	6	1018	45	21271	0.0195885	0.218924	2.78599	1.708
GO:0036003	positive regulation of transcription from RNA polymerase II promoter in response to stress	2	1018	5	21271	0.0207741	0.218924	8.35796	1.68248
GO:0030718	germ-line stem cell population maintenance	2	1018	5	21271	0.0207741	0.218924	8.35796	1.68248
GO:0033687	osteoblast proliferation	2	1018	5	21271	0.0207741	0.218924	8.35796	1.68248
GO:2000373	positive regulation of DNA topoisomerase (ATP-hydrolyzing) activity	2	1018	5	21271	0.0207741	0.218924	8.35796	1.68248
GO:0060965	negative regulation of gene silencing by miRNA	2	1018	5	21271	0.0207741	0.218924	8.35796	1.68248
GO:0090666	scaRNA localization to Cajal body	2	1018	5	21271	0.0207741	0.218924	8.35796	1.68248
GO:0021678	third ventricle development	2	1018	5	21271	0.0207741	0.218924	8.35796	1.68248
GO:0061087	positive regulation of histone H3-K27 methylation	2	1018	5	21271	0.0207741	0.218924	8.35796	1.68248
GO:0071896	protein localization to adherens junction	2	1018	5	21271	0.0207741	0.218924	8.35796	1.68248
GO:0033599	regulation of mammary gland epithelial cell proliferation	2	1018	5	21271	0.0207741	0.218924	8.35796	1.68248
GO:0006490	oligosaccharide-lipid intermediate biosynthetic process	2	1018	5	21271	0.0207741	0.218924	8.35796	1.68248
GO:1901525	negative regulation of mitophagy	2	1018	5	21271	0.0207741	0.218924	8.35796	1.68248
GO:0046655	folic acid metabolic process	2	1018	5	21271	0.0207741	0.218924	8.35796	1.68248
GO:1903936	cellular response to sodium arsenite	2	1018	5	21271	0.0207741	0.218924	8.35796	1.68248
GO:1990743	protein sialylation	2	1018	5	21271	0.0207741	0.218924	8.35796	1.68248
GO:0090435	protein localization to nuclear envelope	2	1018	5	21271	0.0207741	0.218924	8.35796	1.68248
GO:0048254	snoRNA localization	2	1018	5	21271	0.0207741	0.218924	8.35796	1.68248
GO:0003383	apical constriction	2	1018	5	21271	0.0207741	0.218924	8.35796	1.68248
GO:0043516	regulation of DNA damage response, signal transduction by p53 class mediator	2	1018	5	21271	0.0207741	0.218924	8.35796	1.68248
GO:0051054	positive regulation of DNA metabolic process	2	1018	5	21271	0.0207741	0.218924	8.35796	1.68248
GO:0043570	maintenance of DNA repeat elements	2	1018	5	21271	0.0207741	0.218924	8.35796	1.68248
GO:0010571	positive regulation of nuclear cell cycle DNA replication	2	1018	5	21271	0.0207741	0.218924	8.35796	1.68248
GO:2000676	positive regulation of type B pancreatic cell apoptotic process	2	1018	5	21271	0.0207741	0.218924	8.35796	1.68248
GO:0050434	positive regulation of viral transcription	2	1018	5	21271	0.0207741	0.218924	8.35796	1.68248
GO:0033262	regulation of nuclear cell cycle DNA replication	2	1018	5	21271	0.0207741	0.218924	8.35796	1.68248
GO:0009611	response to wounding	8	1018	72	21271	0.0214028	0.218924	2.32165	1.66953
GO:0030218	erythrocyte differentiation	6	1018	46	21271	0.0216434	0.218924	2.72542	1.66467
GO:0032092	positive regulation of protein binding	9	1018	86	21271	0.021682	0.218924	2.18667	1.6639
GO:0060968	regulation of gene silencing	3	1018	13	21271	0.021804	0.218924	4.8219	1.66146
GO:0010761	fibroblast migration	3	1018	13	21271	0.021804	0.218924	4.8219	1.66146
GO:0032801	receptor catabolic process	3	1018	13	21271	0.021804	0.218924	4.8219	1.66146
GO:0032446	protein modification by small protein conjugation	3	1018	13	21271	0.021804	0.218924	4.8219	1.66146
GO:0007064	mitotic sister chromatid cohesion	3	1018	13	21271	0.021804	0.218924	4.8219	1.66146
GO:0030520	intracellular estrogen receptor signaling pathway	3	1018	13	21271	0.021804	0.218924	4.8219	1.66146
GO:0016574	histone ubiquitination	3	1018	13	21271	0.021804	0.218924	4.8219	1.66146
GO:0006661	phosphatidylinositol biosynthetic process	3	1018	13	21271	0.021804	0.218924	4.8219	1.66146
GO:2000637	positive regulation of gene silencing by miRNA	3	1018	13	21271	0.021804	0.218924	4.8219	1.66146
GO:0060325	face morphogenesis	5	1018	34	21271	0.0218285	0.218924	3.07278	1.66098
GO:0000132	establishment of mitotic spindle orientation	5	1018	34	21271	0.0218285	0.218924	3.07278	1.66098
GO:0000082	G1/S transition of mitotic cell cycle	7	1018	59	21271	0.0220333	0.218924	2.47905	1.65692
GO:0032259	methylation	15	1018	176	21271	0.0221097	0.218924	1.78081	1.65542
GO:0016571	histone methylation	4	1018	23	21271	0.0223189	0.218924	3.63389	1.65133
GO:0021522	spinal cord motor neuron differentiation	4	1018	23	21271	0.0223189	0.218924	3.63389	1.65133
GO:0006970	response to osmotic stress	4	1018	23	21271	0.0223189	0.218924	3.63389	1.65133
GO:0034622	cellular protein-containing complex assembly	4	1018	23	21271	0.0223189	0.218924	3.63389	1.65133
GO:0006997	nucleus organization	4	1018	23	21271	0.0223189	0.218924	3.63389	1.65133
GO:0045722	positive regulation of gluconeogenesis	4	1018	23	21271	0.0223189	0.218924	3.63389	1.65133
GO:1900087	positive regulation of G1/S transition of mitotic cell cycle	5	1018	35	21271	0.0244935	0.237981	2.98498	1.61095
GO:0002218	activation of innate immune response	5	1018	35	21271	0.0244935	0.237981	2.98498	1.61095
GO:0007339	binding of sperm to zona pellucida	5	1018	35	21271	0.0244935	0.237981	2.98498	1.61095
GO:0021766	hippocampus development	9	1018	88	21271	0.024781	0.238846	2.13698	1.60588
GO:0030307	positive regulation of cell growth	9	1018	88	21271	0.024781	0.238846	2.13698	1.60588
GO:0070301	cellular response to hydrogen peroxide	8	1018	74	21271	0.0248152	0.238846	2.25891	1.60528
GO:0006336	DNA replication-independent nucleosome assembly	4	1018	24	21271	0.025795	0.246975	3.48248	1.58847
GO:0090502	RNA phosphodiester bond hydrolysis, endonucleolytic	7	1018	61	21271	0.0259756	0.246975	2.39777	1.58543
GO:0016573	histone acetylation	6	1018	48	21271	0.0261789	0.246975	2.61186	1.58205
GO:0007163	establishment or maintenance of cell polarity	6	1018	48	21271	0.0261789	0.246975	2.61186	1.58205
GO:0016567	protein ubiquitination	35	1018	519	21271	0.0264888	0.246975	1.4091	1.57694
GO:0040015	negative regulation of multicellular organism growth	3	1018	14	21271	0.0267823	0.246975	4.47748	1.57215
GO:0035970	peptidyl-threonine dephosphorylation	3	1018	14	21271	0.0267823	0.246975	4.47748	1.57215
GO:0007342	fusion of sperm to egg plasma membrane involved in single fertilization	3	1018	14	21271	0.0267823	0.246975	4.47748	1.57215
GO:0043039	tRNA aminoacylation	3	1018	14	21271	0.0267823	0.246975	4.47748	1.57215
GO:0071850	mitotic cell cycle arrest	3	1018	14	21271	0.0267823	0.246975	4.47748	1.57215
GO:0061014	positive regulation of mRNA catabolic process	3	1018	14	21271	0.0267823	0.246975	4.47748	1.57215
GO:0033235	positive regulation of protein sumoylation	3	1018	14	21271	0.0267823	0.246975	4.47748	1.57215
GO:0032516	positive regulation of phosphoprotein phosphatase activity	3	1018	14	21271	0.0267823	0.246975	4.47748	1.57215
GO:1903427	negative regulation of reactive oxygen species biosynthetic process	3	1018	14	21271	0.0267823	0.246975	4.47748	1.57215
GO:0051973	positive regulation of telomerase activity	5	1018	36	21271	0.0273587	0.247227	2.90207	1.5629
GO:0060425	lung morphogenesis	4	1018	25	21271	0.029578	0.247227	3.34318	1.52903
GO:0035278	miRNA mediated inhibition of translation	4	1018	25	21271	0.029578	0.247227	3.34318	1.52903
GO:0021540	corpus callosum morphogenesis	2	1018	6	21271	0.030181	0.247227	6.96496	1.52027
GO:0044806	G-quadruplex DNA unwinding	2	1018	6	21271	0.030181	0.247227	6.96496	1.52027
GO:0006563	L-serine metabolic process	2	1018	6	21271	0.030181	0.247227	6.96496	1.52027
GO:0048713	regulation of oligodendrocyte differentiation	2	1018	6	21271	0.030181	0.247227	6.96496	1.52027
GO:0006287	base-excision repair, gap-filling	2	1018	6	21271	0.030181	0.247227	6.96496	1.52027
GO:0007016	obsolete cytoskeletal anchoring at plasma membrane	2	1018	6	21271	0.030181	0.247227	6.96496	1.52027
GO:0046822	regulation of nucleocytoplasmic transport	2	1018	6	21271	0.030181	0.247227	6.96496	1.52027
GO:0010825	positive regulation of centrosome duplication	2	1018	6	21271	0.030181	0.247227	6.96496	1.52027
GO:2001268	negative regulation of cysteine-type endopeptidase activity involved in apoptotic signaling pathway	2	1018	6	21271	0.030181	0.247227	6.96496	1.52027
GO:0010032	meiotic chromosome condensation	2	1018	6	21271	0.030181	0.247227	6.96496	1.52027
GO:0061419	positive regulation of transcription from RNA polymerase II promoter in response to hypoxia	2	1018	6	21271	0.030181	0.247227	6.96496	1.52027
GO:0006415	translational termination	2	1018	6	21271	0.030181	0.247227	6.96496	1.52027
GO:0042168	heme metabolic process	2	1018	6	21271	0.030181	0.247227	6.96496	1.52027
GO:0051383	kinetochore organization	2	1018	6	21271	0.030181	0.247227	6.96496	1.52027
GO:0071459	protein localization to chromosome, centromeric region	2	1018	6	21271	0.030181	0.247227	6.96496	1.52027
GO:2000304	positive regulation of ceramide biosynthetic process	2	1018	6	21271	0.030181	0.247227	6.96496	1.52027
GO:0006449	regulation of translational termination	2	1018	6	21271	0.030181	0.247227	6.96496	1.52027
GO:0046600	negative regulation of centriole replication	2	1018	6	21271	0.030181	0.247227	6.96496	1.52027
GO:0051271	negative regulation of cellular component movement	2	1018	6	21271	0.030181	0.247227	6.96496	1.52027
GO:0008535	respiratory chain complex IV assembly	2	1018	6	21271	0.030181	0.247227	6.96496	1.52027
GO:0098779	positive regulation of mitophagy in response to mitochondrial depolarization	2	1018	6	21271	0.030181	0.247227	6.96496	1.52027
GO:0006369	termination of RNA polymerase II transcription	2	1018	6	21271	0.030181	0.247227	6.96496	1.52027
GO:0043504	mitochondrial DNA repair	2	1018	6	21271	0.030181	0.247227	6.96496	1.52027
GO:0031293	membrane protein intracellular domain proteolysis	2	1018	6	21271	0.030181	0.247227	6.96496	1.52027
GO:0050881	musculoskeletal movement	2	1018	6	21271	0.030181	0.247227	6.96496	1.52027
GO:0042592	homeostatic process	2	1018	6	21271	0.030181	0.247227	6.96496	1.52027
GO:0098963	dendritic transport of messenger ribonucleoprotein complex	2	1018	6	21271	0.030181	0.247227	6.96496	1.52027
GO:0034721	histone H3-K4 demethylation, trimethyl-H3-K4-specific	2	1018	6	21271	0.030181	0.247227	6.96496	1.52027
GO:0015866	ADP transport	2	1018	6	21271	0.030181	0.247227	6.96496	1.52027
GO:0002446	neutrophil mediated immunity	2	1018	6	21271	0.030181	0.247227	6.96496	1.52027
GO:0006704	glucocorticoid biosynthetic process	2	1018	6	21271	0.030181	0.247227	6.96496	1.52027
GO:0043374	CD8-positive, alpha-beta T cell differentiation	2	1018	6	21271	0.030181	0.247227	6.96496	1.52027
GO:0009299	mRNA transcription	2	1018	6	21271	0.030181	0.247227	6.96496	1.52027
GO:1903401	L-lysine transmembrane transport	2	1018	6	21271	0.030181	0.247227	6.96496	1.52027
GO:0032232	negative regulation of actin filament bundle assembly	2	1018	6	21271	0.030181	0.247227	6.96496	1.52027
GO:0051661	maintenance of centrosome location	2	1018	6	21271	0.030181	0.247227	6.96496	1.52027
GO:0000375	RNA splicing, via transesterification reactions	2	1018	6	21271	0.030181	0.247227	6.96496	1.52027
GO:0009235	cobalamin metabolic process	2	1018	6	21271	0.030181	0.247227	6.96496	1.52027
GO:0060028	convergent extension involved in axis elongation	2	1018	6	21271	0.030181	0.247227	6.96496	1.52027
GO:0043086	negative regulation of catalytic activity	7	1018	63	21271	0.0303737	0.247935	2.32165	1.5175
GO:0006096	glycolytic process	5	1018	37	21271	0.0304284	0.247935	2.82363	1.51672
GO:0048538	thymus development	6	1018	50	21271	0.0313042	0.253729	2.50739	1.5044
GO:0031098	stress-activated protein kinase signaling cascade	6	1018	50	21271	0.0313042	0.253729	2.50739	1.5044
GO:0061045	negative regulation of wound healing	3	1018	15	21271	0.0323131	0.259178	4.17898	1.49062
GO:0097502	mannosylation	3	1018	15	21271	0.0323131	0.259178	4.17898	1.49062
GO:0045793	positive regulation of cell size	3	1018	15	21271	0.0323131	0.259178	4.17898	1.49062
GO:0048712	negative regulation of astrocyte differentiation	3	1018	15	21271	0.0323131	0.259178	4.17898	1.49062
GO:0050790	regulation of catalytic activity	8	1018	78	21271	0.0327448	0.261958	2.14307	1.48486
GO:0043066	negative regulation of apoptotic process	39	1018	600	21271	0.0330986	0.264103	1.35817	1.48019
GO:0031116	positive regulation of microtubule polymerization	4	1018	26	21271	0.0336717	0.267291	3.2146	1.47273
GO:0051568	histone H3-K4 methylation	4	1018	26	21271	0.0336717	0.267291	3.2146	1.47273
GO:0006406	mRNA export from nucleus	5	1018	39	21271	0.0371943	0.291141	2.67883	1.42952
GO:0009966	regulation of signal transduction	5	1018	39	21271	0.0371943	0.291141	2.67883	1.42952
GO:0006006	glucose metabolic process	7	1018	66	21271	0.0378659	0.291141	2.21612	1.42175
GO:0030330	DNA damage response, signal transduction by p53 class mediator	3	1018	16	21271	0.0383901	0.291141	3.91779	1.41578
GO:0071394	cellular response to testosterone stimulus	3	1018	16	21271	0.0383901	0.291141	3.91779	1.41578
GO:0000460	maturation of 5.8S rRNA	3	1018	16	21271	0.0383901	0.291141	3.91779	1.41578
GO:0048715	negative regulation of oligodendrocyte differentiation	3	1018	16	21271	0.0383901	0.291141	3.91779	1.41578
GO:0010801	negative regulation of peptidyl-threonine phosphorylation	3	1018	16	21271	0.0383901	0.291141	3.91779	1.41578
GO:0008156	negative regulation of DNA replication	3	1018	16	21271	0.0383901	0.291141	3.91779	1.41578
GO:0007020	microtubule nucleation	3	1018	16	21271	0.0383901	0.291141	3.91779	1.41578
GO:0061952	midbody abscission	3	1018	16	21271	0.0383901	0.291141	3.91779	1.41578
GO:0098696	regulation of neurotransmitter receptor localization to postsynaptic specialization membrane	3	1018	16	21271	0.0383901	0.291141	3.91779	1.41578
GO:0006111	regulation of gluconeogenesis	3	1018	16	21271	0.0383901	0.291141	3.91779	1.41578
GO:0043161	proteasome-mediated ubiquitin-dependent protein catabolic process	14	1018	173	21271	0.0385763	0.291141	1.69092	1.41368
GO:0016055	Wnt signaling pathway	16	1018	207	21271	0.0407219	0.291141	1.61506	1.39017
GO:0032465	regulation of cytokinesis	5	1018	40	21271	0.0408959	0.291141	2.61186	1.38832
GO:0001711	endodermal cell fate commitment	2	1018	7	21271	0.0409299	0.291141	5.96997	1.38796
GO:0060509	type I pneumocyte differentiation	2	1018	7	21271	0.0409299	0.291141	5.96997	1.38796
GO:0140115	export across plasma membrane	2	1018	7	21271	0.0409299	0.291141	5.96997	1.38796
GO:0045217	cell-cell junction maintenance	2	1018	7	21271	0.0409299	0.291141	5.96997	1.38796
GO:0060463	lung lobe morphogenesis	2	1018	7	21271	0.0409299	0.291141	5.96997	1.38796
GO:0060760	positive regulation of response to cytokine stimulus	2	1018	7	21271	0.0409299	0.291141	5.96997	1.38796
GO:0060430	lung saccule development	2	1018	7	21271	0.0409299	0.291141	5.96997	1.38796
GO:0000212	meiotic spindle organization	2	1018	7	21271	0.0409299	0.291141	5.96997	1.38796
GO:0031123	RNA 3'-end processing	2	1018	7	21271	0.0409299	0.291141	5.96997	1.38796
GO:0045606	positive regulation of epidermal cell differentiation	2	1018	7	21271	0.0409299	0.291141	5.96997	1.38796
GO:0098880	maintenance of postsynaptic specialization structure	2	1018	7	21271	0.0409299	0.291141	5.96997	1.38796
GO:1901018	positive regulation of potassium ion transmembrane transporter activity	2	1018	7	21271	0.0409299	0.291141	5.96997	1.38796
GO:0006595	polyamine metabolic process	2	1018	7	21271	0.0409299	0.291141	5.96997	1.38796
GO:0060117	auditory receptor cell development	2	1018	7	21271	0.0409299	0.291141	5.96997	1.38796
GO:0006729	tetrahydrobiopterin biosynthetic process	2	1018	7	21271	0.0409299	0.291141	5.96997	1.38796
GO:0006267	pre-replicative complex assembly involved in nuclear cell cycle DNA replication	2	1018	7	21271	0.0409299	0.291141	5.96997	1.38796
GO:0046324	regulation of glucose import	2	1018	7	21271	0.0409299	0.291141	5.96997	1.38796
GO:0034205	amyloid-beta formation	2	1018	7	21271	0.0409299	0.291141	5.96997	1.38796
GO:0071051	polyadenylation-dependent snoRNA 3'-end processing	2	1018	7	21271	0.0409299	0.291141	5.96997	1.38796
GO:0032210	regulation of telomere maintenance via telomerase	2	1018	7	21271	0.0409299	0.291141	5.96997	1.38796
GO:0010587	miRNA catabolic process	2	1018	7	21271	0.0409299	0.291141	5.96997	1.38796
GO:0090266	regulation of mitotic cell cycle spindle assembly checkpoint	2	1018	7	21271	0.0409299	0.291141	5.96997	1.38796
GO:0060341	regulation of cellular localization	2	1018	7	21271	0.0409299	0.291141	5.96997	1.38796
GO:0032784	regulation of DNA-templated transcription, elongation	2	1018	7	21271	0.0409299	0.291141	5.96997	1.38796
GO:0031468	nuclear envelope reassembly	2	1018	7	21271	0.0409299	0.291141	5.96997	1.38796
GO:1904781	positive regulation of protein localization to centrosome	2	1018	7	21271	0.0409299	0.291141	5.96997	1.38796
GO:0033119	negative regulation of RNA splicing	2	1018	7	21271	0.0409299	0.291141	5.96997	1.38796
GO:0052548	regulation of endopeptidase activity	2	1018	7	21271	0.0409299	0.291141	5.96997	1.38796
GO:1901652	response to peptide	2	1018	7	21271	0.0409299	0.291141	5.96997	1.38796
GO:0014003	oligodendrocyte development	4	1018	28	21271	0.0427996	0.302346	2.98498	1.36856
GO:0010666	positive regulation of cardiac muscle cell apoptotic process	4	1018	28	21271	0.0427996	0.302346	2.98498	1.36856
GO:0070979	protein K11-linked ubiquitination	4	1018	28	21271	0.0427996	0.302346	2.98498	1.36856
GO:0031647	regulation of protein stability	8	1018	83	21271	0.0448767	0.310091	2.01397	1.34798
GO:0006310	DNA recombination	8	1018	83	21271	0.0448767	0.310091	2.01397	1.34798
GO:0055117	regulation of cardiac muscle contraction	3	1018	17	21271	0.0450035	0.310091	3.68733	1.34675
GO:0006306	DNA methylation	3	1018	17	21271	0.0450035	0.310091	3.68733	1.34675
GO:0030490	maturation of SSU-rRNA	3	1018	17	21271	0.0450035	0.310091	3.68733	1.34675
GO:1900153	positive regulation of nuclear-transcribed mRNA catabolic process, deadenylation-dependent decay	3	1018	17	21271	0.0450035	0.310091	3.68733	1.34675
GO:0032270	positive regulation of cellular protein metabolic process	3	1018	17	21271	0.0450035	0.310091	3.68733	1.34675
GO:0030865	cortical cytoskeleton organization	3	1018	17	21271	0.0450035	0.310091	3.68733	1.34675
GO:0015804	neutral amino acid transport	3	1018	17	21271	0.0450035	0.310091	3.68733	1.34675
GO:0035196	production of miRNAs involved in gene silencing by miRNA	3	1018	17	21271	0.0450035	0.310091	3.68733	1.34675
GO:0051258	protein polymerization	3	1018	17	21271	0.0450035	0.310091	3.68733	1.34675
GO:0032526	response to retinoic acid	6	1018	55	21271	0.0468393	0.32202	2.27944	1.32939
GO:1900182	positive regulation of protein localization to nucleus	4	1018	29	21271	0.0478348	0.327403	2.88205	1.32026
GO:0061003	positive regulation of dendritic spine morphogenesis	4	1018	29	21271	0.0478348	0.327403	2.88205	1.32026
GO:0048568	embryonic organ development	5	1018	42	21271	0.0489455	0.334262	2.48749	1.31029
GO:0033120	positive regulation of RNA splicing	3	1018	18	21271	0.0521407	0.342684	3.48248	1.28282
GO:0002687	positive regulation of leukocyte migration	3	1018	18	21271	0.0521407	0.342684	3.48248	1.28282
GO:0007051	spindle organization	3	1018	18	21271	0.0521407	0.342684	3.48248	1.28282
GO:0006265	DNA topological change	2	1018	8	21271	0.0528712	0.342684	5.22372	1.27678
GO:0010501	RNA secondary structure unwinding	2	1018	8	21271	0.0528712	0.342684	5.22372	1.27678
GO:0030011	maintenance of cell polarity	2	1018	8	21271	0.0528712	0.342684	5.22372	1.27678
GO:0060710	chorio-allantoic fusion	2	1018	8	21271	0.0528712	0.342684	5.22372	1.27678
GO:0048644	muscle organ morphogenesis	2	1018	8	21271	0.0528712	0.342684	5.22372	1.27678
GO:0050667	homocysteine metabolic process	2	1018	8	21271	0.0528712	0.342684	5.22372	1.27678
GO:0072672	neutrophil extravasation	2	1018	8	21271	0.0528712	0.342684	5.22372	1.27678
GO:0051205	protein insertion into membrane	2	1018	8	21271	0.0528712	0.342684	5.22372	1.27678
GO:0034475	U4 snRNA 3'-end processing	2	1018	8	21271	0.0528712	0.342684	5.22372	1.27678
GO:0034472	snRNA 3'-end processing	2	1018	8	21271	0.0528712	0.342684	5.22372	1.27678
GO:0048102	autophagic cell death	2	1018	8	21271	0.0528712	0.342684	5.22372	1.27678
GO:0030836	positive regulation of actin filament depolymerization	2	1018	8	21271	0.0528712	0.342684	5.22372	1.27678
GO:0044267	cellular protein metabolic process	2	1018	8	21271	0.0528712	0.342684	5.22372	1.27678
GO:0001961	positive regulation of cytokine-mediated signaling pathway	2	1018	8	21271	0.0528712	0.342684	5.22372	1.27678
GO:0071806	protein transmembrane transport	2	1018	8	21271	0.0528712	0.342684	5.22372	1.27678
GO:0072089	stem cell proliferation	2	1018	8	21271	0.0528712	0.342684	5.22372	1.27678
GO:0043983	histone H4-K12 acetylation	2	1018	8	21271	0.0528712	0.342684	5.22372	1.27678
GO:0038092	nodal signaling pathway	2	1018	8	21271	0.0528712	0.342684	5.22372	1.27678
GO:0085020	protein K6-linked ubiquitination	2	1018	8	21271	0.0528712	0.342684	5.22372	1.27678
GO:0044154	histone H3-K14 acetylation	2	1018	8	21271	0.0528712	0.342684	5.22372	1.27678
GO:0016032	viral process	4	1018	30	21271	0.0531829	0.342684	2.78599	1.27423
GO:2001243	negative regulation of intrinsic apoptotic signaling pathway	4	1018	30	21271	0.0531829	0.342684	2.78599	1.27423
GO:0007093	mitotic cell cycle checkpoint	4	1018	30	21271	0.0531829	0.342684	2.78599	1.27423
GO:0006479	protein methylation	4	1018	30	21271	0.0531829	0.342684	2.78599	1.27423
GO:1901215	negative regulation of neuron death	7	1018	73	21271	0.0597694	0.381249	2.00362	1.22352
GO:2000059	negative regulation of ubiquitin-dependent protein catabolic process	3	1018	19	21271	0.0597867	0.381249	3.29919	1.2234
GO:0061028	establishment of endothelial barrier	3	1018	19	21271	0.0597867	0.381249	3.29919	1.2234
GO:0000266	mitochondrial fission	3	1018	19	21271	0.0597867	0.381249	3.29919	1.2234
GO:0007062	sister chromatid cohesion	3	1018	19	21271	0.0597867	0.381249	3.29919	1.2234
GO:0005975	carbohydrate metabolic process	15	1018	202	21271	0.0616034	0.392022	1.5516	1.2104
GO:0042475	odontogenesis of dentin-containing tooth	6	1018	59	21271	0.0621831	0.394685	2.1249	1.20633
GO:0060041	retina development in camera-type eye	7	1018	74	21271	0.0634214	0.394685	1.97654	1.19776
GO:0045666	positive regulation of neuron differentiation	9	1018	105	21271	0.0644507	0.394685	1.79099	1.19077
GO:0060045	positive regulation of cardiac muscle cell proliferation	4	1018	32	21271	0.0648073	0.394685	2.61186	1.18838
GO:0051660	establishment of centrosome localization	2	1018	9	21271	0.0658662	0.394685	4.64331	1.18134
GO:0019886	antigen processing and presentation of exogenous peptide antigen via MHC class II	2	1018	9	21271	0.0658662	0.394685	4.64331	1.18134
GO:0051782	negative regulation of cell division	2	1018	9	21271	0.0658662	0.394685	4.64331	1.18134
GO:0031497	chromatin assembly	2	1018	9	21271	0.0658662	0.394685	4.64331	1.18134
GO:2000171	negative regulation of dendrite development	2	1018	9	21271	0.0658662	0.394685	4.64331	1.18134
GO:0009913	epidermal cell differentiation	2	1018	9	21271	0.0658662	0.394685	4.64331	1.18134
GO:1900222	negative regulation of amyloid-beta clearance	2	1018	9	21271	0.0658662	0.394685	4.64331	1.18134
GO:1904851	positive regulation of establishment of protein localization to telomere	2	1018	9	21271	0.0658662	0.394685	4.64331	1.18134
GO:0010870	obsolete positive regulation of receptor biosynthetic process	2	1018	9	21271	0.0658662	0.394685	4.64331	1.18134
GO:0006353	DNA-templated transcription, termination	2	1018	9	21271	0.0658662	0.394685	4.64331	1.18134
GO:0040019	positive regulation of embryonic development	2	1018	9	21271	0.0658662	0.394685	4.64331	1.18134
GO:0071316	cellular response to nicotine	2	1018	9	21271	0.0658662	0.394685	4.64331	1.18134
GO:0071225	cellular response to muramyl dipeptide	2	1018	9	21271	0.0658662	0.394685	4.64331	1.18134
GO:0032872	regulation of stress-activated MAPK cascade	2	1018	9	21271	0.0658662	0.394685	4.64331	1.18134
GO:0001188	RNA polymerase I preinitiation complex assembly	2	1018	9	21271	0.0658662	0.394685	4.64331	1.18134
GO:2000617	positive regulation of histone H3-K9 acetylation	2	1018	9	21271	0.0658662	0.394685	4.64331	1.18134
GO:0034427	nuclear-transcribed mRNA catabolic process, exonucleolytic, 3'-5'	2	1018	9	21271	0.0658662	0.394685	4.64331	1.18134
GO:1901990	regulation of mitotic cell cycle phase transition	2	1018	9	21271	0.0658662	0.394685	4.64331	1.18134
GO:1902275	regulation of chromatin organization	2	1018	9	21271	0.0658662	0.394685	4.64331	1.18134
GO:0051388	positive regulation of neurotrophin TRK receptor signaling pathway	2	1018	9	21271	0.0658662	0.394685	4.64331	1.18134
GO:0090309	positive regulation of DNA methylation-dependent heterochromatin assembly	2	1018	9	21271	0.0658662	0.394685	4.64331	1.18134
GO:0036010	protein localization to endosome	2	1018	9	21271	0.0658662	0.394685	4.64331	1.18134
GO:0001832	blastocyst growth	2	1018	9	21271	0.0658662	0.394685	4.64331	1.18134
GO:0043928	exonucleolytic catabolism of deadenylated mRNA	2	1018	9	21271	0.0658662	0.394685	4.64331	1.18134
GO:0042982	amyloid precursor protein metabolic process	2	1018	9	21271	0.0658662	0.394685	4.64331	1.18134
GO:2000641	regulation of early endosome to late endosome transport	2	1018	9	21271	0.0658662	0.394685	4.64331	1.18134
GO:0034599	cellular response to oxidative stress	7	1018	75	21271	0.067206	0.400012	1.95019	1.17259
GO:0007566	embryo implantation	5	1018	46	21271	0.0676476	0.400012	2.27118	1.16975
GO:0000281	mitotic cytokinesis	5	1018	46	21271	0.0676476	0.400012	2.27118	1.16975
GO:0006298	mismatch repair	3	1018	20	21271	0.067924	0.400012	3.13423	1.16798
GO:0031589	cell-substrate adhesion	3	1018	20	21271	0.067924	0.400012	3.13423	1.16798
GO:0034620	cellular response to unfolded protein	3	1018	20	21271	0.067924	0.400012	3.13423	1.16798
GO:0032968	positive regulation of transcription elongation from RNA polymerase II promoter	3	1018	20	21271	0.067924	0.400012	3.13423	1.16798
GO:0051642	centrosome localization	3	1018	20	21271	0.067924	0.400012	3.13423	1.16798
GO:1903672	positive regulation of sprouting angiogenesis	3	1018	20	21271	0.067924	0.400012	3.13423	1.16798
GO:0032922	circadian regulation of gene expression	6	1018	61	21271	0.0708447	0.416415	2.05524	1.14969
GO:0032212	positive regulation of telomere maintenance via telomerase	4	1018	33	21271	0.071076	0.416511	2.53271	1.14828
GO:0008285	negative regulation of cell population proliferation	25	1018	382	21271	0.0711315	0.416511	1.36747	1.14794
GO:0032515	negative regulation of phosphoprotein phosphatase activity	5	1018	47	21271	0.0728629	0.42423	2.22286	1.13749
GO:0009967	positive regulation of signal transduction	5	1018	47	21271	0.0728629	0.42423	2.22286	1.13749
GO:0043666	regulation of phosphoprotein phosphatase activity	5	1018	47	21271	0.0728629	0.42423	2.22286	1.13749
GO:0040008	regulation of growth	7	1018	77	21271	0.0751739	0.43113	1.89954	1.12393
GO:0043153	entrainment of circadian clock by photoperiod	3	1018	21	21271	0.0765337	0.43113	2.98498	1.11615
GO:0044772	mitotic cell cycle phase transition	3	1018	21	21271	0.0765337	0.43113	2.98498	1.11615
GO:0061136	regulation of proteasomal protein catabolic process	3	1018	21	21271	0.0765337	0.43113	2.98498	1.11615
GO:0043044	ATP-dependent chromatin remodeling	3	1018	21	21271	0.0765337	0.43113	2.98498	1.11615
GO:0071108	protein K48-linked deubiquitination	4	1018	34	21271	0.0776423	0.43113	2.45822	1.1099
GO:0048026	positive regulation of mRNA splicing, via spliceosome	4	1018	34	21271	0.0776423	0.43113	2.45822	1.1099
GO:0009060	aerobic respiration	4	1018	34	21271	0.0776423	0.43113	2.45822	1.1099
GO:0030036	actin cytoskeleton organization	13	1018	175	21271	0.0776441	0.43113	1.55219	1.10989
GO:0051726	regulation of cell cycle	11	1018	142	21271	0.0788996	0.43113	1.61862	1.10293
GO:0032206	positive regulation of telomere maintenance	2	1018	10	21271	0.0797871	0.43113	4.17898	1.09807
GO:1901796	regulation of signal transduction by p53 class mediator	2	1018	10	21271	0.0797871	0.43113	4.17898	1.09807
GO:0008608	attachment of spindle microtubules to kinetochore	2	1018	10	21271	0.0797871	0.43113	4.17898	1.09807
GO:0070544	histone H3-K36 demethylation	2	1018	10	21271	0.0797871	0.43113	4.17898	1.09807
GO:1990440	positive regulation of transcription from RNA polymerase II promoter in response to endoplasmic reticulum stress	2	1018	10	21271	0.0797871	0.43113	4.17898	1.09807
GO:0048096	chromatin-mediated maintenance of transcription	2	1018	10	21271	0.0797871	0.43113	4.17898	1.09807
GO:0061180	mammary gland epithelium development	2	1018	10	21271	0.0797871	0.43113	4.17898	1.09807
GO:0072015	glomerular visceral epithelial cell development	2	1018	10	21271	0.0797871	0.43113	4.17898	1.09807
GO:0007220	Notch receptor processing	2	1018	10	21271	0.0797871	0.43113	4.17898	1.09807
GO:0032732	positive regulation of interleukin-1 production	2	1018	10	21271	0.0797871	0.43113	4.17898	1.09807
GO:0051315	attachment of mitotic spindle microtubules to kinetochore	2	1018	10	21271	0.0797871	0.43113	4.17898	1.09807
GO:0071639	positive regulation of monocyte chemotactic protein-1 production	2	1018	10	21271	0.0797871	0.43113	4.17898	1.09807
GO:0010470	regulation of gastrulation	2	1018	10	21271	0.0797871	0.43113	4.17898	1.09807
GO:0034454	microtubule anchoring at centrosome	2	1018	10	21271	0.0797871	0.43113	4.17898	1.09807
GO:0006013	mannose metabolic process	2	1018	10	21271	0.0797871	0.43113	4.17898	1.09807
GO:0050774	negative regulation of dendrite morphogenesis	2	1018	10	21271	0.0797871	0.43113	4.17898	1.09807
GO:0035020	regulation of Rac protein signal transduction	2	1018	10	21271	0.0797871	0.43113	4.17898	1.09807
GO:0035871	protein K11-linked deubiquitination	2	1018	10	21271	0.0797871	0.43113	4.17898	1.09807
GO:0075522	IRES-dependent viral translational initiation	2	1018	10	21271	0.0797871	0.43113	4.17898	1.09807
GO:0016926	protein desumoylation	2	1018	10	21271	0.0797871	0.43113	4.17898	1.09807
GO:1901838	positive regulation of transcription of nucleolar large rRNA by RNA polymerase I	2	1018	10	21271	0.0797871	0.43113	4.17898	1.09807
GO:0033523	histone H2B ubiquitination	2	1018	10	21271	0.0797871	0.43113	4.17898	1.09807
GO:0033210	leptin-mediated signaling pathway	2	1018	10	21271	0.0797871	0.43113	4.17898	1.09807
GO:0060484	lung-associated mesenchyme development	2	1018	10	21271	0.0797871	0.43113	4.17898	1.09807
GO:1902188	positive regulation of viral release from host cell	2	1018	10	21271	0.0797871	0.43113	4.17898	1.09807
GO:0030071	regulation of mitotic metaphase/anaphase transition	2	1018	10	21271	0.0797871	0.43113	4.17898	1.09807
GO:0003170	heart valve development	2	1018	10	21271	0.0797871	0.43113	4.17898	1.09807
GO:0045324	late endosome to vacuole transport	2	1018	10	21271	0.0797871	0.43113	4.17898	1.09807
GO:0098885	modification of postsynaptic actin cytoskeleton	2	1018	10	21271	0.0797871	0.43113	4.17898	1.09807
GO:0009410	response to xenobiotic stimulus	2	1018	10	21271	0.0797871	0.43113	4.17898	1.09807
GO:0003014	renal system process	2	1018	10	21271	0.0797871	0.43113	4.17898	1.09807
GO:0046777	protein autophosphorylation	13	1018	177	21271	0.0831423	0.448474	1.53465	1.08018
GO:0016579	protein deubiquitination	7	1018	79	21271	0.0836726	0.449758	1.85145	1.07742
GO:0034976	response to endoplasmic reticulum stress	7	1018	79	21271	0.0836726	0.449758	1.85145	1.07742
GO:0032543	mitochondrial translation	4	1018	35	21271	0.0845002	0.452627	2.38799	1.07314
GO:0045776	negative regulation of blood pressure	4	1018	35	21271	0.0845002	0.452627	2.38799	1.07314
GO:0048146	positive regulation of fibroblast proliferation	6	1018	64	21271	0.0850697	0.45454	1.9589	1.07023
GO:0051056	regulation of small GTPase mediated signal transduction	3	1018	22	21271	0.0855951	0.45454	2.8493	1.06755
GO:0032211	negative regulation of telomere maintenance via telomerase	3	1018	22	21271	0.0855951	0.45454	2.8493	1.06755
GO:0098974	postsynaptic actin cytoskeleton organization	3	1018	22	21271	0.0855951	0.45454	2.8493	1.06755
GO:0046856	phosphatidylinositol dephosphorylation	3	1018	22	21271	0.0855951	0.45454	2.8493	1.06755
GO:0010033	response to organic substance	9	1018	112	21271	0.0884471	0.468876	1.67905	1.05332
GO:0006915	apoptotic process	34	1018	558	21271	0.0893716	0.468941	1.27317	1.0488
GO:0050680	negative regulation of epithelial cell proliferation	6	1018	65	21271	0.0901365	0.468941	1.92876	1.0451
GO:0071479	cellular response to ionizing radiation	4	1018	36	21271	0.0916429	0.468941	2.32165	1.0379
GO:0042149	cellular response to glucose starvation	4	1018	36	21271	0.0916429	0.468941	2.32165	1.0379
GO:0048008	platelet-derived growth factor receptor signaling pathway	4	1018	36	21271	0.0916429	0.468941	2.32165	1.0379
GO:0030901	midbrain development	4	1018	36	21271	0.0916429	0.468941	2.32165	1.0379
GO:0008152	metabolic process	13	1018	180	21271	0.0918405	0.468941	1.50908	1.03697
GO:0007588	excretion	2	1018	11	21271	0.0945155	0.468941	3.79907	1.0245
GO:0098789	pre-mRNA cleavage required for polyadenylation	2	1018	11	21271	0.0945155	0.468941	3.79907	1.0245
GO:0009101	glycoprotein biosynthetic process	2	1018	11	21271	0.0945155	0.468941	3.79907	1.0245
GO:2000343	positive regulation of chemokine (C-X-C motif) ligand 2 production	2	1018	11	21271	0.0945155	0.468941	3.79907	1.0245
GO:0051156	glucose 6-phosphate metabolic process	2	1018	11	21271	0.0945155	0.468941	3.79907	1.0245
GO:0042908	xenobiotic transport	2	1018	11	21271	0.0945155	0.468941	3.79907	1.0245
GO:0050805	negative regulation of synaptic transmission	2	1018	11	21271	0.0945155	0.468941	3.79907	1.0245
GO:0070201	regulation of establishment of protein localization	2	1018	11	21271	0.0945155	0.468941	3.79907	1.0245
GO:0002262	myeloid cell homeostasis	2	1018	11	21271	0.0945155	0.468941	3.79907	1.0245
GO:0051569	regulation of histone H3-K4 methylation	2	1018	11	21271	0.0945155	0.468941	3.79907	1.0245
GO:1902166	negative regulation of intrinsic apoptotic signaling pathway in response to DNA damage by p53 class mediator	2	1018	11	21271	0.0945155	0.468941	3.79907	1.0245
GO:0071044	histone mRNA catabolic process	2	1018	11	21271	0.0945155	0.468941	3.79907	1.0245
GO:0034392	negative regulation of smooth muscle cell apoptotic process	2	1018	11	21271	0.0945155	0.468941	3.79907	1.0245
GO:0000731	DNA synthesis involved in DNA repair	2	1018	11	21271	0.0945155	0.468941	3.79907	1.0245
GO:0045654	positive regulation of megakaryocyte differentiation	2	1018	11	21271	0.0945155	0.468941	3.79907	1.0245
GO:0003198	epithelial to mesenchymal transition involved in endocardial cushion formation	2	1018	11	21271	0.0945155	0.468941	3.79907	1.0245
GO:0014066	regulation of phosphatidylinositol 3-kinase signaling	2	1018	11	21271	0.0945155	0.468941	3.79907	1.0245
GO:0010564	regulation of cell cycle process	2	1018	11	21271	0.0945155	0.468941	3.79907	1.0245
GO:0003300	cardiac muscle hypertrophy	2	1018	11	21271	0.0945155	0.468941	3.79907	1.0245
GO:0006654	phosphatidic acid biosynthetic process	2	1018	11	21271	0.0945155	0.468941	3.79907	1.0245
GO:0006983	ER overload response	2	1018	11	21271	0.0945155	0.468941	3.79907	1.0245
GO:0009312	oligosaccharide biosynthetic process	2	1018	11	21271	0.0945155	0.468941	3.79907	1.0245
GO:0000737	DNA catabolic process, endonucleolytic	2	1018	11	21271	0.0945155	0.468941	3.79907	1.0245
GO:0045862	positive regulation of proteolysis	3	1018	23	21271	0.0950865	0.468941	2.72542	1.02188
GO:0034968	histone lysine methylation	3	1018	23	21271	0.0950865	0.468941	2.72542	1.02188
GO:0001510	RNA methylation	3	1018	23	21271	0.0950865	0.468941	2.72542	1.02188
GO:0072659	protein localization to plasma membrane	11	1018	148	21271	0.0985012	0.468941	1.553	1.00656
GO:0030513	positive regulation of BMP signaling pathway	4	1018	37	21271	0.0990628	0.468941	2.25891	1.00409
GO:0010243	response to organonitrogen compound	4	1018	37	21271	0.0990628	0.468941	2.25891	1.00409
GO:0034260	negative regulation of GTPase activity	4	1018	37	21271	0.0990628	0.468941	2.25891	1.00409
GO:0051602	response to electrical stimulus	4	1018	37	21271	0.0990628	0.468941	2.25891	1.00409
GO:0006979	response to oxidative stress	10	1018	132	21271	0.101565	0.468941	1.58295	0.993254
GO:0042307	positive regulation of protein import into nucleus	5	1018	52	21271	0.102084	0.468941	2.00912	0.991041
GO:0007094	mitotic spindle assembly checkpoint	3	1018	24	21271	0.104985	0.468941	2.61186	0.978871
GO:0042246	tissue regeneration	3	1018	24	21271	0.104985	0.468941	2.61186	0.978871
GO:0001835	blastocyst hatching	4	1018	38	21271	0.106752	0.468941	2.19946	0.971624
GO:0007017	microtubule-based process	4	1018	38	21271	0.106752	0.468941	2.19946	0.971624
GO:0031333	negative regulation of protein-containing complex assembly	4	1018	38	21271	0.106752	0.468941	2.19946	0.971624
GO:0045597	positive regulation of cell differentiation	5	1018	53	21271	0.108536	0.468941	1.97122	0.964426
GO:0071902	positive regulation of protein serine/threonine kinase activity	5	1018	53	21271	0.108536	0.468941	1.97122	0.964426
GO:0046621	negative regulation of organ growth	2	1018	12	21271	0.109943	0.468941	3.48248	0.958834
GO:0072711	cellular response to hydroxyurea	2	1018	12	21271	0.109943	0.468941	3.48248	0.958834
GO:0051382	kinetochore assembly	2	1018	12	21271	0.109943	0.468941	3.48248	0.958834
GO:0044804	autophagy of nucleus	2	1018	12	21271	0.109943	0.468941	3.48248	0.958834
GO:0010717	regulation of epithelial to mesenchymal transition	2	1018	12	21271	0.109943	0.468941	3.48248	0.958834
GO:0060444	branching involved in mammary gland duct morphogenesis	2	1018	12	21271	0.109943	0.468941	3.48248	0.958834
GO:0009247	glycolipid biosynthetic process	2	1018	12	21271	0.109943	0.468941	3.48248	0.958834
GO:0051168	nuclear export	2	1018	12	21271	0.109943	0.468941	3.48248	0.958834
GO:0019985	translesion synthesis	2	1018	12	21271	0.109943	0.468941	3.48248	0.958834
GO:0043922	negative regulation by host of viral transcription	2	1018	12	21271	0.109943	0.468941	3.48248	0.958834
GO:0034244	negative regulation of transcription elongation from RNA polymerase II promoter	2	1018	12	21271	0.109943	0.468941	3.48248	0.958834
GO:0030042	actin filament depolymerization	2	1018	12	21271	0.109943	0.468941	3.48248	0.958834
GO:1990314	cellular response to insulin-like growth factor stimulus	2	1018	12	21271	0.109943	0.468941	3.48248	0.958834
GO:0032886	regulation of microtubule-based process	2	1018	12	21271	0.109943	0.468941	3.48248	0.958834
GO:0060009	Sertoli cell development	2	1018	12	21271	0.109943	0.468941	3.48248	0.958834
GO:1903358	regulation of Golgi organization	2	1018	12	21271	0.109943	0.468941	3.48248	0.958834
GO:1901799	negative regulation of proteasomal protein catabolic process	2	1018	12	21271	0.109943	0.468941	3.48248	0.958834
GO:0032204	regulation of telomere maintenance	2	1018	12	21271	0.109943	0.468941	3.48248	0.958834
GO:2000177	regulation of neural precursor cell proliferation	2	1018	12	21271	0.109943	0.468941	3.48248	0.958834
GO:0001682	tRNA 5'-leader removal	2	1018	12	21271	0.109943	0.468941	3.48248	0.958834
GO:0009612	response to mechanical stimulus	6	1018	69	21271	0.111988	0.468941	1.81695	0.950829
GO:0045880	positive regulation of smoothened signaling pathway	4	1018	39	21271	0.114701	0.468941	2.14307	0.940432
GO:0050772	positive regulation of axonogenesis	4	1018	39	21271	0.114701	0.468941	2.14307	0.940432
GO:0035914	skeletal muscle cell differentiation	5	1018	54	21271	0.115181	0.468941	1.93471	0.938618
GO:0002092	positive regulation of receptor internalization	3	1018	25	21271	0.115268	0.468941	2.50739	0.938291
GO:0045089	positive regulation of innate immune response	3	1018	25	21271	0.115268	0.468941	2.50739	0.938291
GO:0002053	positive regulation of mesenchymal cell proliferation	3	1018	25	21271	0.115268	0.468941	2.50739	0.938291
GO:0001825	blastocyst formation	3	1018	25	21271	0.115268	0.468941	2.50739	0.938291
GO:0008361	regulation of cell size	3	1018	25	21271	0.115268	0.468941	2.50739	0.938291
GO:0006754	ATP biosynthetic process	3	1018	25	21271	0.115268	0.468941	2.50739	0.938291
GO:0007264	small GTPase mediated signal transduction	8	1018	102	21271	0.115581	0.468941	1.63882	0.937115
GO:0006355	regulation of transcription, DNA-templated	82	1018	1505	21271	0.118837	0.468941	1.13846	0.925047
GO:0042981	regulation of apoptotic process	14	1018	207	21271	0.122349	0.468941	1.41318	0.912398
GO:0065003	protein-containing complex assembly	7	1018	87	21271	0.122867	0.468941	1.6812	0.910564
GO:0045787	positive regulation of cell cycle	4	1018	40	21271	0.122902	0.468941	2.08949	0.910441
GO:0045184	establishment of protein localization	4	1018	40	21271	0.122902	0.468941	2.08949	0.910441
GO:0000413	protein peptidyl-prolyl isomerization	4	1018	40	21271	0.122902	0.468941	2.08949	0.910441
GO:0043403	skeletal muscle tissue regeneration	3	1018	26	21271	0.125911	0.468941	2.41095	0.899936
GO:0030837	negative regulation of actin filament polymerization	3	1018	26	21271	0.125911	0.468941	2.41095	0.899936
GO:0019933	cAMP-mediated signaling	3	1018	26	21271	0.125911	0.468941	2.41095	0.899936
GO:0006996	organelle organization	2	1018	13	21271	0.125968	0.468941	3.2146	0.899741
GO:0060124	positive regulation of growth hormone secretion	2	1018	13	21271	0.125968	0.468941	3.2146	0.899741
GO:0043249	erythrocyte maturation	2	1018	13	21271	0.125968	0.468941	3.2146	0.899741
GO:0009651	response to salt stress	2	1018	13	21271	0.125968	0.468941	3.2146	0.899741
GO:0061157	mRNA destabilization	2	1018	13	21271	0.125968	0.468941	3.2146	0.899741
GO:0045830	positive regulation of isotype switching	2	1018	13	21271	0.125968	0.468941	3.2146	0.899741
GO:0050684	regulation of mRNA processing	2	1018	13	21271	0.125968	0.468941	3.2146	0.899741
GO:0007143	female meiotic nuclear division	2	1018	13	21271	0.125968	0.468941	3.2146	0.899741
GO:0090150	establishment of protein localization to membrane	2	1018	13	21271	0.125968	0.468941	3.2146	0.899741
GO:0033619	membrane protein proteolysis	2	1018	13	21271	0.125968	0.468941	3.2146	0.899741
GO:0033169	histone H3-K9 demethylation	2	1018	13	21271	0.125968	0.468941	3.2146	0.899741
GO:2000146	negative regulation of cell motility	2	1018	13	21271	0.125968	0.468941	3.2146	0.899741
GO:1900025	negative regulation of substrate adhesion-dependent cell spreading	2	1018	13	21271	0.125968	0.468941	3.2146	0.899741
GO:0043248	proteasome assembly	2	1018	13	21271	0.125968	0.468941	3.2146	0.899741
GO:0030850	prostate gland development	2	1018	13	21271	0.125968	0.468941	3.2146	0.899741
GO:0045176	apical protein localization	2	1018	13	21271	0.125968	0.468941	3.2146	0.899741
GO:0035999	tetrahydrofolate interconversion	2	1018	13	21271	0.125968	0.468941	3.2146	0.899741
GO:0015867	ATP transport	2	1018	13	21271	0.125968	0.468941	3.2146	0.899741
GO:0042448	progesterone metabolic process	2	1018	13	21271	0.125968	0.468941	3.2146	0.899741
GO:0006383	transcription by RNA polymerase III	2	1018	13	21271	0.125968	0.468941	3.2146	0.899741
GO:0031065	positive regulation of histone deacetylation	2	1018	13	21271	0.125968	0.468941	3.2146	0.899741
GO:0086010	membrane depolarization during action potential	2	1018	13	21271	0.125968	0.468941	3.2146	0.899741
GO:0006865	amino acid transport	5	1018	56	21271	0.129034	0.468941	1.86562	0.889297
GO:0060021	roof of mouth development	6	1018	72	21271	0.129978	0.468941	1.74124	0.886131
GO:0006890	retrograde vesicle-mediated transport, Golgi to endoplasmic reticulum	4	1018	41	21271	0.131344	0.468941	2.03853	0.88159
GO:0043484	regulation of RNA splicing	4	1018	41	21271	0.131344	0.468941	2.03853	0.88159
GO:0010667	negative regulation of cardiac muscle cell apoptotic process	4	1018	41	21271	0.131344	0.468941	2.03853	0.88159
GO:0032781	positive regulation of ATPase activity	4	1018	41	21271	0.131344	0.468941	2.03853	0.88159
GO:0008203	cholesterol metabolic process	7	1018	89	21271	0.133915	0.468941	1.64342	0.873169
GO:0050885	neuromuscular process controlling balance	5	1018	57	21271	0.136231	0.468941	1.83289	0.865724
GO:0032436	positive regulation of proteasomal ubiquitin-dependent protein catabolic process	6	1018	73	21271	0.136265	0.468941	1.71739	0.865615
GO:0051865	protein autoubiquitination	6	1018	73	21271	0.136265	0.468941	1.71739	0.865615
GO:0043433	negative regulation of DNA-binding transcription factor activity	6	1018	73	21271	0.136265	0.468941	1.71739	0.865615
GO:0072750	cellular response to leptomycin B	1	1018	3	21271	0.13682	0.468941	6.96496	0.86385
GO:1900038	negative regulation of cellular response to hypoxia	1	1018	3	21271	0.13682	0.468941	6.96496	0.86385
GO:0006971	hypotonic response	1	1018	3	21271	0.13682	0.468941	6.96496	0.86385
GO:1903690	negative regulation of wound healing, spreading of epidermal cells	1	1018	3	21271	0.13682	0.468941	6.96496	0.86385
GO:0075506	entry of viral genome into host nucleus through nuclear pore complex via importin	1	1018	3	21271	0.13682	0.468941	6.96496	0.86385
GO:0003278	apoptotic process involved in heart morphogenesis	1	1018	3	21271	0.13682	0.468941	6.96496	0.86385
GO:0003130	BMP signaling pathway involved in heart induction	1	1018	3	21271	0.13682	0.468941	6.96496	0.86385
GO:0030575	nuclear body organization	1	1018	3	21271	0.13682	0.468941	6.96496	0.86385
GO:0006041	glucosamine metabolic process	1	1018	3	21271	0.13682	0.468941	6.96496	0.86385
GO:1901228	positive regulation of transcription from RNA polymerase II promoter involved in heart development	1	1018	3	21271	0.13682	0.468941	6.96496	0.86385
GO:0000291	nuclear-transcribed mRNA catabolic process, exonucleolytic	1	1018	3	21271	0.13682	0.468941	6.96496	0.86385
GO:1900740	positive regulation of protein insertion into mitochondrial membrane involved in apoptotic signaling pathway	1	1018	3	21271	0.13682	0.468941	6.96496	0.86385
GO:0000469	cleavage involved in rRNA processing	1	1018	3	21271	0.13682	0.468941	6.96496	0.86385
GO:0048641	regulation of skeletal muscle tissue development	1	1018	3	21271	0.13682	0.468941	6.96496	0.86385
GO:0006489	dolichyl diphosphate biosynthetic process	1	1018	3	21271	0.13682	0.468941	6.96496	0.86385
GO:2001255	positive regulation of histone H3-K36 trimethylation	1	1018	3	21271	0.13682	0.468941	6.96496	0.86385
GO:0000715	nucleotide-excision repair, DNA damage recognition	1	1018	3	21271	0.13682	0.468941	6.96496	0.86385
GO:0061344	regulation of cell adhesion involved in heart morphogenesis	1	1018	3	21271	0.13682	0.468941	6.96496	0.86385
GO:0072061	inner medullary collecting duct development	1	1018	3	21271	0.13682	0.468941	6.96496	0.86385
GO:0010159	specification of animal organ position	1	1018	3	21271	0.13682	0.468941	6.96496	0.86385
GO:0046294	formaldehyde catabolic process	1	1018	3	21271	0.13682	0.468941	6.96496	0.86385
GO:0043456	regulation of pentose-phosphate shunt	1	1018	3	21271	0.13682	0.468941	6.96496	0.86385
GO:0010966	regulation of phosphate transport	1	1018	3	21271	0.13682	0.468941	6.96496	0.86385
GO:0090176	microtubule cytoskeleton organization involved in establishment of planar polarity	1	1018	3	21271	0.13682	0.468941	6.96496	0.86385
GO:0032392	DNA geometric change	1	1018	3	21271	0.13682	0.468941	6.96496	0.86385
GO:0035404	histone-serine phosphorylation	1	1018	3	21271	0.13682	0.468941	6.96496	0.86385
GO:0008298	intracellular mRNA localization	1	1018	3	21271	0.13682	0.468941	6.96496	0.86385
GO:0034756	regulation of iron ion transport	1	1018	3	21271	0.13682	0.468941	6.96496	0.86385
GO:2000331	regulation of terminal button organization	1	1018	3	21271	0.13682	0.468941	6.96496	0.86385
GO:0003365	establishment of cell polarity involved in ameboidal cell migration	1	1018	3	21271	0.13682	0.468941	6.96496	0.86385
GO:0051503	adenine nucleotide transport	1	1018	3	21271	0.13682	0.468941	6.96496	0.86385
GO:0060319	primitive erythrocyte differentiation	1	1018	3	21271	0.13682	0.468941	6.96496	0.86385
GO:0060596	mammary placode formation	1	1018	3	21271	0.13682	0.468941	6.96496	0.86385
GO:0033058	directional locomotion	1	1018	3	21271	0.13682	0.468941	6.96496	0.86385
GO:0032310	prostaglandin secretion	1	1018	3	21271	0.13682	0.468941	6.96496	0.86385
GO:0045686	negative regulation of glial cell differentiation	1	1018	3	21271	0.13682	0.468941	6.96496	0.86385
GO:0097338	response to clozapine	1	1018	3	21271	0.13682	0.468941	6.96496	0.86385
GO:0006231	dTMP biosynthetic process	1	1018	3	21271	0.13682	0.468941	6.96496	0.86385
GO:0060502	epithelial cell proliferation involved in lung morphogenesis	1	1018	3	21271	0.13682	0.468941	6.96496	0.86385
GO:0002154	thyroid hormone mediated signaling pathway	1	1018	3	21271	0.13682	0.468941	6.96496	0.86385
GO:0007231	osmosensory signaling pathway	1	1018	3	21271	0.13682	0.468941	6.96496	0.86385
GO:0150099	neuron-glial cell signaling	1	1018	3	21271	0.13682	0.468941	6.96496	0.86385
GO:1990166	protein localization to site of double-strand break	1	1018	3	21271	0.13682	0.468941	6.96496	0.86385
GO:0098749	cerebellar neuron development	1	1018	3	21271	0.13682	0.468941	6.96496	0.86385
GO:0001812	positive regulation of type I hypersensitivity	1	1018	3	21271	0.13682	0.468941	6.96496	0.86385
GO:0021769	orbitofrontal cortex development	1	1018	3	21271	0.13682	0.468941	6.96496	0.86385
GO:0061005	cell differentiation involved in kidney development	1	1018	3	21271	0.13682	0.468941	6.96496	0.86385
GO:0099578	regulation of translation at postsynapse, modulating synaptic transmission	1	1018	3	21271	0.13682	0.468941	6.96496	0.86385
GO:0003256	regulation of transcription from RNA polymerase II promoter involved in myocardial precursor cell differentiation	1	1018	3	21271	0.13682	0.468941	6.96496	0.86385
GO:0051343	positive regulation of cyclic-nucleotide phosphodiesterase activity	1	1018	3	21271	0.13682	0.468941	6.96496	0.86385
GO:0070541	response to platinum ion	1	1018	3	21271	0.13682	0.468941	6.96496	0.86385
GO:0036016	cellular response to interleukin-3	1	1018	3	21271	0.13682	0.468941	6.96496	0.86385
GO:0042126	nitrate metabolic process	1	1018	3	21271	0.13682	0.468941	6.96496	0.86385
GO:2000974	negative regulation of pro-B cell differentiation	1	1018	3	21271	0.13682	0.468941	6.96496	0.86385
GO:0002369	T cell cytokine production	1	1018	3	21271	0.13682	0.468941	6.96496	0.86385
GO:2000671	regulation of motor neuron apoptotic process	1	1018	3	21271	0.13682	0.468941	6.96496	0.86385
GO:0006177	GMP biosynthetic process	1	1018	3	21271	0.13682	0.468941	6.96496	0.86385
GO:0032185	septin cytoskeleton organization	1	1018	3	21271	0.13682	0.468941	6.96496	0.86385
GO:0060931	sinoatrial node cell development	1	1018	3	21271	0.13682	0.468941	6.96496	0.86385
GO:1990859	cellular response to endothelin	1	1018	3	21271	0.13682	0.468941	6.96496	0.86385
GO:1901984	negative regulation of protein acetylation	1	1018	3	21271	0.13682	0.468941	6.96496	0.86385
GO:0032616	interleukin-13 production	1	1018	3	21271	0.13682	0.468941	6.96496	0.86385
GO:0000272	polysaccharide catabolic process	1	1018	3	21271	0.13682	0.468941	6.96496	0.86385
GO:0061738	late endosomal microautophagy	1	1018	3	21271	0.13682	0.468941	6.96496	0.86385
GO:0072011	glomerular endothelium development	1	1018	3	21271	0.13682	0.468941	6.96496	0.86385
GO:0071241	cellular response to inorganic substance	1	1018	3	21271	0.13682	0.468941	6.96496	0.86385
GO:1990737	response to manganese-induced endoplasmic reticulum stress	1	1018	3	21271	0.13682	0.468941	6.96496	0.86385
GO:0016344	meiotic chromosome movement towards spindle pole	1	1018	3	21271	0.13682	0.468941	6.96496	0.86385
GO:0021747	cochlear nucleus development	1	1018	3	21271	0.13682	0.468941	6.96496	0.86385
GO:1903378	positive regulation of oxidative stress-induced neuron intrinsic apoptotic signaling pathway	1	1018	3	21271	0.13682	0.468941	6.96496	0.86385
GO:0072049	comma-shaped body morphogenesis	1	1018	3	21271	0.13682	0.468941	6.96496	0.86385
GO:0009609	response to symbiotic bacterium	1	1018	3	21271	0.13682	0.468941	6.96496	0.86385
GO:1904237	positive regulation of substrate-dependent cell migration, cell attachment to substrate	1	1018	3	21271	0.13682	0.468941	6.96496	0.86385
GO:0042321	negative regulation of circadian sleep/wake cycle, sleep	1	1018	3	21271	0.13682	0.468941	6.96496	0.86385
GO:0031328	positive regulation of cellular biosynthetic process	1	1018	3	21271	0.13682	0.468941	6.96496	0.86385
GO:0050864	regulation of B cell activation	1	1018	3	21271	0.13682	0.468941	6.96496	0.86385
GO:0010909	positive regulation of heparan sulfate proteoglycan biosynthetic process	1	1018	3	21271	0.13682	0.468941	6.96496	0.86385
GO:0043506	regulation of JUN kinase activity	1	1018	3	21271	0.13682	0.468941	6.96496	0.86385
GO:1902037	negative regulation of hematopoietic stem cell differentiation	1	1018	3	21271	0.13682	0.468941	6.96496	0.86385
GO:0043624	cellular protein complex disassembly	1	1018	3	21271	0.13682	0.468941	6.96496	0.86385
GO:0017198	N-terminal peptidyl-serine acetylation	1	1018	3	21271	0.13682	0.468941	6.96496	0.86385
GO:0070814	hydrogen sulfide biosynthetic process	1	1018	3	21271	0.13682	0.468941	6.96496	0.86385
GO:0008050	female courtship behavior	1	1018	3	21271	0.13682	0.468941	6.96496	0.86385
GO:0072709	cellular response to sorbitol	1	1018	3	21271	0.13682	0.468941	6.96496	0.86385
GO:0014043	negative regulation of neuron maturation	1	1018	3	21271	0.13682	0.468941	6.96496	0.86385
GO:0021523	somatic motor neuron differentiation	1	1018	3	21271	0.13682	0.468941	6.96496	0.86385
GO:1901992	positive regulation of mitotic cell cycle phase transition	1	1018	3	21271	0.13682	0.468941	6.96496	0.86385
GO:0099074	mitochondrion to lysosome transport	1	1018	3	21271	0.13682	0.468941	6.96496	0.86385
GO:0002842	positive regulation of T cell mediated immune response to tumor cell	1	1018	3	21271	0.13682	0.468941	6.96496	0.86385
GO:0048144	fibroblast proliferation	1	1018	3	21271	0.13682	0.468941	6.96496	0.86385
GO:0050427	3'-phosphoadenosine 5'-phosphosulfate metabolic process	1	1018	3	21271	0.13682	0.468941	6.96496	0.86385
GO:0001712	ectodermal cell fate commitment	1	1018	3	21271	0.13682	0.468941	6.96496	0.86385
GO:1903539	protein localization to postsynaptic membrane	1	1018	3	21271	0.13682	0.468941	6.96496	0.86385
GO:0007079	mitotic chromosome movement towards spindle pole	1	1018	3	21271	0.13682	0.468941	6.96496	0.86385
GO:0031291	Ran protein signal transduction	1	1018	3	21271	0.13682	0.468941	6.96496	0.86385
GO:0048625	myoblast fate commitment	1	1018	3	21271	0.13682	0.468941	6.96496	0.86385
GO:0001805	positive regulation of type III hypersensitivity	1	1018	3	21271	0.13682	0.468941	6.96496	0.86385
GO:0071477	cellular hypotonic salinity response	1	1018	3	21271	0.13682	0.468941	6.96496	0.86385
GO:0072053	renal inner medulla development	1	1018	3	21271	0.13682	0.468941	6.96496	0.86385
GO:0042853	L-alanine catabolic process	1	1018	3	21271	0.13682	0.468941	6.96496	0.86385
GO:0070358	actin polymerization-dependent cell motility	1	1018	3	21271	0.13682	0.468941	6.96496	0.86385
GO:0002184	cytoplasmic translational termination	1	1018	3	21271	0.13682	0.468941	6.96496	0.86385
GO:0010424	DNA methylation on cytosine within a CG sequence	1	1018	3	21271	0.13682	0.468941	6.96496	0.86385
GO:0006855	drug transmembrane transport	1	1018	3	21271	0.13682	0.468941	6.96496	0.86385
GO:0051684	maintenance of Golgi location	1	1018	3	21271	0.13682	0.468941	6.96496	0.86385
GO:2000779	regulation of double-strand break repair	1	1018	3	21271	0.13682	0.468941	6.96496	0.86385
GO:0031448	positive regulation of fast-twitch skeletal muscle fiber contraction	1	1018	3	21271	0.13682	0.468941	6.96496	0.86385
GO:0006545	glycine biosynthetic process	1	1018	3	21271	0.13682	0.468941	6.96496	0.86385
GO:0090276	regulation of peptide hormone secretion	1	1018	3	21271	0.13682	0.468941	6.96496	0.86385
GO:0016441	posttranscriptional gene silencing	1	1018	3	21271	0.13682	0.468941	6.96496	0.86385
GO:0001704	formation of primary germ layer	1	1018	3	21271	0.13682	0.468941	6.96496	0.86385
GO:0010921	regulation of phosphatase activity	1	1018	3	21271	0.13682	0.468941	6.96496	0.86385
GO:0060535	trachea cartilage morphogenesis	1	1018	3	21271	0.13682	0.468941	6.96496	0.86385
GO:1901536	negative regulation of DNA demethylation	1	1018	3	21271	0.13682	0.468941	6.96496	0.86385
GO:0015820	leucine transport	1	1018	3	21271	0.13682	0.468941	6.96496	0.86385
GO:0002176	male germ cell proliferation	1	1018	3	21271	0.13682	0.468941	6.96496	0.86385
GO:0043242	negative regulation of protein-containing complex disassembly	1	1018	3	21271	0.13682	0.468941	6.96496	0.86385
GO:1902661	positive regulation of glucose mediated signaling pathway	1	1018	3	21271	0.13682	0.468941	6.96496	0.86385
GO:0048742	regulation of skeletal muscle fiber development	1	1018	3	21271	0.13682	0.468941	6.96496	0.86385
GO:0034650	cortisol metabolic process	1	1018	3	21271	0.13682	0.468941	6.96496	0.86385
GO:1902425	positive regulation of attachment of mitotic spindle microtubules to kinetochore	1	1018	3	21271	0.13682	0.468941	6.96496	0.86385
GO:0045905	positive regulation of translational termination	1	1018	3	21271	0.13682	0.468941	6.96496	0.86385
GO:0099010	modification of postsynaptic structure	1	1018	3	21271	0.13682	0.468941	6.96496	0.86385
GO:0051084	'de novo' posttranslational protein folding	1	1018	3	21271	0.13682	0.468941	6.96496	0.86385
GO:0000479	endonucleolytic cleavage of tricistronic rRNA transcript (SSU-rRNA, 5.8S rRNA, LSU-rRNA)	1	1018	3	21271	0.13682	0.468941	6.96496	0.86385
GO:0044313	protein K6-linked deubiquitination	1	1018	3	21271	0.13682	0.468941	6.96496	0.86385
GO:0019062	virion attachment to host cell	1	1018	3	21271	0.13682	0.468941	6.96496	0.86385
GO:0061198	fungiform papilla formation	1	1018	3	21271	0.13682	0.468941	6.96496	0.86385
GO:1904457	positive regulation of neuronal action potential	1	1018	3	21271	0.13682	0.468941	6.96496	0.86385
GO:0045901	positive regulation of translational elongation	1	1018	3	21271	0.13682	0.468941	6.96496	0.86385
GO:1904117	cellular response to vasopressin	1	1018	3	21271	0.13682	0.468941	6.96496	0.86385
GO:0006597	spermine biosynthetic process	1	1018	3	21271	0.13682	0.468941	6.96496	0.86385
GO:0045069	regulation of viral genome replication	1	1018	3	21271	0.13682	0.468941	6.96496	0.86385
GO:0045887	positive regulation of synaptic growth at neuromuscular junction	1	1018	3	21271	0.13682	0.468941	6.96496	0.86385
GO:0090068	positive regulation of cell cycle process	1	1018	3	21271	0.13682	0.468941	6.96496	0.86385
GO:0006624	vacuolar protein processing	1	1018	3	21271	0.13682	0.468941	6.96496	0.86385
GO:0009786	regulation of asymmetric cell division	1	1018	3	21271	0.13682	0.468941	6.96496	0.86385
GO:0099178	regulation of retrograde trans-synaptic signaling by endocanabinoid	1	1018	3	21271	0.13682	0.468941	6.96496	0.86385
GO:1904780	negative regulation of protein localization to centrosome	1	1018	3	21271	0.13682	0.468941	6.96496	0.86385
GO:0006481	C-terminal protein methylation	1	1018	3	21271	0.13682	0.468941	6.96496	0.86385
GO:0061357	positive regulation of Wnt protein secretion	1	1018	3	21271	0.13682	0.468941	6.96496	0.86385
GO:0034775	glutathione transmembrane transport	1	1018	3	21271	0.13682	0.468941	6.96496	0.86385
GO:0072318	clathrin coat disassembly	1	1018	3	21271	0.13682	0.468941	6.96496	0.86385
GO:0008215	spermine metabolic process	1	1018	3	21271	0.13682	0.468941	6.96496	0.86385
GO:0060800	regulation of cell differentiation involved in embryonic placenta development	1	1018	3	21271	0.13682	0.468941	6.96496	0.86385
GO:0021877	forebrain neuron fate commitment	1	1018	3	21271	0.13682	0.468941	6.96496	0.86385
GO:0042984	regulation of amyloid precursor protein biosynthetic process	1	1018	3	21271	0.13682	0.468941	6.96496	0.86385
GO:0002752	cell surface pattern recognition receptor signaling pathway	1	1018	3	21271	0.13682	0.468941	6.96496	0.86385
GO:0042249	establishment of planar polarity of embryonic epithelium	1	1018	3	21271	0.13682	0.468941	6.96496	0.86385
GO:0035481	positive regulation of Notch signaling pathway involved in heart induction	1	1018	3	21271	0.13682	0.468941	6.96496	0.86385
GO:0043247	telomere maintenance in response to DNA damage	1	1018	3	21271	0.13682	0.468941	6.96496	0.86385
GO:0001306	age-dependent response to oxidative stress	1	1018	3	21271	0.13682	0.468941	6.96496	0.86385
GO:0045841	negative regulation of mitotic metaphase/anaphase transition	1	1018	3	21271	0.13682	0.468941	6.96496	0.86385
GO:0032218	riboflavin transport	1	1018	3	21271	0.13682	0.468941	6.96496	0.86385
GO:1990167	protein K27-linked deubiquitination	1	1018	3	21271	0.13682	0.468941	6.96496	0.86385
GO:0033577	protein glycosylation in endoplasmic reticulum	1	1018	3	21271	0.13682	0.468941	6.96496	0.86385
GO:0006529	asparagine biosynthetic process	1	1018	3	21271	0.13682	0.468941	6.96496	0.86385
GO:0046985	positive regulation of hemoglobin biosynthetic process	1	1018	3	21271	0.13682	0.468941	6.96496	0.86385
GO:0000448	cleavage in ITS2 between 5.8S rRNA and LSU-rRNA of tricistronic rRNA transcript (SSU-rRNA, 5.8S rRNA, LSU-rRNA)	1	1018	3	21271	0.13682	0.468941	6.96496	0.86385
GO:0006435	threonyl-tRNA aminoacylation	1	1018	3	21271	0.13682	0.468941	6.96496	0.86385
GO:0036359	renal potassium excretion	1	1018	3	21271	0.13682	0.468941	6.96496	0.86385
GO:0003160	endocardium morphogenesis	1	1018	3	21271	0.13682	0.468941	6.96496	0.86385
GO:1902990	mitotic telomere maintenance via semi-conservative replication	1	1018	3	21271	0.13682	0.468941	6.96496	0.86385
GO:0002554	serotonin secretion by platelet	1	1018	3	21271	0.13682	0.468941	6.96496	0.86385
GO:0060623	regulation of chromosome condensation	1	1018	3	21271	0.13682	0.468941	6.96496	0.86385
GO:0015827	tryptophan transport	1	1018	3	21271	0.13682	0.468941	6.96496	0.86385
GO:0032979	protein insertion into mitochondrial inner membrane from matrix	1	1018	3	21271	0.13682	0.468941	6.96496	0.86385
GO:1903828	negative regulation of cellular protein localization	1	1018	3	21271	0.13682	0.468941	6.96496	0.86385
GO:1902373	negative regulation of mRNA catabolic process	1	1018	3	21271	0.13682	0.468941	6.96496	0.86385
GO:1903181	positive regulation of dopamine biosynthetic process	1	1018	3	21271	0.13682	0.468941	6.96496	0.86385
GO:0019344	cysteine biosynthetic process	1	1018	3	21271	0.13682	0.468941	6.96496	0.86385
GO:0019086	late viral transcription	1	1018	3	21271	0.13682	0.468941	6.96496	0.86385
GO:0001798	positive regulation of type IIa hypersensitivity	1	1018	3	21271	0.13682	0.468941	6.96496	0.86385
GO:0002481	antigen processing and presentation of exogenous protein antigen via MHC class Ib, TAP-dependent	1	1018	3	21271	0.13682	0.468941	6.96496	0.86385
GO:0071418	cellular response to amine stimulus	1	1018	3	21271	0.13682	0.468941	6.96496	0.86385
GO:0098989	NMDA selective glutamate receptor signaling pathway	1	1018	3	21271	0.13682	0.468941	6.96496	0.86385
GO:0060334	regulation of interferon-gamma-mediated signaling pathway	1	1018	3	21271	0.13682	0.468941	6.96496	0.86385
GO:0006907	pinocytosis	1	1018	3	21271	0.13682	0.468941	6.96496	0.86385
GO:1902993	positive regulation of amyloid precursor protein catabolic process	1	1018	3	21271	0.13682	0.468941	6.96496	0.86385
GO:1904293	negative regulation of ERAD pathway	1	1018	3	21271	0.13682	0.468941	6.96496	0.86385
GO:1903070	negative regulation of ER-associated ubiquitin-dependent protein catabolic process	1	1018	3	21271	0.13682	0.468941	6.96496	0.86385
GO:1904339	negative regulation of dopaminergic neuron differentiation	1	1018	3	21271	0.13682	0.468941	6.96496	0.86385
GO:0071899	negative regulation of estrogen receptor binding	1	1018	3	21271	0.13682	0.468941	6.96496	0.86385
GO:0090042	tubulin deacetylation	1	1018	3	21271	0.13682	0.468941	6.96496	0.86385
GO:0044265	cellular macromolecule catabolic process	1	1018	3	21271	0.13682	0.468941	6.96496	0.86385
GO:0072282	metanephric nephron tubule morphogenesis	1	1018	3	21271	0.13682	0.468941	6.96496	0.86385
GO:0051248	negative regulation of protein metabolic process	1	1018	3	21271	0.13682	0.468941	6.96496	0.86385
GO:0010543	regulation of platelet activation	1	1018	3	21271	0.13682	0.468941	6.96496	0.86385
GO:1900037	regulation of cellular response to hypoxia	1	1018	3	21271	0.13682	0.468941	6.96496	0.86385
GO:0044027	hypermethylation of CpG island	1	1018	3	21271	0.13682	0.468941	6.96496	0.86385
GO:0034727	piecemeal microautophagy of the nucleus	1	1018	3	21271	0.13682	0.468941	6.96496	0.86385
GO:0009263	deoxyribonucleotide biosynthetic process	1	1018	3	21271	0.13682	0.468941	6.96496	0.86385
GO:0030103	vasopressin secretion	1	1018	3	21271	0.13682	0.468941	6.96496	0.86385
GO:0001560	regulation of cell growth by extracellular stimulus	1	1018	3	21271	0.13682	0.468941	6.96496	0.86385
GO:0090234	regulation of kinetochore assembly	1	1018	3	21271	0.13682	0.468941	6.96496	0.86385
GO:0010971	positive regulation of G2/M transition of mitotic cell cycle	3	1018	27	21271	0.13689	0.468941	2.32165	0.863628
GO:0008543	fibroblast growth factor receptor signaling pathway	4	1018	42	21271	0.140018	0.468941	1.98999	0.853817
GO:0046855	inositol phosphate dephosphorylation	2	1018	14	21271	0.142499	0.468941	2.98498	0.846189
GO:0097756	obsolete negative regulation of blood vessel diameter	2	1018	14	21271	0.142499	0.468941	2.98498	0.846189
GO:2000036	regulation of stem cell population maintenance	2	1018	14	21271	0.142499	0.468941	2.98498	0.846189
GO:0046931	pore complex assembly	2	1018	14	21271	0.142499	0.468941	2.98498	0.846189
GO:0034497	protein localization to phagophore assembly site	2	1018	14	21271	0.142499	0.468941	2.98498	0.846189
GO:0046685	response to arsenic-containing substance	2	1018	14	21271	0.142499	0.468941	2.98498	0.846189
GO:0043069	negative regulation of programmed cell death	2	1018	14	21271	0.142499	0.468941	2.98498	0.846189
GO:0034453	microtubule anchoring	2	1018	14	21271	0.142499	0.468941	2.98498	0.846189
GO:0000288	nuclear-transcribed mRNA catabolic process, deadenylation-dependent decay	2	1018	14	21271	0.142499	0.468941	2.98498	0.846189
GO:0046785	microtubule polymerization	2	1018	14	21271	0.142499	0.468941	2.98498	0.846189
GO:0033673	negative regulation of kinase activity	2	1018	14	21271	0.142499	0.468941	2.98498	0.846189
GO:0070848	response to growth factor	2	1018	14	21271	0.142499	0.468941	2.98498	0.846189
GO:0045647	negative regulation of erythrocyte differentiation	2	1018	14	21271	0.142499	0.468941	2.98498	0.846189
GO:0035308	negative regulation of protein dephosphorylation	2	1018	14	21271	0.142499	0.468941	2.98498	0.846189
GO:0051403	stress-activated MAPK cascade	2	1018	14	21271	0.142499	0.468941	2.98498	0.846189
GO:0035563	positive regulation of chromatin binding	2	1018	14	21271	0.142499	0.468941	2.98498	0.846189
GO:0006476	protein deacetylation	2	1018	14	21271	0.142499	0.468941	2.98498	0.846189
GO:0006002	fructose 6-phosphate metabolic process	2	1018	14	21271	0.142499	0.468941	2.98498	0.846189
GO:0090162	establishment of epithelial cell polarity	2	1018	14	21271	0.142499	0.468941	2.98498	0.846189
GO:0042407	cristae formation	2	1018	14	21271	0.142499	0.468941	2.98498	0.846189
GO:0050729	positive regulation of inflammatory response	6	1018	74	21271	0.142693	0.468941	1.69418	0.845599
GO:0032091	negative regulation of protein binding	6	1018	74	21271	0.142693	0.468941	1.69418	0.845599
GO:0009267	cellular response to starvation	6	1018	74	21271	0.142693	0.468941	1.69418	0.845599
GO:0030308	negative regulation of cell growth	9	1018	125	21271	0.145186	0.468941	1.50443	0.838076
GO:0045672	positive regulation of osteoclast differentiation	3	1018	28	21271	0.148181	0.468941	2.23874	0.829207
GO:1903861	positive regulation of dendrite extension	3	1018	28	21271	0.148181	0.468941	2.23874	0.829207
GO:0071345	cellular response to cytokine stimulus	4	1018	43	21271	0.148912	0.468941	1.94371	0.82707
GO:0043407	negative regulation of MAP kinase activity	4	1018	43	21271	0.148912	0.468941	1.94371	0.82707
GO:0001942	hair follicle development	4	1018	43	21271	0.148912	0.468941	1.94371	0.82707
GO:0008654	phospholipid biosynthetic process	5	1018	59	21271	0.151141	0.468941	1.77075	0.820619
GO:0090305	nucleic acid phosphodiester bond hydrolysis	9	1018	127	21271	0.15525	0.468941	1.48074	0.80897
GO:0050731	positive regulation of peptidyl-tyrosine phosphorylation	8	1018	110	21271	0.15692	0.468941	1.51963	0.80432
GO:0051402	neuron apoptotic process	4	1018	44	21271	0.158017	0.468941	1.89954	0.801296
GO:1990090	cellular response to nerve growth factor stimulus	4	1018	44	21271	0.158017	0.468941	1.89954	0.801296
GO:0000045	autophagosome assembly	5	1018	60	21271	0.158842	0.468941	1.74124	0.799036
GO:0008283	cell population proliferation	11	1018	163	21271	0.158914	0.468941	1.41008	0.798839
GO:0032434	regulation of proteasomal ubiquitin-dependent protein catabolic process	2	1018	15	21271	0.15945	0.468941	2.78599	0.797375
GO:0010839	negative regulation of keratinocyte proliferation	2	1018	15	21271	0.15945	0.468941	2.78599	0.797375
GO:0046888	negative regulation of hormone secretion	2	1018	15	21271	0.15945	0.468941	2.78599	0.797375
GO:0010038	response to metal ion	2	1018	15	21271	0.15945	0.468941	2.78599	0.797375
GO:0050930	induction of positive chemotaxis	2	1018	15	21271	0.15945	0.468941	2.78599	0.797375
GO:2000737	negative regulation of stem cell differentiation	2	1018	15	21271	0.15945	0.468941	2.78599	0.797375
GO:0048711	positive regulation of astrocyte differentiation	2	1018	15	21271	0.15945	0.468941	2.78599	0.797375
GO:0043984	histone H4-K16 acetylation	2	1018	15	21271	0.15945	0.468941	2.78599	0.797375
GO:0002755	MyD88-dependent toll-like receptor signaling pathway	2	1018	15	21271	0.15945	0.468941	2.78599	0.797375
GO:0043117	positive regulation of vascular permeability	2	1018	15	21271	0.15945	0.468941	2.78599	0.797375
GO:1904263	positive regulation of TORC1 signaling	2	1018	15	21271	0.15945	0.468941	2.78599	0.797375
GO:0045667	regulation of osteoblast differentiation	2	1018	15	21271	0.15945	0.468941	2.78599	0.797375
GO:0014902	myotube differentiation	2	1018	15	21271	0.15945	0.468941	2.78599	0.797375
GO:0033690	positive regulation of osteoblast proliferation	2	1018	15	21271	0.15945	0.468941	2.78599	0.797375
GO:0010950	positive regulation of endopeptidase activity	2	1018	15	21271	0.15945	0.468941	2.78599	0.797375
GO:0016064	immunoglobulin mediated immune response	2	1018	15	21271	0.15945	0.468941	2.78599	0.797375
GO:0030259	lipid glycosylation	2	1018	15	21271	0.15945	0.468941	2.78599	0.797375
GO:0006400	tRNA modification	2	1018	15	21271	0.15945	0.468941	2.78599	0.797375
GO:0060261	positive regulation of transcription initiation from RNA polymerase II promoter	2	1018	15	21271	0.15945	0.468941	2.78599	0.797375
GO:0007212	dopamine receptor signaling pathway	2	1018	15	21271	0.15945	0.468941	2.78599	0.797375
GO:0050678	regulation of epithelial cell proliferation	2	1018	15	21271	0.15945	0.468941	2.78599	0.797375
GO:0043923	positive regulation by host of viral transcription	2	1018	15	21271	0.15945	0.468941	2.78599	0.797375
GO:0008585	female gonad development	3	1018	29	21271	0.15976	0.468941	2.16154	0.796533
GO:0007569	cell aging	3	1018	29	21271	0.15976	0.468941	2.16154	0.796533
GO:0043392	negative regulation of DNA binding	3	1018	29	21271	0.15976	0.468941	2.16154	0.796533
GO:0001954	positive regulation of cell-matrix adhesion	3	1018	29	21271	0.15976	0.468941	2.16154	0.796533
GO:0043001	Golgi to plasma membrane protein transport	3	1018	29	21271	0.15976	0.468941	2.16154	0.796533
GO:0070830	bicellular tight junction assembly	3	1018	29	21271	0.15976	0.468941	2.16154	0.796533
GO:1902600	proton transmembrane transport	8	1018	111	21271	0.162527	0.468941	1.50594	0.789074
GO:0008202	steroid metabolic process	8	1018	111	21271	0.162527	0.468941	1.50594	0.789074
GO:0032147	activation of protein kinase activity	7	1018	94	21271	0.163559	0.468941	1.556	0.786326
GO:0002244	hematopoietic progenitor cell differentiation	7	1018	94	21271	0.163559	0.468941	1.556	0.786326
GO:0033138	positive regulation of peptidyl-serine phosphorylation	7	1018	94	21271	0.163559	0.468941	1.556	0.786326
GO:0000902	cell morphogenesis	7	1018	94	21271	0.163559	0.468941	1.556	0.786326
GO:0007010	cytoskeleton organization	9	1018	129	21271	0.165644	0.468941	1.45778	0.780824
GO:0009791	post-embryonic development	7	1018	95	21271	0.169815	0.468941	1.53962	0.770024
GO:0046697	decidualization	3	1018	30	21271	0.171601	0.468941	2.08949	0.765479
GO:0016126	sterol biosynthetic process	3	1018	30	21271	0.171601	0.468941	2.08949	0.765479
GO:0016239	positive regulation of macroautophagy	3	1018	30	21271	0.171601	0.468941	2.08949	0.765479
GO:0030324	lung development	8	1018	113	21271	0.174014	0.468941	1.47928	0.759416
GO:0032760	positive regulation of tumor necrosis factor production	7	1018	96	21271	0.176174	0.468941	1.52359	0.754058
GO:0007623	circadian rhythm	7	1018	96	21271	0.176174	0.468941	1.52359	0.754058
GO:0097284	hepatocyte apoptotic process	2	1018	16	21271	0.176745	0.468941	2.61186	0.752654
GO:0030521	androgen receptor signaling pathway	2	1018	16	21271	0.176745	0.468941	2.61186	0.752654
GO:0051571	positive regulation of histone H3-K4 methylation	2	1018	16	21271	0.176745	0.468941	2.61186	0.752654
GO:0032509	endosome transport via multivesicular body sorting pathway	2	1018	16	21271	0.176745	0.468941	2.61186	0.752654
GO:0043306	positive regulation of mast cell degranulation	2	1018	16	21271	0.176745	0.468941	2.61186	0.752654
GO:0043162	ubiquitin-dependent protein catabolic process via the multivesicular body sorting pathway	2	1018	16	21271	0.176745	0.468941	2.61186	0.752654
GO:0042776	mitochondrial ATP synthesis coupled proton transport	2	1018	16	21271	0.176745	0.468941	2.61186	0.752654
GO:0048384	retinoic acid receptor signaling pathway	2	1018	16	21271	0.176745	0.468941	2.61186	0.752654
GO:0046426	negative regulation of receptor signaling pathway via JAK-STAT	2	1018	16	21271	0.176745	0.468941	2.61186	0.752654
GO:0097178	ruffle assembly	2	1018	16	21271	0.176745	0.468941	2.61186	0.752654
GO:0007097	nuclear migration	2	1018	16	21271	0.176745	0.468941	2.61186	0.752654
GO:0006120	mitochondrial electron transport, NADH to ubiquinone	2	1018	16	21271	0.176745	0.468941	2.61186	0.752654
GO:0055075	potassium ion homeostasis	2	1018	16	21271	0.176745	0.468941	2.61186	0.752654
GO:0021680	cerebellar Purkinje cell layer development	2	1018	16	21271	0.176745	0.468941	2.61186	0.752654
GO:0034314	Arp2/3 complex-mediated actin nucleation	2	1018	16	21271	0.176745	0.468941	2.61186	0.752654
GO:0007034	vacuolar transport	2	1018	16	21271	0.176745	0.468941	2.61186	0.752654
GO:0007050	cell cycle arrest	6	1018	79	21271	0.176806	0.468941	1.58695	0.752504
GO:0051930	regulation of sensory perception of pain	4	1018	46	21271	0.176814	0.468941	1.81695	0.752483
GO:0006464	cellular protein modification process	4	1018	46	21271	0.176814	0.468941	1.81695	0.752483
GO:1901998	toxin transport	4	1018	46	21271	0.176814	0.468941	1.81695	0.752483
GO:0034198	cellular response to amino acid starvation	4	1018	46	21271	0.176814	0.468941	1.81695	0.752483
GO:0035522	monoubiquitinated histone H2A deubiquitination	1	1018	4	21271	0.178137	0.468941	5.22372	0.749247
GO:0006570	tyrosine metabolic process	1	1018	4	21271	0.178137	0.468941	5.22372	0.749247
GO:0071034	CUT catabolic process	1	1018	4	21271	0.178137	0.468941	5.22372	0.749247
GO:0035880	embryonic nail plate morphogenesis	1	1018	4	21271	0.178137	0.468941	5.22372	0.749247
GO:0006564	L-serine biosynthetic process	1	1018	4	21271	0.178137	0.468941	5.22372	0.749247
GO:1990928	response to amino acid starvation	1	1018	4	21271	0.178137	0.468941	5.22372	0.749247
GO:0071409	cellular response to cycloheximide	1	1018	4	21271	0.178137	0.468941	5.22372	0.749247
GO:1903025	regulation of RNA polymerase II regulatory region sequence-specific DNA binding	1	1018	4	21271	0.178137	0.468941	5.22372	0.749247
GO:0031060	regulation of histone methylation	1	1018	4	21271	0.178137	0.468941	5.22372	0.749247
GO:1903377	negative regulation of oxidative stress-induced neuron intrinsic apoptotic signaling pathway	1	1018	4	21271	0.178137	0.468941	5.22372	0.749247
GO:0060789	hair follicle placode formation	1	1018	4	21271	0.178137	0.468941	5.22372	0.749247
GO:0006903	vesicle targeting	1	1018	4	21271	0.178137	0.468941	5.22372	0.749247
GO:0031056	regulation of histone modification	1	1018	4	21271	0.178137	0.468941	5.22372	0.749247
GO:0060923	cardiac muscle cell fate commitment	1	1018	4	21271	0.178137	0.468941	5.22372	0.749247
GO:0090403	oxidative stress-induced premature senescence	1	1018	4	21271	0.178137	0.468941	5.22372	0.749247
GO:0046060	dATP metabolic process	1	1018	4	21271	0.178137	0.468941	5.22372	0.749247
GO:0071461	cellular response to redox state	1	1018	4	21271	0.178137	0.468941	5.22372	0.749247
GO:0006565	L-serine catabolic process	1	1018	4	21271	0.178137	0.468941	5.22372	0.749247
GO:0006700	C21-steroid hormone biosynthetic process	1	1018	4	21271	0.178137	0.468941	5.22372	0.749247
GO:0042167	heme catabolic process	1	1018	4	21271	0.178137	0.468941	5.22372	0.749247
GO:0022007	convergent extension involved in neural plate elongation	1	1018	4	21271	0.178137	0.468941	5.22372	0.749247
GO:0090272	negative regulation of fibroblast growth factor production	1	1018	4	21271	0.178137	0.468941	5.22372	0.749247
GO:0002793	positive regulation of peptide secretion	1	1018	4	21271	0.178137	0.468941	5.22372	0.749247
GO:1903347	negative regulation of bicellular tight junction assembly	1	1018	4	21271	0.178137	0.468941	5.22372	0.749247
GO:2000628	regulation of miRNA metabolic process	1	1018	4	21271	0.178137	0.468941	5.22372	0.749247
GO:0002673	regulation of acute inflammatory response	1	1018	4	21271	0.178137	0.468941	5.22372	0.749247
GO:0008356	asymmetric cell division	1	1018	4	21271	0.178137	0.468941	5.22372	0.749247
GO:0072752	cellular response to rapamycin	1	1018	4	21271	0.178137	0.468941	5.22372	0.749247
GO:0000972	transcription-dependent tethering of RNA polymerase II gene DNA at nuclear periphery	1	1018	4	21271	0.178137	0.468941	5.22372	0.749247
GO:0036343	psychomotor behavior	1	1018	4	21271	0.178137	0.468941	5.22372	0.749247
GO:0046314	phosphocreatine biosynthetic process	1	1018	4	21271	0.178137	0.468941	5.22372	0.749247
GO:0034436	glycoprotein transport	1	1018	4	21271	0.178137	0.468941	5.22372	0.749247
GO:0072050	S-shaped body morphogenesis	1	1018	4	21271	0.178137	0.468941	5.22372	0.749247
GO:0045006	DNA deamination	1	1018	4	21271	0.178137	0.468941	5.22372	0.749247
GO:0030576	Cajal body organization	1	1018	4	21271	0.178137	0.468941	5.22372	0.749247
GO:0042664	negative regulation of endodermal cell fate specification	1	1018	4	21271	0.178137	0.468941	5.22372	0.749247
GO:0009912	auditory receptor cell fate commitment	1	1018	4	21271	0.178137	0.468941	5.22372	0.749247
GO:0045684	positive regulation of epidermis development	1	1018	4	21271	0.178137	0.468941	5.22372	0.749247
GO:0032275	luteinizing hormone secretion	1	1018	4	21271	0.178137	0.468941	5.22372	0.749247
GO:0099159	regulation of modification of postsynaptic structure	1	1018	4	21271	0.178137	0.468941	5.22372	0.749247
GO:0070268	cornification	1	1018	4	21271	0.178137	0.468941	5.22372	0.749247
GO:0030473	nuclear migration along microtubule	1	1018	4	21271	0.178137	0.468941	5.22372	0.749247
GO:0061739	protein lipidation involved in autophagosome assembly	1	1018	4	21271	0.178137	0.468941	5.22372	0.749247
GO:0072108	positive regulation of mesenchymal to epithelial transition involved in metanephros morphogenesis	1	1018	4	21271	0.178137	0.468941	5.22372	0.749247
GO:0051450	myoblast proliferation	1	1018	4	21271	0.178137	0.468941	5.22372	0.749247
GO:1902109	negative regulation of mitochondrial membrane permeability involved in apoptotic process	1	1018	4	21271	0.178137	0.468941	5.22372	0.749247
GO:1902523	positive regulation of protein K63-linked ubiquitination	1	1018	4	21271	0.178137	0.468941	5.22372	0.749247
GO:0008595	anterior/posterior axis specification, embryo	1	1018	4	21271	0.178137	0.468941	5.22372	0.749247
GO:0030538	embryonic genitalia morphogenesis	1	1018	4	21271	0.178137	0.468941	5.22372	0.749247
GO:0060159	regulation of dopamine receptor signaling pathway	1	1018	4	21271	0.178137	0.468941	5.22372	0.749247
GO:0051365	cellular response to potassium ion starvation	1	1018	4	21271	0.178137	0.468941	5.22372	0.749247
GO:0060161	positive regulation of dopamine receptor signaling pathway	1	1018	4	21271	0.178137	0.468941	5.22372	0.749247
GO:0050994	regulation of lipid catabolic process	1	1018	4	21271	0.178137	0.468941	5.22372	0.749247
GO:0060486	club cell differentiation	1	1018	4	21271	0.178137	0.468941	5.22372	0.749247
GO:0006933	negative regulation of cell adhesion involved in substrate-bound cell migration	1	1018	4	21271	0.178137	0.468941	5.22372	0.749247
GO:0003093	regulation of glomerular filtration	1	1018	4	21271	0.178137	0.468941	5.22372	0.749247
GO:0032970	regulation of actin filament-based process	1	1018	4	21271	0.178137	0.468941	5.22372	0.749247
GO:1902626	assembly of large subunit precursor of preribosome	1	1018	4	21271	0.178137	0.468941	5.22372	0.749247
GO:0010430	fatty acid omega-oxidation	1	1018	4	21271	0.178137	0.468941	5.22372	0.749247
GO:0071453	cellular response to oxygen levels	1	1018	4	21271	0.178137	0.468941	5.22372	0.749247
GO:0002906	negative regulation of mature B cell apoptotic process	1	1018	4	21271	0.178137	0.468941	5.22372	0.749247
GO:0065002	intracellular protein transmembrane transport	1	1018	4	21271	0.178137	0.468941	5.22372	0.749247
GO:0060468	prevention of polyspermy	1	1018	4	21271	0.178137	0.468941	5.22372	0.749247
GO:1903278	positive regulation of sodium ion export across plasma membrane	1	1018	4	21271	0.178137	0.468941	5.22372	0.749247
GO:0070836	caveola assembly	1	1018	4	21271	0.178137	0.468941	5.22372	0.749247
GO:2000345	regulation of hepatocyte proliferation	1	1018	4	21271	0.178137	0.468941	5.22372	0.749247
GO:0150111	regulation of transepithelial transport	1	1018	4	21271	0.178137	0.468941	5.22372	0.749247
GO:1905342	positive regulation of protein localization to kinetochore	1	1018	4	21271	0.178137	0.468941	5.22372	0.749247
GO:0000819	sister chromatid segregation	1	1018	4	21271	0.178137	0.468941	5.22372	0.749247
GO:0042986	positive regulation of amyloid precursor protein biosynthetic process	1	1018	4	21271	0.178137	0.468941	5.22372	0.749247
GO:0003253	cardiac neural crest cell migration involved in outflow tract morphogenesis	1	1018	4	21271	0.178137	0.468941	5.22372	0.749247
GO:1902975	mitotic DNA replication initiation	1	1018	4	21271	0.178137	0.468941	5.22372	0.749247
GO:0006419	alanyl-tRNA aminoacylation	1	1018	4	21271	0.178137	0.468941	5.22372	0.749247
GO:0047484	regulation of response to osmotic stress	1	1018	4	21271	0.178137	0.468941	5.22372	0.749247
GO:0045607	regulation of inner ear auditory receptor cell differentiation	1	1018	4	21271	0.178137	0.468941	5.22372	0.749247
GO:0016447	somatic recombination of immunoglobulin gene segments	1	1018	4	21271	0.178137	0.468941	5.22372	0.749247
GO:0000320	re-entry into mitotic cell cycle	1	1018	4	21271	0.178137	0.468941	5.22372	0.749247
GO:0051938	L-glutamate import	1	1018	4	21271	0.178137	0.468941	5.22372	0.749247
GO:0032929	negative regulation of superoxide anion generation	1	1018	4	21271	0.178137	0.468941	5.22372	0.749247
GO:2000535	regulation of entry of bacterium into host cell	1	1018	4	21271	0.178137	0.468941	5.22372	0.749247
GO:0021696	cerebellar cortex morphogenesis	1	1018	4	21271	0.178137	0.468941	5.22372	0.749247
GO:0038156	interleukin-3-mediated signaling pathway	1	1018	4	21271	0.178137	0.468941	5.22372	0.749247
GO:0097056	selenocysteinyl-tRNA(Sec) biosynthetic process	1	1018	4	21271	0.178137	0.468941	5.22372	0.749247
GO:1902897	regulation of postsynaptic density protein 95 clustering	1	1018	4	21271	0.178137	0.468941	5.22372	0.749247
GO:0045815	positive regulation of gene expression, epigenetic	1	1018	4	21271	0.178137	0.468941	5.22372	0.749247
GO:0051204	protein insertion into mitochondrial membrane	1	1018	4	21271	0.178137	0.468941	5.22372	0.749247
GO:0015936	coenzyme A metabolic process	1	1018	4	21271	0.178137	0.468941	5.22372	0.749247
GO:0045041	protein import into mitochondrial intermembrane space	1	1018	4	21271	0.178137	0.468941	5.22372	0.749247
GO:0070966	nuclear-transcribed mRNA catabolic process, no-go decay	1	1018	4	21271	0.178137	0.468941	5.22372	0.749247
GO:0090170	regulation of Golgi inheritance	1	1018	4	21271	0.178137	0.468941	5.22372	0.749247
GO:0061086	negative regulation of histone H3-K27 methylation	1	1018	4	21271	0.178137	0.468941	5.22372	0.749247
GO:0032776	DNA methylation on cytosine	1	1018	4	21271	0.178137	0.468941	5.22372	0.749247
GO:0019918	peptidyl-arginine methylation, to symmetrical-dimethyl arginine	1	1018	4	21271	0.178137	0.468941	5.22372	0.749247
GO:0032079	positive regulation of endodeoxyribonuclease activity	1	1018	4	21271	0.178137	0.468941	5.22372	0.749247
GO:0071922	regulation of cohesin loading	1	1018	4	21271	0.178137	0.468941	5.22372	0.749247
GO:1902950	regulation of dendritic spine maintenance	1	1018	4	21271	0.178137	0.468941	5.22372	0.749247
GO:0006297	nucleotide-excision repair, DNA gap filling	1	1018	4	21271	0.178137	0.468941	5.22372	0.749247
GO:0048619	embryonic hindgut morphogenesis	1	1018	4	21271	0.178137	0.468941	5.22372	0.749247
GO:0046813	receptor-mediated virion attachment to host cell	1	1018	4	21271	0.178137	0.468941	5.22372	0.749247
GO:0080154	regulation of fertilization	1	1018	4	21271	0.178137	0.468941	5.22372	0.749247
GO:0048858	cell projection morphogenesis	1	1018	4	21271	0.178137	0.468941	5.22372	0.749247
GO:0060665	regulation of branching involved in salivary gland morphogenesis by mesenchymal-epithelial signaling	1	1018	4	21271	0.178137	0.468941	5.22372	0.749247
GO:1904959	regulation of cytochrome-c oxidase activity	1	1018	4	21271	0.178137	0.468941	5.22372	0.749247
GO:0061056	sclerotome development	1	1018	4	21271	0.178137	0.468941	5.22372	0.749247
GO:0000103	sulfate assimilation	1	1018	4	21271	0.178137	0.468941	5.22372	0.749247
GO:0016071	mRNA metabolic process	1	1018	4	21271	0.178137	0.468941	5.22372	0.749247
GO:0051106	positive regulation of DNA ligation	1	1018	4	21271	0.178137	0.468941	5.22372	0.749247
GO:0002292	T cell differentiation involved in immune response	1	1018	4	21271	0.178137	0.468941	5.22372	0.749247
GO:1903527	positive regulation of membrane tubulation	1	1018	4	21271	0.178137	0.468941	5.22372	0.749247
GO:0086016	AV node cell action potential	1	1018	4	21271	0.178137	0.468941	5.22372	0.749247
GO:0030423	targeting of mRNA for destruction involved in RNA interference	1	1018	4	21271	0.178137	0.468941	5.22372	0.749247
GO:0015803	branched-chain amino acid transport	1	1018	4	21271	0.178137	0.468941	5.22372	0.749247
GO:0061713	anterior neural tube closure	1	1018	4	21271	0.178137	0.468941	5.22372	0.749247
GO:1904031	positive regulation of cyclin-dependent protein kinase activity	1	1018	4	21271	0.178137	0.468941	5.22372	0.749247
GO:0045608	negative regulation of inner ear auditory receptor cell differentiation	1	1018	4	21271	0.178137	0.468941	5.22372	0.749247
GO:0051409	response to nitrosative stress	1	1018	4	21271	0.178137	0.468941	5.22372	0.749247
GO:0072086	specification of loop of Henle identity	1	1018	4	21271	0.178137	0.468941	5.22372	0.749247
GO:0070243	regulation of thymocyte apoptotic process	1	1018	4	21271	0.178137	0.468941	5.22372	0.749247
GO:2000435	negative regulation of protein neddylation	1	1018	4	21271	0.178137	0.468941	5.22372	0.749247
GO:0060913	cardiac cell fate determination	1	1018	4	21271	0.178137	0.468941	5.22372	0.749247
GO:0090038	negative regulation of protein kinase C signaling	1	1018	4	21271	0.178137	0.468941	5.22372	0.749247
GO:0031427	response to methotrexate	1	1018	4	21271	0.178137	0.468941	5.22372	0.749247
GO:0035733	hepatic stellate cell activation	1	1018	4	21271	0.178137	0.468941	5.22372	0.749247
GO:0046604	positive regulation of mitotic centrosome separation	1	1018	4	21271	0.178137	0.468941	5.22372	0.749247
GO:0003338	metanephros morphogenesis	1	1018	4	21271	0.178137	0.468941	5.22372	0.749247
GO:0048232	male gamete generation	1	1018	4	21271	0.178137	0.468941	5.22372	0.749247
GO:1904030	negative regulation of cyclin-dependent protein kinase activity	1	1018	4	21271	0.178137	0.468941	5.22372	0.749247
GO:0014819	regulation of skeletal muscle contraction	1	1018	4	21271	0.178137	0.468941	5.22372	0.749247
GO:1990966	ATP generation from poly-ADP-D-ribose	1	1018	4	21271	0.178137	0.468941	5.22372	0.749247
GO:2000546	positive regulation of endothelial cell chemotaxis to fibroblast growth factor	1	1018	4	21271	0.178137	0.468941	5.22372	0.749247
GO:0006172	ADP biosynthetic process	1	1018	4	21271	0.178137	0.468941	5.22372	0.749247
GO:0022009	central nervous system vasculogenesis	1	1018	4	21271	0.178137	0.468941	5.22372	0.749247
GO:0019048	modulation by virus of host process	1	1018	4	21271	0.178137	0.468941	5.22372	0.749247
GO:2000619	negative regulation of histone H4-K16 acetylation	1	1018	4	21271	0.178137	0.468941	5.22372	0.749247
GO:0051788	response to misfolded protein	1	1018	4	21271	0.178137	0.468941	5.22372	0.749247
GO:0071787	endoplasmic reticulum tubular network formation	1	1018	4	21271	0.178137	0.468941	5.22372	0.749247
GO:0035359	negative regulation of peroxisome proliferator activated receptor signaling pathway	1	1018	4	21271	0.178137	0.468941	5.22372	0.749247
GO:0048861	leukemia inhibitory factor signaling pathway	1	1018	4	21271	0.178137	0.468941	5.22372	0.749247
GO:0072207	metanephric epithelium development	1	1018	4	21271	0.178137	0.468941	5.22372	0.749247
GO:1901300	positive regulation of hydrogen peroxide-mediated programmed cell death	1	1018	4	21271	0.178137	0.468941	5.22372	0.749247
GO:0045876	positive regulation of sister chromatid cohesion	1	1018	4	21271	0.178137	0.468941	5.22372	0.749247
GO:0003177	pulmonary valve development	1	1018	4	21271	0.178137	0.468941	5.22372	0.749247
GO:0048133	male germ-line stem cell asymmetric division	1	1018	4	21271	0.178137	0.468941	5.22372	0.749247
GO:0044314	protein K27-linked ubiquitination	1	1018	4	21271	0.178137	0.468941	5.22372	0.749247
GO:0035794	positive regulation of mitochondrial membrane permeability	1	1018	4	21271	0.178137	0.468941	5.22372	0.749247
GO:0061709	reticulophagy	1	1018	4	21271	0.178137	0.468941	5.22372	0.749247
GO:0090168	Golgi reassembly	1	1018	4	21271	0.178137	0.468941	5.22372	0.749247
GO:0006475	internal protein amino acid acetylation	1	1018	4	21271	0.178137	0.468941	5.22372	0.749247
GO:0072674	multinuclear osteoclast differentiation	1	1018	4	21271	0.178137	0.468941	5.22372	0.749247
GO:0098792	xenophagy	1	1018	4	21271	0.178137	0.468941	5.22372	0.749247
GO:1904261	positive regulation of basement membrane assembly involved in embryonic body morphogenesis	1	1018	4	21271	0.178137	0.468941	5.22372	0.749247
GO:0033044	regulation of chromosome organization	1	1018	4	21271	0.178137	0.468941	5.22372	0.749247
GO:0031064	negative regulation of histone deacetylation	1	1018	4	21271	0.178137	0.468941	5.22372	0.749247
GO:0034969	histone arginine methylation	1	1018	4	21271	0.178137	0.468941	5.22372	0.749247
GO:0010749	regulation of nitric oxide mediated signal transduction	1	1018	4	21271	0.178137	0.468941	5.22372	0.749247
GO:0072429	response to intra-S DNA damage checkpoint signaling	1	1018	4	21271	0.178137	0.468941	5.22372	0.749247
GO:0071076	RNA 3' uridylation	1	1018	4	21271	0.178137	0.468941	5.22372	0.749247
GO:0010916	negative regulation of very-low-density lipoprotein particle clearance	1	1018	4	21271	0.178137	0.468941	5.22372	0.749247
GO:0050904	diapedesis	1	1018	4	21271	0.178137	0.468941	5.22372	0.749247
GO:0033026	negative regulation of mast cell apoptotic process	1	1018	4	21271	0.178137	0.468941	5.22372	0.749247
GO:2000327	obsolete positive regulation of nuclear receptor transcription coactivator activity	1	1018	4	21271	0.178137	0.468941	5.22372	0.749247
GO:1904382	mannose trimming involved in glycoprotein ERAD pathway	1	1018	4	21271	0.178137	0.468941	5.22372	0.749247
GO:0002309	T cell proliferation involved in immune response	1	1018	4	21271	0.178137	0.468941	5.22372	0.749247
GO:0018002	N-terminal peptidyl-glutamic acid acetylation	1	1018	4	21271	0.178137	0.468941	5.22372	0.749247
GO:0042481	regulation of odontogenesis	1	1018	4	21271	0.178137	0.468941	5.22372	0.749247
GO:0001826	inner cell mass cell differentiation	1	1018	4	21271	0.178137	0.468941	5.22372	0.749247
GO:0021938	smoothened signaling pathway involved in regulation of cerebellar granule cell precursor cell proliferation	1	1018	4	21271	0.178137	0.468941	5.22372	0.749247
GO:0071733	transcriptional activation by promoter-enhancer looping	1	1018	4	21271	0.178137	0.468941	5.22372	0.749247
GO:2000269	regulation of fibroblast apoptotic process	1	1018	4	21271	0.178137	0.468941	5.22372	0.749247
GO:0034227	tRNA thio-modification	1	1018	4	21271	0.178137	0.468941	5.22372	0.749247
GO:1904906	positive regulation of endothelial cell-matrix adhesion via fibronectin	1	1018	4	21271	0.178137	0.468941	5.22372	0.749247
GO:0032447	protein urmylation	1	1018	4	21271	0.178137	0.468941	5.22372	0.749247
GO:1903660	negative regulation of complement-dependent cytotoxicity	1	1018	4	21271	0.178137	0.468941	5.22372	0.749247
GO:0008584	male gonad development	8	1018	114	21271	0.17989	0.473152	1.46631	0.744993
GO:0071356	cellular response to tumor necrosis factor	9	1018	132	21271	0.18183	0.477847	1.42465	0.740334
GO:0071158	positive regulation of cell cycle arrest	3	1018	31	21271	0.183683	0.480257	2.02209	0.735931
GO:0010332	response to gamma radiation	3	1018	31	21271	0.183683	0.480257	2.02209	0.735931
GO:0045595	regulation of cell differentiation	3	1018	31	21271	0.183683	0.480257	2.02209	0.735931
GO:0007274	neuromuscular synaptic transmission	3	1018	31	21271	0.183683	0.480257	2.02209	0.735931
GO:0060349	bone morphogenesis	3	1018	31	21271	0.183683	0.480257	2.02209	0.735931
GO:0007026	negative regulation of microtubule depolymerization	3	1018	31	21271	0.183683	0.480257	2.02209	0.735931
GO:0042127	regulation of cell population proliferation	13	1018	205	21271	0.184938	0.483128	1.32504	0.732974
GO:0032981	mitochondrial respiratory chain complex I assembly	4	1018	47	21271	0.186484	0.486343	1.77829	0.729358
GO:1901216	positive regulation of neuron death	4	1018	47	21271	0.186484	0.486343	1.77829	0.729358
GO:0098609	cell-cell adhesion	10	1018	151	21271	0.187759	0.489253	1.38377	0.7264
GO:1900271	regulation of long-term synaptic potentiation	2	1018	17	21271	0.19431	0.494704	2.45822	0.711505
GO:0071732	cellular response to nitric oxide	2	1018	17	21271	0.19431	0.494704	2.45822	0.711505
GO:0001516	prostaglandin biosynthetic process	2	1018	17	21271	0.19431	0.494704	2.45822	0.711505
GO:0010633	negative regulation of epithelial cell migration	2	1018	17	21271	0.19431	0.494704	2.45822	0.711505
GO:0045653	negative regulation of megakaryocyte differentiation	2	1018	17	21271	0.19431	0.494704	2.45822	0.711505
GO:0048745	smooth muscle tissue development	2	1018	17	21271	0.19431	0.494704	2.45822	0.711505
GO:0090141	positive regulation of mitochondrial fission	2	1018	17	21271	0.19431	0.494704	2.45822	0.711505
GO:0051090	regulation of DNA-binding transcription factor activity	2	1018	17	21271	0.19431	0.494704	2.45822	0.711505
GO:0031103	axon regeneration	2	1018	17	21271	0.19431	0.494704	2.45822	0.711505
GO:0000470	maturation of LSU-rRNA	2	1018	17	21271	0.19431	0.494704	2.45822	0.711505
GO:0000712	resolution of meiotic recombination intermediates	2	1018	17	21271	0.19431	0.494704	2.45822	0.711505
GO:2001034	positive regulation of double-strand break repair via nonhomologous end joining	2	1018	17	21271	0.19431	0.494704	2.45822	0.711505
GO:0090280	positive regulation of calcium ion import	2	1018	17	21271	0.19431	0.494704	2.45822	0.711505
GO:0010875	positive regulation of cholesterol efflux	2	1018	17	21271	0.19431	0.494704	2.45822	0.711505
GO:0030050	vesicle transport along actin filament	2	1018	17	21271	0.19431	0.494704	2.45822	0.711505
GO:0090263	positive regulation of canonical Wnt signaling pathway	7	1018	99	21271	0.19584	0.494704	1.47742	0.708099
GO:0006139	nucleobase-containing compound metabolic process	3	1018	32	21271	0.19598	0.494704	1.9589	0.707788
GO:0010498	proteasomal protein catabolic process	3	1018	32	21271	0.19598	0.494704	1.9589	0.707788
GO:0043552	positive regulation of phosphatidylinositol 3-kinase activity	3	1018	32	21271	0.19598	0.494704	1.9589	0.707788
GO:0043588	skin development	4	1018	48	21271	0.19632	0.494704	1.74124	0.707036
GO:1901224	positive regulation of NIK/NF-kappaB signaling	5	1018	65	21271	0.199559	0.494704	1.6073	0.699929
GO:0018107	peptidyl-threonine phosphorylation	5	1018	66	21271	0.2081	0.494704	1.58295	0.681729
GO:0051592	response to calcium ion	5	1018	66	21271	0.2081	0.494704	1.58295	0.681729
GO:0006342	chromatin silencing	5	1018	66	21271	0.2081	0.494704	1.58295	0.681729
GO:0006694	steroid biosynthetic process	5	1018	66	21271	0.2081	0.494704	1.58295	0.681729
GO:0001578	microtubule bundle formation	3	1018	33	21271	0.208471	0.494704	1.89954	0.680955
GO:0090307	mitotic spindle assembly	3	1018	33	21271	0.208471	0.494704	1.89954	0.680955
GO:0060999	positive regulation of dendritic spine development	3	1018	33	21271	0.208471	0.494704	1.89954	0.680955
GO:0032467	positive regulation of cytokinesis	3	1018	33	21271	0.208471	0.494704	1.89954	0.680955
GO:0035264	multicellular organism growth	7	1018	101	21271	0.20941	0.494704	1.44816	0.679002
GO:0071456	cellular response to hypoxia	8	1018	119	21271	0.210507	0.494704	1.4047	0.676732
GO:0021954	central nervous system neuron development	2	1018	18	21271	0.212081	0.494704	2.32165	0.673498
GO:0071397	cellular response to cholesterol	2	1018	18	21271	0.212081	0.494704	2.32165	0.673498
GO:0035729	cellular response to hepatocyte growth factor stimulus	2	1018	18	21271	0.212081	0.494704	2.32165	0.673498
GO:0009948	anterior/posterior axis specification	2	1018	18	21271	0.212081	0.494704	2.32165	0.673498
GO:0010569	regulation of double-strand break repair via homologous recombination	2	1018	18	21271	0.212081	0.494704	2.32165	0.673498
GO:0045019	negative regulation of nitric oxide biosynthetic process	2	1018	18	21271	0.212081	0.494704	2.32165	0.673498
GO:0042176	regulation of protein catabolic process	2	1018	18	21271	0.212081	0.494704	2.32165	0.673498
GO:0001841	neural tube formation	2	1018	18	21271	0.212081	0.494704	2.32165	0.673498
GO:0072520	seminiferous tubule development	2	1018	18	21271	0.212081	0.494704	2.32165	0.673498
GO:0044319	wound healing, spreading of cells	2	1018	18	21271	0.212081	0.494704	2.32165	0.673498
GO:0060997	dendritic spine morphogenesis	2	1018	18	21271	0.212081	0.494704	2.32165	0.673498
GO:0071901	negative regulation of protein serine/threonine kinase activity	2	1018	18	21271	0.212081	0.494704	2.32165	0.673498
GO:0010888	negative regulation of lipid storage	2	1018	18	21271	0.212081	0.494704	2.32165	0.673498
GO:0071354	cellular response to interleukin-6	2	1018	18	21271	0.212081	0.494704	2.32165	0.673498
GO:0010977	negative regulation of neuron projection development	6	1018	84	21271	0.213846	0.494704	1.49249	0.669899
GO:0007265	Ras protein signal transduction	4	1018	50	21271	0.216443	0.494704	1.67159	0.664656
GO:0007611	learning or memory	5	1018	67	21271	0.216757	0.494704	1.55932	0.664027
GO:0097350	neutrophil clearance	1	1018	5	21271	0.217477	0.494704	4.17898	0.662586
GO:0030242	autophagy of peroxisome	1	1018	5	21271	0.217477	0.494704	4.17898	0.662586
GO:0061734	parkin-mediated stimulation of mitophagy in response to mitochondrial depolarization	1	1018	5	21271	0.217477	0.494704	4.17898	0.662586
GO:0002326	B cell lineage commitment	1	1018	5	21271	0.217477	0.494704	4.17898	0.662586
GO:1902952	positive regulation of dendritic spine maintenance	1	1018	5	21271	0.217477	0.494704	4.17898	0.662586
GO:0033108	mitochondrial respiratory chain complex assembly	1	1018	5	21271	0.217477	0.494704	4.17898	0.662586
GO:0051984	positive regulation of chromosome segregation	1	1018	5	21271	0.217477	0.494704	4.17898	0.662586
GO:0002283	neutrophil activation involved in immune response	1	1018	5	21271	0.217477	0.494704	4.17898	0.662586
GO:0001773	myeloid dendritic cell activation	1	1018	5	21271	0.217477	0.494704	4.17898	0.662586
GO:0051653	spindle localization	1	1018	5	21271	0.217477	0.494704	4.17898	0.662586
GO:0006556	S-adenosylmethionine biosynthetic process	1	1018	5	21271	0.217477	0.494704	4.17898	0.662586
GO:0010826	negative regulation of centrosome duplication	1	1018	5	21271	0.217477	0.494704	4.17898	0.662586
GO:0030859	polarized epithelial cell differentiation	1	1018	5	21271	0.217477	0.494704	4.17898	0.662586
GO:0021871	forebrain regionalization	1	1018	5	21271	0.217477	0.494704	4.17898	0.662586
GO:0032268	regulation of cellular protein metabolic process	1	1018	5	21271	0.217477	0.494704	4.17898	0.662586
GO:0031117	positive regulation of microtubule depolymerization	1	1018	5	21271	0.217477	0.494704	4.17898	0.662586
GO:0060762	regulation of branching involved in mammary gland duct morphogenesis	1	1018	5	21271	0.217477	0.494704	4.17898	0.662586
GO:0090080	positive regulation of MAPKKK cascade by fibroblast growth factor receptor signaling pathway	1	1018	5	21271	0.217477	0.494704	4.17898	0.662586
GO:0015807	L-amino acid transport	1	1018	5	21271	0.217477	0.494704	4.17898	0.662586
GO:0060750	epithelial cell proliferation involved in mammary gland duct elongation	1	1018	5	21271	0.217477	0.494704	4.17898	0.662586
GO:0090116	C-5 methylation of cytosine	1	1018	5	21271	0.217477	0.494704	4.17898	0.662586
GO:0034698	response to gonadotropin	1	1018	5	21271	0.217477	0.494704	4.17898	0.662586
GO:0097029	mature conventional dendritic cell differentiation	1	1018	5	21271	0.217477	0.494704	4.17898	0.662586
GO:0035696	monocyte extravasation	1	1018	5	21271	0.217477	0.494704	4.17898	0.662586
GO:0070318	positive regulation of G0 to G1 transition	1	1018	5	21271	0.217477	0.494704	4.17898	0.662586
GO:0043985	histone H4-R3 methylation	1	1018	5	21271	0.217477	0.494704	4.17898	0.662586
GO:1904925	positive regulation of autophagy of mitochondrion in response to mitochondrial depolarization	1	1018	5	21271	0.217477	0.494704	4.17898	0.662586
GO:0070231	T cell apoptotic process	1	1018	5	21271	0.217477	0.494704	4.17898	0.662586
GO:0032483	regulation of Rab protein signal transduction	1	1018	5	21271	0.217477	0.494704	4.17898	0.662586
GO:0007044	cell-substrate junction assembly	1	1018	5	21271	0.217477	0.494704	4.17898	0.662586
GO:0090335	regulation of brown fat cell differentiation	1	1018	5	21271	0.217477	0.494704	4.17898	0.662586
GO:0006290	pyrimidine dimer repair	1	1018	5	21271	0.217477	0.494704	4.17898	0.662586
GO:1903902	positive regulation of viral life cycle	1	1018	5	21271	0.217477	0.494704	4.17898	0.662586
GO:0072656	maintenance of protein location in mitochondrion	1	1018	5	21271	0.217477	0.494704	4.17898	0.662586
GO:0090235	regulation of metaphase plate congression	1	1018	5	21271	0.217477	0.494704	4.17898	0.662586
GO:0071681	cellular response to indole-3-methanol	1	1018	5	21271	0.217477	0.494704	4.17898	0.662586
GO:2000574	regulation of microtubule motor activity	1	1018	5	21271	0.217477	0.494704	4.17898	0.662586
GO:0046037	GMP metabolic process	1	1018	5	21271	0.217477	0.494704	4.17898	0.662586
GO:0034157	positive regulation of toll-like receptor 7 signaling pathway	1	1018	5	21271	0.217477	0.494704	4.17898	0.662586
GO:0060033	anatomical structure regression	1	1018	5	21271	0.217477	0.494704	4.17898	0.662586
GO:0001842	neural fold formation	1	1018	5	21271	0.217477	0.494704	4.17898	0.662586
GO:0019346	transsulfuration	1	1018	5	21271	0.217477	0.494704	4.17898	0.662586
GO:1903298	negative regulation of hypoxia-induced intrinsic apoptotic signaling pathway	1	1018	5	21271	0.217477	0.494704	4.17898	0.662586
GO:0060591	chondroblast differentiation	1	1018	5	21271	0.217477	0.494704	4.17898	0.662586
GO:0098534	centriole assembly	1	1018	5	21271	0.217477	0.494704	4.17898	0.662586
GO:0018158	protein oxidation	1	1018	5	21271	0.217477	0.494704	4.17898	0.662586
GO:0032350	regulation of hormone metabolic process	1	1018	5	21271	0.217477	0.494704	4.17898	0.662586
GO:0046651	lymphocyte proliferation	1	1018	5	21271	0.217477	0.494704	4.17898	0.662586
GO:0051900	regulation of mitochondrial depolarization	1	1018	5	21271	0.217477	0.494704	4.17898	0.662586
GO:0036498	IRE1-mediated unfolded protein response	1	1018	5	21271	0.217477	0.494704	4.17898	0.662586
GO:1904447	folate import across plasma membrane	1	1018	5	21271	0.217477	0.494704	4.17898	0.662586
GO:0038095	Fc-epsilon receptor signaling pathway	1	1018	5	21271	0.217477	0.494704	4.17898	0.662586
GO:0045682	regulation of epidermis development	1	1018	5	21271	0.217477	0.494704	4.17898	0.662586
GO:0071900	regulation of protein serine/threonine kinase activity	1	1018	5	21271	0.217477	0.494704	4.17898	0.662586
GO:1904358	positive regulation of telomere maintenance via telomere lengthening	1	1018	5	21271	0.217477	0.494704	4.17898	0.662586
GO:1901097	negative regulation of autophagosome maturation	1	1018	5	21271	0.217477	0.494704	4.17898	0.662586
GO:0045639	positive regulation of myeloid cell differentiation	1	1018	5	21271	0.217477	0.494704	4.17898	0.662586
GO:0071866	negative regulation of apoptotic process in bone marrow cell	1	1018	5	21271	0.217477	0.494704	4.17898	0.662586
GO:2000324	positive regulation of glucocorticoid receptor signaling pathway	1	1018	5	21271	0.217477	0.494704	4.17898	0.662586
GO:0035965	cardiolipin acyl-chain remodeling	1	1018	5	21271	0.217477	0.494704	4.17898	0.662586
GO:0075525	viral translational termination-reinitiation	1	1018	5	21271	0.217477	0.494704	4.17898	0.662586
GO:0051081	nuclear envelope disassembly	1	1018	5	21271	0.217477	0.494704	4.17898	0.662586
GO:0000447	endonucleolytic cleavage in ITS1 to separate SSU-rRNA from 5.8S rRNA and LSU-rRNA from tricistronic rRNA transcript (SSU-rRNA, 5.8S rRNA, LSU-rRNA)	1	1018	5	21271	0.217477	0.494704	4.17898	0.662586
GO:0060708	spongiotrophoblast differentiation	1	1018	5	21271	0.217477	0.494704	4.17898	0.662586
GO:0046903	secretion	1	1018	5	21271	0.217477	0.494704	4.17898	0.662586
GO:0015809	arginine transport	1	1018	5	21271	0.217477	0.494704	4.17898	0.662586
GO:0006348	chromatin silencing at telomere	1	1018	5	21271	0.217477	0.494704	4.17898	0.662586
GO:0045581	negative regulation of T cell differentiation	1	1018	5	21271	0.217477	0.494704	4.17898	0.662586
GO:1903575	cornified envelope assembly	1	1018	5	21271	0.217477	0.494704	4.17898	0.662586
GO:0090031	positive regulation of steroid hormone biosynthetic process	1	1018	5	21271	0.217477	0.494704	4.17898	0.662586
GO:1990791	dorsal root ganglion development	1	1018	5	21271	0.217477	0.494704	4.17898	0.662586
GO:0046545	development of primary female sexual characteristics	1	1018	5	21271	0.217477	0.494704	4.17898	0.662586
GO:0014816	skeletal muscle satellite cell differentiation	1	1018	5	21271	0.217477	0.494704	4.17898	0.662586
GO:0018216	peptidyl-arginine methylation	1	1018	5	21271	0.217477	0.494704	4.17898	0.662586
GO:0030223	neutrophil differentiation	1	1018	5	21271	0.217477	0.494704	4.17898	0.662586
GO:0030578	PML body organization	1	1018	5	21271	0.217477	0.494704	4.17898	0.662586
GO:0070884	regulation of calcineurin-NFAT signaling cascade	1	1018	5	21271	0.217477	0.494704	4.17898	0.662586
GO:0072307	regulation of metanephric nephron tubule epithelial cell differentiation	1	1018	5	21271	0.217477	0.494704	4.17898	0.662586
GO:0006266	DNA ligation	1	1018	5	21271	0.217477	0.494704	4.17898	0.662586
GO:0001885	endothelial cell development	1	1018	5	21271	0.217477	0.494704	4.17898	0.662586
GO:0051294	establishment of spindle orientation	1	1018	5	21271	0.217477	0.494704	4.17898	0.662586
GO:1902951	negative regulation of dendritic spine maintenance	1	1018	5	21271	0.217477	0.494704	4.17898	0.662586
GO:0070475	rRNA base methylation	1	1018	5	21271	0.217477	0.494704	4.17898	0.662586
GO:1901537	positive regulation of DNA demethylation	1	1018	5	21271	0.217477	0.494704	4.17898	0.662586
GO:0051170	import into nucleus	1	1018	5	21271	0.217477	0.494704	4.17898	0.662586
GO:0000738	DNA catabolic process, exonucleolytic	1	1018	5	21271	0.217477	0.494704	4.17898	0.662586
GO:0044828	negative regulation by host of viral genome replication	1	1018	5	21271	0.217477	0.494704	4.17898	0.662586
GO:0071651	positive regulation of chemokine (C-C motif) ligand 5 production	1	1018	5	21271	0.217477	0.494704	4.17898	0.662586
GO:0051306	mitotic sister chromatid separation	1	1018	5	21271	0.217477	0.494704	4.17898	0.662586
GO:0071466	cellular response to xenobiotic stimulus	1	1018	5	21271	0.217477	0.494704	4.17898	0.662586
GO:0000915	actomyosin contractile ring assembly	1	1018	5	21271	0.217477	0.494704	4.17898	0.662586
GO:0018119	peptidyl-cysteine S-nitrosylation	1	1018	5	21271	0.217477	0.494704	4.17898	0.662586
GO:0048642	negative regulation of skeletal muscle tissue development	1	1018	5	21271	0.217477	0.494704	4.17898	0.662586
GO:0010463	mesenchymal cell proliferation	1	1018	5	21271	0.217477	0.494704	4.17898	0.662586
GO:1904628	cellular response to phorbol 13-acetate 12-myristate	1	1018	5	21271	0.217477	0.494704	4.17898	0.662586
GO:0006555	methionine metabolic process	1	1018	5	21271	0.217477	0.494704	4.17898	0.662586
GO:1990001	inhibition of cysteine-type endopeptidase activity involved in apoptotic process	1	1018	5	21271	0.217477	0.494704	4.17898	0.662586
GO:0032252	secretory granule localization	1	1018	5	21271	0.217477	0.494704	4.17898	0.662586
GO:0005981	regulation of glycogen catabolic process	1	1018	5	21271	0.217477	0.494704	4.17898	0.662586
GO:0045836	positive regulation of meiotic nuclear division	1	1018	5	21271	0.217477	0.494704	4.17898	0.662586
GO:0070837	dehydroascorbic acid transport	1	1018	5	21271	0.217477	0.494704	4.17898	0.662586
GO:0060155	platelet dense granule organization	1	1018	5	21271	0.217477	0.494704	4.17898	0.662586
GO:0010593	negative regulation of lamellipodium assembly	1	1018	5	21271	0.217477	0.494704	4.17898	0.662586
GO:0051447	negative regulation of meiotic cell cycle	1	1018	5	21271	0.217477	0.494704	4.17898	0.662586
GO:0035519	protein K29-linked ubiquitination	1	1018	5	21271	0.217477	0.494704	4.17898	0.662586
GO:0007000	nucleolus organization	1	1018	5	21271	0.217477	0.494704	4.17898	0.662586
GO:0062176	R-loop disassembly	1	1018	5	21271	0.217477	0.494704	4.17898	0.662586
GO:0034184	positive regulation of maintenance of mitotic sister chromatid cohesion	1	1018	5	21271	0.217477	0.494704	4.17898	0.662586
GO:0072584	caveolin-mediated endocytosis	1	1018	5	21271	0.217477	0.494704	4.17898	0.662586
GO:0033014	tetrapyrrole biosynthetic process	1	1018	5	21271	0.217477	0.494704	4.17898	0.662586
GO:0071569	protein ufmylation	1	1018	5	21271	0.217477	0.494704	4.17898	0.662586
GO:0043697	cell dedifferentiation	1	1018	5	21271	0.217477	0.494704	4.17898	0.662586
GO:0089709	L-histidine transmembrane transport	1	1018	5	21271	0.217477	0.494704	4.17898	0.662586
GO:0002093	auditory receptor cell morphogenesis	1	1018	5	21271	0.217477	0.494704	4.17898	0.662586
GO:0030263	apoptotic chromosome condensation	1	1018	5	21271	0.217477	0.494704	4.17898	0.662586
GO:0043367	CD4-positive, alpha-beta T cell differentiation	1	1018	5	21271	0.217477	0.494704	4.17898	0.662586
GO:0010454	negative regulation of cell fate commitment	1	1018	5	21271	0.217477	0.494704	4.17898	0.662586
GO:0070633	transepithelial transport	1	1018	5	21271	0.217477	0.494704	4.17898	0.662586
GO:0032984	protein-containing complex disassembly	1	1018	5	21271	0.217477	0.494704	4.17898	0.662586
GO:0002155	regulation of thyroid hormone mediated signaling pathway	1	1018	5	21271	0.217477	0.494704	4.17898	0.662586
GO:0003176	aortic valve development	1	1018	5	21271	0.217477	0.494704	4.17898	0.662586
GO:0072344	rescue of stalled ribosome	1	1018	5	21271	0.217477	0.494704	4.17898	0.662586
GO:0072719	cellular response to cisplatin	1	1018	5	21271	0.217477	0.494704	4.17898	0.662586
GO:0097118	neuroligin clustering involved in postsynaptic membrane assembly	1	1018	5	21271	0.217477	0.494704	4.17898	0.662586
GO:0030488	tRNA methylation	3	1018	34	21271	0.221132	0.501905	1.84367	0.655349
GO:0031640	killing of cells of other organism	3	1018	34	21271	0.221132	0.501905	1.84367	0.655349
GO:0055007	cardiac muscle cell differentiation	3	1018	34	21271	0.221132	0.501905	1.84367	0.655349
GO:0018105	peptidyl-serine phosphorylation	10	1018	158	21271	0.225888	0.507238	1.32246	0.646108
GO:0030838	positive regulation of actin filament polymerization	4	1018	51	21271	0.226708	0.507238	1.63882	0.644533
GO:0120162	positive regulation of cold-induced thermogenesis	6	1018	86	21271	0.229361	0.507238	1.45778	0.639481
GO:0071347	cellular response to interleukin-1	6	1018	86	21271	0.229361	0.507238	1.45778	0.639481
GO:0000188	inactivation of MAPK activity	2	1018	19	21271	0.229998	0.507238	2.19946	0.638275
GO:0031396	regulation of protein ubiquitination	2	1018	19	21271	0.229998	0.507238	2.19946	0.638275
GO:0007088	regulation of mitotic nuclear division	2	1018	19	21271	0.229998	0.507238	2.19946	0.638275
GO:0043046	DNA methylation involved in gamete generation	2	1018	19	21271	0.229998	0.507238	2.19946	0.638275
GO:0097503	sialylation	2	1018	19	21271	0.229998	0.507238	2.19946	0.638275
GO:0070131	positive regulation of mitochondrial translation	2	1018	19	21271	0.229998	0.507238	2.19946	0.638275
GO:1901653	cellular response to peptide	2	1018	19	21271	0.229998	0.507238	2.19946	0.638275
GO:0070932	histone H3 deacetylation	2	1018	19	21271	0.229998	0.507238	2.19946	0.638275
GO:0030111	regulation of Wnt signaling pathway	2	1018	19	21271	0.229998	0.507238	2.19946	0.638275
GO:0050773	regulation of dendrite development	2	1018	19	21271	0.229998	0.507238	2.19946	0.638275
GO:0006783	heme biosynthetic process	2	1018	19	21271	0.229998	0.507238	2.19946	0.638275
GO:0031929	TOR signaling	2	1018	19	21271	0.229998	0.507238	2.19946	0.638275
GO:0006914	autophagy	11	1018	178	21271	0.233909	0.507238	1.29126	0.630954
GO:0045777	positive regulation of blood pressure	3	1018	35	21271	0.233941	0.507238	1.79099	0.630894
GO:0010634	positive regulation of epithelial cell migration	3	1018	35	21271	0.233941	0.507238	1.79099	0.630894
GO:0006284	base-excision repair	3	1018	35	21271	0.233941	0.507238	1.79099	0.630894
GO:0032008	positive regulation of TOR signaling	3	1018	35	21271	0.233941	0.507238	1.79099	0.630894
GO:0019216	regulation of lipid metabolic process	3	1018	35	21271	0.233941	0.507238	1.79099	0.630894
GO:0060612	adipose tissue development	3	1018	35	21271	0.233941	0.507238	1.79099	0.630894
GO:0006749	glutathione metabolic process	4	1018	52	21271	0.237093	0.507238	1.6073	0.625081
GO:0031397	negative regulation of protein ubiquitination	4	1018	52	21271	0.237093	0.507238	1.6073	0.625081
GO:0030514	negative regulation of BMP signaling pathway	4	1018	52	21271	0.237093	0.507238	1.6073	0.625081
GO:0050829	defense response to Gram-negative bacterium	6	1018	87	21271	0.237249	0.507238	1.44103	0.624796
GO:0008104	protein localization	6	1018	87	21271	0.237249	0.507238	1.44103	0.624796
GO:0008033	tRNA processing	6	1018	87	21271	0.237249	0.507238	1.44103	0.624796
GO:0007224	smoothened signaling pathway	5	1018	70	21271	0.24336	0.507238	1.49249	0.613751
GO:0001934	positive regulation of protein phosphorylation	13	1018	218	21271	0.246314	0.507238	1.24603	0.608511
GO:0043388	positive regulation of DNA binding	3	1018	36	21271	0.246877	0.507238	1.74124	0.60752
GO:0070507	regulation of microtubule cytoskeleton organization	3	1018	36	21271	0.246877	0.507238	1.74124	0.60752
GO:0000422	autophagy of mitochondrion	3	1018	36	21271	0.246877	0.507238	1.74124	0.60752
GO:0051225	spindle assembly	3	1018	36	21271	0.246877	0.507238	1.74124	0.60752
GO:0033077	T cell differentiation in thymus	3	1018	36	21271	0.246877	0.507238	1.74124	0.60752
GO:0050768	negative regulation of neurogenesis	3	1018	36	21271	0.246877	0.507238	1.74124	0.60752
GO:0071364	cellular response to epidermal growth factor stimulus	4	1018	53	21271	0.247588	0.507238	1.57697	0.606271
GO:0003151	outflow tract morphogenesis	4	1018	53	21271	0.247588	0.507238	1.57697	0.606271
GO:0045668	negative regulation of osteoblast differentiation	4	1018	53	21271	0.247588	0.507238	1.57697	0.606271
GO:2000773	negative regulation of cellular senescence	2	1018	20	21271	0.248006	0.507238	2.08949	0.605537
GO:0010763	positive regulation of fibroblast migration	2	1018	20	21271	0.248006	0.507238	2.08949	0.605537
GO:0071577	zinc ion transmembrane transport	2	1018	20	21271	0.248006	0.507238	2.08949	0.605537
GO:0048557	embryonic digestive tract morphogenesis	2	1018	20	21271	0.248006	0.507238	2.08949	0.605537
GO:0032502	developmental process	2	1018	20	21271	0.248006	0.507238	2.08949	0.605537
GO:0006884	cell volume homeostasis	2	1018	20	21271	0.248006	0.507238	2.08949	0.605537
GO:0045197	establishment or maintenance of epithelial cell apical/basal polarity	2	1018	20	21271	0.248006	0.507238	2.08949	0.605537
GO:0008207	C21-steroid hormone metabolic process	2	1018	20	21271	0.248006	0.507238	2.08949	0.605537
GO:2000010	positive regulation of protein localization to cell surface	2	1018	20	21271	0.248006	0.507238	2.08949	0.605537
GO:0001502	cartilage condensation	2	1018	20	21271	0.248006	0.507238	2.08949	0.605537
GO:0035329	hippo signaling	2	1018	20	21271	0.248006	0.507238	2.08949	0.605537
GO:0061178	regulation of insulin secretion involved in cellular response to glucose stimulus	2	1018	20	21271	0.248006	0.507238	2.08949	0.605537
GO:0015031	protein transport	33	1018	608	21271	0.250972	0.507238	1.1341	0.600374
GO:0032869	cellular response to insulin stimulus	7	1018	107	21271	0.252044	0.507238	1.36696	0.598523
GO:0097680	double-strand break repair via classical nonhomologous end joining	1	1018	6	21271	0.254936	0.507238	3.48248	0.593568
GO:0051573	negative regulation of histone H3-K9 methylation	1	1018	6	21271	0.254936	0.507238	3.48248	0.593568
GO:0060022	hard palate development	1	1018	6	21271	0.254936	0.507238	3.48248	0.593568
GO:0035520	monoubiquitinated protein deubiquitination	1	1018	6	21271	0.254936	0.507238	3.48248	0.593568
GO:0031579	membrane raft organization	1	1018	6	21271	0.254936	0.507238	3.48248	0.593568
GO:0043305	negative regulation of mast cell degranulation	1	1018	6	21271	0.254936	0.507238	3.48248	0.593568
GO:0034502	protein localization to chromosome	1	1018	6	21271	0.254936	0.507238	3.48248	0.593568
GO:2000757	negative regulation of peptidyl-lysine acetylation	1	1018	6	21271	0.254936	0.507238	3.48248	0.593568
GO:0010829	negative regulation of glucose transmembrane transport	1	1018	6	21271	0.254936	0.507238	3.48248	0.593568
GO:0016241	regulation of macroautophagy	1	1018	6	21271	0.254936	0.507238	3.48248	0.593568
GO:0070317	negative regulation of G0 to G1 transition	1	1018	6	21271	0.254936	0.507238	3.48248	0.593568
GO:0006627	protein processing involved in protein targeting to mitochondrion	1	1018	6	21271	0.254936	0.507238	3.48248	0.593568
GO:0036035	osteoclast development	1	1018	6	21271	0.254936	0.507238	3.48248	0.593568
GO:0090148	membrane fission	1	1018	6	21271	0.254936	0.507238	3.48248	0.593568
GO:0090063	positive regulation of microtubule nucleation	1	1018	6	21271	0.254936	0.507238	3.48248	0.593568
GO:0061744	motor behavior	1	1018	6	21271	0.254936	0.507238	3.48248	0.593568
GO:0006069	ethanol oxidation	1	1018	6	21271	0.254936	0.507238	3.48248	0.593568
GO:0010822	positive regulation of mitochondrion organization	1	1018	6	21271	0.254936	0.507238	3.48248	0.593568
GO:0044648	histone H3-K4 dimethylation	1	1018	6	21271	0.254936	0.507238	3.48248	0.593568
GO:0007221	positive regulation of transcription of Notch receptor target	1	1018	6	21271	0.254936	0.507238	3.48248	0.593568
GO:1902065	response to L-glutamate	1	1018	6	21271	0.254936	0.507238	3.48248	0.593568
GO:0070734	histone H3-K27 methylation	1	1018	6	21271	0.254936	0.507238	3.48248	0.593568
GO:0006101	citrate metabolic process	1	1018	6	21271	0.254936	0.507238	3.48248	0.593568
GO:0060770	negative regulation of epithelial cell proliferation involved in prostate gland development	1	1018	6	21271	0.254936	0.507238	3.48248	0.593568
GO:0070245	positive regulation of thymocyte apoptotic process	1	1018	6	21271	0.254936	0.507238	3.48248	0.593568
GO:0022898	regulation of transmembrane transporter activity	1	1018	6	21271	0.254936	0.507238	3.48248	0.593568
GO:1902262	apoptotic process involved in blood vessel morphogenesis	1	1018	6	21271	0.254936	0.507238	3.48248	0.593568
GO:1903288	positive regulation of potassium ion import across plasma membrane	1	1018	6	21271	0.254936	0.507238	3.48248	0.593568
GO:0016576	histone dephosphorylation	1	1018	6	21271	0.254936	0.507238	3.48248	0.593568
GO:0060333	interferon-gamma-mediated signaling pathway	1	1018	6	21271	0.254936	0.507238	3.48248	0.593568
GO:0035509	negative regulation of myosin-light-chain-phosphatase activity	1	1018	6	21271	0.254936	0.507238	3.48248	0.593568
GO:0048505	regulation of timing of cell differentiation	1	1018	6	21271	0.254936	0.507238	3.48248	0.593568
GO:0018344	protein geranylgeranylation	1	1018	6	21271	0.254936	0.507238	3.48248	0.593568
GO:0071417	cellular response to organonitrogen compound	1	1018	6	21271	0.254936	0.507238	3.48248	0.593568
GO:1901164	negative regulation of trophoblast cell migration	1	1018	6	21271	0.254936	0.507238	3.48248	0.593568
GO:1904036	negative regulation of epithelial cell apoptotic process	1	1018	6	21271	0.254936	0.507238	3.48248	0.593568
GO:0046500	S-adenosylmethionine metabolic process	1	1018	6	21271	0.254936	0.507238	3.48248	0.593568
GO:0009113	purine nucleobase biosynthetic process	1	1018	6	21271	0.254936	0.507238	3.48248	0.593568
GO:0030321	transepithelial chloride transport	1	1018	6	21271	0.254936	0.507238	3.48248	0.593568
GO:0019885	antigen processing and presentation of endogenous peptide antigen via MHC class I	1	1018	6	21271	0.254936	0.507238	3.48248	0.593568
GO:0061312	BMP signaling pathway involved in heart development	1	1018	6	21271	0.254936	0.507238	3.48248	0.593568
GO:0002360	T cell lineage commitment	1	1018	6	21271	0.254936	0.507238	3.48248	0.593568
GO:0032354	response to follicle-stimulating hormone	1	1018	6	21271	0.254936	0.507238	3.48248	0.593568
GO:0070842	aggresome assembly	1	1018	6	21271	0.254936	0.507238	3.48248	0.593568
GO:0007215	glutamate receptor signaling pathway	1	1018	6	21271	0.254936	0.507238	3.48248	0.593568
GO:1902036	regulation of hematopoietic stem cell differentiation	1	1018	6	21271	0.254936	0.507238	3.48248	0.593568
GO:0032811	negative regulation of epinephrine secretion	1	1018	6	21271	0.254936	0.507238	3.48248	0.593568
GO:0050792	regulation of viral process	1	1018	6	21271	0.254936	0.507238	3.48248	0.593568
GO:0034773	histone H4-K20 trimethylation	1	1018	6	21271	0.254936	0.507238	3.48248	0.593568
GO:0038094	Fc-gamma receptor signaling pathway	1	1018	6	21271	0.254936	0.507238	3.48248	0.593568
GO:0030262	apoptotic nuclear changes	1	1018	6	21271	0.254936	0.507238	3.48248	0.593568
GO:0042590	antigen processing and presentation of exogenous peptide antigen via MHC class I	1	1018	6	21271	0.254936	0.507238	3.48248	0.593568
GO:0046069	cGMP catabolic process	1	1018	6	21271	0.254936	0.507238	3.48248	0.593568
GO:0000395	mRNA 5'-splice site recognition	1	1018	6	21271	0.254936	0.507238	3.48248	0.593568
GO:0034241	positive regulation of macrophage fusion	1	1018	6	21271	0.254936	0.507238	3.48248	0.593568
GO:0034080	CENP-A containing nucleosome assembly	1	1018	6	21271	0.254936	0.507238	3.48248	0.593568
GO:0042994	cytoplasmic sequestering of transcription factor	1	1018	6	21271	0.254936	0.507238	3.48248	0.593568
GO:0033602	negative regulation of dopamine secretion	1	1018	6	21271	0.254936	0.507238	3.48248	0.593568
GO:0002685	regulation of leukocyte migration	1	1018	6	21271	0.254936	0.507238	3.48248	0.593568
GO:0008088	axo-dendritic transport	1	1018	6	21271	0.254936	0.507238	3.48248	0.593568
GO:0006282	regulation of DNA repair	1	1018	6	21271	0.254936	0.507238	3.48248	0.593568
GO:1903426	regulation of reactive oxygen species biosynthetic process	1	1018	6	21271	0.254936	0.507238	3.48248	0.593568
GO:0099179	regulation of synaptic membrane adhesion	1	1018	6	21271	0.254936	0.507238	3.48248	0.593568
GO:1903753	negative regulation of p38MAPK cascade	1	1018	6	21271	0.254936	0.507238	3.48248	0.593568
GO:0035878	nail development	1	1018	6	21271	0.254936	0.507238	3.48248	0.593568
GO:0036462	TRAIL-activated apoptotic signaling pathway	1	1018	6	21271	0.254936	0.507238	3.48248	0.593568
GO:0030835	negative regulation of actin filament depolymerization	1	1018	6	21271	0.254936	0.507238	3.48248	0.593568
GO:1902751	positive regulation of cell cycle G2/M phase transition	1	1018	6	21271	0.254936	0.507238	3.48248	0.593568
GO:0071494	cellular response to UV-C	1	1018	6	21271	0.254936	0.507238	3.48248	0.593568
GO:0015734	taurine transport	1	1018	6	21271	0.254936	0.507238	3.48248	0.593568
GO:1901142	insulin metabolic process	1	1018	6	21271	0.254936	0.507238	3.48248	0.593568
GO:0051415	microtubule nucleation by interphase microtubule organizing center	1	1018	6	21271	0.254936	0.507238	3.48248	0.593568
GO:0086073	bundle of His cell-Purkinje myocyte adhesion involved in cell communication	1	1018	6	21271	0.254936	0.507238	3.48248	0.593568
GO:0033600	negative regulation of mammary gland epithelial cell proliferation	1	1018	6	21271	0.254936	0.507238	3.48248	0.593568
GO:0042255	ribosome assembly	1	1018	6	21271	0.254936	0.507238	3.48248	0.593568
GO:1990266	neutrophil migration	1	1018	6	21271	0.254936	0.507238	3.48248	0.593568
GO:0045925	positive regulation of female receptivity	1	1018	6	21271	0.254936	0.507238	3.48248	0.593568
GO:0045347	negative regulation of MHC class II biosynthetic process	1	1018	6	21271	0.254936	0.507238	3.48248	0.593568
GO:0048549	positive regulation of pinocytosis	1	1018	6	21271	0.254936	0.507238	3.48248	0.593568
GO:0042866	pyruvate biosynthetic process	1	1018	6	21271	0.254936	0.507238	3.48248	0.593568
GO:1904751	positive regulation of protein localization to nucleolus	1	1018	6	21271	0.254936	0.507238	3.48248	0.593568
GO:0030540	female genitalia development	1	1018	6	21271	0.254936	0.507238	3.48248	0.593568
GO:0007100	mitotic centrosome separation	1	1018	6	21271	0.254936	0.507238	3.48248	0.593568
GO:0051645	Golgi localization	1	1018	6	21271	0.254936	0.507238	3.48248	0.593568
GO:0010324	membrane invagination	1	1018	6	21271	0.254936	0.507238	3.48248	0.593568
GO:0019318	hexose metabolic process	1	1018	6	21271	0.254936	0.507238	3.48248	0.593568
GO:0061156	pulmonary artery morphogenesis	1	1018	6	21271	0.254936	0.507238	3.48248	0.593568
GO:1901165	positive regulation of trophoblast cell migration	1	1018	6	21271	0.254936	0.507238	3.48248	0.593568
GO:1901621	negative regulation of smoothened signaling pathway involved in dorsal/ventral neural tube patterning	1	1018	6	21271	0.254936	0.507238	3.48248	0.593568
GO:0035246	peptidyl-arginine N-methylation	1	1018	6	21271	0.254936	0.507238	3.48248	0.593568
GO:0051712	positive regulation of killing of cells of other organism	1	1018	6	21271	0.254936	0.507238	3.48248	0.593568
GO:0090315	negative regulation of protein targeting to membrane	1	1018	6	21271	0.254936	0.507238	3.48248	0.593568
GO:0071038	nuclear polyadenylation-dependent tRNA catabolic process	1	1018	6	21271	0.254936	0.507238	3.48248	0.593568
GO:0002232	leukocyte chemotaxis involved in inflammatory response	1	1018	6	21271	0.254936	0.507238	3.48248	0.593568
GO:0031536	positive regulation of exit from mitosis	1	1018	6	21271	0.254936	0.507238	3.48248	0.593568
GO:0034103	regulation of tissue remodeling	1	1018	6	21271	0.254936	0.507238	3.48248	0.593568
GO:0060706	cell differentiation involved in embryonic placenta development	1	1018	6	21271	0.254936	0.507238	3.48248	0.593568
GO:0032606	type I interferon production	1	1018	6	21271	0.254936	0.507238	3.48248	0.593568
GO:0099576	regulation of protein catabolic process at postsynapse, modulating synaptic transmission	1	1018	6	21271	0.254936	0.507238	3.48248	0.593568
GO:0097327	response to antineoplastic agent	1	1018	6	21271	0.254936	0.507238	3.48248	0.593568
GO:2000404	regulation of T cell migration	1	1018	6	21271	0.254936	0.507238	3.48248	0.593568
GO:0018393	internal peptidyl-lysine acetylation	1	1018	6	21271	0.254936	0.507238	3.48248	0.593568
GO:0051147	regulation of muscle cell differentiation	1	1018	6	21271	0.254936	0.507238	3.48248	0.593568
GO:0007379	segment specification	1	1018	6	21271	0.254936	0.507238	3.48248	0.593568
GO:0071035	nuclear polyadenylation-dependent rRNA catabolic process	1	1018	6	21271	0.254936	0.507238	3.48248	0.593568
GO:0061684	chaperone-mediated autophagy	1	1018	6	21271	0.254936	0.507238	3.48248	0.593568
GO:0010994	free ubiquitin chain polymerization	1	1018	6	21271	0.254936	0.507238	3.48248	0.593568
GO:0036006	cellular response to macrophage colony-stimulating factor stimulus	1	1018	6	21271	0.254936	0.507238	3.48248	0.593568
GO:0071321	cellular response to cGMP	1	1018	6	21271	0.254936	0.507238	3.48248	0.593568
GO:0070829	heterochromatin maintenance	1	1018	6	21271	0.254936	0.507238	3.48248	0.593568
GO:0014053	negative regulation of gamma-aminobutyric acid secretion	1	1018	6	21271	0.254936	0.507238	3.48248	0.593568
GO:0032049	cardiolipin biosynthetic process	1	1018	6	21271	0.254936	0.507238	3.48248	0.593568
GO:0021861	forebrain radial glial cell differentiation	1	1018	6	21271	0.254936	0.507238	3.48248	0.593568
GO:0032364	oxygen homeostasis	1	1018	6	21271	0.254936	0.507238	3.48248	0.593568
GO:0044770	cell cycle phase transition	1	1018	6	21271	0.254936	0.507238	3.48248	0.593568
GO:1903441	protein localization to ciliary membrane	1	1018	6	21271	0.254936	0.507238	3.48248	0.593568
GO:0018342	protein prenylation	1	1018	6	21271	0.254936	0.507238	3.48248	0.593568
GO:0021942	radial glia guided migration of Purkinje cell	1	1018	6	21271	0.254936	0.507238	3.48248	0.593568
GO:0032507	maintenance of protein location in cell	1	1018	6	21271	0.254936	0.507238	3.48248	0.593568
GO:0010989	negative regulation of low-density lipoprotein particle clearance	1	1018	6	21271	0.254936	0.507238	3.48248	0.593568
GO:0042773	ATP synthesis coupled electron transport	1	1018	6	21271	0.254936	0.507238	3.48248	0.593568
GO:0048633	positive regulation of skeletal muscle tissue growth	1	1018	6	21271	0.254936	0.507238	3.48248	0.593568
GO:1905098	negative regulation of guanyl-nucleotide exchange factor activity	1	1018	6	21271	0.254936	0.507238	3.48248	0.593568
GO:0043549	regulation of kinase activity	1	1018	6	21271	0.254936	0.507238	3.48248	0.593568
GO:0010835	regulation of protein ADP-ribosylation	1	1018	6	21271	0.254936	0.507238	3.48248	0.593568
GO:0010922	positive regulation of phosphatase activity	1	1018	6	21271	0.254936	0.507238	3.48248	0.593568
GO:0097061	dendritic spine organization	1	1018	6	21271	0.254936	0.507238	3.48248	0.593568
GO:0060603	mammary gland duct morphogenesis	1	1018	6	21271	0.254936	0.507238	3.48248	0.593568
GO:0006868	glutamine transport	1	1018	6	21271	0.254936	0.507238	3.48248	0.593568
GO:0033081	regulation of T cell differentiation in thymus	1	1018	6	21271	0.254936	0.507238	3.48248	0.593568
GO:0060316	positive regulation of ryanodine-sensitive calcium-release channel activity	1	1018	6	21271	0.254936	0.507238	3.48248	0.593568
GO:0098909	regulation of cardiac muscle cell action potential involved in regulation of contraction	1	1018	6	21271	0.254936	0.507238	3.48248	0.593568
GO:0042699	follicle-stimulating hormone signaling pathway	1	1018	6	21271	0.254936	0.507238	3.48248	0.593568
GO:0032957	inositol trisphosphate metabolic process	1	1018	6	21271	0.254936	0.507238	3.48248	0.593568
GO:0003006	developmental process involved in reproduction	1	1018	6	21271	0.254936	0.507238	3.48248	0.593568
GO:0051096	positive regulation of helicase activity	1	1018	6	21271	0.254936	0.507238	3.48248	0.593568
GO:0002023	reduction of food intake in response to dietary excess	1	1018	6	21271	0.254936	0.507238	3.48248	0.593568
GO:0003281	ventricular septum development	3	1018	37	21271	0.259919	0.516152	1.69418	0.585162
GO:0055072	iron ion homeostasis	3	1018	37	21271	0.259919	0.516152	1.69418	0.585162
GO:2001234	negative regulation of apoptotic signaling pathway	3	1018	37	21271	0.259919	0.516152	1.69418	0.585162
GO:0071222	cellular response to lipopolysaccharide	12	1018	202	21271	0.261727	0.519407	1.24128	0.582151
GO:0016601	Rac protein signal transduction	2	1018	21	21271	0.266056	0.525291	1.98999	0.575027
GO:0007194	negative regulation of adenylate cyclase activity	2	1018	21	21271	0.266056	0.525291	1.98999	0.575027
GO:0051893	regulation of focal adhesion assembly	2	1018	21	21271	0.266056	0.525291	1.98999	0.575027
GO:0010499	proteasomal ubiquitin-independent protein catabolic process	2	1018	21	21271	0.266056	0.525291	1.98999	0.575027
GO:0071157	negative regulation of cell cycle arrest	2	1018	21	21271	0.266056	0.525291	1.98999	0.575027
GO:0001556	oocyte maturation	2	1018	21	21271	0.266056	0.525291	1.98999	0.575027
GO:0010614	negative regulation of cardiac muscle hypertrophy	2	1018	21	21271	0.266056	0.525291	1.98999	0.575027
GO:0016226	iron-sulfur cluster assembly	2	1018	21	21271	0.266056	0.525291	1.98999	0.575027
GO:0006986	response to unfolded protein	4	1018	55	21271	0.26886	0.530146	1.51963	0.570474
GO:0042531	positive regulation of tyrosine phosphorylation of STAT protein	4	1018	55	21271	0.26886	0.530146	1.51963	0.570474
GO:0000187	activation of MAPK activity	6	1018	91	21271	0.269567	0.530564	1.37769	0.569334
GO:0048709	oligodendrocyte differentiation	3	1018	38	21271	0.273048	0.530564	1.6496	0.563761
GO:1990573	potassium ion import across plasma membrane	3	1018	38	21271	0.273048	0.530564	1.6496	0.563761
GO:0070059	intrinsic apoptotic signaling pathway in response to endoplasmic reticulum stress	3	1018	38	21271	0.273048	0.530564	1.6496	0.563761
GO:0034504	protein localization to nucleus	3	1018	38	21271	0.273048	0.530564	1.6496	0.563761
GO:0048662	negative regulation of smooth muscle cell proliferation	3	1018	38	21271	0.273048	0.530564	1.6496	0.563761
GO:0070509	calcium ion import	2	1018	22	21271	0.284102	0.530564	1.89954	0.546525
GO:0006368	transcription elongation from RNA polymerase II promoter	2	1018	22	21271	0.284102	0.530564	1.89954	0.546525
GO:0006261	DNA-dependent DNA replication	2	1018	22	21271	0.284102	0.530564	1.89954	0.546525
GO:0006401	RNA catabolic process	2	1018	22	21271	0.284102	0.530564	1.89954	0.546525
GO:0048854	brain morphogenesis	2	1018	22	21271	0.284102	0.530564	1.89954	0.546525
GO:2000147	positive regulation of cell motility	2	1018	22	21271	0.284102	0.530564	1.89954	0.546525
GO:0097193	intrinsic apoptotic signaling pathway	2	1018	22	21271	0.284102	0.530564	1.89954	0.546525
GO:0006807	nitrogen compound metabolic process	2	1018	22	21271	0.284102	0.530564	1.89954	0.546525
GO:0061436	establishment of skin barrier	2	1018	22	21271	0.284102	0.530564	1.89954	0.546525
GO:0000387	spliceosomal snRNP assembly	2	1018	22	21271	0.284102	0.530564	1.89954	0.546525
GO:0001659	temperature homeostasis	2	1018	22	21271	0.284102	0.530564	1.89954	0.546525
GO:0060252	positive regulation of glial cell proliferation	2	1018	22	21271	0.284102	0.530564	1.89954	0.546525
GO:0042474	middle ear morphogenesis	2	1018	22	21271	0.284102	0.530564	1.89954	0.546525
GO:0060307	regulation of ventricular cardiac muscle cell membrane repolarization	2	1018	22	21271	0.284102	0.530564	1.89954	0.546525
GO:0014070	response to organic cyclic compound	9	1018	149	21271	0.284805	0.530564	1.26211	0.545452
GO:0042110	T cell activation	3	1018	39	21271	0.286243	0.530564	1.6073	0.543264
GO:0030282	bone mineralization	3	1018	39	21271	0.286243	0.530564	1.6073	0.543264
GO:0030833	regulation of actin filament polymerization	3	1018	39	21271	0.286243	0.530564	1.6073	0.543264
GO:0019731	antibacterial humoral response	4	1018	57	21271	0.290437	0.530564	1.46631	0.536948
GO:2001032	regulation of double-strand break repair via nonhomologous end joining	1	1018	7	21271	0.290604	0.530564	2.98498	0.536698
GO:0001505	regulation of neurotransmitter levels	1	1018	7	21271	0.290604	0.530564	2.98498	0.536698
GO:0015884	folic acid transport	1	1018	7	21271	0.290604	0.530564	2.98498	0.536698
GO:1901016	regulation of potassium ion transmembrane transporter activity	1	1018	7	21271	0.290604	0.530564	2.98498	0.536698
GO:0051873	killing by host of symbiont cells	1	1018	7	21271	0.290604	0.530564	2.98498	0.536698
GO:0010452	histone H3-K36 methylation	1	1018	7	21271	0.290604	0.530564	2.98498	0.536698
GO:1903363	negative regulation of cellular protein catabolic process	1	1018	7	21271	0.290604	0.530564	2.98498	0.536698
GO:0042985	negative regulation of amyloid precursor protein biosynthetic process	1	1018	7	21271	0.290604	0.530564	2.98498	0.536698
GO:0002686	negative regulation of leukocyte migration	1	1018	7	21271	0.290604	0.530564	2.98498	0.536698
GO:0033211	adiponectin-activated signaling pathway	1	1018	7	21271	0.290604	0.530564	2.98498	0.536698
GO:0070831	basement membrane assembly	1	1018	7	21271	0.290604	0.530564	2.98498	0.536698
GO:0035357	peroxisome proliferator activated receptor signaling pathway	1	1018	7	21271	0.290604	0.530564	2.98498	0.536698
GO:1901841	regulation of high voltage-gated calcium channel activity	1	1018	7	21271	0.290604	0.530564	2.98498	0.536698
GO:0071476	cellular hypotonic response	1	1018	7	21271	0.290604	0.530564	2.98498	0.536698
GO:0060536	cartilage morphogenesis	1	1018	7	21271	0.290604	0.530564	2.98498	0.536698
GO:1903140	regulation of establishment of endothelial barrier	1	1018	7	21271	0.290604	0.530564	2.98498	0.536698
GO:0019800	peptide cross-linking via chondroitin 4-sulfate glycosaminoglycan	1	1018	7	21271	0.290604	0.530564	2.98498	0.536698
GO:0007253	cytoplasmic sequestering of NF-kappaB	1	1018	7	21271	0.290604	0.530564	2.98498	0.536698
GO:0072655	establishment of protein localization to mitochondrion	1	1018	7	21271	0.290604	0.530564	2.98498	0.536698
GO:0000467	exonucleolytic trimming to generate mature 3'-end of 5.8S rRNA from tricistronic rRNA transcript (SSU-rRNA, 5.8S rRNA, LSU-rRNA)	1	1018	7	21271	0.290604	0.530564	2.98498	0.536698
GO:0006621	protein retention in ER lumen	1	1018	7	21271	0.290604	0.530564	2.98498	0.536698
GO:0007006	mitochondrial membrane organization	1	1018	7	21271	0.290604	0.530564	2.98498	0.536698
GO:1902916	positive regulation of protein polyubiquitination	1	1018	7	21271	0.290604	0.530564	2.98498	0.536698
GO:0050795	regulation of behavior	1	1018	7	21271	0.290604	0.530564	2.98498	0.536698
GO:0150093	amyloid-beta clearance by transcytosis	1	1018	7	21271	0.290604	0.530564	2.98498	0.536698
GO:0031670	cellular response to nutrient	1	1018	7	21271	0.290604	0.530564	2.98498	0.536698
GO:2000096	positive regulation of Wnt signaling pathway, planar cell polarity pathway	1	1018	7	21271	0.290604	0.530564	2.98498	0.536698
GO:0046033	AMP metabolic process	1	1018	7	21271	0.290604	0.530564	2.98498	0.536698
GO:0018023	peptidyl-lysine trimethylation	1	1018	7	21271	0.290604	0.530564	2.98498	0.536698
GO:0002385	mucosal immune response	1	1018	7	21271	0.290604	0.530564	2.98498	0.536698
GO:0036289	peptidyl-serine autophosphorylation	1	1018	7	21271	0.290604	0.530564	2.98498	0.536698
GO:0060831	smoothened signaling pathway involved in dorsal/ventral neural tube patterning	1	1018	7	21271	0.290604	0.530564	2.98498	0.536698
GO:0032640	tumor necrosis factor production	1	1018	7	21271	0.290604	0.530564	2.98498	0.536698
GO:1902396	protein localization to bicellular tight junction	1	1018	7	21271	0.290604	0.530564	2.98498	0.536698
GO:0097553	calcium ion transmembrane import into cytosol	1	1018	7	21271	0.290604	0.530564	2.98498	0.536698
GO:0060351	cartilage development involved in endochondral bone morphogenesis	1	1018	7	21271	0.290604	0.530564	2.98498	0.536698
GO:0043619	regulation of transcription from RNA polymerase II promoter in response to oxidative stress	1	1018	7	21271	0.290604	0.530564	2.98498	0.536698
GO:0061384	heart trabecula morphogenesis	1	1018	7	21271	0.290604	0.530564	2.98498	0.536698
GO:0019511	peptidyl-proline hydroxylation	1	1018	7	21271	0.290604	0.530564	2.98498	0.536698
GO:2000809	positive regulation of synaptic vesicle clustering	1	1018	7	21271	0.290604	0.530564	2.98498	0.536698
GO:1905461	positive regulation of vascular associated smooth muscle cell apoptotic process	1	1018	7	21271	0.290604	0.530564	2.98498	0.536698
GO:0010972	negative regulation of G2/M transition of mitotic cell cycle	1	1018	7	21271	0.290604	0.530564	2.98498	0.536698
GO:0060440	trachea formation	1	1018	7	21271	0.290604	0.530564	2.98498	0.536698
GO:0040016	embryonic cleavage	1	1018	7	21271	0.290604	0.530564	2.98498	0.536698
GO:0046833	positive regulation of RNA export from nucleus	1	1018	7	21271	0.290604	0.530564	2.98498	0.536698
GO:0051694	pointed-end actin filament capping	1	1018	7	21271	0.290604	0.530564	2.98498	0.536698
GO:0048820	hair follicle maturation	1	1018	7	21271	0.290604	0.530564	2.98498	0.536698
GO:0034137	positive regulation of toll-like receptor 2 signaling pathway	1	1018	7	21271	0.290604	0.530564	2.98498	0.536698
GO:0050891	multicellular organismal water homeostasis	1	1018	7	21271	0.290604	0.530564	2.98498	0.536698
GO:0035912	dorsal aorta morphogenesis	1	1018	7	21271	0.290604	0.530564	2.98498	0.536698
GO:0070431	nucleotide-binding oligomerization domain containing 2 signaling pathway	1	1018	7	21271	0.290604	0.530564	2.98498	0.536698
GO:0032730	positive regulation of interleukin-1 alpha production	1	1018	7	21271	0.290604	0.530564	2.98498	0.536698
GO:1902570	protein localization to nucleolus	1	1018	7	21271	0.290604	0.530564	2.98498	0.536698
GO:0033634	positive regulation of cell-cell adhesion mediated by integrin	1	1018	7	21271	0.290604	0.530564	2.98498	0.536698
GO:0048668	collateral sprouting	1	1018	7	21271	0.290604	0.530564	2.98498	0.536698
GO:0035735	intraciliary transport involved in cilium assembly	1	1018	7	21271	0.290604	0.530564	2.98498	0.536698
GO:0010766	negative regulation of sodium ion transport	1	1018	7	21271	0.290604	0.530564	2.98498	0.536698
GO:2000675	negative regulation of type B pancreatic cell apoptotic process	1	1018	7	21271	0.290604	0.530564	2.98498	0.536698
GO:0070816	phosphorylation of RNA polymerase II C-terminal domain	1	1018	7	21271	0.290604	0.530564	2.98498	0.536698
GO:0048864	stem cell development	1	1018	7	21271	0.290604	0.530564	2.98498	0.536698
GO:0042420	dopamine catabolic process	1	1018	7	21271	0.290604	0.530564	2.98498	0.536698
GO:0010754	negative regulation of cGMP-mediated signaling	1	1018	7	21271	0.290604	0.530564	2.98498	0.536698
GO:0038026	reelin-mediated signaling pathway	1	1018	7	21271	0.290604	0.530564	2.98498	0.536698
GO:0043931	ossification involved in bone maturation	1	1018	7	21271	0.290604	0.530564	2.98498	0.536698
GO:0031442	positive regulation of mRNA 3'-end processing	1	1018	7	21271	0.290604	0.530564	2.98498	0.536698
GO:0048227	plasma membrane to endosome transport	1	1018	7	21271	0.290604	0.530564	2.98498	0.536698
GO:0015808	L-alanine transport	1	1018	7	21271	0.290604	0.530564	2.98498	0.536698
GO:0031124	mRNA 3'-end processing	1	1018	7	21271	0.290604	0.530564	2.98498	0.536698
GO:0071499	cellular response to laminar fluid shear stress	1	1018	7	21271	0.290604	0.530564	2.98498	0.536698
GO:0006102	isocitrate metabolic process	1	1018	7	21271	0.290604	0.530564	2.98498	0.536698
GO:0042473	outer ear morphogenesis	1	1018	7	21271	0.290604	0.530564	2.98498	0.536698
GO:0061669	spontaneous neurotransmitter secretion	1	1018	7	21271	0.290604	0.530564	2.98498	0.536698
GO:0006544	glycine metabolic process	1	1018	7	21271	0.290604	0.530564	2.98498	0.536698
GO:0002862	negative regulation of inflammatory response to antigenic stimulus	1	1018	7	21271	0.290604	0.530564	2.98498	0.536698
GO:0006999	nuclear pore organization	1	1018	7	21271	0.290604	0.530564	2.98498	0.536698
GO:0002693	positive regulation of cellular extravasation	1	1018	7	21271	0.290604	0.530564	2.98498	0.536698
GO:0045835	negative regulation of meiotic nuclear division	1	1018	7	21271	0.290604	0.530564	2.98498	0.536698
GO:0044829	positive regulation by host of viral genome replication	1	1018	7	21271	0.290604	0.530564	2.98498	0.536698
GO:1902035	positive regulation of hematopoietic stem cell proliferation	1	1018	7	21271	0.290604	0.530564	2.98498	0.536698
GO:0010669	epithelial structure maintenance	1	1018	7	21271	0.290604	0.530564	2.98498	0.536698
GO:0006003	fructose 2,6-bisphosphate metabolic process	1	1018	7	21271	0.290604	0.530564	2.98498	0.536698
GO:0044351	macropinocytosis	1	1018	7	21271	0.290604	0.530564	2.98498	0.536698
GO:0043462	regulation of ATPase activity	1	1018	7	21271	0.290604	0.530564	2.98498	0.536698
GO:0032229	negative regulation of synaptic transmission, GABAergic	1	1018	7	21271	0.290604	0.530564	2.98498	0.536698
GO:0017185	peptidyl-lysine hydroxylation	1	1018	7	21271	0.290604	0.530564	2.98498	0.536698
GO:0007196	adenylate cyclase-inhibiting G protein-coupled glutamate receptor signaling pathway	1	1018	7	21271	0.290604	0.530564	2.98498	0.536698
GO:0050882	voluntary musculoskeletal movement	1	1018	7	21271	0.290604	0.530564	2.98498	0.536698
GO:0015824	proline transport	1	1018	7	21271	0.290604	0.530564	2.98498	0.536698
GO:1905232	cellular response to L-glutamate	1	1018	7	21271	0.290604	0.530564	2.98498	0.536698
GO:0038066	p38MAPK cascade	1	1018	7	21271	0.290604	0.530564	2.98498	0.536698
GO:0014029	neural crest formation	1	1018	7	21271	0.290604	0.530564	2.98498	0.536698
GO:0032927	positive regulation of activin receptor signaling pathway	1	1018	7	21271	0.290604	0.530564	2.98498	0.536698
GO:0032682	negative regulation of chemokine production	1	1018	7	21271	0.290604	0.530564	2.98498	0.536698
GO:1904938	planar cell polarity pathway involved in axon guidance	1	1018	7	21271	0.290604	0.530564	2.98498	0.536698
GO:0007127	meiosis I	1	1018	7	21271	0.290604	0.530564	2.98498	0.536698
GO:0045132	meiotic chromosome segregation	1	1018	7	21271	0.290604	0.530564	2.98498	0.536698
GO:0071281	cellular response to iron ion	1	1018	7	21271	0.290604	0.530564	2.98498	0.536698
GO:0070192	chromosome organization involved in meiotic cell cycle	1	1018	7	21271	0.290604	0.530564	2.98498	0.536698
GO:0060017	parathyroid gland development	1	1018	7	21271	0.290604	0.530564	2.98498	0.536698
GO:0060087	relaxation of vascular associated smooth muscle	1	1018	7	21271	0.290604	0.530564	2.98498	0.536698
GO:0010976	positive regulation of neuron projection development	10	1018	169	21271	0.291011	0.530991	1.23638	0.536091
GO:0007030	Golgi organization	6	1018	94	21271	0.294473	0.536991	1.33372	0.530954
GO:0007420	brain development	14	1018	247	21271	0.295903	0.539279	1.18433	0.52885
GO:2001237	negative regulation of extrinsic apoptotic signaling pathway	3	1018	40	21271	0.299487	0.544522	1.56712	0.523621
GO:0033574	response to testosterone	3	1018	40	21271	0.299487	0.544522	1.56712	0.523621
GO:0070534	protein K63-linked ubiquitination	3	1018	40	21271	0.299487	0.544522	1.56712	0.523621
GO:0043200	response to amino acid	3	1018	40	21271	0.299487	0.544522	1.56712	0.523621
GO:0008284	positive regulation of cell population proliferation	32	1018	604	21271	0.300842	0.54537	1.10701	0.521661
GO:0030216	keratinocyte differentiation	4	1018	58	21271	0.301314	0.54537	1.44103	0.520981
GO:0046907	intracellular transport	2	1018	23	21271	0.302104	0.54537	1.81695	0.519844
GO:0046628	positive regulation of insulin receptor signaling pathway	2	1018	23	21271	0.302104	0.54537	1.81695	0.519844
GO:0007520	myoblast fusion	2	1018	23	21271	0.302104	0.54537	1.81695	0.519844
GO:0048870	cell motility	2	1018	23	21271	0.302104	0.54537	1.81695	0.519844
GO:0048598	embryonic morphogenesis	2	1018	23	21271	0.302104	0.54537	1.81695	0.519844
GO:2000251	positive regulation of actin cytoskeleton reorganization	2	1018	23	21271	0.302104	0.54537	1.81695	0.519844
GO:0001649	osteoblast differentiation	5	1018	77	21271	0.308229	0.54537	1.35681	0.511127
GO:0006470	protein dephosphorylation	10	1018	172	21271	0.30962	0.54537	1.21482	0.509171
GO:0016485	protein processing	4	1018	59	21271	0.312236	0.54537	1.4166	0.505517
GO:0031532	actin cytoskeleton reorganization	4	1018	59	21271	0.312236	0.54537	1.4166	0.505517
GO:0021549	cerebellum development	4	1018	59	21271	0.312236	0.54537	1.4166	0.505517
GO:0009408	response to heat	4	1018	59	21271	0.312236	0.54537	1.4166	0.505517
GO:0003007	heart morphogenesis	4	1018	59	21271	0.312236	0.54537	1.4166	0.505517
GO:0001654	eye development	3	1018	41	21271	0.312762	0.54537	1.52889	0.504786
GO:0071392	cellular response to estradiol stimulus	3	1018	41	21271	0.312762	0.54537	1.52889	0.504786
GO:0007032	endosome organization	3	1018	41	21271	0.312762	0.54537	1.52889	0.504786
GO:0007249	I-kappaB kinase/NF-kappaB signaling	3	1018	41	21271	0.312762	0.54537	1.52889	0.504786
GO:0045444	fat cell differentiation	5	1018	78	21271	0.317715	0.54537	1.33942	0.497963
GO:0061844	antimicrobial humoral immune response mediated by antimicrobial peptide	6	1018	97	21271	0.319809	0.54537	1.29247	0.495109
GO:0048741	skeletal muscle fiber development	2	1018	24	21271	0.320024	0.54537	1.74124	0.494818
GO:0072332	intrinsic apoptotic signaling pathway by p53 class mediator	2	1018	24	21271	0.320024	0.54537	1.74124	0.494818
GO:0035307	positive regulation of protein dephosphorylation	2	1018	24	21271	0.320024	0.54537	1.74124	0.494818
GO:0060716	labyrinthine layer blood vessel development	2	1018	24	21271	0.320024	0.54537	1.74124	0.494818
GO:0008016	regulation of heart contraction	2	1018	24	21271	0.320024	0.54537	1.74124	0.494818
GO:0008340	determination of adult lifespan	2	1018	24	21271	0.320024	0.54537	1.74124	0.494818
GO:0035023	regulation of Rho protein signal transduction	2	1018	24	21271	0.320024	0.54537	1.74124	0.494818
GO:0010821	regulation of mitochondrion organization	2	1018	24	21271	0.320024	0.54537	1.74124	0.494818
GO:0072657	protein localization to membrane	2	1018	24	21271	0.320024	0.54537	1.74124	0.494818
GO:0002437	inflammatory response to antigenic stimulus	2	1018	24	21271	0.320024	0.54537	1.74124	0.494818
GO:0006730	one-carbon metabolic process	2	1018	24	21271	0.320024	0.54537	1.74124	0.494818
GO:0061077	chaperone-mediated protein folding	2	1018	24	21271	0.320024	0.54537	1.74124	0.494818
GO:0048168	regulation of neuronal synaptic plasticity	2	1018	24	21271	0.320024	0.54537	1.74124	0.494818
GO:0046488	phosphatidylinositol metabolic process	2	1018	24	21271	0.320024	0.54537	1.74124	0.494818
GO:0032874	positive regulation of stress-activated MAPK cascade	2	1018	24	21271	0.320024	0.54537	1.74124	0.494818
GO:0097150	neuronal stem cell population maintenance	2	1018	24	21271	0.320024	0.54537	1.74124	0.494818
GO:0051289	protein homotetramerization	4	1018	60	21271	0.323193	0.54537	1.39299	0.490539
GO:0007519	skeletal muscle tissue development	4	1018	60	21271	0.323193	0.54537	1.39299	0.490539
GO:0031175	neuron projection development	9	1018	155	21271	0.324492	0.54537	1.21325	0.488796
GO:0002474	antigen processing and presentation of peptide antigen via MHC class I	1	1018	8	21271	0.324566	0.54537	2.61186	0.488697
GO:0042769	DNA damage response, detection of DNA damage	1	1018	8	21271	0.324566	0.54537	2.61186	0.488697
GO:0019725	cellular homeostasis	1	1018	8	21271	0.324566	0.54537	2.61186	0.488697
GO:1900227	positive regulation of NLRP3 inflammasome complex assembly	1	1018	8	21271	0.324566	0.54537	2.61186	0.488697
GO:0070129	regulation of mitochondrial translation	1	1018	8	21271	0.324566	0.54537	2.61186	0.488697
GO:2000369	regulation of clathrin-dependent endocytosis	1	1018	8	21271	0.324566	0.54537	2.61186	0.488697
GO:0050920	regulation of chemotaxis	1	1018	8	21271	0.324566	0.54537	2.61186	0.488697
GO:0039694	viral RNA genome replication	1	1018	8	21271	0.324566	0.54537	2.61186	0.488697
GO:0051099	positive regulation of binding	1	1018	8	21271	0.324566	0.54537	2.61186	0.488697
GO:0002674	negative regulation of acute inflammatory response	1	1018	8	21271	0.324566	0.54537	2.61186	0.488697
GO:0002819	regulation of adaptive immune response	1	1018	8	21271	0.324566	0.54537	2.61186	0.488697
GO:0060075	regulation of resting membrane potential	1	1018	8	21271	0.324566	0.54537	2.61186	0.488697
GO:0000076	DNA replication checkpoint	1	1018	8	21271	0.324566	0.54537	2.61186	0.488697
GO:0006144	purine nucleobase metabolic process	1	1018	8	21271	0.324566	0.54537	2.61186	0.488697
GO:0035331	negative regulation of hippo signaling	1	1018	8	21271	0.324566	0.54537	2.61186	0.488697
GO:0003231	cardiac ventricle development	1	1018	8	21271	0.324566	0.54537	2.61186	0.488697
GO:0006333	chromatin assembly or disassembly	1	1018	8	21271	0.324566	0.54537	2.61186	0.488697
GO:0021554	optic nerve development	1	1018	8	21271	0.324566	0.54537	2.61186	0.488697
GO:0060712	spongiotrophoblast layer development	1	1018	8	21271	0.324566	0.54537	2.61186	0.488697
GO:0060613	fat pad development	1	1018	8	21271	0.324566	0.54537	2.61186	0.488697
GO:0006584	catecholamine metabolic process	1	1018	8	21271	0.324566	0.54537	2.61186	0.488697
GO:0006670	sphingosine metabolic process	1	1018	8	21271	0.324566	0.54537	2.61186	0.488697
GO:0043405	regulation of MAP kinase activity	1	1018	8	21271	0.324566	0.54537	2.61186	0.488697
GO:0061621	canonical glycolysis	1	1018	8	21271	0.324566	0.54537	2.61186	0.488697
GO:0031394	positive regulation of prostaglandin biosynthetic process	1	1018	8	21271	0.324566	0.54537	2.61186	0.488697
GO:1900122	positive regulation of receptor binding	1	1018	8	21271	0.324566	0.54537	2.61186	0.488697
GO:0001667	ameboidal-type cell migration	1	1018	8	21271	0.324566	0.54537	2.61186	0.488697
GO:0051775	response to redox state	1	1018	8	21271	0.324566	0.54537	2.61186	0.488697
GO:0050847	progesterone receptor signaling pathway	1	1018	8	21271	0.324566	0.54537	2.61186	0.488697
GO:0051149	positive regulation of muscle cell differentiation	1	1018	8	21271	0.324566	0.54537	2.61186	0.488697
GO:0006108	malate metabolic process	1	1018	8	21271	0.324566	0.54537	2.61186	0.488697
GO:0005513	detection of calcium ion	1	1018	8	21271	0.324566	0.54537	2.61186	0.488697
GO:0032926	negative regulation of activin receptor signaling pathway	1	1018	8	21271	0.324566	0.54537	2.61186	0.488697
GO:0071218	cellular response to misfolded protein	1	1018	8	21271	0.324566	0.54537	2.61186	0.488697
GO:0071028	nuclear mRNA surveillance	1	1018	8	21271	0.324566	0.54537	2.61186	0.488697
GO:0061002	negative regulation of dendritic spine morphogenesis	1	1018	8	21271	0.324566	0.54537	2.61186	0.488697
GO:0050982	detection of mechanical stimulus	1	1018	8	21271	0.324566	0.54537	2.61186	0.488697
GO:0035900	response to isolation stress	1	1018	8	21271	0.324566	0.54537	2.61186	0.488697
GO:1904888	cranial skeletal system development	1	1018	8	21271	0.324566	0.54537	2.61186	0.488697
GO:0060426	lung vasculature development	1	1018	8	21271	0.324566	0.54537	2.61186	0.488697
GO:1990961	xenobiotic detoxification by transmembrane export across the plasma membrane	1	1018	8	21271	0.324566	0.54537	2.61186	0.488697
GO:0007260	tyrosine phosphorylation of STAT protein	1	1018	8	21271	0.324566	0.54537	2.61186	0.488697
GO:0060576	intestinal epithelial cell development	1	1018	8	21271	0.324566	0.54537	2.61186	0.488697
GO:1904783	positive regulation of NMDA glutamate receptor activity	1	1018	8	21271	0.324566	0.54537	2.61186	0.488697
GO:0021532	neural tube patterning	1	1018	8	21271	0.324566	0.54537	2.61186	0.488697
GO:0090286	obsolete cytoskeletal anchoring at nuclear membrane	1	1018	8	21271	0.324566	0.54537	2.61186	0.488697
GO:1901030	positive regulation of mitochondrial outer membrane permeabilization involved in apoptotic signaling pathway	1	1018	8	21271	0.324566	0.54537	2.61186	0.488697
GO:1902108	regulation of mitochondrial membrane permeability involved in apoptotic process	1	1018	8	21271	0.324566	0.54537	2.61186	0.488697
GO:0032873	negative regulation of stress-activated MAPK cascade	1	1018	8	21271	0.324566	0.54537	2.61186	0.488697
GO:0010827	regulation of glucose transmembrane transport	1	1018	8	21271	0.324566	0.54537	2.61186	0.488697
GO:1901029	negative regulation of mitochondrial outer membrane permeabilization involved in apoptotic signaling pathway	1	1018	8	21271	0.324566	0.54537	2.61186	0.488697
GO:1900027	regulation of ruffle assembly	1	1018	8	21271	0.324566	0.54537	2.61186	0.488697
GO:0009313	oligosaccharide catabolic process	1	1018	8	21271	0.324566	0.54537	2.61186	0.488697
GO:0030210	heparin biosynthetic process	1	1018	8	21271	0.324566	0.54537	2.61186	0.488697
GO:0051151	negative regulation of smooth muscle cell differentiation	1	1018	8	21271	0.324566	0.54537	2.61186	0.488697
GO:0043297	apical junction assembly	1	1018	8	21271	0.324566	0.54537	2.61186	0.488697
GO:0090114	COPII-coated vesicle budding	1	1018	8	21271	0.324566	0.54537	2.61186	0.488697
GO:0002830	positive regulation of type 2 immune response	1	1018	8	21271	0.324566	0.54537	2.61186	0.488697
GO:0060396	growth hormone receptor signaling pathway	1	1018	8	21271	0.324566	0.54537	2.61186	0.488697
GO:0034720	histone H3-K4 demethylation	1	1018	8	21271	0.324566	0.54537	2.61186	0.488697
GO:0048790	maintenance of presynaptic active zone structure	1	1018	8	21271	0.324566	0.54537	2.61186	0.488697
GO:0046850	regulation of bone remodeling	1	1018	8	21271	0.324566	0.54537	2.61186	0.488697
GO:0035860	glial cell-derived neurotrophic factor receptor signaling pathway	1	1018	8	21271	0.324566	0.54537	2.61186	0.488697
GO:0034983	peptidyl-lysine deacetylation	1	1018	8	21271	0.324566	0.54537	2.61186	0.488697
GO:0016570	histone modification	1	1018	8	21271	0.324566	0.54537	2.61186	0.488697
GO:0001738	morphogenesis of a polarized epithelium	1	1018	8	21271	0.324566	0.54537	2.61186	0.488697
GO:0035360	positive regulation of peroxisome proliferator activated receptor signaling pathway	1	1018	8	21271	0.324566	0.54537	2.61186	0.488697
GO:0034616	response to laminar fluid shear stress	1	1018	8	21271	0.324566	0.54537	2.61186	0.488697
GO:0060052	neurofilament cytoskeleton organization	1	1018	8	21271	0.324566	0.54537	2.61186	0.488697
GO:0008064	regulation of actin polymerization or depolymerization	1	1018	8	21271	0.324566	0.54537	2.61186	0.488697
GO:0002821	positive regulation of adaptive immune response	1	1018	8	21271	0.324566	0.54537	2.61186	0.488697
GO:0060982	coronary artery morphogenesis	1	1018	8	21271	0.324566	0.54537	2.61186	0.488697
GO:0051461	positive regulation of corticotropin secretion	1	1018	8	21271	0.324566	0.54537	2.61186	0.488697
GO:0033129	positive regulation of histone phosphorylation	1	1018	8	21271	0.324566	0.54537	2.61186	0.488697
GO:0098815	modulation of excitatory postsynaptic potential	1	1018	8	21271	0.324566	0.54537	2.61186	0.488697
GO:0060907	positive regulation of macrophage cytokine production	1	1018	8	21271	0.324566	0.54537	2.61186	0.488697
GO:2000650	negative regulation of sodium ion transmembrane transporter activity	1	1018	8	21271	0.324566	0.54537	2.61186	0.488697
GO:0051155	positive regulation of striated muscle cell differentiation	1	1018	8	21271	0.324566	0.54537	2.61186	0.488697
GO:0021860	pyramidal neuron development	1	1018	8	21271	0.324566	0.54537	2.61186	0.488697
GO:0051354	negative regulation of oxidoreductase activity	1	1018	8	21271	0.324566	0.54537	2.61186	0.488697
GO:1905274	regulation of modification of postsynaptic actin cytoskeleton	1	1018	8	21271	0.324566	0.54537	2.61186	0.488697
GO:0038202	TORC1 signaling	1	1018	8	21271	0.324566	0.54537	2.61186	0.488697
GO:0030854	positive regulation of granulocyte differentiation	1	1018	8	21271	0.324566	0.54537	2.61186	0.488697
GO:0060008	Sertoli cell differentiation	1	1018	8	21271	0.324566	0.54537	2.61186	0.488697
GO:0034165	positive regulation of toll-like receptor 9 signaling pathway	1	1018	8	21271	0.324566	0.54537	2.61186	0.488697
GO:0007007	inner mitochondrial membrane organization	1	1018	8	21271	0.324566	0.54537	2.61186	0.488697
GO:0097692	histone H3-K4 monomethylation	1	1018	8	21271	0.324566	0.54537	2.61186	0.488697
GO:0032790	ribosome disassembly	1	1018	8	21271	0.324566	0.54537	2.61186	0.488697
GO:0071340	skeletal muscle acetylcholine-gated channel clustering	1	1018	8	21271	0.324566	0.54537	2.61186	0.488697
GO:0043615	astrocyte cell migration	1	1018	8	21271	0.324566	0.54537	2.61186	0.488697
GO:0051646	mitochondrion localization	1	1018	8	21271	0.324566	0.54537	2.61186	0.488697
GO:1990264	peptidyl-tyrosine dephosphorylation involved in inactivation of protein kinase activity	1	1018	8	21271	0.324566	0.54537	2.61186	0.488697
GO:0000733	DNA strand renaturation	1	1018	8	21271	0.324566	0.54537	2.61186	0.488697
GO:1902961	positive regulation of aspartic-type endopeptidase activity involved in amyloid precursor protein catabolic process	1	1018	8	21271	0.324566	0.54537	2.61186	0.488697
GO:0045039	protein insertion into mitochondrial inner membrane	1	1018	8	21271	0.324566	0.54537	2.61186	0.488697
GO:0036302	atrioventricular canal development	1	1018	8	21271	0.324566	0.54537	2.61186	0.488697
GO:0051683	establishment of Golgi localization	1	1018	8	21271	0.324566	0.54537	2.61186	0.488697
GO:1904668	positive regulation of ubiquitin protein ligase activity	1	1018	8	21271	0.324566	0.54537	2.61186	0.488697
GO:0006308	DNA catabolic process	1	1018	8	21271	0.324566	0.54537	2.61186	0.488697
GO:0051898	negative regulation of protein kinase B signaling	3	1018	42	21271	0.32605	0.546968	1.49249	0.486716
GO:0009953	dorsal/ventral pattern formation	3	1018	42	21271	0.32605	0.546968	1.49249	0.486716
GO:0009409	response to cold	3	1018	42	21271	0.32605	0.546968	1.49249	0.486716
GO:0007015	actin filament organization	8	1018	136	21271	0.32645	0.547341	1.22911	0.486184
GO:0009749	response to glucose	5	1018	79	21271	0.327236	0.548062	1.32246	0.48514
GO:0071407	cellular response to organic cyclic compound	5	1018	79	21271	0.327236	0.548062	1.32246	0.48514
GO:0009887	animal organ morphogenesis	7	1018	117	21271	0.327846	0.548786	1.25012	0.48433
GO:0001889	liver development	6	1018	98	21271	0.328328	0.549294	1.27928	0.483692
GO:0051603	proteolysis involved in cellular protein catabolic process	4	1018	61	21271	0.334175	0.558772	1.37016	0.476027
GO:0043085	positive regulation of catalytic activity	5	1018	80	21271	0.336785	0.560621	1.30593	0.472647
GO:0006874	cellular calcium ion homeostasis	6	1018	99	21271	0.336875	0.560621	1.26636	0.472531
GO:0006378	mRNA polyadenylation	2	1018	25	21271	0.337829	0.560621	1.67159	0.471304
GO:1901223	negative regulation of NIK/NF-kappaB signaling	2	1018	25	21271	0.337829	0.560621	1.67159	0.471304
GO:0035108	limb morphogenesis	2	1018	25	21271	0.337829	0.560621	1.67159	0.471304
GO:0048714	positive regulation of oligodendrocyte differentiation	2	1018	25	21271	0.337829	0.560621	1.67159	0.471304
GO:0048041	focal adhesion assembly	2	1018	25	21271	0.337829	0.560621	1.67159	0.471304
GO:0048814	regulation of dendrite morphogenesis	2	1018	25	21271	0.337829	0.560621	1.67159	0.471304
GO:0045861	negative regulation of proteolysis	2	1018	25	21271	0.337829	0.560621	1.67159	0.471304
GO:0010288	response to lead ion	2	1018	25	21271	0.337829	0.560621	1.67159	0.471304
GO:0001782	B cell homeostasis	2	1018	25	21271	0.337829	0.560621	1.67159	0.471304
GO:1990138	neuron projection extension	2	1018	25	21271	0.337829	0.560621	1.67159	0.471304
GO:0007498	mesoderm development	2	1018	25	21271	0.337829	0.560621	1.67159	0.471304
GO:0009987	cellular process	2	1018	25	21271	0.337829	0.560621	1.67159	0.471304
GO:0031122	cytoplasmic microtubule organization	3	1018	43	21271	0.339335	0.562515	1.45778	0.469371
GO:0071549	cellular response to dexamethasone stimulus	3	1018	43	21271	0.339335	0.562515	1.45778	0.469371
GO:0010506	regulation of autophagy	4	1018	62	21271	0.345172	0.563725	1.34806	0.461964
GO:0006888	endoplasmic reticulum to Golgi vesicle-mediated transport	6	1018	100	21271	0.345447	0.563725	1.25369	0.461618
GO:0090630	activation of GTPase activity	5	1018	81	21271	0.346356	0.563725	1.28981	0.460477
GO:0042130	negative regulation of T cell proliferation	3	1018	44	21271	0.352602	0.563725	1.42465	0.452715
GO:0010906	regulation of glucose metabolic process	2	1018	26	21271	0.355488	0.563725	1.6073	0.449175
GO:0006826	iron ion transport	2	1018	26	21271	0.355488	0.563725	1.6073	0.449175
GO:0042113	B cell activation	2	1018	26	21271	0.355488	0.563725	1.6073	0.449175
GO:0031297	replication fork processing	2	1018	26	21271	0.355488	0.563725	1.6073	0.449175
GO:0031641	regulation of myelination	2	1018	26	21271	0.355488	0.563725	1.6073	0.449175
GO:0045879	negative regulation of smoothened signaling pathway	2	1018	26	21271	0.355488	0.563725	1.6073	0.449175
GO:0042733	embryonic digit morphogenesis	4	1018	63	21271	0.356177	0.563725	1.32666	0.448334
GO:0048512	circadian behavior	1	1018	9	21271	0.356904	0.563725	2.32165	0.447449
GO:0006032	chitin catabolic process	1	1018	9	21271	0.356904	0.563725	2.32165	0.447449
GO:0046689	response to mercury ion	1	1018	9	21271	0.356904	0.563725	2.32165	0.447449
GO:0098742	cell-cell adhesion via plasma-membrane adhesion molecules	1	1018	9	21271	0.356904	0.563725	2.32165	0.447449
GO:0022027	interkinetic nuclear migration	1	1018	9	21271	0.356904	0.563725	2.32165	0.447449
GO:0007406	negative regulation of neuroblast proliferation	1	1018	9	21271	0.356904	0.563725	2.32165	0.447449
GO:0060315	negative regulation of ryanodine-sensitive calcium-release channel activity	1	1018	9	21271	0.356904	0.563725	2.32165	0.447449
GO:0033622	integrin activation	1	1018	9	21271	0.356904	0.563725	2.32165	0.447449
GO:0010642	negative regulation of platelet-derived growth factor receptor signaling pathway	1	1018	9	21271	0.356904	0.563725	2.32165	0.447449
GO:0048679	regulation of axon regeneration	1	1018	9	21271	0.356904	0.563725	2.32165	0.447449
GO:0048208	COPII vesicle coating	1	1018	9	21271	0.356904	0.563725	2.32165	0.447449
GO:0045953	negative regulation of natural killer cell mediated cytotoxicity	1	1018	9	21271	0.356904	0.563725	2.32165	0.447449
GO:0042538	hyperosmotic salinity response	1	1018	9	21271	0.356904	0.563725	2.32165	0.447449
GO:1902966	positive regulation of protein localization to early endosome	1	1018	9	21271	0.356904	0.563725	2.32165	0.447449
GO:0006809	nitric oxide biosynthetic process	1	1018	9	21271	0.356904	0.563725	2.32165	0.447449
GO:0042306	regulation of protein import into nucleus	1	1018	9	21271	0.356904	0.563725	2.32165	0.447449
GO:0010224	response to UV-B	1	1018	9	21271	0.356904	0.563725	2.32165	0.447449
GO:0033194	response to hydroperoxide	1	1018	9	21271	0.356904	0.563725	2.32165	0.447449
GO:0014050	negative regulation of glutamate secretion	1	1018	9	21271	0.356904	0.563725	2.32165	0.447449
GO:0042446	hormone biosynthetic process	1	1018	9	21271	0.356904	0.563725	2.32165	0.447449
GO:0005979	regulation of glycogen biosynthetic process	1	1018	9	21271	0.356904	0.563725	2.32165	0.447449
GO:0006782	protoporphyrinogen IX biosynthetic process	1	1018	9	21271	0.356904	0.563725	2.32165	0.447449
GO:0007289	spermatid nucleus differentiation	1	1018	9	21271	0.356904	0.563725	2.32165	0.447449
GO:0006346	DNA methylation-dependent heterochromatin assembly	1	1018	9	21271	0.356904	0.563725	2.32165	0.447449
GO:0010518	positive regulation of phospholipase activity	1	1018	9	21271	0.356904	0.563725	2.32165	0.447449
GO:0061371	determination of heart left/right asymmetry	1	1018	9	21271	0.356904	0.563725	2.32165	0.447449
GO:0048643	positive regulation of skeletal muscle tissue development	1	1018	9	21271	0.356904	0.563725	2.32165	0.447449
GO:0046598	positive regulation of viral entry into host cell	1	1018	9	21271	0.356904	0.563725	2.32165	0.447449
GO:0009142	nucleoside triphosphate biosynthetic process	1	1018	9	21271	0.356904	0.563725	2.32165	0.447449
GO:0035811	negative regulation of urine volume	1	1018	9	21271	0.356904	0.563725	2.32165	0.447449
GO:0044794	positive regulation by host of viral process	1	1018	9	21271	0.356904	0.563725	2.32165	0.447449
GO:0061626	pharyngeal arch artery morphogenesis	1	1018	9	21271	0.356904	0.563725	2.32165	0.447449
GO:0032633	interleukin-4 production	1	1018	9	21271	0.356904	0.563725	2.32165	0.447449
GO:0035093	spermatogenesis, exchange of chromosomal proteins	1	1018	9	21271	0.356904	0.563725	2.32165	0.447449
GO:0070933	histone H4 deacetylation	1	1018	9	21271	0.356904	0.563725	2.32165	0.447449
GO:0006283	transcription-coupled nucleotide-excision repair	1	1018	9	21271	0.356904	0.563725	2.32165	0.447449
GO:0036353	histone H2A-K119 monoubiquitination	1	1018	9	21271	0.356904	0.563725	2.32165	0.447449
GO:0030644	cellular chloride ion homeostasis	1	1018	9	21271	0.356904	0.563725	2.32165	0.447449
GO:0046755	viral budding	1	1018	9	21271	0.356904	0.563725	2.32165	0.447449
GO:0032964	collagen biosynthetic process	1	1018	9	21271	0.356904	0.563725	2.32165	0.447449
GO:0050778	positive regulation of immune response	1	1018	9	21271	0.356904	0.563725	2.32165	0.447449
GO:0003417	growth plate cartilage development	1	1018	9	21271	0.356904	0.563725	2.32165	0.447449
GO:0050996	positive regulation of lipid catabolic process	1	1018	9	21271	0.356904	0.563725	2.32165	0.447449
GO:0035562	negative regulation of chromatin binding	1	1018	9	21271	0.356904	0.563725	2.32165	0.447449
GO:0090647	modulation of age-related behavioral decline	1	1018	9	21271	0.356904	0.563725	2.32165	0.447449
GO:0098887	neurotransmitter receptor transport, endosome to postsynaptic membrane	1	1018	9	21271	0.356904	0.563725	2.32165	0.447449
GO:0007292	female gamete generation	1	1018	9	21271	0.356904	0.563725	2.32165	0.447449
GO:0006068	ethanol catabolic process	1	1018	9	21271	0.356904	0.563725	2.32165	0.447449
GO:0060346	bone trabecula formation	1	1018	9	21271	0.356904	0.563725	2.32165	0.447449
GO:0001553	luteinization	1	1018	9	21271	0.356904	0.563725	2.32165	0.447449
GO:0033625	positive regulation of integrin activation	1	1018	9	21271	0.356904	0.563725	2.32165	0.447449
GO:0060428	lung epithelium development	1	1018	9	21271	0.356904	0.563725	2.32165	0.447449
GO:0021984	adenohypophysis development	1	1018	9	21271	0.356904	0.563725	2.32165	0.447449
GO:0006517	protein deglycosylation	1	1018	9	21271	0.356904	0.563725	2.32165	0.447449
GO:0048382	mesendoderm development	1	1018	9	21271	0.356904	0.563725	2.32165	0.447449
GO:0001956	positive regulation of neurotransmitter secretion	1	1018	9	21271	0.356904	0.563725	2.32165	0.447449
GO:0045842	positive regulation of mitotic metaphase/anaphase transition	1	1018	9	21271	0.356904	0.563725	2.32165	0.447449
GO:0086009	membrane repolarization	1	1018	9	21271	0.356904	0.563725	2.32165	0.447449
GO:0046825	regulation of protein export from nucleus	1	1018	9	21271	0.356904	0.563725	2.32165	0.447449
GO:0039702	viral budding via host ESCRT complex	1	1018	9	21271	0.356904	0.563725	2.32165	0.447449
GO:0015816	glycine transport	1	1018	9	21271	0.356904	0.563725	2.32165	0.447449
GO:0002726	positive regulation of T cell cytokine production	1	1018	9	21271	0.356904	0.563725	2.32165	0.447449
GO:0045576	mast cell activation	1	1018	9	21271	0.356904	0.563725	2.32165	0.447449
GO:0010745	negative regulation of macrophage derived foam cell differentiation	1	1018	9	21271	0.356904	0.563725	2.32165	0.447449
GO:0032623	interleukin-2 production	1	1018	9	21271	0.356904	0.563725	2.32165	0.447449
GO:0010863	positive regulation of phospholipase C activity	1	1018	9	21271	0.356904	0.563725	2.32165	0.447449
GO:0042428	serotonin metabolic process	1	1018	9	21271	0.356904	0.563725	2.32165	0.447449
GO:1990416	cellular response to brain-derived neurotrophic factor stimulus	1	1018	9	21271	0.356904	0.563725	2.32165	0.447449
GO:0002070	epithelial cell maturation	1	1018	9	21271	0.356904	0.563725	2.32165	0.447449
GO:0002606	positive regulation of dendritic cell antigen processing and presentation	1	1018	9	21271	0.356904	0.563725	2.32165	0.447449
GO:0060055	angiogenesis involved in wound healing	1	1018	9	21271	0.356904	0.563725	2.32165	0.447449
GO:0001973	G protein-coupled adenosine receptor signaling pathway	1	1018	9	21271	0.356904	0.563725	2.32165	0.447449
GO:2000738	positive regulation of stem cell differentiation	1	1018	9	21271	0.356904	0.563725	2.32165	0.447449
GO:0000244	spliceosomal tri-snRNP complex assembly	1	1018	9	21271	0.356904	0.563725	2.32165	0.447449
GO:0009083	branched-chain amino acid catabolic process	1	1018	9	21271	0.356904	0.563725	2.32165	0.447449
GO:0006264	mitochondrial DNA replication	1	1018	9	21271	0.356904	0.563725	2.32165	0.447449
GO:1900121	negative regulation of receptor binding	1	1018	9	21271	0.356904	0.563725	2.32165	0.447449
GO:0032330	regulation of chondrocyte differentiation	1	1018	9	21271	0.356904	0.563725	2.32165	0.447449
GO:0009062	fatty acid catabolic process	1	1018	9	21271	0.356904	0.563725	2.32165	0.447449
GO:0009650	UV protection	1	1018	9	21271	0.356904	0.563725	2.32165	0.447449
GO:1990845	adaptive thermogenesis	1	1018	9	21271	0.356904	0.563725	2.32165	0.447449
GO:0120163	negative regulation of cold-induced thermogenesis	3	1018	45	21271	0.365837	0.576947	1.39299	0.436713
GO:0010507	negative regulation of autophagy	3	1018	45	21271	0.365837	0.576947	1.39299	0.436713
GO:0007595	lactation	3	1018	45	21271	0.365837	0.576947	1.39299	0.436713
GO:0030866	cortical actin cytoskeleton organization	2	1018	27	21271	0.372976	0.585807	1.54777	0.428319
GO:0010592	positive regulation of lamellipodium assembly	2	1018	27	21271	0.372976	0.585807	1.54777	0.428319
GO:0006259	DNA metabolic process	2	1018	27	21271	0.372976	0.585807	1.54777	0.428319
GO:0030878	thyroid gland development	2	1018	27	21271	0.372976	0.585807	1.54777	0.428319
GO:0000070	mitotic sister chromatid segregation	2	1018	27	21271	0.372976	0.585807	1.54777	0.428319
GO:0090316	positive regulation of intracellular protein transport	2	1018	27	21271	0.372976	0.585807	1.54777	0.428319
GO:0045638	negative regulation of myeloid cell differentiation	2	1018	27	21271	0.372976	0.585807	1.54777	0.428319
GO:0051453	regulation of intracellular pH	2	1018	27	21271	0.372976	0.585807	1.54777	0.428319
GO:0060395	SMAD protein signal transduction	4	1018	65	21271	0.378171	0.587069	1.28584	0.422312
GO:0060070	canonical Wnt signaling pathway	4	1018	65	21271	0.378171	0.587069	1.28584	0.422312
GO:0050890	cognition	3	1018	46	21271	0.379024	0.587069	1.36271	0.421333
GO:0006612	protein targeting to membrane	3	1018	46	21271	0.379024	0.587069	1.36271	0.421333
GO:0045429	positive regulation of nitric oxide biosynthetic process	3	1018	46	21271	0.379024	0.587069	1.36271	0.421333
GO:0048705	skeletal system morphogenesis	3	1018	46	21271	0.379024	0.587069	1.36271	0.421333
GO:0043087	regulation of GTPase activity	5	1018	85	21271	0.38474	0.587069	1.22911	0.414832
GO:0043517	positive regulation of DNA damage response, signal transduction by p53 class mediator	1	1018	10	21271	0.387694	0.587069	2.08949	0.411511
GO:0045869	negative regulation of single stranded viral RNA replication via double stranded DNA intermediate	1	1018	10	21271	0.387694	0.587069	2.08949	0.411511
GO:2000270	negative regulation of fibroblast apoptotic process	1	1018	10	21271	0.387694	0.587069	2.08949	0.411511
GO:0045616	regulation of keratinocyte differentiation	1	1018	10	21271	0.387694	0.587069	2.08949	0.411511
GO:0003254	regulation of membrane depolarization	1	1018	10	21271	0.387694	0.587069	2.08949	0.411511
GO:0021955	central nervous system neuron axonogenesis	1	1018	10	21271	0.387694	0.587069	2.08949	0.411511
GO:0038007	netrin-activated signaling pathway	1	1018	10	21271	0.387694	0.587069	2.08949	0.411511
GO:0016233	telomere capping	1	1018	10	21271	0.387694	0.587069	2.08949	0.411511
GO:0051247	positive regulation of protein metabolic process	1	1018	10	21271	0.387694	0.587069	2.08949	0.411511
GO:0019941	modification-dependent protein catabolic process	1	1018	10	21271	0.387694	0.587069	2.08949	0.411511
GO:0006474	N-terminal protein amino acid acetylation	1	1018	10	21271	0.387694	0.587069	2.08949	0.411511
GO:0048339	paraxial mesoderm development	1	1018	10	21271	0.387694	0.587069	2.08949	0.411511
GO:0070198	protein localization to chromosome, telomeric region	1	1018	10	21271	0.387694	0.587069	2.08949	0.411511
GO:0051001	negative regulation of nitric-oxide synthase activity	1	1018	10	21271	0.387694	0.587069	2.08949	0.411511
GO:0015810	aspartate transmembrane transport	1	1018	10	21271	0.387694	0.587069	2.08949	0.411511
GO:0007617	mating behavior	1	1018	10	21271	0.387694	0.587069	2.08949	0.411511
GO:0046632	alpha-beta T cell differentiation	1	1018	10	21271	0.387694	0.587069	2.08949	0.411511
GO:0014009	glial cell proliferation	1	1018	10	21271	0.387694	0.587069	2.08949	0.411511
GO:0045199	maintenance of epithelial cell apical/basal polarity	1	1018	10	21271	0.387694	0.587069	2.08949	0.411511
GO:0051451	myoblast migration	1	1018	10	21271	0.387694	0.587069	2.08949	0.411511
GO:0005980	glycogen catabolic process	1	1018	10	21271	0.387694	0.587069	2.08949	0.411511
GO:0003376	sphingosine-1-phosphate receptor signaling pathway	1	1018	10	21271	0.387694	0.587069	2.08949	0.411511
GO:0006107	oxaloacetate metabolic process	1	1018	10	21271	0.387694	0.587069	2.08949	0.411511
GO:0035065	regulation of histone acetylation	1	1018	10	21271	0.387694	0.587069	2.08949	0.411511
GO:1904996	positive regulation of leukocyte adhesion to vascular endothelial cell	1	1018	10	21271	0.387694	0.587069	2.08949	0.411511
GO:0046599	regulation of centriole replication	1	1018	10	21271	0.387694	0.587069	2.08949	0.411511
GO:0055064	chloride ion homeostasis	1	1018	10	21271	0.387694	0.587069	2.08949	0.411511
GO:1900246	positive regulation of RIG-I signaling pathway	1	1018	10	21271	0.387694	0.587069	2.08949	0.411511
GO:0003334	keratinocyte development	1	1018	10	21271	0.387694	0.587069	2.08949	0.411511
GO:0048699	generation of neurons	1	1018	10	21271	0.387694	0.587069	2.08949	0.411511
[truncated: 1,082 more rows]

## Sheet: GO2Gene
GOID	GOTerm	QueryID	Symbol	Description	P-Value	FDR	Enrichment
GO:0006412	translation	ENSMUSG00000021266	Wars	tryptophanyl-tRNA synthetase [Source:MGI Symbol;Acc:MGI:104630]	5.08169e-40	1.56516e-36	5.72368
GO:0006412	translation	ENSMUSG00000074129	Rpl13a	ribosomal protein L13A [Source:MGI Symbol;Acc:MGI:1351455]	5.08169e-40	1.56516e-36	5.72368
GO:0006412	translation	ENSMUSG00000047675	Rps8	ribosomal protein S8 [Source:MGI Symbol;Acc:MGI:98166]	5.08169e-40	1.56516e-36	5.72368
GO:0006412	translation	ENSMUSG00000024360	Etf1	eukaryotic translation termination factor 1 [Source:MGI Symbol;Acc:MGI:2385071]	5.08169e-40	1.56516e-36	5.72368
GO:0006412	translation	ENSMUSG00000030744	Rps3	ribosomal protein S3 [Source:MGI Symbol;Acc:MGI:1350917]	5.08169e-40	1.56516e-36	5.72368
GO:0006412	translation	ENSMUSG00000025794	Rpl14	ribosomal protein L14 [Source:MGI Symbol;Acc:MGI:1914365]	5.08169e-40	1.56516e-36	5.72368
GO:0006412	translation	ENSMUSG00000073702	Rpl31	ribosomal protein L31 [Source:MGI Symbol;Acc:MGI:2149632]	5.08169e-40	1.56516e-36	5.72368
GO:0006412	translation	ENSMUSG00000046364	Rpl27a	ribosomal protein L27A [Source:MGI Symbol;Acc:MGI:1347076]	5.08169e-40	1.56516e-36	5.72368
GO:0006412	translation	ENSMUSG00000028936	Rpl22	ribosomal protein L22 [Source:MGI Symbol;Acc:MGI:99262]	5.08169e-40	1.56516e-36	5.72368
GO:0006412	translation	ENSMUSG00000029614	Rpl6	ribosomal protein L6 [Source:MGI Symbol;Acc:MGI:108057]	5.08169e-40	1.56516e-36	5.72368
GO:0006412	translation	ENSMUSG00000043716	Rpl7	ribosomal protein L7 [Source:MGI Symbol;Acc:MGI:98073]	5.08169e-40	1.56516e-36	5.72368
GO:0006412	translation	ENSMUSG00000070699	Sars2	seryl-aminoacyl-tRNA synthetase 2 [Source:MGI Symbol;Acc:MGI:1919234]	5.08169e-40	1.56516e-36	5.72368
GO:0006412	translation	ENSMUSG00000021282	Eif5	eukaryotic translation initiation factor 5 [Source:MGI Symbol;Acc:MGI:95309]	5.08169e-40	1.56516e-36	5.72368
GO:0006412	translation	ENSMUSG00000074656	Eif2s2	eukaryotic translation initiation factor 2, subunit 2 (beta) [Source:MGI Symbol;Acc:MGI:1914454]	5.08169e-40	1.56516e-36	5.72368
GO:0006412	translation	ENSMUSG00000022336	Eif3e	eukaryotic translation initiation factor 3, subunit E [Source:MGI Symbol;Acc:MGI:99257]	5.08169e-40	1.56516e-36	5.72368
GO:0006412	translation	ENSMUSG00000069049	Eif2s3y	eukaryotic translation initiation factor 2, subunit 3, structural gene Y-linked [Source:MGI Symbol;Acc:MGI:1349430]	5.08169e-40	1.56516e-36	5.72368
GO:0006412	translation	ENSMUSG00000024493	Lars	leucyl-tRNA synthetase [Source:MGI Symbol;Acc:MGI:1913808]	5.08169e-40	1.56516e-36	5.72368
GO:0006412	translation	ENSMUSG00000060636	Rpl35a	ribosomal protein L35A [Source:MGI Symbol;Acc:MGI:1928894]	5.08169e-40	1.56516e-36	5.72368
GO:0006412	translation	ENSMUSG00000038900	Rpl12	ribosomal protein L12 [Source:MGI Symbol;Acc:MGI:98002]	5.08169e-40	1.56516e-36	5.72368
GO:0006412	translation	ENSMUSG00000038274	Fau	Finkel-Biskis-Reilly murine sarcoma virus (FBR-MuSV) ubiquitously expressed (fox derived) [Source:MGI Symbol;Acc:MGI:102547]	5.08169e-40	1.56516e-36	5.72368
GO:0006412	translation	ENSMUSG00000024587	Nars	asparaginyl-tRNA synthetase [Source:MGI Symbol;Acc:MGI:1917473]	5.08169e-40	1.56516e-36	5.72368
GO:0006412	translation	ENSMUSG00000035530	Eif1	eukaryotic translation initiation factor 1 [Source:MGI Symbol;Acc:MGI:105125]	5.08169e-40	1.56516e-36	5.72368
GO:0006412	translation	ENSMUSG00000053565	Eif3k	eukaryotic translation initiation factor 3, subunit K [Source:MGI Symbol;Acc:MGI:1921080]	5.08169e-40	1.56516e-36	5.72368
GO:0006412	translation	ENSMUSG00000037851	Iars	isoleucine-tRNA synthetase [Source:MGI Symbol;Acc:MGI:2145219]	5.08169e-40	1.56516e-36	5.72368
GO:0006412	translation	ENSMUSG00000048758	Rpl29	ribosomal protein L29 [Source:MGI Symbol;Acc:MGI:99687]	5.08169e-40	1.56516e-36	5.72368
GO:0006412	translation	ENSMUSG00000090862	Rps13	ribosomal protein S13 [Source:MGI Symbol;Acc:MGI:1915302]	5.08169e-40	1.56516e-36	5.72368
GO:0006412	translation	ENSMUSG00000037742	Eef1a1	eukaryotic translation elongation factor 1 alpha 1 [Source:MGI Symbol;Acc:MGI:1096881]	5.08169e-40	1.56516e-36	5.72368
GO:0006412	translation	ENSMUSG00000046330	Rpl37a	ribosomal protein L37a [Source:MGI Symbol;Acc:MGI:98068]	5.08169e-40	1.56516e-36	5.72368
GO:0006412	translation	ENSMUSG00000059796	Eif4a1	eukaryotic translation initiation factor 4A1 [Source:MGI Symbol;Acc:MGI:95303]	5.08169e-40	1.56516e-36	5.72368
GO:0006412	translation	ENSMUSG00000060036	Rpl3	ribosomal protein L3 [Source:MGI Symbol;Acc:MGI:1351605]	5.08169e-40	1.56516e-36	5.72368
GO:0006412	translation	ENSMUSG00000006333	Rps9	ribosomal protein S9 [Source:MGI Symbol;Acc:MGI:1924096]	5.08169e-40	1.56516e-36	5.72368
GO:0006412	translation	ENSMUSG00000045128	Rpl18a	ribosomal protein L18A [Source:MGI Symbol;Acc:MGI:1924058]	5.08169e-40	1.56516e-36	5.72368
GO:0006412	translation	ENSMUSG00000062997	Rpl35	ribosomal protein L35 [Source:MGI Symbol;Acc:MGI:1913739]	5.08169e-40	1.56516e-36	5.72368
GO:0006412	translation	ENSMUSG00000012405	Rpl15	ribosomal protein L15 [Source:MGI Symbol;Acc:MGI:1913730]	5.08169e-40	1.56516e-36	5.72368
GO:0006412	translation	ENSMUSG00000016554	Eif3d	eukaryotic translation initiation factor 3, subunit D [Source:MGI Symbol;Acc:MGI:1933181]	5.08169e-40	1.56516e-36	5.72368
GO:0006412	translation	ENSMUSG00000024902	Mrpl11	mitochondrial ribosomal protein L11 [Source:MGI Symbol;Acc:MGI:2137215]	5.08169e-40	1.56516e-36	5.72368
GO:0006412	translation	ENSMUSG00000098274	Rpl24	ribosomal protein L24 [Source:MGI Symbol;Acc:MGI:1915443]	5.08169e-40	1.56516e-36	5.72368
GO:0006412	translation	ENSMUSG00000024436	Mrps18b	mitochondrial ribosomal protein S18B [Source:MGI Symbol;Acc:MGI:1914223]	5.08169e-40	1.56516e-36	5.72368
GO:0006412	translation	ENSMUSG00000003429	Rps11	ribosomal protein S11 [Source:MGI Symbol;Acc:MGI:1351329]	5.08169e-40	1.56516e-36	5.72368
GO:0006412	translation	ENSMUSG00000020460	Rps27a	ribosomal protein S27A [Source:MGI Symbol;Acc:MGI:1925544]	5.08169e-40	1.56516e-36	5.72368
GO:0006412	translation	ENSMUSG00000061477	Rps7	ribosomal protein S7 [Source:MGI Symbol;Acc:MGI:1333818]	5.08169e-40	1.56516e-36	5.72368
GO:0006412	translation	ENSMUSG00000031320	Rps4x	ribosomal protein S4, X-linked [Source:MGI Symbol;Acc:MGI:98158]	5.08169e-40	1.56516e-36	5.72368
GO:0006412	translation	ENSMUSG00000045983	Eif4g1	eukaryotic translation initiation factor 4, gamma 1 [Source:MGI Symbol;Acc:MGI:2384784]	5.08169e-40	1.56516e-36	5.72368
GO:0006412	translation	ENSMUSG00000045948	Mrps12	mitochondrial ribosomal protein S12 [Source:MGI Symbol;Acc:MGI:1346333]	5.08169e-40	1.56516e-36	5.72368
GO:0006412	translation	ENSMUSG00000032399	Rpl4	ribosomal protein L4 [Source:MGI Symbol;Acc:MGI:1915141]	5.08169e-40	1.56516e-36	5.72368
GO:0006412	translation	ENSMUSG00000030432	Rpl28	ribosomal protein L28 [Source:MGI Symbol;Acc:MGI:101839]	5.08169e-40	1.56516e-36	5.72368
GO:0006412	translation	ENSMUSG00000022884	Eif4a2	eukaryotic translation initiation factor 4A2 [Source:MGI Symbol;Acc:MGI:106906]	5.08169e-40	1.56516e-36	5.72368
GO:0006412	translation	ENSMUSG00000093674	Rpl41	ribosomal protein L41 [Source:MGI Symbol;Acc:MGI:1915195]	5.08169e-40	1.56516e-36	5.72368
GO:0006412	translation	ENSMUSG00000026615	Eprs	glutamyl-prolyl-tRNA synthetase [Source:MGI Symbol;Acc:MGI:97838]	5.08169e-40	1.56516e-36	5.72368
GO:0006412	translation	ENSMUSG00000041841	Rpl37	ribosomal protein L37 [Source:MGI Symbol;Acc:MGI:1914531]	5.08169e-40	1.56516e-36	5.72368
GO:0006412	translation	ENSMUSG00000027170	Eif3m	eukaryotic translation initiation factor 3, subunit M [Source:MGI Symbol;Acc:MGI:1351744]	5.08169e-40	1.56516e-36	5.72368
GO:0006412	translation	ENSMUSG00000040354	Mars1	methionine-tRNA synthetase 1 [Source:MGI Symbol;Acc:MGI:1345633]	5.08169e-40	1.56516e-36	5.72368
GO:0006412	translation	ENSMUSG00000058655	Eif4b	eukaryotic translation initiation factor 4B [Source:MGI Symbol;Acc:MGI:95304]	5.08169e-40	1.56516e-36	5.72368
GO:0006412	translation	ENSMUSG00000049517	Rps23	ribosomal protein S23 [Source:MGI Symbol;Acc:MGI:1913725]	5.08169e-40	1.56516e-36	5.72368
GO:0006412	translation	ENSMUSG00000025290	Rps24	ribosomal protein S24 [Source:MGI Symbol;Acc:MGI:98147]	5.08169e-40	1.56516e-36	5.72368
GO:0006412	translation	ENSMUSG00000008668	Rps18	ribosomal protein S18 [Source:MGI Symbol;Acc:MGI:98146]	5.08169e-40	1.56516e-36	5.72368
GO:0006412	translation	ENSMUSG00000055762	Eef1d	eukaryotic translation elongation factor 1 delta (guanine nucleotide exchange protein) [Source:MGI Symbol;Acc:MGI:1913906]	5.08169e-40	1.56516e-36	5.72368
GO:0006412	translation	ENSMUSG00000030738	Eif3c	eukaryotic translation initiation factor 3, subunit C [Source:MGI Symbol;Acc:MGI:1926966]	5.08169e-40	1.56516e-36	5.72368
GO:0006412	translation	ENSMUSG00000047215	Rpl9	ribosomal protein L9 [Source:MGI Symbol;Acc:MGI:1298373]	5.08169e-40	1.56516e-36	5.72368
GO:0006412	translation	ENSMUSG00000021116	Eif2s1	eukaryotic translation initiation factor 2, subunit 1 alpha [Source:MGI Symbol;Acc:MGI:95299]	5.08169e-40	1.56516e-36	5.72368
GO:0006412	translation	ENSMUSG00000025967	Eef1b2	eukaryotic translation elongation factor 1 beta 2 [Source:MGI Symbol;Acc:MGI:1929520]	5.08169e-40	1.56516e-36	5.72368
GO:0006412	translation	ENSMUSG00000025362	Rps26	ribosomal protein S26 [Source:MGI Symbol;Acc:MGI:1351628]	5.08169e-40	1.56516e-36	5.72368
GO:0006412	translation	ENSMUSG00000034729	Mrps10	mitochondrial ribosomal protein S10 [Source:MGI Symbol;Acc:MGI:1928139]	5.08169e-40	1.56516e-36	5.72368
GO:0006412	translation	ENSMUSG00000003970	Rpl8	ribosomal protein L8 [Source:MGI Symbol;Acc:MGI:1350927]	5.08169e-40	1.56516e-36	5.72368
GO:0006412	translation	ENSMUSG00000007029	Vars	valyl-tRNA synthetase [Source:MGI Symbol;Acc:MGI:90675]	5.08169e-40	1.56516e-36	5.72368
GO:0006412	translation	ENSMUSG00000031167	Rbm3	RNA binding motif (RNP1, RRM) protein 3 [Source:MGI Symbol;Acc:MGI:1099460]	5.08169e-40	1.56516e-36	5.72368
GO:0006412	translation	ENSMUSG00000034994	Eef2	eukaryotic translation elongation factor 2 [Source:MGI Symbol;Acc:MGI:95288]	5.08169e-40	1.56516e-36	5.72368
GO:0006412	translation	ENSMUSG00000071415	Rpl23	ribosomal protein L23 [Source:MGI Symbol;Acc:MGI:1929455]	5.08169e-40	1.56516e-36	5.72368
GO:0006412	translation	ENSMUSG00000057863	Rpl36	ribosomal protein L36 [Source:MGI Symbol;Acc:MGI:1860603]	5.08169e-40	1.56516e-36	5.72368
GO:0006412	translation	ENSMUSG00000027374	Mrps5	mitochondrial ribosomal protein S5 [Source:MGI Symbol;Acc:MGI:1924971]	5.08169e-40	1.56516e-36	5.72368
GO:0006412	translation	ENSMUSG00000058558	Rpl5	ribosomal protein L5 [Source:MGI Symbol;Acc:MGI:102854]	5.08169e-40	1.56516e-36	5.72368
GO:0006412	translation	ENSMUSG00000063316	Rpl27	ribosomal protein L27 [Source:MGI Symbol;Acc:MGI:98036]	5.08169e-40	1.56516e-36	5.72368
GO:0006412	translation	ENSMUSG00000035150	Eif2s3x	eukaryotic translation initiation factor 2, subunit 3, structural gene X-linked [Source:MGI Symbol;Acc:MGI:1349431]	5.08169e-40	1.56516e-36	5.72368
GO:0006412	translation	ENSMUSG00000031960	Aars	alanyl-tRNA synthetase [Source:MGI Symbol;Acc:MGI:2384560]	5.08169e-40	1.56516e-36	5.72368
GO:0006412	translation	ENSMUSG00000023106	Denr	density-regulated protein [Source:MGI Symbol;Acc:MGI:1915434]	5.08169e-40	1.56516e-36	5.72368
GO:0006412	translation	ENSMUSG00000028811	Yars	tyrosyl-tRNA synthetase [Source:MGI Symbol;Acc:MGI:2147627]	5.08169e-40	1.56516e-36	5.72368
GO:0006412	translation	ENSMUSG00000090733	Rps27	ribosomal protein S27 [Source:MGI Symbol;Acc:MGI:1888676]	5.08169e-40	1.56516e-36	5.72368
GO:0006412	translation	ENSMUSG00000028107	Tars2	threonyl-tRNA synthetase 2, mitochondrial (putative) [Source:MGI Symbol;Acc:MGI:1919057]	5.08169e-40	1.56516e-36	5.72368
GO:0006412	translation	ENSMUSG00000010755	Cars	cysteinyl-tRNA synthetase [Source:MGI Symbol;Acc:MGI:1351477]	5.08169e-40	1.56516e-36	5.72368
GO:0006412	translation	ENSMUSG00000078812	Eif5a	eukaryotic translation initiation factor 5A [Source:MGI Symbol;Acc:MGI:106248]	5.08169e-40	1.56516e-36	5.72368
GO:0006412	translation	ENSMUSG00000071644	Eef1g	eukaryotic translation elongation factor 1 gamma [Source:MGI Symbol;Acc:MGI:1914410]	5.08169e-40	1.56516e-36	5.72368
GO:0006412	translation	ENSMUSG00000028081	Rps3a1	ribosomal protein S3A1 [Source:MGI Symbol;Acc:MGI:1202063]	5.08169e-40	1.56516e-36	5.72368
GO:0006412	translation	ENSMUSG00000040952	Rps19	ribosomal protein S19 [Source:MGI Symbol;Acc:MGI:1333780]	5.08169e-40	1.56516e-36	5.72368
GO:0008380	RNA splicing	ENSMUSG00000034681	Rnps1	RNA binding protein with serine rich domain 1 [Source:MGI Symbol;Acc:MGI:97960]	1.54296e-13	2.37616e-10	3.57734
GO:0008380	RNA splicing	ENSMUSG00000015656	Hspa8	heat shock protein 8 [Source:MGI Symbol;Acc:MGI:105384]	1.54296e-13	2.37616e-10	3.57734
GO:0008380	RNA splicing	ENSMUSG00000031311	Nono	non-POU-domain-containing, octamer binding protein [Source:MGI Symbol;Acc:MGI:1855692]	1.54296e-13	2.37616e-10	3.57734
GO:0008380	RNA splicing	ENSMUSG00000074088	Snrnp40	small nuclear ribonucleoprotein 40 (U5) [Source:MGI Symbol;Acc:MGI:1913835]	1.54296e-13	2.37616e-10	3.57734
GO:0008380	RNA splicing	ENSMUSG00000002129	Sf3a1	splicing factor 3a, subunit 1 [Source:MGI Symbol;Acc:MGI:1914715]	1.54296e-13	2.37616e-10	3.57734
GO:0008380	RNA splicing	ENSMUSG00000007670	Khsrp	KH-type splicing regulatory protein [Source:MGI Symbol;Acc:MGI:1336214]	1.54296e-13	2.37616e-10	3.57734
GO:0008380	RNA splicing	ENSMUSG00000041459	Tardbp	TAR DNA binding protein [Source:MGI Symbol;Acc:MGI:2387629]	1.54296e-13	2.37616e-10	3.57734
GO:0008380	RNA splicing	ENSMUSG00000010608	Rbm25	RNA binding motif protein 25 [Source:MGI Symbol;Acc:MGI:1914289]	1.54296e-13	2.37616e-10	3.57734
GO:0008380	RNA splicing	ENSMUSG00000016018	Mtrex	Mtr4 exosome RNA helicase [Source:MGI Symbol;Acc:MGI:1919448]	1.54296e-13	2.37616e-10	3.57734
GO:0008380	RNA splicing	ENSMUSG00000036054	Sugp2	SURP and G patch domain containing 2 [Source:MGI Symbol;Acc:MGI:2678085]	1.54296e-13	2.37616e-10	3.57734
GO:0008380	RNA splicing	ENSMUSG00000058392	Rrp1b	ribosomal RNA processing 1 homolog B (S. cerevisiae) [Source:MGI Symbol;Acc:MGI:1919712]	1.54296e-13	2.37616e-10	3.57734
GO:0008380	RNA splicing	ENSMUSG00000007850	Hnrnph1	heterogeneous nuclear ribonucleoprotein H1 [Source:MGI Symbol;Acc:MGI:1891925]	1.54296e-13	2.37616e-10	3.57734
GO:0008380	RNA splicing	ENSMUSG00000025024	Smndc1	survival motor neuron domain containing 1 [Source:MGI Symbol;Acc:MGI:1923729]	1.54296e-13	2.37616e-10	3.57734
GO:0008380	RNA splicing	ENSMUSG00000031848	Lsm4	LSM4 homolog, U6 small nuclear RNA and mRNA degradation associated [Source:MGI Symbol;Acc:MGI:1354692]	1.54296e-13	2.37616e-10	3.57734
GO:0008380	RNA splicing	ENSMUSG00000003660	Snrnp200	small nuclear ribonucleoprotein 200 (U5) [Source:MGI Symbol;Acc:MGI:2444401]	1.54296e-13	2.37616e-10	3.57734
GO:0008380	RNA splicing	ENSMUSG00000025580	Eif4a3	eukaryotic translation initiation factor 4A3 [Source:MGI Symbol;Acc:MGI:1923731]	1.54296e-13	2.37616e-10	3.57734
GO:0008380	RNA splicing	ENSMUSG00000043962	Thrap3	thyroid hormone receptor associated protein 3 [Source:MGI Symbol;Acc:MGI:2442637]	1.54296e-13	2.37616e-10	3.57734
GO:0008380	RNA splicing	ENSMUSG00000060288	Ppih	peptidyl prolyl isomerase H [Source:MGI Symbol;Acc:MGI:106499]	1.54296e-13	2.37616e-10	3.57734
GO:0008380	RNA splicing	ENSMUSG00000044709	Gemin7	gem nuclear organelle associated protein 7 [Source:MGI Symbol;Acc:MGI:1916981]	1.54296e-13	2.37616e-10	3.57734
GO:0008380	RNA splicing	ENSMUSG00000039737	Prkrip1	Prkr interacting protein 1 (IL11 inducible) [Source:MGI Symbol;Acc:MGI:1914051]	1.54296e-13	2.37616e-10	3.57734
GO:0008380	RNA splicing	ENSMUSG00000018379	Srsf1	serine and arginine-rich splicing factor 1 [Source:MGI Symbol;Acc:MGI:98283]	1.54296e-13	2.37616e-10	3.57734
GO:0008380	RNA splicing	ENSMUSG00000020850	Prpf8	pre-mRNA processing factor 8 [Source:MGI Symbol;Acc:MGI:2179381]	1.54296e-13	2.37616e-10	3.57734
GO:0008380	RNA splicing	ENSMUSG00000033228	Scaf11	SR-related CTD-associated factor 11 [Source:MGI Symbol;Acc:MGI:1919443]	1.54296e-13	2.37616e-10	3.57734
GO:0008380	RNA splicing	ENSMUSG00000002524	Puf60	poly-U binding splicing factor 60 [Source:MGI Symbol;Acc:MGI:1915209]	1.54296e-13	2.37616e-10	3.57734
GO:0008380	RNA splicing	ENSMUSG00000060373	Hnrnpc	heterogeneous nuclear ribonucleoprotein C [Source:MGI Symbol;Acc:MGI:107795]	1.54296e-13	2.37616e-10	3.57734
GO:0008380	RNA splicing	ENSMUSG00000028639	Ybx1	Y box protein 1 [Source:MGI Symbol;Acc:MGI:99146]	1.54296e-13	2.37616e-10	3.57734
GO:0008380	RNA splicing	ENSMUSG00000071172	Srsf3	serine and arginine-rich splicing factor 3 [Source:MGI Symbol;Acc:MGI:98285]	1.54296e-13	2.37616e-10	3.57734
GO:0008380	RNA splicing	ENSMUSG00000028882	Ppp1r8	protein phosphatase 1, regulatory subunit 8 [Source:MGI Symbol;Acc:MGI:2140494]	1.54296e-13	2.37616e-10	3.57734
GO:0008380	RNA splicing	ENSMUSG00000027620	Rbm39	RNA binding motif protein 39 [Source:MGI Symbol;Acc:MGI:2157953]	1.54296e-13	2.37616e-10	3.57734
GO:0008380	RNA splicing	ENSMUSG00000029427	Zcchc8	zinc finger, CCHC domain containing 8 [Source:MGI Symbol;Acc:MGI:1917900]	1.54296e-13	2.37616e-10	3.57734
GO:0008380	RNA splicing	ENSMUSG00000004980	Hnrnpa2b1	heterogeneous nuclear ribonucleoprotein A2/B1 [Source:MGI Symbol;Acc:MGI:104819]	1.54296e-13	2.37616e-10	3.57734
GO:0008380	RNA splicing	ENSMUSG00000038406	Scaf1	SR-related CTD-associated factor 1 [Source:MGI Symbol;Acc:MGI:2141980]	1.54296e-13	2.37616e-10	3.57734
GO:0008380	RNA splicing	ENSMUSG00000046434	Hnrnpa1	heterogeneous nuclear ribonucleoprotein A1 [Source:MGI Symbol;Acc:MGI:104820]	1.54296e-13	2.37616e-10	3.57734
GO:0008380	RNA splicing	ENSMUSG00000039630	Hnrnpu	heterogeneous nuclear ribonucleoprotein U [Source:MGI Symbol;Acc:MGI:1858195]	1.54296e-13	2.37616e-10	3.57734
GO:0008380	RNA splicing	ENSMUSG00000024949	Sf1	splicing factor 1 [Source:MGI Symbol;Acc:MGI:1095403]	1.54296e-13	2.37616e-10	3.57734
GO:0008380	RNA splicing	ENSMUSG00000029701	Rbm28	RNA binding motif protein 28 [Source:MGI Symbol;Acc:MGI:2655711]	1.54296e-13	2.37616e-10	3.57734
GO:0008380	RNA splicing	ENSMUSG00000028676	Srsf10	serine and arginine-rich splicing factor 10 [Source:MGI Symbol;Acc:MGI:1333805]	1.54296e-13	2.37616e-10	3.57734
GO:0008380	RNA splicing	ENSMUSG00000029402	Snrnp35	small nuclear ribonucleoprotein 35 (U11/U12) [Source:MGI Symbol;Acc:MGI:1923417]	1.54296e-13	2.37616e-10	3.57734
GO:0008380	RNA splicing	ENSMUSG00000021134	Srsf5	serine and arginine-rich splicing factor 5 [Source:MGI Symbol;Acc:MGI:98287]	1.54296e-13	2.37616e-10	3.57734
GO:0008380	RNA splicing	ENSMUSG00000027881	Prpf38b	PRP38 pre-mRNA processing factor 38 (yeast) domain containing B [Source:MGI Symbol;Acc:MGI:1914171]	1.54296e-13	2.37616e-10	3.57734
GO:0008380	RNA splicing	ENSMUSG00000059005	Hnrnpa3	heterogeneous nuclear ribonucleoprotein A3 [Source:MGI Symbol;Acc:MGI:1917171]	1.54296e-13	2.37616e-10	3.57734
GO:0008380	RNA splicing	ENSMUSG00000011306	Sugp1	SURP and G patch domain containing 1 [Source:MGI Symbol;Acc:MGI:1917866]	1.54296e-13	2.37616e-10	3.57734
GO:0008380	RNA splicing	ENSMUSG00000020680	Taf15	TATA-box binding protein associated factor 15 [Source:MGI Symbol;Acc:MGI:1917689]	1.54296e-13	2.37616e-10	3.57734
GO:0008380	RNA splicing	ENSMUSG00000061479	Snrpa	small nuclear ribonucleoprotein polypeptide A [Source:MGI Symbol;Acc:MGI:1855690]	1.54296e-13	2.37616e-10	3.57734
GO:0002181	cytoplasmic translation	ENSMUSG00000073702	Rpl31	ribosomal protein L31 [Source:MGI Symbol;Acc:MGI:2149632]	1.6246e-12	1.66793e-09	8.66374
GO:0002181	cytoplasmic translation	ENSMUSG00000028936	Rpl22	ribosomal protein L22 [Source:MGI Symbol;Acc:MGI:99262]	1.6246e-12	1.66793e-09	8.66374
GO:0002181	cytoplasmic translation	ENSMUSG00000029614	Rpl6	ribosomal protein L6 [Source:MGI Symbol;Acc:MGI:108057]	1.6246e-12	1.66793e-09	8.66374
GO:0002181	cytoplasmic translation	ENSMUSG00000060636	Rpl35a	ribosomal protein L35A [Source:MGI Symbol;Acc:MGI:1928894]	1.6246e-12	1.66793e-09	8.66374
GO:0002181	cytoplasmic translation	ENSMUSG00000048758	Rpl29	ribosomal protein L29 [Source:MGI Symbol;Acc:MGI:99687]	1.6246e-12	1.66793e-09	8.66374
GO:0002181	cytoplasmic translation	ENSMUSG00000045128	Rpl18a	ribosomal protein L18A [Source:MGI Symbol;Acc:MGI:1924058]	1.6246e-12	1.66793e-09	8.66374
GO:0002181	cytoplasmic translation	ENSMUSG00000012405	Rpl15	ribosomal protein L15 [Source:MGI Symbol;Acc:MGI:1913730]	1.6246e-12	1.66793e-09	8.66374
GO:0002181	cytoplasmic translation	ENSMUSG00000098274	Rpl24	ribosomal protein L24 [Source:MGI Symbol;Acc:MGI:1915443]	1.6246e-12	1.66793e-09	8.66374
GO:0002181	cytoplasmic translation	ENSMUSG00000049517	Rps23	ribosomal protein S23 [Source:MGI Symbol;Acc:MGI:1913725]	1.6246e-12	1.66793e-09	8.66374
GO:0002181	cytoplasmic translation	ENSMUSG00000007892	Rplp1	ribosomal protein, large, P1 [Source:MGI Symbol;Acc:MGI:1927099]	1.6246e-12	1.66793e-09	8.66374
GO:0002181	cytoplasmic translation	ENSMUSG00000047215	Rpl9	ribosomal protein L9 [Source:MGI Symbol;Acc:MGI:1298373]	1.6246e-12	1.66793e-09	8.66374
GO:0002181	cytoplasmic translation	ENSMUSG00000025362	Rps26	ribosomal protein S26 [Source:MGI Symbol;Acc:MGI:1351628]	1.6246e-12	1.66793e-09	8.66374
GO:0002181	cytoplasmic translation	ENSMUSG00000003970	Rpl8	ribosomal protein L8 [Source:MGI Symbol;Acc:MGI:1350927]	1.6246e-12	1.66793e-09	8.66374
GO:0002181	cytoplasmic translation	ENSMUSG00000020457	Drg1	developmentally regulated GTP binding protein 1 [Source:MGI Symbol;Acc:MGI:1343297]	1.6246e-12	1.66793e-09	8.66374
GO:0002181	cytoplasmic translation	ENSMUSG00000057863	Rpl36	ribosomal protein L36 [Source:MGI Symbol;Acc:MGI:1860603]	1.6246e-12	1.66793e-09	8.66374
GO:0002181	cytoplasmic translation	ENSMUSG00000067274	Rplp0	ribosomal protein, large, P0 [Source:MGI Symbol;Acc:MGI:1927636]	1.6246e-12	1.66793e-09	8.66374
GO:0002181	cytoplasmic translation	ENSMUSG00000058600	Rpl30	ribosomal protein L30 [Source:MGI Symbol;Acc:MGI:98037]	1.6246e-12	1.66793e-09	8.66374
GO:0006397	mRNA processing	ENSMUSG00000034681	Rnps1	RNA binding protein with serine rich domain 1 [Source:MGI Symbol;Acc:MGI:97960]	2.18718e-11	1.68413e-08	2.93262
GO:0006397	mRNA processing	ENSMUSG00000015656	Hspa8	heat shock protein 8 [Source:MGI Symbol;Acc:MGI:105384]	2.18718e-11	1.68413e-08	2.93262
GO:0006397	mRNA processing	ENSMUSG00000031311	Nono	non-POU-domain-containing, octamer binding protein [Source:MGI Symbol;Acc:MGI:1855692]	2.18718e-11	1.68413e-08	2.93262
GO:0006397	mRNA processing	ENSMUSG00000074088	Snrnp40	small nuclear ribonucleoprotein 40 (U5) [Source:MGI Symbol;Acc:MGI:1913835]	2.18718e-11	1.68413e-08	2.93262
GO:0006397	mRNA processing	ENSMUSG00000002129	Sf3a1	splicing factor 3a, subunit 1 [Source:MGI Symbol;Acc:MGI:1914715]	2.18718e-11	1.68413e-08	2.93262
GO:0006397	mRNA processing	ENSMUSG00000015165	Hnrnpl	heterogeneous nuclear ribonucleoprotein L [Source:MGI Symbol;Acc:MGI:104816]	2.18718e-11	1.68413e-08	2.93262
GO:0006397	mRNA processing	ENSMUSG00000007670	Khsrp	KH-type splicing regulatory protein [Source:MGI Symbol;Acc:MGI:1336214]	2.18718e-11	1.68413e-08	2.93262
GO:0006397	mRNA processing	ENSMUSG00000041459	Tardbp	TAR DNA binding protein [Source:MGI Symbol;Acc:MGI:2387629]	2.18718e-11	1.68413e-08	2.93262
GO:0006397	mRNA processing	ENSMUSG00000010608	Rbm25	RNA binding motif protein 25 [Source:MGI Symbol;Acc:MGI:1914289]	2.18718e-11	1.68413e-08	2.93262
GO:0006397	mRNA processing	ENSMUSG00000016018	Mtrex	Mtr4 exosome RNA helicase [Source:MGI Symbol;Acc:MGI:1919448]	2.18718e-11	1.68413e-08	2.93262
GO:0006397	mRNA processing	ENSMUSG00000036054	Sugp2	SURP and G patch domain containing 2 [Source:MGI Symbol;Acc:MGI:2678085]	2.18718e-11	1.68413e-08	2.93262
GO:0006397	mRNA processing	ENSMUSG00000058392	Rrp1b	ribosomal RNA processing 1 homolog B (S. cerevisiae) [Source:MGI Symbol;Acc:MGI:1919712]	2.18718e-11	1.68413e-08	2.93262
GO:0006397	mRNA processing	ENSMUSG00000027498	Cstf1	cleavage stimulation factor, 3' pre-RNA, subunit 1 [Source:MGI Symbol;Acc:MGI:1914587]	2.18718e-11	1.68413e-08	2.93262
GO:0006397	mRNA processing	ENSMUSG00000027433	Xrn2	5'-3' exoribonuclease 2 [Source:MGI Symbol;Acc:MGI:894687]	2.18718e-11	1.68413e-08	2.93262
GO:0006397	mRNA processing	ENSMUSG00000007850	Hnrnph1	heterogeneous nuclear ribonucleoprotein H1 [Source:MGI Symbol;Acc:MGI:1891925]	2.18718e-11	1.68413e-08	2.93262
GO:0006397	mRNA processing	ENSMUSG00000025024	Smndc1	survival motor neuron domain containing 1 [Source:MGI Symbol;Acc:MGI:1923729]	2.18718e-11	1.68413e-08	2.93262
GO:0006397	mRNA processing	ENSMUSG00000031848	Lsm4	LSM4 homolog, U6 small nuclear RNA and mRNA degradation associated [Source:MGI Symbol;Acc:MGI:1354692]	2.18718e-11	1.68413e-08	2.93262
GO:0006397	mRNA processing	ENSMUSG00000003660	Snrnp200	small nuclear ribonucleoprotein 200 (U5) [Source:MGI Symbol;Acc:MGI:2444401]	2.18718e-11	1.68413e-08	2.93262
GO:0006397	mRNA processing	ENSMUSG00000025580	Eif4a3	eukaryotic translation initiation factor 4A3 [Source:MGI Symbol;Acc:MGI:1923731]	2.18718e-11	1.68413e-08	2.93262
GO:0006397	mRNA processing	ENSMUSG00000043962	Thrap3	thyroid hormone receptor associated protein 3 [Source:MGI Symbol;Acc:MGI:2442637]	2.18718e-11	1.68413e-08	2.93262
GO:0006397	mRNA processing	ENSMUSG00000060288	Ppih	peptidyl prolyl isomerase H [Source:MGI Symbol;Acc:MGI:106499]	2.18718e-11	1.68413e-08	2.93262
GO:0006397	mRNA processing	ENSMUSG00000044709	Gemin7	gem nuclear organelle associated protein 7 [Source:MGI Symbol;Acc:MGI:1916981]	2.18718e-11	1.68413e-08	2.93262
GO:0006397	mRNA processing	ENSMUSG00000039737	Prkrip1	Prkr interacting protein 1 (IL11 inducible) [Source:MGI Symbol;Acc:MGI:1914051]	2.18718e-11	1.68413e-08	2.93262
GO:0006397	mRNA processing	ENSMUSG00000018379	Srsf1	serine and arginine-rich splicing factor 1 [Source:MGI Symbol;Acc:MGI:98283]	2.18718e-11	1.68413e-08	2.93262
GO:0006397	mRNA processing	ENSMUSG00000020850	Prpf8	pre-mRNA processing factor 8 [Source:MGI Symbol;Acc:MGI:2179381]	2.18718e-11	1.68413e-08	2.93262
GO:0006397	mRNA processing	ENSMUSG00000027176	Cstf3	cleavage stimulation factor, 3' pre-RNA, subunit 3 [Source:MGI Symbol;Acc:MGI:1351825]	2.18718e-11	1.68413e-08	2.93262
GO:0006397	mRNA processing	ENSMUSG00000020211	Sf3a2	splicing factor 3a, subunit 2 [Source:MGI Symbol;Acc:MGI:104912]	2.18718e-11	1.68413e-08	2.93262
GO:0006397	mRNA processing	ENSMUSG00000053536	Cstf2t	cleavage stimulation factor, 3' pre-RNA subunit 2, tau [Source:MGI Symbol;Acc:MGI:1932622]	2.18718e-11	1.68413e-08	2.93262
GO:0006397	mRNA processing	ENSMUSG00000002524	Puf60	poly-U binding splicing factor 60 [Source:MGI Symbol;Acc:MGI:1915209]	2.18718e-11	1.68413e-08	2.93262
GO:0006397	mRNA processing	ENSMUSG00000060373	Hnrnpc	heterogeneous nuclear ribonucleoprotein C [Source:MGI Symbol;Acc:MGI:107795]	2.18718e-11	1.68413e-08	2.93262
GO:0006397	mRNA processing	ENSMUSG00000028639	Ybx1	Y box protein 1 [Source:MGI Symbol;Acc:MGI:99146]	2.18718e-11	1.68413e-08	2.93262
GO:0006397	mRNA processing	ENSMUSG00000071172	Srsf3	serine and arginine-rich splicing factor 3 [Source:MGI Symbol;Acc:MGI:98285]	2.18718e-11	1.68413e-08	2.93262
GO:0006397	mRNA processing	ENSMUSG00000028882	Ppp1r8	protein phosphatase 1, regulatory subunit 8 [Source:MGI Symbol;Acc:MGI:2140494]	2.18718e-11	1.68413e-08	2.93262
GO:0006397	mRNA processing	ENSMUSG00000027620	Rbm39	RNA binding motif protein 39 [Source:MGI Symbol;Acc:MGI:2157953]	2.18718e-11	1.68413e-08	2.93262
GO:0006397	mRNA processing	ENSMUSG00000029427	Zcchc8	zinc finger, CCHC domain containing 8 [Source:MGI Symbol;Acc:MGI:1917900]	2.18718e-11	1.68413e-08	2.93262
GO:0006397	mRNA processing	ENSMUSG00000004980	Hnrnpa2b1	heterogeneous nuclear ribonucleoprotein A2/B1 [Source:MGI Symbol;Acc:MGI:104819]	2.18718e-11	1.68413e-08	2.93262
GO:0006397	mRNA processing	ENSMUSG00000038406	Scaf1	SR-related CTD-associated factor 1 [Source:MGI Symbol;Acc:MGI:2141980]	2.18718e-11	1.68413e-08	2.93262
GO:0006397	mRNA processing	ENSMUSG00000046434	Hnrnpa1	heterogeneous nuclear ribonucleoprotein A1 [Source:MGI Symbol;Acc:MGI:104820]	2.18718e-11	1.68413e-08	2.93262
GO:0006397	mRNA processing	ENSMUSG00000039630	Hnrnpu	heterogeneous nuclear ribonucleoprotein U [Source:MGI Symbol;Acc:MGI:1858195]	2.18718e-11	1.68413e-08	2.93262
GO:0006397	mRNA processing	ENSMUSG00000024949	Sf1	splicing factor 1 [Source:MGI Symbol;Acc:MGI:1095403]	2.18718e-11	1.68413e-08	2.93262
GO:0006397	mRNA processing	ENSMUSG00000029701	Rbm28	RNA binding motif protein 28 [Source:MGI Symbol;Acc:MGI:2655711]	2.18718e-11	1.68413e-08	2.93262
GO:0006397	mRNA processing	ENSMUSG00000028676	Srsf10	serine and arginine-rich splicing factor 10 [Source:MGI Symbol;Acc:MGI:1333805]	2.18718e-11	1.68413e-08	2.93262
GO:0006397	mRNA processing	ENSMUSG00000029402	Snrnp35	small nuclear ribonucleoprotein 35 (U11/U12) [Source:MGI Symbol;Acc:MGI:1923417]	2.18718e-11	1.68413e-08	2.93262
GO:0006397	mRNA processing	ENSMUSG00000021134	Srsf5	serine and arginine-rich splicing factor 5 [Source:MGI Symbol;Acc:MGI:98287]	2.18718e-11	1.68413e-08	2.93262
GO:0006397	mRNA processing	ENSMUSG00000027881	Prpf38b	PRP38 pre-mRNA processing factor 38 (yeast) domain containing B [Source:MGI Symbol;Acc:MGI:1914171]	2.18718e-11	1.68413e-08	2.93262
GO:0006397	mRNA processing	ENSMUSG00000059005	Hnrnpa3	heterogeneous nuclear ribonucleoprotein A3 [Source:MGI Symbol;Acc:MGI:1917171]	2.18718e-11	1.68413e-08	2.93262
GO:0006397	mRNA processing	ENSMUSG00000011306	Sugp1	SURP and G patch domain containing 1 [Source:MGI Symbol;Acc:MGI:1917866]	2.18718e-11	1.68413e-08	2.93262
GO:0006397	mRNA processing	ENSMUSG00000061479	Snrpa	small nuclear ribonucleoprotein polypeptide A [Source:MGI Symbol;Acc:MGI:1855690]	2.18718e-11	1.68413e-08	2.93262
GO:0006325	chromatin organization	ENSMUSG00000024201	Kdm4b	lysine (K)-specific demethylase 4B [Source:MGI Symbol;Acc:MGI:2442355]	7.25312e-11	4.46792e-08	2.91262
GO:0006325	chromatin organization	ENSMUSG00000031229	Atrx	ATRX, chromatin remodeler [Source:MGI Symbol;Acc:MGI:103067]	7.25312e-11	4.46792e-08	2.91262
GO:0006325	chromatin organization	ENSMUSG00000003680	Taf6l	TATA-box binding protein associated factor 6 like [Source:MGI Symbol;Acc:MGI:2444957]	7.25312e-11	4.46792e-08	2.91262
GO:0006325	chromatin organization	ENSMUSG00000070697	Utp3	UTP3 small subunit processome component [Source:MGI Symbol;Acc:MGI:1919230]	7.25312e-11	4.46792e-08	2.91262
GO:0006325	chromatin organization	ENSMUSG00000059851	Kmt5c	lysine methyltransferase 5C [Source:MGI Symbol;Acc:MGI:2385262]	7.25312e-11	4.46792e-08	2.91262
GO:0006325	chromatin organization	ENSMUSG00000031161	Hdac6	histone deacetylase 6 [Source:MGI Symbol;Acc:MGI:1333752]	7.25312e-11	4.46792e-08	2.91262
GO:0006325	chromatin organization	ENSMUSG00000030816	Rnf40	ring finger protein 40 [Source:MGI Symbol;Acc:MGI:2142048]	7.25312e-11	4.46792e-08	2.91262
GO:0006325	chromatin organization	ENSMUSG00000061615	H2ac4	H2A clustered histone 4 [Source:MGI Symbol;Acc:MGI:2448306]	7.25312e-11	4.46792e-08	2.91262
GO:0006325	chromatin organization	ENSMUSG00000003778	Brd8	bromodomain containing 8 [Source:MGI Symbol;Acc:MGI:1925906]	7.25312e-11	4.46792e-08	2.91262
GO:0006325	chromatin organization	ENSMUSG00000037894	H2az1	H2A.Z variant histone 1 [Source:MGI Symbol;Acc:MGI:1888388]	7.25312e-11	4.46792e-08	2.91262
GO:0006325	chromatin organization	ENSMUSG00000075706	Gpx4	glutathione peroxidase 4 [Source:MGI Symbol;Acc:MGI:104767]	7.25312e-11	4.46792e-08	2.91262
GO:0006325	chromatin organization	ENSMUSG00000004099	Dnmt1	DNA methyltransferase (cytosine-5) 1 [Source:MGI Symbol;Acc:MGI:94912]	7.25312e-11	4.46792e-08	2.91262
GO:0006325	chromatin organization	ENSMUSG00000031386	Hcfc1	host cell factor C1 [Source:MGI Symbol;Acc:MGI:105942]	7.25312e-11	4.46792e-08	2.91262
GO:0006325	chromatin organization	ENSMUSG00000033326	Kdm4a	lysine (K)-specific demethylase 4A [Source:MGI Symbol;Acc:MGI:2446210]	7.25312e-11	4.46792e-08	2.91262
GO:0006325	chromatin organization	ENSMUSG00000042548	Asxl1	additional sex combs like 1 [Source:MGI Symbol;Acc:MGI:2684063]	7.25312e-11	4.46792e-08	2.91262
GO:0006325	chromatin organization	ENSMUSG00000058773	H1f5	H1.5 linker histone, cluster member [Source:MGI Symbol;Acc:MGI:1861461]	7.25312e-11	4.46792e-08	2.91262
GO:0006325	chromatin organization	ENSMUSG00000024335	Brd2	bromodomain containing 2 [Source:MGI Symbol;Acc:MGI:99495]	7.25312e-11	4.46792e-08	2.91262
GO:0006325	chromatin organization	ENSMUSG00000038518	Jarid2	jumonji, AT rich interactive domain 2 [Source:MGI Symbol;Acc:MGI:104813]	7.25312e-11	4.46792e-08	2.91262
GO:0006325	chromatin organization	ENSMUSG00000059995	Atxn7l3	ataxin 7-like 3 [Source:MGI Symbol;Acc:MGI:3036270]	7.25312e-11	4.46792e-08	2.91262
GO:0006325	chromatin organization	ENSMUSG00000022360	Atad2	ATPase family, AAA domain containing 2 [Source:MGI Symbol;Acc:MGI:1917722]	7.25312e-11	4.46792e-08	2.91262
GO:0006325	chromatin organization	ENSMUSG00000005566	Trim28	tripartite motif-containing 28 [Source:MGI Symbol;Acc:MGI:109274]	7.25312e-11	4.46792e-08	2.91262
GO:0006325	chromatin organization	ENSMUSG00000034160	Ogt	O-linked N-acetylglucosamine (GlcNAc) transferase (UDP-N-acetylglucosamine:polypeptide-N-acetylglucosaminyl transferase) [Source:MGI Symbol;Acc:MGI:1339639]	7.25312e-11	4.46792e-08	2.91262
GO:0006325	chromatin organization	ENSMUSG00000038909	Kat7	K(lysine) acetyltransferase 7 [Source:MGI Symbol;Acc:MGI:2182799]	7.25312e-11	4.46792e-08	2.91262
GO:0006325	chromatin organization	ENSMUSG00000031575	Ash2l	ASH2 like histone lysine methyltransferase complex subunit [Source:MGI Symbol;Acc:MGI:1344416]	7.25312e-11	4.46792e-08	2.91262
GO:0006325	chromatin organization	ENSMUSG00000017548	Suz12	SUZ12 polycomb repressive complex 2 subunit [Source:MGI Symbol;Acc:MGI:1261758]	7.25312e-11	4.46792e-08	2.91262
GO:0006325	chromatin organization	ENSMUSG00000036980	Taf6	TATA-box binding protein associated factor 6 [Source:MGI Symbol;Acc:MGI:109129]	7.25312e-11	4.46792e-08	2.91262
GO:0006325	chromatin organization	ENSMUSG00000003868	Ruvbl2	RuvB-like protein 2 [Source:MGI Symbol;Acc:MGI:1342299]	7.25312e-11	4.46792e-08	2.91262
GO:0006325	chromatin organization	ENSMUSG00000023852	Chd1	chromodomain helicase DNA binding protein 1 [Source:MGI Symbol;Acc:MGI:88393]	7.25312e-11	4.46792e-08	2.91262
GO:0006325	chromatin organization	ENSMUSG00000062270	Morf4l1	mortality factor 4 like 1 [Source:MGI Symbol;Acc:MGI:1096551]	7.25312e-11	4.46792e-08	2.91262
GO:0006325	chromatin organization	ENSMUSG00000053411	Cbx7	chromobox 7 [Source:MGI Symbol;Acc:MGI:1196439]	7.25312e-11	4.46792e-08	2.91262
GO:0006325	chromatin organization	ENSMUSG00000005698	Ctcf	CCCTC-binding factor [Source:MGI Symbol;Acc:MGI:109447]	7.25312e-11	4.46792e-08	2.91262
GO:0006325	chromatin organization	ENSMUSG00000007880	Arid1a	AT rich interactive domain 1A (SWI-like) [Source:MGI Symbol;Acc:MGI:1935147]	7.25312e-11	4.46792e-08	2.91262
GO:0006325	chromatin organization	ENSMUSG00000031422	Morf4l2	mortality factor 4 like 2 [Source:MGI Symbol;Acc:MGI:1927167]	7.25312e-11	4.46792e-08	2.91262
GO:0006325	chromatin organization	ENSMUSG00000054823	Nsd3	nuclear receptor binding SET domain protein 3 [Source:MGI Symbol;Acc:MGI:2142581]	7.25312e-11	4.46792e-08	2.91262
GO:0006325	chromatin organization	ENSMUSG00000039630	Hnrnpu	heterogeneous nuclear ribonucleoprotein U [Source:MGI Symbol;Acc:MGI:1858195]	7.25312e-11	4.46792e-08	2.91262
GO:0006325	chromatin organization	ENSMUSG00000029004	Kmt2e	lysine (K)-specific methyltransferase 2E [Source:MGI Symbol;Acc:MGI:1924825]	7.25312e-11	4.46792e-08	2.91262
GO:0006325	chromatin organization	ENSMUSG00000029267	Mtf2	metal response element binding transcription factor 2 [Source:MGI Symbol;Acc:MGI:105050]	7.25312e-11	4.46792e-08	2.91262
GO:0006325	chromatin organization	ENSMUSG00000042308	Setd1a	SET domain containing 1A [Source:MGI Symbol;Acc:MGI:2446244]	7.25312e-11	4.46792e-08	2.91262
GO:0006325	chromatin organization	ENSMUSG00000021377	Dek	DEK oncogene (DNA binding) [Source:MGI Symbol;Acc:MGI:1926209]	7.25312e-11	4.46792e-08	2.91262
GO:0006325	chromatin organization	ENSMUSG00000025332	Kdm5c	lysine (K)-specific demethylase 5C [Source:MGI Symbol;Acc:MGI:99781]	7.25312e-11	4.46792e-08	2.91262
GO:0006325	chromatin organization	ENSMUSG00000001228	Uhrf1	ubiquitin-like, containing PHD and RING finger domains, 1 [Source:MGI Symbol;Acc:MGI:1338889]	7.25312e-11	4.46792e-08	2.91262
GO:0006325	chromatin organization	ENSMUSG00000053754	Chd8	chromodomain helicase DNA binding protein 8 [Source:MGI Symbol;Acc:MGI:1915022]	7.25312e-11	4.46792e-08	2.91262
GO:0006325	chromatin organization	ENSMUSG00000029505	Ep400	E1A binding protein p400 [Source:MGI Symbol;Acc:MGI:1276124]	7.25312e-11	4.46792e-08	2.91262
GO:0006325	chromatin organization	ENSMUSG00000060098	Prmt7	protein arginine N-methyltransferase 7 [Source:MGI Symbol;Acc:MGI:2384879]	7.25312e-11	4.46792e-08	2.91262
GO:0006325	chromatin organization	ENSMUSG00000020156	Pwwp3a	PWWP domain containing 3A, DNA repair factor [Source:MGI Symbol;Acc:MGI:1915364]	7.25312e-11	4.46792e-08	2.91262
GO:0006325	chromatin organization	ENSMUSG00000028800	Hdac1	histone deacetylase 1 [Source:MGI Symbol;Acc:MGI:108086]	7.25312e-11	4.46792e-08	2.91262
GO:0006413	translational initiation	ENSMUSG00000021282	Eif5	eukaryotic translation initiation factor 5 [Source:MGI Symbol;Acc:MGI:95309]	7.4308e-10	3.81447e-07	5.51393
GO:0006413	translational initiation	ENSMUSG00000074656	Eif2s2	eukaryotic translation initiation factor 2, subunit 2 (beta) [Source:MGI Symbol;Acc:MGI:1914454]	7.4308e-10	3.81447e-07	5.51393
GO:0006413	translational initiation	ENSMUSG00000022336	Eif3e	eukaryotic translation initiation factor 3, subunit E [Source:MGI Symbol;Acc:MGI:99257]	7.4308e-10	3.81447e-07	5.51393
GO:0006413	translational initiation	ENSMUSG00000069049	Eif2s3y	eukaryotic translation initiation factor 2, subunit 3, structural gene Y-linked [Source:MGI Symbol;Acc:MGI:1349430]	7.4308e-10	3.81447e-07	5.51393
GO:0006413	translational initiation	ENSMUSG00000035530	Eif1	eukaryotic translation initiation factor 1 [Source:MGI Symbol;Acc:MGI:105125]	7.4308e-10	3.81447e-07	5.51393
GO:0006413	translational initiation	ENSMUSG00000028683	Eif2b3	eukaryotic translation initiation factor 2B, subunit 3 [Source:MGI Symbol;Acc:MGI:1313286]	7.4308e-10	3.81447e-07	5.51393
GO:0006413	translational initiation	ENSMUSG00000053565	Eif3k	eukaryotic translation initiation factor 3, subunit K [Source:MGI Symbol;Acc:MGI:1921080]	7.4308e-10	3.81447e-07	5.51393
GO:0006413	translational initiation	ENSMUSG00000059796	Eif4a1	eukaryotic translation initiation factor 4A1 [Source:MGI Symbol;Acc:MGI:95303]	7.4308e-10	3.81447e-07	5.51393
GO:0006413	translational initiation	ENSMUSG00000016554	Eif3d	eukaryotic translation initiation factor 3, subunit D [Source:MGI Symbol;Acc:MGI:1933181]	7.4308e-10	3.81447e-07	5.51393
GO:0006413	translational initiation	ENSMUSG00000045983	Eif4g1	eukaryotic translation initiation factor 4, gamma 1 [Source:MGI Symbol;Acc:MGI:2384784]	7.4308e-10	3.81447e-07	5.51393
GO:0006413	translational initiation	ENSMUSG00000022884	Eif4a2	eukaryotic translation initiation factor 4A2 [Source:MGI Symbol;Acc:MGI:106906]	7.4308e-10	3.81447e-07	5.51393
GO:0006413	translational initiation	ENSMUSG00000027170	Eif3m	eukaryotic translation initiation factor 3, subunit M [Source:MGI Symbol;Acc:MGI:1351744]	7.4308e-10	3.81447e-07	5.51393
GO:0006413	translational initiation	ENSMUSG00000058655	Eif4b	eukaryotic translation initiation factor 4B [Source:MGI Symbol;Acc:MGI:95304]	7.4308e-10	3.81447e-07	5.51393
GO:0006413	translational initiation	ENSMUSG00000030738	Eif3c	eukaryotic translation initiation factor 3, subunit C [Source:MGI Symbol;Acc:MGI:1926966]	7.4308e-10	3.81447e-07	5.51393
GO:0006413	translational initiation	ENSMUSG00000021116	Eif2s1	eukaryotic translation initiation factor 2, subunit 1 alpha [Source:MGI Symbol;Acc:MGI:95299]	7.4308e-10	3.81447e-07	5.51393
GO:0006413	translational initiation	ENSMUSG00000000787	Ddx3x	DEAD/H (Asp-Glu-Ala-Asp/His) box polypeptide 3, X-linked [Source:MGI Symbol;Acc:MGI:103064]	7.4308e-10	3.81447e-07	5.51393
GO:0006413	translational initiation	ENSMUSG00000035150	Eif2s3x	eukaryotic translation initiation factor 2, subunit 3, structural gene X-linked [Source:MGI Symbol;Acc:MGI:1349431]	7.4308e-10	3.81447e-07	5.51393
GO:0006413	translational initiation	ENSMUSG00000023106	Denr	density-regulated protein [Source:MGI Symbol;Acc:MGI:1915434]	7.4308e-10	3.81447e-07	5.51393
GO:0006413	translational initiation	ENSMUSG00000058355	Abce1	ATP-binding cassette, sub-family E (OABP), member 1 [Source:MGI Symbol;Acc:MGI:1195458]	7.4308e-10	3.81447e-07	5.51393
GO:0006417	regulation of translation	ENSMUSG00000074129	Rpl13a	ribosomal protein L13A [Source:MGI Symbol;Acc:MGI:1351455]	2.45376e-09	1.07966e-06	3.88048
GO:0006417	regulation of translation	ENSMUSG00000030744	Rps3	ribosomal protein S3 [Source:MGI Symbol;Acc:MGI:1350917]	2.45376e-09	1.07966e-06	3.88048
GO:0006417	regulation of translation	ENSMUSG00000020594	Pum2	pumilio RNA-binding family member 2 [Source:MGI Symbol;Acc:MGI:1931751]	2.45376e-09	1.07966e-06	3.88048
GO:0006417	regulation of translation	ENSMUSG00000010592	Dazl	deleted in azoospermia-like [Source:MGI Symbol;Acc:MGI:1342328]	2.45376e-09	1.07966e-06	3.88048
GO:0006417	regulation of translation	ENSMUSG00000015165	Hnrnpl	heterogeneous nuclear ribonucleoprotein L [Source:MGI Symbol;Acc:MGI:104816]	2.45376e-09	1.07966e-06	3.88048
GO:0006417	regulation of translation	ENSMUSG00000031490	Eif4ebp1	eukaryotic translation initiation factor 4E binding protein 1 [Source:MGI Symbol;Acc:MGI:103267]	2.45376e-09	1.07966e-06	3.88048
GO:0006417	regulation of translation	ENSMUSG00000035632	Cnot3	CCR4-NOT transcription complex, subunit 3 [Source:MGI Symbol;Acc:MGI:2385261]	2.45376e-09	1.07966e-06	3.88048
GO:0006417	regulation of translation	ENSMUSG00000026483	Fam129a	family with sequence similarity 129, member A [Source:MGI Symbol;Acc:MGI:2137237]	2.45376e-09	1.07966e-06	3.88048
GO:0006417	regulation of translation	ENSMUSG00000078427	Sarnp	SAP domain containing ribonucleoprotein [Source:MGI Symbol;Acc:MGI:1913368]	2.45376e-09	1.07966e-06	3.88048
GO:0006417	regulation of translation	ENSMUSG00000020515	Cnot8	CCR4-NOT transcription complex, subunit 8 [Source:MGI Symbol;Acc:MGI:1916375]	2.45376e-09	1.07966e-06	3.88048
GO:0006417	regulation of translation	ENSMUSG00000025580	Eif4a3	eukaryotic translation initiation factor 4A3 [Source:MGI Symbol;Acc:MGI:1923731]	2.45376e-09	1.07966e-06	3.88048
GO:0006417	regulation of translation	ENSMUSG00000018209	Stk4	serine/threonine kinase 4 [Source:MGI Symbol;Acc:MGI:1929004]	2.45376e-09	1.07966e-06	3.88048
GO:0006417	regulation of translation	ENSMUSG00000052707	Tnrc6a	trinucleotide repeat containing 6a [Source:MGI Symbol;Acc:MGI:2385292]	2.45376e-09	1.07966e-06	3.88048
GO:0006417	regulation of translation	ENSMUSG00000045983	Eif4g1	eukaryotic translation initiation factor 4, gamma 1 [Source:MGI Symbol;Acc:MGI:2384784]	2.45376e-09	1.07966e-06	3.88048
GO:0006417	regulation of translation	ENSMUSG00000041130	Zfp598	zinc finger protein 598 [Source:MGI Symbol;Acc:MGI:2670965]	2.45376e-09	1.07966e-06	3.88048
GO:0006417	regulation of translation	ENSMUSG00000026615	Eprs	glutamyl-prolyl-tRNA synthetase [Source:MGI Symbol;Acc:MGI:97838]	2.45376e-09	1.07966e-06	3.88048
GO:0006417	regulation of translation	ENSMUSG00000057666	Gapdh	glyceraldehyde-3-phosphate dehydrogenase [Source:MGI Symbol;Acc:MGI:95640]	2.45376e-09	1.07966e-06	3.88048
GO:0006417	regulation of translation	ENSMUSG00000025364	Pa2g4	proliferation-associated 2G4 [Source:MGI Symbol;Acc:MGI:894684]	2.45376e-09	1.07966e-06	3.88048
GO:0006417	regulation of translation	ENSMUSG00000040385	Ppp1ca	protein phosphatase 1 catalytic subunit alpha [Source:MGI Symbol;Acc:MGI:103016]	2.45376e-09	1.07966e-06	3.88048
GO:0006417	regulation of translation	ENSMUSG00000007892	Rplp1	ribosomal protein, large, P1 [Source:MGI Symbol;Acc:MGI:1927099]	2.45376e-09	1.07966e-06	3.88048
GO:0006417	regulation of translation	ENSMUSG00000021116	Eif2s1	eukaryotic translation initiation factor 2, subunit 1 alpha [Source:MGI Symbol;Acc:MGI:95299]	2.45376e-09	1.07966e-06	3.88048
GO:0006417	regulation of translation	ENSMUSG00000037236	Matr3	matrin 3 [Source:MGI Symbol;Acc:MGI:1298379]	2.45376e-09	1.07966e-06	3.88048
GO:0006417	regulation of translation	ENSMUSG00000031167	Rbm3	RNA binding motif (RNP1, RRM) protein 3 [Source:MGI Symbol;Acc:MGI:1099460]	2.45376e-09	1.07966e-06	3.88048
GO:0006417	regulation of translation	ENSMUSG00000063884	Ptcd3	pentatricopeptide repeat domain 3 [Source:MGI Symbol;Acc:MGI:1917206]	2.45376e-09	1.07966e-06	3.88048
GO:0006417	regulation of translation	ENSMUSG00000047888	Tnrc6b	trinucleotide repeat containing 6b [Source:MGI Symbol;Acc:MGI:2443730]	2.45376e-09	1.07966e-06	3.88048
GO:0006417	regulation of translation	ENSMUSG00000000787	Ddx3x	DEAD/H (Asp-Glu-Ala-Asp/His) box polypeptide 3, X-linked [Source:MGI Symbol;Acc:MGI:103064]	2.45376e-09	1.07966e-06	3.88048
GO:0006364	rRNA processing	ENSMUSG00000041438	Utp4	UTP4 small subunit processome component [Source:MGI Symbol;Acc:MGI:1096573]	3.78681e-08	1.45792e-05	3.63389
GO:0006364	rRNA processing	ENSMUSG00000025794	Rpl14	ribosomal protein L14 [Source:MGI Symbol;Acc:MGI:1914365]	3.78681e-08	1.45792e-05	3.63389
GO:0006364	rRNA processing	ENSMUSG00000043716	Rpl7	ribosomal protein L7 [Source:MGI Symbol;Acc:MGI:98073]	3.78681e-08	1.45792e-05	3.63389
GO:0006364	rRNA processing	ENSMUSG00000029715	Pop7	processing of precursor 7, ribonuclease P family, (S. cerevisiae) [Source:MGI Symbol;Acc:MGI:1921347]	3.78681e-08	1.45792e-05	3.63389
GO:0006364	rRNA processing	ENSMUSG00000060636	Rpl35a	ribosomal protein L35A [Source:MGI Symbol;Acc:MGI:1928894]	3.78681e-08	1.45792e-05	3.63389
GO:0006364	rRNA processing	ENSMUSG00000034259	Exosc4	exosome component 4 [Source:MGI Symbol;Acc:MGI:1923576]	3.78681e-08	1.45792e-05	3.63389
GO:0006364	rRNA processing	ENSMUSG00000038279	Nop2	NOP2 nucleolar protein [Source:MGI Symbol;Acc:MGI:107891]	3.78681e-08	1.45792e-05	3.63389
GO:0006364	rRNA processing	ENSMUSG00000028706	Nsun4	NOL1/NOP2/Sun domain family, member 4 [Source:MGI Symbol;Acc:MGI:1919431]	3.78681e-08	1.45792e-05	3.63389
GO:0006364	rRNA processing	ENSMUSG00000029599	Ddx54	DEAD (Asp-Glu-Ala-Asp) box polypeptide 54 [Source:MGI Symbol;Acc:MGI:1919240]	3.78681e-08	1.45792e-05	3.63389
GO:0006364	rRNA processing	ENSMUSG00000016018	Mtrex	Mtr4 exosome RNA helicase [Source:MGI Symbol;Acc:MGI:1919448]	3.78681e-08	1.45792e-05	3.63389
GO:0006364	rRNA processing	ENSMUSG00000039356	Exosc2	exosome component 2 [Source:MGI Symbol;Acc:MGI:2385133]	3.78681e-08	1.45792e-05	3.63389
GO:0006364	rRNA processing	ENSMUSG00000058392	Rrp1b	ribosomal RNA processing 1 homolog B (S. cerevisiae) [Source:MGI Symbol;Acc:MGI:1919712]	3.78681e-08	1.45792e-05	3.63389
GO:0006364	rRNA processing	ENSMUSG00000025580	Eif4a3	eukaryotic translation initiation factor 4A3 [Source:MGI Symbol;Acc:MGI:1923731]	3.78681e-08	1.45792e-05	3.63389
GO:0006364	rRNA processing	ENSMUSG00000061477	Rps7	ribosomal protein S7 [Source:MGI Symbol;Acc:MGI:1333818]	3.78681e-08	1.45792e-05	3.63389
GO:0006364	rRNA processing	ENSMUSG00000003423	Pih1d1	PIH1 domain containing 1 [Source:MGI Symbol;Acc:MGI:1916095]	3.78681e-08	1.45792e-05	3.63389
GO:0006364	rRNA processing	ENSMUSG00000025364	Pa2g4	proliferation-associated 2G4 [Source:MGI Symbol;Acc:MGI:894684]	3.78681e-08	1.45792e-05	3.63389
GO:0006364	rRNA processing	ENSMUSG00000025290	Rps24	ribosomal protein S24 [Source:MGI Symbol;Acc:MGI:98147]	3.78681e-08	1.45792e-05	3.63389
GO:0006364	rRNA processing	ENSMUSG00000058006	Mdn1	midasin AAA ATPase 1 [Source:MGI Symbol;Acc:MGI:1926159]	3.78681e-08	1.45792e-05	3.63389
GO:0006364	rRNA processing	ENSMUSG00000058558	Rpl5	ribosomal protein L5 [Source:MGI Symbol;Acc:MGI:102854]	3.78681e-08	1.45792e-05	3.63389
GO:0006364	rRNA processing	ENSMUSG00000063316	Rpl27	ribosomal protein L27 [Source:MGI Symbol;Acc:MGI:98036]	3.78681e-08	1.45792e-05	3.63389
GO:0006364	rRNA processing	ENSMUSG00000025337	Sbds	SBDS ribosome maturation factor [Source:MGI Symbol;Acc:MGI:1913961]	3.78681e-08	1.45792e-05	3.63389
GO:0006364	rRNA processing	ENSMUSG00000090733	Rps27	ribosomal protein S27 [Source:MGI Symbol;Acc:MGI:1888676]	3.78681e-08	1.45792e-05	3.63389
GO:0006364	rRNA processing	ENSMUSG00000060152	Pop5	processing of precursor 5, ribonuclease P/MRP family (S. cerevisiae) [Source:MGI Symbol;Acc:MGI:2151221]	3.78681e-08	1.45792e-05	3.63389
GO:0006364	rRNA processing	ENSMUSG00000040952	Rps19	ribosomal protein S19 [Source:MGI Symbol;Acc:MGI:1333780]	3.78681e-08	1.45792e-05	3.63389
GO:0000027	ribosomal large subunit assembly	ENSMUSG00000029614	Rpl6	ribosomal protein L6 [Source:MGI Symbol;Acc:MGI:108057]	1.02174e-07	3.49663e-05	8.35796
GO:0000027	ribosomal large subunit assembly	ENSMUSG00000038900	Rpl12	ribosomal protein L12 [Source:MGI Symbol;Acc:MGI:98002]	1.02174e-07	3.49663e-05	8.35796
GO:0000027	ribosomal large subunit assembly	ENSMUSG00000004100	Ppan	peter pan homolog [Source:MGI Symbol;Acc:MGI:2178445]	1.02174e-07	3.49663e-05	8.35796
GO:0000027	ribosomal large subunit assembly	ENSMUSG00000061024	Rrs1	ribosome biogenesis regulator 1 [Source:MGI Symbol;Acc:MGI:1929721]	1.02174e-07	3.49663e-05	8.35796
GO:0000027	ribosomal large subunit assembly	ENSMUSG00000060036	Rpl3	ribosomal protein L3 [Source:MGI Symbol;Acc:MGI:1351605]	1.02174e-07	3.49663e-05	8.35796
GO:0000027	ribosomal large subunit assembly	ENSMUSG00000024902	Mrpl11	mitochondrial ribosomal protein L11 [Source:MGI Symbol;Acc:MGI:2137215]	1.02174e-07	3.49663e-05	8.35796
GO:0000027	ribosomal large subunit assembly	ENSMUSG00000098274	Rpl24	ribosomal protein L24 [Source:MGI Symbol;Acc:MGI:1915443]	1.02174e-07	3.49663e-05	8.35796
GO:0000027	ribosomal large subunit assembly	ENSMUSG00000058006	Mdn1	midasin AAA ATPase 1 [Source:MGI Symbol;Acc:MGI:1926159]	1.02174e-07	3.49663e-05	8.35796
GO:0000027	ribosomal large subunit assembly	ENSMUSG00000067274	Rplp0	ribosomal protein, large, P0 [Source:MGI Symbol;Acc:MGI:1927636]	1.02174e-07	3.49663e-05	8.35796
GO:0000027	ribosomal large subunit assembly	ENSMUSG00000058558	Rpl5	ribosomal protein L5 [Source:MGI Symbol;Acc:MGI:102854]	1.02174e-07	3.49663e-05	8.35796
GO:0051301	cell division	ENSMUSG00000041431	Ccnb1	cyclin B1 [Source:MGI Symbol;Acc:MGI:88302]	1.51676e-07	4.67162e-05	2.39777
GO:0051301	cell division	ENSMUSG00000066979	Bub3	BUB3 mitotic checkpoint protein [Source:MGI Symbol;Acc:MGI:1343463]	1.51676e-07	4.67162e-05	2.39777
GO:0051301	cell division	ENSMUSG00000011960	Ccnt1	cyclin T1 [Source:MGI Symbol;Acc:MGI:1328363]	1.51676e-07	4.67162e-05	2.39777
GO:0051301	cell division	ENSMUSG00000030744	Rps3	ribosomal protein S3 [Source:MGI Symbol;Acc:MGI:1350917]	1.51676e-07	4.67162e-05	2.39777
GO:0051301	cell division	ENSMUSG00000006585	Cdt1	chromatin licensing and DNA replication factor 1 [Source:MGI Symbol;Acc:MGI:1914427]	1.51676e-07	4.67162e-05	2.39777
GO:0051301	cell division	ENSMUSG00000040250	Ints13	integrator complex subunit 13 [Source:MGI Symbol;Acc:MGI:1918427]	1.51676e-07	4.67162e-05	2.39777
GO:0051301	cell division	ENSMUSG00000004455	Ppp1cc	protein phosphatase 1 catalytic subunit gamma [Source:MGI Symbol;Acc:MGI:104872]	1.51676e-07	4.67162e-05	2.39777
GO:0051301	cell division	ENSMUSG00000038619	Ensa	endosulfine alpha [Source:MGI Symbol;Acc:MGI:1891189]	1.51676e-07	4.67162e-05	2.39777
GO:0051301	cell division	ENSMUSG00000024576	Csnk1a1	casein kinase 1, alpha 1 [Source:MGI Symbol;Acc:MGI:1934950]	1.51676e-07	4.67162e-05	2.39777
GO:0051301	cell division	ENSMUSG00000065954	Tacc1	transforming, acidic coiled-coil containing protein 1 [Source:MGI Symbol;Acc:MGI:2443510]	1.51676e-07	4.67162e-05	2.39777
GO:0051301	cell division	ENSMUSG00000017499	Cdc6	cell division cycle 6 [Source:MGI Symbol;Acc:MGI:1345150]	1.51676e-07	4.67162e-05	2.39777
GO:0051301	cell division	ENSMUSG00000005699	Pard6a	par-6 family cell polarity regulator alpha [Source:MGI Symbol;Acc:MGI:1927223]	1.51676e-07	4.67162e-05	2.39777
GO:0051301	cell division	ENSMUSG00000024137	E4f1	E4F transcription factor 1 [Source:MGI Symbol;Acc:MGI:109530]	1.51676e-07	4.67162e-05	2.39777
GO:0051301	cell division	ENSMUSG00000025135	Anapc11	anaphase promoting complex subunit 11 [Source:MGI Symbol;Acc:MGI:1913406]	1.51676e-07	4.67162e-05	2.39777
GO:0051301	cell division	ENSMUSG00000024791	Cdca5	cell division cycle associated 5 [Source:MGI Symbol;Acc:MGI:1915099]	1.51676e-07	4.67162e-05	2.39777
GO:0051301	cell division	ENSMUSG00000029414	Kntc1	kinetochore associated 1 [Source:MGI Symbol;Acc:MGI:2673709]	1.51676e-07	4.67162e-05	2.39777
GO:0051301	cell division	ENSMUSG00000024073	Birc6	baculoviral IAP repeat-containing 6 [Source:MGI Symbol;Acc:MGI:1276108]	1.51676e-07	4.67162e-05	2.39777
GO:0051301	cell division	ENSMUSG00000022314	Rad21	RAD21 cohesin complex component [Source:MGI Symbol;Acc:MGI:108016]	1.51676e-07	4.67162e-05	2.39777
GO:0051301	cell division	ENSMUSG00000024974	Smc3	structural maintenance of chromosomes 3 [Source:MGI Symbol;Acc:MGI:1339795]	1.51676e-07	4.67162e-05	2.39777
GO:0051301	cell division	ENSMUSG00000027496	Aurka	aurora kinase A [Source:MGI Symbol;Acc:MGI:894678]	1.51676e-07	4.67162e-05	2.39777
GO:0051301	cell division	ENSMUSG00000024989	Cep55	centrosomal protein 55 [Source:MGI Symbol;Acc:MGI:1921357]	1.51676e-07	4.67162e-05	2.39777
GO:0051301	cell division	ENSMUSG00000017421	Zfp207	zinc finger protein 207 [Source:MGI Symbol;Acc:MGI:1340045]	1.51676e-07	4.67162e-05	2.39777
GO:0051301	cell division	ENSMUSG00000033364	Usp37	ubiquitin specific peptidase 37 [Source:MGI Symbol;Acc:MGI:2442483]	1.51676e-07	4.67162e-05	2.39777
GO:0051301	cell division	ENSMUSG00000029385	Ccng2	cyclin G2 [Source:MGI Symbol;Acc:MGI:1095734]	1.51676e-07	4.67162e-05	2.39777
GO:0051301	cell division	ENSMUSG00000064302	Clasp1	CLIP associating protein 1 [Source:MGI Symbol;Acc:MGI:1923957]	1.51676e-07	4.67162e-05	2.39777
GO:0051301	cell division	ENSMUSG00000040385	Ppp1ca	protein phosphatase 1 catalytic subunit alpha [Source:MGI Symbol;Acc:MGI:103016]	1.51676e-07	4.67162e-05	2.39777
GO:0051301	cell division	ENSMUSG00000026349	Ccnt2	cyclin T2 [Source:MGI Symbol;Acc:MGI:1920199]	1.51676e-07	4.67162e-05	2.39777
GO:0051301	cell division	ENSMUSG00000028059	Arhgef2	rho/rac guanine nucleotide exchange factor (GEF) 2 [Source:MGI Symbol;Acc:MGI:103264]	1.51676e-07	4.67162e-05	2.39777
GO:0051301	cell division	ENSMUSG00000036672	Cenpt	centromere protein T [Source:MGI Symbol;Acc:MGI:2443939]	1.51676e-07	4.67162e-05	2.39777
GO:0051301	cell division	ENSMUSG00000000743	Chmp1a	charged multivesicular body protein 1A [Source:MGI Symbol;Acc:MGI:1920159]	1.51676e-07	4.67162e-05	2.39777
GO:0051301	cell division	ENSMUSG00000015120	Ube2i	ubiquitin-conjugating enzyme E2I [Source:MGI Symbol;Acc:MGI:107365]	1.51676e-07	4.67162e-05	2.39777
GO:0051301	cell division	ENSMUSG00000025812	Pard3	par-3 family cell polarity regulator [Source:MGI Symbol;Acc:MGI:2135608]	1.51676e-07	4.67162e-05	2.39777
GO:0051301	cell division	ENSMUSG00000062248	Cks2	CDC28 protein kinase regulatory subunit 2 [Source:MGI Symbol;Acc:MGI:1913447]	1.51676e-07	4.67162e-05	2.39777
GO:0051301	cell division	ENSMUSG00000020745	Pafah1b1	platelet-activating factor acetylhydrolase, isoform 1b, subunit 1 [Source:MGI Symbol;Acc:MGI:109520]	1.51676e-07	4.67162e-05	2.39777
GO:0051301	cell division	ENSMUSG00000040945	Rcc2	regulator of chromosome condensation 2 [Source:MGI Symbol;Acc:MGI:1919784]	1.51676e-07	4.67162e-05	2.39777
GO:0051301	cell division	ENSMUSG00000028851	Nudc	nudC nuclear distribution protein [Source:MGI Symbol;Acc:MGI:106014]	1.51676e-07	4.67162e-05	2.39777
GO:0051301	cell division	ENSMUSG00000060860	Ube2s	ubiquitin-conjugating enzyme E2S [Source:MGI Symbol;Acc:MGI:1925141]	1.51676e-07	4.67162e-05	2.39777
GO:0051301	cell division	ENSMUSG00000026276	Septin2	septin 2 [Source:MGI Symbol;Acc:MGI:97298]	1.51676e-07	4.67162e-05	2.39777
GO:0051301	cell division	ENSMUSG00000039630	Hnrnpu	heterogeneous nuclear ribonucleoprotein U [Source:MGI Symbol;Acc:MGI:1858195]	1.51676e-07	4.67162e-05	2.39777
GO:0051301	cell division	ENSMUSG00000028312	Smc2	structural maintenance of chromosomes 2 [Source:MGI Symbol;Acc:MGI:106067]	1.51676e-07	4.67162e-05	2.39777
GO:0051301	cell division	ENSMUSG00000029554	Mad1l1	MAD1 mitotic arrest deficient 1-like 1 [Source:MGI Symbol;Acc:MGI:1341857]	1.51676e-07	4.67162e-05	2.39777
GO:0051301	cell division	ENSMUSG00000041133	Smc1a	structural maintenance of chromosomes 1A [Source:MGI Symbol;Acc:MGI:1344345]	1.51676e-07	4.67162e-05	2.39777
GO:0007049	cell cycle	ENSMUSG00000041431	Ccnb1	cyclin B1 [Source:MGI Symbol;Acc:MGI:88302]	1.73471e-07	4.85718e-05	2.05407
GO:0007049	cell cycle	ENSMUSG00000066979	Bub3	BUB3 mitotic checkpoint protein [Source:MGI Symbol;Acc:MGI:1343463]	1.73471e-07	4.85718e-05	2.05407
GO:0007049	cell cycle	ENSMUSG00000011960	Ccnt1	cyclin T1 [Source:MGI Symbol;Acc:MGI:1328363]	1.73471e-07	4.85718e-05	2.05407
GO:0007049	cell cycle	ENSMUSG00000030744	Rps3	ribosomal protein S3 [Source:MGI Symbol;Acc:MGI:1350917]	1.73471e-07	4.85718e-05	2.05407
GO:0007049	cell cycle	ENSMUSG00000006585	Cdt1	chromatin licensing and DNA replication factor 1 [Source:MGI Symbol;Acc:MGI:1914427]	1.73471e-07	4.85718e-05	2.05407
GO:0007049	cell cycle	ENSMUSG00000040250	Ints13	integrator complex subunit 13 [Source:MGI Symbol;Acc:MGI:1918427]	1.73471e-07	4.85718e-05	2.05407
GO:0007049	cell cycle	ENSMUSG00000038393	Txnip	thioredoxin interacting protein [Source:MGI Symbol;Acc:MGI:1889549]	1.73471e-07	4.85718e-05	2.05407
GO:0007049	cell cycle	ENSMUSG00000004455	Ppp1cc	protein phosphatase 1 catalytic subunit gamma [Source:MGI Symbol;Acc:MGI:104872]	1.73471e-07	4.85718e-05	2.05407
GO:0007049	cell cycle	ENSMUSG00000005410	Mcm5	minichromosome maintenance complex component 5 [Source:MGI Symbol;Acc:MGI:103197]	1.73471e-07	4.85718e-05	2.05407
GO:0007049	cell cycle	ENSMUSG00000038619	Ensa	endosulfine alpha [Source:MGI Symbol;Acc:MGI:1891189]	1.73471e-07	4.85718e-05	2.05407
GO:0007049	cell cycle	ENSMUSG00000024576	Csnk1a1	casein kinase 1, alpha 1 [Source:MGI Symbol;Acc:MGI:1934950]	1.73471e-07	4.85718e-05	2.05407
GO:0007049	cell cycle	ENSMUSG00000065954	Tacc1	transforming, acidic coiled-coil containing protein 1 [Source:MGI Symbol;Acc:MGI:2443510]	1.73471e-07	4.85718e-05	2.05407
GO:0007049	cell cycle	ENSMUSG00000017499	Cdc6	cell division cycle 6 [Source:MGI Symbol;Acc:MGI:1345150]	1.73471e-07	4.85718e-05	2.05407
GO:0007049	cell cycle	ENSMUSG00000002635	Pdcd2l	programmed cell death 2-like [Source:MGI Symbol;Acc:MGI:1915329]	1.73471e-07	4.85718e-05	2.05407
GO:0007049	cell cycle	ENSMUSG00000005699	Pard6a	par-6 family cell polarity regulator alpha [Source:MGI Symbol;Acc:MGI:1927223]	1.73471e-07	4.85718e-05	2.05407
GO:0007049	cell cycle	ENSMUSG00000024137	E4f1	E4F transcription factor 1 [Source:MGI Symbol;Acc:MGI:109530]	1.73471e-07	4.85718e-05	2.05407
GO:0007049	cell cycle	ENSMUSG00000025907	Rb1cc1	RB1-inducible coiled-coil 1 [Source:MGI Symbol;Acc:MGI:1341850]	1.73471e-07	4.85718e-05	2.05407
GO:0007049	cell cycle	ENSMUSG00000025135	Anapc11	anaphase promoting complex subunit 11 [Source:MGI Symbol;Acc:MGI:1913406]	1.73471e-07	4.85718e-05	2.05407
GO:0007049	cell cycle	ENSMUSG00000024791	Cdca5	cell division cycle associated 5 [Source:MGI Symbol;Acc:MGI:1915099]	1.73471e-07	4.85718e-05	2.05407
GO:0007049	cell cycle	ENSMUSG00000029127	Zbtb49	zinc finger and BTB domain containing 49 [Source:MGI Symbol;Acc:MGI:1922329]	1.73471e-07	4.85718e-05	2.05407
GO:0007049	cell cycle	ENSMUSG00000029414	Kntc1	kinetochore associated 1 [Source:MGI Symbol;Acc:MGI:2673709]	1.73471e-07	4.85718e-05	2.05407
GO:0007049	cell cycle	ENSMUSG00000024073	Birc6	baculoviral IAP repeat-containing 6 [Source:MGI Symbol;Acc:MGI:1276108]	1.73471e-07	4.85718e-05	2.05407
GO:0007049	cell cycle	ENSMUSG00000031386	Hcfc1	host cell factor C1 [Source:MGI Symbol;Acc:MGI:105942]	1.73471e-07	4.85718e-05	2.05407
GO:0007049	cell cycle	ENSMUSG00000022314	Rad21	RAD21 cohesin complex component [Source:MGI Symbol;Acc:MGI:108016]	1.73471e-07	4.85718e-05	2.05407
GO:0007049	cell cycle	ENSMUSG00000024974	Smc3	structural maintenance of chromosomes 3 [Source:MGI Symbol;Acc:MGI:1339795]	1.73471e-07	4.85718e-05	2.05407
GO:0007049	cell cycle	ENSMUSG00000027496	Aurka	aurora kinase A [Source:MGI Symbol;Acc:MGI:894678]	1.73471e-07	4.85718e-05	2.05407
GO:0007049	cell cycle	ENSMUSG00000024989	Cep55	centrosomal protein 55 [Source:MGI Symbol;Acc:MGI:1921357]	1.73471e-07	4.85718e-05	2.05407
GO:0007049	cell cycle	ENSMUSG00000029147	Ppm1g	protein phosphatase 1G (formerly 2C), magnesium-dependent, gamma isoform [Source:MGI Symbol;Acc:MGI:106065]	1.73471e-07	4.85718e-05	2.05407
GO:0007049	cell cycle	ENSMUSG00000046591	Ticrr	TOPBP1-interacting checkpoint and replication regulator [Source:MGI Symbol;Acc:MGI:1924261]	1.73471e-07	4.85718e-05	2.05407
GO:0007049	cell cycle	ENSMUSG00000036202	Rif1	replication timing regulatory factor 1 [Source:MGI Symbol;Acc:MGI:1098622]	1.73471e-07	4.85718e-05	2.05407
GO:0007049	cell cycle	ENSMUSG00000004864	Mapk13	mitogen-activated protein kinase 13 [Source:MGI Symbol;Acc:MGI:1346864]	1.73471e-07	4.85718e-05	2.05407
GO:0007049	cell cycle	ENSMUSG00000046691	Chtf8	CTF8, chromosome transmission fidelity factor 8 [Source:MGI Symbol;Acc:MGI:2443370]	1.73471e-07	4.85718e-05	2.05407
GO:0007049	cell cycle	ENSMUSG00000017421	Zfp207	zinc finger protein 207 [Source:MGI Symbol;Acc:MGI:1340045]	1.73471e-07	4.85718e-05	2.05407
GO:0007049	cell cycle	ENSMUSG00000033364	Usp37	ubiquitin specific peptidase 37 [Source:MGI Symbol;Acc:MGI:2442483]	1.73471e-07	4.85718e-05	2.05407
GO:0007049	cell cycle	ENSMUSG00000029385	Ccng2	cyclin G2 [Source:MGI Symbol;Acc:MGI:1095734]	1.73471e-07	4.85718e-05	2.05407
GO:0007049	cell cycle	ENSMUSG00000002870	Mcm2	minichromosome maintenance complex component 2 [Source:MGI Symbol;Acc:MGI:105380]	1.73471e-07	4.85718e-05	2.05407
GO:0007049	cell cycle	ENSMUSG00000040385	Ppp1ca	protein phosphatase 1 catalytic subunit alpha [Source:MGI Symbol;Acc:MGI:103016]	1.73471e-07	4.85718e-05	2.05407
GO:0007049	cell cycle	ENSMUSG00000026349	Ccnt2	cyclin T2 [Source:MGI Symbol;Acc:MGI:1920199]	1.73471e-07	4.85718e-05	2.05407
GO:0007049	cell cycle	ENSMUSG00000028059	Arhgef2	rho/rac guanine nucleotide exchange factor (GEF) 2 [Source:MGI Symbol;Acc:MGI:103264]	1.73471e-07	4.85718e-05	2.05407
GO:0007049	cell cycle	ENSMUSG00000036672	Cenpt	centromere protein T [Source:MGI Symbol;Acc:MGI:2443939]	1.73471e-07	4.85718e-05	2.05407
GO:0007049	cell cycle	ENSMUSG00000000743	Chmp1a	charged multivesicular body protein 1A [Source:MGI Symbol;Acc:MGI:1920159]	1.73471e-07	4.85718e-05	2.05407
GO:0007049	cell cycle	ENSMUSG00000015120	Ube2i	ubiquitin-conjugating enzyme E2I [Source:MGI Symbol;Acc:MGI:107365]	1.73471e-07	4.85718e-05	2.05407
GO:0007049	cell cycle	ENSMUSG00000025812	Pard3	par-3 family cell polarity regulator [Source:MGI Symbol;Acc:MGI:2135608]	1.73471e-07	4.85718e-05	2.05407
GO:0007049	cell cycle	ENSMUSG00000028693	Nasp	nuclear autoantigenic sperm protein (histone-binding) [Source:MGI Symbol;Acc:MGI:1355328]	1.73471e-07	4.85718e-05	2.05407
GO:0007049	cell cycle	ENSMUSG00000062248	Cks2	CDC28 protein kinase regulatory subunit 2 [Source:MGI Symbol;Acc:MGI:1913447]	1.73471e-07	4.85718e-05	2.05407
GO:0007049	cell cycle	ENSMUSG00000020745	Pafah1b1	platelet-activating factor acetylhydrolase, isoform 1b, subunit 1 [Source:MGI Symbol;Acc:MGI:109520]	1.73471e-07	4.85718e-05	2.05407
GO:0007049	cell cycle	ENSMUSG00000040945	Rcc2	regulator of chromosome condensation 2 [Source:MGI Symbol;Acc:MGI:1919784]	1.73471e-07	4.85718e-05	2.05407
GO:0007049	cell cycle	ENSMUSG00000028851	Nudc	nudC nuclear distribution protein [Source:MGI Symbol;Acc:MGI:106014]	1.73471e-07	4.85718e-05	2.05407
GO:0007049	cell cycle	ENSMUSG00000060860	Ube2s	ubiquitin-conjugating enzyme E2S [Source:MGI Symbol;Acc:MGI:1925141]	1.73471e-07	4.85718e-05	2.05407
GO:0007049	cell cycle	ENSMUSG00000026276	Septin2	septin 2 [Source:MGI Symbol;Acc:MGI:97298]	1.73471e-07	4.85718e-05	2.05407
GO:0007049	cell cycle	ENSMUSG00000039630	Hnrnpu	heterogeneous nuclear ribonucleoprotein U [Source:MGI Symbol;Acc:MGI:1858195]	1.73471e-07	4.85718e-05	2.05407
GO:0007049	cell cycle	ENSMUSG00000029004	Kmt2e	lysine (K)-specific methyltransferase 2E [Source:MGI Symbol;Acc:MGI:1924825]	1.73471e-07	4.85718e-05	2.05407
GO:0007049	cell cycle	ENSMUSG00000033751	Gadd45gip1	growth arrest and DNA-damage-inducible, gamma interacting protein 1 [Source:MGI Symbol;Acc:MGI:1914947]	1.73471e-07	4.85718e-05	2.05407
GO:0007049	cell cycle	ENSMUSG00000028312	Smc2	structural maintenance of chromosomes 2 [Source:MGI Symbol;Acc:MGI:106067]	1.73471e-07	4.85718e-05	2.05407
GO:0007049	cell cycle	ENSMUSG00000001228	Uhrf1	ubiquitin-like, containing PHD and RING finger domains, 1 [Source:MGI Symbol;Acc:MGI:1338889]	1.73471e-07	4.85718e-05	2.05407
GO:0007049	cell cycle	ENSMUSG00000059552	Trp53	transformation related protein 53 [Source:MGI Symbol;Acc:MGI:98834]	1.73471e-07	4.85718e-05	2.05407
GO:0007049	cell cycle	ENSMUSG00000029554	Mad1l1	MAD1 mitotic arrest deficient 1-like 1 [Source:MGI Symbol;Acc:MGI:1341857]	1.73471e-07	4.85718e-05	2.05407
GO:0007049	cell cycle	ENSMUSG00000041133	Smc1a	structural maintenance of chromosomes 1A [Source:MGI Symbol;Acc:MGI:1344345]	1.73471e-07	4.85718e-05	2.05407
GO:0006418	tRNA aminoacylation for protein translation	ENSMUSG00000021266	Wars	tryptophanyl-tRNA synthetase [Source:MGI Symbol;Acc:MGI:104630]	2.09455e-07	5.376e-05	6.96496
GO:0006418	tRNA aminoacylation for protein translation	ENSMUSG00000070699	Sars2	seryl-aminoacyl-tRNA synthetase 2 [Source:MGI Symbol;Acc:MGI:1919234]	2.09455e-07	5.376e-05	6.96496
GO:0006418	tRNA aminoacylation for protein translation	ENSMUSG00000024493	Lars	leucyl-tRNA synthetase [Source:MGI Symbol;Acc:MGI:1913808]	2.09455e-07	5.376e-05	6.96496
GO:0006418	tRNA aminoacylation for protein translation	ENSMUSG00000024587	Nars	asparaginyl-tRNA synthetase [Source:MGI Symbol;Acc:MGI:1917473]	2.09455e-07	5.376e-05	6.96496
GO:0006418	tRNA aminoacylation for protein translation	ENSMUSG00000037851	Iars	isoleucine-tRNA synthetase [Source:MGI Symbol;Acc:MGI:2145219]	2.09455e-07	5.376e-05	6.96496
GO:0006418	tRNA aminoacylation for protein translation	ENSMUSG00000026615	Eprs	glutamyl-prolyl-tRNA synthetase [Source:MGI Symbol;Acc:MGI:97838]	2.09455e-07	5.376e-05	6.96496
GO:0006418	tRNA aminoacylation for protein translation	ENSMUSG00000040354	Mars1	methionine-tRNA synthetase 1 [Source:MGI Symbol;Acc:MGI:1345633]	2.09455e-07	5.376e-05	6.96496
GO:0006418	tRNA aminoacylation for protein translation	ENSMUSG00000007029	Vars	valyl-tRNA synthetase [Source:MGI Symbol;Acc:MGI:90675]	2.09455e-07	5.376e-05	6.96496
GO:0006418	tRNA aminoacylation for protein translation	ENSMUSG00000028811	Yars	tyrosyl-tRNA synthetase [Source:MGI Symbol;Acc:MGI:2147627]	2.09455e-07	5.376e-05	6.96496
GO:0006418	tRNA aminoacylation for protein translation	ENSMUSG00000028107	Tars2	threonyl-tRNA synthetase 2, mitochondrial (putative) [Source:MGI Symbol;Acc:MGI:1919057]	2.09455e-07	5.376e-05	6.96496
GO:0006418	tRNA aminoacylation for protein translation	ENSMUSG00000010755	Cars	cysteinyl-tRNA synthetase [Source:MGI Symbol;Acc:MGI:1351477]	2.09455e-07	5.376e-05	6.96496
GO:0019827	stem cell population maintenance	ENSMUSG00000050966	Lin28a	lin-28 homolog A (C. elegans) [Source:MGI Symbol;Acc:MGI:1890546]	3.1229e-07	7.39888e-05	4.8219
GO:0019827	stem cell population maintenance	ENSMUSG00000017210	Med24	mediator complex subunit 24 [Source:MGI Symbol;Acc:MGI:1344385]	3.1229e-07	7.39888e-05	4.8219
GO:0019827	stem cell population maintenance	ENSMUSG00000024974	Smc3	structural maintenance of chromosomes 3 [Source:MGI Symbol;Acc:MGI:1339795]	3.1229e-07	7.39888e-05	4.8219
GO:0019827	stem cell population maintenance	ENSMUSG00000031565	Fgfr1	fibroblast growth factor receptor 1 [Source:MGI Symbol;Acc:MGI:95522]	3.1229e-07	7.39888e-05	4.8219
GO:0019827	stem cell population maintenance	ENSMUSG00000036202	Rif1	replication timing regulatory factor 1 [Source:MGI Symbol;Acc:MGI:1098622]	3.1229e-07	7.39888e-05	4.8219
GO:0019827	stem cell population maintenance	ENSMUSG00000028640	Tfap2c	transcription factor AP-2, gamma [Source:MGI Symbol;Acc:MGI:106032]	3.1229e-07	7.39888e-05	4.8219
GO:0019827	stem cell population maintenance	ENSMUSG00000005609	Ctr9	CTR9 homolog, Paf1/RNA polymerase II complex component [Source:MGI Symbol;Acc:MGI:109345]	3.1229e-07	7.39888e-05	4.8219
GO:0019827	stem cell population maintenance	ENSMUSG00000034394	Lif	leukemia inhibitory factor [Source:MGI Symbol;Acc:MGI:96787]	3.1229e-07	7.39888e-05	4.8219
GO:0019827	stem cell population maintenance	ENSMUSG00000007880	Arid1a	AT rich interactive domain 1A (SWI-like) [Source:MGI Symbol;Acc:MGI:1935147]	3.1229e-07	7.39888e-05	4.8219
GO:0019827	stem cell population maintenance	ENSMUSG00000018604	Tbx3	T-box 3 [Source:MGI Symbol;Acc:MGI:98495]	3.1229e-07	7.39888e-05	4.8219
GO:0019827	stem cell population maintenance	ENSMUSG00000012396	Nanog	Nanog homeobox [Source:MGI Symbol;Acc:MGI:1919200]	3.1229e-07	7.39888e-05	4.8219
GO:0019827	stem cell population maintenance	ENSMUSG00000029267	Mtf2	metal response element binding transcription factor 2 [Source:MGI Symbol;Acc:MGI:105050]	3.1229e-07	7.39888e-05	4.8219
GO:0019827	stem cell population maintenance	ENSMUSG00000042308	Setd1a	SET domain containing 1A [Source:MGI Symbol;Acc:MGI:2446244]	3.1229e-07	7.39888e-05	4.8219
GO:0019827	stem cell population maintenance	ENSMUSG00000024406	Pou5f1	POU domain, class 5, transcription factor 1 [Source:MGI Symbol;Acc:MGI:101893]	3.1229e-07	7.39888e-05	4.8219
GO:0019827	stem cell population maintenance	ENSMUSG00000041133	Smc1a	structural maintenance of chromosomes 1A [Source:MGI Symbol;Acc:MGI:1344345]	3.1229e-07	7.39888e-05	4.8219
GO:0002183	cytoplasmic translational initiation	ENSMUSG00000022336	Eif3e	eukaryotic translation initiation factor 3, subunit E [Source:MGI Symbol;Acc:MGI:99257]	4.42384e-07	9.20385e-05	9.83289
GO:0002183	cytoplasmic translational initiation	ENSMUSG00000028683	Eif2b3	eukaryotic translation initiation factor 2B, subunit 3 [Source:MGI Symbol;Acc:MGI:1313286]	4.42384e-07	9.20385e-05	9.83289
GO:0002183	cytoplasmic translational initiation	ENSMUSG00000053565	Eif3k	eukaryotic translation initiation factor 3, subunit K [Source:MGI Symbol;Acc:MGI:1921080]	4.42384e-07	9.20385e-05	9.83289
GO:0002183	cytoplasmic translational initiation	ENSMUSG00000059796	Eif4a1	eukaryotic translation initiation factor 4A1 [Source:MGI Symbol;Acc:MGI:95303]	4.42384e-07	9.20385e-05	9.83289
GO:0002183	cytoplasmic translational initiation	ENSMUSG00000016554	Eif3d	eukaryotic translation initiation factor 3, subunit D [Source:MGI Symbol;Acc:MGI:1933181]	4.42384e-07	9.20385e-05	9.83289
GO:0002183	cytoplasmic translational initiation	ENSMUSG00000022884	Eif4a2	eukaryotic translation initiation factor 4A2 [Source:MGI Symbol;Acc:MGI:106906]	4.42384e-07	9.20385e-05	9.83289
GO:0002183	cytoplasmic translational initiation	ENSMUSG00000027170	Eif3m	eukaryotic translation initiation factor 3, subunit M [Source:MGI Symbol;Acc:MGI:1351744]	4.42384e-07	9.20385e-05	9.83289
GO:0002183	cytoplasmic translational initiation	ENSMUSG00000030738	Eif3c	eukaryotic translation initiation factor 3, subunit C [Source:MGI Symbol;Acc:MGI:1926966]	4.42384e-07	9.20385e-05	9.83289
GO:0006366	transcription by RNA polymerase II	ENSMUSG00000031783	Polr2c	polymerase (RNA) II (DNA directed) polypeptide C [Source:MGI Symbol;Acc:MGI:109299]	4.4824e-07	9.20385e-05	3.40509
GO:0006366	transcription by RNA polymerase II	ENSMUSG00000060261	Gtf2i	general transcription factor II I [Source:MGI Symbol;Acc:MGI:1202722]	4.4824e-07	9.20385e-05	3.40509
GO:0006366	transcription by RNA polymerase II	ENSMUSG00000003680	Taf6l	TATA-box binding protein associated factor 6 like [Source:MGI Symbol;Acc:MGI:2444957]	4.4824e-07	9.20385e-05	3.40509
GO:0006366	transcription by RNA polymerase II	ENSMUSG00000017210	Med24	mediator complex subunit 24 [Source:MGI Symbol;Acc:MGI:1344385]	4.4824e-07	9.20385e-05	3.40509
GO:0006366	transcription by RNA polymerase II	ENSMUSG00000004667	Polr2e	polymerase (RNA) II (DNA directed) polypeptide E [Source:MGI Symbol;Acc:MGI:1913670]	4.4824e-07	9.20385e-05	3.40509
GO:0006366	transcription by RNA polymerase II	ENSMUSG00000071662	Polr2g	polymerase (RNA) II (DNA directed) polypeptide G [Source:MGI Symbol;Acc:MGI:1914960]	4.4824e-07	9.20385e-05	3.40509
GO:0006366	transcription by RNA polymerase II	ENSMUSG00000024258	Polr2d	polymerase (RNA) II (DNA directed) polypeptide D [Source:MGI Symbol;Acc:MGI:1916491]	4.4824e-07	9.20385e-05	3.40509
GO:0006366	transcription by RNA polymerase II	ENSMUSG00000020962	Gtf2a1	general transcription factor II A, 1 [Source:MGI Symbol;Acc:MGI:1933277]	4.4824e-07	9.20385e-05	3.40509
GO:0006366	transcription by RNA polymerase II	ENSMUSG00000004328	Hif3a	hypoxia inducible factor 3, alpha subunit [Source:MGI Symbol;Acc:MGI:1859778]	4.4824e-07	9.20385e-05	3.40509
GO:0006366	transcription by RNA polymerase II	ENSMUSG00000001524	Gtf2h4	general transcription factor II H, polypeptide 4 [Source:MGI Symbol;Acc:MGI:1338799]	4.4824e-07	9.20385e-05	3.40509
GO:0006366	transcription by RNA polymerase II	ENSMUSG00000043962	Thrap3	thyroid hormone receptor associated protein 3 [Source:MGI Symbol;Acc:MGI:2442637]	4.4824e-07	9.20385e-05	3.40509
GO:0006366	transcription by RNA polymerase II	ENSMUSG00000006599	Gtf2h1	general transcription factor II H, polypeptide 1 [Source:MGI Symbol;Acc:MGI:1277216]	4.4824e-07	9.20385e-05	3.40509
GO:0006366	transcription by RNA polymerase II	ENSMUSG00000003847	Nfat5	nuclear factor of activated T cells 5 [Source:MGI Symbol;Acc:MGI:1859333]	4.4824e-07	9.20385e-05	3.40509
GO:0006366	transcription by RNA polymerase II	ENSMUSG00000025223	Ldb1	LIM domain binding 1 [Source:MGI Symbol;Acc:MGI:894762]	4.4824e-07	9.20385e-05	3.40509
GO:0006366	transcription by RNA polymerase II	ENSMUSG00000058886	Deaf1	DEAF1, transcription factor [Source:MGI Symbol;Acc:MGI:1858496]	4.4824e-07	9.20385e-05	3.40509
GO:0006366	transcription by RNA polymerase II	ENSMUSG00000036980	Taf6	TATA-box binding protein associated factor 6 [Source:MGI Symbol;Acc:MGI:109129]	4.4824e-07	9.20385e-05	3.40509
GO:0006366	transcription by RNA polymerase II	ENSMUSG00000067148	Polr1c	polymerase (RNA) I polypeptide C [Source:MGI Symbol;Acc:MGI:103288]	4.4824e-07	9.20385e-05	3.40509
GO:0006366	transcription by RNA polymerase II	ENSMUSG00000078941	Ak6	adenylate kinase 6 [Source:MGI Symbol;Acc:MGI:5510732]	4.4824e-07	9.20385e-05	3.40509
GO:0006366	transcription by RNA polymerase II	ENSMUSG00000038406	Scaf1	SR-related CTD-associated factor 1 [Source:MGI Symbol;Acc:MGI:2141980]	4.4824e-07	9.20385e-05	3.40509
GO:0006366	transcription by RNA polymerase II	ENSMUSG00000058756	Thra	thyroid hormone receptor alpha [Source:MGI Symbol;Acc:MGI:98742]	4.4824e-07	9.20385e-05	3.40509
GO:0006366	transcription by RNA polymerase II	ENSMUSG00000024406	Pou5f1	POU domain, class 5, transcription factor 1 [Source:MGI Symbol;Acc:MGI:101893]	4.4824e-07	9.20385e-05	3.40509
GO:0006366	transcription by RNA polymerase II	ENSMUSG00000005198	Polr2a	polymerase (RNA) II (DNA directed) polypeptide A [Source:MGI Symbol;Acc:MGI:98086]	4.4824e-07	9.20385e-05	3.40509
GO:0050821	protein stabilization	ENSMUSG00000021149	Gtpbp4	GTP binding protein 4 [Source:MGI Symbol;Acc:MGI:1916487]	7.08406e-07	0.000136368	3.03705
GO:0050821	protein stabilization	ENSMUSG00000025980	Hspd1	heat shock protein 1 (chaperonin) [Source:MGI Symbol;Acc:MGI:96242]	7.08406e-07	0.000136368	3.03705
GO:0050821	protein stabilization	ENSMUSG00000023944	Hsp90ab1	heat shock protein 90 alpha (cytosolic), class B member 1 [Source:MGI Symbol;Acc:MGI:96247]	7.08406e-07	0.000136368	3.03705
GO:0050821	protein stabilization	ENSMUSG00000057230	Aak1	AP2 associated kinase 1 [Source:MGI Symbol;Acc:MGI:1098687]	7.08406e-07	0.000136368	3.03705
GO:0050821	protein stabilization	ENSMUSG00000048450	Msx1	msh homeobox 1 [Source:MGI Symbol;Acc:MGI:97168]	7.08406e-07	0.000136368	3.03705
GO:0050821	protein stabilization	ENSMUSG00000018293	Pfn1	profilin 1 [Source:MGI Symbol;Acc:MGI:97549]	7.08406e-07	0.000136368	3.03705
GO:0050821	protein stabilization	ENSMUSG00000041161	Otud3	OTU domain containing 3 [Source:MGI Symbol;Acc:MGI:1920412]	7.08406e-07	0.000136368	3.03705
GO:0050821	protein stabilization	ENSMUSG00000034024	Cct2	chaperonin containing Tcp1, subunit 2 (beta) [Source:MGI Symbol;Acc:MGI:107186]	7.08406e-07	0.000136368	3.03705
GO:0050821	protein stabilization	ENSMUSG00000031386	Hcfc1	host cell factor C1 [Source:MGI Symbol;Acc:MGI:105942]	7.08406e-07	0.000136368	3.03705
GO:0050821	protein stabilization	ENSMUSG00000018209	Stk4	serine/threonine kinase 4 [Source:MGI Symbol;Acc:MGI:1929004]	7.08406e-07	0.000136368	3.03705
GO:0050821	protein stabilization	ENSMUSG00000058773	H1f5	H1.5 linker histone, cluster member [Source:MGI Symbol;Acc:MGI:1861461]	7.08406e-07	0.000136368	3.03705
GO:0050821	protein stabilization	ENSMUSG00000024050	Wiz	widely-interspaced zinc finger motifs [Source:MGI Symbol;Acc:MGI:1332638]	7.08406e-07	0.000136368	3.03705
GO:0050821	protein stabilization	ENSMUSG00000017421	Zfp207	zinc finger protein 207 [Source:MGI Symbol;Acc:MGI:1340045]	7.08406e-07	0.000136368	3.03705
GO:0050821	protein stabilization	ENSMUSG00000061477	Rps7	ribosomal protein S7 [Source:MGI Symbol;Acc:MGI:1333818]	7.08406e-07	0.000136368	3.03705
GO:0050821	protein stabilization	ENSMUSG00000041329	Atp1b2	ATPase, Na+/K+ transporting, beta 2 polypeptide [Source:MGI Symbol;Acc:MGI:88109]	7.08406e-07	0.000136368	3.03705
GO:0050821	protein stabilization	ENSMUSG00000057666	Gapdh	glyceraldehyde-3-phosphate dehydrogenase [Source:MGI Symbol;Acc:MGI:95640]	7.08406e-07	0.000136368	3.03705
GO:0050821	protein stabilization	ENSMUSG00000007739	Cct4	chaperonin containing Tcp1, subunit 4 (delta) [Source:MGI Symbol;Acc:MGI:104689]	7.08406e-07	0.000136368	3.03705
GO:0050821	protein stabilization	ENSMUSG00000006676	Usp19	ubiquitin specific peptidase 19 [Source:MGI Symbol;Acc:MGI:1918722]	7.08406e-07	0.000136368	3.03705
GO:0050821	protein stabilization	ENSMUSG00000022710	Usp7	ubiquitin specific peptidase 7 [Source:MGI Symbol;Acc:MGI:2182061]	7.08406e-07	0.000136368	3.03705
GO:0050821	protein stabilization	ENSMUSG00000078941	Ak6	adenylate kinase 6 [Source:MGI Symbol;Acc:MGI:5510732]	7.08406e-07	0.000136368	3.03705
GO:0050821	protein stabilization	ENSMUSG00000071072	Ptges3	prostaglandin E synthase 3 [Source:MGI Symbol;Acc:MGI:1929282]	7.08406e-07	0.000136368	3.03705
GO:0050821	protein stabilization	ENSMUSG00000071415	Rpl23	ribosomal protein L23 [Source:MGI Symbol;Acc:MGI:1929455]	7.08406e-07	0.000136368	3.03705
GO:0050821	protein stabilization	ENSMUSG00000058558	Rpl5	ribosomal protein L5 [Source:MGI Symbol;Acc:MGI:102854]	7.08406e-07	0.000136368	3.03705
GO:0050821	protein stabilization	ENSMUSG00000057113	Npm1	nucleophosmin 1 [Source:MGI Symbol;Acc:MGI:106184]	7.08406e-07	0.000136368	3.03705
GO:0050821	protein stabilization	ENSMUSG00000059552	Trp53	transformation related protein 53 [Source:MGI Symbol;Acc:MGI:98834]	7.08406e-07	0.000136368	3.03705
GO:0045727	positive regulation of translation	ENSMUSG00000050966	Lin28a	lin-28 homolog A (C. elegans) [Source:MGI Symbol;Acc:MGI:1890546]	8.46661e-07	0.000153395	4.23188
GO:0045727	positive regulation of translation	ENSMUSG00000022336	Eif3e	eukaryotic translation initiation factor 3, subunit E [Source:MGI Symbol;Acc:MGI:99257]	8.46661e-07	0.000153395	4.23188
GO:0045727	positive regulation of translation	ENSMUSG00000010592	Dazl	deleted in azoospermia-like [Source:MGI Symbol;Acc:MGI:1342328]	8.46661e-07	0.000153395	4.23188
GO:0045727	positive regulation of translation	ENSMUSG00000015165	Hnrnpl	heterogeneous nuclear ribonucleoprotein L [Source:MGI Symbol;Acc:MGI:104816]	8.46661e-07	0.000153395	4.23188
GO:0045727	positive regulation of translation	ENSMUSG00000026483	Fam129a	family with sequence similarity 129, member A [Source:MGI Symbol;Acc:MGI:2137237]	8.46661e-07	0.000153395	4.23188
GO:0045727	positive regulation of translation	ENSMUSG00000016554	Eif3d	eukaryotic translation initiation factor 3, subunit D [Source:MGI Symbol;Acc:MGI:1933181]	8.46661e-07	0.000153395	4.23188
GO:0045727	positive regulation of translation	ENSMUSG00000040028	Elavl1	ELAV (embryonic lethal, abnormal vision)-like 1 (Hu antigen R) [Source:MGI Symbol;Acc:MGI:1100851]	8.46661e-07	0.000153395	4.23188
GO:0045727	positive regulation of translation	ENSMUSG00000025580	Eif4a3	eukaryotic translation initiation factor 4A3 [Source:MGI Symbol;Acc:MGI:1923731]	8.46661e-07	0.000153395	4.23188
GO:0045727	positive regulation of translation	ENSMUSG00000031320	Rps4x	ribosomal protein S4, X-linked [Source:MGI Symbol;Acc:MGI:98158]	8.46661e-07	0.000153395	4.23188
GO:0045727	positive regulation of translation	ENSMUSG00000030738	Eif3c	eukaryotic translation initiation factor 3, subunit C [Source:MGI Symbol;Acc:MGI:1926966]	8.46661e-07	0.000153395	4.23188
GO:0045727	positive regulation of translation	ENSMUSG00000031167	Rbm3	RNA binding motif (RNP1, RRM) protein 3 [Source:MGI Symbol;Acc:MGI:1099460]	8.46661e-07	0.000153395	4.23188
GO:0045727	positive regulation of translation	ENSMUSG00000034994	Eef2	eukaryotic translation elongation factor 2 [Source:MGI Symbol;Acc:MGI:95288]	8.46661e-07	0.000153395	4.23188
GO:0045727	positive regulation of translation	ENSMUSG00000058558	Rpl5	ribosomal protein L5 [Source:MGI Symbol;Acc:MGI:102854]	8.46661e-07	0.000153395	4.23188
GO:0045727	positive regulation of translation	ENSMUSG00000000787	Ddx3x	DEAD/H (Asp-Glu-Ala-Asp/His) box polypeptide 3, X-linked [Source:MGI Symbol;Acc:MGI:103064]	8.46661e-07	0.000153395	4.23188
GO:0045727	positive regulation of translation	ENSMUSG00000057113	Npm1	nucleophosmin 1 [Source:MGI Symbol;Acc:MGI:106184]	8.46661e-07	0.000153395	4.23188
GO:0045727	positive regulation of translation	ENSMUSG00000028081	Rps3a1	ribosomal protein S3A1 [Source:MGI Symbol;Acc:MGI:1202063]	8.46661e-07	0.000153395	4.23188
GO:0017148	negative regulation of translation	ENSMUSG00000074129	Rpl13a	ribosomal protein L13A [Source:MGI Symbol;Acc:MGI:1351455]	1.43183e-06	0.000245003	4.07705
GO:0017148	negative regulation of translation	ENSMUSG00000030744	Rps3	ribosomal protein S3 [Source:MGI Symbol;Acc:MGI:1350917]	1.43183e-06	0.000245003	4.07705
GO:0017148	negative regulation of translation	ENSMUSG00000050966	Lin28a	lin-28 homolog A (C. elegans) [Source:MGI Symbol;Acc:MGI:1890546]	1.43183e-06	0.000245003	4.07705
GO:0017148	negative regulation of translation	ENSMUSG00000026925	Inpp5e	inositol polyphosphate-5-phosphatase E [Source:MGI Symbol;Acc:MGI:1927753]	1.43183e-06	0.000245003	4.07705
GO:0017148	negative regulation of translation	ENSMUSG00000031490	Eif4ebp1	eukaryotic translation initiation factor 4E binding protein 1 [Source:MGI Symbol;Acc:MGI:103267]	1.43183e-06	0.000245003	4.07705
GO:0017148	negative regulation of translation	ENSMUSG00000035632	Cnot3	CCR4-NOT transcription complex, subunit 3 [Source:MGI Symbol;Acc:MGI:2385261]	1.43183e-06	0.000245003	4.07705
GO:0017148	negative regulation of translation	ENSMUSG00000032178	Ilf3	interleukin enhancer binding factor 3 [Source:MGI Symbol;Acc:MGI:1339973]	1.43183e-06	0.000245003	4.07705
GO:0017148	negative regulation of translation	ENSMUSG00000020515	Cnot8	CCR4-NOT transcription complex, subunit 8 [Source:MGI Symbol;Acc:MGI:1916375]	1.43183e-06	0.000245003	4.07705
GO:0017148	negative regulation of translation	ENSMUSG00000025580	Eif4a3	eukaryotic translation initiation factor 4A3 [Source:MGI Symbol;Acc:MGI:1923731]	1.43183e-06	0.000245003	4.07705
GO:0017148	negative regulation of translation	ENSMUSG00000079259	Trim71	tripartite motif-containing 71 [Source:MGI Symbol;Acc:MGI:2685973]	1.43183e-06	0.000245003	4.07705
GO:0017148	negative regulation of translation	ENSMUSG00000026615	Eprs	glutamyl-prolyl-tRNA synthetase [Source:MGI Symbol;Acc:MGI:97838]	1.43183e-06	0.000245003	4.07705
GO:0017148	negative regulation of translation	ENSMUSG00000057666	Gapdh	glyceraldehyde-3-phosphate dehydrogenase [Source:MGI Symbol;Acc:MGI:95640]	1.43183e-06	0.000245003	4.07705
GO:0017148	negative regulation of translation	ENSMUSG00000028639	Ybx1	Y box protein 1 [Source:MGI Symbol;Acc:MGI:99146]	1.43183e-06	0.000245003	4.07705
GO:0017148	negative regulation of translation	ENSMUSG00000048000	Gigyf2	GRB10 interacting GYF protein 2 [Source:MGI Symbol;Acc:MGI:2138584]	1.43183e-06	0.000245003	4.07705
GO:0017148	negative regulation of translation	ENSMUSG00000000787	Ddx3x	DEAD/H (Asp-Glu-Ala-Asp/His) box polypeptide 3, X-linked [Source:MGI Symbol;Acc:MGI:103064]	1.43183e-06	0.000245003	4.07705
GO:0017148	negative regulation of translation	ENSMUSG00000020534	Shmt1	serine hydroxymethyltransferase 1 (soluble) [Source:MGI Symbol;Acc:MGI:98299]	1.43183e-06	0.000245003	4.07705
GO:0001731	formation of translation preinitiation complex	ENSMUSG00000042814	Mcts2	malignant T cell amplified sequence 2 [Source:MGI Symbol;Acc:MGI:1913655]	2.10679e-06	0.000341521	12.5369
GO:0001731	formation of translation preinitiation complex	ENSMUSG00000021282	Eif5	eukaryotic translation initiation factor 5 [Source:MGI Symbol;Acc:MGI:95309]	2.10679e-06	0.000341521	12.5369
GO:0001731	formation of translation preinitiation complex	ENSMUSG00000074656	Eif2s2	eukaryotic translation initiation factor 2, subunit 2 (beta) [Source:MGI Symbol;Acc:MGI:1914454]	2.10679e-06	0.000341521	12.5369
GO:0001731	formation of translation preinitiation complex	ENSMUSG00000069049	Eif2s3y	eukaryotic translation initiation factor 2, subunit 3, structural gene Y-linked [Source:MGI Symbol;Acc:MGI:1349430]	2.10679e-06	0.000341521	12.5369
GO:0001731	formation of translation preinitiation complex	ENSMUSG00000035150	Eif2s3x	eukaryotic translation initiation factor 2, subunit 3, structural gene X-linked [Source:MGI Symbol;Acc:MGI:1349431]	2.10679e-06	0.000341521	12.5369
GO:0001731	formation of translation preinitiation complex	ENSMUSG00000023106	Denr	density-regulated protein [Source:MGI Symbol;Acc:MGI:1915434]	2.10679e-06	0.000341521	12.5369
GO:0000122	negative regulation of transcription by RNA polymerase II	ENSMUSG00000037791	Phf12	PHD finger protein 12 [Source:MGI Symbol;Acc:MGI:1924057]	2.81341e-06	0.000433265	1.74934
GO:0000122	negative regulation of transcription by RNA polymerase II	ENSMUSG00000020719	Ddx5	DEAD (Asp-Glu-Ala-Asp) box polypeptide 5 [Source:MGI Symbol;Acc:MGI:105037]	2.81341e-06	0.000433265	1.74934
GO:0000122	negative regulation of transcription by RNA polymerase II	ENSMUSG00000063524	Eno1	enolase 1, alpha non-neuron [Source:MGI Symbol;Acc:MGI:95393]	2.81341e-06	0.000433265	1.74934
GO:0000122	negative regulation of transcription by RNA polymerase II	ENSMUSG00000036181	H1f2	H1.2 linker histone, cluster member [Source:MGI Symbol;Acc:MGI:1931526]	2.81341e-06	0.000433265	1.74934
GO:0000122	negative regulation of transcription by RNA polymerase II	ENSMUSG00000001472	Tcf25	transcription factor 25 (basic helix-loop-helix) [Source:MGI Symbol;Acc:MGI:1914105]	2.81341e-06	0.000433265	1.74934
GO:0000122	negative regulation of transcription by RNA polymerase II	ENSMUSG00000024985	Tcf7l2	transcription factor 7 like 2, T cell specific, HMG box [Source:MGI Symbol;Acc:MGI:1202879]	2.81341e-06	0.000433265	1.74934
GO:0000122	negative regulation of transcription by RNA polymerase II	ENSMUSG00000027342	Pcna	proliferating cell nuclear antigen [Source:MGI Symbol;Acc:MGI:97503]	2.81341e-06	0.000433265	1.74934
GO:0000122	negative regulation of transcription by RNA polymerase II	ENSMUSG00000052565	H1f3	H1.3 linker histone, cluster member [Source:MGI Symbol;Acc:MGI:107502]	2.81341e-06	0.000433265	1.74934
GO:0000122	negative regulation of transcription by RNA polymerase II	ENSMUSG00000038393	Txnip	thioredoxin interacting protein [Source:MGI Symbol;Acc:MGI:1889549]	2.81341e-06	0.000433265	1.74934
GO:0000122	negative regulation of transcription by RNA polymerase II	ENSMUSG00000055148	Klf2	Kruppel-like factor 2 (lung) [Source:MGI Symbol;Acc:MGI:1342772]	2.81341e-06	0.000433265	1.74934
GO:0000122	negative regulation of transcription by RNA polymerase II	ENSMUSG00000100210	H3c7	H3 clustered histone 7 [Source:MGI Symbol;Acc:MGI:2448329]	2.81341e-06	0.000433265	1.74934
GO:0000122	negative regulation of transcription by RNA polymerase II	ENSMUSG00000021466	Ptch1	patched 1 [Source:MGI Symbol;Acc:MGI:105373]	2.81341e-06	0.000433265	1.74934
GO:0000122	negative regulation of transcription by RNA polymerase II	ENSMUSG00000047407	Tgif1	TGFB-induced factor homeobox 1 [Source:MGI Symbol;Acc:MGI:1194497]	2.81341e-06	0.000433265	1.74934
GO:0000122	negative regulation of transcription by RNA polymerase II	ENSMUSG00000027968	Larp7	La ribonucleoprotein domain family, member 7 [Source:MGI Symbol;Acc:MGI:107634]	2.81341e-06	0.000433265	1.74934
GO:0000122	negative regulation of transcription by RNA polymerase II	ENSMUSG00000048450	Msx1	msh homeobox 1 [Source:MGI Symbol;Acc:MGI:97168]	2.81341e-06	0.000433265	1.74934
GO:0000122	negative regulation of transcription by RNA polymerase II	ENSMUSG00000039191	Rbpj	recombination signal binding protein for immunoglobulin kappa J region [Source:MGI Symbol;Acc:MGI:96522]	2.81341e-06	0.000433265	1.74934
GO:0000122	negative regulation of transcription by RNA polymerase II	ENSMUSG00000020290	Xpo1	exportin 1 [Source:MGI Symbol;Acc:MGI:2144013]	2.81341e-06	0.000433265	1.74934
GO:0000122	negative regulation of transcription by RNA polymerase II	ENSMUSG00000024137	E4f1	E4F transcription factor 1 [Source:MGI Symbol;Acc:MGI:109530]	2.81341e-06	0.000433265	1.74934
GO:0000122	negative regulation of transcription by RNA polymerase II	ENSMUSG00000048001	Hes5	hes family bHLH transcription factor 5 [Source:MGI Symbol;Acc:MGI:104876]	2.81341e-06	0.000433265	1.74934
GO:0000122	negative regulation of transcription by RNA polymerase II	ENSMUSG00000110195	Pde2a	phosphodiesterase 2A, cGMP-stimulated [Source:MGI Symbol;Acc:MGI:2446107]	2.81341e-06	0.000433265	1.74934
GO:0000122	negative regulation of transcription by RNA polymerase II	ENSMUSG00000078427	Sarnp	SAP domain containing ribonucleoprotein [Source:MGI Symbol;Acc:MGI:1913368]	2.81341e-06	0.000433265	1.74934
GO:0000122	negative regulation of transcription by RNA polymerase II	ENSMUSG00000004099	Dnmt1	DNA methyltransferase (cytosine-5) 1 [Source:MGI Symbol;Acc:MGI:94912]	2.81341e-06	0.000433265	1.74934
GO:0000122	negative regulation of transcription by RNA polymerase II	ENSMUSG00000036686	Cc2d1a	coiled-coil and C2 domain containing 1A [Source:MGI Symbol;Acc:MGI:2384831]	2.81341e-06	0.000433265	1.74934
GO:0000122	negative regulation of transcription by RNA polymerase II	ENSMUSG00000031386	Hcfc1	host cell factor C1 [Source:MGI Symbol;Acc:MGI:105942]	2.81341e-06	0.000433265	1.74934
GO:0000122	negative regulation of transcription by RNA polymerase II	ENSMUSG00000069273	H3c6	H3 clustered histone 6 [Source:MGI Symbol;Acc:MGI:2448326]	2.81341e-06	0.000433265	1.74934
GO:0000122	negative regulation of transcription by RNA polymerase II	ENSMUSG00000038615	Nfe2l1	nuclear factor, erythroid derived 2,-like 1 [Source:MGI Symbol;Acc:MGI:99421]	2.81341e-06	0.000433265	1.74934
GO:0000122	negative regulation of transcription by RNA polymerase II	ENSMUSG00000031565	Fgfr1	fibroblast growth factor receptor 1 [Source:MGI Symbol;Acc:MGI:95522]	2.81341e-06	0.000433265	1.74934
GO:0000122	negative regulation of transcription by RNA polymerase II	ENSMUSG00000036202	Rif1	replication timing regulatory factor 1 [Source:MGI Symbol;Acc:MGI:1098622]	2.81341e-06	0.000433265	1.74934
GO:0000122	negative regulation of transcription by RNA polymerase II	ENSMUSG00000055817	Mta3	metastasis associated 3 [Source:MGI Symbol;Acc:MGI:2151172]	2.81341e-06	0.000433265	1.74934
GO:0000122	negative regulation of transcription by RNA polymerase II	ENSMUSG00000040761	Spen	spen family transcription repressor [Source:MGI Symbol;Acc:MGI:1891706]	2.81341e-06	0.000433265	1.74934
GO:0000122	negative regulation of transcription by RNA polymerase II	ENSMUSG00000058773	H1f5	H1.5 linker histone, cluster member [Source:MGI Symbol;Acc:MGI:1861461]	2.81341e-06	0.000433265	1.74934
GO:0000122	negative regulation of transcription by RNA polymerase II	ENSMUSG00000048878	Hexim1	hexamethylene bis-acetamide inducible 1 [Source:MGI Symbol;Acc:MGI:2385923]	2.81341e-06	0.000433265	1.74934
GO:0000122	negative regulation of transcription by RNA polymerase II	ENSMUSG00000032216	Nedd4	neural precursor cell expressed, developmentally down-regulated 4 [Source:MGI Symbol;Acc:MGI:97297]	2.81341e-06	0.000433265	1.74934
GO:0000122	negative regulation of transcription by RNA polymerase II	ENSMUSG00000038518	Jarid2	jumonji, AT rich interactive domain 2 [Source:MGI Symbol;Acc:MGI:104813]	2.81341e-06	0.000433265	1.74934
GO:0000122	negative regulation of transcription by RNA polymerase II	ENSMUSG00000005566	Trim28	tripartite motif-containing 28 [Source:MGI Symbol;Acc:MGI:109274]	2.81341e-06	0.000433265	1.74934
GO:0000122	negative regulation of transcription by RNA polymerase II	ENSMUSG00000074221	Zfp568	zinc finger protein 568 [Source:MGI Symbol;Acc:MGI:2142347]	2.81341e-06	0.000433265	1.74934
GO:0000122	negative regulation of transcription by RNA polymerase II	ENSMUSG00000074403	H3c13	H3 clustered histone 13 [Source:MGI Symbol;Acc:MGI:2448351]	2.81341e-06	0.000433265	1.74934
GO:0000122	negative regulation of transcription by RNA polymerase II	ENSMUSG00000001134	Uxt	ubiquitously expressed prefoldin like chaperone [Source:MGI Symbol;Acc:MGI:1277988]	2.81341e-06	0.000433265	1.74934
GO:0000122	negative regulation of transcription by RNA polymerase II	ENSMUSG00000056537	Rlim	ring finger protein, LIM domain interacting [Source:MGI Symbol;Acc:MGI:1342291]	2.81341e-06	0.000433265	1.74934
GO:0000122	negative regulation of transcription by RNA polymerase II	ENSMUSG00000028640	Tfap2c	transcription factor AP-2, gamma [Source:MGI Symbol;Acc:MGI:106032]	2.81341e-06	0.000433265	1.74934
GO:0000122	negative regulation of transcription by RNA polymerase II	ENSMUSG00000025223	Ldb1	LIM domain binding 1 [Source:MGI Symbol;Acc:MGI:894762]	2.81341e-06	0.000433265	1.74934
GO:0000122	negative regulation of transcription by RNA polymerase II	ENSMUSG00000028423	Nfx1	nuclear transcription factor, X-box binding 1 [Source:MGI Symbol;Acc:MGI:1921414]	2.81341e-06	0.000433265	1.74934
GO:0000122	negative regulation of transcription by RNA polymerase II	ENSMUSG00000005609	Ctr9	CTR9 homolog, Paf1/RNA polymerase II complex component [Source:MGI Symbol;Acc:MGI:109345]	2.81341e-06	0.000433265	1.74934
GO:0000122	negative regulation of transcription by RNA polymerase II	ENSMUSG00000017548	Suz12	SUZ12 polycomb repressive complex 2 subunit [Source:MGI Symbol;Acc:MGI:1261758]	2.81341e-06	0.000433265	1.74934
GO:0000122	negative regulation of transcription by RNA polymerase II	ENSMUSG00000058886	Deaf1	DEAF1, transcription factor [Source:MGI Symbol;Acc:MGI:1858496]	2.81341e-06	0.000433265	1.74934
GO:0000122	negative regulation of transcription by RNA polymerase II	ENSMUSG00000003435	Supt5	suppressor of Ty 5, DSIF elongation factor subunit [Source:MGI Symbol;Acc:MGI:1202400]	2.81341e-06	0.000433265	1.74934
GO:0000122	negative regulation of transcription by RNA polymerase II	ENSMUSG00000029178	Klf3	Kruppel-like factor 3 (basic) [Source:MGI Symbol;Acc:MGI:1342773]	2.81341e-06	0.000433265	1.74934
GO:0000122	negative regulation of transcription by RNA polymerase II	ENSMUSG00000015120	Ube2i	ubiquitin-conjugating enzyme E2I [Source:MGI Symbol;Acc:MGI:107365]	2.81341e-06	0.000433265	1.74934
GO:0000122	negative regulation of transcription by RNA polymerase II	ENSMUSG00000028639	Ybx1	Y box protein 1 [Source:MGI Symbol;Acc:MGI:99146]	2.81341e-06	0.000433265	1.74934
GO:0000122	negative regulation of transcription by RNA polymerase II	ENSMUSG00000094870	Zfp131	zinc finger protein 131 [Source:MGI Symbol;Acc:MGI:1919715]	2.81341e-06	0.000433265	1.74934
GO:0000122	negative regulation of transcription by RNA polymerase II	ENSMUSG00000019947	Arid5b	AT rich interactive domain 5B (MRF1-like) [Source:MGI Symbol;Acc:MGI:2175912]	2.81341e-06	0.000433265	1.74934
GO:0000122	negative regulation of transcription by RNA polymerase II	ENSMUSG00000032715	Trib3	tribbles pseudokinase 3 [Source:MGI Symbol;Acc:MGI:1345675]	2.81341e-06	0.000433265	1.74934
GO:0000122	negative regulation of transcription by RNA polymerase II	ENSMUSG00000053411	Cbx7	chromobox 7 [Source:MGI Symbol;Acc:MGI:1196439]	2.81341e-06	0.000433265	1.74934
GO:0000122	negative regulation of transcription by RNA polymerase II	ENSMUSG00000005698	Ctcf	CCCTC-binding factor [Source:MGI Symbol;Acc:MGI:109447]	2.81341e-06	0.000433265	1.74934
GO:0000122	negative regulation of transcription by RNA polymerase II	ENSMUSG00000049600	Zbtb45	zinc finger and BTB domain containing 45 [Source:MGI Symbol;Acc:MGI:2685003]	2.81341e-06	0.000433265	1.74934
GO:0000122	negative regulation of transcription by RNA polymerase II	ENSMUSG00000018537	Pcgf2	polycomb group ring finger 2 [Source:MGI Symbol;Acc:MGI:99161]	2.81341e-06	0.000433265	1.74934
GO:0000122	negative regulation of transcription by RNA polymerase II	ENSMUSG00000007880	Arid1a	AT rich interactive domain 1A (SWI-like) [Source:MGI Symbol;Acc:MGI:1935147]	2.81341e-06	0.000433265	1.74934
GO:0000122	negative regulation of transcription by RNA polymerase II	ENSMUSG00000018604	Tbx3	T-box 3 [Source:MGI Symbol;Acc:MGI:98495]	2.81341e-06	0.000433265	1.74934
GO:0000122	negative regulation of transcription by RNA polymerase II	ENSMUSG00000004980	Hnrnpa2b1	heterogeneous nuclear ribonucleoprotein A2/B1 [Source:MGI Symbol;Acc:MGI:104819]	2.81341e-06	0.000433265	1.74934
GO:0000122	negative regulation of transcription by RNA polymerase II	ENSMUSG00000071415	Rpl23	ribosomal protein L23 [Source:MGI Symbol;Acc:MGI:1929455]	2.81341e-06	0.000433265	1.74934
GO:0000122	negative regulation of transcription by RNA polymerase II	ENSMUSG00000036036	Zfp57	zinc finger protein 57 [Source:MGI Symbol;Acc:MGI:99204]	2.81341e-06	0.000433265	1.74934
GO:0000122	negative regulation of transcription by RNA polymerase II	ENSMUSG00000039630	Hnrnpu	heterogeneous nuclear ribonucleoprotein U [Source:MGI Symbol;Acc:MGI:1858195]	2.81341e-06	0.000433265	1.74934
GO:0000122	negative regulation of transcription by RNA polymerase II	ENSMUSG00000012396	Nanog	Nanog homeobox [Source:MGI Symbol;Acc:MGI:1919200]	2.81341e-06	0.000433265	1.74934
GO:0000122	negative regulation of transcription by RNA polymerase II	ENSMUSG00000029267	Mtf2	metal response element binding transcription factor 2 [Source:MGI Symbol;Acc:MGI:105050]	2.81341e-06	0.000433265	1.74934
GO:0000122	negative regulation of transcription by RNA polymerase II	ENSMUSG00000014158	Trpv4	transient receptor potential cation channel, subfamily V, member 4 [Source:MGI Symbol;Acc:MGI:1926945]	2.81341e-06	0.000433265	1.74934
GO:0000122	negative regulation of transcription by RNA polymerase II	ENSMUSG00000058756	Thra	thyroid hormone receptor alpha [Source:MGI Symbol;Acc:MGI:98742]	2.81341e-06	0.000433265	1.74934
GO:0000122	negative regulation of transcription by RNA polymerase II	ENSMUSG00000025332	Kdm5c	lysine (K)-specific demethylase 5C [Source:MGI Symbol;Acc:MGI:99781]	2.81341e-06	0.000433265	1.74934
GO:0000122	negative regulation of transcription by RNA polymerase II	ENSMUSG00000001228	Uhrf1	ubiquitin-like, containing PHD and RING finger domains, 1 [Source:MGI Symbol;Acc:MGI:1338889]	2.81341e-06	0.000433265	1.74934
GO:0000122	negative regulation of transcription by RNA polymerase II	ENSMUSG00000059552	Trp53	transformation related protein 53 [Source:MGI Symbol;Acc:MGI:98834]	2.81341e-06	0.000433265	1.74934
GO:0000122	negative regulation of transcription by RNA polymerase II	ENSMUSG00000024406	Pou5f1	POU domain, class 5, transcription factor 1 [Source:MGI Symbol;Acc:MGI:101893]	2.81341e-06	0.000433265	1.74934
GO:0000122	negative regulation of transcription by RNA polymerase II	ENSMUSG00000053754	Chd8	chromodomain helicase DNA binding protein 8 [Source:MGI Symbol;Acc:MGI:1915022]	2.81341e-06	0.000433265	1.74934
GO:0000122	negative regulation of transcription by RNA polymerase II	ENSMUSG00000028800	Hdac1	histone deacetylase 1 [Source:MGI Symbol;Acc:MGI:108086]	2.81341e-06	0.000433265	1.74934
GO:0006334	nucleosome assembly	ENSMUSG00000031229	Atrx	ATRX, chromatin remodeler [Source:MGI Symbol;Acc:MGI:103067]	3.22017e-06	0.000472291	3.66199
GO:0006334	nucleosome assembly	ENSMUSG00000036181	H1f2	H1.2 linker histone, cluster member [Source:MGI Symbol;Acc:MGI:1931526]	3.22017e-06	0.000472291	3.66199
GO:0006334	nucleosome assembly	ENSMUSG00000069268	H2bc7	H2B clustered histone 7 [Source:MGI Symbol;Acc:MGI:2448383]	3.22017e-06	0.000472291	3.66199
GO:0006334	nucleosome assembly	ENSMUSG00000052565	H1f3	H1.3 linker histone, cluster member [Source:MGI Symbol;Acc:MGI:107502]	3.22017e-06	0.000472291	3.66199
GO:0006334	nucleosome assembly	ENSMUSG00000100210	H3c7	H3 clustered histone 7 [Source:MGI Symbol;Acc:MGI:2448329]	3.22017e-06	0.000472291	3.66199
GO:0006334	nucleosome assembly	ENSMUSG00000054766	Set	SET nuclear oncogene [Source:MGI Symbol;Acc:MGI:1860267]	3.22017e-06	0.000472291	3.66199
GO:0006334	nucleosome assembly	ENSMUSG00000069273	H3c6	H3 clustered histone 6 [Source:MGI Symbol;Acc:MGI:2448326]	3.22017e-06	0.000472291	3.66199
GO:0006334	nucleosome assembly	ENSMUSG00000067455	H4c11	H4 clustered histone 11 [Source:MGI Symbol;Acc:MGI:2448436]	3.22017e-06	0.000472291	3.66199
GO:0006334	nucleosome assembly	ENSMUSG00000058773	H1f5	H1.5 linker histone, cluster member [Source:MGI Symbol;Acc:MGI:1861461]	3.22017e-06	0.000472291	3.66199
GO:0006334	nucleosome assembly	ENSMUSG00000024335	Brd2	bromodomain containing 2 [Source:MGI Symbol;Acc:MGI:99495]	3.22017e-06	0.000472291	3.66199
GO:0006334	nucleosome assembly	ENSMUSG00000074403	H3c13	H3 clustered histone 13 [Source:MGI Symbol;Acc:MGI:2448351]	3.22017e-06	0.000472291	3.66199
GO:0006334	nucleosome assembly	ENSMUSG00000002870	Mcm2	minichromosome maintenance complex component 2 [Source:MGI Symbol;Acc:MGI:105380]	3.22017e-06	0.000472291	3.66199
GO:0006334	nucleosome assembly	ENSMUSG00000028333	Anp32b	acidic (leucine-rich) nuclear phosphoprotein 32 family, member B [Source:MGI Symbol;Acc:MGI:1914878]	3.22017e-06	0.000472291	3.66199
GO:0006334	nucleosome assembly	ENSMUSG00000114456	H2bc9	H2B clustered histone 9 [Source:MGI Symbol;Acc:MGI:2448387]	3.22017e-06	0.000472291	3.66199
GO:0006334	nucleosome assembly	ENSMUSG00000028693	Nasp	nuclear autoantigenic sperm protein (histone-binding) [Source:MGI Symbol;Acc:MGI:1355328]	3.22017e-06	0.000472291	3.66199
GO:0006334	nucleosome assembly	ENSMUSG00000057113	Npm1	nucleophosmin 1 [Source:MGI Symbol;Acc:MGI:106184]	3.22017e-06	0.000472291	3.66199
GO:0006334	nucleosome assembly	ENSMUSG00000060981	H4c8	H4 clustered histone 8 [Source:MGI Symbol;Acc:MGI:2448427]	3.22017e-06	0.000472291	3.66199
GO:0006281	DNA repair	ENSMUSG00000024906	Mus81	MUS81 structure-specific endonuclease subunit [Source:MGI Symbol;Acc:MGI:1918961]	3.37593e-06	0.00047263	2.26056
GO:0006281	DNA repair	ENSMUSG00000031229	Atrx	ATRX, chromatin remodeler [Source:MGI Symbol;Acc:MGI:103067]	3.37593e-06	0.00047263	2.26056
GO:0006281	DNA repair	ENSMUSG00000030744	Rps3	ribosomal protein S3 [Source:MGI Symbol;Acc:MGI:1350917]	3.37593e-06	0.00047263	2.26056
GO:0006281	DNA repair	ENSMUSG00000066551	Hmgb1	high mobility group box 1 [Source:MGI Symbol;Acc:MGI:96113]	3.37593e-06	0.00047263	2.26056
GO:0006281	DNA repair	ENSMUSG00000027342	Pcna	proliferating cell nuclear antigen [Source:MGI Symbol;Acc:MGI:97503]	3.37593e-06	0.00047263	2.26056
GO:0006281	DNA repair	ENSMUSG00000042558	Adprhl2	ADP-ribosylhydrolase like 2 [Source:MGI Symbol;Acc:MGI:2140364]	3.37593e-06	0.00047263	2.26056
GO:0006281	DNA repair	ENSMUSG00000059851	Kmt5c	lysine methyltransferase 5C [Source:MGI Symbol;Acc:MGI:2385262]	3.37593e-06	0.00047263	2.26056
GO:0006281	DNA repair	ENSMUSG00000058301	Upf1	UPF1 regulator of nonsense transcripts homolog (yeast) [Source:MGI Symbol;Acc:MGI:107995]	3.37593e-06	0.00047263	2.26056
GO:0006281	DNA repair	ENSMUSG00000031311	Nono	non-POU-domain-containing, octamer binding protein [Source:MGI Symbol;Acc:MGI:1855692]	3.37593e-06	0.00047263	2.26056
GO:0006281	DNA repair	ENSMUSG00000023104	Rfc2	replication factor C (activator 1) 2 [Source:MGI Symbol;Acc:MGI:1341868]	3.37593e-06	0.00047263	2.26056
GO:0006281	DNA repair	ENSMUSG00000025261	Huwe1	HECT, UBA and WWE domain containing 1 [Source:MGI Symbol;Acc:MGI:1926884]	3.37593e-06	0.00047263	2.26056
GO:0006281	DNA repair	ENSMUSG00000035354	Uvrag	UV radiation resistance associated gene [Source:MGI Symbol;Acc:MGI:1925860]	3.37593e-06	0.00047263	2.26056
GO:0006281	DNA repair	ENSMUSG00000027933	Ints3	integrator complex subunit 3 [Source:MGI Symbol;Acc:MGI:2140050]	3.37593e-06	0.00047263	2.26056
GO:0006281	DNA repair	ENSMUSG00000022314	Rad21	RAD21 cohesin complex component [Source:MGI Symbol;Acc:MGI:108016]	3.37593e-06	0.00047263	2.26056
GO:0006281	DNA repair	ENSMUSG00000024974	Smc3	structural maintenance of chromosomes 3 [Source:MGI Symbol;Acc:MGI:1339795]	3.37593e-06	0.00047263	2.26056
GO:0006281	DNA repair	ENSMUSG00000027433	Xrn2	5'-3' exoribonuclease 2 [Source:MGI Symbol;Acc:MGI:894687]	3.37593e-06	0.00047263	2.26056
GO:0006281	DNA repair	ENSMUSG00000046591	Ticrr	TOPBP1-interacting checkpoint and replication regulator [Source:MGI Symbol;Acc:MGI:1924261]	3.37593e-06	0.00047263	2.26056
GO:0006281	DNA repair	ENSMUSG00000001524	Gtf2h4	general transcription factor II H, polypeptide 4 [Source:MGI Symbol;Acc:MGI:1338799]	3.37593e-06	0.00047263	2.26056
GO:0006281	DNA repair	ENSMUSG00000021461	Fancc	Fanconi anemia, complementation group C [Source:MGI Symbol;Acc:MGI:95480]	3.37593e-06	0.00047263	2.26056
GO:0006281	DNA repair	ENSMUSG00000036202	Rif1	replication timing regulatory factor 1 [Source:MGI Symbol;Acc:MGI:1098622]	3.37593e-06	0.00047263	2.26056
GO:0006281	DNA repair	ENSMUSG00000007080	Pole	polymerase (DNA directed), epsilon [Source:MGI Symbol;Acc:MGI:1196391]	3.37593e-06	0.00047263	2.26056
GO:0006281	DNA repair	ENSMUSG00000005566	Trim28	tripartite motif-containing 28 [Source:MGI Symbol;Acc:MGI:109274]	3.37593e-06	0.00047263	2.26056
GO:0006281	DNA repair	ENSMUSG00000003868	Ruvbl2	RuvB-like protein 2 [Source:MGI Symbol;Acc:MGI:1342299]	3.37593e-06	0.00047263	2.26056
GO:0006281	DNA repair	ENSMUSG00000028426	Rad23b	RAD23 homolog B, nucleotide excision repair protein [Source:MGI Symbol;Acc:MGI:105128]	3.37593e-06	0.00047263	2.26056
GO:0006281	DNA repair	ENSMUSG00000027424	Mgme1	mitochondrial genome maintenance exonuclease 1 [Source:MGI Symbol;Acc:MGI:1921778]	3.37593e-06	0.00047263	2.26056
GO:0006281	DNA repair	ENSMUSG00000062270	Morf4l1	mortality factor 4 like 1 [Source:MGI Symbol;Acc:MGI:1096551]	3.37593e-06	0.00047263	2.26056
GO:0006281	DNA repair	ENSMUSG00000024740	Ddb1	damage specific DNA binding protein 1 [Source:MGI Symbol;Acc:MGI:1202384]	3.37593e-06	0.00047263	2.26056
GO:0006281	DNA repair	ENSMUSG00000031422	Morf4l2	mortality factor 4 like 2 [Source:MGI Symbol;Acc:MGI:1927167]	3.37593e-06	0.00047263	2.26056
GO:0006281	DNA repair	ENSMUSG00000005370	Msh6	mutS homolog 6 [Source:MGI Symbol;Acc:MGI:1343961]	3.37593e-06	0.00047263	2.26056
GO:0006281	DNA repair	ENSMUSG00000004018	Fancl	Fanconi anemia, complementation group L [Source:MGI Symbol;Acc:MGI:1914280]	3.37593e-06	0.00047263	2.26056
GO:0006281	DNA repair	ENSMUSG00000028884	Rpa2	replication protein A2 [Source:MGI Symbol;Acc:MGI:1339939]	3.37593e-06	0.00047263	2.26056
GO:0006281	DNA repair	ENSMUSG00000057113	Npm1	nucleophosmin 1 [Source:MGI Symbol;Acc:MGI:106184]	3.37593e-06	0.00047263	2.26056
GO:0006281	DNA repair	ENSMUSG00000031826	Usp10	ubiquitin specific peptidase 10 [Source:MGI Symbol;Acc:MGI:894652]	3.37593e-06	0.00047263	2.26056
GO:0006281	DNA repair	ENSMUSG00000001228	Uhrf1	ubiquitin-like, containing PHD and RING finger domains, 1 [Source:MGI Symbol;Acc:MGI:1338889]	3.37593e-06	0.00047263	2.26056
GO:0006281	DNA repair	ENSMUSG00000025159	Mms19	MMS19 cytosolic iron-sulfur assembly component [Source:MGI Symbol;Acc:MGI:1919449]	3.37593e-06	0.00047263	2.26056
GO:0006281	DNA repair	ENSMUSG00000041133	Smc1a	structural maintenance of chromosomes 1A [Source:MGI Symbol;Acc:MGI:1344345]	3.37593e-06	0.00047263	2.26056
GO:0006281	DNA repair	ENSMUSG00000020156	Pwwp3a	PWWP domain containing 3A, DNA repair factor [Source:MGI Symbol;Acc:MGI:1915364]	3.37593e-06	0.00047263	2.26056
GO:0001732	formation of cytoplasmic translation initiation complex	ENSMUSG00000021282	Eif5	eukaryotic translation initiation factor 5 [Source:MGI Symbol;Acc:MGI:95309]	4.40511e-06	0.000589902	9.14152
GO:0001732	formation of cytoplasmic translation initiation complex	ENSMUSG00000074656	Eif2s2	eukaryotic translation initiation factor 2, subunit 2 (beta) [Source:MGI Symbol;Acc:MGI:1914454]	4.40511e-06	0.000589902	9.14152
GO:0001732	formation of cytoplasmic translation initiation complex	ENSMUSG00000022336	Eif3e	eukaryotic translation initiation factor 3, subunit E [Source:MGI Symbol;Acc:MGI:99257]	4.40511e-06	0.000589902	9.14152
GO:0001732	formation of cytoplasmic translation initiation complex	ENSMUSG00000053565	Eif3k	eukaryotic translation initiation factor 3, subunit K [Source:MGI Symbol;Acc:MGI:1921080]	4.40511e-06	0.000589902	9.14152
GO:0001732	formation of cytoplasmic translation initiation complex	ENSMUSG00000016554	Eif3d	eukaryotic translation initiation factor 3, subunit D [Source:MGI Symbol;Acc:MGI:1933181]	4.40511e-06	0.000589902	9.14152
GO:0001732	formation of cytoplasmic translation initiation complex	ENSMUSG00000027170	Eif3m	eukaryotic translation initiation factor 3, subunit M [Source:MGI Symbol;Acc:MGI:1351744]	4.40511e-06	0.000589902	9.14152
GO:0001732	formation of cytoplasmic translation initiation complex	ENSMUSG00000030738	Eif3c	eukaryotic translation initiation factor 3, subunit C [Source:MGI Symbol;Acc:MGI:1926966]	4.40511e-06	0.000589902	9.14152
GO:0006260	DNA replication	ENSMUSG00000027342	Pcna	proliferating cell nuclear antigen [Source:MGI Symbol;Acc:MGI:97503]	6.84038e-06	0.000877849	3.20164
GO:0006260	DNA replication	ENSMUSG00000058301	Upf1	UPF1 regulator of nonsense transcripts homolog (yeast) [Source:MGI Symbol;Acc:MGI:107995]	6.84038e-06	0.000877849	3.20164
GO:0006260	DNA replication	ENSMUSG00000006585	Cdt1	chromatin licensing and DNA replication factor 1 [Source:MGI Symbol;Acc:MGI:1914427]	6.84038e-06	0.000877849	3.20164
GO:0006260	DNA replication	ENSMUSG00000023104	Rfc2	replication factor C (activator 1) 2 [Source:MGI Symbol;Acc:MGI:1341868]	6.84038e-06	0.000877849	3.20164
GO:0006260	DNA replication	ENSMUSG00000005410	Mcm5	minichromosome maintenance complex component 5 [Source:MGI Symbol;Acc:MGI:103197]	6.84038e-06	0.000877849	3.20164
GO:0006260	DNA replication	ENSMUSG00000017499	Cdc6	cell division cycle 6 [Source:MGI Symbol;Acc:MGI:1345150]	6.84038e-06	0.000877849	3.20164
GO:0006260	DNA replication	ENSMUSG00000029012	Orc5	origin recognition complex, subunit 5 [Source:MGI Symbol;Acc:MGI:1347044]	6.84038e-06	0.000877849	3.20164
GO:0006260	DNA replication	ENSMUSG00000024137	E4f1	E4F transcription factor 1 [Source:MGI Symbol;Acc:MGI:109530]	6.84038e-06	0.000877849	3.20164
GO:0006260	DNA replication	ENSMUSG00000046591	Ticrr	TOPBP1-interacting checkpoint and replication regulator [Source:MGI Symbol;Acc:MGI:1924261]	6.84038e-06	0.000877849	3.20164
GO:0006260	DNA replication	ENSMUSG00000046691	Chtf8	CTF8, chromosome transmission fidelity factor 8 [Source:MGI Symbol;Acc:MGI:2443370]	6.84038e-06	0.000877849	3.20164
GO:0006260	DNA replication	ENSMUSG00000007080	Pole	polymerase (DNA directed), epsilon [Source:MGI Symbol;Acc:MGI:1196391]	6.84038e-06	0.000877849	3.20164
GO:0006260	DNA replication	ENSMUSG00000020649	Rrm2	ribonucleotide reductase M2 [Source:MGI Symbol;Acc:MGI:98181]	6.84038e-06	0.000877849	3.20164
GO:0006260	DNA replication	ENSMUSG00000045102	Poln	DNA polymerase N [Source:MGI Symbol;Acc:MGI:2675617]	6.84038e-06	0.000877849	3.20164
GO:0006260	DNA replication	ENSMUSG00000026761	Orc4	origin recognition complex, subunit 4 [Source:MGI Symbol;Acc:MGI:1347043]	6.84038e-06	0.000877849	3.20164
GO:0006260	DNA replication	ENSMUSG00000002870	Mcm2	minichromosome maintenance complex component 2 [Source:MGI Symbol;Acc:MGI:105380]	6.84038e-06	0.000877849	3.20164
GO:0006260	DNA replication	ENSMUSG00000038909	Kat7	K(lysine) acetyltransferase 7 [Source:MGI Symbol;Acc:MGI:2182799]	6.84038e-06	0.000877849	3.20164
GO:0006260	DNA replication	ENSMUSG00000028693	Nasp	nuclear autoantigenic sperm protein (histone-binding) [Source:MGI Symbol;Acc:MGI:1355328]	6.84038e-06	0.000877849	3.20164
GO:0006260	DNA replication	ENSMUSG00000028884	Rpa2	replication protein A2 [Source:MGI Symbol;Acc:MGI:1339939]	6.84038e-06	0.000877849	3.20164
GO:0006260	DNA replication	ENSMUSG00000028587	Orc1	origin recognition complex, subunit 1 [Source:MGI Symbol;Acc:MGI:1328337]	6.84038e-06	0.000877849	3.20164
GO:0098761	cellular response to interleukin-7	ENSMUSG00000063524	Eno1	enolase 1, alpha non-neuron [Source:MGI Symbol;Acc:MGI:95393]	7.17902e-06	0.000884455	8.60378
GO:0098761	cellular response to interleukin-7	ENSMUSG00000066551	Hmgb1	high mobility group box 1 [Source:MGI Symbol;Acc:MGI:96113]	7.17902e-06	0.000884455	8.60378
GO:0098761	cellular response to interleukin-7	ENSMUSG00000025980	Hspd1	heat shock protein 1 (chaperonin) [Source:MGI Symbol;Acc:MGI:96242]	7.17902e-06	0.000884455	8.60378
GO:0098761	cellular response to interleukin-7	ENSMUSG00000007850	Hnrnph1	heterogeneous nuclear ribonucleoprotein H1 [Source:MGI Symbol;Acc:MGI:1891925]	7.17902e-06	0.000884455	8.60378
GO:0098761	cellular response to interleukin-7	ENSMUSG00000028426	Rad23b	RAD23 homolog B, nucleotide excision repair protein [Source:MGI Symbol;Acc:MGI:105128]	7.17902e-06	0.000884455	8.60378
GO:0098761	cellular response to interleukin-7	ENSMUSG00000028639	Ybx1	Y box protein 1 [Source:MGI Symbol;Acc:MGI:99146]	7.17902e-06	0.000884455	8.60378
GO:0098761	cellular response to interleukin-7	ENSMUSG00000025393	Atp5b	ATP synthase, H+ transporting mitochondrial F1 complex, beta subunit [Source:MGI Symbol;Acc:MGI:107801]	7.17902e-06	0.000884455	8.60378
GO:0010216	maintenance of DNA methylation	ENSMUSG00000004099	Dnmt1	DNA methyltransferase (cytosine-5) 1 [Source:MGI Symbol;Acc:MGI:94912]	1.23369e-05	0.00146145	13.0593
GO:0010216	maintenance of DNA methylation	ENSMUSG00000022710	Usp7	ubiquitin specific peptidase 7 [Source:MGI Symbol;Acc:MGI:2182061]	1.23369e-05	0.00146145	13.0593
GO:0010216	maintenance of DNA methylation	ENSMUSG00000005698	Ctcf	CCCTC-binding factor [Source:MGI Symbol;Acc:MGI:109447]	1.23369e-05	0.00146145	13.0593
GO:0010216	maintenance of DNA methylation	ENSMUSG00000036036	Zfp57	zinc finger protein 57 [Source:MGI Symbol;Acc:MGI:99204]	1.23369e-05	0.00146145	13.0593
GO:0010216	maintenance of DNA methylation	ENSMUSG00000001228	Uhrf1	ubiquitin-like, containing PHD and RING finger domains, 1 [Source:MGI Symbol;Acc:MGI:1338889]	1.23369e-05	0.00146145	13.0593
GO:0006414	translational elongation	ENSMUSG00000025508	Rplp2	ribosomal protein, large P2 [Source:MGI Symbol;Acc:MGI:1914436]	1.39704e-05	0.00157727	6.68637
GO:0006414	translational elongation	ENSMUSG00000037742	Eef1a1	eukaryotic translation elongation factor 1 alpha 1 [Source:MGI Symbol;Acc:MGI:1096881]	1.39704e-05	0.00157727	6.68637
GO:0006414	translational elongation	ENSMUSG00000055762	Eef1d	eukaryotic translation elongation factor 1 delta (guanine nucleotide exchange protein) [Source:MGI Symbol;Acc:MGI:1913906]	1.39704e-05	0.00157727	6.68637
GO:0006414	translational elongation	ENSMUSG00000007892	Rplp1	ribosomal protein, large, P1 [Source:MGI Symbol;Acc:MGI:1927099]	1.39704e-05	0.00157727	6.68637
GO:0006414	translational elongation	ENSMUSG00000025967	Eef1b2	eukaryotic translation elongation factor 1 beta 2 [Source:MGI Symbol;Acc:MGI:1929520]	1.39704e-05	0.00157727	6.68637
GO:0006414	translational elongation	ENSMUSG00000034994	Eef2	eukaryotic translation elongation factor 2 [Source:MGI Symbol;Acc:MGI:95288]	1.39704e-05	0.00157727	6.68637
GO:0006414	translational elongation	ENSMUSG00000078812	Eif5a	eukaryotic translation initiation factor 5A [Source:MGI Symbol;Acc:MGI:106248]	1.39704e-05	0.00157727	6.68637
GO:0006414	translational elongation	ENSMUSG00000071644	Eef1g	eukaryotic translation elongation factor 1 gamma [Source:MGI Symbol;Acc:MGI:1914410]	1.39704e-05	0.00157727	6.68637
GO:0045944	positive regulation of transcription by RNA polymerase II	ENSMUSG00000020738	Sumo2	small ubiquitin-like modifier 2 [Source:MGI Symbol;Acc:MGI:2158813]	1.43388e-05	0.00157727	1.58212
GO:0045944	positive regulation of transcription by RNA polymerase II	ENSMUSG00000058440	Nrf1	nuclear respiratory factor 1 [Source:MGI Symbol;Acc:MGI:1332235]	1.43388e-05	0.00157727	1.58212
GO:0045944	positive regulation of transcription by RNA polymerase II	ENSMUSG00000011960	Ccnt1	cyclin T1 [Source:MGI Symbol;Acc:MGI:1328363]	1.43388e-05	0.00157727	1.58212
GO:0045944	positive regulation of transcription by RNA polymerase II	ENSMUSG00000031229	Atrx	ATRX, chromatin remodeler [Source:MGI Symbol;Acc:MGI:103067]	1.43388e-05	0.00157727	1.58212
GO:0045944	positive regulation of transcription by RNA polymerase II	ENSMUSG00000066551	Hmgb1	high mobility group box 1 [Source:MGI Symbol;Acc:MGI:96113]	1.43388e-05	0.00157727	1.58212
GO:0045944	positive regulation of transcription by RNA polymerase II	ENSMUSG00000025407	Gli1	GLI-Kruppel family member GLI1 [Source:MGI Symbol;Acc:MGI:95727]	1.43388e-05	0.00157727	1.58212
GO:0045944	positive regulation of transcription by RNA polymerase II	ENSMUSG00000028195	Ccn1	cellular communication network factor 1 [Source:MGI Symbol;Acc:MGI:88613]	1.43388e-05	0.00157727	1.58212
GO:0045944	positive regulation of transcription by RNA polymerase II	ENSMUSG00000024985	Tcf7l2	transcription factor 7 like 2, T cell specific, HMG box [Source:MGI Symbol;Acc:MGI:1202879]	1.43388e-05	0.00157727	1.58212
GO:0045944	positive regulation of transcription by RNA polymerase II	ENSMUSG00000031012	Cask	calcium/calmodulin-dependent serine protein kinase (MAGUK family) [Source:MGI Symbol;Acc:MGI:1309489]	1.43388e-05	0.00157727	1.58212
GO:0045944	positive regulation of transcription by RNA polymerase II	ENSMUSG00000038342	Mlxip	MLX interacting protein [Source:MGI Symbol;Acc:MGI:2141183]	1.43388e-05	0.00157727	1.58212
GO:0045944	positive regulation of transcription by RNA polymerase II	ENSMUSG00000074637	Sox2	SRY (sex determining region Y)-box 2 [Source:MGI Symbol;Acc:MGI:98364]	1.43388e-05	0.00157727	1.58212
GO:0045944	positive regulation of transcription by RNA polymerase II	ENSMUSG00000029110	Rnf4	ring finger protein 4 [Source:MGI Symbol;Acc:MGI:1201691]	1.43388e-05	0.00157727	1.58212
GO:0045944	positive regulation of transcription by RNA polymerase II	ENSMUSG00000055148	Klf2	Kruppel-like factor 2 (lung) [Source:MGI Symbol;Acc:MGI:1342772]	1.43388e-05	0.00157727	1.58212
GO:0045944	positive regulation of transcription by RNA polymerase II	ENSMUSG00000030970	Ctbp2	C-terminal binding protein 2 [Source:MGI Symbol;Acc:MGI:1201686]	1.43388e-05	0.00157727	1.58212
GO:0045944	positive regulation of transcription by RNA polymerase II	ENSMUSG00000028362	Tnfsf8	tumor necrosis factor (ligand) superfamily, member 8 [Source:MGI Symbol;Acc:MGI:88328]	1.43388e-05	0.00157727	1.58212
GO:0045944	positive regulation of transcription by RNA polymerase II	ENSMUSG00000032897	Nfyc	nuclear transcription factor-Y gamma [Source:MGI Symbol;Acc:MGI:107901]	1.43388e-05	0.00157727	1.58212
GO:0045944	positive regulation of transcription by RNA polymerase II	ENSMUSG00000000532	Acvr1b	activin A receptor, type 1B [Source:MGI Symbol;Acc:MGI:1338944]	1.43388e-05	0.00157727	1.58212
GO:0045944	positive regulation of transcription by RNA polymerase II	ENSMUSG00000003190	Bcl2l12	BCL2-like 12 (proline rich) [Source:MGI Symbol;Acc:MGI:1922986]	1.43388e-05	0.00157727	1.58212
GO:0045944	positive regulation of transcription by RNA polymerase II	ENSMUSG00000033813	Tcea1	transcription elongation factor A (SII) 1 [Source:MGI Symbol;Acc:MGI:1196624]	1.43388e-05	0.00157727	1.58212
GO:0045944	positive regulation of transcription by RNA polymerase II	ENSMUSG00000026341	Actr3	ARP3 actin-related protein 3 [Source:MGI Symbol;Acc:MGI:1921367]	1.43388e-05	0.00157727	1.58212
GO:0045944	positive regulation of transcription by RNA polymerase II	ENSMUSG00000048450	Msx1	msh homeobox 1 [Source:MGI Symbol;Acc:MGI:97168]	1.43388e-05	0.00157727	1.58212
GO:0045944	positive regulation of transcription by RNA polymerase II	ENSMUSG00000039191	Rbpj	recombination signal binding protein for immunoglobulin kappa J region [Source:MGI Symbol;Acc:MGI:96522]	1.43388e-05	0.00157727	1.58212
GO:0045944	positive regulation of transcription by RNA polymerase II	ENSMUSG00000018293	Pfn1	profilin 1 [Source:MGI Symbol;Acc:MGI:97549]	1.43388e-05	0.00157727	1.58212
GO:0045944	positive regulation of transcription by RNA polymerase II	ENSMUSG00000013089	Etv5	ets variant 5 [Source:MGI Symbol;Acc:MGI:1096867]	1.43388e-05	0.00157727	1.58212
GO:0045944	positive regulation of transcription by RNA polymerase II	ENSMUSG00000003778	Brd8	bromodomain containing 8 [Source:MGI Symbol;Acc:MGI:1925906]	1.43388e-05	0.00157727	1.58212
GO:0045944	positive regulation of transcription by RNA polymerase II	ENSMUSG00000018697	Aatf	apoptosis antagonizing transcription factor [Source:MGI Symbol;Acc:MGI:1929608]	1.43388e-05	0.00157727	1.58212
GO:0045944	positive regulation of transcription by RNA polymerase II	ENSMUSG00000037894	H2az1	H2A.Z variant histone 1 [Source:MGI Symbol;Acc:MGI:1888388]	1.43388e-05	0.00157727	1.58212
GO:0045944	positive regulation of transcription by RNA polymerase II	ENSMUSG00000048001	Hes5	hes family bHLH transcription factor 5 [Source:MGI Symbol;Acc:MGI:104876]	1.43388e-05	0.00157727	1.58212
GO:0045944	positive regulation of transcription by RNA polymerase II	ENSMUSG00000029127	Zbtb49	zinc finger and BTB domain containing 49 [Source:MGI Symbol;Acc:MGI:1922329]	1.43388e-05	0.00157727	1.58212
GO:0045944	positive regulation of transcription by RNA polymerase II	ENSMUSG00000046873	Mbtps2	membrane-bound transcription factor peptidase, site 2 [Source:MGI Symbol;Acc:MGI:2444506]	1.43388e-05	0.00157727	1.58212
GO:0045944	positive regulation of transcription by RNA polymerase II	ENSMUSG00000004328	Hif3a	hypoxia inducible factor 3, alpha subunit [Source:MGI Symbol;Acc:MGI:1859778]	1.43388e-05	0.00157727	1.58212
GO:0045944	positive regulation of transcription by RNA polymerase II	ENSMUSG00000058392	Rrp1b	ribosomal RNA processing 1 homolog B (S. cerevisiae) [Source:MGI Symbol;Acc:MGI:1919712]	1.43388e-05	0.00157727	1.58212
GO:0045944	positive regulation of transcription by RNA polymerase II	ENSMUSG00000042699	Dhx9	DEAH (Asp-Glu-Ala-His) box polypeptide 9 [Source:MGI Symbol;Acc:MGI:108177]	1.43388e-05	0.00157727	1.58212
GO:0045944	positive regulation of transcription by RNA polymerase II	ENSMUSG00000021025	Nfkbia	nuclear factor of kappa light polypeptide gene enhancer in B cells inhibitor, alpha [Source:MGI Symbol;Acc:MGI:104741]	1.43388e-05	0.00157727	1.58212
GO:0045944	positive regulation of transcription by RNA polymerase II	ENSMUSG00000001552	Jup	junction plakoglobin [Source:MGI Symbol;Acc:MGI:96650]	1.43388e-05	0.00157727	1.58212
GO:0045944	positive regulation of transcription by RNA polymerase II	ENSMUSG00000038615	Nfe2l1	nuclear factor, erythroid derived 2,-like 1 [Source:MGI Symbol;Acc:MGI:99421]	1.43388e-05	0.00157727	1.58212
GO:0045944	positive regulation of transcription by RNA polymerase II	ENSMUSG00000042548	Asxl1	additional sex combs like 1 [Source:MGI Symbol;Acc:MGI:2684063]	1.43388e-05	0.00157727	1.58212
GO:0045944	positive regulation of transcription by RNA polymerase II	ENSMUSG00000031565	Fgfr1	fibroblast growth factor receptor 1 [Source:MGI Symbol;Acc:MGI:95522]	1.43388e-05	0.00157727	1.58212
GO:0045944	positive regulation of transcription by RNA polymerase II	ENSMUSG00000025580	Eif4a3	eukaryotic translation initiation factor 4A3 [Source:MGI Symbol;Acc:MGI:1923731]	1.43388e-05	0.00157727	1.58212
GO:0045944	positive regulation of transcription by RNA polymerase II	ENSMUSG00000043962	Thrap3	thyroid hormone receptor associated protein 3 [Source:MGI Symbol;Acc:MGI:2442637]	1.43388e-05	0.00157727	1.58212
GO:0045944	positive regulation of transcription by RNA polymerase II	ENSMUSG00000006599	Gtf2h1	general transcription factor II H, polypeptide 1 [Source:MGI Symbol;Acc:MGI:1277216]	1.43388e-05	0.00157727	1.58212
GO:0045944	positive regulation of transcription by RNA polymerase II	ENSMUSG00000006456	Rbm14	RNA binding motif protein 14 [Source:MGI Symbol;Acc:MGI:1929092]	1.43388e-05	0.00157727	1.58212
GO:0045944	positive regulation of transcription by RNA polymerase II	ENSMUSG00000037169	Mycn	v-myc avian myelocytomatosis viral related oncogene, neuroblastoma derived [Source:MGI Symbol;Acc:MGI:97357]	1.43388e-05	0.00157727	1.58212
GO:0045944	positive regulation of transcription by RNA polymerase II	ENSMUSG00000061079	Zfp143	zinc finger protein 143 [Source:MGI Symbol;Acc:MGI:1277969]	1.43388e-05	0.00157727	1.58212
GO:0045944	positive regulation of transcription by RNA polymerase II	ENSMUSG00000022360	Atad2	ATPase family, AAA domain containing 2 [Source:MGI Symbol;Acc:MGI:1917722]	1.43388e-05	0.00157727	1.58212
GO:0045944	positive regulation of transcription by RNA polymerase II	ENSMUSG00000000078	Klf6	Kruppel-like factor 6 [Source:MGI Symbol;Acc:MGI:1346318]	1.43388e-05	0.00157727	1.58212
GO:0045944	positive regulation of transcription by RNA polymerase II	ENSMUSG00000071054	Safb	scaffold attachment factor B [Source:MGI Symbol;Acc:MGI:2146974]	1.43388e-05	0.00157727	1.58212
GO:0045944	positive regulation of transcription by RNA polymerase II	ENSMUSG00000003847	Nfat5	nuclear factor of activated T cells 5 [Source:MGI Symbol;Acc:MGI:1859333]	1.43388e-05	0.00157727	1.58212
GO:0045944	positive regulation of transcription by RNA polymerase II	ENSMUSG00000024777	Ppp2r5b	protein phosphatase 2, regulatory subunit B', beta [Source:MGI Symbol;Acc:MGI:2388480]	1.43388e-05	0.00157727	1.58212
GO:0045944	positive regulation of transcription by RNA polymerase II	ENSMUSG00000037034	Pax1	paired box 1 [Source:MGI Symbol;Acc:MGI:97485]	1.43388e-05	0.00157727	1.58212
GO:0045944	positive regulation of transcription by RNA polymerase II	ENSMUSG00000034160	Ogt	O-linked N-acetylglucosamine (GlcNAc) transferase (UDP-N-acetylglucosamine:polypeptide-N-acetylglucosaminyl transferase) [Source:MGI Symbol;Acc:MGI:1339639]	1.43388e-05	0.00157727	1.58212
GO:0045944	positive regulation of transcription by RNA polymerase II	ENSMUSG00000017724	Etv4	ets variant 4 [Source:MGI Symbol;Acc:MGI:99423]	1.43388e-05	0.00157727	1.58212
GO:0045944	positive regulation of transcription by RNA polymerase II	ENSMUSG00000026349	Ccnt2	cyclin T2 [Source:MGI Symbol;Acc:MGI:1920199]	1.43388e-05	0.00157727	1.58212
GO:0045944	positive regulation of transcription by RNA polymerase II	ENSMUSG00000038909	Kat7	K(lysine) acetyltransferase 7 [Source:MGI Symbol;Acc:MGI:2182799]	1.43388e-05	0.00157727	1.58212
GO:0045944	positive regulation of transcription by RNA polymerase II	ENSMUSG00000028640	Tfap2c	transcription factor AP-2, gamma [Source:MGI Symbol;Acc:MGI:106032]	1.43388e-05	0.00157727	1.58212
GO:0045944	positive regulation of transcription by RNA polymerase II	ENSMUSG00000028059	Arhgef2	rho/rac guanine nucleotide exchange factor (GEF) 2 [Source:MGI Symbol;Acc:MGI:103264]	1.43388e-05	0.00157727	1.58212
GO:0045944	positive regulation of transcription by RNA polymerase II	ENSMUSG00000025223	Ldb1	LIM domain binding 1 [Source:MGI Symbol;Acc:MGI:894762]	1.43388e-05	0.00157727	1.58212
GO:0045944	positive regulation of transcription by RNA polymerase II	ENSMUSG00000031575	Ash2l	ASH2 like histone lysine methyltransferase complex subunit [Source:MGI Symbol;Acc:MGI:1344416]	1.43388e-05	0.00157727	1.58212
GO:0045944	positive regulation of transcription by RNA polymerase II	ENSMUSG00000005609	Ctr9	CTR9 homolog, Paf1/RNA polymerase II complex component [Source:MGI Symbol;Acc:MGI:109345]	1.43388e-05	0.00157727	1.58212
GO:0045944	positive regulation of transcription by RNA polymerase II	ENSMUSG00000058886	Deaf1	DEAF1, transcription factor [Source:MGI Symbol;Acc:MGI:1858496]	1.43388e-05	0.00157727	1.58212
GO:0045944	positive regulation of transcription by RNA polymerase II	ENSMUSG00000003435	Supt5	suppressor of Ty 5, DSIF elongation factor subunit [Source:MGI Symbol;Acc:MGI:1202400]	1.43388e-05	0.00157727	1.58212
GO:0045944	positive regulation of transcription by RNA polymerase II	ENSMUSG00000003868	Ruvbl2	RuvB-like protein 2 [Source:MGI Symbol;Acc:MGI:1342299]	1.43388e-05	0.00157727	1.58212
GO:0045944	positive regulation of transcription by RNA polymerase II	ENSMUSG00000028639	Ybx1	Y box protein 1 [Source:MGI Symbol;Acc:MGI:99146]	1.43388e-05	0.00157727	1.58212
GO:0045944	positive regulation of transcription by RNA polymerase II	ENSMUSG00000038437	Mllt6	myeloid/lymphoid or mixed-lineage leukemia; translocated to, 6 [Source:MGI Symbol;Acc:MGI:1935145]	1.43388e-05	0.00157727	1.58212
GO:0045944	positive regulation of transcription by RNA polymerase II	ENSMUSG00000018669	Cdk5rap3	CDK5 regulatory subunit associated protein 3 [Source:MGI Symbol;Acc:MGI:1933126]	1.43388e-05	0.00157727	1.58212
GO:0045944	positive regulation of transcription by RNA polymerase II	ENSMUSG00000094870	Zfp131	zinc finger protein 131 [Source:MGI Symbol;Acc:MGI:1919715]	1.43388e-05	0.00157727	1.58212
GO:0045944	positive regulation of transcription by RNA polymerase II	ENSMUSG00000078941	Ak6	adenylate kinase 6 [Source:MGI Symbol;Acc:MGI:5510732]	1.43388e-05	0.00157727	1.58212
GO:0045944	positive regulation of transcription by RNA polymerase II	ENSMUSG00000027944	Hax1	HCLS1 associated X-1 [Source:MGI Symbol;Acc:MGI:1346319]	1.43388e-05	0.00157727	1.58212
GO:0045944	positive regulation of transcription by RNA polymerase II	ENSMUSG00000034394	Lif	leukemia inhibitory factor [Source:MGI Symbol;Acc:MGI:96787]	1.43388e-05	0.00157727	1.58212
GO:0045944	positive regulation of transcription by RNA polymerase II	ENSMUSG00000062939	Stat4	signal transducer and activator of transcription 4 [Source:MGI Symbol;Acc:MGI:103062]	1.43388e-05	0.00157727	1.58212
GO:0045944	positive regulation of transcription by RNA polymerase II	ENSMUSG00000017861	Mybl2	myeloblastosis oncogene-like 2 [Source:MGI Symbol;Acc:MGI:101785]	1.43388e-05	0.00157727	1.58212
GO:0045944	positive regulation of transcription by RNA polymerase II	ENSMUSG00000020914	Top2a	topoisomerase (DNA) II alpha [Source:MGI Symbol;Acc:MGI:98790]	1.43388e-05	0.00157727	1.58212
GO:0045944	positive regulation of transcription by RNA polymerase II	ENSMUSG00000018604	Tbx3	T-box 3 [Source:MGI Symbol;Acc:MGI:98495]	1.43388e-05	0.00157727	1.58212
GO:0045944	positive regulation of transcription by RNA polymerase II	ENSMUSG00000031422	Morf4l2	mortality factor 4 like 2 [Source:MGI Symbol;Acc:MGI:1927167]	1.43388e-05	0.00157727	1.58212
GO:0045944	positive regulation of transcription by RNA polymerase II	ENSMUSG00000039630	Hnrnpu	heterogeneous nuclear ribonucleoprotein U [Source:MGI Symbol;Acc:MGI:1858195]	1.43388e-05	0.00157727	1.58212
GO:0045944	positive regulation of transcription by RNA polymerase II	ENSMUSG00000012396	Nanog	Nanog homeobox [Source:MGI Symbol;Acc:MGI:1919200]	1.43388e-05	0.00157727	1.58212
GO:0045944	positive regulation of transcription by RNA polymerase II	ENSMUSG00000029267	Mtf2	metal response element binding transcription factor 2 [Source:MGI Symbol;Acc:MGI:105050]	1.43388e-05	0.00157727	1.58212
GO:0045944	positive regulation of transcription by RNA polymerase II	ENSMUSG00000054717	Hmgb2	high mobility group box 2 [Source:MGI Symbol;Acc:MGI:96157]	1.43388e-05	0.00157727	1.58212
GO:0045944	positive regulation of transcription by RNA polymerase II	ENSMUSG00000000787	Ddx3x	DEAD/H (Asp-Glu-Ala-Asp/His) box polypeptide 3, X-linked [Source:MGI Symbol;Acc:MGI:103064]	1.43388e-05	0.00157727	1.58212
GO:0045944	positive regulation of transcription by RNA polymerase II	ENSMUSG00000057113	Npm1	nucleophosmin 1 [Source:MGI Symbol;Acc:MGI:106184]	1.43388e-05	0.00157727	1.58212
GO:0045944	positive regulation of transcription by RNA polymerase II	ENSMUSG00000058756	Thra	thyroid hormone receptor alpha [Source:MGI Symbol;Acc:MGI:98742]	1.43388e-05	0.00157727	1.58212
GO:0045944	positive regulation of transcription by RNA polymerase II	ENSMUSG00000022812	Gsk3b	glycogen synthase kinase 3 beta [Source:MGI Symbol;Acc:MGI:1861437]	1.43388e-05	0.00157727	1.58212
GO:0045944	positive regulation of transcription by RNA polymerase II	ENSMUSG00000059552	Trp53	transformation related protein 53 [Source:MGI Symbol;Acc:MGI:98834]	1.43388e-05	0.00157727	1.58212
GO:0045944	positive regulation of transcription by RNA polymerase II	ENSMUSG00000024406	Pou5f1	POU domain, class 5, transcription factor 1 [Source:MGI Symbol;Acc:MGI:101893]	1.43388e-05	0.00157727	1.58212
GO:0045944	positive regulation of transcription by RNA polymerase II	ENSMUSG00000032515	Csrnp1	cysteine-serine-rich nuclear protein 1 [Source:MGI Symbol;Acc:MGI:2387989]	1.43388e-05	0.00157727	1.58212
GO:0045944	positive regulation of transcription by RNA polymerase II	ENSMUSG00000053754	Chd8	chromodomain helicase DNA binding protein 8 [Source:MGI Symbol;Acc:MGI:1915022]	1.43388e-05	0.00157727	1.58212
GO:0045944	positive regulation of transcription by RNA polymerase II	ENSMUSG00000028800	Hdac1	histone deacetylase 1 [Source:MGI Symbol;Acc:MGI:108086]	1.43388e-05	0.00157727	1.58212
GO:0006351	transcription, DNA-templated	ENSMUSG00000025280	Polr3a	polymerase (RNA) III (DNA directed) polypeptide A [Source:MGI Symbol;Acc:MGI:2681836]	1.62129e-05	0.00172192	3.25884
GO:0006351	transcription, DNA-templated	ENSMUSG00000011960	Ccnt1	cyclin T1 [Source:MGI Symbol;Acc:MGI:1328363]	1.62129e-05	0.00172192	3.25884
GO:0006351	transcription, DNA-templated	ENSMUSG00000031783	Polr2c	polymerase (RNA) II (DNA directed) polypeptide C [Source:MGI Symbol;Acc:MGI:109299]	1.62129e-05	0.00172192	3.25884
GO:0006351	transcription, DNA-templated	ENSMUSG00000049553	Polr1a	polymerase (RNA) I polypeptide A [Source:MGI Symbol;Acc:MGI:1096397]	1.62129e-05	0.00172192	3.25884
GO:0006351	transcription, DNA-templated	ENSMUSG00000004667	Polr2e	polymerase (RNA) II (DNA directed) polypeptide E [Source:MGI Symbol;Acc:MGI:1913670]	1.62129e-05	0.00172192	3.25884
GO:0006351	transcription, DNA-templated	ENSMUSG00000033813	Tcea1	transcription elongation factor A (SII) 1 [Source:MGI Symbol;Acc:MGI:1196624]	1.62129e-05	0.00172192	3.25884
GO:0006351	transcription, DNA-templated	ENSMUSG00000071662	Polr2g	polymerase (RNA) II (DNA directed) polypeptide G [Source:MGI Symbol;Acc:MGI:1914960]	1.62129e-05	0.00172192	3.25884
GO:0006351	transcription, DNA-templated	ENSMUSG00000020515	Cnot8	CCR4-NOT transcription complex, subunit 8 [Source:MGI Symbol;Acc:MGI:1916375]	1.62129e-05	0.00172192	3.25884
GO:0006351	transcription, DNA-templated	ENSMUSG00000038914	Dido1	death inducer-obliterator 1 [Source:MGI Symbol;Acc:MGI:1344352]	1.62129e-05	0.00172192	3.25884
GO:0006351	transcription, DNA-templated	ENSMUSG00000042548	Asxl1	additional sex combs like 1 [Source:MGI Symbol;Acc:MGI:2684063]	1.62129e-05	0.00172192	3.25884
GO:0006351	transcription, DNA-templated	ENSMUSG00000006599	Gtf2h1	general transcription factor II H, polypeptide 1 [Source:MGI Symbol;Acc:MGI:1277216]	1.62129e-05	0.00172192	3.25884
GO:0006351	transcription, DNA-templated	ENSMUSG00000003847	Nfat5	nuclear factor of activated T cells 5 [Source:MGI Symbol;Acc:MGI:1859333]	1.62129e-05	0.00172192	3.25884
GO:0006351	transcription, DNA-templated	ENSMUSG00000026349	Ccnt2	cyclin T2 [Source:MGI Symbol;Acc:MGI:1920199]	1.62129e-05	0.00172192	3.25884
GO:0006351	transcription, DNA-templated	ENSMUSG00000067148	Polr1c	polymerase (RNA) I polypeptide C [Source:MGI Symbol;Acc:MGI:103288]	1.62129e-05	0.00172192	3.25884
GO:0006351	transcription, DNA-templated	ENSMUSG00000085793	Lin52	lin-52 homolog (C. elegans) [Source:MGI Symbol;Acc:MGI:3045391]	1.62129e-05	0.00172192	3.25884
GO:0006351	transcription, DNA-templated	ENSMUSG00000027620	Rbm39	RNA binding motif protein 39 [Source:MGI Symbol;Acc:MGI:2157953]	1.62129e-05	0.00172192	3.25884
GO:0006351	transcription, DNA-templated	ENSMUSG00000005198	Polr2a	polymerase (RNA) II (DNA directed) polypeptide A [Source:MGI Symbol;Acc:MGI:98086]	1.62129e-05	0.00172192	3.25884
GO:0000184	nuclear-transcribed mRNA catabolic process, nonsense-mediated decay	ENSMUSG00000034681	Rnps1	RNA binding protein with serine rich domain 1 [Source:MGI Symbol;Acc:MGI:97960]	1.73198e-05	0.00177816	5.69861
GO:0000184	nuclear-transcribed mRNA catabolic process, nonsense-mediated decay	ENSMUSG00000024360	Etf1	eukaryotic translation termination factor 1 [Source:MGI Symbol;Acc:MGI:2385071]	1.73198e-05	0.00177816	5.69861
GO:0000184	nuclear-transcribed mRNA catabolic process, nonsense-mediated decay	ENSMUSG00000058301	Upf1	UPF1 regulator of nonsense transcripts homolog (yeast) [Source:MGI Symbol;Acc:MGI:107995]	1.73198e-05	0.00177816	5.69861
GO:0000184	nuclear-transcribed mRNA catabolic process, nonsense-mediated decay	ENSMUSG00000022336	Eif3e	eukaryotic translation initiation factor 3, subunit E [Source:MGI Symbol;Acc:MGI:99257]	1.73198e-05	0.00177816	5.69861
GO:0000184	nuclear-transcribed mRNA catabolic process, nonsense-mediated decay	ENSMUSG00000002210	Smg9	smg-9 homolog, nonsense mediated mRNA decay factor (C. elegans) [Source:MGI Symbol;Acc:MGI:1919247]	1.73198e-05	0.00177816	5.69861
GO:0000184	nuclear-transcribed mRNA catabolic process, nonsense-mediated decay	ENSMUSG00000042772	Smg7	Smg-7 homolog, nonsense mediated mRNA decay factor (C. elegans) [Source:MGI Symbol;Acc:MGI:2682334]	1.73198e-05	0.00177816	5.69861
GO:0000184	nuclear-transcribed mRNA catabolic process, nonsense-mediated decay	ENSMUSG00000025580	Eif4a3	eukaryotic translation initiation factor 4A3 [Source:MGI Symbol;Acc:MGI:1923731]	1.73198e-05	0.00177816	5.69861
GO:0000184	nuclear-transcribed mRNA catabolic process, nonsense-mediated decay	ENSMUSG00000001415	Smg5	Smg-5 homolog, nonsense mediated mRNA decay factor (C. elegans) [Source:MGI Symbol;Acc:MGI:2447364]	1.73198e-05	0.00177816	5.69861
GO:0000184	nuclear-transcribed mRNA catabolic process, nonsense-mediated decay	ENSMUSG00000028675	Pnrc2	proline-rich nuclear receptor coactivator 2 [Source:MGI Symbol;Acc:MGI:106512]	1.73198e-05	0.00177816	5.69861
GO:0030261	chromosome condensation	ENSMUSG00000036181	H1f2	H1.2 linker histone, cluster member [Source:MGI Symbol;Acc:MGI:1931526]	1.93353e-05	0.00192106	6.4292
GO:0030261	chromosome condensation	ENSMUSG00000052565	H1f3	H1.3 linker histone, cluster member [Source:MGI Symbol;Acc:MGI:107502]	1.93353e-05	0.00192106	6.4292
GO:0030261	chromosome condensation	ENSMUSG00000022501	Prm1	protamine 1 [Source:MGI Symbol;Acc:MGI:97765]	1.93353e-05	0.00192106	6.4292
GO:0030261	chromosome condensation	ENSMUSG00000008690	Ncaph2	non-SMC condensin II complex, subunit H2 [Source:MGI Symbol;Acc:MGI:1289164]	1.93353e-05	0.00192106	6.4292
GO:0030261	chromosome condensation	ENSMUSG00000058773	H1f5	H1.5 linker histone, cluster member [Source:MGI Symbol;Acc:MGI:1861461]	1.93353e-05	0.00192106	6.4292
GO:0030261	chromosome condensation	ENSMUSG00000020914	Top2a	topoisomerase (DNA) II alpha [Source:MGI Symbol;Acc:MGI:98790]	1.93353e-05	0.00192106	6.4292
GO:0030261	chromosome condensation	ENSMUSG00000038015	Prm2	protamine 2 [Source:MGI Symbol;Acc:MGI:97766]	1.93353e-05	0.00192106	6.4292
GO:0030261	chromosome condensation	ENSMUSG00000028312	Smc2	structural maintenance of chromosomes 2 [Source:MGI Symbol;Acc:MGI:106067]	1.93353e-05	0.00192106	6.4292
GO:0000381	regulation of alternative mRNA splicing, via spliceosome	ENSMUSG00000020719	Ddx5	DEAD (Asp-Glu-Ala-Asp) box polypeptide 5 [Source:MGI Symbol;Acc:MGI:105037]	2.04028e-05	0.00196377	3.93672
GO:0000381	regulation of alternative mRNA splicing, via spliceosome	ENSMUSG00000034681	Rnps1	RNA binding protein with serine rich domain 1 [Source:MGI Symbol;Acc:MGI:97960]	2.04028e-05	0.00196377	3.93672
GO:0000381	regulation of alternative mRNA splicing, via spliceosome	ENSMUSG00000029594	Rbm19	RNA binding motif protein 19 [Source:MGI Symbol;Acc:MGI:1921361]	2.04028e-05	0.00196377	3.93672
GO:0000381	regulation of alternative mRNA splicing, via spliceosome	ENSMUSG00000015165	Hnrnpl	heterogeneous nuclear ribonucleoprotein L [Source:MGI Symbol;Acc:MGI:104816]	2.04028e-05	0.00196377	3.93672
GO:0000381	regulation of alternative mRNA splicing, via spliceosome	ENSMUSG00000010608	Rbm25	RNA binding motif protein 25 [Source:MGI Symbol;Acc:MGI:1914289]	2.04028e-05	0.00196377	3.93672
GO:0000381	regulation of alternative mRNA splicing, via spliceosome	ENSMUSG00000025580	Eif4a3	eukaryotic translation initiation factor 4A3 [Source:MGI Symbol;Acc:MGI:1923731]	2.04028e-05	0.00196377	3.93672
GO:0000381	regulation of alternative mRNA splicing, via spliceosome	ENSMUSG00000043962	Thrap3	thyroid hormone receptor associated protein 3 [Source:MGI Symbol;Acc:MGI:2442637]	2.04028e-05	0.00196377	3.93672
GO:0000381	regulation of alternative mRNA splicing, via spliceosome	ENSMUSG00000018379	Srsf1	serine and arginine-rich splicing factor 1 [Source:MGI Symbol;Acc:MGI:98283]	2.04028e-05	0.00196377	3.93672
GO:0000381	regulation of alternative mRNA splicing, via spliceosome	ENSMUSG00000071172	Srsf3	serine and arginine-rich splicing factor 3 [Source:MGI Symbol;Acc:MGI:98285]	2.04028e-05	0.00196377	3.93672
GO:0000381	regulation of alternative mRNA splicing, via spliceosome	ENSMUSG00000046434	Hnrnpa1	heterogeneous nuclear ribonucleoprotein A1 [Source:MGI Symbol;Acc:MGI:104820]	2.04028e-05	0.00196377	3.93672
GO:0000381	regulation of alternative mRNA splicing, via spliceosome	ENSMUSG00000039630	Hnrnpu	heterogeneous nuclear ribonucleoprotein U [Source:MGI Symbol;Acc:MGI:1858195]	2.04028e-05	0.00196377	3.93672
GO:0000381	regulation of alternative mRNA splicing, via spliceosome	ENSMUSG00000028676	Srsf10	serine and arginine-rich splicing factor 10 [Source:MGI Symbol;Acc:MGI:1333805]	2.04028e-05	0.00196377	3.93672
GO:0000381	regulation of alternative mRNA splicing, via spliceosome	ENSMUSG00000021134	Srsf5	serine and arginine-rich splicing factor 5 [Source:MGI Symbol;Acc:MGI:98287]	2.04028e-05	0.00196377	3.93672
GO:0006338	chromatin remodeling	ENSMUSG00000024201	Kdm4b	lysine (K)-specific demethylase 4B [Source:MGI Symbol;Acc:MGI:2442355]	2.33942e-05	0.00218345	3.31008
GO:0006338	chromatin remodeling	ENSMUSG00000031229	Atrx	ATRX, chromatin remodeler [Source:MGI Symbol;Acc:MGI:103067]	2.33942e-05	0.00218345	3.31008
GO:0006338	chromatin remodeling	ENSMUSG00000066551	Hmgb1	high mobility group box 1 [Source:MGI Symbol;Acc:MGI:96113]	2.33942e-05	0.00218345	3.31008
GO:0006338	chromatin remodeling	ENSMUSG00000031386	Hcfc1	host cell factor C1 [Source:MGI Symbol;Acc:MGI:105942]	2.33942e-05	0.00218345	3.31008
GO:0006338	chromatin remodeling	ENSMUSG00000033326	Kdm4a	lysine (K)-specific demethylase 4A [Source:MGI Symbol;Acc:MGI:2446210]	2.33942e-05	0.00218345	3.31008
GO:0006338	chromatin remodeling	ENSMUSG00000053877	Srcap	Snf2-related CREBBP activator protein [Source:MGI Symbol;Acc:MGI:2444036]	2.33942e-05	0.00218345	3.31008
GO:0006338	chromatin remodeling	ENSMUSG00000038518	Jarid2	jumonji, AT rich interactive domain 2 [Source:MGI Symbol;Acc:MGI:104813]	2.33942e-05	0.00218345	3.31008
GO:0006338	chromatin remodeling	ENSMUSG00000003423	Pih1d1	PIH1 domain containing 1 [Source:MGI Symbol;Acc:MGI:1916095]	2.33942e-05	0.00218345	3.31008
GO:0006338	chromatin remodeling	ENSMUSG00000003868	Ruvbl2	RuvB-like protein 2 [Source:MGI Symbol;Acc:MGI:1342299]	2.33942e-05	0.00218345	3.31008
GO:0006338	chromatin remodeling	ENSMUSG00000023852	Chd1	chromodomain helicase DNA binding protein 1 [Source:MGI Symbol;Acc:MGI:88393]	2.33942e-05	0.00218345	3.31008
GO:0006338	chromatin remodeling	ENSMUSG00000062270	Morf4l1	mortality factor 4 like 1 [Source:MGI Symbol;Acc:MGI:1096551]	2.33942e-05	0.00218345	3.31008
GO:0006338	chromatin remodeling	ENSMUSG00000055027	Smyd1	SET and MYND domain containing 1 [Source:MGI Symbol;Acc:MGI:104790]	2.33942e-05	0.00218345	3.31008
GO:0006338	chromatin remodeling	ENSMUSG00000007880	Arid1a	AT rich interactive domain 1A (SWI-like) [Source:MGI Symbol;Acc:MGI:1935147]	2.33942e-05	0.00218345	3.31008
GO:0006338	chromatin remodeling	ENSMUSG00000054717	Hmgb2	high mobility group box 2 [Source:MGI Symbol;Acc:MGI:96157]	2.33942e-05	0.00218345	3.31008
GO:0006338	chromatin remodeling	ENSMUSG00000057113	Npm1	nucleophosmin 1 [Source:MGI Symbol;Acc:MGI:106184]	2.33942e-05	0.00218345	3.31008
GO:0006338	chromatin remodeling	ENSMUSG00000025332	Kdm5c	lysine (K)-specific demethylase 5C [Source:MGI Symbol;Acc:MGI:99781]	2.33942e-05	0.00218345	3.31008
GO:0042921	glucocorticoid receptor signaling pathway	ENSMUSG00000032216	Nedd4	neural precursor cell expressed, developmentally down-regulated 4 [Source:MGI Symbol;Acc:MGI:97297]	2.50888e-05	0.00227275	16.7159
GO:0042921	glucocorticoid receptor signaling pathway	ENSMUSG00000071072	Ptges3	prostaglandin E synthase 3 [Source:MGI Symbol;Acc:MGI:1929282]	2.50888e-05	0.00227275	16.7159
GO:0042921	glucocorticoid receptor signaling pathway	ENSMUSG00000007880	Arid1a	AT rich interactive domain 1A (SWI-like) [Source:MGI Symbol;Acc:MGI:1935147]	2.50888e-05	0.00227275	16.7159
GO:0042921	glucocorticoid receptor signaling pathway	ENSMUSG00000018965	Ywhah	tyrosine 3-monooxygenase/tryptophan 5-monooxygenase activation protein, eta polypeptide [Source:MGI Symbol;Acc:MGI:109194]	2.50888e-05	0.00227275	16.7159
GO:0034063	stress granule assembly	ENSMUSG00000020594	Pum2	pumilio RNA-binding family member 2 [Source:MGI Symbol;Acc:MGI:1931751]	4.08178e-05	0.00349219	8.35796
GO:0034063	stress granule assembly	ENSMUSG00000049517	Rps23	ribosomal protein S23 [Source:MGI Symbol;Acc:MGI:1913725]	4.08178e-05	0.00349219	8.35796
GO:0034063	stress granule assembly	ENSMUSG00000021116	Eif2s1	eukaryotic translation initiation factor 2, subunit 1 alpha [Source:MGI Symbol;Acc:MGI:95299]	4.08178e-05	0.00349219	8.35796
GO:0034063	stress granule assembly	ENSMUSG00000018583	G3bp1	GTPase activating protein (SH3 domain) binding protein 1 [Source:MGI Symbol;Acc:MGI:1351465]	4.08178e-05	0.00349219	8.35796
GO:0034063	stress granule assembly	ENSMUSG00000000787	Ddx3x	DEAD/H (Asp-Glu-Ala-Asp/His) box polypeptide 3, X-linked [Source:MGI Symbol;Acc:MGI:103064]	4.08178e-05	0.00349219	8.35796
GO:0034063	stress granule assembly	ENSMUSG00000032637	Atxn2l	ataxin 2-like [Source:MGI Symbol;Acc:MGI:2446242]	4.08178e-05	0.00349219	8.35796
GO:0007076	mitotic chromosome condensation	ENSMUSG00000018572	Phf23	PHD finger protein 23 [Source:MGI Symbol;Acc:MGI:1925496]	4.08178e-05	0.00349219	8.35796
GO:0007076	mitotic chromosome condensation	ENSMUSG00000024791	Cdca5	cell division cycle associated 5 [Source:MGI Symbol;Acc:MGI:1915099]	4.08178e-05	0.00349219	8.35796
GO:0007076	mitotic chromosome condensation	ENSMUSG00000008690	Ncaph2	non-SMC condensin II complex, subunit H2 [Source:MGI Symbol;Acc:MGI:1289164]	4.08178e-05	0.00349219	8.35796
GO:0007076	mitotic chromosome condensation	ENSMUSG00000000743	Chmp1a	charged multivesicular body protein 1A [Source:MGI Symbol;Acc:MGI:1920159]	4.08178e-05	0.00349219	8.35796
GO:0007076	mitotic chromosome condensation	ENSMUSG00000024045	Akap8	A kinase (PRKA) anchor protein 8 [Source:MGI Symbol;Acc:MGI:1928488]	4.08178e-05	0.00349219	8.35796
GO:0007076	mitotic chromosome condensation	ENSMUSG00000028312	Smc2	structural maintenance of chromosomes 2 [Source:MGI Symbol;Acc:MGI:106067]	4.08178e-05	0.00349219	8.35796
GO:0042254	ribosome biogenesis	ENSMUSG00000021149	Gtpbp4	GTP binding protein 4 [Source:MGI Symbol;Acc:MGI:1916487]	4.3435e-05	0.00361567	3.29919
GO:0042254	ribosome biogenesis	ENSMUSG00000041438	Utp4	UTP4 small subunit processome component [Source:MGI Symbol;Acc:MGI:1096573]	4.3435e-05	0.00361567	3.29919
GO:0042254	ribosome biogenesis	ENSMUSG00000028706	Nsun4	NOL1/NOP2/Sun domain family, member 4 [Source:MGI Symbol;Acc:MGI:1919431]	4.3435e-05	0.00361567	3.29919
GO:0042254	ribosome biogenesis	ENSMUSG00000061024	Rrs1	ribosome biogenesis regulator 1 [Source:MGI Symbol;Acc:MGI:1929721]	4.3435e-05	0.00361567	3.29919
GO:0042254	ribosome biogenesis	ENSMUSG00000020290	Xpo1	exportin 1 [Source:MGI Symbol;Acc:MGI:2144013]	4.3435e-05	0.00361567	3.29919
GO:0042254	ribosome biogenesis	ENSMUSG00000018697	Aatf	apoptosis antagonizing transcription factor [Source:MGI Symbol;Acc:MGI:1929608]	4.3435e-05	0.00361567	3.29919
GO:0042254	ribosome biogenesis	ENSMUSG00000026020	Nop58	NOP58 ribonucleoprotein [Source:MGI Symbol;Acc:MGI:1933184]	4.3435e-05	0.00361567	3.29919
GO:0042254	ribosome biogenesis	ENSMUSG00000038335	Tsr1	TSR1 20S rRNA accumulation [Source:MGI Symbol;Acc:MGI:2144566]	4.3435e-05	0.00361567	3.29919
GO:0042254	ribosome biogenesis	ENSMUSG00000028869	Gnl2	guanine nucleotide binding protein-like 2 (nucleolar) [Source:MGI Symbol;Acc:MGI:2385207]	4.3435e-05	0.00361567	3.29919
GO:0042254	ribosome biogenesis	ENSMUSG00000027405	Nop56	NOP56 ribonucleoprotein [Source:MGI Symbol;Acc:MGI:1914384]	4.3435e-05	0.00361567	3.29919
GO:0042254	ribosome biogenesis	ENSMUSG00000031917	Nip7	NIP7, nucleolar pre-rRNA processing protein [Source:MGI Symbol;Acc:MGI:1913414]	4.3435e-05	0.00361567	3.29919
GO:0042254	ribosome biogenesis	ENSMUSG00000067274	Rplp0	ribosomal protein, large, P0 [Source:MGI Symbol;Acc:MGI:1927636]	4.3435e-05	0.00361567	3.29919
GO:0042254	ribosome biogenesis	ENSMUSG00000000787	Ddx3x	DEAD/H (Asp-Glu-Ala-Asp/His) box polypeptide 3, X-linked [Source:MGI Symbol;Acc:MGI:103064]	4.3435e-05	0.00361567	3.29919
GO:0042254	ribosome biogenesis	ENSMUSG00000025337	Sbds	SBDS ribosome maturation factor [Source:MGI Symbol;Acc:MGI:1913961]	4.3435e-05	0.00361567	3.29919
GO:0042254	ribosome biogenesis	ENSMUSG00000062647	Rpl7a	ribosomal protein L7A [Source:MGI Symbol;Acc:MGI:1353472]	4.3435e-05	0.00361567	3.29919
GO:0097421	liver regeneration	ENSMUSG00000025407	Gli1	GLI-Kruppel family member GLI1 [Source:MGI Symbol;Acc:MGI:95727]	4.70129e-05	0.00381052	5.08254
GO:0097421	liver regeneration	ENSMUSG00000027342	Pcna	proliferating cell nuclear antigen [Source:MGI Symbol;Acc:MGI:97503]	4.70129e-05	0.00381052	5.08254
GO:0097421	liver regeneration	ENSMUSG00000021466	Ptch1	patched 1 [Source:MGI Symbol;Acc:MGI:105373]	4.70129e-05	0.00381052	5.08254
GO:0097421	liver regeneration	ENSMUSG00000027496	Aurka	aurora kinase A [Source:MGI Symbol;Acc:MGI:894678]	4.70129e-05	0.00381052	5.08254
GO:0097421	liver regeneration	ENSMUSG00000018379	Srsf1	serine and arginine-rich splicing factor 1 [Source:MGI Symbol;Acc:MGI:98283]	4.70129e-05	0.00381052	5.08254
GO:0097421	liver regeneration	ENSMUSG00000005413	Hmox1	heme oxygenase 1 [Source:MGI Symbol;Acc:MGI:96163]	4.70129e-05	0.00381052	5.08254
GO:0097421	liver regeneration	ENSMUSG00000021134	Srsf5	serine and arginine-rich splicing factor 5 [Source:MGI Symbol;Acc:MGI:98287]	4.70129e-05	0.00381052	5.08254
GO:0097421	liver regeneration	ENSMUSG00000057113	Npm1	nucleophosmin 1 [Source:MGI Symbol;Acc:MGI:106184]	4.70129e-05	0.00381052	5.08254
GO:0097421	liver regeneration	ENSMUSG00000058600	Rpl30	ribosomal protein L30 [Source:MGI Symbol;Acc:MGI:98037]	4.70129e-05	0.00381052	5.08254
GO:0000398	mRNA splicing, via spliceosome	ENSMUSG00000034681	Rnps1	RNA binding protein with serine rich domain 1 [Source:MGI Symbol;Acc:MGI:97960]	4.83839e-05	0.00382109	2.7958
GO:0000398	mRNA splicing, via spliceosome	ENSMUSG00000037993	Dhx38	DEAH (Asp-Glu-Ala-His) box polypeptide 38 [Source:MGI Symbol;Acc:MGI:1927617]	4.83839e-05	0.00382109	2.7958
GO:0000398	mRNA splicing, via spliceosome	ENSMUSG00000031311	Nono	non-POU-domain-containing, octamer binding protein [Source:MGI Symbol;Acc:MGI:1855692]	4.83839e-05	0.00382109	2.7958
GO:0000398	mRNA splicing, via spliceosome	ENSMUSG00000002129	Sf3a1	splicing factor 3a, subunit 1 [Source:MGI Symbol;Acc:MGI:1914715]	4.83839e-05	0.00382109	2.7958
GO:0000398	mRNA splicing, via spliceosome	ENSMUSG00000024422	Dhx16	DEAH (Asp-Glu-Ala-His) box polypeptide 16 [Source:MGI Symbol;Acc:MGI:1916442]	4.83839e-05	0.00382109	2.7958
GO:0000398	mRNA splicing, via spliceosome	ENSMUSG00000003360	Ddx23	DEAD (Asp-Glu-Ala-Asp) box polypeptide 23 [Source:MGI Symbol;Acc:MGI:1921601]	4.83839e-05	0.00382109	2.7958
GO:0000398	mRNA splicing, via spliceosome	ENSMUSG00000031848	Lsm4	LSM4 homolog, U6 small nuclear RNA and mRNA degradation associated [Source:MGI Symbol;Acc:MGI:1354692]	4.83839e-05	0.00382109	2.7958
GO:0000398	mRNA splicing, via spliceosome	ENSMUSG00000003660	Snrnp200	small nuclear ribonucleoprotein 200 (U5) [Source:MGI Symbol;Acc:MGI:2444401]	4.83839e-05	0.00382109	2.7958
GO:0000398	mRNA splicing, via spliceosome	ENSMUSG00000025580	Eif4a3	eukaryotic translation initiation factor 4A3 [Source:MGI Symbol;Acc:MGI:1923731]	4.83839e-05	0.00382109	2.7958
GO:0000398	mRNA splicing, via spliceosome	ENSMUSG00000020850	Prpf8	pre-mRNA processing factor 8 [Source:MGI Symbol;Acc:MGI:2179381]	4.83839e-05	0.00382109	2.7958
GO:0000398	mRNA splicing, via spliceosome	ENSMUSG00000020211	Sf3a2	splicing factor 3a, subunit 2 [Source:MGI Symbol;Acc:MGI:104912]	4.83839e-05	0.00382109	2.7958
GO:0000398	mRNA splicing, via spliceosome	ENSMUSG00000027981	Rnpc3	RNA-binding region (RNP1, RRM) containing 3 [Source:MGI Symbol;Acc:MGI:1914475]	4.83839e-05	0.00382109	2.7958
GO:0000398	mRNA splicing, via spliceosome	ENSMUSG00000060373	Hnrnpc	heterogeneous nuclear ribonucleoprotein C [Source:MGI Symbol;Acc:MGI:107795]	4.83839e-05	0.00382109	2.7958
GO:0000398	mRNA splicing, via spliceosome	ENSMUSG00000004980	Hnrnpa2b1	heterogeneous nuclear ribonucleoprotein A2/B1 [Source:MGI Symbol;Acc:MGI:104819]	4.83839e-05	0.00382109	2.7958
GO:0000398	mRNA splicing, via spliceosome	ENSMUSG00000024949	Sf1	splicing factor 1 [Source:MGI Symbol;Acc:MGI:1095403]	4.83839e-05	0.00382109	2.7958
GO:0000398	mRNA splicing, via spliceosome	ENSMUSG00000025200	Cwf19l1	CWF19-like 1, cell cycle control (S. pombe) [Source:MGI Symbol;Acc:MGI:1919752]	4.83839e-05	0.00382109	2.7958
GO:0000398	mRNA splicing, via spliceosome	ENSMUSG00000028676	Srsf10	serine and arginine-rich splicing factor 10 [Source:MGI Symbol;Acc:MGI:1333805]	4.83839e-05	0.00382109	2.7958
GO:0000398	mRNA splicing, via spliceosome	ENSMUSG00000029402	Snrnp35	small nuclear ribonucleoprotein 35 (U11/U12) [Source:MGI Symbol;Acc:MGI:1923417]	4.83839e-05	0.00382109	2.7958
GO:0000398	mRNA splicing, via spliceosome	ENSMUSG00000061479	Snrpa	small nuclear ribonucleoprotein polypeptide A [Source:MGI Symbol;Acc:MGI:1855690]	4.83839e-05	0.00382109	2.7958
GO:0006974	cellular response to DNA damage stimulus	ENSMUSG00000021258	Ccnk	cyclin K [Source:MGI Symbol;Acc:MGI:1276106]	5.22077e-05	0.00402	1.90366
GO:0006974	cellular response to DNA damage stimulus	ENSMUSG00000024906	Mus81	MUS81 structure-specific endonuclease subunit [Source:MGI Symbol;Acc:MGI:1918961]	5.22077e-05	0.00402	1.90366
GO:0006974	cellular response to DNA damage stimulus	ENSMUSG00000031229	Atrx	ATRX, chromatin remodeler [Source:MGI Symbol;Acc:MGI:103067]	5.22077e-05	0.00402	1.90366
GO:0006974	cellular response to DNA damage stimulus	ENSMUSG00000030744	Rps3	ribosomal protein S3 [Source:MGI Symbol;Acc:MGI:1350917]	5.22077e-05	0.00402	1.90366
GO:0006974	cellular response to DNA damage stimulus	ENSMUSG00000066551	Hmgb1	high mobility group box 1 [Source:MGI Symbol;Acc:MGI:96113]	5.22077e-05	0.00402	1.90366
GO:0006974	cellular response to DNA damage stimulus	ENSMUSG00000027342	Pcna	proliferating cell nuclear antigen [Source:MGI Symbol;Acc:MGI:97503]	5.22077e-05	0.00402	1.90366
GO:0006974	cellular response to DNA damage stimulus	ENSMUSG00000042558	Adprhl2	ADP-ribosylhydrolase like 2 [Source:MGI Symbol;Acc:MGI:2140364]	5.22077e-05	0.00402	1.90366
GO:0006974	cellular response to DNA damage stimulus	ENSMUSG00000031311	Nono	non-POU-domain-containing, octamer binding protein [Source:MGI Symbol;Acc:MGI:1855692]	5.22077e-05	0.00402	1.90366
GO:0006974	cellular response to DNA damage stimulus	ENSMUSG00000036097	Slf2	SMC5-SMC6 complex localization factor 2 [Source:MGI Symbol;Acc:MGI:1924968]	5.22077e-05	0.00402	1.90366
GO:0006974	cellular response to DNA damage stimulus	ENSMUSG00000025261	Huwe1	HECT, UBA and WWE domain containing 1 [Source:MGI Symbol;Acc:MGI:1926884]	5.22077e-05	0.00402	1.90366
GO:0006974	cellular response to DNA damage stimulus	ENSMUSG00000035354	Uvrag	UV radiation resistance associated gene [Source:MGI Symbol;Acc:MGI:1925860]	5.22077e-05	0.00402	1.90366
GO:0006974	cellular response to DNA damage stimulus	ENSMUSG00000001924	Uba1	ubiquitin-like modifier activating enzyme 1 [Source:MGI Symbol;Acc:MGI:98890]	5.22077e-05	0.00402	1.90366
GO:0006974	cellular response to DNA damage stimulus	ENSMUSG00000018697	Aatf	apoptosis antagonizing transcription factor [Source:MGI Symbol;Acc:MGI:1929608]	5.22077e-05	0.00402	1.90366
GO:0006974	cellular response to DNA damage stimulus	ENSMUSG00000027933	Ints3	integrator complex subunit 3 [Source:MGI Symbol;Acc:MGI:2140050]	5.22077e-05	0.00402	1.90366
GO:0006974	cellular response to DNA damage stimulus	ENSMUSG00000034773	Hrob	homologous recombination factor with OB-fold [Source:MGI Symbol;Acc:MGI:2387601]	5.22077e-05	0.00402	1.90366
GO:0006974	cellular response to DNA damage stimulus	ENSMUSG00000022314	Rad21	RAD21 cohesin complex component [Source:MGI Symbol;Acc:MGI:108016]	5.22077e-05	0.00402	1.90366
GO:0006974	cellular response to DNA damage stimulus	ENSMUSG00000024974	Smc3	structural maintenance of chromosomes 3 [Source:MGI Symbol;Acc:MGI:1339795]	5.22077e-05	0.00402	1.90366
GO:0006974	cellular response to DNA damage stimulus	ENSMUSG00000018666	Cbx1	chromobox 1 [Source:MGI Symbol;Acc:MGI:105369]	5.22077e-05	0.00402	1.90366
GO:0006974	cellular response to DNA damage stimulus	ENSMUSG00000046591	Ticrr	TOPBP1-interacting checkpoint and replication regulator [Source:MGI Symbol;Acc:MGI:1924261]	5.22077e-05	0.00402	1.90366
GO:0006974	cellular response to DNA damage stimulus	ENSMUSG00000001524	Gtf2h4	general transcription factor II H, polypeptide 4 [Source:MGI Symbol;Acc:MGI:1338799]	5.22077e-05	0.00402	1.90366
GO:0006974	cellular response to DNA damage stimulus	ENSMUSG00000021461	Fancc	Fanconi anemia, complementation group C [Source:MGI Symbol;Acc:MGI:95480]	5.22077e-05	0.00402	1.90366
GO:0006974	cellular response to DNA damage stimulus	ENSMUSG00000036202	Rif1	replication timing regulatory factor 1 [Source:MGI Symbol;Acc:MGI:1098622]	5.22077e-05	0.00402	1.90366
GO:0006974	cellular response to DNA damage stimulus	ENSMUSG00000021911	Parg	poly (ADP-ribose) glycohydrolase [Source:MGI Symbol;Acc:MGI:1347094]	5.22077e-05	0.00402	1.90366
GO:0006974	cellular response to DNA damage stimulus	ENSMUSG00000007080	Pole	polymerase (DNA directed), epsilon [Source:MGI Symbol;Acc:MGI:1196391]	5.22077e-05	0.00402	1.90366
GO:0006974	cellular response to DNA damage stimulus	ENSMUSG00000016528	Mapkapk2	MAP kinase-activated protein kinase 2 [Source:MGI Symbol;Acc:MGI:109298]	5.22077e-05	0.00402	1.90366
GO:0006974	cellular response to DNA damage stimulus	ENSMUSG00000031575	Ash2l	ASH2 like histone lysine methyltransferase complex subunit [Source:MGI Symbol;Acc:MGI:1344416]	5.22077e-05	0.00402	1.90366
GO:0006974	cellular response to DNA damage stimulus	ENSMUSG00000003868	Ruvbl2	RuvB-like protein 2 [Source:MGI Symbol;Acc:MGI:1342299]	5.22077e-05	0.00402	1.90366
GO:0006974	cellular response to DNA damage stimulus	ENSMUSG00000028426	Rad23b	RAD23 homolog B, nucleotide excision repair protein [Source:MGI Symbol;Acc:MGI:105128]	5.22077e-05	0.00402	1.90366
GO:0006974	cellular response to DNA damage stimulus	ENSMUSG00000027424	Mgme1	mitochondrial genome maintenance exonuclease 1 [Source:MGI Symbol;Acc:MGI:1921778]	5.22077e-05	0.00402	1.90366
GO:0006974	cellular response to DNA damage stimulus	ENSMUSG00000062270	Morf4l1	mortality factor 4 like 1 [Source:MGI Symbol;Acc:MGI:1096551]	5.22077e-05	0.00402	1.90366
GO:0006974	cellular response to DNA damage stimulus	ENSMUSG00000020914	Top2a	topoisomerase (DNA) II alpha [Source:MGI Symbol;Acc:MGI:98790]	5.22077e-05	0.00402	1.90366
GO:0006974	cellular response to DNA damage stimulus	ENSMUSG00000024740	Ddb1	damage specific DNA binding protein 1 [Source:MGI Symbol;Acc:MGI:1202384]	5.22077e-05	0.00402	1.90366
GO:0006974	cellular response to DNA damage stimulus	ENSMUSG00000038028	Tigar	Trp53 induced glycolysis regulatory phosphatase [Source:MGI Symbol;Acc:MGI:2442752]	5.22077e-05	0.00402	1.90366
GO:0006974	cellular response to DNA damage stimulus	ENSMUSG00000031422	Morf4l2	mortality factor 4 like 2 [Source:MGI Symbol;Acc:MGI:1927167]	5.22077e-05	0.00402	1.90366
GO:0006974	cellular response to DNA damage stimulus	ENSMUSG00000005370	Msh6	mutS homolog 6 [Source:MGI Symbol;Acc:MGI:1343961]	5.22077e-05	0.00402	1.90366
GO:0006974	cellular response to DNA damage stimulus	ENSMUSG00000004018	Fancl	Fanconi anemia, complementation group L [Source:MGI Symbol;Acc:MGI:1914280]	5.22077e-05	0.00402	1.90366
GO:0006974	cellular response to DNA damage stimulus	ENSMUSG00000031826	Usp10	ubiquitin specific peptidase 10 [Source:MGI Symbol;Acc:MGI:894652]	5.22077e-05	0.00402	1.90366
GO:0006974	cellular response to DNA damage stimulus	ENSMUSG00000001228	Uhrf1	ubiquitin-like, containing PHD and RING finger domains, 1 [Source:MGI Symbol;Acc:MGI:1338889]	5.22077e-05	0.00402	1.90366
GO:0006974	cellular response to DNA damage stimulus	ENSMUSG00000059552	Trp53	transformation related protein 53 [Source:MGI Symbol;Acc:MGI:98834]	5.22077e-05	0.00402	1.90366
GO:0006974	cellular response to DNA damage stimulus	ENSMUSG00000025159	Mms19	MMS19 cytosolic iron-sulfur assembly component [Source:MGI Symbol;Acc:MGI:1919449]	5.22077e-05	0.00402	1.90366
GO:0006974	cellular response to DNA damage stimulus	ENSMUSG00000041133	Smc1a	structural maintenance of chromosomes 1A [Source:MGI Symbol;Acc:MGI:1344345]	5.22077e-05	0.00402	1.90366
GO:0006974	cellular response to DNA damage stimulus	ENSMUSG00000020156	Pwwp3a	PWWP domain containing 3A, DNA repair factor [Source:MGI Symbol;Acc:MGI:1915364]	5.22077e-05	0.00402	1.90366
GO:1902416	positive regulation of mRNA binding	ENSMUSG00000022336	Eif3e	eukaryotic translation initiation factor 3, subunit E [Source:MGI Symbol;Acc:MGI:99257]	7.24001e-05	0.0053881	13.9299
GO:1902416	positive regulation of mRNA binding	ENSMUSG00000015165	Hnrnpl	heterogeneous nuclear ribonucleoprotein L [Source:MGI Symbol;Acc:MGI:104816]	7.24001e-05	0.0053881	13.9299
GO:1902416	positive regulation of mRNA binding	ENSMUSG00000016554	Eif3d	eukaryotic translation initiation factor 3, subunit D [Source:MGI Symbol;Acc:MGI:1933181]	7.24001e-05	0.0053881	13.9299
GO:1902416	positive regulation of mRNA binding	ENSMUSG00000030738	Eif3c	eukaryotic translation initiation factor 3, subunit C [Source:MGI Symbol;Acc:MGI:1926966]	7.24001e-05	0.0053881	13.9299
GO:0048863	stem cell differentiation	ENSMUSG00000050966	Lin28a	lin-28 homolog A (C. elegans) [Source:MGI Symbol;Acc:MGI:1890546]	7.3474e-05	0.0053881	4.8219
GO:0048863	stem cell differentiation	ENSMUSG00000048450	Msx1	msh homeobox 1 [Source:MGI Symbol;Acc:MGI:97168]	7.3474e-05	0.0053881	4.8219
GO:0048863	stem cell differentiation	ENSMUSG00000038518	Jarid2	jumonji, AT rich interactive domain 2 [Source:MGI Symbol;Acc:MGI:104813]	7.3474e-05	0.0053881	4.8219
GO:0048863	stem cell differentiation	ENSMUSG00000017724	Etv4	ets variant 4 [Source:MGI Symbol;Acc:MGI:99423]	7.3474e-05	0.0053881	4.8219
GO:0048863	stem cell differentiation	ENSMUSG00000034394	Lif	leukemia inhibitory factor [Source:MGI Symbol;Acc:MGI:96787]	7.3474e-05	0.0053881	4.8219
GO:0048863	stem cell differentiation	ENSMUSG00000012396	Nanog	Nanog homeobox [Source:MGI Symbol;Acc:MGI:1919200]	7.3474e-05	0.0053881	4.8219
GO:0048863	stem cell differentiation	ENSMUSG00000029267	Mtf2	metal response element binding transcription factor 2 [Source:MGI Symbol;Acc:MGI:105050]	7.3474e-05	0.0053881	4.8219
GO:0048863	stem cell differentiation	ENSMUSG00000023902	Zscan10	zinc finger and SCAN domain containing 10 [Source:MGI Symbol;Acc:MGI:3040700]	7.3474e-05	0.0053881	4.8219
GO:0048863	stem cell differentiation	ENSMUSG00000024406	Pou5f1	POU domain, class 5, transcription factor 1 [Source:MGI Symbol;Acc:MGI:101893]	7.3474e-05	0.0053881	4.8219
GO:0007059	chromosome segregation	ENSMUSG00000066979	Bub3	BUB3 mitotic checkpoint protein [Source:MGI Symbol;Acc:MGI:1343463]	8.07517e-05	0.00578407	3.28684
GO:0007059	chromosome segregation	ENSMUSG00000030744	Rps3	ribosomal protein S3 [Source:MGI Symbol;Acc:MGI:1350917]	8.07517e-05	0.00578407	3.28684
GO:0007059	chromosome segregation	ENSMUSG00000006585	Cdt1	chromatin licensing and DNA replication factor 1 [Source:MGI Symbol;Acc:MGI:1914427]	8.07517e-05	0.00578407	3.28684
GO:0007059	chromosome segregation	ENSMUSG00000035354	Uvrag	UV radiation resistance associated gene [Source:MGI Symbol;Acc:MGI:1925860]	8.07517e-05	0.00578407	3.28684
GO:0007059	chromosome segregation	ENSMUSG00000022314	Rad21	RAD21 cohesin complex component [Source:MGI Symbol;Acc:MGI:108016]	8.07517e-05	0.00578407	3.28684
GO:0007059	chromosome segregation	ENSMUSG00000017421	Zfp207	zinc finger protein 207 [Source:MGI Symbol;Acc:MGI:1340045]	8.07517e-05	0.00578407	3.28684
GO:0007059	chromosome segregation	ENSMUSG00000039298	Cdk5rap2	CDK5 regulatory subunit associated protein 2 [Source:MGI Symbol;Acc:MGI:2384875]	8.07517e-05	0.00578407	3.28684
GO:0007059	chromosome segregation	ENSMUSG00000036672	Cenpt	centromere protein T [Source:MGI Symbol;Acc:MGI:2443939]	8.07517e-05	0.00578407	3.28684
GO:0007059	chromosome segregation	ENSMUSG00000015120	Ube2i	ubiquitin-conjugating enzyme E2I [Source:MGI Symbol;Acc:MGI:107365]	8.07517e-05	0.00578407	3.28684
GO:0007059	chromosome segregation	ENSMUSG00000005698	Ctcf	CCCTC-binding factor [Source:MGI Symbol;Acc:MGI:109447]	8.07517e-05	0.00578407	3.28684
GO:0007059	chromosome segregation	ENSMUSG00000016319	Slc25a5	solute carrier family 25 (mitochondrial carrier, adenine nucleotide translocator), member 5 [Source:MGI Symbol;Acc:MGI:1353496]	8.07517e-05	0.00578407	3.28684
GO:0007059	chromosome segregation	ENSMUSG00000020914	Top2a	topoisomerase (DNA) II alpha [Source:MGI Symbol;Acc:MGI:98790]	8.07517e-05	0.00578407	3.28684
GO:0007059	chromosome segregation	ENSMUSG00000000787	Ddx3x	DEAD/H (Asp-Glu-Ala-Asp/His) box polypeptide 3, X-linked [Source:MGI Symbol;Acc:MGI:103064]	8.07517e-05	0.00578407	3.28684
GO:0007059	chromosome segregation	ENSMUSG00000025159	Mms19	MMS19 cytosolic iron-sulfur assembly component [Source:MGI Symbol;Acc:MGI:1919449]	8.07517e-05	0.00578407	3.28684
GO:0006606	protein import into nucleus	ENSMUSG00000018362	Kpna2	karyopherin (importin) alpha 2 [Source:MGI Symbol;Acc:MGI:103561]	0.000131417	0.00919918	3.14547
GO:0006606	protein import into nucleus	ENSMUSG00000030662	Ipo5	importin 5 [Source:MGI Symbol;Acc:MGI:1917822]	0.000131417	0.00919918	3.14547
GO:0006606	protein import into nucleus	ENSMUSG00000015656	Hspa8	heat shock protein 8 [Source:MGI Symbol;Acc:MGI:105384]	0.000131417	0.00919918	3.14547
GO:0006606	protein import into nucleus	ENSMUSG00000038393	Txnip	thioredoxin interacting protein [Source:MGI Symbol;Acc:MGI:1889549]	0.000131417	0.00919918	3.14547
GO:0006606	protein import into nucleus	ENSMUSG00000001440	Kpnb1	karyopherin (importin) beta 1 [Source:MGI Symbol;Acc:MGI:107532]	0.000131417	0.00919918	3.14547
GO:0006606	protein import into nucleus	ENSMUSG00000040667	Nup88	nucleoporin 88 [Source:MGI Symbol;Acc:MGI:104900]	0.000131417	0.00919918	3.14547
GO:0006606	protein import into nucleus	ENSMUSG00000021025	Nfkbia	nuclear factor of kappa light polypeptide gene enhancer in B cells inhibitor, alpha [Source:MGI Symbol;Acc:MGI:104741]	0.000131417	0.00919918	3.14547
GO:0006606	protein import into nucleus	ENSMUSG00000040028	Elavl1	ELAV (embryonic lethal, abnormal vision)-like 1 (Hu antigen R) [Source:MGI Symbol;Acc:MGI:1100851]	0.000131417	0.00919918	3.14547
GO:0006606	protein import into nucleus	ENSMUSG00000056201	Cfl1	cofilin 1, non-muscle [Source:MGI Symbol;Acc:MGI:101757]	0.000131417	0.00919918	3.14547
GO:0006606	protein import into nucleus	ENSMUSG00000031691	Tnpo2	transportin 2 (importin 3, karyopherin beta 2b) [Source:MGI Symbol;Acc:MGI:2384849]	0.000131417	0.00919918	3.14547
GO:0006606	protein import into nucleus	ENSMUSG00000041879	Ipo9	importin 9 [Source:MGI Symbol;Acc:MGI:1918944]	0.000131417	0.00919918	3.14547
GO:0006606	protein import into nucleus	ENSMUSG00000028287	1700009N14Rik	RIKEN cDNA 1700009N14 gene [Source:MGI Symbol;Acc:MGI:1922721]	0.000131417	0.00919918	3.14547
GO:0006606	protein import into nucleus	ENSMUSG00000072878	1700123L14Rik	RIKEN cDNA 1700123L14 gene [Source:MGI Symbol;Acc:MGI:1925732]	0.000131417	0.00919918	3.14547
GO:0006606	protein import into nucleus	ENSMUSG00000059552	Trp53	transformation related protein 53 [Source:MGI Symbol;Acc:MGI:98834]	0.000131417	0.00919918	3.14547
GO:1990830	cellular response to leukemia inhibitory factor	ENSMUSG00000030970	Ctbp2	C-terminal binding protein 2 [Source:MGI Symbol;Acc:MGI:1201686]	0.000144036	0.00985843	2.85742
GO:1990830	cellular response to leukemia inhibitory factor	ENSMUSG00000020634	Ubxn2a	UBX domain protein 2A [Source:MGI Symbol;Acc:MGI:2442310]	0.000144036	0.00985843	2.85742
GO:1990830	cellular response to leukemia inhibitory factor	ENSMUSG00000000628	Hk2	hexokinase 2 [Source:MGI Symbol;Acc:MGI:1315197]	0.000144036	0.00985843	2.85742
GO:1990830	cellular response to leukemia inhibitory factor	ENSMUSG00000036202	Rif1	replication timing regulatory factor 1 [Source:MGI Symbol;Acc:MGI:1098622]	0.000144036	0.00985843	2.85742
GO:1990830	cellular response to leukemia inhibitory factor	ENSMUSG00000038518	Jarid2	jumonji, AT rich interactive domain 2 [Source:MGI Symbol;Acc:MGI:104813]	0.000144036	0.00985843	2.85742
GO:1990830	cellular response to leukemia inhibitory factor	ENSMUSG00000022884	Eif4a2	eukaryotic translation initiation factor 4A2 [Source:MGI Symbol;Acc:MGI:106906]	0.000144036	0.00985843	2.85742
GO:1990830	cellular response to leukemia inhibitory factor	ENSMUSG00000071172	Srsf3	serine and arginine-rich splicing factor 3 [Source:MGI Symbol;Acc:MGI:98285]	0.000144036	0.00985843	2.85742
GO:1990830	cellular response to leukemia inhibitory factor	ENSMUSG00000019947	Arid5b	AT rich interactive domain 5B (MRF1-like) [Source:MGI Symbol;Acc:MGI:2175912]	0.000144036	0.00985843	2.85742
GO:1990830	cellular response to leukemia inhibitory factor	ENSMUSG00000017861	Mybl2	myeloblastosis oncogene-like 2 [Source:MGI Symbol;Acc:MGI:101785]	0.000144036	0.00985843	2.85742
GO:1990830	cellular response to leukemia inhibitory factor	ENSMUSG00000016319	Slc25a5	solute carrier family 25 (mitochondrial carrier, adenine nucleotide translocator), member 5 [Source:MGI Symbol;Acc:MGI:1353496]	0.000144036	0.00985843	2.85742
GO:1990830	cellular response to leukemia inhibitory factor	ENSMUSG00000022995	Enah	ENAH actin regulator [Source:MGI Symbol;Acc:MGI:108360]	0.000144036	0.00985843	2.85742
GO:1990830	cellular response to leukemia inhibitory factor	ENSMUSG00000039630	Hnrnpu	heterogeneous nuclear ribonucleoprotein U [Source:MGI Symbol;Acc:MGI:1858195]	0.000144036	0.00985843	2.85742
GO:1990830	cellular response to leukemia inhibitory factor	ENSMUSG00000028179	Cth	cystathionase (cystathionine gamma-lyase) [Source:MGI Symbol;Acc:MGI:1339968]	0.000144036	0.00985843	2.85742
GO:1990830	cellular response to leukemia inhibitory factor	ENSMUSG00000029267	Mtf2	metal response element binding transcription factor 2 [Source:MGI Symbol;Acc:MGI:105050]	0.000144036	0.00985843	2.85742
GO:1990830	cellular response to leukemia inhibitory factor	ENSMUSG00000024406	Pou5f1	POU domain, class 5, transcription factor 1 [Source:MGI Symbol;Acc:MGI:101893]	0.000144036	0.00985843	2.85742
GO:1990830	cellular response to leukemia inhibitory factor	ENSMUSG00000020534	Shmt1	serine hydroxymethyltransferase 1 (soluble) [Source:MGI Symbol;Acc:MGI:98299]	0.000144036	0.00985843	2.85742
GO:0006357	regulation of transcription by RNA polymerase II	ENSMUSG00000058440	Nrf1	nuclear respiratory factor 1 [Source:MGI Symbol;Acc:MGI:1332235]	0.000182359	0.0122101	1.71212
GO:0006357	regulation of transcription by RNA polymerase II	ENSMUSG00000020719	Ddx5	DEAD (Asp-Glu-Ala-Asp) box polypeptide 5 [Source:MGI Symbol;Acc:MGI:105037]	0.000182359	0.0122101	1.71212
GO:0006357	regulation of transcription by RNA polymerase II	ENSMUSG00000011960	Ccnt1	cyclin T1 [Source:MGI Symbol;Acc:MGI:1328363]	0.000182359	0.0122101	1.71212
GO:0006357	regulation of transcription by RNA polymerase II	ENSMUSG00000003680	Taf6l	TATA-box binding protein associated factor 6 like [Source:MGI Symbol;Acc:MGI:2444957]	0.000182359	0.0122101	1.71212
GO:0006357	regulation of transcription by RNA polymerase II	ENSMUSG00000036181	H1f2	H1.2 linker histone, cluster member [Source:MGI Symbol;Acc:MGI:1931526]	0.000182359	0.0122101	1.71212
GO:0006357	regulation of transcription by RNA polymerase II	ENSMUSG00000066551	Hmgb1	high mobility group box 1 [Source:MGI Symbol;Acc:MGI:96113]	0.000182359	0.0122101	1.71212
GO:0006357	regulation of transcription by RNA polymerase II	ENSMUSG00000024985	Tcf7l2	transcription factor 7 like 2, T cell specific, HMG box [Source:MGI Symbol;Acc:MGI:1202879]	0.000182359	0.0122101	1.71212
GO:0006357	regulation of transcription by RNA polymerase II	ENSMUSG00000031012	Cask	calcium/calmodulin-dependent serine protein kinase (MAGUK family) [Source:MGI Symbol;Acc:MGI:1309489]	0.000182359	0.0122101	1.71212
GO:0006357	regulation of transcription by RNA polymerase II	ENSMUSG00000056476	Med12l	mediator complex subunit 12-like [Source:MGI Symbol;Acc:MGI:2139916]	0.000182359	0.0122101	1.71212
GO:0006357	regulation of transcription by RNA polymerase II	ENSMUSG00000052565	H1f3	H1.3 linker histone, cluster member [Source:MGI Symbol;Acc:MGI:107502]	0.000182359	0.0122101	1.71212
GO:0006357	regulation of transcription by RNA polymerase II	ENSMUSG00000038342	Mlxip	MLX interacting protein [Source:MGI Symbol;Acc:MGI:2141183]	0.000182359	0.0122101	1.71212
GO:0006357	regulation of transcription by RNA polymerase II	ENSMUSG00000055148	Klf2	Kruppel-like factor 2 (lung) [Source:MGI Symbol;Acc:MGI:1342772]	0.000182359	0.0122101	1.71212
GO:0006357	regulation of transcription by RNA polymerase II	ENSMUSG00000039191	Rbpj	recombination signal binding protein for immunoglobulin kappa J region [Source:MGI Symbol;Acc:MGI:96522]	0.000182359	0.0122101	1.71212
GO:0006357	regulation of transcription by RNA polymerase II	ENSMUSG00000018293	Pfn1	profilin 1 [Source:MGI Symbol;Acc:MGI:97549]	0.000182359	0.0122101	1.71212
GO:0006357	regulation of transcription by RNA polymerase II	ENSMUSG00000013089	Etv5	ets variant 5 [Source:MGI Symbol;Acc:MGI:1096867]	0.000182359	0.0122101	1.71212
GO:0006357	regulation of transcription by RNA polymerase II	ENSMUSG00000018697	Aatf	apoptosis antagonizing transcription factor [Source:MGI Symbol;Acc:MGI:1929608]	0.000182359	0.0122101	1.71212
GO:0006357	regulation of transcription by RNA polymerase II	ENSMUSG00000029068	Ccnl2	cyclin L2 [Source:MGI Symbol;Acc:MGI:1927119]	0.000182359	0.0122101	1.71212
GO:0006357	regulation of transcription by RNA polymerase II	ENSMUSG00000046873	Mbtps2	membrane-bound transcription factor peptidase, site 2 [Source:MGI Symbol;Acc:MGI:2444506]	0.000182359	0.0122101	1.71212
GO:0006357	regulation of transcription by RNA polymerase II	ENSMUSG00000004328	Hif3a	hypoxia inducible factor 3, alpha subunit [Source:MGI Symbol;Acc:MGI:1859778]	0.000182359	0.0122101	1.71212
GO:0006357	regulation of transcription by RNA polymerase II	ENSMUSG00000022314	Rad21	RAD21 cohesin complex component [Source:MGI Symbol;Acc:MGI:108016]	0.000182359	0.0122101	1.71212
GO:0006357	regulation of transcription by RNA polymerase II	ENSMUSG00000042699	Dhx9	DEAH (Asp-Glu-Ala-His) box polypeptide 9 [Source:MGI Symbol;Acc:MGI:108177]	0.000182359	0.0122101	1.71212
GO:0006357	regulation of transcription by RNA polymerase II	ENSMUSG00000092544	Gm20422	predicted gene 20422 [Source:MGI Symbol;Acc:MGI:5141887]	0.000182359	0.0122101	1.71212
GO:0006357	regulation of transcription by RNA polymerase II	ENSMUSG00000038615	Nfe2l1	nuclear factor, erythroid derived 2,-like 1 [Source:MGI Symbol;Acc:MGI:99421]	0.000182359	0.0122101	1.71212
GO:0006357	regulation of transcription by RNA polymerase II	ENSMUSG00000024335	Brd2	bromodomain containing 2 [Source:MGI Symbol;Acc:MGI:99495]	0.000182359	0.0122101	1.71212
GO:0006357	regulation of transcription by RNA polymerase II	ENSMUSG00000071054	Safb	scaffold attachment factor B [Source:MGI Symbol;Acc:MGI:2146974]	0.000182359	0.0122101	1.71212
GO:0006357	regulation of transcription by RNA polymerase II	ENSMUSG00000001134	Uxt	ubiquitously expressed prefoldin like chaperone [Source:MGI Symbol;Acc:MGI:1277988]	0.000182359	0.0122101	1.71212
GO:0006357	regulation of transcription by RNA polymerase II	ENSMUSG00000034160	Ogt	O-linked N-acetylglucosamine (GlcNAc) transferase (UDP-N-acetylglucosamine:polypeptide-N-acetylglucosaminyl transferase) [Source:MGI Symbol;Acc:MGI:1339639]	0.000182359	0.0122101	1.71212
GO:0006357	regulation of transcription by RNA polymerase II	ENSMUSG00000017724	Etv4	ets variant 4 [Source:MGI Symbol;Acc:MGI:99423]	0.000182359	0.0122101	1.71212
GO:0006357	regulation of transcription by RNA polymerase II	ENSMUSG00000026349	Ccnt2	cyclin T2 [Source:MGI Symbol;Acc:MGI:1920199]	0.000182359	0.0122101	1.71212
GO:0006357	regulation of transcription by RNA polymerase II	ENSMUSG00000028640	Tfap2c	transcription factor AP-2, gamma [Source:MGI Symbol;Acc:MGI:106032]	0.000182359	0.0122101	1.71212
GO:0006357	regulation of transcription by RNA polymerase II	ENSMUSG00000025223	Ldb1	LIM domain binding 1 [Source:MGI Symbol;Acc:MGI:894762]	0.000182359	0.0122101	1.71212
GO:0006357	regulation of transcription by RNA polymerase II	ENSMUSG00000066042	Med18	mediator complex subunit 18 [Source:MGI Symbol;Acc:MGI:1914469]	0.000182359	0.0122101	1.71212
GO:0006357	regulation of transcription by RNA polymerase II	ENSMUSG00000058886	Deaf1	DEAF1, transcription factor [Source:MGI Symbol;Acc:MGI:1858496]	0.000182359	0.0122101	1.71212
GO:0006357	regulation of transcription by RNA polymerase II	ENSMUSG00000036980	Taf6	TATA-box binding protein associated factor 6 [Source:MGI Symbol;Acc:MGI:109129]	0.000182359	0.0122101	1.71212
GO:0006357	regulation of transcription by RNA polymerase II	ENSMUSG00000003435	Supt5	suppressor of Ty 5, DSIF elongation factor subunit [Source:MGI Symbol;Acc:MGI:1202400]	0.000182359	0.0122101	1.71212
GO:0006357	regulation of transcription by RNA polymerase II	ENSMUSG00000029178	Klf3	Kruppel-like factor 3 (basic) [Source:MGI Symbol;Acc:MGI:1342773]	0.000182359	0.0122101	1.71212
GO:0006357	regulation of transcription by RNA polymerase II	ENSMUSG00000003868	Ruvbl2	RuvB-like protein 2 [Source:MGI Symbol;Acc:MGI:1342299]	0.000182359	0.0122101	1.71212
GO:0006357	regulation of transcription by RNA polymerase II	ENSMUSG00000094870	Zfp131	zinc finger protein 131 [Source:MGI Symbol;Acc:MGI:1919715]	0.000182359	0.0122101	1.71212
GO:0006357	regulation of transcription by RNA polymerase II	ENSMUSG00000092558	Med20	mediator complex subunit 20 [Source:MGI Symbol;Acc:MGI:1929648]	0.000182359	0.0122101	1.71212
GO:0006357	regulation of transcription by RNA polymerase II	ENSMUSG00000019947	Arid5b	AT rich interactive domain 5B (MRF1-like) [Source:MGI Symbol;Acc:MGI:2175912]	0.000182359	0.0122101	1.71212
GO:0006357	regulation of transcription by RNA polymerase II	ENSMUSG00000062248	Cks2	CDC28 protein kinase regulatory subunit 2 [Source:MGI Symbol;Acc:MGI:1913447]	0.000182359	0.0122101	1.71212
GO:0006357	regulation of transcription by RNA polymerase II	ENSMUSG00000007880	Arid1a	AT rich interactive domain 1A (SWI-like) [Source:MGI Symbol;Acc:MGI:1935147]	0.000182359	0.0122101	1.71212
GO:0006357	regulation of transcription by RNA polymerase II	ENSMUSG00000012396	Nanog	Nanog homeobox [Source:MGI Symbol;Acc:MGI:1919200]	0.000182359	0.0122101	1.71212
GO:0006357	regulation of transcription by RNA polymerase II	ENSMUSG00000054717	Hmgb2	high mobility group box 2 [Source:MGI Symbol;Acc:MGI:96157]	0.000182359	0.0122101	1.71212
GO:0006357	regulation of transcription by RNA polymerase II	ENSMUSG00000058756	Thra	thyroid hormone receptor alpha [Source:MGI Symbol;Acc:MGI:98742]	0.000182359	0.0122101	1.71212
GO:0006357	regulation of transcription by RNA polymerase II	ENSMUSG00000059552	Trp53	transformation related protein 53 [Source:MGI Symbol;Acc:MGI:98834]	0.000182359	0.0122101	1.71212
GO:0006357	regulation of transcription by RNA polymerase II	ENSMUSG00000024406	Pou5f1	POU domain, class 5, transcription factor 1 [Source:MGI Symbol;Acc:MGI:101893]	0.000182359	0.0122101	1.71212
GO:0006357	regulation of transcription by RNA polymerase II	ENSMUSG00000018076	Med13l	mediator complex subunit 13-like [Source:MGI Symbol;Acc:MGI:2670178]	0.000182359	0.0122101	1.71212
GO:0006357	regulation of transcription by RNA polymerase II	ENSMUSG00000028800	Hdac1	histone deacetylase 1 [Source:MGI Symbol;Acc:MGI:108086]	0.000182359	0.0122101	1.71212
GO:0000079	regulation of cyclin-dependent protein serine/threonine kinase activity	ENSMUSG00000041431	Ccnb1	cyclin B1 [Source:MGI Symbol;Acc:MGI:88302]	0.000198252	0.0129918	4.27396
GO:0000079	regulation of cyclin-dependent protein serine/threonine kinase activity	ENSMUSG00000021149	Gtpbp4	GTP binding protein 4 [Source:MGI Symbol;Acc:MGI:1916487]	0.000198252	0.0129918	4.27396
GO:0000079	regulation of cyclin-dependent protein serine/threonine kinase activity	ENSMUSG00000011960	Ccnt1	cyclin T1 [Source:MGI Symbol;Acc:MGI:1328363]	0.000198252	0.0129918	4.27396
GO:0000079	regulation of cyclin-dependent protein serine/threonine kinase activity	ENSMUSG00000029580	Actb	actin, beta [Source:MGI Symbol;Acc:MGI:87904]	0.000198252	0.0129918	4.27396
GO:0000079	regulation of cyclin-dependent protein serine/threonine kinase activity	ENSMUSG00000029068	Ccnl2	cyclin L2 [Source:MGI Symbol;Acc:MGI:1927119]	0.000198252	0.0129918	4.27396
GO:0000079	regulation of cyclin-dependent protein serine/threonine kinase activity	ENSMUSG00000029385	Ccng2	cyclin G2 [Source:MGI Symbol;Acc:MGI:1095734]	0.000198252	0.0129918	4.27396
GO:0000079	regulation of cyclin-dependent protein serine/threonine kinase activity	ENSMUSG00000026349	Ccnt2	cyclin T2 [Source:MGI Symbol;Acc:MGI:1920199]	0.000198252	0.0129918	4.27396
GO:0000079	regulation of cyclin-dependent protein serine/threonine kinase activity	ENSMUSG00000018669	Cdk5rap3	CDK5 regulatory subunit associated protein 3 [Source:MGI Symbol;Acc:MGI:1933126]	0.000198252	0.0129918	4.27396
GO:0000079	regulation of cyclin-dependent protein serine/threonine kinase activity	ENSMUSG00000062248	Cks2	CDC28 protein kinase regulatory subunit 2 [Source:MGI Symbol;Acc:MGI:1913447]	0.000198252	0.0129918	4.27396
GO:0042273	ribosomal large subunit biogenesis	ENSMUSG00000025794	Rpl14	ribosomal protein L14 [Source:MGI Symbol;Acc:MGI:1914365]	0.000215254	0.0138121	5.41719
GO:0042273	ribosomal large subunit biogenesis	ENSMUSG00000043716	Rpl7	ribosomal protein L7 [Source:MGI Symbol;Acc:MGI:98073]	0.000215254	0.0138121	5.41719
GO:0042273	ribosomal large subunit biogenesis	ENSMUSG00000060636	Rpl35a	ribosomal protein L35A [Source:MGI Symbol;Acc:MGI:1928894]	0.000215254	0.0138121	5.41719
GO:0042273	ribosomal large subunit biogenesis	ENSMUSG00000061024	Rrs1	ribosome biogenesis regulator 1 [Source:MGI Symbol;Acc:MGI:1929721]	0.000215254	0.0138121	5.41719
GO:0042273	ribosomal large subunit biogenesis	ENSMUSG00000031917	Nip7	NIP7, nucleolar pre-rRNA processing protein [Source:MGI Symbol;Acc:MGI:1913414]	0.000215254	0.0138121	5.41719
GO:0042273	ribosomal large subunit biogenesis	ENSMUSG00000058558	Rpl5	ribosomal protein L5 [Source:MGI Symbol;Acc:MGI:102854]	0.000215254	0.0138121	5.41719
GO:0042273	ribosomal large subunit biogenesis	ENSMUSG00000057113	Npm1	nucleophosmin 1 [Source:MGI Symbol;Acc:MGI:106184]	0.000215254	0.0138121	5.41719
GO:0016180	snRNA processing	ENSMUSG00000029034	Ints11	integrator complex subunit 11 [Source:MGI Symbol;Acc:MGI:1919207]	0.000231827	0.014572	8.0365
GO:0016180	snRNA processing	ENSMUSG00000027933	Ints3	integrator complex subunit 3 [Source:MGI Symbol;Acc:MGI:2140050]	0.000231827	0.014572	8.0365
GO:0016180	snRNA processing	ENSMUSG00000040738	Ints8	integrator complex subunit 8 [Source:MGI Symbol;Acc:MGI:1919906]	0.000231827	0.014572	8.0365
GO:0016180	snRNA processing	ENSMUSG00000071652	Ints5	integrator complex subunit 5 [Source:MGI Symbol;Acc:MGI:1923578]	0.000231827	0.014572	8.0365
GO:0016180	snRNA processing	ENSMUSG00000037461	Ints7	integrator complex subunit 7 [Source:MGI Symbol;Acc:MGI:1924315]	0.000231827	0.014572	8.0365
GO:0000055	ribosomal large subunit export from nucleus	ENSMUSG00000061024	Rrs1	ribosome biogenesis regulator 1 [Source:MGI Symbol;Acc:MGI:1929721]	0.000312684	0.0188837	10.4474
GO:0000055	ribosomal large subunit export from nucleus	ENSMUSG00000020290	Xpo1	exportin 1 [Source:MGI Symbol;Acc:MGI:2144013]	0.000312684	0.0188837	10.4474
GO:0000055	ribosomal large subunit export from nucleus	ENSMUSG00000040667	Nup88	nucleoporin 88 [Source:MGI Symbol;Acc:MGI:104900]	0.000312684	0.0188837	10.4474
GO:0000055	ribosomal large subunit export from nucleus	ENSMUSG00000057113	Npm1	nucleophosmin 1 [Source:MGI Symbol;Acc:MGI:106184]	0.000312684	0.0188837	10.4474
GO:1900364	negative regulation of mRNA polyadenylation	ENSMUSG00000011960	Ccnt1	cyclin T1 [Source:MGI Symbol;Acc:MGI:1328363]	0.000312684	0.0188837	10.4474
GO:1900364	negative regulation of mRNA polyadenylation	ENSMUSG00000030816	Rnf40	ring finger protein 40 [Source:MGI Symbol;Acc:MGI:2142048]	0.000312684	0.0188837	10.4474
GO:1900364	negative regulation of mRNA polyadenylation	ENSMUSG00000005609	Ctr9	CTR9 homolog, Paf1/RNA polymerase II complex component [Source:MGI Symbol;Acc:MGI:109345]	0.000312684	0.0188837	10.4474
GO:1900364	negative regulation of mRNA polyadenylation	ENSMUSG00000003435	Supt5	suppressor of Ty 5, DSIF elongation factor subunit [Source:MGI Symbol;Acc:MGI:1202400]	0.000312684	0.0188837	10.4474
GO:0106074	aminoacyl-tRNA metabolism involved in translational fidelity	ENSMUSG00000024493	Lars	leucyl-tRNA synthetase [Source:MGI Symbol;Acc:MGI:1913808]	0.00034644	0.0201327	7.46246
GO:0106074	aminoacyl-tRNA metabolism involved in translational fidelity	ENSMUSG00000037851	Iars	isoleucine-tRNA synthetase [Source:MGI Symbol;Acc:MGI:2145219]	0.00034644	0.0201327	7.46246
GO:0106074	aminoacyl-tRNA metabolism involved in translational fidelity	ENSMUSG00000007029	Vars	valyl-tRNA synthetase [Source:MGI Symbol;Acc:MGI:90675]	0.00034644	0.0201327	7.46246
GO:0106074	aminoacyl-tRNA metabolism involved in translational fidelity	ENSMUSG00000031960	Aars	alanyl-tRNA synthetase [Source:MGI Symbol;Acc:MGI:2384560]	0.00034644	0.0201327	7.46246
GO:0106074	aminoacyl-tRNA metabolism involved in translational fidelity	ENSMUSG00000028107	Tars2	threonyl-tRNA synthetase 2, mitochondrial (putative) [Source:MGI Symbol;Acc:MGI:1919057]	0.00034644	0.0201327	7.46246
GO:0070935	3'-UTR-mediated mRNA stabilization	ENSMUSG00000010592	Dazl	deleted in azoospermia-like [Source:MGI Symbol;Acc:MGI:1342328]	0.00034644	0.0201327	7.46246
GO:0070935	3'-UTR-mediated mRNA stabilization	ENSMUSG00000041459	Tardbp	TAR DNA binding protein [Source:MGI Symbol;Acc:MGI:2387629]	0.00034644	0.0201327	7.46246
GO:0070935	3'-UTR-mediated mRNA stabilization	ENSMUSG00000040028	Elavl1	ELAV (embryonic lethal, abnormal vision)-like 1 (Hu antigen R) [Source:MGI Symbol;Acc:MGI:1100851]	0.00034644	0.0201327	7.46246
GO:0070935	3'-UTR-mediated mRNA stabilization	ENSMUSG00000016528	Mapkapk2	MAP kinase-activated protein kinase 2 [Source:MGI Symbol;Acc:MGI:109298]	0.00034644	0.0201327	7.46246
GO:0070935	3'-UTR-mediated mRNA stabilization	ENSMUSG00000060373	Hnrnpc	heterogeneous nuclear ribonucleoprotein C [Source:MGI Symbol;Acc:MGI:107795]	0.00034644	0.0201327	7.46246
GO:0090090	negative regulation of canonical Wnt signaling pathway	ENSMUSG00000025407	Gli1	GLI-Kruppel family member GLI1 [Source:MGI Symbol;Acc:MGI:95727]	0.000409126	0.0233353	2.61186
GO:0090090	negative regulation of canonical Wnt signaling pathway	ENSMUSG00000024985	Tcf7l2	transcription factor 7 like 2, T cell specific, HMG box [Source:MGI Symbol;Acc:MGI:1202879]	0.000409126	0.0233353	2.61186
GO:0090090	negative regulation of canonical Wnt signaling pathway	ENSMUSG00000074637	Sox2	SRY (sex determining region Y)-box 2 [Source:MGI Symbol;Acc:MGI:98364]	0.000409126	0.0233353	2.61186
GO:0090090	negative regulation of canonical Wnt signaling pathway	ENSMUSG00000021182	Ccdc88c	coiled-coil domain containing 88C [Source:MGI Symbol;Acc:MGI:1915589]	0.000409126	0.0233353	2.61186
GO:0090090	negative regulation of canonical Wnt signaling pathway	ENSMUSG00000024576	Csnk1a1	casein kinase 1, alpha 1 [Source:MGI Symbol;Acc:MGI:1934950]	0.000409126	0.0233353	2.61186
GO:0090090	negative regulation of canonical Wnt signaling pathway	ENSMUSG00000031661	Nkd1	naked cuticle 1 [Source:MGI Symbol;Acc:MGI:2135954]	0.000409126	0.0233353	2.61186
GO:0090090	negative regulation of canonical Wnt signaling pathway	ENSMUSG00000032280	Tle3	transducin-like enhancer of split 3 [Source:MGI Symbol;Acc:MGI:104634]	0.000409126	0.0233353	2.61186
GO:0090090	negative regulation of canonical Wnt signaling pathway	ENSMUSG00000025764	Jade1	jade family PHD finger 1 [Source:MGI Symbol;Acc:MGI:1925835]	0.000409126	0.0233353	2.61186
GO:0090090	negative regulation of canonical Wnt signaling pathway	ENSMUSG00000018209	Stk4	serine/threonine kinase 4 [Source:MGI Symbol;Acc:MGI:1929004]	0.000409126	0.0233353	2.61186
GO:0090090	negative regulation of canonical Wnt signaling pathway	ENSMUSG00000043252	Tmem64	transmembrane protein 64 [Source:MGI Symbol;Acc:MGI:2140359]	0.000409126	0.0233353	2.61186
GO:0090090	negative regulation of canonical Wnt signaling pathway	ENSMUSG00000003868	Ruvbl2	RuvB-like protein 2 [Source:MGI Symbol;Acc:MGI:1342299]	0.000409126	0.0233353	2.61186
GO:0090090	negative regulation of canonical Wnt signaling pathway	ENSMUSG00000018583	G3bp1	GTPase activating protein (SH3 domain) binding protein 1 [Source:MGI Symbol;Acc:MGI:1351465]	0.000409126	0.0233353	2.61186
GO:0090090	negative regulation of canonical Wnt signaling pathway	ENSMUSG00000018822	Sfrp5	secreted frizzled-related sequence protein 5 [Source:MGI Symbol;Acc:MGI:1860298]	0.000409126	0.0233353	2.61186
GO:0090090	negative regulation of canonical Wnt signaling pathway	ENSMUSG00000022812	Gsk3b	glycogen synthase kinase 3 beta [Source:MGI Symbol;Acc:MGI:1861437]	0.000409126	0.0233353	2.61186
GO:0090090	negative regulation of canonical Wnt signaling pathway	ENSMUSG00000053754	Chd8	chromodomain helicase DNA binding protein 8 [Source:MGI Symbol;Acc:MGI:1915022]	0.000409126	0.0233353	2.61186
GO:0090090	negative regulation of canonical Wnt signaling pathway	ENSMUSG00000028800	Hdac1	histone deacetylase 1 [Source:MGI Symbol;Acc:MGI:108086]	0.000409126	0.0233353	2.61186
GO:0045903	positive regulation of translational fidelity	ENSMUSG00000069049	Eif2s3y	eukaryotic translation initiation factor 2, subunit 3, structural gene Y-linked [Source:MGI Symbol;Acc:MGI:1349430]	0.00042159	0.023609	15.6712
GO:0045903	positive regulation of translational fidelity	ENSMUSG00000006333	Rps9	ribosomal protein S9 [Source:MGI Symbol;Acc:MGI:1924096]	0.00042159	0.023609	15.6712
GO:0045903	positive regulation of translational fidelity	ENSMUSG00000035150	Eif2s3x	eukaryotic translation initiation factor 2, subunit 3, structural gene X-linked [Source:MGI Symbol;Acc:MGI:1349431]	0.00042159	0.023609	15.6712
GO:0006270	DNA replication initiation	ENSMUSG00000005410	Mcm5	minichromosome maintenance complex component 5 [Source:MGI Symbol;Acc:MGI:103197]	0.000456065	0.0246435	5.69861
GO:0006270	DNA replication initiation	ENSMUSG00000017499	Cdc6	cell division cycle 6 [Source:MGI Symbol;Acc:MGI:1345150]	0.000456065	0.0246435	5.69861
GO:0006270	DNA replication initiation	ENSMUSG00000029012	Orc5	origin recognition complex, subunit 5 [Source:MGI Symbol;Acc:MGI:1347044]	0.000456065	0.0246435	5.69861
GO:0006270	DNA replication initiation	ENSMUSG00000026761	Orc4	origin recognition complex, subunit 4 [Source:MGI Symbol;Acc:MGI:1347043]	0.000456065	0.0246435	5.69861
GO:0006270	DNA replication initiation	ENSMUSG00000002870	Mcm2	minichromosome maintenance complex component 2 [Source:MGI Symbol;Acc:MGI:105380]	0.000456065	0.0246435	5.69861
GO:0006270	DNA replication initiation	ENSMUSG00000028587	Orc1	origin recognition complex, subunit 1 [Source:MGI Symbol;Acc:MGI:1328337]	0.000456065	0.0246435	5.69861
GO:0000462	maturation of SSU-rRNA from tricistronic rRNA transcript (SSU-rRNA, 5.8S rRNA, LSU-rRNA)	ENSMUSG00000047675	Rps8	ribosomal protein S8 [Source:MGI Symbol;Acc:MGI:98166]	0.000456065	0.0246435	5.69861
GO:0000462	maturation of SSU-rRNA from tricistronic rRNA transcript (SSU-rRNA, 5.8S rRNA, LSU-rRNA)	ENSMUSG00000041438	Utp4	UTP4 small subunit processome component [Source:MGI Symbol;Acc:MGI:1096573]	0.000456065	0.0246435	5.69861
GO:0000462	maturation of SSU-rRNA from tricistronic rRNA transcript (SSU-rRNA, 5.8S rRNA, LSU-rRNA)	ENSMUSG00000070697	Utp3	UTP3 small subunit processome component [Source:MGI Symbol;Acc:MGI:1919230]	0.000456065	0.0246435	5.69861
GO:0000462	maturation of SSU-rRNA from tricistronic rRNA transcript (SSU-rRNA, 5.8S rRNA, LSU-rRNA)	ENSMUSG00000038335	Tsr1	TSR1 20S rRNA accumulation [Source:MGI Symbol;Acc:MGI:2144566]	0.000456065	0.0246435	5.69861
GO:0000462	maturation of SSU-rRNA from tricistronic rRNA transcript (SSU-rRNA, 5.8S rRNA, LSU-rRNA)	ENSMUSG00000032834	Pwp2	PWP2 periodic tryptophan protein homolog (yeast) [Source:MGI Symbol;Acc:MGI:1341200]	0.000456065	0.0246435	5.69861
[truncated: 7,312 more rows]

## Sheet: Gene2GO
QueryID	Symbol	Description	GOID	GOTerm	P-Value	Enrichment
[truncated: 8,446 more rows]
