# Supplementary material for: Abnormal transcriptome-wide DNA demethylation induced by folate deficiency causes neural tube defects
Source: Front Genet. 2022 Sep 19;13:987210. doi: 10.3389/fgene.2022.987210 (PMC9529027; doi:10.3389/fgene.2022.987210)
Supplement: Supplementary file 6 [file DataSheet1.zip › supplementary table 16-33/S30 H3K27-4_vs_H3K27-0_peaks.promoter.GO-Analysis_CC.xlsx]

## Sheet: GO_Result
S30 H3K27-4_vs_H3K27-0_peaks.promoter.GO-Analysis_CC
GOID	GOTerm	QGeneInTerm	QGeneSum	BGGeneInTerm	BGGeneSum	P-Value	FDR	Enrichment	(-log10P)
GO:0005634	nucleus	511	1009	5865	21187	1.83515e-56	1.20937e-53	1.82949	55.7363
GO:0005654	nucleoplasm	297	1009	3030	21187	3.63566e-37	1.19795e-34	2.05822	36.4394
GO:0005840	ribosome	58	1009	201	21187	1.11695e-29	2.45356e-27	6.05913	28.952
GO:0005737	cytoplasm	466	1009	6504	21187	2.82274e-26	4.65046e-24	1.50447	25.5493
GO:0005829	cytosol	297	1009	3590	21187	4.61619e-24	5.19008e-22	1.73716	23.3357
GO:0022625	cytosolic large ribosomal subunit	31	1009	65	21187	4.72541e-24	5.19008e-22	10.0144	23.3256
GO:1990904	ribonucleoprotein complex	49	1009	181	21187	6.86034e-24	6.45852e-22	5.68455	23.1637
GO:0005730	nucleolus	103	1009	802	21187	2.18452e-20	1.7995e-18	2.69675	19.6606
GO:0022627	cytosolic small ribosomal subunit	18	1009	46	21187	1.0885e-12	7.97021e-11	8.21662	11.9632
GO:0000785	chromatin	52	1009	385	21187	1.15451e-11	7.6082e-10	2.8361	10.9376
GO:0042788	polysomal ribosome	14	1009	32	21187	5.96121e-11	3.57131e-09	9.18663	10.2247
GO:0016607	nuclear speck	51	1009	393	21187	8.01054e-11	4.39912e-09	2.72493	10.0963
GO:0005681	spliceosomal complex	30	1009	169	21187	4.11732e-10	2.08717e-08	3.72746	9.38539
GO:0005694	chromosome	55	1009	470	21187	7.44532e-10	3.50462e-08	2.45721	9.12812
GO:0032991	protein-containing complex	83	1009	867	21187	9.95947e-10	4.37553e-08	2.01019	9.00176
GO:0010494	cytoplasmic stress granule	16	1009	71	21187	1.68465e-07	6.93866e-06	4.73195	6.77349
GO:0015934	large ribosomal subunit	9	1009	21	21187	2.12838e-07	8.25061e-06	8.99915	6.67195
GO:0015935	small ribosomal subunit	10	1009	27	21187	2.30757e-07	8.44828e-06	7.77704	6.63684
GO:0043209	myelin sheath	27	1009	189	21187	3.32883e-07	1.15458e-05	2.99972	6.47771
GO:0005844	polysome	12	1009	42	21187	3.74561e-07	1.23418e-05	5.99943	6.42648
GO:0000791	euchromatin	12	1009	46	21187	1.10496e-06	3.46746e-05	5.47774	5.95665
GO:0071013	catalytic step 2 spliceosome	17	1009	92	21187	1.40645e-06	4.21296e-05	3.88007	5.85188
GO:0014069	postsynaptic density	36	1009	326	21187	2.54675e-06	7.297e-05	2.3188	5.59401
GO:0016604	nuclear body	34	1009	314	21187	7.36245e-06	0.000202161	2.27367	5.13298
GO:0000792	heterochromatin	12	1009	57	21187	1.23821e-05	0.000326391	4.42064	4.90721
GO:0005739	mitochondrion	119	1009	1731	21187	2.74053e-05	0.00069462	1.44354	4.56217
GO:0045202	synapse	64	1009	802	21187	3.78451e-05	0.000893033	1.67565	4.42199
GO:0005852	eukaryotic translation initiation factor 3 complex	6	1009	15	21187	3.96993e-05	0.000893033	8.39921	4.40122
GO:0033290	eukaryotic 48S preinitiation complex	6	1009	15	21187	3.96993e-05	0.000893033	8.39921	4.40122
GO:0016363	nuclear matrix	16	1009	106	21187	4.0654e-05	0.000893033	3.16951	4.3909
GO:0000786	nucleosome	17	1009	121	21187	6.02854e-05	0.00128155	2.95013	4.21979
GO:0005850	eukaryotic translation initiation factor 2 complex	4	1009	6	21187	7.10123e-05	0.00146241	13.9987	4.14867
GO:0016282	eukaryotic 43S preinitiation complex	6	1009	17	21187	9.04217e-05	0.00175326	7.41107	4.04373
GO:0000775	chromosome, centromeric region	18	1009	137	21187	9.04563e-05	0.00175326	2.75886	4.04356
GO:0005819	spindle	22	1009	190	21187	0.000109377	0.00205941	2.43135	3.96108
GO:0036464	cytoplasmic ribonucleoprotein granule	12	1009	72	21187	0.000139445	0.00253872	3.49967	3.8556
GO:0017101	aminoacyl-tRNA synthetase multienzyme complex	5	1009	12	21187	0.000145092	0.00253872	8.74917	3.83836
GO:0000228	nuclear chromosome	10	1009	52	21187	0.00014639	0.00253872	4.03808	3.83449
GO:0070937	CRD-mediated mRNA stability complex	4	1009	7	21187	0.000159427	0.0026939	11.9989	3.79744
GO:0032039	integrator complex	6	1009	19	21187	0.000182623	0.00300871	6.63095	3.73845
GO:0005665	RNA polymerase II, core complex	5	1009	13	21187	0.000226538	0.00364119	8.07616	3.64486
GO:0035267	NuA4 histone acetyltransferase complex	6	1009	20	21187	0.000250422	0.00392924	6.29941	3.60133
GO:0000932	P-body	12	1009	78	21187	0.000303403	0.00449307	3.23046	3.51798
GO:0005664	nuclear origin of replication recognition complex	4	1009	8	21187	0.00030681	0.00449307	10.499	3.51313
GO:0070761	pre-snoRNP complex	4	1009	8	21187	0.00030681	0.00449307	10.499	3.51313
GO:0005721	pericentric heterochromatin	7	1009	29	21187	0.000337661	0.00483736	5.06849	3.47152
GO:0005815	microtubule organizing center	31	1009	338	21187	0.000392974	0.00551	1.92585	3.40564
GO:0043025	neuronal cell body	46	1009	574	21187	0.000415081	0.00556825	1.68277	3.38187
GO:0097452	GAIT complex	3	1009	4	21187	0.000415474	0.00556825	15.7485	3.38146
GO:0071339	MLL1 complex	7	1009	30	21187	0.000422477	0.00556825	4.89954	3.3742
GO:0005813	centrosome	42	1009	513	21187	0.000472417	0.00610437	1.71914	3.32567
GO:0000793	condensed chromosome	7	1009	31	21187	0.000523476	0.00663405	4.74149	3.2811
GO:0030687	preribosome, large subunit precursor	6	1009	24	21187	0.000738511	0.00918262	5.2495	3.13164
GO:0005856	cytoskeleton	82	1009	1216	21187	0.000906866	0.0110671	1.41598	3.04246
GO:0000776	kinetochore	15	1009	126	21187	0.000972737	0.0116552	2.49976	3.012
GO:0022626	cytosolic ribosome	4	1009	11	21187	0.00128912	0.0151701	7.63564	2.88971
GO:0016592	mediator complex	7	1009	36	21187	0.00135056	0.0153451	4.08295	2.86949
GO:0005669	transcription factor TFIID complex	7	1009	36	21187	0.00135056	0.0153451	4.08295	2.86949
GO:0043005	neuron projection	40	1009	517	21187	0.00184142	0.0204414	1.6246	2.73485
GO:0000812	Swr1 complex	4	1009	12	21187	0.00186113	0.0204414	6.99934	2.73022
GO:0000808	origin recognition complex	3	1009	6	21187	0.00193255	0.0208779	10.499	2.71387
GO:0005697	telomerase holoenzyme complex	5	1009	20	21187	0.00206597	0.0218002	5.2495	2.68488
GO:0005791	rough endoplasmic reticulum	11	1009	84	21187	0.00208409	0.0218002	2.74974	2.68108
GO:1990124	messenger ribonucleoprotein complex	4	1009	13	21187	0.00258761	0.0262344	6.46093	2.5871
GO:0000124	SAGA complex	4	1009	13	21187	0.00258761	0.0262344	6.46093	2.5871
GO:0005763	mitochondrial small ribosomal subunit	6	1009	31	21187	0.00303999	0.0303538	4.06413	2.51713
GO:0030893	meiotic cohesin complex	3	1009	7	21187	0.00326239	0.0320883	8.99915	2.48646
GO:0097060	synaptic membrane	8	1009	53	21187	0.00339268	0.0328791	3.16951	2.46946
GO:0005751	mitochondrial respiratory chain complex IV	4	1009	14	21187	0.00348721	0.0333054	5.99943	2.45752
GO:0035097	histone methyltransferase complex	6	1009	32	21187	0.00359319	0.0338273	3.93713	2.44452
GO:0005743	mitochondrial inner membrane	32	1009	408	21187	0.00408525	0.037918	1.6469	2.38878
GO:0030496	midbody	16	1009	162	21187	0.0046408	0.0419678	2.07388	2.33341
GO:0000777	condensed chromosome kinetochore	11	1009	93	21187	0.00464893	0.0419678	2.48364	2.33265
GO:0000407	phagophore assembly site	5	1009	24	21187	0.00483649	0.0425455	4.37459	2.31547
GO:0000123	histone acetyltransferase complex	6	1009	34	21187	0.00491893	0.0425455	3.70553	2.30813
GO:0071541	eukaryotic translation initiation factor 3 complex, eIF3m	3	1009	8	21187	0.00503574	0.0425455	7.87426	2.29794
GO:0008278	cohesin complex	3	1009	8	21187	0.00503574	0.0425455	7.87426	2.29794
GO:0072357	PTW/PP1 phosphatase complex	3	1009	8	21187	0.00503574	0.0425455	7.87426	2.29794
GO:0005874	microtubule	27	1009	333	21187	0.00514275	0.0428997	1.70254	2.2888
GO:0032040	small-subunit processome	6	1009	35	21187	0.00570204	0.0465035	3.59966	2.24397
GO:0001726	ruffle	12	1009	109	21187	0.00571591	0.0465035	2.31171	2.24291
GO:0046695	SLIK (SAGA-like) complex	2	1009	3	21187	0.00658217	0.0516387	13.9987	2.18163
GO:0005853	eukaryotic translation elongation factor 1 complex	2	1009	3	21187	0.00658217	0.0516387	13.9987	2.18163
GO:0031510	SUMO activating enzyme complex	2	1009	3	21187	0.00658217	0.0516387	13.9987	2.18163
GO:0045121	membrane raft	24	1009	292	21187	0.00682332	0.0529008	1.72586	2.166
GO:0099524	postsynaptic cytosol	5	1009	26	21187	0.00691904	0.0530192	4.03808	2.15995
GO:0001939	female pronucleus	3	1009	9	21187	0.00728789	0.0547836	6.99934	2.1374
GO:0005847	mRNA cleavage and polyadenylation specificity factor complex	4	1009	17	21187	0.0073987	0.0547836	4.94071	2.13084
GO:0099738	cell cortex region	4	1009	17	21187	0.0073987	0.0547836	4.94071	2.13084
GO:0090543	Flemming body	5	1009	29	21187	0.0111061	0.0804276	3.62035	1.95444
GO:0097431	mitotic spindle pole	5	1009	29	21187	0.0111061	0.0804276	3.62035	1.95444
GO:0043197	dendritic spine	17	1009	196	21187	0.0126879	0.0893777	1.82126	1.89661
GO:0031499	TRAMP complex	2	1009	4	21187	0.0127489	0.0893777	10.499	1.89453
GO:0098892	extrinsic component of postsynaptic specialization membrane	2	1009	4	21187	0.0127489	0.0893777	10.499	1.89453
GO:0030688	preribosome, small subunit precursor	3	1009	11	21187	0.0133298	0.0923196	5.72673	1.87518
GO:0000779	condensed chromosome, centromeric region	4	1009	20	21187	0.0134487	0.0923196	4.1996	1.87132
GO:0002102	podosome	5	1009	31	21187	0.0146969	0.0998478	3.38678	1.83278
GO:0031672	A band	4	1009	21	21187	0.0159998	0.106504	3.99962	1.79589
GO:0035145	exon-exon junction complex	4	1009	21	21187	0.0159998	0.106504	3.99962	1.79589
GO:0005741	mitochondrial outer membrane	15	1009	171	21187	0.0168221	0.11082	1.84193	1.77412
GO:0005652	nuclear lamina	3	1009	12	21187	0.0171527	0.11082	5.2495	1.76567
GO:0000276	mitochondrial proton-transporting ATP synthase complex, coupling factor F(o)	3	1009	12	21187	0.0171527	0.11082	5.2495	1.76567
GO:0000781	chromosome, telomeric region	11	1009	112	21187	0.0178142	0.113465	2.06231	1.74923
GO:0046540	U4/U6 x U5 tri-snRNP complex	5	1009	33	21187	0.0189916	0.113465	3.18152	1.72144
GO:0001650	fibrillar center	12	1009	128	21187	0.0191798	0.113465	1.96856	1.71716
GO:0005643	nuclear pore	8	1009	71	21187	0.0193106	0.113465	2.36597	1.7142
GO:0001401	SAM complex	2	1009	5	21187	0.0205803	0.113465	8.39921	1.68655
GO:0097422	tubular endosome	2	1009	5	21187	0.0205803	0.113465	8.39921	1.68655
GO:0008274	gamma-tubulin ring complex	2	1009	5	21187	0.0205803	0.113465	8.39921	1.68655
GO:0071817	MMXD complex	2	1009	5	21187	0.0205803	0.113465	8.39921	1.68655
GO:0098591	external side of apical plasma membrane	2	1009	5	21187	0.0205803	0.113465	8.39921	1.68655
GO:0000015	phosphopyruvate hydratase complex	2	1009	5	21187	0.0205803	0.113465	8.39921	1.68655
GO:0097255	R2TP complex	2	1009	5	21187	0.0205803	0.113465	8.39921	1.68655
GO:0030289	protein phosphatase 4 complex	2	1009	5	21187	0.0205803	0.113465	8.39921	1.68655
GO:0001739	sex chromatin	2	1009	5	21187	0.0205803	0.113465	8.39921	1.68655
GO:0033177	proton-transporting two-sector ATPase complex, proton-transporting domain	2	1009	5	21187	0.0205803	0.113465	8.39921	1.68655
GO:0008622	epsilon DNA polymerase complex	2	1009	5	21187	0.0205803	0.113465	8.39921	1.68655
GO:0005736	RNA polymerase I complex	3	1009	13	21187	0.0215222	0.113465	4.8457	1.66711
GO:0048188	Set1C/COMPASS complex	3	1009	13	21187	0.0215222	0.113465	4.8457	1.66711
GO:0045263	proton-transporting ATP synthase complex, coupling factor F(o)	3	1009	13	21187	0.0215222	0.113465	4.8457	1.66711
GO:0101031	chaperone complex	3	1009	13	21187	0.0215222	0.113465	4.8457	1.66711
GO:0071006	U2-type catalytic step 1 spliceosome	3	1009	13	21187	0.0215222	0.113465	4.8457	1.66711
GO:0030914	STAGA complex	3	1009	13	21187	0.0215222	0.113465	4.8457	1.66711
GO:0045120	pronucleus	3	1009	13	21187	0.0215222	0.113465	4.8457	1.66711
GO:0016580	Sin3 complex	3	1009	13	21187	0.0215222	0.113465	4.8457	1.66711
GO:0090734	site of DNA damage	4	1009	23	21187	0.0219615	0.113958	3.65183	1.65834
GO:0005680	anaphase-promoting complex	4	1009	23	21187	0.0219615	0.113958	3.65183	1.65834
GO:0048471	perinuclear region of cytoplasm	48	1009	748	21187	0.0224051	0.115351	1.34747	1.64965
GO:0035327	transcriptionally active chromatin	4	1009	24	21187	0.0253865	0.129688	3.49967	1.5954
GO:0042470	melanosome	9	1009	89	21187	0.0257212	0.130387	2.1234	1.58971
GO:0005911	cell-cell junction	17	1009	213	21187	0.0263599	0.131011	1.6759	1.57906
GO:0016442	RISC complex	3	1009	14	21187	0.0264408	0.131011	4.49958	1.57772
GO:0030061	mitochondrial crista	3	1009	14	21187	0.0264408	0.131011	4.49958	1.57772
GO:0032587	ruffle membrane	9	1009	90	21187	0.0274182	0.134084	2.0998	1.56196
GO:0019898	extrinsic component of membrane	7	1009	62	21187	0.027468	0.134084	2.37074	1.56117
GO:0099147	extrinsic component of postsynaptic density membrane	2	1009	6	21187	0.0299041	0.13781	6.99934	1.52427
GO:0030015	CCR4-NOT core complex	2	1009	6	21187	0.0299041	0.13781	6.99934	1.52427
GO:0005851	eukaryotic translation initiation factor 2B complex	2	1009	6	21187	0.0299041	0.13781	6.99934	1.52427
GO:0000172	ribonuclease MRP complex	2	1009	6	21187	0.0299041	0.13781	6.99934	1.52427
GO:0005828	kinetochore microtubule	2	1009	6	21187	0.0299041	0.13781	6.99934	1.52427
GO:0070822	Sin3-type complex	2	1009	6	21187	0.0299041	0.13781	6.99934	1.52427
GO:0071458	integral component of cytoplasmic side of endoplasmic reticulum membrane	2	1009	6	21187	0.0299041	0.13781	6.99934	1.52427
GO:0098556	cytoplasmic side of rough endoplasmic reticulum membrane	2	1009	6	21187	0.0299041	0.13781	6.99934	1.52427
GO:0005635	nuclear envelope	15	1009	185	21187	0.0314199	0.141559	1.70254	1.5028
GO:0000176	nuclear exosome (RNase complex)	3	1009	15	21187	0.0319066	0.141559	4.1996	1.49612
GO:0031461	cullin-RING ubiquitin ligase complex	3	1009	15	21187	0.0319066	0.141559	4.1996	1.49612
GO:0033276	transcription factor TFTC complex	3	1009	15	21187	0.0319066	0.141559	4.1996	1.49612
GO:0005682	U5 snRNP	3	1009	15	21187	0.0319066	0.141559	4.1996	1.49612
GO:0000502	proteasome complex	7	1009	64	21187	0.0320066	0.141559	2.29666	1.49476
GO:0032993	protein-DNA complex	6	1009	51	21187	0.0333994	0.144804	2.47036	1.47626
GO:0071005	U2-type precatalytic spliceosome	6	1009	51	21187	0.0333994	0.144804	2.47036	1.47626
GO:0030864	cortical actin cytoskeleton	6	1009	51	21187	0.0333994	0.144804	2.47036	1.47626
GO:0000922	spindle pole	12	1009	139	21187	0.0337521	0.145377	1.81278	1.4717
GO:0015629	actin cytoskeleton	17	1009	220	21187	0.0344323	0.147343	1.62257	1.46303
GO:0015030	Cajal body	6	1009	52	21187	0.0362932	0.154305	2.42285	1.44017
GO:0005657	replication fork	4	1009	27	21187	0.0374959	0.158133	3.11082	1.42602
GO:0000178	exosome (RNase complex)	3	1009	16	21187	0.0379136	0.158133	3.93713	1.42121
GO:0035098	ESC/E(Z) complex	3	1009	16	21187	0.0379136	0.158133	3.93713	1.42121
GO:0005642	annulate lamellae	2	1009	7	21187	0.0405608	0.159105	5.99943	1.39189
GO:0048237	rough endoplasmic reticulum lumen	2	1009	7	21187	0.0405608	0.159105	5.99943	1.39189
GO:0097433	dense body	2	1009	7	21187	0.0405608	0.159105	5.99943	1.39189
GO:0031428	box C/D RNP complex	2	1009	7	21187	0.0405608	0.159105	5.99943	1.39189
GO:0005826	actomyosin contractile ring	2	1009	7	21187	0.0405608	0.159105	5.99943	1.39189
GO:0070765	gamma-secretase complex	2	1009	7	21187	0.0405608	0.159105	5.99943	1.39189
GO:0000439	transcription factor TFIIH core complex	2	1009	7	21187	0.0405608	0.159105	5.99943	1.39189
GO:1990635	proximal dendrite	2	1009	7	21187	0.0405608	0.159105	5.99943	1.39189
GO:0001940	male pronucleus	2	1009	7	21187	0.0405608	0.159105	5.99943	1.39189
GO:0008024	cyclin/CDK positive transcription elongation factor complex	2	1009	7	21187	0.0405608	0.159105	5.99943	1.39189
GO:0016605	PML body	9	1009	97	21187	0.0415429	0.161993	1.94827	1.3815
GO:0031519	PcG protein complex	4	1009	28	21187	0.0421523	0.162446	2.99972	1.37518
GO:0000307	cyclin-dependent protein kinase holoenzyme complex	4	1009	28	21187	0.0421523	0.162446	2.99972	1.37518
GO:0030426	growth cone	14	1009	177	21187	0.0437909	0.16778	1.66086	1.35862
GO:0098978	glutamatergic synapse	31	1009	474	21187	0.0468216	0.178355	1.37329	1.32955
GO:0044297	cell body	10	1009	116	21187	0.0501361	0.185663	1.81017	1.29985
GO:0005666	RNA polymerase III complex	3	1009	18	21187	0.051511	0.185663	3.49967	1.2881
GO:0034045	phagophore assembly site membrane	3	1009	18	21187	0.051511	0.185663	3.49967	1.2881
GO:0031252	cell leading edge	7	1009	71	21187	0.0517313	0.185663	2.07023	1.28625
GO:0005801	cis-Golgi network	5	1009	43	21187	0.0523799	0.185663	2.44163	1.28083
GO:0044295	axonal growth cone	5	1009	43	21187	0.0523799	0.185663	2.44163	1.28083
GO:0071439	clathrin complex	2	1009	8	21187	0.0524025	0.185663	5.2495	1.28065
GO:0000796	condensin complex	2	1009	8	21187	0.0524025	0.185663	5.2495	1.28065
GO:0005732	sno(s)RNA-containing ribonucleoprotein complex	2	1009	8	21187	0.0524025	0.185663	5.2495	1.28065
GO:0031390	Ctf18 RFC-like complex	2	1009	8	21187	0.0524025	0.185663	5.2495	1.28065
GO:0001652	granular component	2	1009	8	21187	0.0524025	0.185663	5.2495	1.28065
GO:0002199	zona pellucida receptor complex	2	1009	8	21187	0.0524025	0.185663	5.2495	1.28065
GO:0034098	VCP-NPL4-UFD1 AAA ATPase complex	2	1009	8	21187	0.0524025	0.185663	5.2495	1.28065
GO:0017053	transcription repressor complex	6	1009	58	21187	0.0569883	0.20083	2.17221	1.24421
GO:0005753	mitochondrial proton-transporting ATP synthase complex	3	1009	19	21187	0.0590746	0.207075	3.31548	1.2286
GO:0036156	inner dynein arm	2	1009	9	21187	0.0652924	0.217475	4.66623	1.18514
GO:0000164	protein phosphatase type 1 complex	2	1009	9	21187	0.0652924	0.217475	4.66623	1.18514
GO:0008541	proteasome regulatory particle, lid subcomplex	2	1009	9	21187	0.0652924	0.217475	4.66623	1.18514
GO:0030877	beta-catenin destruction complex	2	1009	9	21187	0.0652924	0.217475	4.66623	1.18514
GO:0032584	growth cone membrane	2	1009	9	21187	0.0652924	0.217475	4.66623	1.18514
GO:0000815	ESCRT III complex	2	1009	9	21187	0.0652924	0.217475	4.66623	1.18514
GO:0043203	axon hillock	2	1009	9	21187	0.0652924	0.217475	4.66623	1.18514
GO:0042588	zymogen granule	2	1009	9	21187	0.0652924	0.217475	4.66623	1.18514
GO:0005832	chaperonin-containing T-complex	2	1009	9	21187	0.0652924	0.217475	4.66623	1.18514
GO:0015630	microtubule cytoskeleton	13	1009	171	21187	0.0653414	0.217475	1.59634	1.18481
GO:0031965	nuclear membrane	17	1009	240	21187	0.0672528	0.222712	1.48736	1.17229
GO:0070469	respirasome	6	1009	63	21187	0.0787025	0.251834	1.99981	1.10401
GO:0030681	multimeric ribonuclease P complex	2	1009	10	21187	0.079104	0.251834	4.1996	1.1018
GO:0044294	dendritic growth cone	2	1009	10	21187	0.079104	0.251834	4.1996	1.1018
GO:0005885	Arp2/3 protein complex	2	1009	10	21187	0.079104	0.251834	4.1996	1.1018
GO:0035770	ribonucleoprotein granule	2	1009	10	21187	0.079104	0.251834	4.1996	1.1018
GO:1990907	beta-catenin-TCF complex	2	1009	10	21187	0.079104	0.251834	4.1996	1.1018
GO:0005858	axonemal dynein complex	2	1009	10	21187	0.079104	0.251834	4.1996	1.1018
GO:1902494	catalytic complex	2	1009	10	21187	0.079104	0.251834	4.1996	1.1018
GO:0098794	postsynapse	12	1009	160	21187	0.080573	0.255277	1.57485	1.09381
GO:0032279	asymmetric synapse	3	1009	22	21187	0.0846177	0.266809	2.86337	1.07254
GO:0005783	endoplasmic reticulum	82	1009	1482	21187	0.0856709	0.268843	1.16183	1.06717
GO:0031966	mitochondrial membrane	12	1009	162	21187	0.0864885	0.270123	1.55541	1.06304
GO:0005876	spindle microtubule	4	1009	36	21187	0.0903829	0.279635	2.33311	1.04391
GO:0016235	aggresome	4	1009	36	21187	0.0903829	0.279635	2.33311	1.04391
GO:0043198	dendritic shaft	6	1009	66	21187	0.0936746	0.285934	1.90891	1.02838
GO:0098684	photoreceptor ribbon synapse	2	1009	11	21187	0.0937205	0.285934	3.81782	1.02817
GO:0005916	fascia adherens	2	1009	11	21187	0.0937205	0.285934	3.81782	1.02817
GO:0030027	lamellipodium	13	1009	182	21187	0.095203	0.289119	1.49986	1.02135
GO:0098793	presynapse	12	1009	165	21187	0.0958546	0.289762	1.52713	1.01839
GO:0005689	U12-type spliceosomal complex	3	1009	24	21187	0.10382	0.312409	2.62475	0.983718
GO:0005675	transcription factor TFIIH holo complex	2	1009	12	21187	0.109034	0.317936	3.49967	0.962438
GO:0031464	Cul4A-RING E3 ubiquitin ligase complex	2	1009	12	21187	0.109034	0.317936	3.49967	0.962438
GO:0071556	integral component of lumenal side of endoplasmic reticulum membrane	2	1009	12	21187	0.109034	0.317936	3.49967	0.962438
GO:0000177	cytoplasmic exosome (RNase complex)	2	1009	12	21187	0.109034	0.317936	3.49967	0.962438
GO:0042555	MCM complex	2	1009	12	21187	0.109034	0.317936	3.49967	0.962438
GO:0005750	mitochondrial respiratory chain complex III	2	1009	12	21187	0.109034	0.317936	3.49967	0.962438
GO:0017119	Golgi transport complex	2	1009	12	21187	0.109034	0.317936	3.49967	0.962438
GO:0005637	nuclear inner membrane	5	1009	54	21187	0.113423	0.325242	1.94426	0.945298
GO:0005667	transcription regulator complex	17	1009	259	21187	0.113689	0.325242	1.37825	0.94428
GO:0002080	acrosomal membrane	3	1009	25	21187	0.114007	0.325242	2.51976	0.943067
GO:0030057	desmosome	3	1009	25	21187	0.114007	0.325242	2.51976	0.943067
GO:0051233	spindle midzone	3	1009	25	21187	0.114007	0.325242	2.51976	0.943067
GO:0032580	Golgi cisterna membrane	6	1009	71	21187	0.121748	0.336117	1.77448	0.914537
GO:0010369	chromocenter	2	1009	13	21187	0.124945	0.336117	3.23046	0.90328
GO:0031224	intrinsic component of membrane	2	1009	13	21187	0.124945	0.336117	3.23046	0.90328
GO:0000794	condensed nuclear chromosome	4	1009	41	21187	0.129647	0.336117	2.04859	0.887237
GO:0035060	brahma complex	1	1009	3	21187	0.136181	0.336117	6.99934	0.865884
GO:0098984	neuron to neuron synapse	1	1009	3	21187	0.136181	0.336117	6.99934	0.865884
GO:0042585	germinal vesicle	1	1009	3	21187	0.136181	0.336117	6.99934	0.865884
GO:0061830	concave side of sperm head	1	1009	3	21187	0.136181	0.336117	6.99934	0.865884
GO:0034455	t-UTP complex	1	1009	3	21187	0.136181	0.336117	6.99934	0.865884
GO:0070369	beta-catenin-TCF7L2 complex	1	1009	3	21187	0.136181	0.336117	6.99934	0.865884
GO:0032301	MutSalpha complex	1	1009	3	21187	0.136181	0.336117	6.99934	0.865884
GO:0043224	nuclear SCF ubiquitin ligase complex	1	1009	3	21187	0.136181	0.336117	6.99934	0.865884
GO:0018444	translation release factor complex	1	1009	3	21187	0.136181	0.336117	6.99934	0.865884
GO:0017087	mitochondrial processing peptidase complex	1	1009	3	21187	0.136181	0.336117	6.99934	0.865884
GO:0031084	BLOC-2 complex	1	1009	3	21187	0.136181	0.336117	6.99934	0.865884
GO:0005854	nascent polypeptide-associated complex	1	1009	3	21187	0.136181	0.336117	6.99934	0.865884
GO:0000438	core TFIIH complex portion of holo TFIIH complex	1	1009	3	21187	0.136181	0.336117	6.99934	0.865884
GO:0061825	podosome core	1	1009	3	21187	0.136181	0.336117	6.99934	0.865884
GO:0044299	C-fiber	1	1009	3	21187	0.136181	0.336117	6.99934	0.865884
GO:0099073	mitochondrion-derived vesicle	1	1009	3	21187	0.136181	0.336117	6.99934	0.865884
GO:1990923	PET complex	1	1009	3	21187	0.136181	0.336117	6.99934	0.865884
GO:0097413	Lewy body	1	1009	3	21187	0.136181	0.336117	6.99934	0.865884
GO:0031088	platelet dense granule membrane	1	1009	3	21187	0.136181	0.336117	6.99934	0.865884
GO:0000798	nuclear cohesin complex	1	1009	3	21187	0.136181	0.336117	6.99934	0.865884
GO:0002193	MAML1-RBP-Jkappa- ICN1 complex	1	1009	3	21187	0.136181	0.336117	6.99934	0.865884
GO:0043657	host cell	1	1009	3	21187	0.136181	0.336117	6.99934	0.865884
GO:0071942	XPC complex	1	1009	3	21187	0.136181	0.336117	6.99934	0.865884
GO:0097457	hippocampal mossy fiber	1	1009	3	21187	0.136181	0.336117	6.99934	0.865884
GO:0014802	terminal cisterna	1	1009	3	21187	0.136181	0.336117	6.99934	0.865884
GO:0044298	cell body membrane	1	1009	3	21187	0.136181	0.336117	6.99934	0.865884
GO:0030880	RNA polymerase complex	1	1009	3	21187	0.136181	0.336117	6.99934	0.865884
GO:0035517	PR-DUB complex	1	1009	3	21187	0.136181	0.336117	6.99934	0.865884
GO:0031595	nuclear proteasome complex	1	1009	3	21187	0.136181	0.336117	6.99934	0.865884
GO:0097451	glial limiting end-foot	1	1009	3	21187	0.136181	0.336117	6.99934	0.865884
GO:0005606	laminin-1 complex	1	1009	3	21187	0.136181	0.336117	6.99934	0.865884
GO:1990423	RZZ complex	1	1009	3	21187	0.136181	0.336117	6.99934	0.865884
GO:0034703	cation channel complex	2	1009	14	21187	0.141363	0.344107	2.99972	0.849665
GO:0043240	Fanconi anaemia nuclear complex	2	1009	14	21187	0.141363	0.344107	2.99972	0.849665
GO:0043220	Schmidt-Lanterman incisure	2	1009	14	21187	0.141363	0.344107	2.99972	0.849665
GO:0035861	site of double-strand break	5	1009	58	21187	0.141507	0.344107	1.81017	0.849223
GO:0043204	perikaryon	13	1009	196	21187	0.143575	0.347853	1.39273	0.84292
GO:0005769	early endosome	17	1009	270	21187	0.147706	0.35655	1.3221	0.830602
GO:0030863	cortical cytoskeleton	3	1009	29	21187	0.158112	0.369699	2.17221	0.801034
GO:0005797	Golgi medial cisterna	2	1009	15	21187	0.158202	0.369699	2.79974	0.800788
GO:0071782	endoplasmic reticulum tubular network	2	1009	15	21187	0.158202	0.369699	2.79974	0.800788
GO:0031253	cell projection membrane	2	1009	15	21187	0.158202	0.369699	2.79974	0.800788
GO:0035102	PRC1 complex	2	1009	15	21187	0.158202	0.369699	2.79974	0.800788
GO:1990023	mitotic spindle midzone	2	1009	15	21187	0.158202	0.369699	2.79974	0.800788
GO:0000974	Prp19 complex	2	1009	15	21187	0.158202	0.369699	2.79974	0.800788
GO:0031083	BLOC-1 complex	2	1009	15	21187	0.158202	0.369699	2.79974	0.800788
GO:0030127	COPII vesicle coat	2	1009	15	21187	0.158202	0.369699	2.79974	0.800788
GO:0042645	mitochondrial nucleoid	4	1009	45	21187	0.165268	0.373345	1.86649	0.781811
GO:0080008	Cul4-RING E3 ubiquitin ligase complex	3	1009	30	21187	0.169858	0.373345	2.0998	0.769913
GO:0034451	centriolar satellite	7	1009	96	21187	0.173183	0.373345	1.53111	0.761494
GO:0090575	RNA polymerase II transcription regulator complex	6	1009	79	21187	0.174067	0.373345	1.59479	0.759284
GO:0016581	NuRD complex	2	1009	16	21187	0.175386	0.373345	2.62475	0.756004
GO:0000930	gamma-tubulin complex	2	1009	16	21187	0.175386	0.373345	2.62475	0.756004
GO:0097449	astrocyte projection	2	1009	16	21187	0.175386	0.373345	2.62475	0.756004
GO:0034751	aryl hydrocarbon receptor complex	1	1009	4	21187	0.177325	0.373345	5.2495	0.751231
GO:0030906	retromer, cargo-selective complex	1	1009	4	21187	0.177325	0.373345	5.2495	0.751231
GO:0000942	condensed nuclear chromosome outer kinetochore	1	1009	4	21187	0.177325	0.373345	5.2495	0.751231
GO:0070876	SOSS complex	1	1009	4	21187	0.177325	0.373345	5.2495	0.751231
GO:1990498	mitotic spindle microtubule	1	1009	4	21187	0.177325	0.373345	5.2495	0.751231
GO:0071001	U4/U6 snRNP	1	1009	4	21187	0.177325	0.373345	5.2495	0.751231
GO:0005968	Rab-protein geranylgeranyltransferase complex	1	1009	4	21187	0.177325	0.373345	5.2495	0.751231
GO:0070701	mucus layer	1	1009	4	21187	0.177325	0.373345	5.2495	0.751231
GO:0070877	microprocessor complex	1	1009	4	21187	0.177325	0.373345	5.2495	0.751231
GO:0033503	HULC complex	1	1009	4	21187	0.177325	0.373345	5.2495	0.751231
GO:0061851	leading edge of lamellipodium	1	1009	4	21187	0.177325	0.373345	5.2495	0.751231
GO:0071598	neuronal ribonucleoprotein granule	1	1009	4	21187	0.177325	0.373345	5.2495	0.751231
GO:0030485	smooth muscle contractile fiber	1	1009	4	21187	0.177325	0.373345	5.2495	0.751231
GO:0000322	storage vacuole	1	1009	4	21187	0.177325	0.373345	5.2495	0.751231
GO:0000235	astral microtubule	1	1009	4	21187	0.177325	0.373345	5.2495	0.751231
GO:0044307	dendritic branch	1	1009	4	21187	0.177325	0.373345	5.2495	0.751231
GO:0035658	Mon1-Ccz1 complex	1	1009	4	21187	0.177325	0.373345	5.2495	0.751231
GO:0032838	plasma membrane bounded cell projection cytoplasm	1	1009	4	21187	0.177325	0.373345	5.2495	0.751231
GO:0150034	distal axon	1	1009	4	21187	0.177325	0.373345	5.2495	0.751231
GO:0031523	Myb complex	1	1009	4	21187	0.177325	0.373345	5.2495	0.751231
GO:0033269	internode region of axon	1	1009	4	21187	0.177325	0.373345	5.2495	0.751231
GO:0030135	coated vesicle	1	1009	4	21187	0.177325	0.373345	5.2495	0.751231
GO:0044530	supraspliceosomal complex	1	1009	4	21187	0.177325	0.373345	5.2495	0.751231
GO:0097165	nuclear stress granule	1	1009	4	21187	0.177325	0.373345	5.2495	0.751231
GO:0030425	dendrite	32	1009	570	21187	0.190564	0.399636	1.17884	0.719958
GO:0022624	proteasome accessory complex	2	1009	17	21187	0.192844	0.399636	2.47036	0.714794
GO:0030673	axolemma	2	1009	17	21187	0.192844	0.399636	2.47036	0.714794
GO:0005671	Ada2/Gcn5/Ada3 transcription activator complex	2	1009	17	21187	0.192844	0.399636	2.47036	0.714794
GO:0030014	CCR4-NOT complex	2	1009	17	21187	0.192844	0.399636	2.47036	0.714794
GO:0005747	mitochondrial respiratory chain complex I	4	1009	49	21187	0.203909	0.408827	1.71412	0.690564
GO:0005925	focal adhesion	11	1009	174	21187	0.20826	0.408827	1.32746	0.681395
GO:0000159	protein phosphatase type 2A complex	2	1009	18	21187	0.210511	0.408827	2.33311	0.676726
GO:0031616	spindle pole centrosome	2	1009	18	21187	0.210511	0.408827	2.33311	0.676726
GO:0001917	photoreceptor inner segment	5	1009	67	21187	0.213912	0.408827	1.56702	0.669764
GO:0000125	PCAF complex	1	1009	5	21187	0.216511	0.408827	4.1996	0.66452
GO:0097524	sperm plasma membrane	1	1009	5	21187	0.216511	0.408827	4.1996	0.66452
GO:0045180	basal cortex	1	1009	5	21187	0.216511	0.408827	4.1996	0.66452
GO:0042721	TIM22 mitochondrial import inner membrane insertion complex	1	1009	5	21187	0.216511	0.408827	4.1996	0.66452
GO:0097361	CIA complex	1	1009	5	21187	0.216511	0.408827	4.1996	0.66452
GO:0099634	postsynaptic specialization membrane	1	1009	5	21187	0.216511	0.408827	4.1996	0.66452
GO:0048476	Holliday junction resolvase complex	1	1009	5	21187	0.216511	0.408827	4.1996	0.66452
GO:0071204	histone pre-mRNA 3'end processing complex	1	1009	5	21187	0.216511	0.408827	4.1996	0.66452
GO:0046696	lipopolysaccharide receptor complex	1	1009	5	21187	0.216511	0.408827	4.1996	0.66452
GO:0044316	cone cell pedicle	1	1009	5	21187	0.216511	0.408827	4.1996	0.66452
GO:0016602	CCAAT-binding factor complex	1	1009	5	21187	0.216511	0.408827	4.1996	0.66452
GO:0034991	nuclear meiotic cohesin complex	1	1009	5	21187	0.216511	0.408827	4.1996	0.66452
GO:0097450	astrocyte end-foot	1	1009	5	21187	0.216511	0.408827	4.1996	0.66452
GO:0031465	Cul4B-RING E3 ubiquitin ligase complex	1	1009	5	21187	0.216511	0.408827	4.1996	0.66452
GO:1990752	microtubule end	1	1009	5	21187	0.216511	0.408827	4.1996	0.66452
GO:0043227	membrane-bounded organelle	1	1009	5	21187	0.216511	0.408827	4.1996	0.66452
GO:0033093	Weibel-Palade body	1	1009	5	21187	0.216511	0.408827	4.1996	0.66452
GO:0000923	equatorial microtubule organizing center	1	1009	5	21187	0.216511	0.408827	4.1996	0.66452
GO:0005672	transcription factor TFIIA complex	1	1009	5	21187	0.216511	0.408827	4.1996	0.66452
GO:0045259	proton-transporting ATP synthase complex	1	1009	5	21187	0.216511	0.408827	4.1996	0.66452
GO:0150051	postsynaptic Golgi apparatus	1	1009	5	21187	0.216511	0.408827	4.1996	0.66452
GO:1990234	transferase complex	1	1009	5	21187	0.216511	0.408827	4.1996	0.66452
GO:0005655	nucleolar ribonuclease P complex	1	1009	5	21187	0.216511	0.408827	4.1996	0.66452
GO:0005663	DNA replication factor C complex	1	1009	5	21187	0.216511	0.408827	4.1996	0.66452
GO:0061574	ASAP complex	1	1009	5	21187	0.216511	0.408827	4.1996	0.66452
GO:1902710	GABA receptor complex	1	1009	5	21187	0.216511	0.408827	4.1996	0.66452
GO:0045111	intermediate filament cytoskeleton	4	1009	51	21187	0.22414	0.422023	1.6469	0.649481
GO:0005773	vacuole	2	1009	19	21187	0.228327	0.426253	2.21032	0.641443
GO:0005686	U2 snRNP	2	1009	19	21187	0.228327	0.426253	2.21032	0.641443
GO:0005839	proteasome core complex	2	1009	19	21187	0.228327	0.426253	2.21032	0.641443
GO:0005938	cell cortex	11	1009	178	21187	0.229213	0.4267	1.29763	0.63976
GO:0005758	mitochondrial intermembrane space	6	1009	87	21187	0.233883	0.433965	1.44814	0.631001
GO:0005623	obsolete cell	58	1009	1104	21187	0.234433	0.433965	1.10316	0.629981
GO:0030134	COPII-coated ER to Golgi transport vesicle	3	1009	36	21187	0.244591	0.442527	1.74983	0.61156
GO:0030904	retromer complex	2	1009	20	21187	0.246238	0.442527	2.0998	0.608645
GO:0000145	exocyst	2	1009	20	21187	0.246238	0.442527	2.0998	0.608645
GO:0000275	mitochondrial proton-transporting ATP synthase complex, catalytic sector F(1)	1	1009	6	21187	0.253832	0.442527	3.49967	0.595453
GO:0005726	perichromatin fibrils	1	1009	6	21187	0.253832	0.442527	3.49967	0.595453
GO:0098890	extrinsic component of postsynaptic membrane	1	1009	6	21187	0.253832	0.442527	3.49967	0.595453
GO:0044304	main axon	1	1009	6	21187	0.253832	0.442527	3.49967	0.595453
GO:0043219	lateral loop	1	1009	6	21187	0.253832	0.442527	3.49967	0.595453
GO:0005849	mRNA cleavage factor complex	1	1009	6	21187	0.253832	0.442527	3.49967	0.595453
GO:0031466	Cul5-RING ubiquitin ligase complex	1	1009	6	21187	0.253832	0.442527	3.49967	0.595453
GO:0034388	Pwp2p-containing subcomplex of 90S preribosome	1	1009	6	21187	0.253832	0.442527	3.49967	0.595453
GO:0031467	Cul7-RING ubiquitin ligase complex	1	1009	6	21187	0.253832	0.442527	3.49967	0.595453
GO:0043256	laminin complex	1	1009	6	21187	0.253832	0.442527	3.49967	0.595453
GO:0048179	activin receptor complex	1	1009	6	21187	0.253832	0.442527	3.49967	0.595453
GO:0045261	proton-transporting ATP synthase complex, catalytic core F(1)	1	1009	6	21187	0.253832	0.442527	3.49967	0.595453
GO:1990913	sperm head plasma membrane	1	1009	6	21187	0.253832	0.442527	3.49967	0.595453
GO:0032133	chromosome passenger complex	1	1009	6	21187	0.253832	0.442527	3.49967	0.595453
GO:0042382	paraspeckles	1	1009	6	21187	0.253832	0.442527	3.49967	0.595453
GO:1990712	HFE-transferrin receptor complex	1	1009	6	21187	0.253832	0.442527	3.49967	0.595453
GO:0097227	sperm annulus	1	1009	6	21187	0.253832	0.442527	3.49967	0.595453
GO:0031415	NatA complex	1	1009	6	21187	0.253832	0.442527	3.49967	0.595453
GO:0090724	central region of growth cone	1	1009	6	21187	0.253832	0.442527	3.49967	0.595453
GO:0008021	synaptic vesicle	10	1009	164	21187	0.255965	0.445069	1.28037	0.591819
GO:0099523	presynaptic cytosol	2	1009	21	21187	0.264195	0.456967	1.99981	0.578076
GO:0016327	apicolateral plasma membrane	2	1009	21	21187	0.264195	0.456967	1.99981	0.578076
GO:0045171	intercellular bridge	5	1009	73	21187	0.267465	0.461412	1.43822	0.572733
GO:0046658	anchored component of plasma membrane	3	1009	38	21187	0.270599	0.464387	1.65774	0.567674
GO:0005771	multivesicular body	3	1009	38	21187	0.270599	0.464387	1.65774	0.567674
GO:0005903	brush border	5	1009	74	21187	0.276675	0.473582	1.41878	0.55803
GO:0016234	inclusion body	2	1009	22	21187	0.282153	0.474377	1.90891	0.549516
GO:0032154	cleavage furrow	4	1009	57	21187	0.28741	0.474377	1.47355	0.541499
GO:0000127	transcription factor TFIIIC complex	1	1009	7	21187	0.289377	0.474377	2.99972	0.538535
GO:0031904	endosome lumen	1	1009	7	21187	0.289377	0.474377	2.99972	0.538535
GO:0031931	TORC1 complex	1	1009	7	21187	0.289377	0.474377	2.99972	0.538535
GO:0060091	kinocilium	1	1009	7	21187	0.289377	0.474377	2.99972	0.538535
GO:0032300	mismatch repair complex	1	1009	7	21187	0.289377	0.474377	2.99972	0.538535
GO:0120115	Lsm2-8 complex	1	1009	7	21187	0.289377	0.474377	2.99972	0.538535
GO:0099699	integral component of synaptic membrane	1	1009	7	21187	0.289377	0.474377	2.99972	0.538535
GO:0070461	SAGA-type complex	1	1009	7	21187	0.289377	0.474377	2.99972	0.538535
GO:0070776	MOZ/MORF histone acetyltransferase complex	1	1009	7	21187	0.289377	0.474377	2.99972	0.538535
GO:0005684	U2-type spliceosomal complex	1	1009	7	21187	0.289377	0.474377	2.99972	0.538535
GO:0005869	dynactin complex	1	1009	7	21187	0.289377	0.474377	2.99972	0.538535
GO:0030532	small nuclear ribonucleoprotein complex	1	1009	7	21187	0.289377	0.474377	2.99972	0.538535
GO:0030686	90S preribosome	1	1009	7	21187	0.289377	0.474377	2.99972	0.538535
GO:0016281	eukaryotic translation initiation factor 4F complex	1	1009	7	21187	0.289377	0.474377	2.99972	0.538535
GO:0097136	Bcl-2 family protein complex	1	1009	7	21187	0.289377	0.474377	2.99972	0.538535
GO:0072686	mitotic spindle	6	1009	94	21187	0.290619	0.475231	1.3403	0.536676
GO:0005881	cytoplasmic microtubule	4	1009	58	21187	0.298217	0.486448	1.44814	0.525467
GO:0043296	apical junction complex	2	1009	23	21187	0.30007	0.48706	1.82591	0.522777
GO:0005782	peroxisomal matrix	2	1009	23	21187	0.30007	0.48706	1.82591	0.522777
GO:0033116	endoplasmic reticulum-Golgi intermediate compartment membrane	3	1009	41	21187	0.310089	0.502086	1.53644	0.508513
GO:0005814	centriole	8	1009	135	21187	0.31454	0.50238	1.24433	0.502323
GO:0005923	bicellular tight junction	8	1009	135	21187	0.31454	0.50238	1.24433	0.502323
GO:0097440	apical dendrite	2	1009	24	21187	0.317911	0.50238	1.74983	0.497694
GO:0016586	RSC-type complex	1	1009	8	21187	0.323231	0.50238	2.62475	0.490487
GO:0019773	proteasome core complex, alpha-subunit complex	1	1009	8	21187	0.323231	0.50238	2.62475	0.490487
GO:0031313	extrinsic component of endosome membrane	1	1009	8	21187	0.323231	0.50238	2.62475	0.490487
GO:0016460	myosin II complex	1	1009	8	21187	0.323231	0.50238	2.62475	0.490487
GO:1990316	Atg1/ULK1 kinase complex	1	1009	8	21187	0.323231	0.50238	2.62475	0.490487
GO:0016593	Cdc73/Paf1 complex	1	1009	8	21187	0.323231	0.50238	2.62475	0.490487
GO:0036449	microtubule minus-end	1	1009	8	21187	0.323231	0.50238	2.62475	0.490487
GO:0036513	Derlin-1 retrotranslocation complex	1	1009	8	21187	0.323231	0.50238	2.62475	0.490487
GO:0034702	ion channel complex	1	1009	8	21187	0.323231	0.50238	2.62475	0.490487
GO:0072559	NLRP3 inflammasome complex	1	1009	8	21187	0.323231	0.50238	2.62475	0.490487
GO:0001520	outer dense fiber	1	1009	8	21187	0.323231	0.50238	2.62475	0.490487
GO:0042587	glycogen granule	1	1009	8	21187	0.323231	0.50238	2.62475	0.490487
GO:0005744	TIM23 mitochondrial import inner membrane translocase complex	1	1009	8	21187	0.323231	0.50238	2.62475	0.490487
GO:0070847	core mediator complex	1	1009	8	21187	0.323231	0.50238	2.62475	0.490487
GO:0005912	adherens junction	9	1009	156	21187	0.326069	0.505599	1.21142	0.48669
GO:0000151	ubiquitin ligase complex	6	1009	99	21187	0.332722	0.51278	1.27261	0.477919
GO:0005793	endoplasmic reticulum-Golgi intermediate compartment	5	1009	80	21187	0.333034	0.51278	1.31238	0.477511
GO:0071944	cell periphery	5	1009	80	21187	0.333034	0.51278	1.31238	0.477511
GO:0005875	microtubule associated complex	2	1009	25	21187	0.335642	0.514391	1.67984	0.474124
GO:0044291	cell-cell contact zone	2	1009	25	21187	0.335642	0.514391	1.67984	0.474124
GO:0030016	myofibril	3	1009	43	21187	0.33653	0.514554	1.46498	0.472977
GO:0005759	mitochondrial matrix	12	1009	219	21187	0.350909	0.524065	1.15058	0.454805
GO:0030175	filopodium	5	1009	82	21187	0.352083	0.524065	1.28037	0.453355
GO:0097228	sperm principal piece	2	1009	26	21187	0.353233	0.524065	1.61523	0.451939
GO:0030660	Golgi-associated vesicle membrane	1	1009	9	21187	0.355473	0.524065	2.33311	0.449193
GO:0030056	hemidesmosome	1	1009	9	21187	0.355473	0.524065	2.33311	0.449193
GO:0097470	ribbon synapse	1	1009	9	21187	0.355473	0.524065	2.33311	0.449193
GO:0044613	nuclear pore central transport channel	1	1009	9	21187	0.355473	0.524065	2.33311	0.449193
GO:0005952	cAMP-dependent protein kinase complex	1	1009	9	21187	0.355473	0.524065	2.33311	0.449193
GO:0044322	endoplasmic reticulum quality control compartment	1	1009	9	21187	0.355473	0.524065	2.33311	0.449193
GO:0120103	centriolar subdistal appendage	1	1009	9	21187	0.355473	0.524065	2.33311	0.449193
GO:0000778	condensed nuclear chromosome kinetochore	1	1009	9	21187	0.355473	0.524065	2.33311	0.449193
GO:0044214	spanning component of plasma membrane	1	1009	9	21187	0.355473	0.524065	2.33311	0.449193
GO:0016528	sarcoplasm	1	1009	9	21187	0.355473	0.524065	2.33311	0.449193
GO:0070578	RISC-loading complex	1	1009	9	21187	0.355473	0.524065	2.33311	0.449193
GO:0071203	WASH complex	1	1009	9	21187	0.355473	0.524065	2.33311	0.449193
GO:0070652	HAUS complex	1	1009	9	21187	0.355473	0.524065	2.33311	0.449193
GO:0016323	basolateral plasma membrane	12	1009	220	21187	0.356677	0.524665	1.14535	0.447725
GO:0030286	dynein complex	3	1009	45	21187	0.362911	0.532647	1.39987	0.440199
GO:0005794	Golgi apparatus	64	1009	1283	21187	0.366769	0.537112	1.04745	0.435608
GO:0005765	lysosomal membrane	11	1009	202	21187	0.368076	0.537832	1.14346	0.434062
GO:0098685	Schaffer collateral - CA1 synapse	6	1009	104	21187	0.375485	0.547443	1.21142	0.425408
GO:0097504	Gemini of coiled bodies	1	1009	10	21187	0.386181	0.550851	2.0998	0.413209
GO:0061702	inflammasome complex	1	1009	10	21187	0.386181	0.550851	2.0998	0.413209
GO:0019774	proteasome core complex, beta-subunit complex	1	1009	10	21187	0.386181	0.550851	2.0998	0.413209
GO:0036057	slit diaphragm	1	1009	10	21187	0.386181	0.550851	2.0998	0.413209
GO:0034663	endoplasmic reticulum chaperone complex	1	1009	10	21187	0.386181	0.550851	2.0998	0.413209
GO:1990909	Wnt signalosome	1	1009	10	21187	0.386181	0.550851	2.0998	0.413209
GO:0032797	SMN complex	1	1009	10	21187	0.386181	0.550851	2.0998	0.413209
GO:0098850	extrinsic component of synaptic vesicle membrane	1	1009	10	21187	0.386181	0.550851	2.0998	0.413209
GO:0005838	proteasome regulatory particle	1	1009	10	21187	0.386181	0.550851	2.0998	0.413209
GO:0034993	meiotic nuclear membrane microtubule tethering complex	1	1009	10	21187	0.386181	0.550851	2.0998	0.413209
GO:0099092	postsynaptic density, intracellular component	2	1009	28	21187	0.387889	0.552093	1.49986	0.411292
GO:0070062	extracellular exosome	5	1009	87	21187	0.399817	0.567843	1.20678	0.398139
GO:0019897	extrinsic component of plasma membrane	2	1009	29	21187	0.40491	0.571537	1.44814	0.392642
GO:0044305	calyx of Held	2	1009	29	21187	0.40491	0.571537	1.44814	0.392642
GO:0005764	lysosome	20	1009	392	21187	0.408112	0.571537	1.07133	0.38922
GO:0099056	integral component of presynaptic membrane	5	1009	88	21187	0.409337	0.571537	1.19307	0.387919
GO:0030672	synaptic vesicle membrane	5	1009	88	21187	0.409337	0.571537	1.19307	0.387919
GO:0098871	postsynaptic actin cytoskeleton	1	1009	11	21187	0.415427	0.571537	1.90891	0.381505
GO:0001527	microfibril	1	1009	11	21187	0.415427	0.571537	1.90891	0.381505
GO:0042613	MHC class II protein complex	1	1009	11	21187	0.415427	0.571537	1.90891	0.381505
GO:0032592	integral component of mitochondrial membrane	1	1009	11	21187	0.415427	0.571537	1.90891	0.381505
GO:0030867	rough endoplasmic reticulum membrane	1	1009	11	21187	0.415427	0.571537	1.90891	0.381505
GO:0071564	npBAF complex	1	1009	11	21187	0.415427	0.571537	1.90891	0.381505
GO:0031932	TORC2 complex	1	1009	11	21187	0.415427	0.571537	1.90891	0.381505
GO:0071014	post-mRNA release spliceosomal complex	1	1009	11	21187	0.415427	0.571537	1.90891	0.381505
GO:0042612	MHC class I protein complex	1	1009	11	21187	0.415427	0.571537	1.90891	0.381505
GO:0031588	nucleotide-activated protein kinase complex	1	1009	11	21187	0.415427	0.571537	1.90891	0.381505
GO:0005776	autophagosome	4	1009	69	21187	0.418182	0.573832	1.21728	0.378635
GO:0005901	caveola	5	1009	89	21187	0.418836	0.573832	1.17966	0.377956
GO:0031982	vesicle	8	1009	151	21187	0.430495	0.588581	1.11248	0.366032
GO:0005770	late endosome	8	1009	152	21187	0.437768	0.590146	1.10516	0.358756
GO:0071007	U2-type catalytic step 2 spliceosome	2	1009	31	21187	0.438241	0.590146	1.35471	0.358287
GO:0072546	EMC complex	1	1009	12	21187	0.443281	0.590146	1.74983	0.353321
GO:0044615	nuclear pore nuclear basket	1	1009	12	21187	0.443281	0.590146	1.74983	0.353321
GO:0043596	nuclear replication fork	1	1009	12	21187	0.443281	0.590146	1.74983	0.353321
GO:0017146	NMDA selective glutamate receptor complex	1	1009	12	21187	0.443281	0.590146	1.74983	0.353321
GO:0071437	invadopodium	1	1009	12	21187	0.443281	0.590146	1.74983	0.353321
GO:0005940	septin ring	1	1009	12	21187	0.443281	0.590146	1.74983	0.353321
GO:0005890	sodium:potassium-exchanging ATPase complex	1	1009	12	21187	0.443281	0.590146	1.74983	0.353321
GO:0032437	cuticular plate	1	1009	12	21187	0.443281	0.590146	1.74983	0.353321
GO:0032045	guanyl-nucleotide exchange factor complex	1	1009	12	21187	0.443281	0.590146	1.74983	0.353321
GO:0072687	meiotic spindle	1	1009	12	21187	0.443281	0.590146	1.74983	0.353321
GO:0071004	U2-type prespliceosome	1	1009	12	21187	0.443281	0.590146	1.74983	0.353321
GO:0060170	ciliary membrane	3	1009	52	21187	0.45325	0.602201	1.21142	0.343662
GO:0097225	sperm midpiece	2	1009	32	21187	0.45452	0.602673	1.31238	0.342447
GO:0098690	glycinergic synapse	1	1009	13	21187	0.469809	0.616793	1.61523	0.328079
GO:0036128	CatSper complex	1	1009	13	21187	0.469809	0.616793	1.61523	0.328079
GO:0032421	stereocilium bundle	1	1009	13	21187	0.469809	0.616793	1.61523	0.328079
GO:0031105	septin complex	1	1009	13	21187	0.469809	0.616793	1.61523	0.328079
GO:0031226	intrinsic component of plasma membrane	2	1009	33	21187	0.470525	0.616793	1.27261	0.327418
GO:0030054	cell junction	41	1009	844	21187	0.470784	0.616793	1.02005	0.327178
GO:0042995	cell projection	48	1009	991	21187	0.473103	0.618601	1.01706	0.325044
GO:0098982	GABA-ergic synapse	5	1009	95	21187	0.475113	0.619999	1.10516	0.323203
GO:0000421	autophagosome membrane	2	1009	34	21187	0.486244	0.632021	1.23518	0.313146
GO:0000118	histone deacetylase complex	2	1009	34	21187	0.486244	0.632021	1.23518	0.313146
GO:0031011	Ino80 complex	1	1009	14	21187	0.495074	0.632275	1.49986	0.30533
GO:0033162	melanosome membrane	1	1009	14	21187	0.495074	0.632275	1.49986	0.30533
GO:0000346	transcription export complex	1	1009	14	21187	0.495074	0.632275	1.49986	0.30533
GO:0042824	MHC class I peptide loading complex	1	1009	14	21187	0.495074	0.632275	1.49986	0.30533
GO:0044309	neuron spine	1	1009	14	21187	0.495074	0.632275	1.49986	0.30533
GO:0044666	MLL3/4 complex	1	1009	14	21187	0.495074	0.632275	1.49986	0.30533
GO:0031143	pseudopodium	1	1009	14	21187	0.495074	0.632275	1.49986	0.30533
GO:0071565	nBAF complex	1	1009	14	21187	0.495074	0.632275	1.49986	0.30533
GO:0008540	proteasome regulatory particle, base subcomplex	1	1009	14	21187	0.495074	0.632275	1.49986	0.30533
GO:0031463	Cul3-RING ubiquitin ligase complex	2	1009	35	21187	0.501668	0.639457	1.19989	0.299583
GO:0005795	Golgi stack	2	1009	36	21187	0.51679	0.655385	1.16656	0.286686
GO:0008180	COP9 signalosome	2	1009	36	21187	0.51679	0.655385	1.16656	0.286686
GO:0031462	Cul2-RING ubiquitin ligase complex	1	1009	15	21187	0.519136	0.655385	1.39987	0.284719
GO:0005662	DNA replication factor A complex	1	1009	15	21187	0.519136	0.655385	1.39987	0.284719
GO:0098981	cholinergic synapse	1	1009	15	21187	0.519136	0.655385	1.39987	0.284719
GO:0043195	terminal bouton	4	1009	79	21187	0.522885	0.658855	1.06319	0.281594
GO:1904115	axon cytoplasm	3	1009	59	21187	0.537837	0.675261	1.0677	0.269349
GO:0005685	U1 snRNP	1	1009	16	21187	0.542053	0.675261	1.31238	0.265958
GO:0034719	SMN-Sm protein complex	1	1009	16	21187	0.542053	0.675261	1.31238	0.265958
GO:0030663	COPI-coated vesicle membrane	1	1009	16	21187	0.542053	0.675261	1.31238	0.265958
GO:0043186	P granule	1	1009	16	21187	0.542053	0.675261	1.31238	0.265958
GO:0001518	voltage-gated sodium channel complex	1	1009	16	21187	0.542053	0.675261	1.31238	0.265958
GO:0016324	apical plasma membrane	17	1009	359	21187	0.545012	0.677666	0.994335	0.263594
GO:0032839	dendrite cytoplasm	2	1009	38	21187	0.546104	0.677745	1.10516	0.262724
GO:0005762	mitochondrial large ribosomal subunit	3	1009	61	21187	0.560602	0.691985	1.03269	0.251346
GO:0001725	stress fiber	4	1009	83	21187	0.562209	0.691985	1.01195	0.250102
GO:0043034	costamere	1	1009	17	21187	0.563878	0.691985	1.23518	0.248815
GO:0005865	striated muscle thin filament	1	1009	17	21187	0.563878	0.691985	1.23518	0.248815
GO:0000800	lateral element	1	1009	17	21187	0.563878	0.691985	1.23518	0.248815
GO:0033270	paranode region of axon	1	1009	17	21187	0.563878	0.691985	1.23518	0.248815
GO:0030136	clathrin-coated vesicle	3	1009	62	21187	0.571726	0.699012	1.01603	0.242812
GO:0031234	extrinsic component of cytoplasmic side of plasma membrane	3	1009	62	21187	0.571726	0.699012	1.01603	0.242812
GO:0019005	SCF ubiquitin ligase complex	3	1009	63	21187	0.582674	0.710875	0.999906	0.234575
GO:0070160	tight junction	1	1009	18	21187	0.584665	0.710875	1.16656	0.233093
GO:0071011	precatalytic spliceosome	1	1009	18	21187	0.584665	0.710875	1.16656	0.233093
GO:0005811	lipid droplet	4	1009	87	21187	0.599696	0.724621	0.965426	0.222069
GO:0060076	excitatory synapse	2	1009	42	21187	0.600912	0.724621	0.999906	0.221189
GO:0031941	filamentous actin	2	1009	42	21187	0.600912	0.724621	0.999906	0.221189
GO:0016514	SWI/SNF complex	1	1009	19	21187	0.604461	0.724621	1.10516	0.218632
GO:0043292	contractile fiber	1	1009	19	21187	0.604461	0.724621	1.10516	0.218632
GO:0000242	pericentriolar material	1	1009	19	21187	0.604461	0.724621	1.10516	0.218632
GO:0098831	presynaptic active zone cytoplasmic component	1	1009	19	21187	0.604461	0.724621	1.10516	0.218632
GO:0000139	Golgi membrane	22	1009	480	21187	0.604767	0.724621	0.962409	0.218412
GO:0005929	cilium	16	1009	352	21187	0.612218	0.732217	0.954455	0.213094
GO:0005761	mitochondrial ribosome	1	1009	20	21187	0.623315	0.740117	1.0499	0.205292
GO:0005740	mitochondrial envelope	1	1009	20	21187	0.623315	0.740117	1.0499	0.205292
GO:0034704	calcium channel complex	1	1009	20	21187	0.623315	0.740117	1.0499	0.205292
GO:0098993	anchored component of synaptic vesicle membrane	1	1009	20	21187	0.623315	0.740117	1.0499	0.205292
GO:0009986	cell surface	30	1009	659	21187	0.628043	0.744389	0.955904	0.20201
GO:0016328	lateral plasma membrane	3	1009	68	21187	0.634675	0.750157	0.926383	0.197449
GO:0005884	actin filament	4	1009	91	21187	0.635186	0.750157	0.92299	0.197099
GO:0036477	somatodendritic compartment	1	1009	21	21187	0.641271	0.751953	0.999906	0.192958
GO:0030992	intraciliary transport particle B	1	1009	21	21187	0.641271	0.751953	0.999906	0.192958
GO:0031362	anchored component of external side of plasma membrane	1	1009	21	21187	0.641271	0.751953	0.999906	0.192958
GO:0005942	phosphatidylinositol 3-kinase complex	1	1009	21	21187	0.641271	0.751953	0.999906	0.192958
GO:0048786	presynaptic active zone	2	1009	46	21187	0.650574	0.761506	0.912957	0.186703
GO:0031514	motile cilium	6	1009	139	21187	0.654457	0.764694	0.906389	0.184119
GO:0035371	microtubule plus-end	1	1009	22	21187	0.658372	0.767907	0.954455	0.181529
GO:0098686	hippocampal mossy fiber to CA3 synapse	2	1009	47	21187	0.662194	0.76964	0.893533	0.179015
GO:0032420	stereocilium	2	1009	47	21187	0.662194	0.76964	0.893533	0.179015
GO:0010008	endosome membrane	7	1009	164	21187	0.669462	0.774564	0.896257	0.174274
GO:0030017	sarcomere	2	1009	48	21187	0.673501	0.774564	0.874917	0.171662
GO:0036064	ciliary basal body	6	1009	142	21187	0.674617	0.774564	0.88724	0.170943
GO:0031430	M band	1	1009	23	21187	0.674659	0.774564	0.912957	0.170916
GO:0032153	cell division site	1	1009	23	21187	0.674659	0.774564	0.912957	0.170916
GO:0031258	lamellipodium membrane	1	1009	23	21187	0.674659	0.774564	0.912957	0.170916
GO:0005796	Golgi lumen	1	1009	23	21187	0.674659	0.774564	0.912957	0.170916
GO:0005871	kinesin complex	2	1009	49	21187	0.684499	0.784495	0.857062	0.164627
GO:0062023	collagen-containing extracellular matrix	12	1009	280	21187	0.686873	0.785353	0.899915	0.163124
GO:0031225	anchored component of membrane	6	1009	144	21187	0.68763	0.785353	0.874917	0.162645
GO:0031528	microvillus membrane	1	1009	24	21187	0.690169	0.786888	0.874917	0.161044
GO:0005930	axoneme	4	1009	98	21187	0.692197	0.787838	0.857062	0.15977
GO:0001673	male germ cell nucleus	1	1009	25	21187	0.704941	0.798207	0.839921	0.151847
GO:0005891	voltage-gated calcium channel complex	1	1009	25	21187	0.704941	0.798207	0.839921	0.151847
GO:0005774	vacuolar membrane	1	1009	25	21187	0.704941	0.798207	0.839921	0.151847
GO:0031901	early endosome membrane	5	1009	124	21187	0.709257	0.801716	0.846694	0.149196
GO:0012505	endomembrane system	7	1009	171	21187	0.711033	0.802348	0.859568	0.14811
GO:0009925	basal plasma membrane	2	1009	52	21187	0.715674	0.804828	0.807616	0.145285
GO:0009898	cytoplasmic side of plasma membrane	2	1009	52	21187	0.715674	0.804828	0.807616	0.145285
GO:0031012	extracellular matrix	10	1009	242	21187	0.721086	0.808948	0.867687	0.142013
GO:0005604	basement membrane	4	1009	102	21187	0.721793	0.808948	0.823452	0.141587
GO:0014704	intercalated disc	2	1009	53	21187	0.725475	0.811695	0.792378	0.139377
GO:0005768	endosome	27	1009	626	21187	0.730574	0.8127	0.905665	0.136336
GO:0098688	parallel fiber to Purkinje cell synapse	1	1009	27	21187	0.732408	0.8127	0.777704	0.135247
GO:0001891	phagocytic cup	1	1009	27	21187	0.732408	0.8127	0.777704	0.135247
GO:0016342	catenin complex	1	1009	27	21187	0.732408	0.8127	0.777704	0.135247
GO:0005902	microvillus	3	1009	79	21187	0.73254	0.8127	0.797393	0.135168
GO:0008305	integrin complex	1	1009	28	21187	0.745168	0.823935	0.749929	0.127746
GO:0005640	nuclear outer membrane	1	1009	28	21187	0.745168	0.823935	0.749929	0.127746
GO:0042734	presynaptic membrane	3	1009	82	21187	0.755337	0.833781	0.76822	0.121859
GO:0044853	plasma membrane raft	1	1009	29	21187	0.75732	0.834571	0.72407	0.120721
GO:0030173	integral component of Golgi membrane	2	1009	57	21187	0.761855	0.838168	0.736773	0.118127
GO:0005790	smooth endoplasmic reticulum	1	1009	30	21187	0.768893	0.844501	0.699934	0.114134
GO:0005905	clathrin-coated pit	2	1009	59	21187	0.778427	0.85303	0.711797	0.108782
GO:0030658	transport vesicle membrane	1	1009	31	21187	0.779915	0.85303	0.677355	0.107953
GO:0005788	endoplasmic reticulum lumen	4	1009	111	21187	0.780542	0.85303	0.756685	0.107604
GO:0030315	T-tubule	2	1009	60	21187	0.786328	0.857931	0.699934	0.104396
GO:0043231	intracellular membrane-bounded organelle	41	1009	960	21187	0.788789	0.858124	0.89679	0.103039
GO:0030117	membrane coat	1	1009	32	21187	0.790411	0.858124	0.656188	0.102147
GO:0097546	ciliary base	1	1009	32	21187	0.790411	0.858124	0.656188	0.102147
GO:0032588	trans-Golgi network membrane	1	1009	34	21187	0.809928	0.877866	0.617589	0.0915537
GO:0030141	secretory granule	5	1009	143	21187	0.816642	0.881891	0.734196	0.0879681
GO:0031305	integral component of mitochondrial inner membrane	1	1009	35	21187	0.818994	0.881891	0.599943	0.0867191
GO:0035869	ciliary transition zone	1	1009	35	21187	0.818994	0.881891	0.599943	0.0867191
GO:0033017	sarcoplasmic reticulum membrane	1	1009	35	21187	0.818994	0.881891	0.599943	0.0867191
GO:0097730	non-motile cilium	1	1009	36	21187	0.827629	0.887994	0.583278	0.0821645
GO:0005834	heterotrimeric G-protein complex	1	1009	36	21187	0.827629	0.887994	0.583278	0.0821645
GO:0016529	sarcoplasmic reticulum	2	1009	66	21187	0.828705	0.887994	0.636304	0.0816001
GO:0005789	endoplasmic reticulum membrane	35	1009	852	21187	0.840915	0.899615	0.862595	0.0752481
GO:0031526	brush border membrane	2	1009	70	21187	0.85259	0.910626	0.599943	0.06926
GO:0055038	recycling endosome membrane	2	1009	71	21187	0.858067	0.914993	0.591493	0.0664789
GO:0030659	cytoplasmic vesicle membrane	5	1009	155	21187	0.866297	0.921609	0.677355	0.0623334
GO:0045211	postsynaptic membrane	7	1009	207	21187	0.868113	0.921609	0.710078	0.0614236
GO:0008076	voltage-gated potassium channel complex	2	1009	73	21187	0.868466	0.921609	0.575288	0.0612471
GO:0030285	integral component of synaptic vesicle membrane	1	1009	42	21187	0.871448	0.923286	0.499953	0.0597586
GO:0030176	integral component of endoplasmic reticulum membrane	3	1009	103	21187	0.873991	0.924495	0.611593	0.058493
GO:0042383	sarcolemma	4	1009	132	21187	0.879454	0.928782	0.636304	0.0557868
GO:0032391	photoreceptor connecting cilium	1	1009	44	21187	0.883424	0.931482	0.477228	0.0538309
GO:0030424	axon	17	1009	459	21187	0.885727	0.932418	0.777704	0.0527003
GO:0030670	phagocytic vesicle membrane	1	1009	45	21187	0.888987	0.93287	0.466623	0.0511045
GO:0034707	chloride channel complex	1	1009	45	21187	0.888987	0.93287	0.466623	0.0511045
GO:0099055	integral component of postsynaptic membrane	2	1009	78	21187	0.891472	0.933991	0.538411	0.0498922
GO:0030018	Z disc	4	1009	141	21187	0.908303	0.950114	0.595688	0.041769
GO:0045095	keratin filament	3	1009	114	21187	0.913034	0.953549	0.552579	0.0395131
GO:0098839	postsynaptic density membrane	1	1009	51	21187	0.917219	0.956404	0.411726	0.0375271
GO:0043679	axon terminus	2	1009	87	21187	0.923721	0.961406	0.482713	0.0344592
GO:0016459	myosin complex	1	1009	53	21187	0.924934	0.961406	0.396189	0.0338893
GO:0005778	peroxisomal membrane	1	1009	55	21187	0.931931	0.967153	0.381782	0.0306164
GO:0031410	cytoplasmic vesicle	28	1009	764	21187	0.942454	0.974808	0.769561	0.0257398
GO:0005882	intermediate filament	4	1009	156	21187	0.942965	0.974808	0.538411	0.0255044
GO:0055037	recycling endosome	3	1009	127	21187	0.944816	0.974808	0.496016	0.0246529
GO:0030139	endocytic vesicle	1	1009	60	21187	0.946703	0.974808	0.349967	0.0237862
GO:0036126	sperm flagellum	1	1009	60	21187	0.946703	0.974808	0.349967	0.0237862
GO:0005802	trans-Golgi network	5	1009	195	21187	0.958238	0.985147	0.538411	0.0185264
GO:0031090	organelle membrane	2	1009	110	21187	0.969958	0.994035	0.381782	0.013247
GO:0045177	apical part of cell	2	1009	113	21187	0.973467	0.994035	0.371646	0.0116786
GO:0031902	late endosome membrane	2	1009	113	21187	0.973467	0.994035	0.371646	0.0116786
GO:0001750	photoreceptor outer segment	1	1009	75	21187	0.974426	0.994035	0.279974	0.0112511
GO:0045335	phagocytic vesicle	1	1009	75	21187	0.974426	0.994035	0.279974	0.0112511
GO:0005581	collagen trimer	1	1009	80	21187	0.979981	0.998157	0.262475	0.00878239
GO:0031594	neuromuscular junction	1	1009	92	21187	0.98888	1	0.228239	0.00485627
GO:0009897	external side of plasma membrane	13	1009	513	21187	0.99667	1	0.532114	0.00144855
GO:0043235	receptor complex	3	1009	207	21187	0.997431	1	0.304319	0.00111709
GO:0001669	acrosomal vesicle	1	1009	123	21187	0.997569	1	0.170716	0.00105695
GO:0005777	peroxisome	1	1009	135	21187	0.998651	1	0.155541	0.000586049
GO:0005887	integral component of plasma membrane	24	1009	1168	21187	1	1	0.431466	9.2587e-08
GO:0005615	extracellular space	37	1009	1654	21187	1	1	0.469726	4.80038e-09
GO:0005576	extracellular region	40	1009	1755	21187	1	1	0.478587	3.2131e-09
GO:0005886	plasma membrane	178	1009	5377	21187	1	1	0.695118	3.30912e-10
GO:0016020	membrane	286	1009	8748	21187	1	1	0.686492	0
GO:0005575	cellular_component	51	1009	2800	21187	1	1	0.382464	0
GO:0016021	integral component of membrane	180	1009	6735	21187	1	1	0.561194	0

## Sheet: GO2Gene
GOID	GOTerm	QueryID	Symbol	Description	P-Value	FDR	Enrichment
GO:0005634	nucleus	ENSMUSG00000020738	Sumo2	small ubiquitin-like modifier 2 [Source:MGI Symbol;Acc:MGI:2158813]	1.83515e-56	1.20937e-53	1.82949
GO:0005634	nucleus	ENSMUSG00000058440	Nrf1	nuclear respiratory factor 1 [Source:MGI Symbol;Acc:MGI:1332235]	1.83515e-56	1.20937e-53	1.82949
GO:0005634	nucleus	ENSMUSG00000018362	Kpna2	karyopherin (importin) alpha 2 [Source:MGI Symbol;Acc:MGI:103561]	1.83515e-56	1.20937e-53	1.82949
GO:0005634	nucleus	ENSMUSG00000030662	Ipo5	importin 5 [Source:MGI Symbol;Acc:MGI:1917822]	1.83515e-56	1.20937e-53	1.82949
GO:0005634	nucleus	ENSMUSG00000046574	Prr12	proline rich 12 [Source:MGI Symbol;Acc:MGI:2679002]	1.83515e-56	1.20937e-53	1.82949
GO:0005634	nucleus	ENSMUSG00000041431	Ccnb1	cyclin B1 [Source:MGI Symbol;Acc:MGI:88302]	1.83515e-56	1.20937e-53	1.82949
GO:0005634	nucleus	ENSMUSG00000037791	Phf12	PHD finger protein 12 [Source:MGI Symbol;Acc:MGI:1924057]	1.83515e-56	1.20937e-53	1.82949
GO:0005634	nucleus	ENSMUSG00000027463	Slc52a3	solute carrier protein family 52, member 3 [Source:MGI Symbol;Acc:MGI:1916948]	1.83515e-56	1.20937e-53	1.82949
GO:0005634	nucleus	ENSMUSG00000020719	Ddx5	DEAD (Asp-Glu-Ala-Asp) box polypeptide 5 [Source:MGI Symbol;Acc:MGI:105037]	1.83515e-56	1.20937e-53	1.82949
GO:0005634	nucleus	ENSMUSG00000002409	Dyrk1b	dual-specificity tyrosine-(Y)-phosphorylation regulated kinase 1b [Source:MGI Symbol;Acc:MGI:1330302]	1.83515e-56	1.20937e-53	1.82949
GO:0005634	nucleus	ENSMUSG00000021149	Gtpbp4	GTP binding protein 4 [Source:MGI Symbol;Acc:MGI:1916487]	1.83515e-56	1.20937e-53	1.82949
GO:0005634	nucleus	ENSMUSG00000021266	Wars	tryptophanyl-tRNA synthetase [Source:MGI Symbol;Acc:MGI:104630]	1.83515e-56	1.20937e-53	1.82949
GO:0005634	nucleus	ENSMUSG00000066979	Bub3	BUB3 mitotic checkpoint protein [Source:MGI Symbol;Acc:MGI:1343463]	1.83515e-56	1.20937e-53	1.82949
GO:0005634	nucleus	ENSMUSG00000021258	Ccnk	cyclin K [Source:MGI Symbol;Acc:MGI:1276106]	1.83515e-56	1.20937e-53	1.82949
GO:0005634	nucleus	ENSMUSG00000011960	Ccnt1	cyclin T1 [Source:MGI Symbol;Acc:MGI:1328363]	1.83515e-56	1.20937e-53	1.82949
GO:0005634	nucleus	ENSMUSG00000034681	Rnps1	RNA binding protein with serine rich domain 1 [Source:MGI Symbol;Acc:MGI:97960]	1.83515e-56	1.20937e-53	1.82949
GO:0005634	nucleus	ENSMUSG00000010554	Mettl16	methyltransferase like 16 [Source:MGI Symbol;Acc:MGI:1914743]	1.83515e-56	1.20937e-53	1.82949
GO:0005634	nucleus	ENSMUSG00000024136	Dnase1l2	deoxyribonuclease 1-like 2 [Source:MGI Symbol;Acc:MGI:1913955]	1.83515e-56	1.20937e-53	1.82949
GO:0005634	nucleus	ENSMUSG00000031783	Polr2c	polymerase (RNA) II (DNA directed) polypeptide C [Source:MGI Symbol;Acc:MGI:109299]	1.83515e-56	1.20937e-53	1.82949
GO:0005634	nucleus	ENSMUSG00000060261	Gtf2i	general transcription factor II I [Source:MGI Symbol;Acc:MGI:1202722]	1.83515e-56	1.20937e-53	1.82949
GO:0005634	nucleus	ENSMUSG00000024201	Kdm4b	lysine (K)-specific demethylase 4B [Source:MGI Symbol;Acc:MGI:2442355]	1.83515e-56	1.20937e-53	1.82949
GO:0005634	nucleus	ENSMUSG00000024906	Mus81	MUS81 structure-specific endonuclease subunit [Source:MGI Symbol;Acc:MGI:1918961]	1.83515e-56	1.20937e-53	1.82949
GO:0005634	nucleus	ENSMUSG00000031229	Atrx	ATRX, chromatin remodeler [Source:MGI Symbol;Acc:MGI:103067]	1.83515e-56	1.20937e-53	1.82949
GO:0005634	nucleus	ENSMUSG00000003680	Taf6l	TATA-box binding protein associated factor 6 like [Source:MGI Symbol;Acc:MGI:2444957]	1.83515e-56	1.20937e-53	1.82949
GO:0005634	nucleus	ENSMUSG00000036181	H1f2	H1.2 linker histone, cluster member [Source:MGI Symbol;Acc:MGI:1931526]	1.83515e-56	1.20937e-53	1.82949
GO:0005634	nucleus	ENSMUSG00000030744	Rps3	ribosomal protein S3 [Source:MGI Symbol;Acc:MGI:1350917]	1.83515e-56	1.20937e-53	1.82949
GO:0005634	nucleus	ENSMUSG00000041438	Utp4	UTP4 small subunit processome component [Source:MGI Symbol;Acc:MGI:1096573]	1.83515e-56	1.20937e-53	1.82949
GO:0005634	nucleus	ENSMUSG00000066551	Hmgb1	high mobility group box 1 [Source:MGI Symbol;Acc:MGI:96113]	1.83515e-56	1.20937e-53	1.82949
GO:0005634	nucleus	ENSMUSG00000021022	Ppp2r3c	protein phosphatase 2, regulatory subunit B'', gamma [Source:MGI Symbol;Acc:MGI:1930009]	1.83515e-56	1.20937e-53	1.82949
GO:0005634	nucleus	ENSMUSG00000027533	Fabp5	fatty acid binding protein 5, epidermal [Source:MGI Symbol;Acc:MGI:101790]	1.83515e-56	1.20937e-53	1.82949
GO:0005634	nucleus	ENSMUSG00000028936	Rpl22	ribosomal protein L22 [Source:MGI Symbol;Acc:MGI:99262]	1.83515e-56	1.20937e-53	1.82949
GO:0005634	nucleus	ENSMUSG00000066036	Ubr4	ubiquitin protein ligase E3 component n-recognin 4 [Source:MGI Symbol;Acc:MGI:1916366]	1.83515e-56	1.20937e-53	1.82949
GO:0005634	nucleus	ENSMUSG00000025407	Gli1	GLI-Kruppel family member GLI1 [Source:MGI Symbol;Acc:MGI:95727]	1.83515e-56	1.20937e-53	1.82949
GO:0005634	nucleus	ENSMUSG00000029614	Rpl6	ribosomal protein L6 [Source:MGI Symbol;Acc:MGI:108057]	1.83515e-56	1.20937e-53	1.82949
GO:0005634	nucleus	ENSMUSG00000001472	Tcf25	transcription factor 25 (basic helix-loop-helix) [Source:MGI Symbol;Acc:MGI:1914105]	1.83515e-56	1.20937e-53	1.82949
GO:0005634	nucleus	ENSMUSG00000070697	Utp3	UTP3 small subunit processome component [Source:MGI Symbol;Acc:MGI:1919230]	1.83515e-56	1.20937e-53	1.82949
GO:0005634	nucleus	ENSMUSG00000062867	Impdh2	inosine monophosphate dehydrogenase 2 [Source:MGI Symbol;Acc:MGI:109367]	1.83515e-56	1.20937e-53	1.82949
GO:0005634	nucleus	ENSMUSG00000029594	Rbm19	RNA binding motif protein 19 [Source:MGI Symbol;Acc:MGI:1921361]	1.83515e-56	1.20937e-53	1.82949
GO:0005634	nucleus	ENSMUSG00000050966	Lin28a	lin-28 homolog A (C. elegans) [Source:MGI Symbol;Acc:MGI:1890546]	1.83515e-56	1.20937e-53	1.82949
GO:0005634	nucleus	ENSMUSG00000024985	Tcf7l2	transcription factor 7 like 2, T cell specific, HMG box [Source:MGI Symbol;Acc:MGI:1202879]	1.83515e-56	1.20937e-53	1.82949
GO:0005634	nucleus	ENSMUSG00000031012	Cask	calcium/calmodulin-dependent serine protein kinase (MAGUK family) [Source:MGI Symbol;Acc:MGI:1309489]	1.83515e-56	1.20937e-53	1.82949
GO:0005634	nucleus	ENSMUSG00000025404	R3hdm2	R3H domain containing 2 [Source:MGI Symbol;Acc:MGI:1919000]	1.83515e-56	1.20937e-53	1.82949
GO:0005634	nucleus	ENSMUSG00000027342	Pcna	proliferating cell nuclear antigen [Source:MGI Symbol;Acc:MGI:97503]	1.83515e-56	1.20937e-53	1.82949
GO:0005634	nucleus	ENSMUSG00000056476	Med12l	mediator complex subunit 12-like [Source:MGI Symbol;Acc:MGI:2139916]	1.83515e-56	1.20937e-53	1.82949
GO:0005634	nucleus	ENSMUSG00000042558	Adprhl2	ADP-ribosylhydrolase like 2 [Source:MGI Symbol;Acc:MGI:2140364]	1.83515e-56	1.20937e-53	1.82949
GO:0005634	nucleus	ENSMUSG00000015656	Hspa8	heat shock protein 8 [Source:MGI Symbol;Acc:MGI:105384]	1.83515e-56	1.20937e-53	1.82949
GO:0005634	nucleus	ENSMUSG00000017210	Med24	mediator complex subunit 24 [Source:MGI Symbol;Acc:MGI:1344385]	1.83515e-56	1.20937e-53	1.82949
GO:0005634	nucleus	ENSMUSG00000069268	H2bc7	H2B clustered histone 7 [Source:MGI Symbol;Acc:MGI:2448383]	1.83515e-56	1.20937e-53	1.82949
GO:0005634	nucleus	ENSMUSG00000035027	Map2k2	mitogen-activated protein kinase kinase 2 [Source:MGI Symbol;Acc:MGI:1346867]	1.83515e-56	1.20937e-53	1.82949
GO:0005634	nucleus	ENSMUSG00000035242	Oaz1	ornithine decarboxylase antizyme 1 [Source:MGI Symbol;Acc:MGI:109433]	1.83515e-56	1.20937e-53	1.82949
GO:0005634	nucleus	ENSMUSG00000059851	Kmt5c	lysine methyltransferase 5C [Source:MGI Symbol;Acc:MGI:2385262]	1.83515e-56	1.20937e-53	1.82949
GO:0005634	nucleus	ENSMUSG00000052565	H1f3	H1.3 linker histone, cluster member [Source:MGI Symbol;Acc:MGI:107502]	1.83515e-56	1.20937e-53	1.82949
GO:0005634	nucleus	ENSMUSG00000061186	Sfmbt2	Scm-like with four mbt domains 2 [Source:MGI Symbol;Acc:MGI:2447794]	1.83515e-56	1.20937e-53	1.82949
GO:0005634	nucleus	ENSMUSG00000058301	Upf1	UPF1 regulator of nonsense transcripts homolog (yeast) [Source:MGI Symbol;Acc:MGI:107995]	1.83515e-56	1.20937e-53	1.82949
GO:0005634	nucleus	ENSMUSG00000022718	Dgcr8	DGCR8, microprocessor complex subunit [Source:MGI Symbol;Acc:MGI:2151114]	1.83515e-56	1.20937e-53	1.82949
GO:0005634	nucleus	ENSMUSG00000022336	Eif3e	eukaryotic translation initiation factor 3, subunit E [Source:MGI Symbol;Acc:MGI:99257]	1.83515e-56	1.20937e-53	1.82949
GO:0005634	nucleus	ENSMUSG00000028653	Trit1	tRNA isopentenyltransferase 1 [Source:MGI Symbol;Acc:MGI:1914216]	1.83515e-56	1.20937e-53	1.82949
GO:0005634	nucleus	ENSMUSG00000006585	Cdt1	chromatin licensing and DNA replication factor 1 [Source:MGI Symbol;Acc:MGI:1914427]	1.83515e-56	1.20937e-53	1.82949
GO:0005634	nucleus	ENSMUSG00000029715	Pop7	processing of precursor 7, ribonuclease P family, (S. cerevisiae) [Source:MGI Symbol;Acc:MGI:1921347]	1.83515e-56	1.20937e-53	1.82949
GO:0005634	nucleus	ENSMUSG00000031161	Hdac6	histone deacetylase 6 [Source:MGI Symbol;Acc:MGI:1333752]	1.83515e-56	1.20937e-53	1.82949
GO:0005634	nucleus	ENSMUSG00000001741	Il16	interleukin 16 [Source:MGI Symbol;Acc:MGI:1270855]	1.83515e-56	1.20937e-53	1.82949
GO:0005634	nucleus	ENSMUSG00000031311	Nono	non-POU-domain-containing, octamer binding protein [Source:MGI Symbol;Acc:MGI:1855692]	1.83515e-56	1.20937e-53	1.82949
GO:0005634	nucleus	ENSMUSG00000029580	Actb	actin, beta [Source:MGI Symbol;Acc:MGI:87904]	1.83515e-56	1.20937e-53	1.82949
GO:0005634	nucleus	ENSMUSG00000049553	Polr1a	polymerase (RNA) I polypeptide A [Source:MGI Symbol;Acc:MGI:1096397]	1.83515e-56	1.20937e-53	1.82949
GO:0005634	nucleus	ENSMUSG00000039220	Ppp1r10	protein phosphatase 1, regulatory subunit 10 [Source:MGI Symbol;Acc:MGI:1289273]	1.83515e-56	1.20937e-53	1.82949
GO:0005634	nucleus	ENSMUSG00000042472	Zfp410	zinc finger protein 410 [Source:MGI Symbol;Acc:MGI:1289280]	1.83515e-56	1.20937e-53	1.82949
GO:0005634	nucleus	ENSMUSG00000033099	Nol12	nucleolar protein 12 [Source:MGI Symbol;Acc:MGI:2146285]	1.83515e-56	1.20937e-53	1.82949
GO:0005634	nucleus	ENSMUSG00000039671	Zmynd8	zinc finger, MYND-type containing 8 [Source:MGI Symbol;Acc:MGI:1918025]	1.83515e-56	1.20937e-53	1.82949
GO:0005634	nucleus	ENSMUSG00000063856	Gpx1	glutathione peroxidase 1 [Source:MGI Symbol;Acc:MGI:104887]	1.83515e-56	1.20937e-53	1.82949
GO:0005634	nucleus	ENSMUSG00000033411	Ctdspl2	CTD (carboxy-terminal domain, RNA polymerase II, polypeptide A) small phosphatase like 2 [Source:MGI Symbol;Acc:MGI:1196405]	1.83515e-56	1.20937e-53	1.82949
GO:0005634	nucleus	ENSMUSG00000074637	Sox2	SRY (sex determining region Y)-box 2 [Source:MGI Symbol;Acc:MGI:98364]	1.83515e-56	1.20937e-53	1.82949
GO:0005634	nucleus	ENSMUSG00000030846	Tial1	Tia1 cytotoxic granule-associated RNA binding protein-like 1 [Source:MGI Symbol;Acc:MGI:107913]	1.83515e-56	1.20937e-53	1.82949
GO:0005634	nucleus	ENSMUSG00000034259	Exosc4	exosome component 4 [Source:MGI Symbol;Acc:MGI:1923576]	1.83515e-56	1.20937e-53	1.82949
GO:0005634	nucleus	ENSMUSG00000023104	Rfc2	replication factor C (activator 1) 2 [Source:MGI Symbol;Acc:MGI:1341868]	1.83515e-56	1.20937e-53	1.82949
GO:0005634	nucleus	ENSMUSG00000029110	Rnf4	ring finger protein 4 [Source:MGI Symbol;Acc:MGI:1201691]	1.83515e-56	1.20937e-53	1.82949
GO:0005634	nucleus	ENSMUSG00000038900	Rpl12	ribosomal protein L12 [Source:MGI Symbol;Acc:MGI:98002]	1.83515e-56	1.20937e-53	1.82949
GO:0005634	nucleus	ENSMUSG00000036097	Slf2	SMC5-SMC6 complex localization factor 2 [Source:MGI Symbol;Acc:MGI:1924968]	1.83515e-56	1.20937e-53	1.82949
GO:0005634	nucleus	ENSMUSG00000003848	Nob1	NIN1/RPN12 binding protein 1 homolog [Source:MGI Symbol;Acc:MGI:1914869]	1.83515e-56	1.20937e-53	1.82949
GO:0005634	nucleus	ENSMUSG00000074088	Snrnp40	small nuclear ribonucleoprotein 40 (U5) [Source:MGI Symbol;Acc:MGI:1913835]	1.83515e-56	1.20937e-53	1.82949
GO:0005634	nucleus	ENSMUSG00000046311	Zfp62	zinc finger protein 62 [Source:MGI Symbol;Acc:MGI:99662]	1.83515e-56	1.20937e-53	1.82949
GO:0005634	nucleus	ENSMUSG00000004667	Polr2e	polymerase (RNA) II (DNA directed) polypeptide E [Source:MGI Symbol;Acc:MGI:1913670]	1.83515e-56	1.20937e-53	1.82949
GO:0005634	nucleus	ENSMUSG00000040250	Ints13	integrator complex subunit 13 [Source:MGI Symbol;Acc:MGI:1918427]	1.83515e-56	1.20937e-53	1.82949
GO:0005634	nucleus	ENSMUSG00000020774	Aspa	aspartoacylase [Source:MGI Symbol;Acc:MGI:87914]	1.83515e-56	1.20937e-53	1.82949
GO:0005634	nucleus	ENSMUSG00000038393	Txnip	thioredoxin interacting protein [Source:MGI Symbol;Acc:MGI:1889549]	1.83515e-56	1.20937e-53	1.82949
GO:0005634	nucleus	ENSMUSG00000022501	Prm1	protamine 1 [Source:MGI Symbol;Acc:MGI:97765]	1.83515e-56	1.20937e-53	1.82949
GO:0005634	nucleus	ENSMUSG00000054808	Actn4	actinin alpha 4 [Source:MGI Symbol;Acc:MGI:1890773]	1.83515e-56	1.20937e-53	1.82949
GO:0005634	nucleus	ENSMUSG00000004455	Ppp1cc	protein phosphatase 1 catalytic subunit gamma [Source:MGI Symbol;Acc:MGI:104872]	1.83515e-56	1.20937e-53	1.82949
GO:0005634	nucleus	ENSMUSG00000055148	Klf2	Kruppel-like factor 2 (lung) [Source:MGI Symbol;Acc:MGI:1342772]	1.83515e-56	1.20937e-53	1.82949
GO:0005634	nucleus	ENSMUSG00000030970	Ctbp2	C-terminal binding protein 2 [Source:MGI Symbol;Acc:MGI:1201686]	1.83515e-56	1.20937e-53	1.82949
GO:0005634	nucleus	ENSMUSG00000040652	Oaz2	ornithine decarboxylase antizyme 2 [Source:MGI Symbol;Acc:MGI:109492]	1.83515e-56	1.20937e-53	1.82949
GO:0005634	nucleus	ENSMUSG00000002129	Sf3a1	splicing factor 3a, subunit 1 [Source:MGI Symbol;Acc:MGI:1914715]	1.83515e-56	1.20937e-53	1.82949
GO:0005634	nucleus	ENSMUSG00000052997	Uba2	ubiquitin-like modifier activating enzyme 2 [Source:MGI Symbol;Acc:MGI:1858313]	1.83515e-56	1.20937e-53	1.82949
GO:0005634	nucleus	ENSMUSG00000024222	Fkbp5	FK506 binding protein 5 [Source:MGI Symbol;Acc:MGI:104670]	1.83515e-56	1.20937e-53	1.82949
GO:0005634	nucleus	ENSMUSG00000032897	Nfyc	nuclear transcription factor-Y gamma [Source:MGI Symbol;Acc:MGI:107901]	1.83515e-56	1.20937e-53	1.82949
GO:0005634	nucleus	ENSMUSG00000005410	Mcm5	minichromosome maintenance complex component 5 [Source:MGI Symbol;Acc:MGI:103197]	1.83515e-56	1.20937e-53	1.82949
GO:0005634	nucleus	ENSMUSG00000024576	Csnk1a1	casein kinase 1, alpha 1 [Source:MGI Symbol;Acc:MGI:1934950]	1.83515e-56	1.20937e-53	1.82949
GO:0005634	nucleus	ENSMUSG00000039384	Dusp10	dual specificity phosphatase 10 [Source:MGI Symbol;Acc:MGI:1927070]	1.83515e-56	1.20937e-53	1.82949
GO:0005634	nucleus	ENSMUSG00000056737	Capg	capping protein (actin filament), gelsolin-like [Source:MGI Symbol;Acc:MGI:1098259]	1.83515e-56	1.20937e-53	1.82949
GO:0005634	nucleus	ENSMUSG00000065954	Tacc1	transforming, acidic coiled-coil containing protein 1 [Source:MGI Symbol;Acc:MGI:2443510]	1.83515e-56	1.20937e-53	1.82949
GO:0005634	nucleus	ENSMUSG00000025261	Huwe1	HECT, UBA and WWE domain containing 1 [Source:MGI Symbol;Acc:MGI:1926884]	1.83515e-56	1.20937e-53	1.82949
GO:0005634	nucleus	ENSMUSG00000028706	Nsun4	NOL1/NOP2/Sun domain family, member 4 [Source:MGI Symbol;Acc:MGI:1919431]	1.83515e-56	1.20937e-53	1.82949
GO:0005634	nucleus	ENSMUSG00000029034	Ints11	integrator complex subunit 11 [Source:MGI Symbol;Acc:MGI:1919207]	1.83515e-56	1.20937e-53	1.82949
GO:0005634	nucleus	ENSMUSG00000100210	H3c7	H3 clustered histone 7 [Source:MGI Symbol;Acc:MGI:2448329]	1.83515e-56	1.20937e-53	1.82949
GO:0005634	nucleus	ENSMUSG00000031922	Cep57	centrosomal protein 57 [Source:MGI Symbol;Acc:MGI:1915551]	1.83515e-56	1.20937e-53	1.82949
GO:0005634	nucleus	ENSMUSG00000021466	Ptch1	patched 1 [Source:MGI Symbol;Acc:MGI:105373]	1.83515e-56	1.20937e-53	1.82949
GO:0005634	nucleus	ENSMUSG00000030816	Rnf40	ring finger protein 40 [Source:MGI Symbol;Acc:MGI:2142048]	1.83515e-56	1.20937e-53	1.82949
GO:0005634	nucleus	ENSMUSG00000031578	Mak16	MAK16 homolog [Source:MGI Symbol;Acc:MGI:1915170]	1.83515e-56	1.20937e-53	1.82949
GO:0005634	nucleus	ENSMUSG00000040312	Cchcr1	coiled-coil alpha-helical rod protein 1 [Source:MGI Symbol;Acc:MGI:2385321]	1.83515e-56	1.20937e-53	1.82949
GO:0005634	nucleus	ENSMUSG00000031530	Dusp4	dual specificity phosphatase 4 [Source:MGI Symbol;Acc:MGI:2442191]	1.83515e-56	1.20937e-53	1.82949
GO:0005634	nucleus	ENSMUSG00000010592	Dazl	deleted in azoospermia-like [Source:MGI Symbol;Acc:MGI:1342328]	1.83515e-56	1.20937e-53	1.82949
GO:0005634	nucleus	ENSMUSG00000026662	Sephs1	selenophosphate synthetase 1 [Source:MGI Symbol;Acc:MGI:1923580]	1.83515e-56	1.20937e-53	1.82949
GO:0005634	nucleus	ENSMUSG00000024359	Hspa9	heat shock protein 9 [Source:MGI Symbol;Acc:MGI:96245]	1.83515e-56	1.20937e-53	1.82949
GO:0005634	nucleus	ENSMUSG00000003190	Bcl2l12	BCL2-like 12 (proline rich) [Source:MGI Symbol;Acc:MGI:1922986]	1.83515e-56	1.20937e-53	1.82949
GO:0005634	nucleus	ENSMUSG00000033813	Tcea1	transcription elongation factor A (SII) 1 [Source:MGI Symbol;Acc:MGI:1196624]	1.83515e-56	1.20937e-53	1.82949
GO:0005634	nucleus	ENSMUSG00000020463	Ppp4r3b	protein phosphatase 4 regulatory subunit 3B [Source:MGI Symbol;Acc:MGI:2144474]	1.83515e-56	1.20937e-53	1.82949
GO:0005634	nucleus	ENSMUSG00000017499	Cdc6	cell division cycle 6 [Source:MGI Symbol;Acc:MGI:1345150]	1.83515e-56	1.20937e-53	1.82949
GO:0005634	nucleus	ENSMUSG00000023944	Hsp90ab1	heat shock protein 90 alpha (cytosolic), class B member 1 [Source:MGI Symbol;Acc:MGI:96247]	1.83515e-56	1.20937e-53	1.82949
GO:0005634	nucleus	ENSMUSG00000018572	Phf23	PHD finger protein 23 [Source:MGI Symbol;Acc:MGI:1925496]	1.83515e-56	1.20937e-53	1.82949
GO:0005634	nucleus	ENSMUSG00000038697	Taf5l	TATA-box binding protein associated factor 5 like [Source:MGI Symbol;Acc:MGI:1919039]	1.83515e-56	1.20937e-53	1.82949
GO:0005634	nucleus	ENSMUSG00000015165	Hnrnpl	heterogeneous nuclear ribonucleoprotein L [Source:MGI Symbol;Acc:MGI:104816]	1.83515e-56	1.20937e-53	1.82949
GO:0005634	nucleus	ENSMUSG00000039756	Dnttip2	deoxynucleotidyltransferase, terminal, interacting protein 2 [Source:MGI Symbol;Acc:MGI:1923173]	1.83515e-56	1.20937e-53	1.82949
GO:0005634	nucleus	ENSMUSG00000057230	Aak1	AP2 associated kinase 1 [Source:MGI Symbol;Acc:MGI:1098687]	1.83515e-56	1.20937e-53	1.82949
GO:0005634	nucleus	ENSMUSG00000029012	Orc5	origin recognition complex, subunit 5 [Source:MGI Symbol;Acc:MGI:1347044]	1.83515e-56	1.20937e-53	1.82949
GO:0005634	nucleus	ENSMUSG00000020634	Ubxn2a	UBX domain protein 2A [Source:MGI Symbol;Acc:MGI:2442310]	1.83515e-56	1.20937e-53	1.82949
GO:0005634	nucleus	ENSMUSG00000014195	Dnajc7	DnaJ heat shock protein family (Hsp40) member C7 [Source:MGI Symbol;Acc:MGI:1928373]	1.83515e-56	1.20937e-53	1.82949
GO:0005634	nucleus	ENSMUSG00000053565	Eif3k	eukaryotic translation initiation factor 3, subunit K [Source:MGI Symbol;Acc:MGI:1921080]	1.83515e-56	1.20937e-53	1.82949
GO:0005634	nucleus	ENSMUSG00000074405	Zfp865	zinc finger protein 865 [Source:MGI Symbol;Acc:MGI:2442656]	1.83515e-56	1.20937e-53	1.82949
GO:0005634	nucleus	ENSMUSG00000026341	Actr3	ARP3 actin-related protein 3 [Source:MGI Symbol;Acc:MGI:1921367]	1.83515e-56	1.20937e-53	1.82949
GO:0005634	nucleus	ENSMUSG00000029101	Rgs12	regulator of G-protein signaling 12 [Source:MGI Symbol;Acc:MGI:1918979]	1.83515e-56	1.20937e-53	1.82949
GO:0005634	nucleus	ENSMUSG00000026309	Ilkap	integrin-linked kinase-associated serine/threonine phosphatase 2C [Source:MGI Symbol;Acc:MGI:1914694]	1.83515e-56	1.20937e-53	1.82949
GO:0005634	nucleus	ENSMUSG00000047407	Tgif1	TGFB-induced factor homeobox 1 [Source:MGI Symbol;Acc:MGI:1194497]	1.83515e-56	1.20937e-53	1.82949
GO:0005634	nucleus	ENSMUSG00000022387	Brd1	bromodomain containing 1 [Source:MGI Symbol;Acc:MGI:1924161]	1.83515e-56	1.20937e-53	1.82949
GO:0005634	nucleus	ENSMUSG00000032280	Tle3	transducin-like enhancer of split 3 [Source:MGI Symbol;Acc:MGI:104634]	1.83515e-56	1.20937e-53	1.82949
GO:0005634	nucleus	ENSMUSG00000024422	Dhx16	DEAH (Asp-Glu-Ala-His) box polypeptide 16 [Source:MGI Symbol;Acc:MGI:1916442]	1.83515e-56	1.20937e-53	1.82949
GO:0005634	nucleus	ENSMUSG00000042439	Zfp532	zinc finger protein 532 [Source:MGI Symbol;Acc:MGI:3036282]	1.83515e-56	1.20937e-53	1.82949
GO:0005634	nucleus	ENSMUSG00000007670	Khsrp	KH-type splicing regulatory protein [Source:MGI Symbol;Acc:MGI:1336214]	1.83515e-56	1.20937e-53	1.82949
GO:0005634	nucleus	ENSMUSG00000027968	Larp7	La ribonucleoprotein domain family, member 7 [Source:MGI Symbol;Acc:MGI:107634]	1.83515e-56	1.20937e-53	1.82949
GO:0005634	nucleus	ENSMUSG00000048450	Msx1	msh homeobox 1 [Source:MGI Symbol;Acc:MGI:97168]	1.83515e-56	1.20937e-53	1.82949
GO:0005634	nucleus	ENSMUSG00000004100	Ppan	peter pan homolog [Source:MGI Symbol;Acc:MGI:2178445]	1.83515e-56	1.20937e-53	1.82949
GO:0005634	nucleus	ENSMUSG00000039191	Rbpj	recombination signal binding protein for immunoglobulin kappa J region [Source:MGI Symbol;Acc:MGI:96522]	1.83515e-56	1.20937e-53	1.82949
GO:0005634	nucleus	ENSMUSG00000018293	Pfn1	profilin 1 [Source:MGI Symbol;Acc:MGI:97549]	1.83515e-56	1.20937e-53	1.82949
GO:0005634	nucleus	ENSMUSG00000005699	Pard6a	par-6 family cell polarity regulator alpha [Source:MGI Symbol;Acc:MGI:1927223]	1.83515e-56	1.20937e-53	1.82949
GO:0005634	nucleus	ENSMUSG00000004880	Lbr	lamin B receptor [Source:MGI Symbol;Acc:MGI:2138281]	1.83515e-56	1.20937e-53	1.82949
GO:0005634	nucleus	ENSMUSG00000061615	H2ac4	H2A clustered histone 4 [Source:MGI Symbol;Acc:MGI:2448306]	1.83515e-56	1.20937e-53	1.82949
GO:0005634	nucleus	ENSMUSG00000020923	Ubtf	upstream binding transcription factor, RNA polymerase I [Source:MGI Symbol;Acc:MGI:98512]	1.83515e-56	1.20937e-53	1.82949
GO:0005634	nucleus	ENSMUSG00000071662	Polr2g	polymerase (RNA) II (DNA directed) polypeptide G [Source:MGI Symbol;Acc:MGI:1914960]	1.83515e-56	1.20937e-53	1.82949
GO:0005634	nucleus	ENSMUSG00000055200	Sertad3	SERTA domain containing 3 [Source:MGI Symbol;Acc:MGI:2180697]	1.83515e-56	1.20937e-53	1.82949
GO:0005634	nucleus	ENSMUSG00000061024	Rrs1	ribosome biogenesis regulator 1 [Source:MGI Symbol;Acc:MGI:1929721]	1.83515e-56	1.20937e-53	1.82949
GO:0005634	nucleus	ENSMUSG00000018286	Psmb6	proteasome (prosome, macropain) subunit, beta type 6 [Source:MGI Symbol;Acc:MGI:104880]	1.83515e-56	1.20937e-53	1.82949
GO:0005634	nucleus	ENSMUSG00000013089	Etv5	ets variant 5 [Source:MGI Symbol;Acc:MGI:1096867]	1.83515e-56	1.20937e-53	1.82949
GO:0005634	nucleus	ENSMUSG00000003778	Brd8	bromodomain containing 8 [Source:MGI Symbol;Acc:MGI:1925906]	1.83515e-56	1.20937e-53	1.82949
GO:0005634	nucleus	ENSMUSG00000051184	Zfp524	zinc finger protein 524 [Source:MGI Symbol;Acc:MGI:1916740]	1.83515e-56	1.20937e-53	1.82949
GO:0005634	nucleus	ENSMUSG00000029599	Ddx54	DEAD (Asp-Glu-Ala-Asp) box polypeptide 54 [Source:MGI Symbol;Acc:MGI:1919240]	1.83515e-56	1.20937e-53	1.82949
GO:0005634	nucleus	ENSMUSG00000024258	Polr2d	polymerase (RNA) II (DNA directed) polypeptide D [Source:MGI Symbol;Acc:MGI:1916491]	1.83515e-56	1.20937e-53	1.82949
GO:0005634	nucleus	ENSMUSG00000020962	Gtf2a1	general transcription factor II A, 1 [Source:MGI Symbol;Acc:MGI:1933277]	1.83515e-56	1.20937e-53	1.82949
GO:0005634	nucleus	ENSMUSG00000020290	Xpo1	exportin 1 [Source:MGI Symbol;Acc:MGI:2144013]	1.83515e-56	1.20937e-53	1.82949
GO:0005634	nucleus	ENSMUSG00000001924	Uba1	ubiquitin-like modifier activating enzyme 1 [Source:MGI Symbol;Acc:MGI:98890]	1.83515e-56	1.20937e-53	1.82949
GO:0005634	nucleus	ENSMUSG00000024137	E4f1	E4F transcription factor 1 [Source:MGI Symbol;Acc:MGI:109530]	1.83515e-56	1.20937e-53	1.82949
GO:0005634	nucleus	ENSMUSG00000003360	Ddx23	DEAD (Asp-Glu-Ala-Asp) box polypeptide 23 [Source:MGI Symbol;Acc:MGI:1921601]	1.83515e-56	1.20937e-53	1.82949
GO:0005634	nucleus	ENSMUSG00000001211	Agpat3	1-acylglycerol-3-phosphate O-acyltransferase 3 [Source:MGI Symbol;Acc:MGI:1336186]	1.83515e-56	1.20937e-53	1.82949
GO:0005634	nucleus	ENSMUSG00000041459	Tardbp	TAR DNA binding protein [Source:MGI Symbol;Acc:MGI:2387629]	1.83515e-56	1.20937e-53	1.82949
GO:0005634	nucleus	ENSMUSG00000090862	Rps13	ribosomal protein S13 [Source:MGI Symbol;Acc:MGI:1915302]	1.83515e-56	1.20937e-53	1.82949
GO:0005634	nucleus	ENSMUSG00000037742	Eef1a1	eukaryotic translation elongation factor 1 alpha 1 [Source:MGI Symbol;Acc:MGI:1096881]	1.83515e-56	1.20937e-53	1.82949
GO:0005634	nucleus	ENSMUSG00000052446	Zfp961	zinc finger protein 961 [Source:MGI Symbol;Acc:MGI:3583954]	1.83515e-56	1.20937e-53	1.82949
GO:0005634	nucleus	ENSMUSG00000001440	Kpnb1	karyopherin (importin) beta 1 [Source:MGI Symbol;Acc:MGI:107532]	1.83515e-56	1.20937e-53	1.82949
GO:0005634	nucleus	ENSMUSG00000018697	Aatf	apoptosis antagonizing transcription factor [Source:MGI Symbol;Acc:MGI:1929608]	1.83515e-56	1.20937e-53	1.82949
GO:0005634	nucleus	ENSMUSG00000010608	Rbm25	RNA binding motif protein 25 [Source:MGI Symbol;Acc:MGI:1914289]	1.83515e-56	1.20937e-53	1.82949
GO:0005634	nucleus	ENSMUSG00000037894	H2az1	H2A.Z variant histone 1 [Source:MGI Symbol;Acc:MGI:1888388]	1.83515e-56	1.20937e-53	1.82949
GO:0005634	nucleus	ENSMUSG00000025907	Rb1cc1	RB1-inducible coiled-coil 1 [Source:MGI Symbol;Acc:MGI:1341850]	1.83515e-56	1.20937e-53	1.82949
GO:0005634	nucleus	ENSMUSG00000028792	Ak2	adenylate kinase 2 [Source:MGI Symbol;Acc:MGI:87978]	1.83515e-56	1.20937e-53	1.82949
GO:0005634	nucleus	ENSMUSG00000031490	Eif4ebp1	eukaryotic translation initiation factor 4E binding protein 1 [Source:MGI Symbol;Acc:MGI:103267]	1.83515e-56	1.20937e-53	1.82949
GO:0005634	nucleus	ENSMUSG00000035632	Cnot3	CCR4-NOT transcription complex, subunit 3 [Source:MGI Symbol;Acc:MGI:2385261]	1.83515e-56	1.20937e-53	1.82949
GO:0005634	nucleus	ENSMUSG00000048001	Hes5	hes family bHLH transcription factor 5 [Source:MGI Symbol;Acc:MGI:104876]	1.83515e-56	1.20937e-53	1.82949
GO:0005634	nucleus	ENSMUSG00000025135	Anapc11	anaphase promoting complex subunit 11 [Source:MGI Symbol;Acc:MGI:1913406]	1.83515e-56	1.20937e-53	1.82949
GO:0005634	nucleus	ENSMUSG00000029068	Ccnl2	cyclin L2 [Source:MGI Symbol;Acc:MGI:1927119]	1.83515e-56	1.20937e-53	1.82949
GO:0005634	nucleus	ENSMUSG00000016018	Mtrex	Mtr4 exosome RNA helicase [Source:MGI Symbol;Acc:MGI:1919448]	1.83515e-56	1.20937e-53	1.82949
GO:0005634	nucleus	ENSMUSG00000110195	Pde2a	phosphodiesterase 2A, cGMP-stimulated [Source:MGI Symbol;Acc:MGI:2446107]	1.83515e-56	1.20937e-53	1.82949
GO:0005634	nucleus	ENSMUSG00000027933	Ints3	integrator complex subunit 3 [Source:MGI Symbol;Acc:MGI:2140050]	1.83515e-56	1.20937e-53	1.82949
GO:0005634	nucleus	ENSMUSG00000054766	Set	SET nuclear oncogene [Source:MGI Symbol;Acc:MGI:1860267]	1.83515e-56	1.20937e-53	1.82949
GO:0005634	nucleus	ENSMUSG00000032178	Ilf3	interleukin enhancer binding factor 3 [Source:MGI Symbol;Acc:MGI:1339973]	1.83515e-56	1.20937e-53	1.82949
GO:0005634	nucleus	ENSMUSG00000078427	Sarnp	SAP domain containing ribonucleoprotein [Source:MGI Symbol;Acc:MGI:1913368]	1.83515e-56	1.20937e-53	1.82949
GO:0005634	nucleus	ENSMUSG00000039356	Exosc2	exosome component 2 [Source:MGI Symbol;Acc:MGI:2385133]	1.83515e-56	1.20937e-53	1.82949
GO:0005634	nucleus	ENSMUSG00000075706	Gpx4	glutathione peroxidase 4 [Source:MGI Symbol;Acc:MGI:104767]	1.83515e-56	1.20937e-53	1.82949
GO:0005634	nucleus	ENSMUSG00000009079	Ewsr1	Ewing sarcoma breakpoint region 1 [Source:MGI Symbol;Acc:MGI:99960]	1.83515e-56	1.20937e-53	1.82949
GO:0005634	nucleus	ENSMUSG00000024791	Cdca5	cell division cycle associated 5 [Source:MGI Symbol;Acc:MGI:1915099]	1.83515e-56	1.20937e-53	1.82949
GO:0005634	nucleus	ENSMUSG00000020515	Cnot8	CCR4-NOT transcription complex, subunit 8 [Source:MGI Symbol;Acc:MGI:1916375]	1.83515e-56	1.20937e-53	1.82949
GO:0005634	nucleus	ENSMUSG00000060036	Rpl3	ribosomal protein L3 [Source:MGI Symbol;Acc:MGI:1351605]	1.83515e-56	1.20937e-53	1.82949
GO:0005634	nucleus	ENSMUSG00000029127	Zbtb49	zinc finger and BTB domain containing 49 [Source:MGI Symbol;Acc:MGI:1922329]	1.83515e-56	1.20937e-53	1.82949
GO:0005634	nucleus	ENSMUSG00000026960	Arl6ip6	ADP-ribosylation factor-like 6 interacting protein 6 [Source:MGI Symbol;Acc:MGI:1929507]	1.83515e-56	1.20937e-53	1.82949
GO:0005634	nucleus	ENSMUSG00000004099	Dnmt1	DNA methyltransferase (cytosine-5) 1 [Source:MGI Symbol;Acc:MGI:94912]	1.83515e-56	1.20937e-53	1.82949
GO:0005634	nucleus	ENSMUSG00000029414	Kntc1	kinetochore associated 1 [Source:MGI Symbol;Acc:MGI:2673709]	1.83515e-56	1.20937e-53	1.82949
GO:0005634	nucleus	ENSMUSG00000036686	Cc2d1a	coiled-coil and C2 domain containing 1A [Source:MGI Symbol;Acc:MGI:2384831]	1.83515e-56	1.20937e-53	1.82949
GO:0005634	nucleus	ENSMUSG00000046873	Mbtps2	membrane-bound transcription factor peptidase, site 2 [Source:MGI Symbol;Acc:MGI:2444506]	1.83515e-56	1.20937e-53	1.82949
GO:0005634	nucleus	ENSMUSG00000024073	Birc6	baculoviral IAP repeat-containing 6 [Source:MGI Symbol;Acc:MGI:1276108]	1.83515e-56	1.20937e-53	1.82949
GO:0005634	nucleus	ENSMUSG00000054065	Pkp3	plakophilin 3 [Source:MGI Symbol;Acc:MGI:1891830]	1.83515e-56	1.20937e-53	1.82949
GO:0005634	nucleus	ENSMUSG00000036054	Sugp2	SURP and G patch domain containing 2 [Source:MGI Symbol;Acc:MGI:2678085]	1.83515e-56	1.20937e-53	1.82949
GO:0005634	nucleus	ENSMUSG00000004328	Hif3a	hypoxia inducible factor 3, alpha subunit [Source:MGI Symbol;Acc:MGI:1859778]	1.83515e-56	1.20937e-53	1.82949
GO:0005634	nucleus	ENSMUSG00000026020	Nop58	NOP58 ribonucleoprotein [Source:MGI Symbol;Acc:MGI:1933184]	1.83515e-56	1.20937e-53	1.82949
GO:0005634	nucleus	ENSMUSG00000058392	Rrp1b	ribosomal RNA processing 1 homolog B (S. cerevisiae) [Source:MGI Symbol;Acc:MGI:1919712]	1.83515e-56	1.20937e-53	1.82949
GO:0005634	nucleus	ENSMUSG00000031386	Hcfc1	host cell factor C1 [Source:MGI Symbol;Acc:MGI:105942]	1.83515e-56	1.20937e-53	1.82949
GO:0005634	nucleus	ENSMUSG00000022314	Rad21	RAD21 cohesin complex component [Source:MGI Symbol;Acc:MGI:108016]	1.83515e-56	1.20937e-53	1.82949
GO:0005634	nucleus	ENSMUSG00000042606	Hirip3	HIRA interacting protein 3 [Source:MGI Symbol;Acc:MGI:2142364]	1.83515e-56	1.20937e-53	1.82949
GO:0005634	nucleus	ENSMUSG00000038914	Dido1	death inducer-obliterator 1 [Source:MGI Symbol;Acc:MGI:1344352]	1.83515e-56	1.20937e-53	1.82949
GO:0005634	nucleus	ENSMUSG00000040667	Nup88	nucleoporin 88 [Source:MGI Symbol;Acc:MGI:104900]	1.83515e-56	1.20937e-53	1.82949
GO:0005634	nucleus	ENSMUSG00000024974	Smc3	structural maintenance of chromosomes 3 [Source:MGI Symbol;Acc:MGI:1339795]	1.83515e-56	1.20937e-53	1.82949
GO:0005634	nucleus	ENSMUSG00000027498	Cstf1	cleavage stimulation factor, 3' pre-RNA, subunit 1 [Source:MGI Symbol;Acc:MGI:1914587]	1.83515e-56	1.20937e-53	1.82949
GO:0005634	nucleus	ENSMUSG00000027496	Aurka	aurora kinase A [Source:MGI Symbol;Acc:MGI:894678]	1.83515e-56	1.20937e-53	1.82949
GO:0005634	nucleus	ENSMUSG00000033326	Kdm4a	lysine (K)-specific demethylase 4A [Source:MGI Symbol;Acc:MGI:2446210]	1.83515e-56	1.20937e-53	1.82949
GO:0005634	nucleus	ENSMUSG00000025764	Jade1	jade family PHD finger 1 [Source:MGI Symbol;Acc:MGI:1925835]	1.83515e-56	1.20937e-53	1.82949
GO:0005634	nucleus	ENSMUSG00000042699	Dhx9	DEAH (Asp-Glu-Ala-His) box polypeptide 9 [Source:MGI Symbol;Acc:MGI:108177]	1.83515e-56	1.20937e-53	1.82949
GO:0005634	nucleus	ENSMUSG00000092544	Gm20422	predicted gene 20422 [Source:MGI Symbol;Acc:MGI:5141887]	1.83515e-56	1.20937e-53	1.82949
GO:0005634	nucleus	ENSMUSG00000012405	Rpl15	ribosomal protein L15 [Source:MGI Symbol;Acc:MGI:1913730]	1.83515e-56	1.20937e-53	1.82949
GO:0005634	nucleus	ENSMUSG00000021025	Nfkbia	nuclear factor of kappa light polypeptide gene enhancer in B cells inhibitor, alpha [Source:MGI Symbol;Acc:MGI:104741]	1.83515e-56	1.20937e-53	1.82949
GO:0005634	nucleus	ENSMUSG00000038335	Tsr1	TSR1 20S rRNA accumulation [Source:MGI Symbol;Acc:MGI:2144566]	1.83515e-56	1.20937e-53	1.82949
GO:0005634	nucleus	ENSMUSG00000069273	H3c6	H3 clustered histone 6 [Source:MGI Symbol;Acc:MGI:2448326]	1.83515e-56	1.20937e-53	1.82949
GO:0005634	nucleus	ENSMUSG00000001552	Jup	junction plakoglobin [Source:MGI Symbol;Acc:MGI:96650]	1.83515e-56	1.20937e-53	1.82949
GO:0005634	nucleus	ENSMUSG00000019370	Calm3	calmodulin 3 [Source:MGI Symbol;Acc:MGI:103249]	1.83515e-56	1.20937e-53	1.82949
GO:0005634	nucleus	ENSMUSG00000018666	Cbx1	chromobox 1 [Source:MGI Symbol;Acc:MGI:105369]	1.83515e-56	1.20937e-53	1.82949
GO:0005634	nucleus	ENSMUSG00000027433	Xrn2	5'-3' exoribonuclease 2 [Source:MGI Symbol;Acc:MGI:894687]	1.83515e-56	1.20937e-53	1.82949
GO:0005634	nucleus	ENSMUSG00000007850	Hnrnph1	heterogeneous nuclear ribonucleoprotein H1 [Source:MGI Symbol;Acc:MGI:1891925]	1.83515e-56	1.20937e-53	1.82949
GO:0005634	nucleus	ENSMUSG00000029147	Ppm1g	protein phosphatase 1G (formerly 2C), magnesium-dependent, gamma isoform [Source:MGI Symbol;Acc:MGI:106065]	1.83515e-56	1.20937e-53	1.82949
GO:0005634	nucleus	ENSMUSG00000046591	Ticrr	TOPBP1-interacting checkpoint and replication regulator [Source:MGI Symbol;Acc:MGI:1924261]	1.83515e-56	1.20937e-53	1.82949
GO:0005634	nucleus	ENSMUSG00000047879	Usp14	ubiquitin specific peptidase 14 [Source:MGI Symbol;Acc:MGI:1928898]	1.83515e-56	1.20937e-53	1.82949
GO:0005634	nucleus	ENSMUSG00000021024	Psma6	proteasome subunit alpha 6 [Source:MGI Symbol;Acc:MGI:1347006]	1.83515e-56	1.20937e-53	1.82949
GO:0005634	nucleus	ENSMUSG00000001524	Gtf2h4	general transcription factor II H, polypeptide 4 [Source:MGI Symbol;Acc:MGI:1338799]	1.83515e-56	1.20937e-53	1.82949
GO:0005634	nucleus	ENSMUSG00000038615	Nfe2l1	nuclear factor, erythroid derived 2,-like 1 [Source:MGI Symbol;Acc:MGI:99421]	1.83515e-56	1.20937e-53	1.82949
GO:0005634	nucleus	ENSMUSG00000025024	Smndc1	survival motor neuron domain containing 1 [Source:MGI Symbol;Acc:MGI:1923729]	1.83515e-56	1.20937e-53	1.82949
GO:0005634	nucleus	ENSMUSG00000043411	Usp48	ubiquitin specific peptidase 48 [Source:MGI Symbol;Acc:MGI:2158502]	1.83515e-56	1.20937e-53	1.82949
GO:0005634	nucleus	ENSMUSG00000042548	Asxl1	additional sex combs like 1 [Source:MGI Symbol;Acc:MGI:2684063]	1.83515e-56	1.20937e-53	1.82949
GO:0005634	nucleus	ENSMUSG00000031565	Fgfr1	fibroblast growth factor receptor 1 [Source:MGI Symbol;Acc:MGI:95522]	1.83515e-56	1.20937e-53	1.82949
GO:0005634	nucleus	ENSMUSG00000005034	Prkacb	protein kinase, cAMP dependent, catalytic, beta [Source:MGI Symbol;Acc:MGI:97594]	1.83515e-56	1.20937e-53	1.82949
GO:0005634	nucleus	ENSMUSG00000040028	Elavl1	ELAV (embryonic lethal, abnormal vision)-like 1 (Hu antigen R) [Source:MGI Symbol;Acc:MGI:1100851]	1.83515e-56	1.20937e-53	1.82949
GO:0005634	nucleus	ENSMUSG00000042772	Smg7	Smg-7 homolog, nonsense mediated mRNA decay factor (C. elegans) [Source:MGI Symbol;Acc:MGI:2682334]	1.83515e-56	1.20937e-53	1.82949
GO:0005634	nucleus	ENSMUSG00000008690	Ncaph2	non-SMC condensin II complex, subunit H2 [Source:MGI Symbol;Acc:MGI:1289164]	1.83515e-56	1.20937e-53	1.82949
GO:0005634	nucleus	ENSMUSG00000005625	Psmd4	proteasome (prosome, macropain) 26S subunit, non-ATPase, 4 [Source:MGI Symbol;Acc:MGI:1201670]	1.83515e-56	1.20937e-53	1.82949
GO:0005634	nucleus	ENSMUSG00000021461	Fancc	Fanconi anemia, complementation group C [Source:MGI Symbol;Acc:MGI:95480]	1.83515e-56	1.20937e-53	1.82949
GO:0005634	nucleus	ENSMUSG00000031848	Lsm4	LSM4 homolog, U6 small nuclear RNA and mRNA degradation associated [Source:MGI Symbol;Acc:MGI:1354692]	1.83515e-56	1.20937e-53	1.82949
GO:0005634	nucleus	ENSMUSG00000036202	Rif1	replication timing regulatory factor 1 [Source:MGI Symbol;Acc:MGI:1098622]	1.83515e-56	1.20937e-53	1.82949
GO:0005634	nucleus	ENSMUSG00000003660	Snrnp200	small nuclear ribonucleoprotein 200 (U5) [Source:MGI Symbol;Acc:MGI:2444401]	1.83515e-56	1.20937e-53	1.82949
GO:0005634	nucleus	ENSMUSG00000004864	Mapk13	mitogen-activated protein kinase 13 [Source:MGI Symbol;Acc:MGI:1346864]	1.83515e-56	1.20937e-53	1.82949
GO:0005634	nucleus	ENSMUSG00000027470	Mylk2	myosin, light polypeptide kinase 2, skeletal muscle [Source:MGI Symbol;Acc:MGI:2139434]	1.83515e-56	1.20937e-53	1.82949
GO:0005634	nucleus	ENSMUSG00000032737	Inppl1	inositol polyphosphate phosphatase-like 1 [Source:MGI Symbol;Acc:MGI:1333787]	1.83515e-56	1.20937e-53	1.82949
GO:0005634	nucleus	ENSMUSG00000021911	Parg	poly (ADP-ribose) glycohydrolase [Source:MGI Symbol;Acc:MGI:1347094]	1.83515e-56	1.20937e-53	1.82949
GO:0005634	nucleus	ENSMUSG00000024236	Svil	supervillin [Source:MGI Symbol;Acc:MGI:2147319]	1.83515e-56	1.20937e-53	1.82949
GO:0005634	nucleus	ENSMUSG00000025580	Eif4a3	eukaryotic translation initiation factor 4A3 [Source:MGI Symbol;Acc:MGI:1923731]	1.83515e-56	1.20937e-53	1.82949
GO:0005634	nucleus	ENSMUSG00000055817	Mta3	metastasis associated 3 [Source:MGI Symbol;Acc:MGI:2151172]	1.83515e-56	1.20937e-53	1.82949
GO:0005634	nucleus	ENSMUSG00000056201	Cfl1	cofilin 1, non-muscle [Source:MGI Symbol;Acc:MGI:101757]	1.83515e-56	1.20937e-53	1.82949
GO:0005634	nucleus	ENSMUSG00000053877	Srcap	Snf2-related CREBBP activator protein [Source:MGI Symbol;Acc:MGI:2444036]	1.83515e-56	1.20937e-53	1.82949
GO:0005634	nucleus	ENSMUSG00000029070	Mxra8	matrix-remodelling associated 8 [Source:MGI Symbol;Acc:MGI:1922011]	1.83515e-56	1.20937e-53	1.82949
GO:0005634	nucleus	ENSMUSG00000036371	Serbp1	serpine1 mRNA binding protein 1 [Source:MGI Symbol;Acc:MGI:1914120]	1.83515e-56	1.20937e-53	1.82949
GO:0005634	nucleus	ENSMUSG00000001424	Snd1	staphylococcal nuclease and tudor domain containing 1 [Source:MGI Symbol;Acc:MGI:1929266]	1.83515e-56	1.20937e-53	1.82949
GO:0005634	nucleus	ENSMUSG00000057531	Dtnbp1	dystrobrevin binding protein 1 [Source:MGI Symbol;Acc:MGI:2137586]	1.83515e-56	1.20937e-53	1.82949
GO:0005634	nucleus	ENSMUSG00000067455	H4c11	H4 clustered histone 11 [Source:MGI Symbol;Acc:MGI:2448436]	1.83515e-56	1.20937e-53	1.82949
GO:0005634	nucleus	ENSMUSG00000018209	Stk4	serine/threonine kinase 4 [Source:MGI Symbol;Acc:MGI:1929004]	1.83515e-56	1.20937e-53	1.82949
GO:0005634	nucleus	ENSMUSG00000051234	Rnf7	ring finger protein 7 [Source:MGI Symbol;Acc:MGI:1337096]	1.83515e-56	1.20937e-53	1.82949
GO:0005634	nucleus	ENSMUSG00000058773	H1f5	H1.5 linker histone, cluster member [Source:MGI Symbol;Acc:MGI:1861461]	1.83515e-56	1.20937e-53	1.82949
GO:0005634	nucleus	ENSMUSG00000024335	Brd2	bromodomain containing 2 [Source:MGI Symbol;Acc:MGI:99495]	1.83515e-56	1.20937e-53	1.82949
GO:0005634	nucleus	ENSMUSG00000043962	Thrap3	thyroid hormone receptor associated protein 3 [Source:MGI Symbol;Acc:MGI:2442637]	1.83515e-56	1.20937e-53	1.82949
GO:0005634	nucleus	ENSMUSG00000002489	Tiam1	T cell lymphoma invasion and metastasis 1 [Source:MGI Symbol;Acc:MGI:103306]	1.83515e-56	1.20937e-53	1.82949
GO:0005634	nucleus	ENSMUSG00000024050	Wiz	widely-interspaced zinc finger motifs [Source:MGI Symbol;Acc:MGI:1332638]	1.83515e-56	1.20937e-53	1.82949
GO:0005634	nucleus	ENSMUSG00000048878	Hexim1	hexamethylene bis-acetamide inducible 1 [Source:MGI Symbol;Acc:MGI:2385923]	1.83515e-56	1.20937e-53	1.82949
GO:0005634	nucleus	ENSMUSG00000040782	Cop1	COP1, E3 ubiquitin ligase [Source:MGI Symbol;Acc:MGI:1347046]	1.83515e-56	1.20937e-53	1.82949
GO:0005634	nucleus	ENSMUSG00000046691	Chtf8	CTF8, chromosome transmission fidelity factor 8 [Source:MGI Symbol;Acc:MGI:2443370]	1.83515e-56	1.20937e-53	1.82949
GO:0005634	nucleus	ENSMUSG00000020460	Rps27a	ribosomal protein S27A [Source:MGI Symbol;Acc:MGI:1925544]	1.83515e-56	1.20937e-53	1.82949
GO:0005634	nucleus	ENSMUSG00000017421	Zfp207	zinc finger protein 207 [Source:MGI Symbol;Acc:MGI:1340045]	1.83515e-56	1.20937e-53	1.82949
GO:0005634	nucleus	ENSMUSG00000061477	Rps7	ribosomal protein S7 [Source:MGI Symbol;Acc:MGI:1333818]	1.83515e-56	1.20937e-53	1.82949
GO:0005634	nucleus	ENSMUSG00000001270	Ckb	creatine kinase, brain [Source:MGI Symbol;Acc:MGI:88407]	1.83515e-56	1.20937e-53	1.82949
GO:0005634	nucleus	ENSMUSG00000042613	Pbxip1	pre B cell leukemia transcription factor interacting protein 1 [Source:MGI Symbol;Acc:MGI:2441670]	1.83515e-56	1.20937e-53	1.82949
GO:0005634	nucleus	ENSMUSG00000005204	Senp3	SUMO/sentrin specific peptidase 3 [Source:MGI Symbol;Acc:MGI:2158736]	1.83515e-56	1.20937e-53	1.82949
GO:0005634	nucleus	ENSMUSG00000045983	Eif4g1	eukaryotic translation initiation factor 4, gamma 1 [Source:MGI Symbol;Acc:MGI:2384784]	1.83515e-56	1.20937e-53	1.82949
GO:0005634	nucleus	ENSMUSG00000007080	Pole	polymerase (DNA directed), epsilon [Source:MGI Symbol;Acc:MGI:1196391]	1.83515e-56	1.20937e-53	1.82949
GO:0005634	nucleus	ENSMUSG00000040003	Magi2	membrane associated guanylate kinase, WW and PDZ domain containing 2 [Source:MGI Symbol;Acc:MGI:1354953]	1.83515e-56	1.20937e-53	1.82949
GO:0005634	nucleus	ENSMUSG00000038518	Jarid2	jumonji, AT rich interactive domain 2 [Source:MGI Symbol;Acc:MGI:104813]	1.83515e-56	1.20937e-53	1.82949
GO:0005634	nucleus	ENSMUSG00000006456	Rbm14	RNA binding motif protein 14 [Source:MGI Symbol;Acc:MGI:1929092]	1.83515e-56	1.20937e-53	1.82949
GO:0005634	nucleus	ENSMUSG00000032294	Pkm	pyruvate kinase, muscle [Source:MGI Symbol;Acc:MGI:97591]	1.83515e-56	1.20937e-53	1.82949
GO:0005634	nucleus	ENSMUSG00000019961	Tmpo	thymopoietin [Source:MGI Symbol;Acc:MGI:106920]	1.83515e-56	1.20937e-53	1.82949
GO:0005634	nucleus	ENSMUSG00000032399	Rpl4	ribosomal protein L4 [Source:MGI Symbol;Acc:MGI:1915141]	1.83515e-56	1.20937e-53	1.82949
GO:0005634	nucleus	ENSMUSG00000059995	Atxn7l3	ataxin 7-like 3 [Source:MGI Symbol;Acc:MGI:3036270]	1.83515e-56	1.20937e-53	1.82949
GO:0005634	nucleus	ENSMUSG00000049739	Zfp646	zinc finger protein 646 [Source:MGI Symbol;Acc:MGI:3665412]	1.83515e-56	1.20937e-53	1.82949
GO:0005634	nucleus	ENSMUSG00000045102	Poln	DNA polymerase N [Source:MGI Symbol;Acc:MGI:2675617]	1.83515e-56	1.20937e-53	1.82949
GO:0005634	nucleus	ENSMUSG00000037169	Mycn	v-myc avian myelocytomatosis viral related oncogene, neuroblastoma derived [Source:MGI Symbol;Acc:MGI:97357]	1.83515e-56	1.20937e-53	1.82949
GO:0005634	nucleus	ENSMUSG00000003423	Pih1d1	PIH1 domain containing 1 [Source:MGI Symbol;Acc:MGI:1916095]	1.83515e-56	1.20937e-53	1.82949
GO:0005634	nucleus	ENSMUSG00000020949	Fkbp3	FK506 binding protein 3 [Source:MGI Symbol;Acc:MGI:1353460]	1.83515e-56	1.20937e-53	1.82949
GO:0005634	nucleus	ENSMUSG00000021496	Pcbd2	pterin 4 alpha carbinolamine dehydratase/dimerization cofactor of hepatocyte nuclear factor 1 alpha (TCF1) 2 [Source:MGI Symbol;Acc:MGI:1919812]	1.83515e-56	1.20937e-53	1.82949
GO:0005634	nucleus	ENSMUSG00000061079	Zfp143	zinc finger protein 143 [Source:MGI Symbol;Acc:MGI:1277969]	1.83515e-56	1.20937e-53	1.82949
GO:0005634	nucleus	ENSMUSG00000022360	Atad2	ATPase family, AAA domain containing 2 [Source:MGI Symbol;Acc:MGI:1917722]	1.83515e-56	1.20937e-53	1.82949
GO:0005634	nucleus	ENSMUSG00000024393	Prrc2a	proline-rich coiled-coil 2A [Source:MGI Symbol;Acc:MGI:1915467]	1.83515e-56	1.20937e-53	1.82949
GO:0005634	nucleus	ENSMUSG00000003099	Ppp5c	protein phosphatase 5, catalytic subunit [Source:MGI Symbol;Acc:MGI:102666]	1.83515e-56	1.20937e-53	1.82949
GO:0005634	nucleus	ENSMUSG00000071054	Safb	scaffold attachment factor B [Source:MGI Symbol;Acc:MGI:2146974]	1.83515e-56	1.20937e-53	1.82949
GO:0005634	nucleus	ENSMUSG00000024610	Cd74	CD74 antigen (invariant polypeptide of major histocompatibility complex, class II antigen-associated) [Source:MGI Symbol;Acc:MGI:96534]	1.83515e-56	1.20937e-53	1.82949
GO:0005634	nucleus	ENSMUSG00000005566	Trim28	tripartite motif-containing 28 [Source:MGI Symbol;Acc:MGI:109274]	1.83515e-56	1.20937e-53	1.82949
GO:0005634	nucleus	ENSMUSG00000074221	Zfp568	zinc finger protein 568 [Source:MGI Symbol;Acc:MGI:2142347]	1.83515e-56	1.20937e-53	1.82949
GO:0005634	nucleus	ENSMUSG00000039740	Alg2	asparagine-linked glycosylation 2 (alpha-1,3-mannosyltransferase) [Source:MGI Symbol;Acc:MGI:1914731]	1.83515e-56	1.20937e-53	1.82949
GO:0005634	nucleus	ENSMUSG00000003847	Nfat5	nuclear factor of activated T cells 5 [Source:MGI Symbol;Acc:MGI:1859333]	1.83515e-56	1.20937e-53	1.82949
GO:0005634	nucleus	ENSMUSG00000040738	Ints8	integrator complex subunit 8 [Source:MGI Symbol;Acc:MGI:1919906]	1.83515e-56	1.20937e-53	1.82949
GO:0005634	nucleus	ENSMUSG00000060288	Ppih	peptidyl prolyl isomerase H [Source:MGI Symbol;Acc:MGI:106499]	1.83515e-56	1.20937e-53	1.82949
GO:0005634	nucleus	ENSMUSG00000044709	Gemin7	gem nuclear organelle associated protein 7 [Source:MGI Symbol;Acc:MGI:1916981]	1.83515e-56	1.20937e-53	1.82949
GO:0005634	nucleus	ENSMUSG00000024777	Ppp2r5b	protein phosphatase 2, regulatory subunit B', beta [Source:MGI Symbol;Acc:MGI:2388480]	1.83515e-56	1.20937e-53	1.82949
GO:0005634	nucleus	ENSMUSG00000033364	Usp37	ubiquitin specific peptidase 37 [Source:MGI Symbol;Acc:MGI:2442483]	1.83515e-56	1.20937e-53	1.82949
GO:0005634	nucleus	ENSMUSG00000022359	Wdyhv1	WDYHV motif containing 1 [Source:MGI Symbol;Acc:MGI:1924023]	1.83515e-56	1.20937e-53	1.82949
GO:0005634	nucleus	ENSMUSG00000002496	Tsc2	TSC complex subunit 2 [Source:MGI Symbol;Acc:MGI:102548]	1.83515e-56	1.20937e-53	1.82949
GO:0005634	nucleus	ENSMUSG00000074403	H3c13	H3 clustered histone 13 [Source:MGI Symbol;Acc:MGI:2448351]	1.83515e-56	1.20937e-53	1.82949
GO:0005634	nucleus	ENSMUSG00000028138	Adh5	alcohol dehydrogenase 5 (class III), chi polypeptide [Source:MGI Symbol;Acc:MGI:87929]	1.83515e-56	1.20937e-53	1.82949
GO:0005634	nucleus	ENSMUSG00000029385	Ccng2	cyclin G2 [Source:MGI Symbol;Acc:MGI:1095734]	1.83515e-56	1.20937e-53	1.82949
GO:0005634	nucleus	ENSMUSG00000039737	Prkrip1	Prkr interacting protein 1 (IL11 inducible) [Source:MGI Symbol;Acc:MGI:1914051]	1.83515e-56	1.20937e-53	1.82949
GO:0005634	nucleus	ENSMUSG00000018379	Srsf1	serine and arginine-rich splicing factor 1 [Source:MGI Symbol;Acc:MGI:98283]	1.83515e-56	1.20937e-53	1.82949
GO:0005634	nucleus	ENSMUSG00000020850	Prpf8	pre-mRNA processing factor 8 [Source:MGI Symbol;Acc:MGI:2179381]	1.83515e-56	1.20937e-53	1.82949
GO:0005634	nucleus	ENSMUSG00000057666	Gapdh	glyceraldehyde-3-phosphate dehydrogenase [Source:MGI Symbol;Acc:MGI:95640]	1.83515e-56	1.20937e-53	1.82949
GO:0005634	nucleus	ENSMUSG00000037034	Pax1	paired box 1 [Source:MGI Symbol;Acc:MGI:97485]	1.83515e-56	1.20937e-53	1.82949
GO:0005634	nucleus	ENSMUSG00000027176	Cstf3	cleavage stimulation factor, 3' pre-RNA, subunit 3 [Source:MGI Symbol;Acc:MGI:1351825]	1.83515e-56	1.20937e-53	1.82949
GO:0005634	nucleus	ENSMUSG00000041264	Uspl1	ubiquitin specific peptidase like 1 [Source:MGI Symbol;Acc:MGI:2442342]	1.83515e-56	1.20937e-53	1.82949
GO:0005634	nucleus	ENSMUSG00000016528	Mapkapk2	MAP kinase-activated protein kinase 2 [Source:MGI Symbol;Acc:MGI:109298]	1.83515e-56	1.20937e-53	1.82949
GO:0005634	nucleus	ENSMUSG00000031691	Tnpo2	transportin 2 (importin 3, karyopherin beta 2b) [Source:MGI Symbol;Acc:MGI:2384849]	1.83515e-56	1.20937e-53	1.82949
GO:0005634	nucleus	ENSMUSG00000025364	Pa2g4	proliferation-associated 2G4 [Source:MGI Symbol;Acc:MGI:894684]	1.83515e-56	1.20937e-53	1.82949
GO:0005634	nucleus	ENSMUSG00000001134	Uxt	ubiquitously expressed prefoldin like chaperone [Source:MGI Symbol;Acc:MGI:1277988]	1.83515e-56	1.20937e-53	1.82949
GO:0005634	nucleus	ENSMUSG00000026761	Orc4	origin recognition complex, subunit 4 [Source:MGI Symbol;Acc:MGI:1347043]	1.83515e-56	1.20937e-53	1.82949
GO:0005634	nucleus	ENSMUSG00000030042	Pole4	polymerase (DNA-directed), epsilon 4 (p12 subunit) [Source:MGI Symbol;Acc:MGI:1914229]	1.83515e-56	1.20937e-53	1.82949
GO:0005634	nucleus	ENSMUSG00000002870	Mcm2	minichromosome maintenance complex component 2 [Source:MGI Symbol;Acc:MGI:105380]	1.83515e-56	1.20937e-53	1.82949
GO:0005634	nucleus	ENSMUSG00000040354	Mars1	methionine-tRNA synthetase 1 [Source:MGI Symbol;Acc:MGI:1345633]	1.83515e-56	1.20937e-53	1.82949
GO:0005634	nucleus	ENSMUSG00000067919	Rex2	reduced expression 2 [Source:MGI Symbol;Acc:MGI:1328322]	1.83515e-56	1.20937e-53	1.82949
GO:0005634	nucleus	ENSMUSG00000026374	Tsn	translin [Source:MGI Symbol;Acc:MGI:109263]	1.83515e-56	1.20937e-53	1.82949
GO:0005634	nucleus	ENSMUSG00000041879	Ipo9	importin 9 [Source:MGI Symbol;Acc:MGI:1918944]	1.83515e-56	1.20937e-53	1.82949
GO:0005634	nucleus	ENSMUSG00000034160	Ogt	O-linked N-acetylglucosamine (GlcNAc) transferase (UDP-N-acetylglucosamine:polypeptide-N-acetylglucosaminyl transferase) [Source:MGI Symbol;Acc:MGI:1339639]	1.83515e-56	1.20937e-53	1.82949
GO:0005634	nucleus	ENSMUSG00000040385	Ppp1ca	protein phosphatase 1 catalytic subunit alpha [Source:MGI Symbol;Acc:MGI:103016]	1.83515e-56	1.20937e-53	1.82949
GO:0005634	nucleus	ENSMUSG00000071652	Ints5	integrator complex subunit 5 [Source:MGI Symbol;Acc:MGI:1923578]	1.83515e-56	1.20937e-53	1.82949
GO:0005634	nucleus	ENSMUSG00000038170	Pde4dip	phosphodiesterase 4D interacting protein (myomegalin) [Source:MGI Symbol;Acc:MGI:1891434]	1.83515e-56	1.20937e-53	1.82949
GO:0005634	nucleus	ENSMUSG00000020265	Sumo3	small ubiquitin-like modifier 3 [Source:MGI Symbol;Acc:MGI:1336201]	1.83515e-56	1.20937e-53	1.82949
GO:0005634	nucleus	ENSMUSG00000056537	Rlim	ring finger protein, LIM domain interacting [Source:MGI Symbol;Acc:MGI:1342291]	1.83515e-56	1.20937e-53	1.82949
GO:0005634	nucleus	ENSMUSG00000017724	Etv4	ets variant 4 [Source:MGI Symbol;Acc:MGI:99423]	1.83515e-56	1.20937e-53	1.82949
GO:0005634	nucleus	ENSMUSG00000026349	Ccnt2	cyclin T2 [Source:MGI Symbol;Acc:MGI:1920199]	1.83515e-56	1.20937e-53	1.82949
GO:0005634	nucleus	ENSMUSG00000020211	Sf3a2	splicing factor 3a, subunit 2 [Source:MGI Symbol;Acc:MGI:104912]	1.83515e-56	1.20937e-53	1.82949
GO:0005634	nucleus	ENSMUSG00000038909	Kat7	K(lysine) acetyltransferase 7 [Source:MGI Symbol;Acc:MGI:2182799]	1.83515e-56	1.20937e-53	1.82949
GO:0005634	nucleus	ENSMUSG00000035455	Fignl1	fidgetin-like 1 [Source:MGI Symbol;Acc:MGI:1890648]	1.83515e-56	1.20937e-53	1.82949
GO:0005634	nucleus	ENSMUSG00000028640	Tfap2c	transcription factor AP-2, gamma [Source:MGI Symbol;Acc:MGI:106032]	1.83515e-56	1.20937e-53	1.82949
GO:0005634	nucleus	ENSMUSG00000057342	Sphk2	sphingosine kinase 2 [Source:MGI Symbol;Acc:MGI:1861380]	1.83515e-56	1.20937e-53	1.82949
GO:0005634	nucleus	ENSMUSG00000003271	Sult2b1	sulfotransferase family, cytosolic, 2B, member 1 [Source:MGI Symbol;Acc:MGI:1926342]	1.83515e-56	1.20937e-53	1.82949
GO:0005634	nucleus	ENSMUSG00000008668	Rps18	ribosomal protein S18 [Source:MGI Symbol;Acc:MGI:98146]	1.83515e-56	1.20937e-53	1.82949
GO:0005634	nucleus	ENSMUSG00000001415	Smg5	Smg-5 homolog, nonsense mediated mRNA decay factor (C. elegans) [Source:MGI Symbol;Acc:MGI:2447364]	1.83515e-56	1.20937e-53	1.82949
GO:0005634	nucleus	ENSMUSG00000025223	Ldb1	LIM domain binding 1 [Source:MGI Symbol;Acc:MGI:894762]	1.83515e-56	1.20937e-53	1.82949
GO:0005634	nucleus	ENSMUSG00000031575	Ash2l	ASH2 like histone lysine methyltransferase complex subunit [Source:MGI Symbol;Acc:MGI:1344416]	1.83515e-56	1.20937e-53	1.82949
GO:0005634	nucleus	ENSMUSG00000071655	Ubxn1	UBX domain protein 1 [Source:MGI Symbol;Acc:MGI:1289301]	1.83515e-56	1.20937e-53	1.82949
GO:0005634	nucleus	ENSMUSG00000053536	Cstf2t	cleavage stimulation factor, 3' pre-RNA subunit 2, tau [Source:MGI Symbol;Acc:MGI:1932622]	1.83515e-56	1.20937e-53	1.82949
GO:0005634	nucleus	ENSMUSG00000066042	Med18	mediator complex subunit 18 [Source:MGI Symbol;Acc:MGI:1914469]	1.83515e-56	1.20937e-53	1.82949
GO:0005634	nucleus	ENSMUSG00000028423	Nfx1	nuclear transcription factor, X-box binding 1 [Source:MGI Symbol;Acc:MGI:1921414]	1.83515e-56	1.20937e-53	1.82949
GO:0005634	nucleus	ENSMUSG00000005609	Ctr9	CTR9 homolog, Paf1/RNA polymerase II complex component [Source:MGI Symbol;Acc:MGI:109345]	1.83515e-56	1.20937e-53	1.82949
GO:0005634	nucleus	ENSMUSG00000017548	Suz12	SUZ12 polycomb repressive complex 2 subunit [Source:MGI Symbol;Acc:MGI:1261758]	1.83515e-56	1.20937e-53	1.82949
GO:0005634	nucleus	ENSMUSG00000020015	Cdk17	cyclin-dependent kinase 17 [Source:MGI Symbol;Acc:MGI:97517]	1.83515e-56	1.20937e-53	1.82949
GO:0005634	nucleus	ENSMUSG00000028333	Anp32b	acidic (leucine-rich) nuclear phosphoprotein 32 family, member B [Source:MGI Symbol;Acc:MGI:1914878]	1.83515e-56	1.20937e-53	1.82949
GO:0005634	nucleus	ENSMUSG00000027981	Rnpc3	RNA-binding region (RNP1, RRM) containing 3 [Source:MGI Symbol;Acc:MGI:1914475]	1.83515e-56	1.20937e-53	1.82949
GO:0005634	nucleus	ENSMUSG00000002524	Puf60	poly-U binding splicing factor 60 [Source:MGI Symbol;Acc:MGI:1915209]	1.83515e-56	1.20937e-53	1.82949
GO:0005634	nucleus	ENSMUSG00000028287	1700009N14Rik	RIKEN cDNA 1700009N14 gene [Source:MGI Symbol;Acc:MGI:1922721]	1.83515e-56	1.20937e-53	1.82949
GO:0005634	nucleus	ENSMUSG00000060373	Hnrnpc	heterogeneous nuclear ribonucleoprotein C [Source:MGI Symbol;Acc:MGI:107795]	1.83515e-56	1.20937e-53	1.82949
GO:0005634	nucleus	ENSMUSG00000028675	Pnrc2	proline-rich nuclear receptor coactivator 2 [Source:MGI Symbol;Acc:MGI:106512]	1.83515e-56	1.20937e-53	1.82949
GO:0005634	nucleus	ENSMUSG00000058886	Deaf1	DEAF1, transcription factor [Source:MGI Symbol;Acc:MGI:1858496]	1.83515e-56	1.20937e-53	1.82949
GO:0005634	nucleus	ENSMUSG00000036980	Taf6	TATA-box binding protein associated factor 6 [Source:MGI Symbol;Acc:MGI:109129]	1.83515e-56	1.20937e-53	1.82949
GO:0005634	nucleus	ENSMUSG00000003435	Supt5	suppressor of Ty 5, DSIF elongation factor subunit [Source:MGI Symbol;Acc:MGI:1202400]	1.83515e-56	1.20937e-53	1.82949
GO:0005634	nucleus	ENSMUSG00000029178	Klf3	Kruppel-like factor 3 (basic) [Source:MGI Symbol;Acc:MGI:1342773]	1.83515e-56	1.20937e-53	1.82949
GO:0005634	nucleus	ENSMUSG00000024120	Lrpprc	leucine-rich PPR-motif containing [Source:MGI Symbol;Acc:MGI:1919666]	1.83515e-56	1.20937e-53	1.82949
GO:0005634	nucleus	ENSMUSG00000028869	Gnl2	guanine nucleotide binding protein-like 2 (nucleolar) [Source:MGI Symbol;Acc:MGI:2385207]	1.83515e-56	1.20937e-53	1.82949
GO:0005634	nucleus	ENSMUSG00000003868	Ruvbl2	RuvB-like protein 2 [Source:MGI Symbol;Acc:MGI:1342299]	1.83515e-56	1.20937e-53	1.82949
GO:0005634	nucleus	ENSMUSG00000036672	Cenpt	centromere protein T [Source:MGI Symbol;Acc:MGI:2443939]	1.83515e-56	1.20937e-53	1.82949
GO:0005634	nucleus	ENSMUSG00000000743	Chmp1a	charged multivesicular body protein 1A [Source:MGI Symbol;Acc:MGI:1920159]	1.83515e-56	1.20937e-53	1.82949
GO:0005634	nucleus	ENSMUSG00000005413	Hmox1	heme oxygenase 1 [Source:MGI Symbol;Acc:MGI:96163]	1.83515e-56	1.20937e-53	1.82949
GO:0005634	nucleus	ENSMUSG00000043050	Tnp2	transition protein 2 [Source:MGI Symbol;Acc:MGI:98785]	1.83515e-56	1.20937e-53	1.82949
GO:0005634	nucleus	ENSMUSG00000067148	Polr1c	polymerase (RNA) I polypeptide C [Source:MGI Symbol;Acc:MGI:103288]	1.83515e-56	1.20937e-53	1.82949
GO:0005634	nucleus	ENSMUSG00000015120	Ube2i	ubiquitin-conjugating enzyme E2I [Source:MGI Symbol;Acc:MGI:107365]	1.83515e-56	1.20937e-53	1.82949
GO:0005634	nucleus	ENSMUSG00000022710	Usp7	ubiquitin specific peptidase 7 [Source:MGI Symbol;Acc:MGI:2182061]	1.83515e-56	1.20937e-53	1.82949
GO:0005634	nucleus	ENSMUSG00000002948	Map2k7	mitogen-activated protein kinase kinase 7 [Source:MGI Symbol;Acc:MGI:1346871]	1.83515e-56	1.20937e-53	1.82949
GO:0005634	nucleus	ENSMUSG00000028426	Rad23b	RAD23 homolog B, nucleotide excision repair protein [Source:MGI Symbol;Acc:MGI:105128]	1.83515e-56	1.20937e-53	1.82949
GO:0005634	nucleus	ENSMUSG00000028639	Ybx1	Y box protein 1 [Source:MGI Symbol;Acc:MGI:99146]	1.83515e-56	1.20937e-53	1.82949
GO:0005634	nucleus	ENSMUSG00000029177	Cenpa	centromere protein A [Source:MGI Symbol;Acc:MGI:88375]	1.83515e-56	1.20937e-53	1.82949
GO:0005634	nucleus	ENSMUSG00000018669	Cdk5rap3	CDK5 regulatory subunit associated protein 3 [Source:MGI Symbol;Acc:MGI:1933126]	1.83515e-56	1.20937e-53	1.82949
GO:0005634	nucleus	ENSMUSG00000071172	Srsf3	serine and arginine-rich splicing factor 3 [Source:MGI Symbol;Acc:MGI:98285]	1.83515e-56	1.20937e-53	1.82949
GO:0005634	nucleus	ENSMUSG00000094870	Zfp131	zinc finger protein 131 [Source:MGI Symbol;Acc:MGI:1919715]	1.83515e-56	1.20937e-53	1.82949
GO:0005634	nucleus	ENSMUSG00000021116	Eif2s1	eukaryotic translation initiation factor 2, subunit 1 alpha [Source:MGI Symbol;Acc:MGI:95299]	1.83515e-56	1.20937e-53	1.82949
GO:0005634	nucleus	ENSMUSG00000092558	Med20	mediator complex subunit 20 [Source:MGI Symbol;Acc:MGI:1929648]	1.83515e-56	1.20937e-53	1.82949
GO:0005634	nucleus	ENSMUSG00000037236	Matr3	matrin 3 [Source:MGI Symbol;Acc:MGI:1298379]	1.83515e-56	1.20937e-53	1.82949
GO:0005634	nucleus	ENSMUSG00000019947	Arid5b	AT rich interactive domain 5B (MRF1-like) [Source:MGI Symbol;Acc:MGI:2175912]	1.83515e-56	1.20937e-53	1.82949
GO:0005634	nucleus	ENSMUSG00000040809	Chil3	chitinase-like 3 [Source:MGI Symbol;Acc:MGI:1330860]	1.83515e-56	1.20937e-53	1.82949
GO:0005634	nucleus	ENSMUSG00000001827	Folr1	folate receptor 1 (adult) [Source:MGI Symbol;Acc:MGI:95568]	1.83515e-56	1.20937e-53	1.82949
GO:0005634	nucleus	ENSMUSG00000114456	H2bc9	H2B clustered histone 9 [Source:MGI Symbol;Acc:MGI:2448387]	1.83515e-56	1.20937e-53	1.82949
GO:0005634	nucleus	ENSMUSG00000058006	Mdn1	midasin AAA ATPase 1 [Source:MGI Symbol;Acc:MGI:1926159]	1.83515e-56	1.20937e-53	1.82949
GO:0005634	nucleus	ENSMUSG00000032715	Trib3	tribbles pseudokinase 3 [Source:MGI Symbol;Acc:MGI:1345675]	1.83515e-56	1.20937e-53	1.82949
GO:0005634	nucleus	ENSMUSG00000037857	Nufip2	nuclear fragile X mental retardation protein interacting protein 2 [Source:MGI Symbol;Acc:MGI:1915814]	1.83515e-56	1.20937e-53	1.82949
GO:0005634	nucleus	ENSMUSG00000078941	Ak6	adenylate kinase 6 [Source:MGI Symbol;Acc:MGI:5510732]	1.83515e-56	1.20937e-53	1.82949
GO:0005634	nucleus	ENSMUSG00000023852	Chd1	chromodomain helicase DNA binding protein 1 [Source:MGI Symbol;Acc:MGI:88393]	1.83515e-56	1.20937e-53	1.82949
GO:0005634	nucleus	ENSMUSG00000027944	Hax1	HCLS1 associated X-1 [Source:MGI Symbol;Acc:MGI:1346319]	1.83515e-56	1.20937e-53	1.82949
GO:0005634	nucleus	ENSMUSG00000028693	Nasp	nuclear autoantigenic sperm protein (histone-binding) [Source:MGI Symbol;Acc:MGI:1355328]	1.83515e-56	1.20937e-53	1.82949
GO:0005634	nucleus	ENSMUSG00000020745	Pafah1b1	platelet-activating factor acetylhydrolase, isoform 1b, subunit 1 [Source:MGI Symbol;Acc:MGI:109520]	1.83515e-56	1.20937e-53	1.82949
GO:0005634	nucleus	ENSMUSG00000009927	Rps25	ribosomal protein S25 [Source:MGI Symbol;Acc:MGI:1922867]	1.83515e-56	1.20937e-53	1.82949
GO:0005634	nucleus	ENSMUSG00000062270	Morf4l1	mortality factor 4 like 1 [Source:MGI Symbol;Acc:MGI:1096551]	1.83515e-56	1.20937e-53	1.82949
GO:0005634	nucleus	ENSMUSG00000032834	Pwp2	PWP2 periodic tryptophan protein homolog (yeast) [Source:MGI Symbol;Acc:MGI:1341200]	1.83515e-56	1.20937e-53	1.82949
GO:0005634	nucleus	ENSMUSG00000053411	Cbx7	chromobox 7 [Source:MGI Symbol;Acc:MGI:1196439]	1.83515e-56	1.20937e-53	1.82949
GO:0005634	nucleus	ENSMUSG00000055027	Smyd1	SET and MYND domain containing 1 [Source:MGI Symbol;Acc:MGI:104790]	1.83515e-56	1.20937e-53	1.82949
GO:0005634	nucleus	ENSMUSG00000048410	Zfp407	zinc finger protein 407 [Source:MGI Symbol;Acc:MGI:2685179]	1.83515e-56	1.20937e-53	1.82949
GO:0005634	nucleus	ENSMUSG00000026554	Dcaf8	DDB1 and CUL4 associated factor 8 [Source:MGI Symbol;Acc:MGI:91860]	1.83515e-56	1.20937e-53	1.82949
GO:0005634	nucleus	ENSMUSG00000028882	Ppp1r8	protein phosphatase 1, regulatory subunit 8 [Source:MGI Symbol;Acc:MGI:2140494]	1.83515e-56	1.20937e-53	1.82949
GO:0005634	nucleus	ENSMUSG00000040945	Rcc2	regulator of chromosome condensation 2 [Source:MGI Symbol;Acc:MGI:1919784]	1.83515e-56	1.20937e-53	1.82949
GO:0005634	nucleus	ENSMUSG00000062939	Stat4	signal transducer and activator of transcription 4 [Source:MGI Symbol;Acc:MGI:103062]	1.83515e-56	1.20937e-53	1.82949
GO:0005634	nucleus	ENSMUSG00000031167	Rbm3	RNA binding motif (RNP1, RRM) protein 3 [Source:MGI Symbol;Acc:MGI:1099460]	1.83515e-56	1.20937e-53	1.82949
GO:0005634	nucleus	ENSMUSG00000005698	Ctcf	CCCTC-binding factor [Source:MGI Symbol;Acc:MGI:109447]	1.83515e-56	1.20937e-53	1.82949
GO:0005634	nucleus	ENSMUSG00000029513	Prkab1	protein kinase, AMP-activated, beta 1 non-catalytic subunit [Source:MGI Symbol;Acc:MGI:1336167]	1.83515e-56	1.20937e-53	1.82949
GO:0005634	nucleus	ENSMUSG00000032249	Anp32a	acidic (leucine-rich) nuclear phosphoprotein 32 family, member A [Source:MGI Symbol;Acc:MGI:108447]	1.83515e-56	1.20937e-53	1.82949
GO:0005634	nucleus	ENSMUSG00000017861	Mybl2	myeloblastosis oncogene-like 2 [Source:MGI Symbol;Acc:MGI:101785]	1.83515e-56	1.20937e-53	1.82949
GO:0005634	nucleus	ENSMUSG00000071072	Ptges3	prostaglandin E synthase 3 [Source:MGI Symbol;Acc:MGI:1929282]	1.83515e-56	1.20937e-53	1.82949
GO:0005634	nucleus	ENSMUSG00000054302	Eapp	E2F-associated phosphoprotein [Source:MGI Symbol;Acc:MGI:1913516]	1.83515e-56	1.20937e-53	1.82949
GO:0005634	nucleus	ENSMUSG00000028851	Nudc	nudC nuclear distribution protein [Source:MGI Symbol;Acc:MGI:106014]	1.83515e-56	1.20937e-53	1.82949
GO:0005634	nucleus	ENSMUSG00000049600	Zbtb45	zinc finger and BTB domain containing 45 [Source:MGI Symbol;Acc:MGI:2685003]	1.83515e-56	1.20937e-53	1.82949
GO:0005634	nucleus	ENSMUSG00000037461	Ints7	integrator complex subunit 7 [Source:MGI Symbol;Acc:MGI:1924315]	1.83515e-56	1.20937e-53	1.82949
GO:0005634	nucleus	ENSMUSG00000005732	Ranbp1	RAN binding protein 1 [Source:MGI Symbol;Acc:MGI:96269]	1.83515e-56	1.20937e-53	1.82949
GO:0005634	nucleus	ENSMUSG00000020914	Top2a	topoisomerase (DNA) II alpha [Source:MGI Symbol;Acc:MGI:98790]	1.83515e-56	1.20937e-53	1.82949
GO:0005634	nucleus	ENSMUSG00000018537	Pcgf2	polycomb group ring finger 2 [Source:MGI Symbol;Acc:MGI:99161]	1.83515e-56	1.20937e-53	1.82949
GO:0005634	nucleus	ENSMUSG00000052833	Sae1	SUMO1 activating enzyme subunit 1 [Source:MGI Symbol;Acc:MGI:1929264]	1.83515e-56	1.20937e-53	1.82949
GO:0005634	nucleus	ENSMUSG00000038015	Prm2	protamine 2 [Source:MGI Symbol;Acc:MGI:97766]	1.83515e-56	1.20937e-53	1.82949
GO:0005634	nucleus	ENSMUSG00000024740	Ddb1	damage specific DNA binding protein 1 [Source:MGI Symbol;Acc:MGI:1202384]	1.83515e-56	1.20937e-53	1.82949
GO:0005634	nucleus	ENSMUSG00000007880	Arid1a	AT rich interactive domain 1A (SWI-like) [Source:MGI Symbol;Acc:MGI:1935147]	1.83515e-56	1.20937e-53	1.82949
GO:0005634	nucleus	ENSMUSG00000018604	Tbx3	T-box 3 [Source:MGI Symbol;Acc:MGI:98495]	1.83515e-56	1.20937e-53	1.82949
GO:0005634	nucleus	ENSMUSG00000027620	Rbm39	RNA binding motif protein 39 [Source:MGI Symbol;Acc:MGI:2157953]	1.83515e-56	1.20937e-53	1.82949
GO:0005634	nucleus	ENSMUSG00000029427	Zcchc8	zinc finger, CCHC domain containing 8 [Source:MGI Symbol;Acc:MGI:1917900]	1.83515e-56	1.20937e-53	1.82949
GO:0005634	nucleus	ENSMUSG00000018583	G3bp1	GTPase activating protein (SH3 domain) binding protein 1 [Source:MGI Symbol;Acc:MGI:1351465]	1.83515e-56	1.20937e-53	1.82949
GO:0005634	nucleus	ENSMUSG00000004980	Hnrnpa2b1	heterogeneous nuclear ribonucleoprotein A2/B1 [Source:MGI Symbol;Acc:MGI:104819]	1.83515e-56	1.20937e-53	1.82949
GO:0005634	nucleus	ENSMUSG00000034826	Nup54	nucleoporin 54 [Source:MGI Symbol;Acc:MGI:1920460]	1.83515e-56	1.20937e-53	1.82949
GO:0005634	nucleus	ENSMUSG00000027405	Nop56	NOP56 ribonucleoprotein [Source:MGI Symbol;Acc:MGI:1914384]	1.83515e-56	1.20937e-53	1.82949
GO:0005634	nucleus	ENSMUSG00000038028	Tigar	Trp53 induced glycolysis regulatory phosphatase [Source:MGI Symbol;Acc:MGI:2442752]	1.83515e-56	1.20937e-53	1.82949
GO:0005634	nucleus	ENSMUSG00000031422	Morf4l2	mortality factor 4 like 2 [Source:MGI Symbol;Acc:MGI:1927167]	1.83515e-56	1.20937e-53	1.82949
GO:0005634	nucleus	ENSMUSG00000026276	Septin2	septin 2 [Source:MGI Symbol;Acc:MGI:97298]	1.83515e-56	1.20937e-53	1.82949
GO:0005634	nucleus	ENSMUSG00000020457	Drg1	developmentally regulated GTP binding protein 1 [Source:MGI Symbol;Acc:MGI:1343297]	1.83515e-56	1.20937e-53	1.82949
GO:0005634	nucleus	ENSMUSG00000005370	Msh6	mutS homolog 6 [Source:MGI Symbol;Acc:MGI:1343961]	1.83515e-56	1.20937e-53	1.82949
GO:0005634	nucleus	ENSMUSG00000054823	Nsd3	nuclear receptor binding SET domain protein 3 [Source:MGI Symbol;Acc:MGI:2142581]	1.83515e-56	1.20937e-53	1.82949
GO:0005634	nucleus	ENSMUSG00000003444	Med29	mediator complex subunit 29 [Source:MGI Symbol;Acc:MGI:1914474]	1.83515e-56	1.20937e-53	1.82949
GO:0005634	nucleus	ENSMUSG00000026238	Ptma	prothymosin alpha [Source:MGI Symbol;Acc:MGI:97803]	1.83515e-56	1.20937e-53	1.82949
GO:0005634	nucleus	ENSMUSG00000038406	Scaf1	SR-related CTD-associated factor 1 [Source:MGI Symbol;Acc:MGI:2141980]	1.83515e-56	1.20937e-53	1.82949
GO:0005634	nucleus	ENSMUSG00000024045	Akap8	A kinase (PRKA) anchor protein 8 [Source:MGI Symbol;Acc:MGI:1928488]	1.83515e-56	1.20937e-53	1.82949
GO:0005634	nucleus	ENSMUSG00000036036	Zfp57	zinc finger protein 57 [Source:MGI Symbol;Acc:MGI:99204]	1.83515e-56	1.20937e-53	1.82949
GO:0005634	nucleus	ENSMUSG00000046434	Hnrnpa1	heterogeneous nuclear ribonucleoprotein A1 [Source:MGI Symbol;Acc:MGI:104820]	1.83515e-56	1.20937e-53	1.82949
GO:0005634	nucleus	ENSMUSG00000039630	Hnrnpu	heterogeneous nuclear ribonucleoprotein U [Source:MGI Symbol;Acc:MGI:1858195]	1.83515e-56	1.20937e-53	1.82949
GO:0005634	nucleus	ENSMUSG00000012396	Nanog	Nanog homeobox [Source:MGI Symbol;Acc:MGI:1919200]	1.83515e-56	1.20937e-53	1.82949
GO:0005634	nucleus	ENSMUSG00000029004	Kmt2e	lysine (K)-specific methyltransferase 2E [Source:MGI Symbol;Acc:MGI:1924825]	1.83515e-56	1.20937e-53	1.82949
GO:0005634	nucleus	ENSMUSG00000040365	Trim41	tripartite motif-containing 41 [Source:MGI Symbol;Acc:MGI:2384814]	1.83515e-56	1.20937e-53	1.82949
GO:0005634	nucleus	ENSMUSG00000024949	Sf1	splicing factor 1 [Source:MGI Symbol;Acc:MGI:1095403]	1.83515e-56	1.20937e-53	1.82949
GO:0005634	nucleus	ENSMUSG00000029701	Rbm28	RNA binding motif protein 28 [Source:MGI Symbol;Acc:MGI:2655711]	1.83515e-56	1.20937e-53	1.82949
GO:0005634	nucleus	ENSMUSG00000031917	Nip7	NIP7, nucleolar pre-rRNA processing protein [Source:MGI Symbol;Acc:MGI:1913414]	1.83515e-56	1.20937e-53	1.82949
GO:0005634	nucleus	ENSMUSG00000067274	Rplp0	ribosomal protein, large, P0 [Source:MGI Symbol;Acc:MGI:1927636]	1.83515e-56	1.20937e-53	1.82949
GO:0005634	nucleus	ENSMUSG00000004018	Fancl	Fanconi anemia, complementation group L [Source:MGI Symbol;Acc:MGI:1914280]	1.83515e-56	1.20937e-53	1.82949
GO:0005634	nucleus	ENSMUSG00000027573	Gid8	GID complex subunit 8 [Source:MGI Symbol;Acc:MGI:1923675]	1.83515e-56	1.20937e-53	1.82949
GO:0005634	nucleus	ENSMUSG00000025413	Ttc4	tetratricopeptide repeat domain 4 [Source:MGI Symbol;Acc:MGI:1919604]	1.83515e-56	1.20937e-53	1.82949
GO:0005634	nucleus	ENSMUSG00000028676	Srsf10	serine and arginine-rich splicing factor 10 [Source:MGI Symbol;Acc:MGI:1333805]	1.83515e-56	1.20937e-53	1.82949
GO:0005634	nucleus	ENSMUSG00000028884	Rpa2	replication protein A2 [Source:MGI Symbol;Acc:MGI:1339939]	1.83515e-56	1.20937e-53	1.82949
GO:0005634	nucleus	ENSMUSG00000029622	Arpc1b	actin related protein 2/3 complex, subunit 1B [Source:MGI Symbol;Acc:MGI:1343142]	1.83515e-56	1.20937e-53	1.82949
GO:0005634	nucleus	ENSMUSG00000029267	Mtf2	metal response element binding transcription factor 2 [Source:MGI Symbol;Acc:MGI:105050]	1.83515e-56	1.20937e-53	1.82949
GO:0005634	nucleus	ENSMUSG00000058558	Rpl5	ribosomal protein L5 [Source:MGI Symbol;Acc:MGI:102854]	1.83515e-56	1.20937e-53	1.82949
GO:0005634	nucleus	ENSMUSG00000042308	Setd1a	SET domain containing 1A [Source:MGI Symbol;Acc:MGI:2446244]	1.83515e-56	1.20937e-53	1.82949
GO:0005634	nucleus	ENSMUSG00000061315	Naca	nascent polypeptide-associated complex alpha polypeptide [Source:MGI Symbol;Acc:MGI:106095]	1.83515e-56	1.20937e-53	1.82949
GO:0005634	nucleus	ENSMUSG00000054717	Hmgb2	high mobility group box 2 [Source:MGI Symbol;Acc:MGI:96157]	1.83515e-56	1.20937e-53	1.82949
GO:0005634	nucleus	ENSMUSG00000028126	Pip5k1a	phosphatidylinositol-4-phosphate 5-kinase, type 1 alpha [Source:MGI Symbol;Acc:MGI:107929]	1.83515e-56	1.20937e-53	1.82949
GO:0005634	nucleus	ENSMUSG00000038612	Mcl1	myeloid cell leukemia sequence 1 [Source:MGI Symbol;Acc:MGI:101769]	1.83515e-56	1.20937e-53	1.82949
GO:0005634	nucleus	ENSMUSG00000028587	Orc1	origin recognition complex, subunit 1 [Source:MGI Symbol;Acc:MGI:1328337]	1.83515e-56	1.20937e-53	1.82949
GO:0005634	nucleus	ENSMUSG00000029402	Snrnp35	small nuclear ribonucleoprotein 35 (U11/U12) [Source:MGI Symbol;Acc:MGI:1923417]	1.83515e-56	1.20937e-53	1.82949
GO:0005634	nucleus	ENSMUSG00000021377	Dek	DEK oncogene (DNA binding) [Source:MGI Symbol;Acc:MGI:1926209]	1.83515e-56	1.20937e-53	1.82949
GO:0005634	nucleus	ENSMUSG00000000787	Ddx3x	DEAD/H (Asp-Glu-Ala-Asp/His) box polypeptide 3, X-linked [Source:MGI Symbol;Acc:MGI:103064]	1.83515e-56	1.20937e-53	1.82949
GO:0005634	nucleus	ENSMUSG00000021134	Srsf5	serine and arginine-rich splicing factor 5 [Source:MGI Symbol;Acc:MGI:98287]	1.83515e-56	1.20937e-53	1.82949
GO:0005634	nucleus	ENSMUSG00000057113	Npm1	nucleophosmin 1 [Source:MGI Symbol;Acc:MGI:106184]	1.83515e-56	1.20937e-53	1.82949
GO:0005634	nucleus	ENSMUSG00000027881	Prpf38b	PRP38 pre-mRNA processing factor 38 (yeast) domain containing B [Source:MGI Symbol;Acc:MGI:1914171]	1.83515e-56	1.20937e-53	1.82949
GO:0005634	nucleus	ENSMUSG00000058756	Thra	thyroid hormone receptor alpha [Source:MGI Symbol;Acc:MGI:98742]	1.83515e-56	1.20937e-53	1.82949
GO:0005634	nucleus	ENSMUSG00000023902	Zscan10	zinc finger and SCAN domain containing 10 [Source:MGI Symbol;Acc:MGI:3040700]	1.83515e-56	1.20937e-53	1.82949
GO:0005634	nucleus	ENSMUSG00000031826	Usp10	ubiquitin specific peptidase 10 [Source:MGI Symbol;Acc:MGI:894652]	1.83515e-56	1.20937e-53	1.82949
GO:0005634	nucleus	ENSMUSG00000033751	Gadd45gip1	growth arrest and DNA-damage-inducible, gamma interacting protein 1 [Source:MGI Symbol;Acc:MGI:1914947]	1.83515e-56	1.20937e-53	1.82949
GO:0005634	nucleus	ENSMUSG00000025337	Sbds	SBDS ribosome maturation factor [Source:MGI Symbol;Acc:MGI:1913961]	1.83515e-56	1.20937e-53	1.82949
GO:0005634	nucleus	ENSMUSG00000025332	Kdm5c	lysine (K)-specific demethylase 5C [Source:MGI Symbol;Acc:MGI:99781]	1.83515e-56	1.20937e-53	1.82949
GO:0005634	nucleus	ENSMUSG00000054715	Zscan22	zinc finger and SCAN domain containing 22 [Source:MGI Symbol;Acc:MGI:2443312]	1.83515e-56	1.20937e-53	1.82949
GO:0005634	nucleus	ENSMUSG00000059005	Hnrnpa3	heterogeneous nuclear ribonucleoprotein A3 [Source:MGI Symbol;Acc:MGI:1917171]	1.83515e-56	1.20937e-53	1.82949
GO:0005634	nucleus	ENSMUSG00000028312	Smc2	structural maintenance of chromosomes 2 [Source:MGI Symbol;Acc:MGI:106067]	1.83515e-56	1.20937e-53	1.82949
GO:0005634	nucleus	ENSMUSG00000064194	Zfp936	zinc finger protein 936 [Source:MGI Symbol;Acc:MGI:3642994]	1.83515e-56	1.20937e-53	1.82949
GO:0005634	nucleus	ENSMUSG00000021477	Ctsl	cathepsin L [Source:MGI Symbol;Acc:MGI:88564]	1.83515e-56	1.20937e-53	1.82949
GO:0005634	nucleus	ENSMUSG00000050565	Tor1aip2	torsin A interacting protein 2 [Source:MGI Symbol;Acc:MGI:3582695]	1.83515e-56	1.20937e-53	1.82949
GO:0005634	nucleus	ENSMUSG00000001228	Uhrf1	ubiquitin-like, containing PHD and RING finger domains, 1 [Source:MGI Symbol;Acc:MGI:1338889]	1.83515e-56	1.20937e-53	1.82949
GO:0005634	nucleus	ENSMUSG00000022812	Gsk3b	glycogen synthase kinase 3 beta [Source:MGI Symbol;Acc:MGI:1861437]	1.83515e-56	1.20937e-53	1.82949
GO:0005634	nucleus	ENSMUSG00000059552	Trp53	transformation related protein 53 [Source:MGI Symbol;Acc:MGI:98834]	1.83515e-56	1.20937e-53	1.82949
GO:0005634	nucleus	ENSMUSG00000038180	Spag4	sperm associated antigen 4 [Source:MGI Symbol;Acc:MGI:2444120]	1.83515e-56	1.20937e-53	1.82949
GO:0005634	nucleus	ENSMUSG00000039041	Adrm1	adhesion regulating molecule 1 [Source:MGI Symbol;Acc:MGI:1929289]	1.83515e-56	1.20937e-53	1.82949
GO:0005634	nucleus	ENSMUSG00000024406	Pou5f1	POU domain, class 5, transcription factor 1 [Source:MGI Symbol;Acc:MGI:101893]	1.83515e-56	1.20937e-53	1.82949
GO:0005634	nucleus	ENSMUSG00000032515	Csrnp1	cysteine-serine-rich nuclear protein 1 [Source:MGI Symbol;Acc:MGI:2387989]	1.83515e-56	1.20937e-53	1.82949
GO:0005634	nucleus	ENSMUSG00000029554	Mad1l1	MAD1 mitotic arrest deficient 1-like 1 [Source:MGI Symbol;Acc:MGI:1341857]	1.83515e-56	1.20937e-53	1.82949
GO:0005634	nucleus	ENSMUSG00000048921	Zfp689	zinc finger protein 689 [Source:MGI Symbol;Acc:MGI:1918381]	1.83515e-56	1.20937e-53	1.82949
GO:0005634	nucleus	ENSMUSG00000045252	Zfp574	zinc finger protein 574 [Source:MGI Symbol;Acc:MGI:2442951]	1.83515e-56	1.20937e-53	1.82949
GO:0005634	nucleus	ENSMUSG00000038508	Gdf15	growth differentiation factor 15 [Source:MGI Symbol;Acc:MGI:1346047]	1.83515e-56	1.20937e-53	1.82949
GO:0005634	nucleus	ENSMUSG00000053754	Chd8	chromodomain helicase DNA binding protein 8 [Source:MGI Symbol;Acc:MGI:1915022]	1.83515e-56	1.20937e-53	1.82949
GO:0005634	nucleus	ENSMUSG00000020534	Shmt1	serine hydroxymethyltransferase 1 (soluble) [Source:MGI Symbol;Acc:MGI:98299]	1.83515e-56	1.20937e-53	1.82949
GO:0005634	nucleus	ENSMUSG00000026632	Tatdn3	TatD DNase domain containing 3 [Source:MGI Symbol;Acc:MGI:1916222]	1.83515e-56	1.20937e-53	1.82949
GO:0005634	nucleus	ENSMUSG00000005198	Polr2a	polymerase (RNA) II (DNA directed) polypeptide A [Source:MGI Symbol;Acc:MGI:98086]	1.83515e-56	1.20937e-53	1.82949
GO:0005634	nucleus	ENSMUSG00000025159	Mms19	MMS19 cytosolic iron-sulfur assembly component [Source:MGI Symbol;Acc:MGI:1919449]	1.83515e-56	1.20937e-53	1.82949
GO:0005634	nucleus	ENSMUSG00000029505	Ep400	E1A binding protein p400 [Source:MGI Symbol;Acc:MGI:1276124]	1.83515e-56	1.20937e-53	1.82949
GO:0005634	nucleus	ENSMUSG00000041133	Smc1a	structural maintenance of chromosomes 1A [Source:MGI Symbol;Acc:MGI:1344345]	1.83515e-56	1.20937e-53	1.82949
GO:0005634	nucleus	ENSMUSG00000002900	Lamb1	laminin B1 [Source:MGI Symbol;Acc:MGI:96743]	1.83515e-56	1.20937e-53	1.82949
GO:0005634	nucleus	ENSMUSG00000011306	Sugp1	SURP and G patch domain containing 1 [Source:MGI Symbol;Acc:MGI:1917866]	1.83515e-56	1.20937e-53	1.82949
GO:0005634	nucleus	ENSMUSG00000060098	Prmt7	protein arginine N-methyltransferase 7 [Source:MGI Symbol;Acc:MGI:2384879]	1.83515e-56	1.20937e-53	1.82949
GO:0005634	nucleus	ENSMUSG00000060152	Pop5	processing of precursor 5, ribonuclease P/MRP family (S. cerevisiae) [Source:MGI Symbol;Acc:MGI:2151221]	1.83515e-56	1.20937e-53	1.82949
GO:0005634	nucleus	ENSMUSG00000058600	Rpl30	ribosomal protein L30 [Source:MGI Symbol;Acc:MGI:98037]	1.83515e-56	1.20937e-53	1.82949
GO:0005634	nucleus	ENSMUSG00000020680	Taf15	TATA-box binding protein associated factor 15 [Source:MGI Symbol;Acc:MGI:1917689]	1.83515e-56	1.20937e-53	1.82949
GO:0005634	nucleus	ENSMUSG00000018076	Med13l	mediator complex subunit 13-like [Source:MGI Symbol;Acc:MGI:2670178]	1.83515e-56	1.20937e-53	1.82949
GO:0005634	nucleus	ENSMUSG00000078812	Eif5a	eukaryotic translation initiation factor 5A [Source:MGI Symbol;Acc:MGI:106248]	1.83515e-56	1.20937e-53	1.82949
GO:0005634	nucleus	ENSMUSG00000066861	Oas1g	2'-5' oligoadenylate synthetase 1G [Source:MGI Symbol;Acc:MGI:97429]	1.83515e-56	1.20937e-53	1.82949
GO:0005634	nucleus	ENSMUSG00000020156	Pwwp3a	PWWP domain containing 3A, DNA repair factor [Source:MGI Symbol;Acc:MGI:1915364]	1.83515e-56	1.20937e-53	1.82949
GO:0005634	nucleus	ENSMUSG00000036792	Mbd5	methyl-CpG binding domain protein 5 [Source:MGI Symbol;Acc:MGI:2138934]	1.83515e-56	1.20937e-53	1.82949
GO:0005634	nucleus	ENSMUSG00000032637	Atxn2l	ataxin 2-like [Source:MGI Symbol;Acc:MGI:2446242]	1.83515e-56	1.20937e-53	1.82949
GO:0005634	nucleus	ENSMUSG00000035297	Cops4	COP9 signalosome subunit 4 [Source:MGI Symbol;Acc:MGI:1349414]	1.83515e-56	1.20937e-53	1.82949
GO:0005634	nucleus	ENSMUSG00000060981	H4c8	H4 clustered histone 8 [Source:MGI Symbol;Acc:MGI:2448427]	1.83515e-56	1.20937e-53	1.82949
GO:0005634	nucleus	ENSMUSG00000071644	Eef1g	eukaryotic translation elongation factor 1 gamma [Source:MGI Symbol;Acc:MGI:1914410]	1.83515e-56	1.20937e-53	1.82949
GO:0005634	nucleus	ENSMUSG00000028081	Rps3a1	ribosomal protein S3A1 [Source:MGI Symbol;Acc:MGI:1202063]	1.83515e-56	1.20937e-53	1.82949
GO:0005634	nucleus	ENSMUSG00000061479	Snrpa	small nuclear ribonucleoprotein polypeptide A [Source:MGI Symbol;Acc:MGI:1855690]	1.83515e-56	1.20937e-53	1.82949
GO:0005634	nucleus	ENSMUSG00000028800	Hdac1	histone deacetylase 1 [Source:MGI Symbol;Acc:MGI:108086]	1.83515e-56	1.20937e-53	1.82949
GO:0005654	nucleoplasm	ENSMUSG00000020738	Sumo2	small ubiquitin-like modifier 2 [Source:MGI Symbol;Acc:MGI:2158813]	3.63566e-37	1.19795e-34	2.05822
GO:0005654	nucleoplasm	ENSMUSG00000058440	Nrf1	nuclear respiratory factor 1 [Source:MGI Symbol;Acc:MGI:1332235]	3.63566e-37	1.19795e-34	2.05822
GO:0005654	nucleoplasm	ENSMUSG00000018362	Kpna2	karyopherin (importin) alpha 2 [Source:MGI Symbol;Acc:MGI:103561]	3.63566e-37	1.19795e-34	2.05822
GO:0005654	nucleoplasm	ENSMUSG00000037791	Phf12	PHD finger protein 12 [Source:MGI Symbol;Acc:MGI:1924057]	3.63566e-37	1.19795e-34	2.05822
GO:0005654	nucleoplasm	ENSMUSG00000025280	Polr3a	polymerase (RNA) III (DNA directed) polypeptide A [Source:MGI Symbol;Acc:MGI:2681836]	3.63566e-37	1.19795e-34	2.05822
GO:0005654	nucleoplasm	ENSMUSG00000002409	Dyrk1b	dual-specificity tyrosine-(Y)-phosphorylation regulated kinase 1b [Source:MGI Symbol;Acc:MGI:1330302]	3.63566e-37	1.19795e-34	2.05822
GO:0005654	nucleoplasm	ENSMUSG00000021149	Gtpbp4	GTP binding protein 4 [Source:MGI Symbol;Acc:MGI:1916487]	3.63566e-37	1.19795e-34	2.05822
GO:0005654	nucleoplasm	ENSMUSG00000066979	Bub3	BUB3 mitotic checkpoint protein [Source:MGI Symbol;Acc:MGI:1343463]	3.63566e-37	1.19795e-34	2.05822
GO:0005654	nucleoplasm	ENSMUSG00000021258	Ccnk	cyclin K [Source:MGI Symbol;Acc:MGI:1276106]	3.63566e-37	1.19795e-34	2.05822
GO:0005654	nucleoplasm	ENSMUSG00000011960	Ccnt1	cyclin T1 [Source:MGI Symbol;Acc:MGI:1328363]	3.63566e-37	1.19795e-34	2.05822
GO:0005654	nucleoplasm	ENSMUSG00000034681	Rnps1	RNA binding protein with serine rich domain 1 [Source:MGI Symbol;Acc:MGI:97960]	3.63566e-37	1.19795e-34	2.05822
GO:0005654	nucleoplasm	ENSMUSG00000031783	Polr2c	polymerase (RNA) II (DNA directed) polypeptide C [Source:MGI Symbol;Acc:MGI:109299]	3.63566e-37	1.19795e-34	2.05822
GO:0005654	nucleoplasm	ENSMUSG00000060261	Gtf2i	general transcription factor II I [Source:MGI Symbol;Acc:MGI:1202722]	3.63566e-37	1.19795e-34	2.05822
GO:0005654	nucleoplasm	ENSMUSG00000024201	Kdm4b	lysine (K)-specific demethylase 4B [Source:MGI Symbol;Acc:MGI:2442355]	3.63566e-37	1.19795e-34	2.05822
GO:0005654	nucleoplasm	ENSMUSG00000031229	Atrx	ATRX, chromatin remodeler [Source:MGI Symbol;Acc:MGI:103067]	3.63566e-37	1.19795e-34	2.05822
GO:0005654	nucleoplasm	ENSMUSG00000003680	Taf6l	TATA-box binding protein associated factor 6 like [Source:MGI Symbol;Acc:MGI:2444957]	3.63566e-37	1.19795e-34	2.05822
GO:0005654	nucleoplasm	ENSMUSG00000017119	Nbr1	NBR1, autophagy cargo receptor [Source:MGI Symbol;Acc:MGI:108498]	3.63566e-37	1.19795e-34	2.05822
GO:0005654	nucleoplasm	ENSMUSG00000073702	Rpl31	ribosomal protein L31 [Source:MGI Symbol;Acc:MGI:2149632]	3.63566e-37	1.19795e-34	2.05822
GO:0005654	nucleoplasm	ENSMUSG00000021022	Ppp2r3c	protein phosphatase 2, regulatory subunit B'', gamma [Source:MGI Symbol;Acc:MGI:1930009]	3.63566e-37	1.19795e-34	2.05822
GO:0005654	nucleoplasm	ENSMUSG00000066036	Ubr4	ubiquitin protein ligase E3 component n-recognin 4 [Source:MGI Symbol;Acc:MGI:1916366]	3.63566e-37	1.19795e-34	2.05822
GO:0005654	nucleoplasm	ENSMUSG00000025407	Gli1	GLI-Kruppel family member GLI1 [Source:MGI Symbol;Acc:MGI:95727]	3.63566e-37	1.19795e-34	2.05822
GO:0005654	nucleoplasm	ENSMUSG00000029594	Rbm19	RNA binding motif protein 19 [Source:MGI Symbol;Acc:MGI:1921361]	3.63566e-37	1.19795e-34	2.05822
GO:0005654	nucleoplasm	ENSMUSG00000024985	Tcf7l2	transcription factor 7 like 2, T cell specific, HMG box [Source:MGI Symbol;Acc:MGI:1202879]	3.63566e-37	1.19795e-34	2.05822
GO:0005654	nucleoplasm	ENSMUSG00000027342	Pcna	proliferating cell nuclear antigen [Source:MGI Symbol;Acc:MGI:97503]	3.63566e-37	1.19795e-34	2.05822
GO:0005654	nucleoplasm	ENSMUSG00000042558	Adprhl2	ADP-ribosylhydrolase like 2 [Source:MGI Symbol;Acc:MGI:2140364]	3.63566e-37	1.19795e-34	2.05822
GO:0005654	nucleoplasm	ENSMUSG00000035910	Dcdc2a	doublecortin domain containing 2a [Source:MGI Symbol;Acc:MGI:2652818]	3.63566e-37	1.19795e-34	2.05822
GO:0005654	nucleoplasm	ENSMUSG00000017210	Med24	mediator complex subunit 24 [Source:MGI Symbol;Acc:MGI:1344385]	3.63566e-37	1.19795e-34	2.05822
GO:0005654	nucleoplasm	ENSMUSG00000069268	H2bc7	H2B clustered histone 7 [Source:MGI Symbol;Acc:MGI:2448383]	3.63566e-37	1.19795e-34	2.05822
GO:0005654	nucleoplasm	ENSMUSG00000059851	Kmt5c	lysine methyltransferase 5C [Source:MGI Symbol;Acc:MGI:2385262]	3.63566e-37	1.19795e-34	2.05822
GO:0005654	nucleoplasm	ENSMUSG00000061186	Sfmbt2	Scm-like with four mbt domains 2 [Source:MGI Symbol;Acc:MGI:2447794]	3.63566e-37	1.19795e-34	2.05822
GO:0005654	nucleoplasm	ENSMUSG00000058301	Upf1	UPF1 regulator of nonsense transcripts homolog (yeast) [Source:MGI Symbol;Acc:MGI:107995]	3.63566e-37	1.19795e-34	2.05822
GO:0005654	nucleoplasm	ENSMUSG00000022718	Dgcr8	DGCR8, microprocessor complex subunit [Source:MGI Symbol;Acc:MGI:2151114]	3.63566e-37	1.19795e-34	2.05822
GO:0005654	nucleoplasm	ENSMUSG00000006585	Cdt1	chromatin licensing and DNA replication factor 1 [Source:MGI Symbol;Acc:MGI:1914427]	3.63566e-37	1.19795e-34	2.05822
GO:0005654	nucleoplasm	ENSMUSG00000031161	Hdac6	histone deacetylase 6 [Source:MGI Symbol;Acc:MGI:1333752]	3.63566e-37	1.19795e-34	2.05822
GO:0005654	nucleoplasm	ENSMUSG00000031311	Nono	non-POU-domain-containing, octamer binding protein [Source:MGI Symbol;Acc:MGI:1855692]	3.63566e-37	1.19795e-34	2.05822
GO:0005654	nucleoplasm	ENSMUSG00000049553	Polr1a	polymerase (RNA) I polypeptide A [Source:MGI Symbol;Acc:MGI:1096397]	3.63566e-37	1.19795e-34	2.05822
GO:0005654	nucleoplasm	ENSMUSG00000039220	Ppp1r10	protein phosphatase 1, regulatory subunit 10 [Source:MGI Symbol;Acc:MGI:1289273]	3.63566e-37	1.19795e-34	2.05822
GO:0005654	nucleoplasm	ENSMUSG00000039671	Zmynd8	zinc finger, MYND-type containing 8 [Source:MGI Symbol;Acc:MGI:1918025]	3.63566e-37	1.19795e-34	2.05822
GO:0005654	nucleoplasm	ENSMUSG00000033411	Ctdspl2	CTD (carboxy-terminal domain, RNA polymerase II, polypeptide A) small phosphatase like 2 [Source:MGI Symbol;Acc:MGI:1196405]	3.63566e-37	1.19795e-34	2.05822
GO:0005654	nucleoplasm	ENSMUSG00000074637	Sox2	SRY (sex determining region Y)-box 2 [Source:MGI Symbol;Acc:MGI:98364]	3.63566e-37	1.19795e-34	2.05822
GO:0005654	nucleoplasm	ENSMUSG00000029110	Rnf4	ring finger protein 4 [Source:MGI Symbol;Acc:MGI:1201691]	3.63566e-37	1.19795e-34	2.05822
GO:0005654	nucleoplasm	ENSMUSG00000036097	Slf2	SMC5-SMC6 complex localization factor 2 [Source:MGI Symbol;Acc:MGI:1924968]	3.63566e-37	1.19795e-34	2.05822
GO:0005654	nucleoplasm	ENSMUSG00000004667	Polr2e	polymerase (RNA) II (DNA directed) polypeptide E [Source:MGI Symbol;Acc:MGI:1913670]	3.63566e-37	1.19795e-34	2.05822
GO:0005654	nucleoplasm	ENSMUSG00000040250	Ints13	integrator complex subunit 13 [Source:MGI Symbol;Acc:MGI:1918427]	3.63566e-37	1.19795e-34	2.05822
GO:0005654	nucleoplasm	ENSMUSG00000004455	Ppp1cc	protein phosphatase 1 catalytic subunit gamma [Source:MGI Symbol;Acc:MGI:104872]	3.63566e-37	1.19795e-34	2.05822
GO:0005654	nucleoplasm	ENSMUSG00000032295	Man2c1	mannosidase, alpha, class 2C, member 1 [Source:MGI Symbol;Acc:MGI:1920994]	3.63566e-37	1.19795e-34	2.05822
GO:0005654	nucleoplasm	ENSMUSG00000052997	Uba2	ubiquitin-like modifier activating enzyme 2 [Source:MGI Symbol;Acc:MGI:1858313]	3.63566e-37	1.19795e-34	2.05822
GO:0005654	nucleoplasm	ENSMUSG00000024222	Fkbp5	FK506 binding protein 5 [Source:MGI Symbol;Acc:MGI:104670]	3.63566e-37	1.19795e-34	2.05822
GO:0005654	nucleoplasm	ENSMUSG00000032897	Nfyc	nuclear transcription factor-Y gamma [Source:MGI Symbol;Acc:MGI:107901]	3.63566e-37	1.19795e-34	2.05822
GO:0005654	nucleoplasm	ENSMUSG00000005410	Mcm5	minichromosome maintenance complex component 5 [Source:MGI Symbol;Acc:MGI:103197]	3.63566e-37	1.19795e-34	2.05822
GO:0005654	nucleoplasm	ENSMUSG00000039384	Dusp10	dual specificity phosphatase 10 [Source:MGI Symbol;Acc:MGI:1927070]	3.63566e-37	1.19795e-34	2.05822
GO:0005654	nucleoplasm	ENSMUSG00000056737	Capg	capping protein (actin filament), gelsolin-like [Source:MGI Symbol;Acc:MGI:1098259]	3.63566e-37	1.19795e-34	2.05822
GO:0005654	nucleoplasm	ENSMUSG00000025261	Huwe1	HECT, UBA and WWE domain containing 1 [Source:MGI Symbol;Acc:MGI:1926884]	3.63566e-37	1.19795e-34	2.05822
GO:0005654	nucleoplasm	ENSMUSG00000029034	Ints11	integrator complex subunit 11 [Source:MGI Symbol;Acc:MGI:1919207]	3.63566e-37	1.19795e-34	2.05822
GO:0005654	nucleoplasm	ENSMUSG00000100210	H3c7	H3 clustered histone 7 [Source:MGI Symbol;Acc:MGI:2448329]	3.63566e-37	1.19795e-34	2.05822
GO:0005654	nucleoplasm	ENSMUSG00000030816	Rnf40	ring finger protein 40 [Source:MGI Symbol;Acc:MGI:2142048]	3.63566e-37	1.19795e-34	2.05822
GO:0005654	nucleoplasm	ENSMUSG00000031530	Dusp4	dual specificity phosphatase 4 [Source:MGI Symbol;Acc:MGI:2442191]	3.63566e-37	1.19795e-34	2.05822
GO:0005654	nucleoplasm	ENSMUSG00000033813	Tcea1	transcription elongation factor A (SII) 1 [Source:MGI Symbol;Acc:MGI:1196624]	3.63566e-37	1.19795e-34	2.05822
GO:0005654	nucleoplasm	ENSMUSG00000020463	Ppp4r3b	protein phosphatase 4 regulatory subunit 3B [Source:MGI Symbol;Acc:MGI:2144474]	3.63566e-37	1.19795e-34	2.05822
GO:0005654	nucleoplasm	ENSMUSG00000018572	Phf23	PHD finger protein 23 [Source:MGI Symbol;Acc:MGI:1925496]	3.63566e-37	1.19795e-34	2.05822
GO:0005654	nucleoplasm	ENSMUSG00000015165	Hnrnpl	heterogeneous nuclear ribonucleoprotein L [Source:MGI Symbol;Acc:MGI:104816]	3.63566e-37	1.19795e-34	2.05822
GO:0005654	nucleoplasm	ENSMUSG00000039756	Dnttip2	deoxynucleotidyltransferase, terminal, interacting protein 2 [Source:MGI Symbol;Acc:MGI:1923173]	3.63566e-37	1.19795e-34	2.05822
GO:0005654	nucleoplasm	ENSMUSG00000029012	Orc5	origin recognition complex, subunit 5 [Source:MGI Symbol;Acc:MGI:1347044]	3.63566e-37	1.19795e-34	2.05822
GO:0005654	nucleoplasm	ENSMUSG00000014195	Dnajc7	DnaJ heat shock protein family (Hsp40) member C7 [Source:MGI Symbol;Acc:MGI:1928373]	3.63566e-37	1.19795e-34	2.05822
GO:0005654	nucleoplasm	ENSMUSG00000029101	Rgs12	regulator of G-protein signaling 12 [Source:MGI Symbol;Acc:MGI:1918979]	3.63566e-37	1.19795e-34	2.05822
GO:0005654	nucleoplasm	ENSMUSG00000026309	Ilkap	integrin-linked kinase-associated serine/threonine phosphatase 2C [Source:MGI Symbol;Acc:MGI:1914694]	3.63566e-37	1.19795e-34	2.05822
GO:0005654	nucleoplasm	ENSMUSG00000047407	Tgif1	TGFB-induced factor homeobox 1 [Source:MGI Symbol;Acc:MGI:1194497]	3.63566e-37	1.19795e-34	2.05822
GO:0005654	nucleoplasm	ENSMUSG00000032280	Tle3	transducin-like enhancer of split 3 [Source:MGI Symbol;Acc:MGI:104634]	3.63566e-37	1.19795e-34	2.05822
GO:0005654	nucleoplasm	ENSMUSG00000024422	Dhx16	DEAH (Asp-Glu-Ala-His) box polypeptide 16 [Source:MGI Symbol;Acc:MGI:1916442]	3.63566e-37	1.19795e-34	2.05822
GO:0005654	nucleoplasm	ENSMUSG00000007670	Khsrp	KH-type splicing regulatory protein [Source:MGI Symbol;Acc:MGI:1336214]	3.63566e-37	1.19795e-34	2.05822
GO:0005654	nucleoplasm	ENSMUSG00000027968	Larp7	La ribonucleoprotein domain family, member 7 [Source:MGI Symbol;Acc:MGI:107634]	3.63566e-37	1.19795e-34	2.05822
GO:0005654	nucleoplasm	ENSMUSG00000033735	Spr	sepiapterin reductase [Source:MGI Symbol;Acc:MGI:103078]	3.63566e-37	1.19795e-34	2.05822
GO:0005654	nucleoplasm	ENSMUSG00000048450	Msx1	msh homeobox 1 [Source:MGI Symbol;Acc:MGI:97168]	3.63566e-37	1.19795e-34	2.05822
GO:0005654	nucleoplasm	ENSMUSG00000028878	Fam76a	family with sequence similarity 76, member A [Source:MGI Symbol;Acc:MGI:2385211]	3.63566e-37	1.19795e-34	2.05822
GO:0005654	nucleoplasm	ENSMUSG00000039191	Rbpj	recombination signal binding protein for immunoglobulin kappa J region [Source:MGI Symbol;Acc:MGI:96522]	3.63566e-37	1.19795e-34	2.05822
GO:0005654	nucleoplasm	ENSMUSG00000048351	Coa7	cytochrome c oxidase assembly factor 7 [Source:MGI Symbol;Acc:MGI:1917143]	3.63566e-37	1.19795e-34	2.05822
GO:0005654	nucleoplasm	ENSMUSG00000071662	Polr2g	polymerase (RNA) II (DNA directed) polypeptide G [Source:MGI Symbol;Acc:MGI:1914960]	3.63566e-37	1.19795e-34	2.05822
GO:0005654	nucleoplasm	ENSMUSG00000061024	Rrs1	ribosome biogenesis regulator 1 [Source:MGI Symbol;Acc:MGI:1929721]	3.63566e-37	1.19795e-34	2.05822
GO:0005654	nucleoplasm	ENSMUSG00000018286	Psmb6	proteasome (prosome, macropain) subunit, beta type 6 [Source:MGI Symbol;Acc:MGI:104880]	3.63566e-37	1.19795e-34	2.05822
GO:0005654	nucleoplasm	ENSMUSG00000013089	Etv5	ets variant 5 [Source:MGI Symbol;Acc:MGI:1096867]	3.63566e-37	1.19795e-34	2.05822
GO:0005654	nucleoplasm	ENSMUSG00000003778	Brd8	bromodomain containing 8 [Source:MGI Symbol;Acc:MGI:1925906]	3.63566e-37	1.19795e-34	2.05822
GO:0005654	nucleoplasm	ENSMUSG00000029599	Ddx54	DEAD (Asp-Glu-Ala-Asp) box polypeptide 54 [Source:MGI Symbol;Acc:MGI:1919240]	3.63566e-37	1.19795e-34	2.05822
GO:0005654	nucleoplasm	ENSMUSG00000024258	Polr2d	polymerase (RNA) II (DNA directed) polypeptide D [Source:MGI Symbol;Acc:MGI:1916491]	3.63566e-37	1.19795e-34	2.05822
GO:0005654	nucleoplasm	ENSMUSG00000020962	Gtf2a1	general transcription factor II A, 1 [Source:MGI Symbol;Acc:MGI:1933277]	3.63566e-37	1.19795e-34	2.05822
GO:0005654	nucleoplasm	ENSMUSG00000020290	Xpo1	exportin 1 [Source:MGI Symbol;Acc:MGI:2144013]	3.63566e-37	1.19795e-34	2.05822
GO:0005654	nucleoplasm	ENSMUSG00000035206	Sppl2b	signal peptide peptidase like 2B [Source:MGI Symbol;Acc:MGI:1920468]	3.63566e-37	1.19795e-34	2.05822
GO:0005654	nucleoplasm	ENSMUSG00000001924	Uba1	ubiquitin-like modifier activating enzyme 1 [Source:MGI Symbol;Acc:MGI:98890]	3.63566e-37	1.19795e-34	2.05822
GO:0005654	nucleoplasm	ENSMUSG00000040287	Stac3	SH3 and cysteine rich domain 3 [Source:MGI Symbol;Acc:MGI:3606571]	3.63566e-37	1.19795e-34	2.05822
GO:0005654	nucleoplasm	ENSMUSG00000024137	E4f1	E4F transcription factor 1 [Source:MGI Symbol;Acc:MGI:109530]	3.63566e-37	1.19795e-34	2.05822
GO:0005654	nucleoplasm	ENSMUSG00000059273	Zc3h4	zinc finger CCCH-type containing 4 [Source:MGI Symbol;Acc:MGI:2682314]	3.63566e-37	1.19795e-34	2.05822
GO:0005654	nucleoplasm	ENSMUSG00000034485	Uaca	uveal autoantigen with coiled-coil domains and ankyrin repeats [Source:MGI Symbol;Acc:MGI:1919815]	3.63566e-37	1.19795e-34	2.05822
GO:0005654	nucleoplasm	ENSMUSG00000003360	Ddx23	DEAD (Asp-Glu-Ala-Asp) box polypeptide 23 [Source:MGI Symbol;Acc:MGI:1921601]	3.63566e-37	1.19795e-34	2.05822
GO:0005654	nucleoplasm	ENSMUSG00000041459	Tardbp	TAR DNA binding protein [Source:MGI Symbol;Acc:MGI:2387629]	3.63566e-37	1.19795e-34	2.05822
GO:0005654	nucleoplasm	ENSMUSG00000001440	Kpnb1	karyopherin (importin) beta 1 [Source:MGI Symbol;Acc:MGI:107532]	3.63566e-37	1.19795e-34	2.05822
GO:0005654	nucleoplasm	ENSMUSG00000018697	Aatf	apoptosis antagonizing transcription factor [Source:MGI Symbol;Acc:MGI:1929608]	3.63566e-37	1.19795e-34	2.05822
GO:0005654	nucleoplasm	ENSMUSG00000048001	Hes5	hes family bHLH transcription factor 5 [Source:MGI Symbol;Acc:MGI:104876]	3.63566e-37	1.19795e-34	2.05822
GO:0005654	nucleoplasm	ENSMUSG00000025135	Anapc11	anaphase promoting complex subunit 11 [Source:MGI Symbol;Acc:MGI:1913406]	3.63566e-37	1.19795e-34	2.05822
GO:0005654	nucleoplasm	ENSMUSG00000029068	Ccnl2	cyclin L2 [Source:MGI Symbol;Acc:MGI:1927119]	3.63566e-37	1.19795e-34	2.05822
GO:0005654	nucleoplasm	ENSMUSG00000016018	Mtrex	Mtr4 exosome RNA helicase [Source:MGI Symbol;Acc:MGI:1919448]	3.63566e-37	1.19795e-34	2.05822
GO:0005654	nucleoplasm	ENSMUSG00000054766	Set	SET nuclear oncogene [Source:MGI Symbol;Acc:MGI:1860267]	3.63566e-37	1.19795e-34	2.05822
GO:0005654	nucleoplasm	ENSMUSG00000032178	Ilf3	interleukin enhancer binding factor 3 [Source:MGI Symbol;Acc:MGI:1339973]	3.63566e-37	1.19795e-34	2.05822
GO:0005654	nucleoplasm	ENSMUSG00000039356	Exosc2	exosome component 2 [Source:MGI Symbol;Acc:MGI:2385133]	3.63566e-37	1.19795e-34	2.05822
GO:0005654	nucleoplasm	ENSMUSG00000075706	Gpx4	glutathione peroxidase 4 [Source:MGI Symbol;Acc:MGI:104767]	3.63566e-37	1.19795e-34	2.05822
GO:0005654	nucleoplasm	ENSMUSG00000009079	Ewsr1	Ewing sarcoma breakpoint region 1 [Source:MGI Symbol;Acc:MGI:99960]	3.63566e-37	1.19795e-34	2.05822
GO:0005654	nucleoplasm	ENSMUSG00000024791	Cdca5	cell division cycle associated 5 [Source:MGI Symbol;Acc:MGI:1915099]	3.63566e-37	1.19795e-34	2.05822
GO:0005654	nucleoplasm	ENSMUSG00000029127	Zbtb49	zinc finger and BTB domain containing 49 [Source:MGI Symbol;Acc:MGI:1922329]	3.63566e-37	1.19795e-34	2.05822
GO:0005654	nucleoplasm	ENSMUSG00000004099	Dnmt1	DNA methyltransferase (cytosine-5) 1 [Source:MGI Symbol;Acc:MGI:94912]	3.63566e-37	1.19795e-34	2.05822
GO:0005654	nucleoplasm	ENSMUSG00000054065	Pkp3	plakophilin 3 [Source:MGI Symbol;Acc:MGI:1891830]	3.63566e-37	1.19795e-34	2.05822
GO:0005654	nucleoplasm	ENSMUSG00000036054	Sugp2	SURP and G patch domain containing 2 [Source:MGI Symbol;Acc:MGI:2678085]	3.63566e-37	1.19795e-34	2.05822
GO:0005654	nucleoplasm	ENSMUSG00000004328	Hif3a	hypoxia inducible factor 3, alpha subunit [Source:MGI Symbol;Acc:MGI:1859778]	3.63566e-37	1.19795e-34	2.05822
GO:0005654	nucleoplasm	ENSMUSG00000026020	Nop58	NOP58 ribonucleoprotein [Source:MGI Symbol;Acc:MGI:1933184]	3.63566e-37	1.19795e-34	2.05822
GO:0005654	nucleoplasm	ENSMUSG00000058392	Rrp1b	ribosomal RNA processing 1 homolog B (S. cerevisiae) [Source:MGI Symbol;Acc:MGI:1919712]	3.63566e-37	1.19795e-34	2.05822
GO:0005654	nucleoplasm	ENSMUSG00000022314	Rad21	RAD21 cohesin complex component [Source:MGI Symbol;Acc:MGI:108016]	3.63566e-37	1.19795e-34	2.05822
GO:0005654	nucleoplasm	ENSMUSG00000041328	Pcf11	PCF11 cleavage and polyadenylation factor subunit [Source:MGI Symbol;Acc:MGI:1919579]	3.63566e-37	1.19795e-34	2.05822
GO:0005654	nucleoplasm	ENSMUSG00000042606	Hirip3	HIRA interacting protein 3 [Source:MGI Symbol;Acc:MGI:2142364]	3.63566e-37	1.19795e-34	2.05822
GO:0005654	nucleoplasm	ENSMUSG00000038914	Dido1	death inducer-obliterator 1 [Source:MGI Symbol;Acc:MGI:1344352]	3.63566e-37	1.19795e-34	2.05822
GO:0005654	nucleoplasm	ENSMUSG00000040667	Nup88	nucleoporin 88 [Source:MGI Symbol;Acc:MGI:104900]	3.63566e-37	1.19795e-34	2.05822
GO:0005654	nucleoplasm	ENSMUSG00000024974	Smc3	structural maintenance of chromosomes 3 [Source:MGI Symbol;Acc:MGI:1339795]	3.63566e-37	1.19795e-34	2.05822
GO:0005654	nucleoplasm	ENSMUSG00000027498	Cstf1	cleavage stimulation factor, 3' pre-RNA, subunit 1 [Source:MGI Symbol;Acc:MGI:1914587]	3.63566e-37	1.19795e-34	2.05822
GO:0005654	nucleoplasm	ENSMUSG00000027496	Aurka	aurora kinase A [Source:MGI Symbol;Acc:MGI:894678]	3.63566e-37	1.19795e-34	2.05822
GO:0005654	nucleoplasm	ENSMUSG00000042699	Dhx9	DEAH (Asp-Glu-Ala-His) box polypeptide 9 [Source:MGI Symbol;Acc:MGI:108177]	3.63566e-37	1.19795e-34	2.05822
GO:0005654	nucleoplasm	ENSMUSG00000069273	H3c6	H3 clustered histone 6 [Source:MGI Symbol;Acc:MGI:2448326]	3.63566e-37	1.19795e-34	2.05822
GO:0005654	nucleoplasm	ENSMUSG00000019370	Calm3	calmodulin 3 [Source:MGI Symbol;Acc:MGI:103249]	3.63566e-37	1.19795e-34	2.05822
GO:0005654	nucleoplasm	ENSMUSG00000027433	Xrn2	5'-3' exoribonuclease 2 [Source:MGI Symbol;Acc:MGI:894687]	3.63566e-37	1.19795e-34	2.05822
GO:0005654	nucleoplasm	ENSMUSG00000007850	Hnrnph1	heterogeneous nuclear ribonucleoprotein H1 [Source:MGI Symbol;Acc:MGI:1891925]	3.63566e-37	1.19795e-34	2.05822
GO:0005654	nucleoplasm	ENSMUSG00000029147	Ppm1g	protein phosphatase 1G (formerly 2C), magnesium-dependent, gamma isoform [Source:MGI Symbol;Acc:MGI:106065]	3.63566e-37	1.19795e-34	2.05822
GO:0005654	nucleoplasm	ENSMUSG00000046591	Ticrr	TOPBP1-interacting checkpoint and replication regulator [Source:MGI Symbol;Acc:MGI:1924261]	3.63566e-37	1.19795e-34	2.05822
GO:0005654	nucleoplasm	ENSMUSG00000021024	Psma6	proteasome subunit alpha 6 [Source:MGI Symbol;Acc:MGI:1347006]	3.63566e-37	1.19795e-34	2.05822
GO:0005654	nucleoplasm	ENSMUSG00000038615	Nfe2l1	nuclear factor, erythroid derived 2,-like 1 [Source:MGI Symbol;Acc:MGI:99421]	3.63566e-37	1.19795e-34	2.05822
GO:0005654	nucleoplasm	ENSMUSG00000043411	Usp48	ubiquitin specific peptidase 48 [Source:MGI Symbol;Acc:MGI:2158502]	3.63566e-37	1.19795e-34	2.05822
GO:0005654	nucleoplasm	ENSMUSG00000040028	Elavl1	ELAV (embryonic lethal, abnormal vision)-like 1 (Hu antigen R) [Source:MGI Symbol;Acc:MGI:1100851]	3.63566e-37	1.19795e-34	2.05822
GO:0005654	nucleoplasm	ENSMUSG00000008690	Ncaph2	non-SMC condensin II complex, subunit H2 [Source:MGI Symbol;Acc:MGI:1289164]	3.63566e-37	1.19795e-34	2.05822
GO:0005654	nucleoplasm	ENSMUSG00000005625	Psmd4	proteasome (prosome, macropain) 26S subunit, non-ATPase, 4 [Source:MGI Symbol;Acc:MGI:1201670]	3.63566e-37	1.19795e-34	2.05822
GO:0005654	nucleoplasm	ENSMUSG00000036202	Rif1	replication timing regulatory factor 1 [Source:MGI Symbol;Acc:MGI:1098622]	3.63566e-37	1.19795e-34	2.05822
GO:0005654	nucleoplasm	ENSMUSG00000003660	Snrnp200	small nuclear ribonucleoprotein 200 (U5) [Source:MGI Symbol;Acc:MGI:2444401]	3.63566e-37	1.19795e-34	2.05822
GO:0005654	nucleoplasm	ENSMUSG00000004864	Mapk13	mitogen-activated protein kinase 13 [Source:MGI Symbol;Acc:MGI:1346864]	3.63566e-37	1.19795e-34	2.05822
GO:0005654	nucleoplasm	ENSMUSG00000021911	Parg	poly (ADP-ribose) glycohydrolase [Source:MGI Symbol;Acc:MGI:1347094]	3.63566e-37	1.19795e-34	2.05822
GO:0005654	nucleoplasm	ENSMUSG00000025580	Eif4a3	eukaryotic translation initiation factor 4A3 [Source:MGI Symbol;Acc:MGI:1923731]	3.63566e-37	1.19795e-34	2.05822
GO:0005654	nucleoplasm	ENSMUSG00000055817	Mta3	metastasis associated 3 [Source:MGI Symbol;Acc:MGI:2151172]	3.63566e-37	1.19795e-34	2.05822
GO:0005654	nucleoplasm	ENSMUSG00000024436	Mrps18b	mitochondrial ribosomal protein S18B [Source:MGI Symbol;Acc:MGI:1914223]	3.63566e-37	1.19795e-34	2.05822
GO:0005654	nucleoplasm	ENSMUSG00000041303	Gtf3c3	general transcription factor IIIC, polypeptide 3 [Source:MGI Symbol;Acc:MGI:2138383]	3.63566e-37	1.19795e-34	2.05822
GO:0005654	nucleoplasm	ENSMUSG00000053877	Srcap	Snf2-related CREBBP activator protein [Source:MGI Symbol;Acc:MGI:2444036]	3.63566e-37	1.19795e-34	2.05822
GO:0005654	nucleoplasm	ENSMUSG00000010095	Slc3a2	solute carrier family 3 (activators of dibasic and neutral amino acid transport), member 2 [Source:MGI Symbol;Acc:MGI:96955]	3.63566e-37	1.19795e-34	2.05822
GO:0005654	nucleoplasm	ENSMUSG00000067455	H4c11	H4 clustered histone 11 [Source:MGI Symbol;Acc:MGI:2448436]	3.63566e-37	1.19795e-34	2.05822
GO:0005654	nucleoplasm	ENSMUSG00000018209	Stk4	serine/threonine kinase 4 [Source:MGI Symbol;Acc:MGI:1929004]	3.63566e-37	1.19795e-34	2.05822
GO:0005654	nucleoplasm	ENSMUSG00000040761	Spen	spen family transcription repressor [Source:MGI Symbol;Acc:MGI:1891706]	3.63566e-37	1.19795e-34	2.05822
GO:0005654	nucleoplasm	ENSMUSG00000052707	Tnrc6a	trinucleotide repeat containing 6a [Source:MGI Symbol;Acc:MGI:2385292]	3.63566e-37	1.19795e-34	2.05822
GO:0005654	nucleoplasm	ENSMUSG00000051234	Rnf7	ring finger protein 7 [Source:MGI Symbol;Acc:MGI:1337096]	3.63566e-37	1.19795e-34	2.05822
GO:0005654	nucleoplasm	ENSMUSG00000024335	Brd2	bromodomain containing 2 [Source:MGI Symbol;Acc:MGI:99495]	3.63566e-37	1.19795e-34	2.05822
GO:0005654	nucleoplasm	ENSMUSG00000043962	Thrap3	thyroid hormone receptor associated protein 3 [Source:MGI Symbol;Acc:MGI:2442637]	3.63566e-37	1.19795e-34	2.05822
GO:0005654	nucleoplasm	ENSMUSG00000024050	Wiz	widely-interspaced zinc finger motifs [Source:MGI Symbol;Acc:MGI:1332638]	3.63566e-37	1.19795e-34	2.05822
GO:0005654	nucleoplasm	ENSMUSG00000048878	Hexim1	hexamethylene bis-acetamide inducible 1 [Source:MGI Symbol;Acc:MGI:2385923]	3.63566e-37	1.19795e-34	2.05822
GO:0005654	nucleoplasm	ENSMUSG00000020460	Rps27a	ribosomal protein S27A [Source:MGI Symbol;Acc:MGI:1925544]	3.63566e-37	1.19795e-34	2.05822
GO:0005654	nucleoplasm	ENSMUSG00000017421	Zfp207	zinc finger protein 207 [Source:MGI Symbol;Acc:MGI:1340045]	3.63566e-37	1.19795e-34	2.05822
GO:0005654	nucleoplasm	ENSMUSG00000006599	Gtf2h1	general transcription factor II H, polypeptide 1 [Source:MGI Symbol;Acc:MGI:1277216]	3.63566e-37	1.19795e-34	2.05822
GO:0005654	nucleoplasm	ENSMUSG00000005204	Senp3	SUMO/sentrin specific peptidase 3 [Source:MGI Symbol;Acc:MGI:2158736]	3.63566e-37	1.19795e-34	2.05822
GO:0005654	nucleoplasm	ENSMUSG00000007080	Pole	polymerase (DNA directed), epsilon [Source:MGI Symbol;Acc:MGI:1196391]	3.63566e-37	1.19795e-34	2.05822
GO:0005654	nucleoplasm	ENSMUSG00000038518	Jarid2	jumonji, AT rich interactive domain 2 [Source:MGI Symbol;Acc:MGI:104813]	3.63566e-37	1.19795e-34	2.05822
GO:0005654	nucleoplasm	ENSMUSG00000045102	Poln	DNA polymerase N [Source:MGI Symbol;Acc:MGI:2675617]	3.63566e-37	1.19795e-34	2.05822
GO:0005654	nucleoplasm	ENSMUSG00000037169	Mycn	v-myc avian myelocytomatosis viral related oncogene, neuroblastoma derived [Source:MGI Symbol;Acc:MGI:97357]	3.63566e-37	1.19795e-34	2.05822
GO:0005654	nucleoplasm	ENSMUSG00000022360	Atad2	ATPase family, AAA domain containing 2 [Source:MGI Symbol;Acc:MGI:1917722]	3.63566e-37	1.19795e-34	2.05822
GO:0005654	nucleoplasm	ENSMUSG00000024393	Prrc2a	proline-rich coiled-coil 2A [Source:MGI Symbol;Acc:MGI:1915467]	3.63566e-37	1.19795e-34	2.05822
GO:0005654	nucleoplasm	ENSMUSG00000000078	Klf6	Kruppel-like factor 6 [Source:MGI Symbol;Acc:MGI:1346318]	3.63566e-37	1.19795e-34	2.05822
GO:0005654	nucleoplasm	ENSMUSG00000071054	Safb	scaffold attachment factor B [Source:MGI Symbol;Acc:MGI:2146974]	3.63566e-37	1.19795e-34	2.05822
GO:0005654	nucleoplasm	ENSMUSG00000005566	Trim28	tripartite motif-containing 28 [Source:MGI Symbol;Acc:MGI:109274]	3.63566e-37	1.19795e-34	2.05822
GO:0005654	nucleoplasm	ENSMUSG00000053769	Lysmd1	LysM, putative peptidoglycan-binding, domain containing 1 [Source:MGI Symbol;Acc:MGI:1919409]	3.63566e-37	1.19795e-34	2.05822
GO:0005654	nucleoplasm	ENSMUSG00000003847	Nfat5	nuclear factor of activated T cells 5 [Source:MGI Symbol;Acc:MGI:1859333]	3.63566e-37	1.19795e-34	2.05822
GO:0005654	nucleoplasm	ENSMUSG00000033128	Gga1	golgi associated, gamma adaptin ear containing, ARF binding protein 1 [Source:MGI Symbol;Acc:MGI:2146207]	3.63566e-37	1.19795e-34	2.05822
GO:0005654	nucleoplasm	ENSMUSG00000044709	Gemin7	gem nuclear organelle associated protein 7 [Source:MGI Symbol;Acc:MGI:1916981]	3.63566e-37	1.19795e-34	2.05822
GO:0005654	nucleoplasm	ENSMUSG00000074403	H3c13	H3 clustered histone 13 [Source:MGI Symbol;Acc:MGI:2448351]	3.63566e-37	1.19795e-34	2.05822
GO:0005654	nucleoplasm	ENSMUSG00000018379	Srsf1	serine and arginine-rich splicing factor 1 [Source:MGI Symbol;Acc:MGI:98283]	3.63566e-37	1.19795e-34	2.05822
GO:0005654	nucleoplasm	ENSMUSG00000027176	Cstf3	cleavage stimulation factor, 3' pre-RNA, subunit 3 [Source:MGI Symbol;Acc:MGI:1351825]	3.63566e-37	1.19795e-34	2.05822
GO:0005654	nucleoplasm	ENSMUSG00000016528	Mapkapk2	MAP kinase-activated protein kinase 2 [Source:MGI Symbol;Acc:MGI:109298]	3.63566e-37	1.19795e-34	2.05822
GO:0005654	nucleoplasm	ENSMUSG00000018820	Zfyve27	zinc finger, FYVE domain containing 27 [Source:MGI Symbol;Acc:MGI:1919602]	3.63566e-37	1.19795e-34	2.05822
GO:0005654	nucleoplasm	ENSMUSG00000031818	Cox4i1	cytochrome c oxidase subunit 4I1 [Source:MGI Symbol;Acc:MGI:88473]	3.63566e-37	1.19795e-34	2.05822
GO:0005654	nucleoplasm	ENSMUSG00000026761	Orc4	origin recognition complex, subunit 4 [Source:MGI Symbol;Acc:MGI:1347043]	3.63566e-37	1.19795e-34	2.05822
GO:0005654	nucleoplasm	ENSMUSG00000002870	Mcm2	minichromosome maintenance complex component 2 [Source:MGI Symbol;Acc:MGI:105380]	3.63566e-37	1.19795e-34	2.05822
GO:0005654	nucleoplasm	ENSMUSG00000026374	Tsn	translin [Source:MGI Symbol;Acc:MGI:109263]	3.63566e-37	1.19795e-34	2.05822
GO:0005654	nucleoplasm	ENSMUSG00000034160	Ogt	O-linked N-acetylglucosamine (GlcNAc) transferase (UDP-N-acetylglucosamine:polypeptide-N-acetylglucosaminyl transferase) [Source:MGI Symbol;Acc:MGI:1339639]	3.63566e-37	1.19795e-34	2.05822
GO:0005654	nucleoplasm	ENSMUSG00000007739	Cct4	chaperonin containing Tcp1, subunit 4 (delta) [Source:MGI Symbol;Acc:MGI:104689]	3.63566e-37	1.19795e-34	2.05822
GO:0005654	nucleoplasm	ENSMUSG00000040385	Ppp1ca	protein phosphatase 1 catalytic subunit alpha [Source:MGI Symbol;Acc:MGI:103016]	3.63566e-37	1.19795e-34	2.05822
GO:0005654	nucleoplasm	ENSMUSG00000071652	Ints5	integrator complex subunit 5 [Source:MGI Symbol;Acc:MGI:1923578]	3.63566e-37	1.19795e-34	2.05822
GO:0005654	nucleoplasm	ENSMUSG00000020265	Sumo3	small ubiquitin-like modifier 3 [Source:MGI Symbol;Acc:MGI:1336201]	3.63566e-37	1.19795e-34	2.05822
GO:0005654	nucleoplasm	ENSMUSG00000056537	Rlim	ring finger protein, LIM domain interacting [Source:MGI Symbol;Acc:MGI:1342291]	3.63566e-37	1.19795e-34	2.05822
GO:0005654	nucleoplasm	ENSMUSG00000026349	Ccnt2	cyclin T2 [Source:MGI Symbol;Acc:MGI:1920199]	3.63566e-37	1.19795e-34	2.05822
GO:0005654	nucleoplasm	ENSMUSG00000038909	Kat7	K(lysine) acetyltransferase 7 [Source:MGI Symbol;Acc:MGI:2182799]	3.63566e-37	1.19795e-34	2.05822
GO:0005654	nucleoplasm	ENSMUSG00000028640	Tfap2c	transcription factor AP-2, gamma [Source:MGI Symbol;Acc:MGI:106032]	3.63566e-37	1.19795e-34	2.05822
GO:0005654	nucleoplasm	ENSMUSG00000033228	Scaf11	SR-related CTD-associated factor 11 [Source:MGI Symbol;Acc:MGI:1919443]	3.63566e-37	1.19795e-34	2.05822
GO:0005654	nucleoplasm	ENSMUSG00000030884	Uqcrc2	ubiquinol cytochrome c reductase core protein 2 [Source:MGI Symbol;Acc:MGI:1914253]	3.63566e-37	1.19795e-34	2.05822
GO:0005654	nucleoplasm	ENSMUSG00000055762	Eef1d	eukaryotic translation elongation factor 1 delta (guanine nucleotide exchange protein) [Source:MGI Symbol;Acc:MGI:1913906]	3.63566e-37	1.19795e-34	2.05822
GO:0005654	nucleoplasm	ENSMUSG00000025223	Ldb1	LIM domain binding 1 [Source:MGI Symbol;Acc:MGI:894762]	3.63566e-37	1.19795e-34	2.05822
GO:0005654	nucleoplasm	ENSMUSG00000031575	Ash2l	ASH2 like histone lysine methyltransferase complex subunit [Source:MGI Symbol;Acc:MGI:1344416]	3.63566e-37	1.19795e-34	2.05822
GO:0005654	nucleoplasm	ENSMUSG00000053536	Cstf2t	cleavage stimulation factor, 3' pre-RNA subunit 2, tau [Source:MGI Symbol;Acc:MGI:1932622]	3.63566e-37	1.19795e-34	2.05822
GO:0005654	nucleoplasm	ENSMUSG00000066042	Med18	mediator complex subunit 18 [Source:MGI Symbol;Acc:MGI:1914469]	3.63566e-37	1.19795e-34	2.05822
GO:0005654	nucleoplasm	ENSMUSG00000028423	Nfx1	nuclear transcription factor, X-box binding 1 [Source:MGI Symbol;Acc:MGI:1921414]	3.63566e-37	1.19795e-34	2.05822
GO:0005654	nucleoplasm	ENSMUSG00000005609	Ctr9	CTR9 homolog, Paf1/RNA polymerase II complex component [Source:MGI Symbol;Acc:MGI:109345]	3.63566e-37	1.19795e-34	2.05822
GO:0005654	nucleoplasm	ENSMUSG00000017548	Suz12	SUZ12 polycomb repressive complex 2 subunit [Source:MGI Symbol;Acc:MGI:1261758]	3.63566e-37	1.19795e-34	2.05822
GO:0005654	nucleoplasm	ENSMUSG00000028333	Anp32b	acidic (leucine-rich) nuclear phosphoprotein 32 family, member B [Source:MGI Symbol;Acc:MGI:1914878]	3.63566e-37	1.19795e-34	2.05822
GO:0005654	nucleoplasm	ENSMUSG00000037740	Mrps26	mitochondrial ribosomal protein S26 [Source:MGI Symbol;Acc:MGI:1333830]	3.63566e-37	1.19795e-34	2.05822
GO:0005654	nucleoplasm	ENSMUSG00000027981	Rnpc3	RNA-binding region (RNP1, RRM) containing 3 [Source:MGI Symbol;Acc:MGI:1914475]	3.63566e-37	1.19795e-34	2.05822
GO:0005654	nucleoplasm	ENSMUSG00000002524	Puf60	poly-U binding splicing factor 60 [Source:MGI Symbol;Acc:MGI:1915209]	3.63566e-37	1.19795e-34	2.05822
GO:0005654	nucleoplasm	ENSMUSG00000060373	Hnrnpc	heterogeneous nuclear ribonucleoprotein C [Source:MGI Symbol;Acc:MGI:107795]	3.63566e-37	1.19795e-34	2.05822
GO:0005654	nucleoplasm	ENSMUSG00000028675	Pnrc2	proline-rich nuclear receptor coactivator 2 [Source:MGI Symbol;Acc:MGI:106512]	3.63566e-37	1.19795e-34	2.05822
GO:0005654	nucleoplasm	ENSMUSG00000058886	Deaf1	DEAF1, transcription factor [Source:MGI Symbol;Acc:MGI:1858496]	3.63566e-37	1.19795e-34	2.05822
GO:0005654	nucleoplasm	ENSMUSG00000036980	Taf6	TATA-box binding protein associated factor 6 [Source:MGI Symbol;Acc:MGI:109129]	3.63566e-37	1.19795e-34	2.05822
GO:0005654	nucleoplasm	ENSMUSG00000003435	Supt5	suppressor of Ty 5, DSIF elongation factor subunit [Source:MGI Symbol;Acc:MGI:1202400]	3.63566e-37	1.19795e-34	2.05822
GO:0005654	nucleoplasm	ENSMUSG00000029178	Klf3	Kruppel-like factor 3 (basic) [Source:MGI Symbol;Acc:MGI:1342773]	3.63566e-37	1.19795e-34	2.05822
GO:0005654	nucleoplasm	ENSMUSG00000024120	Lrpprc	leucine-rich PPR-motif containing [Source:MGI Symbol;Acc:MGI:1919666]	3.63566e-37	1.19795e-34	2.05822
GO:0005654	nucleoplasm	ENSMUSG00000003868	Ruvbl2	RuvB-like protein 2 [Source:MGI Symbol;Acc:MGI:1342299]	3.63566e-37	1.19795e-34	2.05822
GO:0005654	nucleoplasm	ENSMUSG00000036672	Cenpt	centromere protein T [Source:MGI Symbol;Acc:MGI:2443939]	3.63566e-37	1.19795e-34	2.05822
GO:0005654	nucleoplasm	ENSMUSG00000029578	Wipi2	WD repeat domain, phosphoinositide interacting 2 [Source:MGI Symbol;Acc:MGI:1923831]	3.63566e-37	1.19795e-34	2.05822
GO:0005654	nucleoplasm	ENSMUSG00000067148	Polr1c	polymerase (RNA) I polypeptide C [Source:MGI Symbol;Acc:MGI:103288]	3.63566e-37	1.19795e-34	2.05822
GO:0005654	nucleoplasm	ENSMUSG00000015120	Ube2i	ubiquitin-conjugating enzyme E2I [Source:MGI Symbol;Acc:MGI:107365]	3.63566e-37	1.19795e-34	2.05822
GO:0005654	nucleoplasm	ENSMUSG00000028426	Rad23b	RAD23 homolog B, nucleotide excision repair protein [Source:MGI Symbol;Acc:MGI:105128]	3.63566e-37	1.19795e-34	2.05822
GO:0005654	nucleoplasm	ENSMUSG00000029177	Cenpa	centromere protein A [Source:MGI Symbol;Acc:MGI:88375]	3.63566e-37	1.19795e-34	2.05822
GO:0005654	nucleoplasm	ENSMUSG00000094870	Zfp131	zinc finger protein 131 [Source:MGI Symbol;Acc:MGI:1919715]	3.63566e-37	1.19795e-34	2.05822
GO:0005654	nucleoplasm	ENSMUSG00000092558	Med20	mediator complex subunit 20 [Source:MGI Symbol;Acc:MGI:1929648]	3.63566e-37	1.19795e-34	2.05822
GO:0005654	nucleoplasm	ENSMUSG00000114456	H2bc9	H2B clustered histone 9 [Source:MGI Symbol;Acc:MGI:2448387]	3.63566e-37	1.19795e-34	2.05822
GO:0005654	nucleoplasm	ENSMUSG00000058006	Mdn1	midasin AAA ATPase 1 [Source:MGI Symbol;Acc:MGI:1926159]	3.63566e-37	1.19795e-34	2.05822
GO:0005654	nucleoplasm	ENSMUSG00000032715	Trib3	tribbles pseudokinase 3 [Source:MGI Symbol;Acc:MGI:1345675]	3.63566e-37	1.19795e-34	2.05822
GO:0005654	nucleoplasm	ENSMUSG00000075610	Tmem92	transmembrane protein 92 [Source:MGI Symbol;Acc:MGI:3034723]	3.63566e-37	1.19795e-34	2.05822
GO:0005654	nucleoplasm	ENSMUSG00000037857	Nufip2	nuclear fragile X mental retardation protein interacting protein 2 [Source:MGI Symbol;Acc:MGI:1915814]	3.63566e-37	1.19795e-34	2.05822
GO:0005654	nucleoplasm	ENSMUSG00000078941	Ak6	adenylate kinase 6 [Source:MGI Symbol;Acc:MGI:5510732]	3.63566e-37	1.19795e-34	2.05822
GO:0005654	nucleoplasm	ENSMUSG00000028693	Nasp	nuclear autoantigenic sperm protein (histone-binding) [Source:MGI Symbol;Acc:MGI:1355328]	3.63566e-37	1.19795e-34	2.05822
GO:0005654	nucleoplasm	ENSMUSG00000053411	Cbx7	chromobox 7 [Source:MGI Symbol;Acc:MGI:1196439]	3.63566e-37	1.19795e-34	2.05822
GO:0005654	nucleoplasm	ENSMUSG00000026554	Dcaf8	DDB1 and CUL4 associated factor 8 [Source:MGI Symbol;Acc:MGI:91860]	3.63566e-37	1.19795e-34	2.05822
GO:0005654	nucleoplasm	ENSMUSG00000028882	Ppp1r8	protein phosphatase 1, regulatory subunit 8 [Source:MGI Symbol;Acc:MGI:2140494]	3.63566e-37	1.19795e-34	2.05822
GO:0005654	nucleoplasm	ENSMUSG00000031167	Rbm3	RNA binding motif (RNP1, RRM) protein 3 [Source:MGI Symbol;Acc:MGI:1099460]	3.63566e-37	1.19795e-34	2.05822
GO:0005654	nucleoplasm	ENSMUSG00000063884	Ptcd3	pentatricopeptide repeat domain 3 [Source:MGI Symbol;Acc:MGI:1917206]	3.63566e-37	1.19795e-34	2.05822
GO:0005654	nucleoplasm	ENSMUSG00000005698	Ctcf	CCCTC-binding factor [Source:MGI Symbol;Acc:MGI:109447]	3.63566e-37	1.19795e-34	2.05822
GO:0005654	nucleoplasm	ENSMUSG00000017861	Mybl2	myeloblastosis oncogene-like 2 [Source:MGI Symbol;Acc:MGI:101785]	3.63566e-37	1.19795e-34	2.05822
GO:0005654	nucleoplasm	ENSMUSG00000020914	Top2a	topoisomerase (DNA) II alpha [Source:MGI Symbol;Acc:MGI:98790]	3.63566e-37	1.19795e-34	2.05822
GO:0005654	nucleoplasm	ENSMUSG00000018537	Pcgf2	polycomb group ring finger 2 [Source:MGI Symbol;Acc:MGI:99161]	3.63566e-37	1.19795e-34	2.05822
GO:0005654	nucleoplasm	ENSMUSG00000024740	Ddb1	damage specific DNA binding protein 1 [Source:MGI Symbol;Acc:MGI:1202384]	3.63566e-37	1.19795e-34	2.05822
GO:0005654	nucleoplasm	ENSMUSG00000007880	Arid1a	AT rich interactive domain 1A (SWI-like) [Source:MGI Symbol;Acc:MGI:1935147]	3.63566e-37	1.19795e-34	2.05822
GO:0005654	nucleoplasm	ENSMUSG00000027620	Rbm39	RNA binding motif protein 39 [Source:MGI Symbol;Acc:MGI:2157953]	3.63566e-37	1.19795e-34	2.05822
GO:0005654	nucleoplasm	ENSMUSG00000029427	Zcchc8	zinc finger, CCHC domain containing 8 [Source:MGI Symbol;Acc:MGI:1917900]	3.63566e-37	1.19795e-34	2.05822
GO:0005654	nucleoplasm	ENSMUSG00000047888	Tnrc6b	trinucleotide repeat containing 6b [Source:MGI Symbol;Acc:MGI:2443730]	3.63566e-37	1.19795e-34	2.05822
GO:0005654	nucleoplasm	ENSMUSG00000004980	Hnrnpa2b1	heterogeneous nuclear ribonucleoprotein A2/B1 [Source:MGI Symbol;Acc:MGI:104819]	3.63566e-37	1.19795e-34	2.05822
GO:0005654	nucleoplasm	ENSMUSG00000027405	Nop56	NOP56 ribonucleoprotein [Source:MGI Symbol;Acc:MGI:1914384]	3.63566e-37	1.19795e-34	2.05822
GO:0005654	nucleoplasm	ENSMUSG00000071415	Rpl23	ribosomal protein L23 [Source:MGI Symbol;Acc:MGI:1929455]	3.63566e-37	1.19795e-34	2.05822
GO:0005654	nucleoplasm	ENSMUSG00000031422	Morf4l2	mortality factor 4 like 2 [Source:MGI Symbol;Acc:MGI:1927167]	3.63566e-37	1.19795e-34	2.05822
GO:0005654	nucleoplasm	ENSMUSG00000026276	Septin2	septin 2 [Source:MGI Symbol;Acc:MGI:97298]	3.63566e-37	1.19795e-34	2.05822
GO:0005654	nucleoplasm	ENSMUSG00000005370	Msh6	mutS homolog 6 [Source:MGI Symbol;Acc:MGI:1343961]	3.63566e-37	1.19795e-34	2.05822
GO:0005654	nucleoplasm	ENSMUSG00000003444	Med29	mediator complex subunit 29 [Source:MGI Symbol;Acc:MGI:1914474]	3.63566e-37	1.19795e-34	2.05822
GO:0005654	nucleoplasm	ENSMUSG00000026238	Ptma	prothymosin alpha [Source:MGI Symbol;Acc:MGI:97803]	3.63566e-37	1.19795e-34	2.05822
GO:0005654	nucleoplasm	ENSMUSG00000038708	Golga4	golgi autoantigen, golgin subfamily a, 4 [Source:MGI Symbol;Acc:MGI:1859646]	3.63566e-37	1.19795e-34	2.05822
GO:0005654	nucleoplasm	ENSMUSG00000024045	Akap8	A kinase (PRKA) anchor protein 8 [Source:MGI Symbol;Acc:MGI:1928488]	3.63566e-37	1.19795e-34	2.05822
GO:0005654	nucleoplasm	ENSMUSG00000046434	Hnrnpa1	heterogeneous nuclear ribonucleoprotein A1 [Source:MGI Symbol;Acc:MGI:104820]	3.63566e-37	1.19795e-34	2.05822
GO:0005654	nucleoplasm	ENSMUSG00000039630	Hnrnpu	heterogeneous nuclear ribonucleoprotein U [Source:MGI Symbol;Acc:MGI:1858195]	3.63566e-37	1.19795e-34	2.05822
GO:0005654	nucleoplasm	ENSMUSG00000012396	Nanog	Nanog homeobox [Source:MGI Symbol;Acc:MGI:1919200]	3.63566e-37	1.19795e-34	2.05822
GO:0005654	nucleoplasm	ENSMUSG00000029004	Kmt2e	lysine (K)-specific methyltransferase 2E [Source:MGI Symbol;Acc:MGI:1924825]	3.63566e-37	1.19795e-34	2.05822
GO:0005654	nucleoplasm	ENSMUSG00000024949	Sf1	splicing factor 1 [Source:MGI Symbol;Acc:MGI:1095403]	3.63566e-37	1.19795e-34	2.05822
GO:0005654	nucleoplasm	ENSMUSG00000031917	Nip7	NIP7, nucleolar pre-rRNA processing protein [Source:MGI Symbol;Acc:MGI:1913414]	3.63566e-37	1.19795e-34	2.05822
GO:0005654	nucleoplasm	ENSMUSG00000027573	Gid8	GID complex subunit 8 [Source:MGI Symbol;Acc:MGI:1923675]	3.63566e-37	1.19795e-34	2.05822
GO:0005654	nucleoplasm	ENSMUSG00000025413	Ttc4	tetratricopeptide repeat domain 4 [Source:MGI Symbol;Acc:MGI:1919604]	3.63566e-37	1.19795e-34	2.05822
GO:0005654	nucleoplasm	ENSMUSG00000028676	Srsf10	serine and arginine-rich splicing factor 10 [Source:MGI Symbol;Acc:MGI:1333805]	3.63566e-37	1.19795e-34	2.05822
GO:0005654	nucleoplasm	ENSMUSG00000028884	Rpa2	replication protein A2 [Source:MGI Symbol;Acc:MGI:1339939]	3.63566e-37	1.19795e-34	2.05822
GO:0005654	nucleoplasm	ENSMUSG00000029267	Mtf2	metal response element binding transcription factor 2 [Source:MGI Symbol;Acc:MGI:105050]	3.63566e-37	1.19795e-34	2.05822
GO:0005654	nucleoplasm	ENSMUSG00000058558	Rpl5	ribosomal protein L5 [Source:MGI Symbol;Acc:MGI:102854]	3.63566e-37	1.19795e-34	2.05822
GO:0005654	nucleoplasm	ENSMUSG00000042404	Dennd4b	DENN/MADD domain containing 4B [Source:MGI Symbol;Acc:MGI:2446201]	3.63566e-37	1.19795e-34	2.05822
GO:0005654	nucleoplasm	ENSMUSG00000054717	Hmgb2	high mobility group box 2 [Source:MGI Symbol;Acc:MGI:96157]	3.63566e-37	1.19795e-34	2.05822
GO:0005654	nucleoplasm	ENSMUSG00000028126	Pip5k1a	phosphatidylinositol-4-phosphate 5-kinase, type 1 alpha [Source:MGI Symbol;Acc:MGI:107929]	3.63566e-37	1.19795e-34	2.05822
GO:0005654	nucleoplasm	ENSMUSG00000038612	Mcl1	myeloid cell leukemia sequence 1 [Source:MGI Symbol;Acc:MGI:101769]	3.63566e-37	1.19795e-34	2.05822
GO:0005654	nucleoplasm	ENSMUSG00000028587	Orc1	origin recognition complex, subunit 1 [Source:MGI Symbol;Acc:MGI:1328337]	3.63566e-37	1.19795e-34	2.05822
GO:0005654	nucleoplasm	ENSMUSG00000021377	Dek	DEK oncogene (DNA binding) [Source:MGI Symbol;Acc:MGI:1926209]	3.63566e-37	1.19795e-34	2.05822
GO:0005654	nucleoplasm	ENSMUSG00000000787	Ddx3x	DEAD/H (Asp-Glu-Ala-Asp/His) box polypeptide 3, X-linked [Source:MGI Symbol;Acc:MGI:103064]	3.63566e-37	1.19795e-34	2.05822
GO:0005654	nucleoplasm	ENSMUSG00000021134	Srsf5	serine and arginine-rich splicing factor 5 [Source:MGI Symbol;Acc:MGI:98287]	3.63566e-37	1.19795e-34	2.05822
GO:0005654	nucleoplasm	ENSMUSG00000057113	Npm1	nucleophosmin 1 [Source:MGI Symbol;Acc:MGI:106184]	3.63566e-37	1.19795e-34	2.05822
GO:0005654	nucleoplasm	ENSMUSG00000031826	Usp10	ubiquitin specific peptidase 10 [Source:MGI Symbol;Acc:MGI:894652]	3.63566e-37	1.19795e-34	2.05822
GO:0005654	nucleoplasm	ENSMUSG00000005981	Trap1	TNF receptor-associated protein 1 [Source:MGI Symbol;Acc:MGI:1915265]	3.63566e-37	1.19795e-34	2.05822
GO:0005654	nucleoplasm	ENSMUSG00000025337	Sbds	SBDS ribosome maturation factor [Source:MGI Symbol;Acc:MGI:1913961]	3.63566e-37	1.19795e-34	2.05822
GO:0005654	nucleoplasm	ENSMUSG00000025332	Kdm5c	lysine (K)-specific demethylase 5C [Source:MGI Symbol;Acc:MGI:99781]	3.63566e-37	1.19795e-34	2.05822
GO:0005654	nucleoplasm	ENSMUSG00000028312	Smc2	structural maintenance of chromosomes 2 [Source:MGI Symbol;Acc:MGI:106067]	3.63566e-37	1.19795e-34	2.05822
GO:0005654	nucleoplasm	ENSMUSG00000001228	Uhrf1	ubiquitin-like, containing PHD and RING finger domains, 1 [Source:MGI Symbol;Acc:MGI:1338889]	3.63566e-37	1.19795e-34	2.05822
GO:0005654	nucleoplasm	ENSMUSG00000022812	Gsk3b	glycogen synthase kinase 3 beta [Source:MGI Symbol;Acc:MGI:1861437]	3.63566e-37	1.19795e-34	2.05822
GO:0005654	nucleoplasm	ENSMUSG00000059552	Trp53	transformation related protein 53 [Source:MGI Symbol;Acc:MGI:98834]	3.63566e-37	1.19795e-34	2.05822
GO:0005654	nucleoplasm	ENSMUSG00000039041	Adrm1	adhesion regulating molecule 1 [Source:MGI Symbol;Acc:MGI:1929289]	3.63566e-37	1.19795e-34	2.05822
GO:0005654	nucleoplasm	ENSMUSG00000024406	Pou5f1	POU domain, class 5, transcription factor 1 [Source:MGI Symbol;Acc:MGI:101893]	3.63566e-37	1.19795e-34	2.05822
GO:0005654	nucleoplasm	ENSMUSG00000034560	Washc4	WASH complex subunit 4 [Source:MGI Symbol;Acc:MGI:2441787]	3.63566e-37	1.19795e-34	2.05822
GO:0005654	nucleoplasm	ENSMUSG00000053754	Chd8	chromodomain helicase DNA binding protein 8 [Source:MGI Symbol;Acc:MGI:1915022]	3.63566e-37	1.19795e-34	2.05822
GO:0005654	nucleoplasm	ENSMUSG00000020534	Shmt1	serine hydroxymethyltransferase 1 (soluble) [Source:MGI Symbol;Acc:MGI:98299]	3.63566e-37	1.19795e-34	2.05822
GO:0005654	nucleoplasm	ENSMUSG00000040536	Necab1	N-terminal EF-hand calcium binding protein 1 [Source:MGI Symbol;Acc:MGI:1916602]	3.63566e-37	1.19795e-34	2.05822
GO:0005654	nucleoplasm	ENSMUSG00000005198	Polr2a	polymerase (RNA) II (DNA directed) polypeptide A [Source:MGI Symbol;Acc:MGI:98086]	3.63566e-37	1.19795e-34	2.05822
GO:0005654	nucleoplasm	ENSMUSG00000025159	Mms19	MMS19 cytosolic iron-sulfur assembly component [Source:MGI Symbol;Acc:MGI:1919449]	3.63566e-37	1.19795e-34	2.05822
GO:0005654	nucleoplasm	ENSMUSG00000041133	Smc1a	structural maintenance of chromosomes 1A [Source:MGI Symbol;Acc:MGI:1344345]	3.63566e-37	1.19795e-34	2.05822
GO:0005654	nucleoplasm	ENSMUSG00000024327	Slc39a7	solute carrier family 39 (zinc transporter), member 7 [Source:MGI Symbol;Acc:MGI:95909]	3.63566e-37	1.19795e-34	2.05822
GO:0005654	nucleoplasm	ENSMUSG00000011306	Sugp1	SURP and G patch domain containing 1 [Source:MGI Symbol;Acc:MGI:1917866]	3.63566e-37	1.19795e-34	2.05822
GO:0005654	nucleoplasm	ENSMUSG00000060098	Prmt7	protein arginine N-methyltransferase 7 [Source:MGI Symbol;Acc:MGI:2384879]	3.63566e-37	1.19795e-34	2.05822
GO:0005654	nucleoplasm	ENSMUSG00000020680	Taf15	TATA-box binding protein associated factor 15 [Source:MGI Symbol;Acc:MGI:1917689]	3.63566e-37	1.19795e-34	2.05822
GO:0005654	nucleoplasm	ENSMUSG00000066861	Oas1g	2'-5' oligoadenylate synthetase 1G [Source:MGI Symbol;Acc:MGI:97429]	3.63566e-37	1.19795e-34	2.05822
GO:0005654	nucleoplasm	ENSMUSG00000020156	Pwwp3a	PWWP domain containing 3A, DNA repair factor [Source:MGI Symbol;Acc:MGI:1915364]	3.63566e-37	1.19795e-34	2.05822
GO:0005654	nucleoplasm	ENSMUSG00000036792	Mbd5	methyl-CpG binding domain protein 5 [Source:MGI Symbol;Acc:MGI:2138934]	3.63566e-37	1.19795e-34	2.05822
GO:0005654	nucleoplasm	ENSMUSG00000060981	H4c8	H4 clustered histone 8 [Source:MGI Symbol;Acc:MGI:2448427]	3.63566e-37	1.19795e-34	2.05822
GO:0005654	nucleoplasm	ENSMUSG00000061479	Snrpa	small nuclear ribonucleoprotein polypeptide A [Source:MGI Symbol;Acc:MGI:1855690]	3.63566e-37	1.19795e-34	2.05822
GO:0005654	nucleoplasm	ENSMUSG00000028800	Hdac1	histone deacetylase 1 [Source:MGI Symbol;Acc:MGI:108086]	3.63566e-37	1.19795e-34	2.05822
GO:0005654	nucleoplasm	ENSMUSG00000040952	Rps19	ribosomal protein S19 [Source:MGI Symbol;Acc:MGI:1333780]	3.63566e-37	1.19795e-34	2.05822
GO:0005840	ribosome	ENSMUSG00000074129	Rpl13a	ribosomal protein L13A [Source:MGI Symbol;Acc:MGI:1351455]	1.11695e-29	2.45356e-27	6.05913
GO:0005840	ribosome	ENSMUSG00000047675	Rps8	ribosomal protein S8 [Source:MGI Symbol;Acc:MGI:98166]	1.11695e-29	2.45356e-27	6.05913
GO:0005840	ribosome	ENSMUSG00000030744	Rps3	ribosomal protein S3 [Source:MGI Symbol;Acc:MGI:1350917]	1.11695e-29	2.45356e-27	6.05913
GO:0005840	ribosome	ENSMUSG00000025794	Rpl14	ribosomal protein L14 [Source:MGI Symbol;Acc:MGI:1914365]	1.11695e-29	2.45356e-27	6.05913
GO:0005840	ribosome	ENSMUSG00000073702	Rpl31	ribosomal protein L31 [Source:MGI Symbol;Acc:MGI:2149632]	1.11695e-29	2.45356e-27	6.05913
GO:0005840	ribosome	ENSMUSG00000046364	Rpl27a	ribosomal protein L27A [Source:MGI Symbol;Acc:MGI:1347076]	1.11695e-29	2.45356e-27	6.05913
GO:0005840	ribosome	ENSMUSG00000028936	Rpl22	ribosomal protein L22 [Source:MGI Symbol;Acc:MGI:99262]	1.11695e-29	2.45356e-27	6.05913
GO:0005840	ribosome	ENSMUSG00000029614	Rpl6	ribosomal protein L6 [Source:MGI Symbol;Acc:MGI:108057]	1.11695e-29	2.45356e-27	6.05913
GO:0005840	ribosome	ENSMUSG00000043716	Rpl7	ribosomal protein L7 [Source:MGI Symbol;Acc:MGI:98073]	1.11695e-29	2.45356e-27	6.05913
GO:0005840	ribosome	ENSMUSG00000060636	Rpl35a	ribosomal protein L35A [Source:MGI Symbol;Acc:MGI:1928894]	1.11695e-29	2.45356e-27	6.05913
GO:0005840	ribosome	ENSMUSG00000038900	Rpl12	ribosomal protein L12 [Source:MGI Symbol;Acc:MGI:98002]	1.11695e-29	2.45356e-27	6.05913
GO:0005840	ribosome	ENSMUSG00000025508	Rplp2	ribosomal protein, large P2 [Source:MGI Symbol;Acc:MGI:1914436]	1.11695e-29	2.45356e-27	6.05913
GO:0005840	ribosome	ENSMUSG00000038274	Fau	Finkel-Biskis-Reilly murine sarcoma virus (FBR-MuSV) ubiquitously expressed (fox derived) [Source:MGI Symbol;Acc:MGI:102547]	1.11695e-29	2.45356e-27	6.05913
GO:0005840	ribosome	ENSMUSG00000063888	Rpl7l1	ribosomal protein L7-like 1 [Source:MGI Symbol;Acc:MGI:1913479]	1.11695e-29	2.45356e-27	6.05913
GO:0005840	ribosome	ENSMUSG00000048758	Rpl29	ribosomal protein L29 [Source:MGI Symbol;Acc:MGI:99687]	1.11695e-29	2.45356e-27	6.05913
GO:0005840	ribosome	ENSMUSG00000090862	Rps13	ribosomal protein S13 [Source:MGI Symbol;Acc:MGI:1915302]	1.11695e-29	2.45356e-27	6.05913
GO:0005840	ribosome	ENSMUSG00000046330	Rpl37a	ribosomal protein L37a [Source:MGI Symbol;Acc:MGI:98068]	1.11695e-29	2.45356e-27	6.05913
GO:0005840	ribosome	ENSMUSG00000060036	Rpl3	ribosomal protein L3 [Source:MGI Symbol;Acc:MGI:1351605]	1.11695e-29	2.45356e-27	6.05913
GO:0005840	ribosome	ENSMUSG00000006333	Rps9	ribosomal protein S9 [Source:MGI Symbol;Acc:MGI:1924096]	1.11695e-29	2.45356e-27	6.05913
GO:0005840	ribosome	ENSMUSG00000045128	Rpl18a	ribosomal protein L18A [Source:MGI Symbol;Acc:MGI:1924058]	1.11695e-29	2.45356e-27	6.05913
GO:0005840	ribosome	ENSMUSG00000062997	Rpl35	ribosomal protein L35 [Source:MGI Symbol;Acc:MGI:1913739]	1.11695e-29	2.45356e-27	6.05913
GO:0005840	ribosome	ENSMUSG00000012405	Rpl15	ribosomal protein L15 [Source:MGI Symbol;Acc:MGI:1913730]	1.11695e-29	2.45356e-27	6.05913
GO:0005840	ribosome	ENSMUSG00000024902	Mrpl11	mitochondrial ribosomal protein L11 [Source:MGI Symbol;Acc:MGI:2137215]	1.11695e-29	2.45356e-27	6.05913
GO:0005840	ribosome	ENSMUSG00000098274	Rpl24	ribosomal protein L24 [Source:MGI Symbol;Acc:MGI:1915443]	1.11695e-29	2.45356e-27	6.05913
GO:0005840	ribosome	ENSMUSG00000024436	Mrps18b	mitochondrial ribosomal protein S18B [Source:MGI Symbol;Acc:MGI:1914223]	1.11695e-29	2.45356e-27	6.05913
GO:0005840	ribosome	ENSMUSG00000003429	Rps11	ribosomal protein S11 [Source:MGI Symbol;Acc:MGI:1351329]	1.11695e-29	2.45356e-27	6.05913
GO:0005840	ribosome	ENSMUSG00000020460	Rps27a	ribosomal protein S27A [Source:MGI Symbol;Acc:MGI:1925544]	1.11695e-29	2.45356e-27	6.05913
GO:0005840	ribosome	ENSMUSG00000061477	Rps7	ribosomal protein S7 [Source:MGI Symbol;Acc:MGI:1333818]	1.11695e-29	2.45356e-27	6.05913
GO:0005840	ribosome	ENSMUSG00000031320	Rps4x	ribosomal protein S4, X-linked [Source:MGI Symbol;Acc:MGI:98158]	1.11695e-29	2.45356e-27	6.05913
GO:0005840	ribosome	ENSMUSG00000045948	Mrps12	mitochondrial ribosomal protein S12 [Source:MGI Symbol;Acc:MGI:1346333]	1.11695e-29	2.45356e-27	6.05913
GO:0005840	ribosome	ENSMUSG00000032399	Rpl4	ribosomal protein L4 [Source:MGI Symbol;Acc:MGI:1915141]	1.11695e-29	2.45356e-27	6.05913
GO:0005840	ribosome	ENSMUSG00000030432	Rpl28	ribosomal protein L28 [Source:MGI Symbol;Acc:MGI:101839]	1.11695e-29	2.45356e-27	6.05913
GO:0005840	ribosome	ENSMUSG00000093674	Rpl41	ribosomal protein L41 [Source:MGI Symbol;Acc:MGI:1915195]	1.11695e-29	2.45356e-27	6.05913
GO:0005840	ribosome	ENSMUSG00000041841	Rpl37	ribosomal protein L37 [Source:MGI Symbol;Acc:MGI:1914531]	1.11695e-29	2.45356e-27	6.05913
GO:0005840	ribosome	ENSMUSG00000049517	Rps23	ribosomal protein S23 [Source:MGI Symbol;Acc:MGI:1913725]	1.11695e-29	2.45356e-27	6.05913
GO:0005840	ribosome	ENSMUSG00000025290	Rps24	ribosomal protein S24 [Source:MGI Symbol;Acc:MGI:98147]	1.11695e-29	2.45356e-27	6.05913
GO:0005840	ribosome	ENSMUSG00000008668	Rps18	ribosomal protein S18 [Source:MGI Symbol;Acc:MGI:98146]	1.11695e-29	2.45356e-27	6.05913
GO:0005840	ribosome	ENSMUSG00000037740	Mrps26	mitochondrial ribosomal protein S26 [Source:MGI Symbol;Acc:MGI:1333830]	1.11695e-29	2.45356e-27	6.05913
GO:0005840	ribosome	ENSMUSG00000007892	Rplp1	ribosomal protein, large, P1 [Source:MGI Symbol;Acc:MGI:1927099]	1.11695e-29	2.45356e-27	6.05913
GO:0005840	ribosome	ENSMUSG00000047215	Rpl9	ribosomal protein L9 [Source:MGI Symbol;Acc:MGI:1298373]	1.11695e-29	2.45356e-27	6.05913
GO:0005840	ribosome	ENSMUSG00000025362	Rps26	ribosomal protein S26 [Source:MGI Symbol;Acc:MGI:1351628]	1.11695e-29	2.45356e-27	6.05913
GO:0005840	ribosome	ENSMUSG00000034729	Mrps10	mitochondrial ribosomal protein S10 [Source:MGI Symbol;Acc:MGI:1928139]	1.11695e-29	2.45356e-27	6.05913
GO:0005840	ribosome	ENSMUSG00000009927	Rps25	ribosomal protein S25 [Source:MGI Symbol;Acc:MGI:1922867]	1.11695e-29	2.45356e-27	6.05913
GO:0005840	ribosome	ENSMUSG00000003970	Rpl8	ribosomal protein L8 [Source:MGI Symbol;Acc:MGI:1350927]	1.11695e-29	2.45356e-27	6.05913
GO:0005840	ribosome	ENSMUSG00000063884	Ptcd3	pentatricopeptide repeat domain 3 [Source:MGI Symbol;Acc:MGI:1917206]	1.11695e-29	2.45356e-27	6.05913
GO:0005840	ribosome	ENSMUSG00000071415	Rpl23	ribosomal protein L23 [Source:MGI Symbol;Acc:MGI:1929455]	1.11695e-29	2.45356e-27	6.05913
GO:0005840	ribosome	ENSMUSG00000057863	Rpl36	ribosomal protein L36 [Source:MGI Symbol;Acc:MGI:1860603]	1.11695e-29	2.45356e-27	6.05913
GO:0005840	ribosome	ENSMUSG00000067274	Rplp0	ribosomal protein, large, P0 [Source:MGI Symbol;Acc:MGI:1927636]	1.11695e-29	2.45356e-27	6.05913
GO:0005840	ribosome	ENSMUSG00000027374	Mrps5	mitochondrial ribosomal protein S5 [Source:MGI Symbol;Acc:MGI:1924971]	1.11695e-29	2.45356e-27	6.05913
GO:0005840	ribosome	ENSMUSG00000058558	Rpl5	ribosomal protein L5 [Source:MGI Symbol;Acc:MGI:102854]	1.11695e-29	2.45356e-27	6.05913
GO:0005840	ribosome	ENSMUSG00000063316	Rpl27	ribosomal protein L27 [Source:MGI Symbol;Acc:MGI:98036]	1.11695e-29	2.45356e-27	6.05913
GO:0005840	ribosome	ENSMUSG00000031533	Mrps31	mitochondrial ribosomal protein S31 [Source:MGI Symbol;Acc:MGI:1913153]	1.11695e-29	2.45356e-27	6.05913
GO:0005840	ribosome	ENSMUSG00000033751	Gadd45gip1	growth arrest and DNA-damage-inducible, gamma interacting protein 1 [Source:MGI Symbol;Acc:MGI:1914947]	1.11695e-29	2.45356e-27	6.05913
GO:0005840	ribosome	ENSMUSG00000090733	Rps27	ribosomal protein S27 [Source:MGI Symbol;Acc:MGI:1888676]	1.11695e-29	2.45356e-27	6.05913
GO:0005840	ribosome	ENSMUSG00000062647	Rpl7a	ribosomal protein L7A [Source:MGI Symbol;Acc:MGI:1353472]	1.11695e-29	2.45356e-27	6.05913
GO:0005840	ribosome	ENSMUSG00000058600	Rpl30	ribosomal protein L30 [Source:MGI Symbol;Acc:MGI:98037]	1.11695e-29	2.45356e-27	6.05913
GO:0005840	ribosome	ENSMUSG00000028081	Rps3a1	ribosomal protein S3A1 [Source:MGI Symbol;Acc:MGI:1202063]	1.11695e-29	2.45356e-27	6.05913
GO:0005840	ribosome	ENSMUSG00000040952	Rps19	ribosomal protein S19 [Source:MGI Symbol;Acc:MGI:1333780]	1.11695e-29	2.45356e-27	6.05913
GO:0005737	cytoplasm	ENSMUSG00000058587	Tmod3	tropomodulin 3 [Source:MGI Symbol;Acc:MGI:1355315]	2.82274e-26	4.65046e-24	1.50447
GO:0005737	cytoplasm	ENSMUSG00000058440	Nrf1	nuclear respiratory factor 1 [Source:MGI Symbol;Acc:MGI:1332235]	2.82274e-26	4.65046e-24	1.50447
GO:0005737	cytoplasm	ENSMUSG00000018362	Kpna2	karyopherin (importin) alpha 2 [Source:MGI Symbol;Acc:MGI:103561]	2.82274e-26	4.65046e-24	1.50447
GO:0005737	cytoplasm	ENSMUSG00000030662	Ipo5	importin 5 [Source:MGI Symbol;Acc:MGI:1917822]	2.82274e-26	4.65046e-24	1.50447
GO:0005737	cytoplasm	ENSMUSG00000024142	Mlst8	MTOR associated protein, LST8 homolog (S. cerevisiae) [Source:MGI Symbol;Acc:MGI:1929514]	2.82274e-26	4.65046e-24	1.50447
GO:0005737	cytoplasm	ENSMUSG00000041431	Ccnb1	cyclin B1 [Source:MGI Symbol;Acc:MGI:88302]	2.82274e-26	4.65046e-24	1.50447
GO:0005737	cytoplasm	ENSMUSG00000027463	Slc52a3	solute carrier protein family 52, member 3 [Source:MGI Symbol;Acc:MGI:1916948]	2.82274e-26	4.65046e-24	1.50447
GO:0005737	cytoplasm	ENSMUSG00000021910	Nisch	nischarin [Source:MGI Symbol;Acc:MGI:1928323]	2.82274e-26	4.65046e-24	1.50447
GO:0005737	cytoplasm	ENSMUSG00000063524	Eno1	enolase 1, alpha non-neuron [Source:MGI Symbol;Acc:MGI:95393]	2.82274e-26	4.65046e-24	1.50447
GO:0005737	cytoplasm	ENSMUSG00000021149	Gtpbp4	GTP binding protein 4 [Source:MGI Symbol;Acc:MGI:1916487]	2.82274e-26	4.65046e-24	1.50447
GO:0005737	cytoplasm	ENSMUSG00000021266	Wars	tryptophanyl-tRNA synthetase [Source:MGI Symbol;Acc:MGI:104630]	2.82274e-26	4.65046e-24	1.50447
GO:0005737	cytoplasm	ENSMUSG00000042814	Mcts2	malignant T cell amplified sequence 2 [Source:MGI Symbol;Acc:MGI:1913655]	2.82274e-26	4.65046e-24	1.50447
GO:0005737	cytoplasm	ENSMUSG00000034681	Rnps1	RNA binding protein with serine rich domain 1 [Source:MGI Symbol;Acc:MGI:97960]	2.82274e-26	4.65046e-24	1.50447
GO:0005737	cytoplasm	ENSMUSG00000024136	Dnase1l2	deoxyribonuclease 1-like 2 [Source:MGI Symbol;Acc:MGI:1913955]	2.82274e-26	4.65046e-24	1.50447
GO:0005737	cytoplasm	ENSMUSG00000031783	Polr2c	polymerase (RNA) II (DNA directed) polypeptide C [Source:MGI Symbol;Acc:MGI:109299]	2.82274e-26	4.65046e-24	1.50447
GO:0005737	cytoplasm	ENSMUSG00000046079	Lrrc8d	leucine rich repeat containing 8D [Source:MGI Symbol;Acc:MGI:1922368]	2.82274e-26	4.65046e-24	1.50447
GO:0005737	cytoplasm	ENSMUSG00000060261	Gtf2i	general transcription factor II I [Source:MGI Symbol;Acc:MGI:1202722]	2.82274e-26	4.65046e-24	1.50447
GO:0005737	cytoplasm	ENSMUSG00000051391	Ywhag	tyrosine 3-monooxygenase/tryptophan 5-monooxygenase activation protein, gamma polypeptide [Source:MGI Symbol;Acc:MGI:108109]	2.82274e-26	4.65046e-24	1.50447
GO:0005737	cytoplasm	ENSMUSG00000047675	Rps8	ribosomal protein S8 [Source:MGI Symbol;Acc:MGI:98166]	2.82274e-26	4.65046e-24	1.50447
GO:0005737	cytoplasm	ENSMUSG00000031229	Atrx	ATRX, chromatin remodeler [Source:MGI Symbol;Acc:MGI:103067]	2.82274e-26	4.65046e-24	1.50447
GO:0005737	cytoplasm	ENSMUSG00000024360	Etf1	eukaryotic translation termination factor 1 [Source:MGI Symbol;Acc:MGI:2385071]	2.82274e-26	4.65046e-24	1.50447
GO:0005737	cytoplasm	ENSMUSG00000032803	Cdv3	carnitine deficiency-associated gene expressed in ventricle 3 [Source:MGI Symbol;Acc:MGI:2448759]	2.82274e-26	4.65046e-24	1.50447
GO:0005737	cytoplasm	ENSMUSG00000049044	Rapgef4	Rap guanine nucleotide exchange factor (GEF) 4 [Source:MGI Symbol;Acc:MGI:1917723]	2.82274e-26	4.65046e-24	1.50447
GO:0005737	cytoplasm	ENSMUSG00000030744	Rps3	ribosomal protein S3 [Source:MGI Symbol;Acc:MGI:1350917]	2.82274e-26	4.65046e-24	1.50447
GO:0005737	cytoplasm	ENSMUSG00000017119	Nbr1	NBR1, autophagy cargo receptor [Source:MGI Symbol;Acc:MGI:108498]	2.82274e-26	4.65046e-24	1.50447
GO:0005737	cytoplasm	ENSMUSG00000066551	Hmgb1	high mobility group box 1 [Source:MGI Symbol;Acc:MGI:96113]	2.82274e-26	4.65046e-24	1.50447
GO:0005737	cytoplasm	ENSMUSG00000021022	Ppp2r3c	protein phosphatase 2, regulatory subunit B'', gamma [Source:MGI Symbol;Acc:MGI:1930009]	2.82274e-26	4.65046e-24	1.50447
GO:0005737	cytoplasm	ENSMUSG00000027533	Fabp5	fatty acid binding protein 5, epidermal [Source:MGI Symbol;Acc:MGI:101790]	2.82274e-26	4.65046e-24	1.50447
GO:0005737	cytoplasm	ENSMUSG00000028936	Rpl22	ribosomal protein L22 [Source:MGI Symbol;Acc:MGI:99262]	2.82274e-26	4.65046e-24	1.50447
GO:0005737	cytoplasm	ENSMUSG00000017837	Nkiras2	NFKB inhibitor interacting Ras-like protein 2 [Source:MGI Symbol;Acc:MGI:1919216]	2.82274e-26	4.65046e-24	1.50447
GO:0005737	cytoplasm	ENSMUSG00000066036	Ubr4	ubiquitin protein ligase E3 component n-recognin 4 [Source:MGI Symbol;Acc:MGI:1916366]	2.82274e-26	4.65046e-24	1.50447
GO:0005737	cytoplasm	ENSMUSG00000025407	Gli1	GLI-Kruppel family member GLI1 [Source:MGI Symbol;Acc:MGI:95727]	2.82274e-26	4.65046e-24	1.50447
GO:0005737	cytoplasm	ENSMUSG00000029614	Rpl6	ribosomal protein L6 [Source:MGI Symbol;Acc:MGI:108057]	2.82274e-26	4.65046e-24	1.50447
GO:0005737	cytoplasm	ENSMUSG00000033916	Chmp2a	charged multivesicular body protein 2A [Source:MGI Symbol;Acc:MGI:1916203]	2.82274e-26	4.65046e-24	1.50447
GO:0005737	cytoplasm	ENSMUSG00000037940	Inpp4b	inositol polyphosphate-4-phosphatase, type II [Source:MGI Symbol;Acc:MGI:2158925]	2.82274e-26	4.65046e-24	1.50447
GO:0005737	cytoplasm	ENSMUSG00000062867	Impdh2	inosine monophosphate dehydrogenase 2 [Source:MGI Symbol;Acc:MGI:109367]	2.82274e-26	4.65046e-24	1.50447
GO:0005737	cytoplasm	ENSMUSG00000029594	Rbm19	RNA binding motif protein 19 [Source:MGI Symbol;Acc:MGI:1921361]	2.82274e-26	4.65046e-24	1.50447
GO:0005737	cytoplasm	ENSMUSG00000050966	Lin28a	lin-28 homolog A (C. elegans) [Source:MGI Symbol;Acc:MGI:1890546]	2.82274e-26	4.65046e-24	1.50447
GO:0005737	cytoplasm	ENSMUSG00000031012	Cask	calcium/calmodulin-dependent serine protein kinase (MAGUK family) [Source:MGI Symbol;Acc:MGI:1309489]	2.82274e-26	4.65046e-24	1.50447
GO:0005737	cytoplasm	ENSMUSG00000042558	Adprhl2	ADP-ribosylhydrolase like 2 [Source:MGI Symbol;Acc:MGI:2140364]	2.82274e-26	4.65046e-24	1.50447
GO:0005737	cytoplasm	ENSMUSG00000037204	Atg101	autophagy related 101 [Source:MGI Symbol;Acc:MGI:1915368]	2.82274e-26	4.65046e-24	1.50447
GO:0005737	cytoplasm	ENSMUSG00000035910	Dcdc2a	doublecortin domain containing 2a [Source:MGI Symbol;Acc:MGI:2652818]	2.82274e-26	4.65046e-24	1.50447
GO:0005737	cytoplasm	ENSMUSG00000015656	Hspa8	heat shock protein 8 [Source:MGI Symbol;Acc:MGI:105384]	2.82274e-26	4.65046e-24	1.50447
GO:0005737	cytoplasm	ENSMUSG00000035027	Map2k2	mitogen-activated protein kinase kinase 2 [Source:MGI Symbol;Acc:MGI:1346867]	2.82274e-26	4.65046e-24	1.50447
GO:0005737	cytoplasm	ENSMUSG00000035242	Oaz1	ornithine decarboxylase antizyme 1 [Source:MGI Symbol;Acc:MGI:109433]	2.82274e-26	4.65046e-24	1.50447
GO:0005737	cytoplasm	ENSMUSG00000017670	Elmo2	engulfment and cell motility 2 [Source:MGI Symbol;Acc:MGI:2153045]	2.82274e-26	4.65046e-24	1.50447
GO:0005737	cytoplasm	ENSMUSG00000021282	Eif5	eukaryotic translation initiation factor 5 [Source:MGI Symbol;Acc:MGI:95309]	2.82274e-26	4.65046e-24	1.50447
GO:0005737	cytoplasm	ENSMUSG00000074656	Eif2s2	eukaryotic translation initiation factor 2, subunit 2 (beta) [Source:MGI Symbol;Acc:MGI:1914454]	2.82274e-26	4.65046e-24	1.50447
GO:0005737	cytoplasm	ENSMUSG00000058301	Upf1	UPF1 regulator of nonsense transcripts homolog (yeast) [Source:MGI Symbol;Acc:MGI:107995]	2.82274e-26	4.65046e-24	1.50447
GO:0005737	cytoplasm	ENSMUSG00000022718	Dgcr8	DGCR8, microprocessor complex subunit [Source:MGI Symbol;Acc:MGI:2151114]	2.82274e-26	4.65046e-24	1.50447
GO:0005737	cytoplasm	ENSMUSG00000022336	Eif3e	eukaryotic translation initiation factor 3, subunit E [Source:MGI Symbol;Acc:MGI:99257]	2.82274e-26	4.65046e-24	1.50447
GO:0005737	cytoplasm	ENSMUSG00000028653	Trit1	tRNA isopentenyltransferase 1 [Source:MGI Symbol;Acc:MGI:1914216]	2.82274e-26	4.65046e-24	1.50447
GO:0005737	cytoplasm	ENSMUSG00000029715	Pop7	processing of precursor 7, ribonuclease P family, (S. cerevisiae) [Source:MGI Symbol;Acc:MGI:1921347]	2.82274e-26	4.65046e-24	1.50447
GO:0005737	cytoplasm	ENSMUSG00000031161	Hdac6	histone deacetylase 6 [Source:MGI Symbol;Acc:MGI:1333752]	2.82274e-26	4.65046e-24	1.50447
GO:0005737	cytoplasm	ENSMUSG00000014547	Wdfy2	WD repeat and FYVE domain containing 2 [Source:MGI Symbol;Acc:MGI:2442811]	2.82274e-26	4.65046e-24	1.50447
GO:0005737	cytoplasm	ENSMUSG00000001741	Il16	interleukin 16 [Source:MGI Symbol;Acc:MGI:1270855]	2.82274e-26	4.65046e-24	1.50447
GO:0005737	cytoplasm	ENSMUSG00000029580	Actb	actin, beta [Source:MGI Symbol;Acc:MGI:87904]	2.82274e-26	4.65046e-24	1.50447
GO:0005737	cytoplasm	ENSMUSG00000070330	Tmem235	transmembrane protein 235 [Source:MGI Symbol;Acc:MGI:3651706]	2.82274e-26	4.65046e-24	1.50447
GO:0005737	cytoplasm	ENSMUSG00000026495	Efcab2	EF-hand calcium binding domain 2 [Source:MGI Symbol;Acc:MGI:1915476]	2.82274e-26	4.65046e-24	1.50447
GO:0005737	cytoplasm	ENSMUSG00000069049	Eif2s3y	eukaryotic translation initiation factor 2, subunit 3, structural gene Y-linked [Source:MGI Symbol;Acc:MGI:1349430]	2.82274e-26	4.65046e-24	1.50447
GO:0005737	cytoplasm	ENSMUSG00000024493	Lars	leucyl-tRNA synthetase [Source:MGI Symbol;Acc:MGI:1913808]	2.82274e-26	4.65046e-24	1.50447
GO:0005737	cytoplasm	ENSMUSG00000039671	Zmynd8	zinc finger, MYND-type containing 8 [Source:MGI Symbol;Acc:MGI:1918025]	2.82274e-26	4.65046e-24	1.50447
GO:0005737	cytoplasm	ENSMUSG00000063856	Gpx1	glutathione peroxidase 1 [Source:MGI Symbol;Acc:MGI:104887]	2.82274e-26	4.65046e-24	1.50447
GO:0005737	cytoplasm	ENSMUSG00000074637	Sox2	SRY (sex determining region Y)-box 2 [Source:MGI Symbol;Acc:MGI:98364]	2.82274e-26	4.65046e-24	1.50447
GO:0005737	cytoplasm	ENSMUSG00000030846	Tial1	Tia1 cytotoxic granule-associated RNA binding protein-like 1 [Source:MGI Symbol;Acc:MGI:107913]	2.82274e-26	4.65046e-24	1.50447
GO:0005737	cytoplasm	ENSMUSG00000034259	Exosc4	exosome component 4 [Source:MGI Symbol;Acc:MGI:1923576]	2.82274e-26	4.65046e-24	1.50447
GO:0005737	cytoplasm	ENSMUSG00000025873	Faf2	Fas associated factor family member 2 [Source:MGI Symbol;Acc:MGI:1923827]	2.82274e-26	4.65046e-24	1.50447
GO:0005737	cytoplasm	ENSMUSG00000029110	Rnf4	ring finger protein 4 [Source:MGI Symbol;Acc:MGI:1201691]	2.82274e-26	4.65046e-24	1.50447
GO:0005737	cytoplasm	ENSMUSG00000038900	Rpl12	ribosomal protein L12 [Source:MGI Symbol;Acc:MGI:98002]	2.82274e-26	4.65046e-24	1.50447
GO:0005737	cytoplasm	ENSMUSG00000003848	Nob1	NIN1/RPN12 binding protein 1 homolog [Source:MGI Symbol;Acc:MGI:1914869]	2.82274e-26	4.65046e-24	1.50447
GO:0005737	cytoplasm	ENSMUSG00000036574	Tex44	testis expressed 44 [Source:MGI Symbol;Acc:MGI:1919113]	2.82274e-26	4.65046e-24	1.50447
GO:0005737	cytoplasm	ENSMUSG00000086962	Gm12248	predicted gene 12248 [Source:MGI Symbol;Acc:MGI:3651124]	2.82274e-26	4.65046e-24	1.50447
GO:0005737	cytoplasm	ENSMUSG00000040250	Ints13	integrator complex subunit 13 [Source:MGI Symbol;Acc:MGI:1918427]	2.82274e-26	4.65046e-24	1.50447
GO:0005737	cytoplasm	ENSMUSG00000020774	Aspa	aspartoacylase [Source:MGI Symbol;Acc:MGI:87914]	2.82274e-26	4.65046e-24	1.50447
GO:0005737	cytoplasm	ENSMUSG00000017776	Crk	v-crk avian sarcoma virus CT10 oncogene homolog [Source:MGI Symbol;Acc:MGI:88508]	2.82274e-26	4.65046e-24	1.50447
GO:0005737	cytoplasm	ENSMUSG00000032959	Pebp1	phosphatidylethanolamine binding protein 1 [Source:MGI Symbol;Acc:MGI:1344408]	2.82274e-26	4.65046e-24	1.50447
GO:0005737	cytoplasm	ENSMUSG00000051176	Zfp42	zinc finger protein 42 [Source:MGI Symbol;Acc:MGI:99187]	2.82274e-26	4.65046e-24	1.50447
GO:0005737	cytoplasm	ENSMUSG00000038393	Txnip	thioredoxin interacting protein [Source:MGI Symbol;Acc:MGI:1889549]	2.82274e-26	4.65046e-24	1.50447
GO:0005737	cytoplasm	ENSMUSG00000054808	Actn4	actinin alpha 4 [Source:MGI Symbol;Acc:MGI:1890773]	2.82274e-26	4.65046e-24	1.50447
GO:0005737	cytoplasm	ENSMUSG00000025980	Hspd1	heat shock protein 1 (chaperonin) [Source:MGI Symbol;Acc:MGI:96242]	2.82274e-26	4.65046e-24	1.50447
GO:0005737	cytoplasm	ENSMUSG00000004455	Ppp1cc	protein phosphatase 1 catalytic subunit gamma [Source:MGI Symbol;Acc:MGI:104872]	2.82274e-26	4.65046e-24	1.50447
GO:0005737	cytoplasm	ENSMUSG00000032295	Man2c1	mannosidase, alpha, class 2C, member 1 [Source:MGI Symbol;Acc:MGI:1920994]	2.82274e-26	4.65046e-24	1.50447
GO:0005737	cytoplasm	ENSMUSG00000040652	Oaz2	ornithine decarboxylase antizyme 2 [Source:MGI Symbol;Acc:MGI:109492]	2.82274e-26	4.65046e-24	1.50447
GO:0005737	cytoplasm	ENSMUSG00000052997	Uba2	ubiquitin-like modifier activating enzyme 2 [Source:MGI Symbol;Acc:MGI:1858313]	2.82274e-26	4.65046e-24	1.50447
GO:0005737	cytoplasm	ENSMUSG00000024222	Fkbp5	FK506 binding protein 5 [Source:MGI Symbol;Acc:MGI:104670]	2.82274e-26	4.65046e-24	1.50447
GO:0005737	cytoplasm	ENSMUSG00000005410	Mcm5	minichromosome maintenance complex component 5 [Source:MGI Symbol;Acc:MGI:103197]	2.82274e-26	4.65046e-24	1.50447
GO:0005737	cytoplasm	ENSMUSG00000038619	Ensa	endosulfine alpha [Source:MGI Symbol;Acc:MGI:1891189]	2.82274e-26	4.65046e-24	1.50447
GO:0005737	cytoplasm	ENSMUSG00000021182	Ccdc88c	coiled-coil domain containing 88C [Source:MGI Symbol;Acc:MGI:1915589]	2.82274e-26	4.65046e-24	1.50447
GO:0005737	cytoplasm	ENSMUSG00000031511	Arhgef7	Rho guanine nucleotide exchange factor (GEF7) [Source:MGI Symbol;Acc:MGI:1860493]	2.82274e-26	4.65046e-24	1.50447
GO:0005737	cytoplasm	ENSMUSG00000024576	Csnk1a1	casein kinase 1, alpha 1 [Source:MGI Symbol;Acc:MGI:1934950]	2.82274e-26	4.65046e-24	1.50447
GO:0005737	cytoplasm	ENSMUSG00000039384	Dusp10	dual specificity phosphatase 10 [Source:MGI Symbol;Acc:MGI:1927070]	2.82274e-26	4.65046e-24	1.50447
GO:0005737	cytoplasm	ENSMUSG00000056737	Capg	capping protein (actin filament), gelsolin-like [Source:MGI Symbol;Acc:MGI:1098259]	2.82274e-26	4.65046e-24	1.50447
GO:0005737	cytoplasm	ENSMUSG00000065954	Tacc1	transforming, acidic coiled-coil containing protein 1 [Source:MGI Symbol;Acc:MGI:2443510]	2.82274e-26	4.65046e-24	1.50447
GO:0005737	cytoplasm	ENSMUSG00000025261	Huwe1	HECT, UBA and WWE domain containing 1 [Source:MGI Symbol;Acc:MGI:1926884]	2.82274e-26	4.65046e-24	1.50447
GO:0005737	cytoplasm	ENSMUSG00000025894	Aasdhppt	aminoadipate-semialdehyde dehydrogenase-phosphopantetheinyl transferase [Source:MGI Symbol;Acc:MGI:1914868]	2.82274e-26	4.65046e-24	1.50447
GO:0005737	cytoplasm	ENSMUSG00000028706	Nsun4	NOL1/NOP2/Sun domain family, member 4 [Source:MGI Symbol;Acc:MGI:1919431]	2.82274e-26	4.65046e-24	1.50447
GO:0005737	cytoplasm	ENSMUSG00000042678	Myo15	myosin XV [Source:MGI Symbol;Acc:MGI:1261811]	2.82274e-26	4.65046e-24	1.50447
GO:0005737	cytoplasm	ENSMUSG00000020594	Pum2	pumilio RNA-binding family member 2 [Source:MGI Symbol;Acc:MGI:1931751]	2.82274e-26	4.65046e-24	1.50447
GO:0005737	cytoplasm	ENSMUSG00000029034	Ints11	integrator complex subunit 11 [Source:MGI Symbol;Acc:MGI:1919207]	2.82274e-26	4.65046e-24	1.50447
GO:0005737	cytoplasm	ENSMUSG00000031922	Cep57	centrosomal protein 57 [Source:MGI Symbol;Acc:MGI:1915551]	2.82274e-26	4.65046e-24	1.50447
GO:0005737	cytoplasm	ENSMUSG00000040312	Cchcr1	coiled-coil alpha-helical rod protein 1 [Source:MGI Symbol;Acc:MGI:2385321]	2.82274e-26	4.65046e-24	1.50447
GO:0005737	cytoplasm	ENSMUSG00000031530	Dusp4	dual specificity phosphatase 4 [Source:MGI Symbol;Acc:MGI:2442191]	2.82274e-26	4.65046e-24	1.50447
GO:0005737	cytoplasm	ENSMUSG00000010592	Dazl	deleted in azoospermia-like [Source:MGI Symbol;Acc:MGI:1342328]	2.82274e-26	4.65046e-24	1.50447
GO:0005737	cytoplasm	ENSMUSG00000026662	Sephs1	selenophosphate synthetase 1 [Source:MGI Symbol;Acc:MGI:1923580]	2.82274e-26	4.65046e-24	1.50447
GO:0005737	cytoplasm	ENSMUSG00000024359	Hspa9	heat shock protein 9 [Source:MGI Symbol;Acc:MGI:96245]	2.82274e-26	4.65046e-24	1.50447
GO:0005737	cytoplasm	ENSMUSG00000020463	Ppp4r3b	protein phosphatase 4 regulatory subunit 3B [Source:MGI Symbol;Acc:MGI:2144474]	2.82274e-26	4.65046e-24	1.50447
GO:0005737	cytoplasm	ENSMUSG00000017499	Cdc6	cell division cycle 6 [Source:MGI Symbol;Acc:MGI:1345150]	2.82274e-26	4.65046e-24	1.50447
GO:0005737	cytoplasm	ENSMUSG00000036955	Kifbp	kinesin family binding protein [Source:MGI Symbol;Acc:MGI:1919570]	2.82274e-26	4.65046e-24	1.50447
GO:0005737	cytoplasm	ENSMUSG00000023944	Hsp90ab1	heat shock protein 90 alpha (cytosolic), class B member 1 [Source:MGI Symbol;Acc:MGI:96247]	2.82274e-26	4.65046e-24	1.50447
GO:0005737	cytoplasm	ENSMUSG00000024587	Nars	asparaginyl-tRNA synthetase [Source:MGI Symbol;Acc:MGI:1917473]	2.82274e-26	4.65046e-24	1.50447
GO:0005737	cytoplasm	ENSMUSG00000052488	Cherp	calcium homeostasis endoplasmic reticulum protein [Source:MGI Symbol;Acc:MGI:106417]	2.82274e-26	4.65046e-24	1.50447
GO:0005737	cytoplasm	ENSMUSG00000031661	Nkd1	naked cuticle 1 [Source:MGI Symbol;Acc:MGI:2135954]	2.82274e-26	4.65046e-24	1.50447
GO:0005737	cytoplasm	ENSMUSG00000018572	Phf23	PHD finger protein 23 [Source:MGI Symbol;Acc:MGI:1925496]	2.82274e-26	4.65046e-24	1.50447
GO:0005737	cytoplasm	ENSMUSG00000028683	Eif2b3	eukaryotic translation initiation factor 2B, subunit 3 [Source:MGI Symbol;Acc:MGI:1313286]	2.82274e-26	4.65046e-24	1.50447
GO:0005737	cytoplasm	ENSMUSG00000015165	Hnrnpl	heterogeneous nuclear ribonucleoprotein L [Source:MGI Symbol;Acc:MGI:104816]	2.82274e-26	4.65046e-24	1.50447
GO:0005737	cytoplasm	ENSMUSG00000014195	Dnajc7	DnaJ heat shock protein family (Hsp40) member C7 [Source:MGI Symbol;Acc:MGI:1928373]	2.82274e-26	4.65046e-24	1.50447
GO:0005737	cytoplasm	ENSMUSG00000053565	Eif3k	eukaryotic translation initiation factor 3, subunit K [Source:MGI Symbol;Acc:MGI:1921080]	2.82274e-26	4.65046e-24	1.50447
GO:0005737	cytoplasm	ENSMUSG00000042642	Flad1	flavin adenine dinucleotide synthetase 1 [Source:MGI Symbol;Acc:MGI:2443030]	2.82274e-26	4.65046e-24	1.50447
GO:0005737	cytoplasm	ENSMUSG00000026341	Actr3	ARP3 actin-related protein 3 [Source:MGI Symbol;Acc:MGI:1921367]	2.82274e-26	4.65046e-24	1.50447
GO:0005737	cytoplasm	ENSMUSG00000029101	Rgs12	regulator of G-protein signaling 12 [Source:MGI Symbol;Acc:MGI:1918979]	2.82274e-26	4.65046e-24	1.50447
GO:0005737	cytoplasm	ENSMUSG00000026475	Rgs16	regulator of G-protein signaling 16 [Source:MGI Symbol;Acc:MGI:108407]	2.82274e-26	4.65046e-24	1.50447
GO:0005737	cytoplasm	ENSMUSG00000026309	Ilkap	integrin-linked kinase-associated serine/threonine phosphatase 2C [Source:MGI Symbol;Acc:MGI:1914694]	2.82274e-26	4.65046e-24	1.50447
GO:0005737	cytoplasm	ENSMUSG00000002635	Pdcd2l	programmed cell death 2-like [Source:MGI Symbol;Acc:MGI:1915329]	2.82274e-26	4.65046e-24	1.50447
GO:0005737	cytoplasm	ENSMUSG00000007670	Khsrp	KH-type splicing regulatory protein [Source:MGI Symbol;Acc:MGI:1336214]	2.82274e-26	4.65046e-24	1.50447
GO:0005737	cytoplasm	ENSMUSG00000037851	Iars	isoleucine-tRNA synthetase [Source:MGI Symbol;Acc:MGI:2145219]	2.82274e-26	4.65046e-24	1.50447
GO:0005737	cytoplasm	ENSMUSG00000039191	Rbpj	recombination signal binding protein for immunoglobulin kappa J region [Source:MGI Symbol;Acc:MGI:96522]	2.82274e-26	4.65046e-24	1.50447
GO:0005737	cytoplasm	ENSMUSG00000018293	Pfn1	profilin 1 [Source:MGI Symbol;Acc:MGI:97549]	2.82274e-26	4.65046e-24	1.50447
GO:0005737	cytoplasm	ENSMUSG00000005699	Pard6a	par-6 family cell polarity regulator alpha [Source:MGI Symbol;Acc:MGI:1927223]	2.82274e-26	4.65046e-24	1.50447
GO:0005737	cytoplasm	ENSMUSG00000026766	Mmadhc	methylmalonic aciduria (cobalamin deficiency) cblD type, with homocystinuria [Source:MGI Symbol;Acc:MGI:1923786]	2.82274e-26	4.65046e-24	1.50447
GO:0005737	cytoplasm	ENSMUSG00000004880	Lbr	lamin B receptor [Source:MGI Symbol;Acc:MGI:2138281]	2.82274e-26	4.65046e-24	1.50447
GO:0005737	cytoplasm	ENSMUSG00000000628	Hk2	hexokinase 2 [Source:MGI Symbol;Acc:MGI:1315197]	2.82274e-26	4.65046e-24	1.50447
GO:0005737	cytoplasm	ENSMUSG00000041161	Otud3	OTU domain containing 3 [Source:MGI Symbol;Acc:MGI:1920412]	2.82274e-26	4.65046e-24	1.50447
GO:0005737	cytoplasm	ENSMUSG00000055200	Sertad3	SERTA domain containing 3 [Source:MGI Symbol;Acc:MGI:2180697]	2.82274e-26	4.65046e-24	1.50447
GO:0005737	cytoplasm	ENSMUSG00000018286	Psmb6	proteasome (prosome, macropain) subunit, beta type 6 [Source:MGI Symbol;Acc:MGI:104880]	2.82274e-26	4.65046e-24	1.50447
GO:0005737	cytoplasm	ENSMUSG00000050447	Lypd6	LY6/PLAUR domain containing 6 [Source:MGI Symbol;Acc:MGI:2443848]	2.82274e-26	4.65046e-24	1.50447
GO:0005737	cytoplasm	ENSMUSG00000001420	Tmem79	transmembrane protein 79 [Source:MGI Symbol;Acc:MGI:1919163]	2.82274e-26	4.65046e-24	1.50447
GO:0005737	cytoplasm	ENSMUSG00000026925	Inpp5e	inositol polyphosphate-5-phosphatase E [Source:MGI Symbol;Acc:MGI:1927753]	2.82274e-26	4.65046e-24	1.50447
GO:0005737	cytoplasm	ENSMUSG00000020962	Gtf2a1	general transcription factor II A, 1 [Source:MGI Symbol;Acc:MGI:1933277]	2.82274e-26	4.65046e-24	1.50447
GO:0005737	cytoplasm	ENSMUSG00000020290	Xpo1	exportin 1 [Source:MGI Symbol;Acc:MGI:2144013]	2.82274e-26	4.65046e-24	1.50447
GO:0005737	cytoplasm	ENSMUSG00000001924	Uba1	ubiquitin-like modifier activating enzyme 1 [Source:MGI Symbol;Acc:MGI:98890]	2.82274e-26	4.65046e-24	1.50447
GO:0005737	cytoplasm	ENSMUSG00000040287	Stac3	SH3 and cysteine rich domain 3 [Source:MGI Symbol;Acc:MGI:3606571]	2.82274e-26	4.65046e-24	1.50447
GO:0005737	cytoplasm	ENSMUSG00000024137	E4f1	E4F transcription factor 1 [Source:MGI Symbol;Acc:MGI:109530]	2.82274e-26	4.65046e-24	1.50447
GO:0005737	cytoplasm	ENSMUSG00000034024	Cct2	chaperonin containing Tcp1, subunit 2 (beta) [Source:MGI Symbol;Acc:MGI:107186]	2.82274e-26	4.65046e-24	1.50447
GO:0005737	cytoplasm	ENSMUSG00000024462	Gabbr1	gamma-aminobutyric acid (GABA) B receptor, 1 [Source:MGI Symbol;Acc:MGI:1860139]	2.82274e-26	4.65046e-24	1.50447
GO:0005737	cytoplasm	ENSMUSG00000051786	Tubgcp6	tubulin, gamma complex associated protein 6 [Source:MGI Symbol;Acc:MGI:2146071]	2.82274e-26	4.65046e-24	1.50447
GO:0005737	cytoplasm	ENSMUSG00000022322	Shcbp1	Shc SH2-domain binding protein 1 [Source:MGI Symbol;Acc:MGI:1338802]	2.82274e-26	4.65046e-24	1.50447
GO:0005737	cytoplasm	ENSMUSG00000033031	Cip2a	cell proliferation regulating inhibitor of protein phosphatase 2A [Source:MGI Symbol;Acc:MGI:2146335]	2.82274e-26	4.65046e-24	1.50447
GO:0005737	cytoplasm	ENSMUSG00000041459	Tardbp	TAR DNA binding protein [Source:MGI Symbol;Acc:MGI:2387629]	2.82274e-26	4.65046e-24	1.50447
GO:0005737	cytoplasm	ENSMUSG00000022437	Samm50	SAMM50 sorting and assembly machinery component [Source:MGI Symbol;Acc:MGI:1915903]	2.82274e-26	4.65046e-24	1.50447
GO:0005737	cytoplasm	ENSMUSG00000030268	Bcat1	branched chain aminotransferase 1, cytosolic [Source:MGI Symbol;Acc:MGI:104861]	2.82274e-26	4.65046e-24	1.50447
GO:0005737	cytoplasm	ENSMUSG00000037742	Eef1a1	eukaryotic translation elongation factor 1 alpha 1 [Source:MGI Symbol;Acc:MGI:1096881]	2.82274e-26	4.65046e-24	1.50447
GO:0005737	cytoplasm	ENSMUSG00000001440	Kpnb1	karyopherin (importin) beta 1 [Source:MGI Symbol;Acc:MGI:107532]	2.82274e-26	4.65046e-24	1.50447
GO:0005737	cytoplasm	ENSMUSG00000018697	Aatf	apoptosis antagonizing transcription factor [Source:MGI Symbol;Acc:MGI:1929608]	2.82274e-26	4.65046e-24	1.50447
GO:0005737	cytoplasm	ENSMUSG00000010608	Rbm25	RNA binding motif protein 25 [Source:MGI Symbol;Acc:MGI:1914289]	2.82274e-26	4.65046e-24	1.50447
GO:0005737	cytoplasm	ENSMUSG00000025907	Rb1cc1	RB1-inducible coiled-coil 1 [Source:MGI Symbol;Acc:MGI:1341850]	2.82274e-26	4.65046e-24	1.50447
GO:0005737	cytoplasm	ENSMUSG00000028792	Ak2	adenylate kinase 2 [Source:MGI Symbol;Acc:MGI:87978]	2.82274e-26	4.65046e-24	1.50447
GO:0005737	cytoplasm	ENSMUSG00000031490	Eif4ebp1	eukaryotic translation initiation factor 4E binding protein 1 [Source:MGI Symbol;Acc:MGI:103267]	2.82274e-26	4.65046e-24	1.50447
GO:0005737	cytoplasm	ENSMUSG00000035632	Cnot3	CCR4-NOT transcription complex, subunit 3 [Source:MGI Symbol;Acc:MGI:2385261]	2.82274e-26	4.65046e-24	1.50447
GO:0005737	cytoplasm	ENSMUSG00000025135	Anapc11	anaphase promoting complex subunit 11 [Source:MGI Symbol;Acc:MGI:1913406]	2.82274e-26	4.65046e-24	1.50447
GO:0005737	cytoplasm	ENSMUSG00000026483	Fam129a	family with sequence similarity 129, member A [Source:MGI Symbol;Acc:MGI:2137237]	2.82274e-26	4.65046e-24	1.50447
GO:0005737	cytoplasm	ENSMUSG00000110195	Pde2a	phosphodiesterase 2A, cGMP-stimulated [Source:MGI Symbol;Acc:MGI:2446107]	2.82274e-26	4.65046e-24	1.50447
GO:0005737	cytoplasm	ENSMUSG00000027933	Ints3	integrator complex subunit 3 [Source:MGI Symbol;Acc:MGI:2140050]	2.82274e-26	4.65046e-24	1.50447
GO:0005737	cytoplasm	ENSMUSG00000054766	Set	SET nuclear oncogene [Source:MGI Symbol;Acc:MGI:1860267]	2.82274e-26	4.65046e-24	1.50447
GO:0005737	cytoplasm	ENSMUSG00000059796	Eif4a1	eukaryotic translation initiation factor 4A1 [Source:MGI Symbol;Acc:MGI:95303]	2.82274e-26	4.65046e-24	1.50447
GO:0005737	cytoplasm	ENSMUSG00000032178	Ilf3	interleukin enhancer binding factor 3 [Source:MGI Symbol;Acc:MGI:1339973]	2.82274e-26	4.65046e-24	1.50447
GO:0005737	cytoplasm	ENSMUSG00000039356	Exosc2	exosome component 2 [Source:MGI Symbol;Acc:MGI:2385133]	2.82274e-26	4.65046e-24	1.50447
GO:0005737	cytoplasm	ENSMUSG00000075706	Gpx4	glutathione peroxidase 4 [Source:MGI Symbol;Acc:MGI:104767]	2.82274e-26	4.65046e-24	1.50447
GO:0005737	cytoplasm	ENSMUSG00000069020	Urm1	ubiquitin related modifier 1 [Source:MGI Symbol;Acc:MGI:1915455]	2.82274e-26	4.65046e-24	1.50447
GO:0005737	cytoplasm	ENSMUSG00000020717	Pecam1	platelet/endothelial cell adhesion molecule 1 [Source:MGI Symbol;Acc:MGI:97537]	2.82274e-26	4.65046e-24	1.50447
GO:0005737	cytoplasm	ENSMUSG00000009079	Ewsr1	Ewing sarcoma breakpoint region 1 [Source:MGI Symbol;Acc:MGI:99960]	2.82274e-26	4.65046e-24	1.50447
GO:0005737	cytoplasm	ENSMUSG00000024791	Cdca5	cell division cycle associated 5 [Source:MGI Symbol;Acc:MGI:1915099]	2.82274e-26	4.65046e-24	1.50447
GO:0005737	cytoplasm	ENSMUSG00000020515	Cnot8	CCR4-NOT transcription complex, subunit 8 [Source:MGI Symbol;Acc:MGI:1916375]	2.82274e-26	4.65046e-24	1.50447
GO:0005737	cytoplasm	ENSMUSG00000060036	Rpl3	ribosomal protein L3 [Source:MGI Symbol;Acc:MGI:1351605]	2.82274e-26	4.65046e-24	1.50447
GO:0005737	cytoplasm	ENSMUSG00000029103	Lrpap1	low density lipoprotein receptor-related protein associated protein 1 [Source:MGI Symbol;Acc:MGI:96829]	2.82274e-26	4.65046e-24	1.50447
GO:0005737	cytoplasm	ENSMUSG00000029127	Zbtb49	zinc finger and BTB domain containing 49 [Source:MGI Symbol;Acc:MGI:1922329]	2.82274e-26	4.65046e-24	1.50447
GO:0005737	cytoplasm	ENSMUSG00000004099	Dnmt1	DNA methyltransferase (cytosine-5) 1 [Source:MGI Symbol;Acc:MGI:94912]	2.82274e-26	4.65046e-24	1.50447
GO:0005737	cytoplasm	ENSMUSG00000029414	Kntc1	kinetochore associated 1 [Source:MGI Symbol;Acc:MGI:2673709]	2.82274e-26	4.65046e-24	1.50447
GO:0005737	cytoplasm	ENSMUSG00000036686	Cc2d1a	coiled-coil and C2 domain containing 1A [Source:MGI Symbol;Acc:MGI:2384831]	2.82274e-26	4.65046e-24	1.50447
GO:0005737	cytoplasm	ENSMUSG00000046873	Mbtps2	membrane-bound transcription factor peptidase, site 2 [Source:MGI Symbol;Acc:MGI:2444506]	2.82274e-26	4.65046e-24	1.50447
GO:0005737	cytoplasm	ENSMUSG00000024073	Birc6	baculoviral IAP repeat-containing 6 [Source:MGI Symbol;Acc:MGI:1276108]	2.82274e-26	4.65046e-24	1.50447
GO:0005737	cytoplasm	ENSMUSG00000054065	Pkp3	plakophilin 3 [Source:MGI Symbol;Acc:MGI:1891830]	2.82274e-26	4.65046e-24	1.50447
GO:0005737	cytoplasm	ENSMUSG00000004328	Hif3a	hypoxia inducible factor 3, alpha subunit [Source:MGI Symbol;Acc:MGI:1859778]	2.82274e-26	4.65046e-24	1.50447
GO:0005737	cytoplasm	ENSMUSG00000019845	Tube1	tubulin, epsilon 1 [Source:MGI Symbol;Acc:MGI:1919174]	2.82274e-26	4.65046e-24	1.50447
GO:0005737	cytoplasm	ENSMUSG00000031386	Hcfc1	host cell factor C1 [Source:MGI Symbol;Acc:MGI:105942]	2.82274e-26	4.65046e-24	1.50447
GO:0005737	cytoplasm	ENSMUSG00000022314	Rad21	RAD21 cohesin complex component [Source:MGI Symbol;Acc:MGI:108016]	2.82274e-26	4.65046e-24	1.50447
GO:0005737	cytoplasm	ENSMUSG00000006333	Rps9	ribosomal protein S9 [Source:MGI Symbol;Acc:MGI:1924096]	2.82274e-26	4.65046e-24	1.50447
GO:0005737	cytoplasm	ENSMUSG00000041328	Pcf11	PCF11 cleavage and polyadenylation factor subunit [Source:MGI Symbol;Acc:MGI:1919579]	2.82274e-26	4.65046e-24	1.50447
GO:0005737	cytoplasm	ENSMUSG00000038914	Dido1	death inducer-obliterator 1 [Source:MGI Symbol;Acc:MGI:1344352]	2.82274e-26	4.65046e-24	1.50447
GO:0005737	cytoplasm	ENSMUSG00000027496	Aurka	aurora kinase A [Source:MGI Symbol;Acc:MGI:894678]	2.82274e-26	4.65046e-24	1.50447
GO:0005737	cytoplasm	ENSMUSG00000033326	Kdm4a	lysine (K)-specific demethylase 4A [Source:MGI Symbol;Acc:MGI:2446210]	2.82274e-26	4.65046e-24	1.50447
GO:0005737	cytoplasm	ENSMUSG00000025764	Jade1	jade family PHD finger 1 [Source:MGI Symbol;Acc:MGI:1925835]	2.82274e-26	4.65046e-24	1.50447
GO:0005737	cytoplasm	ENSMUSG00000042699	Dhx9	DEAH (Asp-Glu-Ala-His) box polypeptide 9 [Source:MGI Symbol;Acc:MGI:108177]	2.82274e-26	4.65046e-24	1.50447
GO:0005737	cytoplasm	ENSMUSG00000024989	Cep55	centrosomal protein 55 [Source:MGI Symbol;Acc:MGI:1921357]	2.82274e-26	4.65046e-24	1.50447
GO:0005737	cytoplasm	ENSMUSG00000009621	Vav2	vav 2 oncogene [Source:MGI Symbol;Acc:MGI:102718]	2.82274e-26	4.65046e-24	1.50447
GO:0005737	cytoplasm	ENSMUSG00000021025	Nfkbia	nuclear factor of kappa light polypeptide gene enhancer in B cells inhibitor, alpha [Source:MGI Symbol;Acc:MGI:104741]	2.82274e-26	4.65046e-24	1.50447
GO:0005737	cytoplasm	ENSMUSG00000037351	Actr1b	ARP1 actin-related protein 1B, centractin beta [Source:MGI Symbol;Acc:MGI:1917446]	2.82274e-26	4.65046e-24	1.50447
GO:0005737	cytoplasm	ENSMUSG00000016554	Eif3d	eukaryotic translation initiation factor 3, subunit D [Source:MGI Symbol;Acc:MGI:1933181]	2.82274e-26	4.65046e-24	1.50447
GO:0005737	cytoplasm	ENSMUSG00000001552	Jup	junction plakoglobin [Source:MGI Symbol;Acc:MGI:96650]	2.82274e-26	4.65046e-24	1.50447
GO:0005737	cytoplasm	ENSMUSG00000019370	Calm3	calmodulin 3 [Source:MGI Symbol;Acc:MGI:103249]	2.82274e-26	4.65046e-24	1.50447
GO:0005737	cytoplasm	ENSMUSG00000047879	Usp14	ubiquitin specific peptidase 14 [Source:MGI Symbol;Acc:MGI:1928898]	2.82274e-26	4.65046e-24	1.50447
GO:0005737	cytoplasm	ENSMUSG00000021024	Psma6	proteasome subunit alpha 6 [Source:MGI Symbol;Acc:MGI:1347006]	2.82274e-26	4.65046e-24	1.50447
GO:0005737	cytoplasm	ENSMUSG00000038615	Nfe2l1	nuclear factor, erythroid derived 2,-like 1 [Source:MGI Symbol;Acc:MGI:99421]	2.82274e-26	4.65046e-24	1.50447
GO:0005737	cytoplasm	ENSMUSG00000025024	Smndc1	survival motor neuron domain containing 1 [Source:MGI Symbol;Acc:MGI:1923729]	2.82274e-26	4.65046e-24	1.50447
GO:0005737	cytoplasm	ENSMUSG00000043411	Usp48	ubiquitin specific peptidase 48 [Source:MGI Symbol;Acc:MGI:2158502]	2.82274e-26	4.65046e-24	1.50447
GO:0005737	cytoplasm	ENSMUSG00000025265	Fgd1	FYVE, RhoGEF and PH domain containing 1 [Source:MGI Symbol;Acc:MGI:104566]	2.82274e-26	4.65046e-24	1.50447
GO:0005737	cytoplasm	ENSMUSG00000098274	Rpl24	ribosomal protein L24 [Source:MGI Symbol;Acc:MGI:1915443]	2.82274e-26	4.65046e-24	1.50447
GO:0005737	cytoplasm	ENSMUSG00000031565	Fgfr1	fibroblast growth factor receptor 1 [Source:MGI Symbol;Acc:MGI:95522]	2.82274e-26	4.65046e-24	1.50447
GO:0005737	cytoplasm	ENSMUSG00000005034	Prkacb	protein kinase, cAMP dependent, catalytic, beta [Source:MGI Symbol;Acc:MGI:97594]	2.82274e-26	4.65046e-24	1.50447
GO:0005737	cytoplasm	ENSMUSG00000040028	Elavl1	ELAV (embryonic lethal, abnormal vision)-like 1 (Hu antigen R) [Source:MGI Symbol;Acc:MGI:1100851]	2.82274e-26	4.65046e-24	1.50447
GO:0005737	cytoplasm	ENSMUSG00000042772	Smg7	Smg-7 homolog, nonsense mediated mRNA decay factor (C. elegans) [Source:MGI Symbol;Acc:MGI:2682334]	2.82274e-26	4.65046e-24	1.50447
GO:0005737	cytoplasm	ENSMUSG00000005625	Psmd4	proteasome (prosome, macropain) 26S subunit, non-ATPase, 4 [Source:MGI Symbol;Acc:MGI:1201670]	2.82274e-26	4.65046e-24	1.50447
GO:0005737	cytoplasm	ENSMUSG00000021461	Fancc	Fanconi anemia, complementation group C [Source:MGI Symbol;Acc:MGI:95480]	2.82274e-26	4.65046e-24	1.50447
GO:0005737	cytoplasm	ENSMUSG00000036202	Rif1	replication timing regulatory factor 1 [Source:MGI Symbol;Acc:MGI:1098622]	2.82274e-26	4.65046e-24	1.50447
GO:0005737	cytoplasm	ENSMUSG00000004864	Mapk13	mitogen-activated protein kinase 13 [Source:MGI Symbol;Acc:MGI:1346864]	2.82274e-26	4.65046e-24	1.50447
GO:0005737	cytoplasm	ENSMUSG00000027470	Mylk2	myosin, light polypeptide kinase 2, skeletal muscle [Source:MGI Symbol;Acc:MGI:2139434]	2.82274e-26	4.65046e-24	1.50447
GO:0005737	cytoplasm	ENSMUSG00000032737	Inppl1	inositol polyphosphate phosphatase-like 1 [Source:MGI Symbol;Acc:MGI:1333787]	2.82274e-26	4.65046e-24	1.50447
GO:0005737	cytoplasm	ENSMUSG00000021911	Parg	poly (ADP-ribose) glycohydrolase [Source:MGI Symbol;Acc:MGI:1347094]	2.82274e-26	4.65046e-24	1.50447
GO:0005737	cytoplasm	ENSMUSG00000024236	Svil	supervillin [Source:MGI Symbol;Acc:MGI:2147319]	2.82274e-26	4.65046e-24	1.50447
GO:0005737	cytoplasm	ENSMUSG00000025580	Eif4a3	eukaryotic translation initiation factor 4A3 [Source:MGI Symbol;Acc:MGI:1923731]	2.82274e-26	4.65046e-24	1.50447
GO:0005737	cytoplasm	ENSMUSG00000055817	Mta3	metastasis associated 3 [Source:MGI Symbol;Acc:MGI:2151172]	2.82274e-26	4.65046e-24	1.50447
GO:0005737	cytoplasm	ENSMUSG00000056201	Cfl1	cofilin 1, non-muscle [Source:MGI Symbol;Acc:MGI:101757]	2.82274e-26	4.65046e-24	1.50447
GO:0005737	cytoplasm	ENSMUSG00000025979	Mob4	MOB family member 4, phocein [Source:MGI Symbol;Acc:MGI:104899]	2.82274e-26	4.65046e-24	1.50447
GO:0005737	cytoplasm	ENSMUSG00000029070	Mxra8	matrix-remodelling associated 8 [Source:MGI Symbol;Acc:MGI:1922011]	2.82274e-26	4.65046e-24	1.50447
GO:0005737	cytoplasm	ENSMUSG00000062380	Tubb3	tubulin, beta 3 class III [Source:MGI Symbol;Acc:MGI:107813]	2.82274e-26	4.65046e-24	1.50447
GO:0005737	cytoplasm	ENSMUSG00000036371	Serbp1	serpine1 mRNA binding protein 1 [Source:MGI Symbol;Acc:MGI:1914120]	2.82274e-26	4.65046e-24	1.50447
GO:0005737	cytoplasm	ENSMUSG00000001424	Snd1	staphylococcal nuclease and tudor domain containing 1 [Source:MGI Symbol;Acc:MGI:1929266]	2.82274e-26	4.65046e-24	1.50447
GO:0005737	cytoplasm	ENSMUSG00000057531	Dtnbp1	dystrobrevin binding protein 1 [Source:MGI Symbol;Acc:MGI:2137586]	2.82274e-26	4.65046e-24	1.50447
GO:0005737	cytoplasm	ENSMUSG00000018209	Stk4	serine/threonine kinase 4 [Source:MGI Symbol;Acc:MGI:1929004]	2.82274e-26	4.65046e-24	1.50447
GO:0005737	cytoplasm	ENSMUSG00000079259	Trim71	tripartite motif-containing 71 [Source:MGI Symbol;Acc:MGI:2685973]	2.82274e-26	4.65046e-24	1.50447
GO:0005737	cytoplasm	ENSMUSG00000052707	Tnrc6a	trinucleotide repeat containing 6a [Source:MGI Symbol;Acc:MGI:2385292]	2.82274e-26	4.65046e-24	1.50447
GO:0005737	cytoplasm	ENSMUSG00000044664	Prss42	protease, serine 42 [Source:MGI Symbol;Acc:MGI:2665280]	2.82274e-26	4.65046e-24	1.50447
GO:0005737	cytoplasm	ENSMUSG00000051234	Rnf7	ring finger protein 7 [Source:MGI Symbol;Acc:MGI:1337096]	2.82274e-26	4.65046e-24	1.50447
GO:0005737	cytoplasm	ENSMUSG00000024335	Brd2	bromodomain containing 2 [Source:MGI Symbol;Acc:MGI:99495]	2.82274e-26	4.65046e-24	1.50447
GO:0005737	cytoplasm	ENSMUSG00000002489	Tiam1	T cell lymphoma invasion and metastasis 1 [Source:MGI Symbol;Acc:MGI:103306]	2.82274e-26	4.65046e-24	1.50447
GO:0005737	cytoplasm	ENSMUSG00000048878	Hexim1	hexamethylene bis-acetamide inducible 1 [Source:MGI Symbol;Acc:MGI:2385923]	2.82274e-26	4.65046e-24	1.50447
GO:0005737	cytoplasm	ENSMUSG00000040782	Cop1	COP1, E3 ubiquitin ligase [Source:MGI Symbol;Acc:MGI:1347046]	2.82274e-26	4.65046e-24	1.50447
GO:0005737	cytoplasm	ENSMUSG00000020792	Exoc7	exocyst complex component 7 [Source:MGI Symbol;Acc:MGI:1859270]	2.82274e-26	4.65046e-24	1.50447
GO:0005737	cytoplasm	ENSMUSG00000020460	Rps27a	ribosomal protein S27A [Source:MGI Symbol;Acc:MGI:1925544]	2.82274e-26	4.65046e-24	1.50447
GO:0005737	cytoplasm	ENSMUSG00000017421	Zfp207	zinc finger protein 207 [Source:MGI Symbol;Acc:MGI:1340045]	2.82274e-26	4.65046e-24	1.50447
GO:0005737	cytoplasm	ENSMUSG00000061477	Rps7	ribosomal protein S7 [Source:MGI Symbol;Acc:MGI:1333818]	2.82274e-26	4.65046e-24	1.50447
GO:0005737	cytoplasm	ENSMUSG00000031320	Rps4x	ribosomal protein S4, X-linked [Source:MGI Symbol;Acc:MGI:98158]	2.82274e-26	4.65046e-24	1.50447
GO:0005737	cytoplasm	ENSMUSG00000027423	Snx5	sorting nexin 5 [Source:MGI Symbol;Acc:MGI:1916428]	2.82274e-26	4.65046e-24	1.50447
GO:0005737	cytoplasm	ENSMUSG00000001270	Ckb	creatine kinase, brain [Source:MGI Symbol;Acc:MGI:88407]	2.82274e-26	4.65046e-24	1.50447
GO:0005737	cytoplasm	ENSMUSG00000042613	Pbxip1	pre B cell leukemia transcription factor interacting protein 1 [Source:MGI Symbol;Acc:MGI:2441670]	2.82274e-26	4.65046e-24	1.50447
GO:0005737	cytoplasm	ENSMUSG00000003269	Cyth2	cytohesin 2 [Source:MGI Symbol;Acc:MGI:1334255]	2.82274e-26	4.65046e-24	1.50447
GO:0005737	cytoplasm	ENSMUSG00000005204	Senp3	SUMO/sentrin specific peptidase 3 [Source:MGI Symbol;Acc:MGI:2158736]	2.82274e-26	4.65046e-24	1.50447
GO:0005737	cytoplasm	ENSMUSG00000045983	Eif4g1	eukaryotic translation initiation factor 4, gamma 1 [Source:MGI Symbol;Acc:MGI:2384784]	2.82274e-26	4.65046e-24	1.50447
GO:0005737	cytoplasm	ENSMUSG00000031527	Eri1	exoribonuclease 1 [Source:MGI Symbol;Acc:MGI:1914526]	2.82274e-26	4.65046e-24	1.50447
GO:0005737	cytoplasm	ENSMUSG00000052949	Rnf157	ring finger protein 157 [Source:MGI Symbol;Acc:MGI:2442484]	2.82274e-26	4.65046e-24	1.50447
GO:0005737	cytoplasm	ENSMUSG00000047714	Ppp1r2	protein phosphatase 1, regulatory inhibitor subunit 2 [Source:MGI Symbol;Acc:MGI:1914099]	2.82274e-26	4.65046e-24	1.50447
GO:0005737	cytoplasm	ENSMUSG00000040003	Magi2	membrane associated guanylate kinase, WW and PDZ domain containing 2 [Source:MGI Symbol;Acc:MGI:1354953]	2.82274e-26	4.65046e-24	1.50447
GO:0005737	cytoplasm	ENSMUSG00000032216	Nedd4	neural precursor cell expressed, developmentally down-regulated 4 [Source:MGI Symbol;Acc:MGI:97297]	2.82274e-26	4.65046e-24	1.50447
GO:0005737	cytoplasm	ENSMUSG00000006456	Rbm14	RNA binding motif protein 14 [Source:MGI Symbol;Acc:MGI:1929092]	2.82274e-26	4.65046e-24	1.50447
GO:0005737	cytoplasm	ENSMUSG00000032294	Pkm	pyruvate kinase, muscle [Source:MGI Symbol;Acc:MGI:97591]	2.82274e-26	4.65046e-24	1.50447
GO:0005737	cytoplasm	ENSMUSG00000020649	Rrm2	ribonucleotide reductase M2 [Source:MGI Symbol;Acc:MGI:98181]	2.82274e-26	4.65046e-24	1.50447
GO:0005737	cytoplasm	ENSMUSG00000003423	Pih1d1	PIH1 domain containing 1 [Source:MGI Symbol;Acc:MGI:1916095]	2.82274e-26	4.65046e-24	1.50447
GO:0005737	cytoplasm	ENSMUSG00000039298	Cdk5rap2	CDK5 regulatory subunit associated protein 2 [Source:MGI Symbol;Acc:MGI:2384875]	2.82274e-26	4.65046e-24	1.50447
GO:0005737	cytoplasm	ENSMUSG00000016664	Pacsin2	protein kinase C and casein kinase substrate in neurons 2 [Source:MGI Symbol;Acc:MGI:1345153]	2.82274e-26	4.65046e-24	1.50447
GO:0005737	cytoplasm	ENSMUSG00000028465	Tln1	talin 1 [Source:MGI Symbol;Acc:MGI:1099832]	2.82274e-26	4.65046e-24	1.50447
GO:0005737	cytoplasm	ENSMUSG00000041329	Atp1b2	ATPase, Na+/K+ transporting, beta 2 polypeptide [Source:MGI Symbol;Acc:MGI:88109]	2.82274e-26	4.65046e-24	1.50447
GO:0005737	cytoplasm	ENSMUSG00000023088	Abcc1	ATP-binding cassette, sub-family C (CFTR/MRP), member 1 [Source:MGI Symbol;Acc:MGI:102676]	2.82274e-26	4.65046e-24	1.50447
GO:0005737	cytoplasm	ENSMUSG00000024393	Prrc2a	proline-rich coiled-coil 2A [Source:MGI Symbol;Acc:MGI:1915467]	2.82274e-26	4.65046e-24	1.50447
GO:0005737	cytoplasm	ENSMUSG00000003099	Ppp5c	protein phosphatase 5, catalytic subunit [Source:MGI Symbol;Acc:MGI:102666]	2.82274e-26	4.65046e-24	1.50447
GO:0005737	cytoplasm	ENSMUSG00000024610	Cd74	CD74 antigen (invariant polypeptide of major histocompatibility complex, class II antigen-associated) [Source:MGI Symbol;Acc:MGI:96534]	2.82274e-26	4.65046e-24	1.50447
GO:0005737	cytoplasm	ENSMUSG00000039740	Alg2	asparagine-linked glycosylation 2 (alpha-1,3-mannosyltransferase) [Source:MGI Symbol;Acc:MGI:1914731]	2.82274e-26	4.65046e-24	1.50447
GO:0005737	cytoplasm	ENSMUSG00000003847	Nfat5	nuclear factor of activated T cells 5 [Source:MGI Symbol;Acc:MGI:1859333]	2.82274e-26	4.65046e-24	1.50447
GO:0005737	cytoplasm	ENSMUSG00000060288	Ppih	peptidyl prolyl isomerase H [Source:MGI Symbol;Acc:MGI:106499]	2.82274e-26	4.65046e-24	1.50447
GO:0005737	cytoplasm	ENSMUSG00000044709	Gemin7	gem nuclear organelle associated protein 7 [Source:MGI Symbol;Acc:MGI:1916981]	2.82274e-26	4.65046e-24	1.50447
GO:0005737	cytoplasm	ENSMUSG00000033059	Pygb	brain glycogen phosphorylase [Source:MGI Symbol;Acc:MGI:97828]	2.82274e-26	4.65046e-24	1.50447
GO:0005737	cytoplasm	ENSMUSG00000024777	Ppp2r5b	protein phosphatase 2, regulatory subunit B', beta [Source:MGI Symbol;Acc:MGI:2388480]	2.82274e-26	4.65046e-24	1.50447
GO:0005737	cytoplasm	ENSMUSG00000022359	Wdyhv1	WDYHV motif containing 1 [Source:MGI Symbol;Acc:MGI:1924023]	2.82274e-26	4.65046e-24	1.50447
GO:0005737	cytoplasm	ENSMUSG00000002496	Tsc2	TSC complex subunit 2 [Source:MGI Symbol;Acc:MGI:102548]	2.82274e-26	4.65046e-24	1.50447
GO:0005737	cytoplasm	ENSMUSG00000028138	Adh5	alcohol dehydrogenase 5 (class III), chi polypeptide [Source:MGI Symbol;Acc:MGI:87929]	2.82274e-26	4.65046e-24	1.50447
GO:0005737	cytoplasm	ENSMUSG00000026615	Eprs	glutamyl-prolyl-tRNA synthetase [Source:MGI Symbol;Acc:MGI:97838]	2.82274e-26	4.65046e-24	1.50447
GO:0005737	cytoplasm	ENSMUSG00000029385	Ccng2	cyclin G2 [Source:MGI Symbol;Acc:MGI:1095734]	2.82274e-26	4.65046e-24	1.50447
GO:0005737	cytoplasm	ENSMUSG00000024845	Tmem134	transmembrane protein 134 [Source:MGI Symbol;Acc:MGI:1914240]	2.82274e-26	4.65046e-24	1.50447
GO:0005737	cytoplasm	ENSMUSG00000018379	Srsf1	serine and arginine-rich splicing factor 1 [Source:MGI Symbol;Acc:MGI:98283]	2.82274e-26	4.65046e-24	1.50447
GO:0005737	cytoplasm	ENSMUSG00000057666	Gapdh	glyceraldehyde-3-phosphate dehydrogenase [Source:MGI Symbol;Acc:MGI:95640]	2.82274e-26	4.65046e-24	1.50447
GO:0005737	cytoplasm	ENSMUSG00000039536	Stau1	staufen double-stranded RNA binding protein 1 [Source:MGI Symbol;Acc:MGI:1338864]	2.82274e-26	4.65046e-24	1.50447
GO:0005737	cytoplasm	ENSMUSG00000016528	Mapkapk2	MAP kinase-activated protein kinase 2 [Source:MGI Symbol;Acc:MGI:109298]	2.82274e-26	4.65046e-24	1.50447
GO:0005737	cytoplasm	ENSMUSG00000060461	Dppa5a	developmental pluripotency associated 5A [Source:MGI Symbol;Acc:MGI:101800]	2.82274e-26	4.65046e-24	1.50447
GO:0005737	cytoplasm	ENSMUSG00000031691	Tnpo2	transportin 2 (importin 3, karyopherin beta 2b) [Source:MGI Symbol;Acc:MGI:2384849]	2.82274e-26	4.65046e-24	1.50447
GO:0005737	cytoplasm	ENSMUSG00000018820	Zfyve27	zinc finger, FYVE domain containing 27 [Source:MGI Symbol;Acc:MGI:1919602]	2.82274e-26	4.65046e-24	1.50447
GO:0005737	cytoplasm	ENSMUSG00000020027	Socs2	suppressor of cytokine signaling 2 [Source:MGI Symbol;Acc:MGI:1201787]	2.82274e-26	4.65046e-24	1.50447
GO:0005737	cytoplasm	ENSMUSG00000025364	Pa2g4	proliferation-associated 2G4 [Source:MGI Symbol;Acc:MGI:894684]	2.82274e-26	4.65046e-24	1.50447
GO:0005737	cytoplasm	ENSMUSG00000037062	Sh3glb1	SH3-domain GRB2-like B1 (endophilin) [Source:MGI Symbol;Acc:MGI:1859730]	2.82274e-26	4.65046e-24	1.50447
GO:0005737	cytoplasm	ENSMUSG00000021782	Dlg5	discs large MAGUK scaffold protein 5 [Source:MGI Symbol;Acc:MGI:1918478]	2.82274e-26	4.65046e-24	1.50447
GO:0005737	cytoplasm	ENSMUSG00000028167	Bdh2	3-hydroxybutyrate dehydrogenase, type 2 [Source:MGI Symbol;Acc:MGI:1917022]	2.82274e-26	4.65046e-24	1.50447
GO:0005737	cytoplasm	ENSMUSG00000001134	Uxt	ubiquitously expressed prefoldin like chaperone [Source:MGI Symbol;Acc:MGI:1277988]	2.82274e-26	4.65046e-24	1.50447
GO:0005737	cytoplasm	ENSMUSG00000027170	Eif3m	eukaryotic translation initiation factor 3, subunit M [Source:MGI Symbol;Acc:MGI:1351744]	2.82274e-26	4.65046e-24	1.50447
GO:0005737	cytoplasm	ENSMUSG00000036749	Pramel5	preferentially expressed antigen in melanoma like 5 [Source:MGI Symbol;Acc:MGI:2156389]	2.82274e-26	4.65046e-24	1.50447
GO:0005737	cytoplasm	ENSMUSG00000025429	Pstpip2	proline-serine-threonine phosphatase-interacting protein 2 [Source:MGI Symbol;Acc:MGI:1335088]	2.82274e-26	4.65046e-24	1.50447
GO:0005737	cytoplasm	ENSMUSG00000002870	Mcm2	minichromosome maintenance complex component 2 [Source:MGI Symbol;Acc:MGI:105380]	2.82274e-26	4.65046e-24	1.50447
GO:0005737	cytoplasm	ENSMUSG00000040354	Mars1	methionine-tRNA synthetase 1 [Source:MGI Symbol;Acc:MGI:1345633]	2.82274e-26	4.65046e-24	1.50447
GO:0005737	cytoplasm	ENSMUSG00000021311	Mtr	5-methyltetrahydrofolate-homocysteine methyltransferase [Source:MGI Symbol;Acc:MGI:894292]	2.82274e-26	4.65046e-24	1.50447
GO:0005737	cytoplasm	ENSMUSG00000053841	Txlna	taxilin alpha [Source:MGI Symbol;Acc:MGI:105968]	2.82274e-26	4.65046e-24	1.50447
GO:0005737	cytoplasm	ENSMUSG00000026374	Tsn	translin [Source:MGI Symbol;Acc:MGI:109263]	2.82274e-26	4.65046e-24	1.50447
GO:0005737	cytoplasm	ENSMUSG00000041879	Ipo9	importin 9 [Source:MGI Symbol;Acc:MGI:1918944]	2.82274e-26	4.65046e-24	1.50447
GO:0005737	cytoplasm	ENSMUSG00000004931	Apba3	amyloid beta (A4) precursor protein-binding, family A, member 3 [Source:MGI Symbol;Acc:MGI:1888527]	2.82274e-26	4.65046e-24	1.50447
GO:0005737	cytoplasm	ENSMUSG00000034160	Ogt	O-linked N-acetylglucosamine (GlcNAc) transferase (UDP-N-acetylglucosamine:polypeptide-N-acetylglucosaminyl transferase) [Source:MGI Symbol;Acc:MGI:1339639]	2.82274e-26	4.65046e-24	1.50447
GO:0005737	cytoplasm	ENSMUSG00000020720	Psmd12	proteasome (prosome, macropain) 26S subunit, non-ATPase, 12 [Source:MGI Symbol;Acc:MGI:1914247]	2.82274e-26	4.65046e-24	1.50447
GO:0005737	cytoplasm	ENSMUSG00000007739	Cct4	chaperonin containing Tcp1, subunit 4 (delta) [Source:MGI Symbol;Acc:MGI:104689]	2.82274e-26	4.65046e-24	1.50447
GO:0005737	cytoplasm	ENSMUSG00000040385	Ppp1ca	protein phosphatase 1 catalytic subunit alpha [Source:MGI Symbol;Acc:MGI:103016]	2.82274e-26	4.65046e-24	1.50447
GO:0005737	cytoplasm	ENSMUSG00000071652	Ints5	integrator complex subunit 5 [Source:MGI Symbol;Acc:MGI:1923578]	2.82274e-26	4.65046e-24	1.50447
GO:0005737	cytoplasm	ENSMUSG00000038170	Pde4dip	phosphodiesterase 4D interacting protein (myomegalin) [Source:MGI Symbol;Acc:MGI:1891434]	2.82274e-26	4.65046e-24	1.50447
GO:0005737	cytoplasm	ENSMUSG00000057738	Sptan1	spectrin alpha, non-erythrocytic 1 [Source:MGI Symbol;Acc:MGI:98386]	2.82274e-26	4.65046e-24	1.50447
GO:0005737	cytoplasm	ENSMUSG00000020265	Sumo3	small ubiquitin-like modifier 3 [Source:MGI Symbol;Acc:MGI:1336201]	2.82274e-26	4.65046e-24	1.50447
GO:0005737	cytoplasm	ENSMUSG00000026349	Ccnt2	cyclin T2 [Source:MGI Symbol;Acc:MGI:1920199]	2.82274e-26	4.65046e-24	1.50447
GO:0005737	cytoplasm	ENSMUSG00000049517	Rps23	ribosomal protein S23 [Source:MGI Symbol;Acc:MGI:1913725]	2.82274e-26	4.65046e-24	1.50447
GO:0005737	cytoplasm	ENSMUSG00000038909	Kat7	K(lysine) acetyltransferase 7 [Source:MGI Symbol;Acc:MGI:2182799]	2.82274e-26	4.65046e-24	1.50447
GO:0005737	cytoplasm	ENSMUSG00000035455	Fignl1	fidgetin-like 1 [Source:MGI Symbol;Acc:MGI:1890648]	2.82274e-26	4.65046e-24	1.50447
GO:0005737	cytoplasm	ENSMUSG00000057342	Sphk2	sphingosine kinase 2 [Source:MGI Symbol;Acc:MGI:1861380]	2.82274e-26	4.65046e-24	1.50447
GO:0005737	cytoplasm	ENSMUSG00000028059	Arhgef2	rho/rac guanine nucleotide exchange factor (GEF) 2 [Source:MGI Symbol;Acc:MGI:103264]	2.82274e-26	4.65046e-24	1.50447
GO:0005737	cytoplasm	ENSMUSG00000003271	Sult2b1	sulfotransferase family, cytosolic, 2B, member 1 [Source:MGI Symbol;Acc:MGI:1926342]	2.82274e-26	4.65046e-24	1.50447
GO:0005737	cytoplasm	ENSMUSG00000008668	Rps18	ribosomal protein S18 [Source:MGI Symbol;Acc:MGI:98146]	2.82274e-26	4.65046e-24	1.50447
GO:0005737	cytoplasm	ENSMUSG00000055762	Eef1d	eukaryotic translation elongation factor 1 delta (guanine nucleotide exchange protein) [Source:MGI Symbol;Acc:MGI:1913906]	2.82274e-26	4.65046e-24	1.50447
GO:0005737	cytoplasm	ENSMUSG00000042269	Fam92b	family with sequence similarity 92, member B [Source:MGI Symbol;Acc:MGI:3588213]	2.82274e-26	4.65046e-24	1.50447
GO:0005737	cytoplasm	ENSMUSG00000026277	Stk25	serine/threonine kinase 25 (yeast) [Source:MGI Symbol;Acc:MGI:1891699]	2.82274e-26	4.65046e-24	1.50447
GO:0005737	cytoplasm	ENSMUSG00000001415	Smg5	Smg-5 homolog, nonsense mediated mRNA decay factor (C. elegans) [Source:MGI Symbol;Acc:MGI:2447364]	2.82274e-26	4.65046e-24	1.50447
GO:0005737	cytoplasm	ENSMUSG00000071655	Ubxn1	UBX domain protein 1 [Source:MGI Symbol;Acc:MGI:1289301]	2.82274e-26	4.65046e-24	1.50447
GO:0005737	cytoplasm	ENSMUSG00000030738	Eif3c	eukaryotic translation initiation factor 3, subunit C [Source:MGI Symbol;Acc:MGI:1926966]	2.82274e-26	4.65046e-24	1.50447
GO:0005737	cytoplasm	ENSMUSG00000020015	Cdk17	cyclin-dependent kinase 17 [Source:MGI Symbol;Acc:MGI:97517]	2.82274e-26	4.65046e-24	1.50447
GO:0005737	cytoplasm	ENSMUSG00000028333	Anp32b	acidic (leucine-rich) nuclear phosphoprotein 32 family, member B [Source:MGI Symbol;Acc:MGI:1914878]	2.82274e-26	4.65046e-24	1.50447
GO:0005737	cytoplasm	ENSMUSG00000028287	1700009N14Rik	RIKEN cDNA 1700009N14 gene [Source:MGI Symbol;Acc:MGI:1922721]	2.82274e-26	4.65046e-24	1.50447
GO:0005737	cytoplasm	ENSMUSG00000027777	Schip1	schwannomin interacting protein 1 [Source:MGI Symbol;Acc:MGI:1353557]	2.82274e-26	4.65046e-24	1.50447
GO:0005737	cytoplasm	ENSMUSG00000028675	Pnrc2	proline-rich nuclear receptor coactivator 2 [Source:MGI Symbol;Acc:MGI:106512]	2.82274e-26	4.65046e-24	1.50447
GO:0005737	cytoplasm	ENSMUSG00000058886	Deaf1	DEAF1, transcription factor [Source:MGI Symbol;Acc:MGI:1858496]	2.82274e-26	4.65046e-24	1.50447
GO:0005737	cytoplasm	ENSMUSG00000024120	Lrpprc	leucine-rich PPR-motif containing [Source:MGI Symbol;Acc:MGI:1919666]	2.82274e-26	4.65046e-24	1.50447
GO:0005737	cytoplasm	ENSMUSG00000003868	Ruvbl2	RuvB-like protein 2 [Source:MGI Symbol;Acc:MGI:1342299]	2.82274e-26	4.65046e-24	1.50447
GO:0005737	cytoplasm	ENSMUSG00000000743	Chmp1a	charged multivesicular body protein 1A [Source:MGI Symbol;Acc:MGI:1920159]	2.82274e-26	4.65046e-24	1.50447
GO:0005737	cytoplasm	ENSMUSG00000031753	Cog4	component of oligomeric golgi complex 4 [Source:MGI Symbol;Acc:MGI:2142808]	2.82274e-26	4.65046e-24	1.50447
GO:0005737	cytoplasm	ENSMUSG00000032387	Rbpms2	RNA binding protein with multiple splicing 2 [Source:MGI Symbol;Acc:MGI:1919223]	2.82274e-26	4.65046e-24	1.50447
GO:0005737	cytoplasm	ENSMUSG00000015120	Ube2i	ubiquitin-conjugating enzyme E2I [Source:MGI Symbol;Acc:MGI:107365]	2.82274e-26	4.65046e-24	1.50447
GO:0005737	cytoplasm	ENSMUSG00000025812	Pard3	par-3 family cell polarity regulator [Source:MGI Symbol;Acc:MGI:2135608]	2.82274e-26	4.65046e-24	1.50447
GO:0005737	cytoplasm	ENSMUSG00000072772	Grcc10	gene rich cluster, C10 gene [Source:MGI Symbol;Acc:MGI:1315201]	2.82274e-26	4.65046e-24	1.50447
GO:0005737	cytoplasm	ENSMUSG00000002948	Map2k7	mitogen-activated protein kinase kinase 7 [Source:MGI Symbol;Acc:MGI:1346871]	2.82274e-26	4.65046e-24	1.50447
GO:0005737	cytoplasm	ENSMUSG00000028426	Rad23b	RAD23 homolog B, nucleotide excision repair protein [Source:MGI Symbol;Acc:MGI:105128]	2.82274e-26	4.65046e-24	1.50447
GO:0005737	cytoplasm	ENSMUSG00000028639	Ybx1	Y box protein 1 [Source:MGI Symbol;Acc:MGI:99146]	2.82274e-26	4.65046e-24	1.50447
GO:0005737	cytoplasm	ENSMUSG00000018669	Cdk5rap3	CDK5 regulatory subunit associated protein 3 [Source:MGI Symbol;Acc:MGI:1933126]	2.82274e-26	4.65046e-24	1.50447
GO:0005737	cytoplasm	ENSMUSG00000036768	Kif15	kinesin family member 15 [Source:MGI Symbol;Acc:MGI:1098258]	2.82274e-26	4.65046e-24	1.50447
GO:0005737	cytoplasm	ENSMUSG00000071172	Srsf3	serine and arginine-rich splicing factor 3 [Source:MGI Symbol;Acc:MGI:98285]	2.82274e-26	4.65046e-24	1.50447
GO:0005737	cytoplasm	ENSMUSG00000021116	Eif2s1	eukaryotic translation initiation factor 2, subunit 1 alpha [Source:MGI Symbol;Acc:MGI:95299]	2.82274e-26	4.65046e-24	1.50447
GO:0005737	cytoplasm	ENSMUSG00000003458	Ncstn	nicastrin [Source:MGI Symbol;Acc:MGI:1891700]	2.82274e-26	4.65046e-24	1.50447
GO:0005737	cytoplasm	ENSMUSG00000019179	Mdh2	malate dehydrogenase 2, NAD (mitochondrial) [Source:MGI Symbol;Acc:MGI:97050]	2.82274e-26	4.65046e-24	1.50447
GO:0005737	cytoplasm	ENSMUSG00000031819	Emc8	ER membrane protein complex subunit 8 [Source:MGI Symbol;Acc:MGI:1343095]	2.82274e-26	4.65046e-24	1.50447
GO:0005737	cytoplasm	ENSMUSG00000037236	Matr3	matrin 3 [Source:MGI Symbol;Acc:MGI:1298379]	2.82274e-26	4.65046e-24	1.50447
GO:0005737	cytoplasm	ENSMUSG00000040809	Chil3	chitinase-like 3 [Source:MGI Symbol;Acc:MGI:1330860]	2.82274e-26	4.65046e-24	1.50447
GO:0005737	cytoplasm	ENSMUSG00000068823	Csde1	cold shock domain containing E1, RNA binding [Source:MGI Symbol;Acc:MGI:92356]	2.82274e-26	4.65046e-24	1.50447
GO:0005737	cytoplasm	ENSMUSG00000004267	Eno2	enolase 2, gamma neuronal [Source:MGI Symbol;Acc:MGI:95394]	2.82274e-26	4.65046e-24	1.50447
GO:0005737	cytoplasm	ENSMUSG00000037857	Nufip2	nuclear fragile X mental retardation protein interacting protein 2 [Source:MGI Symbol;Acc:MGI:1915814]	2.82274e-26	4.65046e-24	1.50447
GO:0005737	cytoplasm	ENSMUSG00000078941	Ak6	adenylate kinase 6 [Source:MGI Symbol;Acc:MGI:5510732]	2.82274e-26	4.65046e-24	1.50447
GO:0005737	cytoplasm	ENSMUSG00000116069	Gm49510	predicted gene, 49510 [Source:MGI Symbol;Acc:MGI:6155200]	2.82274e-26	4.65046e-24	1.50447
GO:0005737	cytoplasm	ENSMUSG00000023852	Chd1	chromodomain helicase DNA binding protein 1 [Source:MGI Symbol;Acc:MGI:88393]	2.82274e-26	4.65046e-24	1.50447
GO:0005737	cytoplasm	ENSMUSG00000027944	Hax1	HCLS1 associated X-1 [Source:MGI Symbol;Acc:MGI:1346319]	2.82274e-26	4.65046e-24	1.50447
GO:0005737	cytoplasm	ENSMUSG00000028693	Nasp	nuclear autoantigenic sperm protein (histone-binding) [Source:MGI Symbol;Acc:MGI:1355328]	2.82274e-26	4.65046e-24	1.50447
GO:0005737	cytoplasm	ENSMUSG00000025967	Eef1b2	eukaryotic translation elongation factor 1 beta 2 [Source:MGI Symbol;Acc:MGI:1929520]	2.82274e-26	4.65046e-24	1.50447
GO:0005737	cytoplasm	ENSMUSG00000025362	Rps26	ribosomal protein S26 [Source:MGI Symbol;Acc:MGI:1351628]	2.82274e-26	4.65046e-24	1.50447
GO:0005737	cytoplasm	ENSMUSG00000020745	Pafah1b1	platelet-activating factor acetylhydrolase, isoform 1b, subunit 1 [Source:MGI Symbol;Acc:MGI:109520]	2.82274e-26	4.65046e-24	1.50447
GO:0005737	cytoplasm	ENSMUSG00000055027	Smyd1	SET and MYND domain containing 1 [Source:MGI Symbol;Acc:MGI:104790]	2.82274e-26	4.65046e-24	1.50447
GO:0005737	cytoplasm	ENSMUSG00000026554	Dcaf8	DDB1 and CUL4 associated factor 8 [Source:MGI Symbol;Acc:MGI:91860]	2.82274e-26	4.65046e-24	1.50447
GO:0005737	cytoplasm	ENSMUSG00000003970	Rpl8	ribosomal protein L8 [Source:MGI Symbol;Acc:MGI:1350927]	2.82274e-26	4.65046e-24	1.50447
GO:0005737	cytoplasm	ENSMUSG00000007029	Vars	valyl-tRNA synthetase [Source:MGI Symbol;Acc:MGI:90675]	2.82274e-26	4.65046e-24	1.50447
GO:0005737	cytoplasm	ENSMUSG00000040945	Rcc2	regulator of chromosome condensation 2 [Source:MGI Symbol;Acc:MGI:1919784]	2.82274e-26	4.65046e-24	1.50447
GO:0005737	cytoplasm	ENSMUSG00000046862	Pramef8	PRAME family member 8 [Source:MGI Symbol;Acc:MGI:2140473]	2.82274e-26	4.65046e-24	1.50447
GO:0005737	cytoplasm	ENSMUSG00000062939	Stat4	signal transducer and activator of transcription 4 [Source:MGI Symbol;Acc:MGI:103062]	2.82274e-26	4.65046e-24	1.50447
GO:0005737	cytoplasm	ENSMUSG00000029516	Cit	citron [Source:MGI Symbol;Acc:MGI:105313]	2.82274e-26	4.65046e-24	1.50447
GO:0005737	cytoplasm	ENSMUSG00000031167	Rbm3	RNA binding motif (RNP1, RRM) protein 3 [Source:MGI Symbol;Acc:MGI:1099460]	2.82274e-26	4.65046e-24	1.50447
GO:0005737	cytoplasm	ENSMUSG00000048000	Gigyf2	GRB10 interacting GYF protein 2 [Source:MGI Symbol;Acc:MGI:2138584]	2.82274e-26	4.65046e-24	1.50447
GO:0005737	cytoplasm	ENSMUSG00000029513	Prkab1	protein kinase, AMP-activated, beta 1 non-catalytic subunit [Source:MGI Symbol;Acc:MGI:1336167]	2.82274e-26	4.65046e-24	1.50447
GO:0005737	cytoplasm	ENSMUSG00000032249	Anp32a	acidic (leucine-rich) nuclear phosphoprotein 32 family, member A [Source:MGI Symbol;Acc:MGI:108447]	2.82274e-26	4.65046e-24	1.50447
GO:0005737	cytoplasm	ENSMUSG00000003316	Glg1	golgi apparatus protein 1 [Source:MGI Symbol;Acc:MGI:104967]	2.82274e-26	4.65046e-24	1.50447
GO:0005737	cytoplasm	ENSMUSG00000030220	Arhgdib	Rho, GDP dissociation inhibitor (GDI) beta [Source:MGI Symbol;Acc:MGI:101940]	2.82274e-26	4.65046e-24	1.50447
GO:0005737	cytoplasm	ENSMUSG00000071072	Ptges3	prostaglandin E synthase 3 [Source:MGI Symbol;Acc:MGI:1929282]	2.82274e-26	4.65046e-24	1.50447
GO:0005737	cytoplasm	ENSMUSG00000054302	Eapp	E2F-associated phosphoprotein [Source:MGI Symbol;Acc:MGI:1913516]	2.82274e-26	4.65046e-24	1.50447
GO:0005737	cytoplasm	ENSMUSG00000028851	Nudc	nudC nuclear distribution protein [Source:MGI Symbol;Acc:MGI:106014]	2.82274e-26	4.65046e-24	1.50447
GO:0005737	cytoplasm	ENSMUSG00000037461	Ints7	integrator complex subunit 7 [Source:MGI Symbol;Acc:MGI:1924315]	2.82274e-26	4.65046e-24	1.50447
GO:0005737	cytoplasm	ENSMUSG00000005732	Ranbp1	RAN binding protein 1 [Source:MGI Symbol;Acc:MGI:96269]	2.82274e-26	4.65046e-24	1.50447
GO:0005737	cytoplasm	ENSMUSG00000034994	Eef2	eukaryotic translation elongation factor 2 [Source:MGI Symbol;Acc:MGI:95288]	2.82274e-26	4.65046e-24	1.50447
GO:0005737	cytoplasm	ENSMUSG00000020914	Top2a	topoisomerase (DNA) II alpha [Source:MGI Symbol;Acc:MGI:98790]	2.82274e-26	4.65046e-24	1.50447
GO:0005737	cytoplasm	ENSMUSG00000052833	Sae1	SUMO1 activating enzyme subunit 1 [Source:MGI Symbol;Acc:MGI:1929264]	2.82274e-26	4.65046e-24	1.50447
GO:0005737	cytoplasm	ENSMUSG00000074435	Smcp	sperm mitochondria-associated cysteine-rich protein [Source:MGI Symbol;Acc:MGI:96945]	2.82274e-26	4.65046e-24	1.50447
GO:0005737	cytoplasm	ENSMUSG00000022995	Enah	ENAH actin regulator [Source:MGI Symbol;Acc:MGI:108360]	2.82274e-26	4.65046e-24	1.50447
GO:0005737	cytoplasm	ENSMUSG00000005103	Wdr1	WD repeat domain 1 [Source:MGI Symbol;Acc:MGI:1337100]	2.82274e-26	4.65046e-24	1.50447
GO:0005737	cytoplasm	ENSMUSG00000024740	Ddb1	damage specific DNA binding protein 1 [Source:MGI Symbol;Acc:MGI:1202384]	2.82274e-26	4.65046e-24	1.50447
GO:0005737	cytoplasm	ENSMUSG00000047888	Tnrc6b	trinucleotide repeat containing 6b [Source:MGI Symbol;Acc:MGI:2443730]	2.82274e-26	4.65046e-24	1.50447
GO:0005737	cytoplasm	ENSMUSG00000018583	G3bp1	GTPase activating protein (SH3 domain) binding protein 1 [Source:MGI Symbol;Acc:MGI:1351465]	2.82274e-26	4.65046e-24	1.50447
GO:0005737	cytoplasm	ENSMUSG00000004980	Hnrnpa2b1	heterogeneous nuclear ribonucleoprotein A2/B1 [Source:MGI Symbol;Acc:MGI:104819]	2.82274e-26	4.65046e-24	1.50447
GO:0005737	cytoplasm	ENSMUSG00000027405	Nop56	NOP56 ribonucleoprotein [Source:MGI Symbol;Acc:MGI:1914384]	2.82274e-26	4.65046e-24	1.50447
GO:0005737	cytoplasm	ENSMUSG00000038028	Tigar	Trp53 induced glycolysis regulatory phosphatase [Source:MGI Symbol;Acc:MGI:2442752]	2.82274e-26	4.65046e-24	1.50447
GO:0005737	cytoplasm	ENSMUSG00000034601	2700049A03Rik	RIKEN cDNA 2700049A03 gene [Source:MGI Symbol;Acc:MGI:1924217]	2.82274e-26	4.65046e-24	1.50447
GO:0005737	cytoplasm	ENSMUSG00000071415	Rpl23	ribosomal protein L23 [Source:MGI Symbol;Acc:MGI:1929455]	2.82274e-26	4.65046e-24	1.50447
GO:0005737	cytoplasm	ENSMUSG00000026276	Septin2	septin 2 [Source:MGI Symbol;Acc:MGI:97298]	2.82274e-26	4.65046e-24	1.50447
GO:0005737	cytoplasm	ENSMUSG00000020457	Drg1	developmentally regulated GTP binding protein 1 [Source:MGI Symbol;Acc:MGI:1343297]	2.82274e-26	4.65046e-24	1.50447
GO:0005737	cytoplasm	ENSMUSG00000038708	Golga4	golgi autoantigen, golgin subfamily a, 4 [Source:MGI Symbol;Acc:MGI:1859646]	2.82274e-26	4.65046e-24	1.50447
GO:0005737	cytoplasm	ENSMUSG00000024045	Akap8	A kinase (PRKA) anchor protein 8 [Source:MGI Symbol;Acc:MGI:1928488]	2.82274e-26	4.65046e-24	1.50447
GO:0005737	cytoplasm	ENSMUSG00000046434	Hnrnpa1	heterogeneous nuclear ribonucleoprotein A1 [Source:MGI Symbol;Acc:MGI:104820]	2.82274e-26	4.65046e-24	1.50447
GO:0005737	cytoplasm	ENSMUSG00000039630	Hnrnpu	heterogeneous nuclear ribonucleoprotein U [Source:MGI Symbol;Acc:MGI:1858195]	2.82274e-26	4.65046e-24	1.50447
GO:0005737	cytoplasm	ENSMUSG00000028677	Rnf220	ring finger protein 220 [Source:MGI Symbol;Acc:MGI:1913993]	2.82274e-26	4.65046e-24	1.50447
GO:0005737	cytoplasm	ENSMUSG00000074811	Hps6	HPS6, biogenesis of lysosomal organelles complex 2 subunit 3 [Source:MGI Symbol;Acc:MGI:2181763]	2.82274e-26	4.65046e-24	1.50447
GO:0005737	cytoplasm	ENSMUSG00000029004	Kmt2e	lysine (K)-specific methyltransferase 2E [Source:MGI Symbol;Acc:MGI:1924825]	2.82274e-26	4.65046e-24	1.50447
GO:0005737	cytoplasm	ENSMUSG00000040365	Trim41	tripartite motif-containing 41 [Source:MGI Symbol;Acc:MGI:2384814]	2.82274e-26	4.65046e-24	1.50447
GO:0005737	cytoplasm	ENSMUSG00000024949	Sf1	splicing factor 1 [Source:MGI Symbol;Acc:MGI:1095403]	2.82274e-26	4.65046e-24	1.50447
GO:0005737	cytoplasm	ENSMUSG00000054455	Vapb	vesicle-associated membrane protein, associated protein B and C [Source:MGI Symbol;Acc:MGI:1928744]	2.82274e-26	4.65046e-24	1.50447
GO:0005737	cytoplasm	ENSMUSG00000067274	Rplp0	ribosomal protein, large, P0 [Source:MGI Symbol;Acc:MGI:1927636]	2.82274e-26	4.65046e-24	1.50447
GO:0005737	cytoplasm	ENSMUSG00000004018	Fancl	Fanconi anemia, complementation group L [Source:MGI Symbol;Acc:MGI:1914280]	2.82274e-26	4.65046e-24	1.50447
GO:0005737	cytoplasm	ENSMUSG00000027573	Gid8	GID complex subunit 8 [Source:MGI Symbol;Acc:MGI:1923675]	2.82274e-26	4.65046e-24	1.50447
GO:0005737	cytoplasm	ENSMUSG00000025413	Ttc4	tetratricopeptide repeat domain 4 [Source:MGI Symbol;Acc:MGI:1919604]	2.82274e-26	4.65046e-24	1.50447
GO:0005737	cytoplasm	ENSMUSG00000028676	Srsf10	serine and arginine-rich splicing factor 10 [Source:MGI Symbol;Acc:MGI:1333805]	2.82274e-26	4.65046e-24	1.50447
GO:0005737	cytoplasm	ENSMUSG00000028179	Cth	cystathionase (cystathionine gamma-lyase) [Source:MGI Symbol;Acc:MGI:1339968]	2.82274e-26	4.65046e-24	1.50447
GO:0005737	cytoplasm	ENSMUSG00000029622	Arpc1b	actin related protein 2/3 complex, subunit 1B [Source:MGI Symbol;Acc:MGI:1343142]	2.82274e-26	4.65046e-24	1.50447
GO:0005737	cytoplasm	ENSMUSG00000029267	Mtf2	metal response element binding transcription factor 2 [Source:MGI Symbol;Acc:MGI:105050]	2.82274e-26	4.65046e-24	1.50447
GO:0005737	cytoplasm	ENSMUSG00000058558	Rpl5	ribosomal protein L5 [Source:MGI Symbol;Acc:MGI:102854]	2.82274e-26	4.65046e-24	1.50447
GO:0005737	cytoplasm	ENSMUSG00000031150	Ccdc120	coiled-coil domain containing 120 [Source:MGI Symbol;Acc:MGI:1859619]	2.82274e-26	4.65046e-24	1.50447
GO:0005737	cytoplasm	ENSMUSG00000063316	Rpl27	ribosomal protein L27 [Source:MGI Symbol;Acc:MGI:98036]	2.82274e-26	4.65046e-24	1.50447
GO:0005737	cytoplasm	ENSMUSG00000061315	Naca	nascent polypeptide-associated complex alpha polypeptide [Source:MGI Symbol;Acc:MGI:106095]	2.82274e-26	4.65046e-24	1.50447
GO:0005737	cytoplasm	ENSMUSG00000054717	Hmgb2	high mobility group box 2 [Source:MGI Symbol;Acc:MGI:96157]	2.82274e-26	4.65046e-24	1.50447
GO:0005737	cytoplasm	ENSMUSG00000028126	Pip5k1a	phosphatidylinositol-4-phosphate 5-kinase, type 1 alpha [Source:MGI Symbol;Acc:MGI:107929]	2.82274e-26	4.65046e-24	1.50447
GO:0005737	cytoplasm	ENSMUSG00000038612	Mcl1	myeloid cell leukemia sequence 1 [Source:MGI Symbol;Acc:MGI:101769]	2.82274e-26	4.65046e-24	1.50447
GO:0005737	cytoplasm	ENSMUSG00000000787	Ddx3x	DEAD/H (Asp-Glu-Ala-Asp/His) box polypeptide 3, X-linked [Source:MGI Symbol;Acc:MGI:103064]	2.82274e-26	4.65046e-24	1.50447
GO:0005737	cytoplasm	ENSMUSG00000053693	Mast1	microtubule associated serine/threonine kinase 1 [Source:MGI Symbol;Acc:MGI:1861901]	2.82274e-26	4.65046e-24	1.50447
GO:0005737	cytoplasm	ENSMUSG00000035150	Eif2s3x	eukaryotic translation initiation factor 2, subunit 3, structural gene X-linked [Source:MGI Symbol;Acc:MGI:1349431]	2.82274e-26	4.65046e-24	1.50447
GO:0005737	cytoplasm	ENSMUSG00000057113	Npm1	nucleophosmin 1 [Source:MGI Symbol;Acc:MGI:106184]	2.82274e-26	4.65046e-24	1.50447
GO:0005737	cytoplasm	ENSMUSG00000058756	Thra	thyroid hormone receptor alpha [Source:MGI Symbol;Acc:MGI:98742]	2.82274e-26	4.65046e-24	1.50447
GO:0005737	cytoplasm	ENSMUSG00000031960	Aars	alanyl-tRNA synthetase [Source:MGI Symbol;Acc:MGI:2384560]	2.82274e-26	4.65046e-24	1.50447
GO:0005737	cytoplasm	ENSMUSG00000031826	Usp10	ubiquitin specific peptidase 10 [Source:MGI Symbol;Acc:MGI:894652]	2.82274e-26	4.65046e-24	1.50447
GO:0005737	cytoplasm	ENSMUSG00000028402	Mpdz	multiple PDZ domain protein [Source:MGI Symbol;Acc:MGI:1343489]	2.82274e-26	4.65046e-24	1.50447
GO:0005737	cytoplasm	ENSMUSG00000025337	Sbds	SBDS ribosome maturation factor [Source:MGI Symbol;Acc:MGI:1913961]	2.82274e-26	4.65046e-24	1.50447
GO:0005737	cytoplasm	ENSMUSG00000028811	Yars	tyrosyl-tRNA synthetase [Source:MGI Symbol;Acc:MGI:2147627]	2.82274e-26	4.65046e-24	1.50447
GO:0005737	cytoplasm	ENSMUSG00000025332	Kdm5c	lysine (K)-specific demethylase 5C [Source:MGI Symbol;Acc:MGI:99781]	2.82274e-26	4.65046e-24	1.50447
GO:0005737	cytoplasm	ENSMUSG00000059005	Hnrnpa3	heterogeneous nuclear ribonucleoprotein A3 [Source:MGI Symbol;Acc:MGI:1917171]	2.82274e-26	4.65046e-24	1.50447
GO:0005737	cytoplasm	ENSMUSG00000028312	Smc2	structural maintenance of chromosomes 2 [Source:MGI Symbol;Acc:MGI:106067]	2.82274e-26	4.65046e-24	1.50447
GO:0005737	cytoplasm	ENSMUSG00000021477	Ctsl	cathepsin L [Source:MGI Symbol;Acc:MGI:88564]	2.82274e-26	4.65046e-24	1.50447
GO:0005737	cytoplasm	ENSMUSG00000022812	Gsk3b	glycogen synthase kinase 3 beta [Source:MGI Symbol;Acc:MGI:1861437]	2.82274e-26	4.65046e-24	1.50447
GO:0005737	cytoplasm	ENSMUSG00000059552	Trp53	transformation related protein 53 [Source:MGI Symbol;Acc:MGI:98834]	2.82274e-26	4.65046e-24	1.50447
GO:0005737	cytoplasm	ENSMUSG00000039382	Wdr45	WD repeat domain 45 [Source:MGI Symbol;Acc:MGI:1859606]	2.82274e-26	4.65046e-24	1.50447
GO:0005737	cytoplasm	ENSMUSG00000028107	Tars2	threonyl-tRNA synthetase 2, mitochondrial (putative) [Source:MGI Symbol;Acc:MGI:1919057]	2.82274e-26	4.65046e-24	1.50447
GO:0005737	cytoplasm	ENSMUSG00000038180	Spag4	sperm associated antigen 4 [Source:MGI Symbol;Acc:MGI:2444120]	2.82274e-26	4.65046e-24	1.50447
GO:0005737	cytoplasm	ENSMUSG00000039041	Adrm1	adhesion regulating molecule 1 [Source:MGI Symbol;Acc:MGI:1929289]	2.82274e-26	4.65046e-24	1.50447
GO:0005737	cytoplasm	ENSMUSG00000024406	Pou5f1	POU domain, class 5, transcription factor 1 [Source:MGI Symbol;Acc:MGI:101893]	2.82274e-26	4.65046e-24	1.50447
GO:0005737	cytoplasm	ENSMUSG00000036452	Arhgap26	Rho GTPase activating protein 26 [Source:MGI Symbol;Acc:MGI:1918552]	2.82274e-26	4.65046e-24	1.50447
GO:0005737	cytoplasm	ENSMUSG00000029554	Mad1l1	MAD1 mitotic arrest deficient 1-like 1 [Source:MGI Symbol;Acc:MGI:1341857]	2.82274e-26	4.65046e-24	1.50447
GO:0005737	cytoplasm	ENSMUSG00000003153	Slc2a3	solute carrier family 2 (facilitated glucose transporter), member 3 [Source:MGI Symbol;Acc:MGI:95757]	2.82274e-26	4.65046e-24	1.50447
GO:0005737	cytoplasm	ENSMUSG00000038508	Gdf15	growth differentiation factor 15 [Source:MGI Symbol;Acc:MGI:1346047]	2.82274e-26	4.65046e-24	1.50447
GO:0005737	cytoplasm	ENSMUSG00000022382	Wnt7b	wingless-type MMTV integration site family, member 7B [Source:MGI Symbol;Acc:MGI:98962]	2.82274e-26	4.65046e-24	1.50447
GO:0005737	cytoplasm	ENSMUSG00000010755	Cars	cysteinyl-tRNA synthetase [Source:MGI Symbol;Acc:MGI:1351477]	2.82274e-26	4.65046e-24	1.50447
GO:0005737	cytoplasm	ENSMUSG00000020534	Shmt1	serine hydroxymethyltransferase 1 (soluble) [Source:MGI Symbol;Acc:MGI:98299]	2.82274e-26	4.65046e-24	1.50447
GO:0005737	cytoplasm	ENSMUSG00000040536	Necab1	N-terminal EF-hand calcium binding protein 1 [Source:MGI Symbol;Acc:MGI:1916602]	2.82274e-26	4.65046e-24	1.50447
GO:0005737	cytoplasm	ENSMUSG00000005198	Polr2a	polymerase (RNA) II (DNA directed) polypeptide A [Source:MGI Symbol;Acc:MGI:98086]	2.82274e-26	4.65046e-24	1.50447
GO:0005737	cytoplasm	ENSMUSG00000025159	Mms19	MMS19 cytosolic iron-sulfur assembly component [Source:MGI Symbol;Acc:MGI:1919449]	2.82274e-26	4.65046e-24	1.50447
GO:0005737	cytoplasm	ENSMUSG00000058355	Abce1	ATP-binding cassette, sub-family E (OABP), member 1 [Source:MGI Symbol;Acc:MGI:1195458]	2.82274e-26	4.65046e-24	1.50447
GO:0005737	cytoplasm	ENSMUSG00000068115	Ninl	ninein-like [Source:MGI Symbol;Acc:MGI:1925427]	2.82274e-26	4.65046e-24	1.50447
GO:0005737	cytoplasm	ENSMUSG00000072825	Cep170b	centrosomal protein 170B [Source:MGI Symbol;Acc:MGI:2145043]	2.82274e-26	4.65046e-24	1.50447
GO:0005737	cytoplasm	ENSMUSG00000060098	Prmt7	protein arginine N-methyltransferase 7 [Source:MGI Symbol;Acc:MGI:2384879]	2.82274e-26	4.65046e-24	1.50447
GO:0005737	cytoplasm	ENSMUSG00000020680	Taf15	TATA-box binding protein associated factor 15 [Source:MGI Symbol;Acc:MGI:1917689]	2.82274e-26	4.65046e-24	1.50447
GO:0005737	cytoplasm	ENSMUSG00000078812	Eif5a	eukaryotic translation initiation factor 5A [Source:MGI Symbol;Acc:MGI:106248]	2.82274e-26	4.65046e-24	1.50447
GO:0005737	cytoplasm	ENSMUSG00000066861	Oas1g	2'-5' oligoadenylate synthetase 1G [Source:MGI Symbol;Acc:MGI:97429]	2.82274e-26	4.65046e-24	1.50447
GO:0005737	cytoplasm	ENSMUSG00000018965	Ywhah	tyrosine 3-monooxygenase/tryptophan 5-monooxygenase activation protein, eta polypeptide [Source:MGI Symbol;Acc:MGI:109194]	2.82274e-26	4.65046e-24	1.50447
GO:0005737	cytoplasm	ENSMUSG00000031696	Vps35	VPS35 retromer complex component [Source:MGI Symbol;Acc:MGI:1890467]	2.82274e-26	4.65046e-24	1.50447
GO:0005737	cytoplasm	ENSMUSG00000032637	Atxn2l	ataxin 2-like [Source:MGI Symbol;Acc:MGI:2446242]	2.82274e-26	4.65046e-24	1.50447
GO:0005737	cytoplasm	ENSMUSG00000035297	Cops4	COP9 signalosome subunit 4 [Source:MGI Symbol;Acc:MGI:1349414]	2.82274e-26	4.65046e-24	1.50447
GO:0005737	cytoplasm	ENSMUSG00000071644	Eef1g	eukaryotic translation elongation factor 1 gamma [Source:MGI Symbol;Acc:MGI:1914410]	2.82274e-26	4.65046e-24	1.50447
GO:0005737	cytoplasm	ENSMUSG00000028081	Rps3a1	ribosomal protein S3A1 [Source:MGI Symbol;Acc:MGI:1202063]	2.82274e-26	4.65046e-24	1.50447
GO:0005737	cytoplasm	ENSMUSG00000029446	Psph	phosphoserine phosphatase [Source:MGI Symbol;Acc:MGI:97788]	2.82274e-26	4.65046e-24	1.50447
GO:0005737	cytoplasm	ENSMUSG00000032517	Mobp	myelin-associated oligodendrocytic basic protein [Source:MGI Symbol;Acc:MGI:108511]	2.82274e-26	4.65046e-24	1.50447
GO:0005737	cytoplasm	ENSMUSG00000028800	Hdac1	histone deacetylase 1 [Source:MGI Symbol;Acc:MGI:108086]	2.82274e-26	4.65046e-24	1.50447
GO:0005737	cytoplasm	ENSMUSG00000040952	Rps19	ribosomal protein S19 [Source:MGI Symbol;Acc:MGI:1333780]	2.82274e-26	4.65046e-24	1.50447
GO:0005829	cytosol	ENSMUSG00000058440	Nrf1	nuclear respiratory factor 1 [Source:MGI Symbol;Acc:MGI:1332235]	4.61619e-24	5.19008e-22	1.73716
GO:0005829	cytosol	ENSMUSG00000018362	Kpna2	karyopherin (importin) alpha 2 [Source:MGI Symbol;Acc:MGI:103561]	4.61619e-24	5.19008e-22	1.73716
GO:0005829	cytosol	ENSMUSG00000024142	Mlst8	MTOR associated protein, LST8 homolog (S. cerevisiae) [Source:MGI Symbol;Acc:MGI:1929514]	4.61619e-24	5.19008e-22	1.73716
GO:0005829	cytosol	ENSMUSG00000041431	Ccnb1	cyclin B1 [Source:MGI Symbol;Acc:MGI:88302]	4.61619e-24	5.19008e-22	1.73716
GO:0005829	cytosol	ENSMUSG00000031979	Cog2	component of oligomeric golgi complex 2 [Source:MGI Symbol;Acc:MGI:1923582]	4.61619e-24	5.19008e-22	1.73716
GO:0005829	cytosol	ENSMUSG00000021910	Nisch	nischarin [Source:MGI Symbol;Acc:MGI:1928323]	4.61619e-24	5.19008e-22	1.73716
GO:0005829	cytosol	ENSMUSG00000063524	Eno1	enolase 1, alpha non-neuron [Source:MGI Symbol;Acc:MGI:95393]	4.61619e-24	5.19008e-22	1.73716
GO:0005829	cytosol	ENSMUSG00000021149	Gtpbp4	GTP binding protein 4 [Source:MGI Symbol;Acc:MGI:1916487]	4.61619e-24	5.19008e-22	1.73716
GO:0005829	cytosol	ENSMUSG00000021266	Wars	tryptophanyl-tRNA synthetase [Source:MGI Symbol;Acc:MGI:104630]	4.61619e-24	5.19008e-22	1.73716
GO:0005829	cytosol	ENSMUSG00000020580	Rock2	Rho-associated coiled-coil containing protein kinase 2 [Source:MGI Symbol;Acc:MGI:107926]	4.61619e-24	5.19008e-22	1.73716
GO:0005829	cytosol	ENSMUSG00000031783	Polr2c	polymerase (RNA) II (DNA directed) polypeptide C [Source:MGI Symbol;Acc:MGI:109299]	4.61619e-24	5.19008e-22	1.73716
GO:0005829	cytosol	ENSMUSG00000024201	Kdm4b	lysine (K)-specific demethylase 4B [Source:MGI Symbol;Acc:MGI:2442355]	4.61619e-24	5.19008e-22	1.73716
GO:0005829	cytosol	ENSMUSG00000051391	Ywhag	tyrosine 3-monooxygenase/tryptophan 5-monooxygenase activation protein, gamma polypeptide [Source:MGI Symbol;Acc:MGI:108109]	4.61619e-24	5.19008e-22	1.73716
GO:0005829	cytosol	ENSMUSG00000047675	Rps8	ribosomal protein S8 [Source:MGI Symbol;Acc:MGI:98166]	4.61619e-24	5.19008e-22	1.73716
GO:0005829	cytosol	ENSMUSG00000024360	Etf1	eukaryotic translation termination factor 1 [Source:MGI Symbol;Acc:MGI:2385071]	4.61619e-24	5.19008e-22	1.73716
GO:0005829	cytosol	ENSMUSG00000032803	Cdv3	carnitine deficiency-associated gene expressed in ventricle 3 [Source:MGI Symbol;Acc:MGI:2448759]	4.61619e-24	5.19008e-22	1.73716
GO:0005829	cytosol	ENSMUSG00000049044	Rapgef4	Rap guanine nucleotide exchange factor (GEF) 4 [Source:MGI Symbol;Acc:MGI:1917723]	4.61619e-24	5.19008e-22	1.73716
GO:0005829	cytosol	ENSMUSG00000030744	Rps3	ribosomal protein S3 [Source:MGI Symbol;Acc:MGI:1350917]	4.61619e-24	5.19008e-22	1.73716
GO:0005829	cytosol	ENSMUSG00000017119	Nbr1	NBR1, autophagy cargo receptor [Source:MGI Symbol;Acc:MGI:108498]	4.61619e-24	5.19008e-22	1.73716
GO:0005829	cytosol	ENSMUSG00000046364	Rpl27a	ribosomal protein L27A [Source:MGI Symbol;Acc:MGI:1347076]	4.61619e-24	5.19008e-22	1.73716
GO:0005829	cytosol	ENSMUSG00000021022	Ppp2r3c	protein phosphatase 2, regulatory subunit B'', gamma [Source:MGI Symbol;Acc:MGI:1930009]	4.61619e-24	5.19008e-22	1.73716
GO:0005829	cytosol	ENSMUSG00000029752	Asns	asparagine synthetase [Source:MGI Symbol;Acc:MGI:1350929]	4.61619e-24	5.19008e-22	1.73716
GO:0005829	cytosol	ENSMUSG00000066036	Ubr4	ubiquitin protein ligase E3 component n-recognin 4 [Source:MGI Symbol;Acc:MGI:1916366]	4.61619e-24	5.19008e-22	1.73716
GO:0005829	cytosol	ENSMUSG00000025407	Gli1	GLI-Kruppel family member GLI1 [Source:MGI Symbol;Acc:MGI:95727]	4.61619e-24	5.19008e-22	1.73716
GO:0005829	cytosol	ENSMUSG00000029614	Rpl6	ribosomal protein L6 [Source:MGI Symbol;Acc:MGI:108057]	4.61619e-24	5.19008e-22	1.73716
GO:0005829	cytosol	ENSMUSG00000033916	Chmp2a	charged multivesicular body protein 2A [Source:MGI Symbol;Acc:MGI:1916203]	4.61619e-24	5.19008e-22	1.73716
GO:0005829	cytosol	ENSMUSG00000062867	Impdh2	inosine monophosphate dehydrogenase 2 [Source:MGI Symbol;Acc:MGI:109367]	4.61619e-24	5.19008e-22	1.73716
GO:0005829	cytosol	ENSMUSG00000050966	Lin28a	lin-28 homolog A (C. elegans) [Source:MGI Symbol;Acc:MGI:1890546]	4.61619e-24	5.19008e-22	1.73716
GO:0005829	cytosol	ENSMUSG00000024985	Tcf7l2	transcription factor 7 like 2, T cell specific, HMG box [Source:MGI Symbol;Acc:MGI:1202879]	4.61619e-24	5.19008e-22	1.73716
GO:0005829	cytosol	ENSMUSG00000031012	Cask	calcium/calmodulin-dependent serine protein kinase (MAGUK family) [Source:MGI Symbol;Acc:MGI:1309489]	4.61619e-24	5.19008e-22	1.73716
GO:0005829	cytosol	ENSMUSG00000035910	Dcdc2a	doublecortin domain containing 2a [Source:MGI Symbol;Acc:MGI:2652818]	4.61619e-24	5.19008e-22	1.73716
GO:0005829	cytosol	ENSMUSG00000015656	Hspa8	heat shock protein 8 [Source:MGI Symbol;Acc:MGI:105384]	4.61619e-24	5.19008e-22	1.73716
GO:0005829	cytosol	ENSMUSG00000069268	H2bc7	H2B clustered histone 7 [Source:MGI Symbol;Acc:MGI:2448383]	4.61619e-24	5.19008e-22	1.73716
GO:0005829	cytosol	ENSMUSG00000035027	Map2k2	mitogen-activated protein kinase kinase 2 [Source:MGI Symbol;Acc:MGI:1346867]	4.61619e-24	5.19008e-22	1.73716
GO:0005829	cytosol	ENSMUSG00000035242	Oaz1	ornithine decarboxylase antizyme 1 [Source:MGI Symbol;Acc:MGI:109433]	4.61619e-24	5.19008e-22	1.73716
GO:0005829	cytosol	ENSMUSG00000017670	Elmo2	engulfment and cell motility 2 [Source:MGI Symbol;Acc:MGI:2153045]	4.61619e-24	5.19008e-22	1.73716
GO:0005829	cytosol	ENSMUSG00000021282	Eif5	eukaryotic translation initiation factor 5 [Source:MGI Symbol;Acc:MGI:95309]	4.61619e-24	5.19008e-22	1.73716
GO:0005829	cytosol	ENSMUSG00000061186	Sfmbt2	Scm-like with four mbt domains 2 [Source:MGI Symbol;Acc:MGI:2447794]	4.61619e-24	5.19008e-22	1.73716
GO:0005829	cytosol	ENSMUSG00000058301	Upf1	UPF1 regulator of nonsense transcripts homolog (yeast) [Source:MGI Symbol;Acc:MGI:107995]	4.61619e-24	5.19008e-22	1.73716
GO:0005829	cytosol	ENSMUSG00000022336	Eif3e	eukaryotic translation initiation factor 3, subunit E [Source:MGI Symbol;Acc:MGI:99257]	4.61619e-24	5.19008e-22	1.73716
GO:0005829	cytosol	ENSMUSG00000031161	Hdac6	histone deacetylase 6 [Source:MGI Symbol;Acc:MGI:1333752]	4.61619e-24	5.19008e-22	1.73716
GO:0005829	cytosol	ENSMUSG00000001741	Il16	interleukin 16 [Source:MGI Symbol;Acc:MGI:1270855]	4.61619e-24	5.19008e-22	1.73716
GO:0005829	cytosol	ENSMUSG00000020361	Hspa4	heat shock protein 4 [Source:MGI Symbol;Acc:MGI:1342292]	4.61619e-24	5.19008e-22	1.73716
GO:0005829	cytosol	ENSMUSG00000029580	Actb	actin, beta [Source:MGI Symbol;Acc:MGI:87904]	4.61619e-24	5.19008e-22	1.73716
GO:0005829	cytosol	ENSMUSG00000069049	Eif2s3y	eukaryotic translation initiation factor 2, subunit 3, structural gene Y-linked [Source:MGI Symbol;Acc:MGI:1349430]	4.61619e-24	5.19008e-22	1.73716
GO:0005829	cytosol	ENSMUSG00000024493	Lars	leucyl-tRNA synthetase [Source:MGI Symbol;Acc:MGI:1913808]	4.61619e-24	5.19008e-22	1.73716
GO:0005829	cytosol	ENSMUSG00000055239	Kcmf1	potassium channel modulatory factor 1 [Source:MGI Symbol;Acc:MGI:1921537]	4.61619e-24	5.19008e-22	1.73716
GO:0005829	cytosol	ENSMUSG00000054757	Akr1c20	aldo-keto reductase family 1, member C20 [Source:MGI Symbol;Acc:MGI:2151104]	4.61619e-24	5.19008e-22	1.73716
GO:0005829	cytosol	ENSMUSG00000063856	Gpx1	glutathione peroxidase 1 [Source:MGI Symbol;Acc:MGI:104887]	4.61619e-24	5.19008e-22	1.73716
GO:0005829	cytosol	ENSMUSG00000074637	Sox2	SRY (sex determining region Y)-box 2 [Source:MGI Symbol;Acc:MGI:98364]	4.61619e-24	5.19008e-22	1.73716
GO:0005829	cytosol	ENSMUSG00000034259	Exosc4	exosome component 4 [Source:MGI Symbol;Acc:MGI:1923576]	4.61619e-24	5.19008e-22	1.73716
GO:0005829	cytosol	ENSMUSG00000029110	Rnf4	ring finger protein 4 [Source:MGI Symbol;Acc:MGI:1201691]	4.61619e-24	5.19008e-22	1.73716
GO:0005829	cytosol	ENSMUSG00000074088	Snrnp40	small nuclear ribonucleoprotein 40 (U5) [Source:MGI Symbol;Acc:MGI:1913835]	4.61619e-24	5.19008e-22	1.73716
GO:0005829	cytosol	ENSMUSG00000020774	Aspa	aspartoacylase [Source:MGI Symbol;Acc:MGI:87914]	4.61619e-24	5.19008e-22	1.73716
GO:0005829	cytosol	ENSMUSG00000038393	Txnip	thioredoxin interacting protein [Source:MGI Symbol;Acc:MGI:1889549]	4.61619e-24	5.19008e-22	1.73716
GO:0005829	cytosol	ENSMUSG00000027601	Mtfr1	mitochondrial fission regulator 1 [Source:MGI Symbol;Acc:MGI:1914722]	4.61619e-24	5.19008e-22	1.73716
GO:0005829	cytosol	ENSMUSG00000054808	Actn4	actinin alpha 4 [Source:MGI Symbol;Acc:MGI:1890773]	4.61619e-24	5.19008e-22	1.73716
GO:0005829	cytosol	ENSMUSG00000025980	Hspd1	heat shock protein 1 (chaperonin) [Source:MGI Symbol;Acc:MGI:96242]	4.61619e-24	5.19008e-22	1.73716
GO:0005829	cytosol	ENSMUSG00000040652	Oaz2	ornithine decarboxylase antizyme 2 [Source:MGI Symbol;Acc:MGI:109492]	4.61619e-24	5.19008e-22	1.73716
GO:0005829	cytosol	ENSMUSG00000024222	Fkbp5	FK506 binding protein 5 [Source:MGI Symbol;Acc:MGI:104670]	4.61619e-24	5.19008e-22	1.73716
GO:0005829	cytosol	ENSMUSG00000005410	Mcm5	minichromosome maintenance complex component 5 [Source:MGI Symbol;Acc:MGI:103197]	4.61619e-24	5.19008e-22	1.73716
GO:0005829	cytosol	ENSMUSG00000021182	Ccdc88c	coiled-coil domain containing 88C [Source:MGI Symbol;Acc:MGI:1915589]	4.61619e-24	5.19008e-22	1.73716
GO:0005829	cytosol	ENSMUSG00000031511	Arhgef7	Rho guanine nucleotide exchange factor (GEF7) [Source:MGI Symbol;Acc:MGI:1860493]	4.61619e-24	5.19008e-22	1.73716
GO:0005829	cytosol	ENSMUSG00000024576	Csnk1a1	casein kinase 1, alpha 1 [Source:MGI Symbol;Acc:MGI:1934950]	4.61619e-24	5.19008e-22	1.73716
GO:0005829	cytosol	ENSMUSG00000039384	Dusp10	dual specificity phosphatase 10 [Source:MGI Symbol;Acc:MGI:1927070]	4.61619e-24	5.19008e-22	1.73716
GO:0005829	cytosol	ENSMUSG00000065954	Tacc1	transforming, acidic coiled-coil containing protein 1 [Source:MGI Symbol;Acc:MGI:2443510]	4.61619e-24	5.19008e-22	1.73716
GO:0005829	cytosol	ENSMUSG00000025261	Huwe1	HECT, UBA and WWE domain containing 1 [Source:MGI Symbol;Acc:MGI:1926884]	4.61619e-24	5.19008e-22	1.73716
GO:0005829	cytosol	ENSMUSG00000020594	Pum2	pumilio RNA-binding family member 2 [Source:MGI Symbol;Acc:MGI:1931751]	4.61619e-24	5.19008e-22	1.73716
GO:0005829	cytosol	ENSMUSG00000029034	Ints11	integrator complex subunit 11 [Source:MGI Symbol;Acc:MGI:1919207]	4.61619e-24	5.19008e-22	1.73716
GO:0005829	cytosol	ENSMUSG00000000532	Acvr1b	activin A receptor, type 1B [Source:MGI Symbol;Acc:MGI:1338944]	4.61619e-24	5.19008e-22	1.73716
GO:0005829	cytosol	ENSMUSG00000030816	Rnf40	ring finger protein 40 [Source:MGI Symbol;Acc:MGI:2142048]	4.61619e-24	5.19008e-22	1.73716
GO:0005829	cytosol	ENSMUSG00000040312	Cchcr1	coiled-coil alpha-helical rod protein 1 [Source:MGI Symbol;Acc:MGI:2385321]	4.61619e-24	5.19008e-22	1.73716
GO:0005829	cytosol	ENSMUSG00000023944	Hsp90ab1	heat shock protein 90 alpha (cytosolic), class B member 1 [Source:MGI Symbol;Acc:MGI:96247]	4.61619e-24	5.19008e-22	1.73716
GO:0005829	cytosol	ENSMUSG00000024587	Nars	asparaginyl-tRNA synthetase [Source:MGI Symbol;Acc:MGI:1917473]	4.61619e-24	5.19008e-22	1.73716
GO:0005829	cytosol	ENSMUSG00000015165	Hnrnpl	heterogeneous nuclear ribonucleoprotein L [Source:MGI Symbol;Acc:MGI:104816]	4.61619e-24	5.19008e-22	1.73716
GO:0005829	cytosol	ENSMUSG00000060802	B2m	beta-2 microglobulin [Source:MGI Symbol;Acc:MGI:88127]	4.61619e-24	5.19008e-22	1.73716
GO:0005829	cytosol	ENSMUSG00000029012	Orc5	origin recognition complex, subunit 5 [Source:MGI Symbol;Acc:MGI:1347044]	4.61619e-24	5.19008e-22	1.73716
GO:0005829	cytosol	ENSMUSG00000020634	Ubxn2a	UBX domain protein 2A [Source:MGI Symbol;Acc:MGI:2442310]	4.61619e-24	5.19008e-22	1.73716
GO:0005829	cytosol	ENSMUSG00000014195	Dnajc7	DnaJ heat shock protein family (Hsp40) member C7 [Source:MGI Symbol;Acc:MGI:1928373]	4.61619e-24	5.19008e-22	1.73716
GO:0005829	cytosol	ENSMUSG00000053565	Eif3k	eukaryotic translation initiation factor 3, subunit K [Source:MGI Symbol;Acc:MGI:1921080]	4.61619e-24	5.19008e-22	1.73716
GO:0005829	cytosol	ENSMUSG00000042642	Flad1	flavin adenine dinucleotide synthetase 1 [Source:MGI Symbol;Acc:MGI:2443030]	4.61619e-24	5.19008e-22	1.73716
GO:0005829	cytosol	ENSMUSG00000029101	Rgs12	regulator of G-protein signaling 12 [Source:MGI Symbol;Acc:MGI:1918979]	4.61619e-24	5.19008e-22	1.73716
GO:0005829	cytosol	ENSMUSG00000040010	Slc7a5	solute carrier family 7 (cationic amino acid transporter, y+ system), member 5 [Source:MGI Symbol;Acc:MGI:1298205]	4.61619e-24	5.19008e-22	1.73716
GO:0005829	cytosol	ENSMUSG00000026309	Ilkap	integrin-linked kinase-associated serine/threonine phosphatase 2C [Source:MGI Symbol;Acc:MGI:1914694]	4.61619e-24	5.19008e-22	1.73716
GO:0005829	cytosol	ENSMUSG00000007670	Khsrp	KH-type splicing regulatory protein [Source:MGI Symbol;Acc:MGI:1336214]	4.61619e-24	5.19008e-22	1.73716
GO:0005829	cytosol	ENSMUSG00000037851	Iars	isoleucine-tRNA synthetase [Source:MGI Symbol;Acc:MGI:2145219]	4.61619e-24	5.19008e-22	1.73716
GO:0005829	cytosol	ENSMUSG00000027968	Larp7	La ribonucleoprotein domain family, member 7 [Source:MGI Symbol;Acc:MGI:107634]	4.61619e-24	5.19008e-22	1.73716
GO:0005829	cytosol	ENSMUSG00000033735	Spr	sepiapterin reductase [Source:MGI Symbol;Acc:MGI:103078]	4.61619e-24	5.19008e-22	1.73716
GO:0005829	cytosol	ENSMUSG00000018293	Pfn1	profilin 1 [Source:MGI Symbol;Acc:MGI:97549]	4.61619e-24	5.19008e-22	1.73716
GO:0005829	cytosol	ENSMUSG00000045503	Sys1	SYS1 Golgi-localized integral membrane protein homolog (S. cerevisiae) [Source:MGI Symbol;Acc:MGI:1913710]	4.61619e-24	5.19008e-22	1.73716
GO:0005829	cytosol	ENSMUSG00000000628	Hk2	hexokinase 2 [Source:MGI Symbol;Acc:MGI:1315197]	4.61619e-24	5.19008e-22	1.73716
GO:0005829	cytosol	ENSMUSG00000018286	Psmb6	proteasome (prosome, macropain) subunit, beta type 6 [Source:MGI Symbol;Acc:MGI:104880]	4.61619e-24	5.19008e-22	1.73716
GO:0005829	cytosol	ENSMUSG00000024258	Polr2d	polymerase (RNA) II (DNA directed) polypeptide D [Source:MGI Symbol;Acc:MGI:1916491]	4.61619e-24	5.19008e-22	1.73716
GO:0005829	cytosol	ENSMUSG00000020962	Gtf2a1	general transcription factor II A, 1 [Source:MGI Symbol;Acc:MGI:1933277]	4.61619e-24	5.19008e-22	1.73716
GO:0005829	cytosol	ENSMUSG00000020290	Xpo1	exportin 1 [Source:MGI Symbol;Acc:MGI:2144013]	4.61619e-24	5.19008e-22	1.73716
GO:0005829	cytosol	ENSMUSG00000001924	Uba1	ubiquitin-like modifier activating enzyme 1 [Source:MGI Symbol;Acc:MGI:98890]	4.61619e-24	5.19008e-22	1.73716
GO:0005829	cytosol	ENSMUSG00000040287	Stac3	SH3 and cysteine rich domain 3 [Source:MGI Symbol;Acc:MGI:3606571]	4.61619e-24	5.19008e-22	1.73716
GO:0005829	cytosol	ENSMUSG00000034024	Cct2	chaperonin containing Tcp1, subunit 2 (beta) [Source:MGI Symbol;Acc:MGI:107186]	4.61619e-24	5.19008e-22	1.73716
GO:0005829	cytosol	ENSMUSG00000059273	Zc3h4	zinc finger CCCH-type containing 4 [Source:MGI Symbol;Acc:MGI:2682314]	4.61619e-24	5.19008e-22	1.73716
GO:0005829	cytosol	ENSMUSG00000034485	Uaca	uveal autoantigen with coiled-coil domains and ankyrin repeats [Source:MGI Symbol;Acc:MGI:1919815]	4.61619e-24	5.19008e-22	1.73716
GO:0005829	cytosol	ENSMUSG00000033031	Cip2a	cell proliferation regulating inhibitor of protein phosphatase 2A [Source:MGI Symbol;Acc:MGI:2146335]	4.61619e-24	5.19008e-22	1.73716
GO:0005829	cytosol	ENSMUSG00000030268	Bcat1	branched chain aminotransferase 1, cytosolic [Source:MGI Symbol;Acc:MGI:104861]	4.61619e-24	5.19008e-22	1.73716
GO:0005829	cytosol	ENSMUSG00000037742	Eef1a1	eukaryotic translation elongation factor 1 alpha 1 [Source:MGI Symbol;Acc:MGI:1096881]	4.61619e-24	5.19008e-22	1.73716
GO:0005829	cytosol	ENSMUSG00000001440	Kpnb1	karyopherin (importin) beta 1 [Source:MGI Symbol;Acc:MGI:107532]	4.61619e-24	5.19008e-22	1.73716
GO:0005829	cytosol	ENSMUSG00000018697	Aatf	apoptosis antagonizing transcription factor [Source:MGI Symbol;Acc:MGI:1929608]	4.61619e-24	5.19008e-22	1.73716
GO:0005829	cytosol	ENSMUSG00000025907	Rb1cc1	RB1-inducible coiled-coil 1 [Source:MGI Symbol;Acc:MGI:1341850]	4.61619e-24	5.19008e-22	1.73716
GO:0005829	cytosol	ENSMUSG00000030979	Uros	uroporphyrinogen III synthase [Source:MGI Symbol;Acc:MGI:98917]	4.61619e-24	5.19008e-22	1.73716
GO:0005829	cytosol	ENSMUSG00000028792	Ak2	adenylate kinase 2 [Source:MGI Symbol;Acc:MGI:87978]	4.61619e-24	5.19008e-22	1.73716
GO:0005829	cytosol	ENSMUSG00000031490	Eif4ebp1	eukaryotic translation initiation factor 4E binding protein 1 [Source:MGI Symbol;Acc:MGI:103267]	4.61619e-24	5.19008e-22	1.73716
GO:0005829	cytosol	ENSMUSG00000026483	Fam129a	family with sequence similarity 129, member A [Source:MGI Symbol;Acc:MGI:2137237]	4.61619e-24	5.19008e-22	1.73716
GO:0005829	cytosol	ENSMUSG00000110195	Pde2a	phosphodiesterase 2A, cGMP-stimulated [Source:MGI Symbol;Acc:MGI:2446107]	4.61619e-24	5.19008e-22	1.73716
GO:0005829	cytosol	ENSMUSG00000054766	Set	SET nuclear oncogene [Source:MGI Symbol;Acc:MGI:1860267]	4.61619e-24	5.19008e-22	1.73716
GO:0005829	cytosol	ENSMUSG00000029608	Rph3a	rabphilin 3A [Source:MGI Symbol;Acc:MGI:102788]	4.61619e-24	5.19008e-22	1.73716
GO:0005829	cytosol	ENSMUSG00000075706	Gpx4	glutathione peroxidase 4 [Source:MGI Symbol;Acc:MGI:104767]	4.61619e-24	5.19008e-22	1.73716
GO:0005829	cytosol	ENSMUSG00000069020	Urm1	ubiquitin related modifier 1 [Source:MGI Symbol;Acc:MGI:1915455]	4.61619e-24	5.19008e-22	1.73716
GO:0005829	cytosol	ENSMUSG00000060036	Rpl3	ribosomal protein L3 [Source:MGI Symbol;Acc:MGI:1351605]	4.61619e-24	5.19008e-22	1.73716
GO:0005829	cytosol	ENSMUSG00000029127	Zbtb49	zinc finger and BTB domain containing 49 [Source:MGI Symbol;Acc:MGI:1922329]	4.61619e-24	5.19008e-22	1.73716
GO:0005829	cytosol	ENSMUSG00000029414	Kntc1	kinetochore associated 1 [Source:MGI Symbol;Acc:MGI:2673709]	4.61619e-24	5.19008e-22	1.73716
GO:0005829	cytosol	ENSMUSG00000036686	Cc2d1a	coiled-coil and C2 domain containing 1A [Source:MGI Symbol;Acc:MGI:2384831]	4.61619e-24	5.19008e-22	1.73716
GO:0005829	cytosol	ENSMUSG00000001052	Sec24b	Sec24 related gene family, member B (S. cerevisiae) [Source:MGI Symbol;Acc:MGI:2139764]	4.61619e-24	5.19008e-22	1.73716
GO:0005829	cytosol	ENSMUSG00000004328	Hif3a	hypoxia inducible factor 3, alpha subunit [Source:MGI Symbol;Acc:MGI:1859778]	4.61619e-24	5.19008e-22	1.73716
GO:0005829	cytosol	ENSMUSG00000026020	Nop58	NOP58 ribonucleoprotein [Source:MGI Symbol;Acc:MGI:1933184]	4.61619e-24	5.19008e-22	1.73716
GO:0005829	cytosol	ENSMUSG00000022314	Rad21	RAD21 cohesin complex component [Source:MGI Symbol;Acc:MGI:108016]	4.61619e-24	5.19008e-22	1.73716
GO:0005829	cytosol	ENSMUSG00000027496	Aurka	aurora kinase A [Source:MGI Symbol;Acc:MGI:894678]	4.61619e-24	5.19008e-22	1.73716
GO:0005829	cytosol	ENSMUSG00000025764	Jade1	jade family PHD finger 1 [Source:MGI Symbol;Acc:MGI:1925835]	4.61619e-24	5.19008e-22	1.73716
GO:0005829	cytosol	ENSMUSG00000035278	Plekhj1	pleckstrin homology domain containing, family J member 1 [Source:MGI Symbol;Acc:MGI:1925920]	4.61619e-24	5.19008e-22	1.73716
GO:0005829	cytosol	ENSMUSG00000009621	Vav2	vav 2 oncogene [Source:MGI Symbol;Acc:MGI:102718]	4.61619e-24	5.19008e-22	1.73716
GO:0005829	cytosol	ENSMUSG00000021025	Nfkbia	nuclear factor of kappa light polypeptide gene enhancer in B cells inhibitor, alpha [Source:MGI Symbol;Acc:MGI:104741]	4.61619e-24	5.19008e-22	1.73716
GO:0005829	cytosol	ENSMUSG00000001552	Jup	junction plakoglobin [Source:MGI Symbol;Acc:MGI:96650]	4.61619e-24	5.19008e-22	1.73716
GO:0005829	cytosol	ENSMUSG00000019370	Calm3	calmodulin 3 [Source:MGI Symbol;Acc:MGI:103249]	4.61619e-24	5.19008e-22	1.73716
GO:0005829	cytosol	ENSMUSG00000007850	Hnrnph1	heterogeneous nuclear ribonucleoprotein H1 [Source:MGI Symbol;Acc:MGI:1891925]	4.61619e-24	5.19008e-22	1.73716
GO:0005829	cytosol	ENSMUSG00000047879	Usp14	ubiquitin specific peptidase 14 [Source:MGI Symbol;Acc:MGI:1928898]	4.61619e-24	5.19008e-22	1.73716
GO:0005829	cytosol	ENSMUSG00000021024	Psma6	proteasome subunit alpha 6 [Source:MGI Symbol;Acc:MGI:1347006]	4.61619e-24	5.19008e-22	1.73716
GO:0005829	cytosol	ENSMUSG00000038615	Nfe2l1	nuclear factor, erythroid derived 2,-like 1 [Source:MGI Symbol;Acc:MGI:99421]	4.61619e-24	5.19008e-22	1.73716
GO:0005829	cytosol	ENSMUSG00000043411	Usp48	ubiquitin specific peptidase 48 [Source:MGI Symbol;Acc:MGI:2158502]	4.61619e-24	5.19008e-22	1.73716
GO:0005829	cytosol	ENSMUSG00000098274	Rpl24	ribosomal protein L24 [Source:MGI Symbol;Acc:MGI:1915443]	4.61619e-24	5.19008e-22	1.73716
GO:0005829	cytosol	ENSMUSG00000031565	Fgfr1	fibroblast growth factor receptor 1 [Source:MGI Symbol;Acc:MGI:95522]	4.61619e-24	5.19008e-22	1.73716
GO:0005829	cytosol	ENSMUSG00000005034	Prkacb	protein kinase, cAMP dependent, catalytic, beta [Source:MGI Symbol;Acc:MGI:97594]	4.61619e-24	5.19008e-22	1.73716
GO:0005829	cytosol	ENSMUSG00000040028	Elavl1	ELAV (embryonic lethal, abnormal vision)-like 1 (Hu antigen R) [Source:MGI Symbol;Acc:MGI:1100851]	4.61619e-24	5.19008e-22	1.73716
GO:0005829	cytosol	ENSMUSG00000042772	Smg7	Smg-7 homolog, nonsense mediated mRNA decay factor (C. elegans) [Source:MGI Symbol;Acc:MGI:2682334]	4.61619e-24	5.19008e-22	1.73716
GO:0005829	cytosol	ENSMUSG00000005625	Psmd4	proteasome (prosome, macropain) 26S subunit, non-ATPase, 4 [Source:MGI Symbol;Acc:MGI:1201670]	4.61619e-24	5.19008e-22	1.73716
GO:0005829	cytosol	ENSMUSG00000021461	Fancc	Fanconi anemia, complementation group C [Source:MGI Symbol;Acc:MGI:95480]	4.61619e-24	5.19008e-22	1.73716
GO:0005829	cytosol	ENSMUSG00000031848	Lsm4	LSM4 homolog, U6 small nuclear RNA and mRNA degradation associated [Source:MGI Symbol;Acc:MGI:1354692]	4.61619e-24	5.19008e-22	1.73716
GO:0005829	cytosol	ENSMUSG00000101337	Dnah7c	dynein, axonemal, heavy chain 7C [Source:MGI Symbol;Acc:MGI:3639762]	4.61619e-24	5.19008e-22	1.73716
GO:0005829	cytosol	ENSMUSG00000032737	Inppl1	inositol polyphosphate phosphatase-like 1 [Source:MGI Symbol;Acc:MGI:1333787]	4.61619e-24	5.19008e-22	1.73716
GO:0005829	cytosol	ENSMUSG00000021911	Parg	poly (ADP-ribose) glycohydrolase [Source:MGI Symbol;Acc:MGI:1347094]	4.61619e-24	5.19008e-22	1.73716
GO:0005829	cytosol	ENSMUSG00000024236	Svil	supervillin [Source:MGI Symbol;Acc:MGI:2147319]	4.61619e-24	5.19008e-22	1.73716
GO:0005829	cytosol	ENSMUSG00000056201	Cfl1	cofilin 1, non-muscle [Source:MGI Symbol;Acc:MGI:101757]	4.61619e-24	5.19008e-22	1.73716
GO:0005829	cytosol	ENSMUSG00000025979	Mob4	MOB family member 4, phocein [Source:MGI Symbol;Acc:MGI:104899]	4.61619e-24	5.19008e-22	1.73716
GO:0005829	cytosol	ENSMUSG00000010095	Slc3a2	solute carrier family 3 (activators of dibasic and neutral amino acid transport), member 2 [Source:MGI Symbol;Acc:MGI:96955]	4.61619e-24	5.19008e-22	1.73716
GO:0005829	cytosol	ENSMUSG00000041144	Dnah7b	dynein, axonemal, heavy chain 7B [Source:MGI Symbol;Acc:MGI:2684953]	4.61619e-24	5.19008e-22	1.73716
GO:0005829	cytosol	ENSMUSG00000036371	Serbp1	serpine1 mRNA binding protein 1 [Source:MGI Symbol;Acc:MGI:1914120]	4.61619e-24	5.19008e-22	1.73716
GO:0005829	cytosol	ENSMUSG00000001424	Snd1	staphylococcal nuclease and tudor domain containing 1 [Source:MGI Symbol;Acc:MGI:1929266]	4.61619e-24	5.19008e-22	1.73716
GO:0005829	cytosol	ENSMUSG00000018209	Stk4	serine/threonine kinase 4 [Source:MGI Symbol;Acc:MGI:1929004]	4.61619e-24	5.19008e-22	1.73716
GO:0005829	cytosol	ENSMUSG00000051234	Rnf7	ring finger protein 7 [Source:MGI Symbol;Acc:MGI:1337096]	4.61619e-24	5.19008e-22	1.73716
GO:0005829	cytosol	ENSMUSG00000002489	Tiam1	T cell lymphoma invasion and metastasis 1 [Source:MGI Symbol;Acc:MGI:103306]	4.61619e-24	5.19008e-22	1.73716
GO:0005829	cytosol	ENSMUSG00000020792	Exoc7	exocyst complex component 7 [Source:MGI Symbol;Acc:MGI:1859270]	4.61619e-24	5.19008e-22	1.73716
GO:0005829	cytosol	ENSMUSG00000020460	Rps27a	ribosomal protein S27A [Source:MGI Symbol;Acc:MGI:1925544]	4.61619e-24	5.19008e-22	1.73716
GO:0005829	cytosol	ENSMUSG00000027423	Snx5	sorting nexin 5 [Source:MGI Symbol;Acc:MGI:1916428]	4.61619e-24	5.19008e-22	1.73716
GO:0005829	cytosol	ENSMUSG00000001270	Ckb	creatine kinase, brain [Source:MGI Symbol;Acc:MGI:88407]	4.61619e-24	5.19008e-22	1.73716
GO:0005829	cytosol	ENSMUSG00000045983	Eif4g1	eukaryotic translation initiation factor 4, gamma 1 [Source:MGI Symbol;Acc:MGI:2384784]	4.61619e-24	5.19008e-22	1.73716
GO:0005829	cytosol	ENSMUSG00000057729	Prtn3	proteinase 3 [Source:MGI Symbol;Acc:MGI:893580]	4.61619e-24	5.19008e-22	1.73716
GO:0005829	cytosol	ENSMUSG00000032216	Nedd4	neural precursor cell expressed, developmentally down-regulated 4 [Source:MGI Symbol;Acc:MGI:97297]	4.61619e-24	5.19008e-22	1.73716
GO:0005829	cytosol	ENSMUSG00000032294	Pkm	pyruvate kinase, muscle [Source:MGI Symbol;Acc:MGI:97591]	4.61619e-24	5.19008e-22	1.73716
GO:0005829	cytosol	ENSMUSG00000020649	Rrm2	ribonucleotide reductase M2 [Source:MGI Symbol;Acc:MGI:98181]	4.61619e-24	5.19008e-22	1.73716
GO:0005829	cytosol	ENSMUSG00000016664	Pacsin2	protein kinase C and casein kinase substrate in neurons 2 [Source:MGI Symbol;Acc:MGI:1345153]	4.61619e-24	5.19008e-22	1.73716
GO:0005829	cytosol	ENSMUSG00000024393	Prrc2a	proline-rich coiled-coil 2A [Source:MGI Symbol;Acc:MGI:1915467]	4.61619e-24	5.19008e-22	1.73716
GO:0005829	cytosol	ENSMUSG00000003099	Ppp5c	protein phosphatase 5, catalytic subunit [Source:MGI Symbol;Acc:MGI:102666]	4.61619e-24	5.19008e-22	1.73716
GO:0005829	cytosol	ENSMUSG00000000078	Klf6	Kruppel-like factor 6 [Source:MGI Symbol;Acc:MGI:1346318]	4.61619e-24	5.19008e-22	1.73716
GO:0005829	cytosol	ENSMUSG00000039740	Alg2	asparagine-linked glycosylation 2 (alpha-1,3-mannosyltransferase) [Source:MGI Symbol;Acc:MGI:1914731]	4.61619e-24	5.19008e-22	1.73716
GO:0005829	cytosol	ENSMUSG00000003847	Nfat5	nuclear factor of activated T cells 5 [Source:MGI Symbol;Acc:MGI:1859333]	4.61619e-24	5.19008e-22	1.73716
GO:0005829	cytosol	ENSMUSG00000033128	Gga1	golgi associated, gamma adaptin ear containing, ARF binding protein 1 [Source:MGI Symbol;Acc:MGI:2146207]	4.61619e-24	5.19008e-22	1.73716
GO:0005829	cytosol	ENSMUSG00000034602	Mon2	MON2 homolog, regulator of endosome to Golgi trafficking [Source:MGI Symbol;Acc:MGI:1914324]	4.61619e-24	5.19008e-22	1.73716
GO:0005829	cytosol	ENSMUSG00000044709	Gemin7	gem nuclear organelle associated protein 7 [Source:MGI Symbol;Acc:MGI:1916981]	4.61619e-24	5.19008e-22	1.73716
GO:0005829	cytosol	ENSMUSG00000024777	Ppp2r5b	protein phosphatase 2, regulatory subunit B', beta [Source:MGI Symbol;Acc:MGI:2388480]	4.61619e-24	5.19008e-22	1.73716
GO:0005829	cytosol	ENSMUSG00000022359	Wdyhv1	WDYHV motif containing 1 [Source:MGI Symbol;Acc:MGI:1924023]	4.61619e-24	5.19008e-22	1.73716
GO:0005829	cytosol	ENSMUSG00000002496	Tsc2	TSC complex subunit 2 [Source:MGI Symbol;Acc:MGI:102548]	4.61619e-24	5.19008e-22	1.73716
GO:0005829	cytosol	ENSMUSG00000028138	Adh5	alcohol dehydrogenase 5 (class III), chi polypeptide [Source:MGI Symbol;Acc:MGI:87929]	4.61619e-24	5.19008e-22	1.73716
GO:0005829	cytosol	ENSMUSG00000026615	Eprs	glutamyl-prolyl-tRNA synthetase [Source:MGI Symbol;Acc:MGI:97838]	4.61619e-24	5.19008e-22	1.73716
GO:0005829	cytosol	ENSMUSG00000029385	Ccng2	cyclin G2 [Source:MGI Symbol;Acc:MGI:1095734]	4.61619e-24	5.19008e-22	1.73716
GO:0005829	cytosol	ENSMUSG00000057666	Gapdh	glyceraldehyde-3-phosphate dehydrogenase [Source:MGI Symbol;Acc:MGI:95640]	4.61619e-24	5.19008e-22	1.73716
GO:0005829	cytosol	ENSMUSG00000039536	Stau1	staufen double-stranded RNA binding protein 1 [Source:MGI Symbol;Acc:MGI:1338864]	4.61619e-24	5.19008e-22	1.73716
GO:0005829	cytosol	ENSMUSG00000018820	Zfyve27	zinc finger, FYVE domain containing 27 [Source:MGI Symbol;Acc:MGI:1919602]	4.61619e-24	5.19008e-22	1.73716
GO:0005829	cytosol	ENSMUSG00000037062	Sh3glb1	SH3-domain GRB2-like B1 (endophilin) [Source:MGI Symbol;Acc:MGI:1859730]	4.61619e-24	5.19008e-22	1.73716
GO:0005829	cytosol	ENSMUSG00000028167	Bdh2	3-hydroxybutyrate dehydrogenase, type 2 [Source:MGI Symbol;Acc:MGI:1917022]	4.61619e-24	5.19008e-22	1.73716
GO:0005829	cytosol	ENSMUSG00000031818	Cox4i1	cytochrome c oxidase subunit 4I1 [Source:MGI Symbol;Acc:MGI:88473]	4.61619e-24	5.19008e-22	1.73716
GO:0005829	cytosol	ENSMUSG00000025429	Pstpip2	proline-serine-threonine phosphatase-interacting protein 2 [Source:MGI Symbol;Acc:MGI:1335088]	4.61619e-24	5.19008e-22	1.73716
GO:0005829	cytosol	ENSMUSG00000026761	Orc4	origin recognition complex, subunit 4 [Source:MGI Symbol;Acc:MGI:1347043]	4.61619e-24	5.19008e-22	1.73716
GO:0005829	cytosol	ENSMUSG00000040354	Mars1	methionine-tRNA synthetase 1 [Source:MGI Symbol;Acc:MGI:1345633]	4.61619e-24	5.19008e-22	1.73716
GO:0005829	cytosol	ENSMUSG00000021311	Mtr	5-methyltetrahydrofolate-homocysteine methyltransferase [Source:MGI Symbol;Acc:MGI:894292]	4.61619e-24	5.19008e-22	1.73716
GO:0005829	cytosol	ENSMUSG00000058655	Eif4b	eukaryotic translation initiation factor 4B [Source:MGI Symbol;Acc:MGI:95304]	4.61619e-24	5.19008e-22	1.73716
GO:0005829	cytosol	ENSMUSG00000034160	Ogt	O-linked N-acetylglucosamine (GlcNAc) transferase (UDP-N-acetylglucosamine:polypeptide-N-acetylglucosaminyl transferase) [Source:MGI Symbol;Acc:MGI:1339639]	4.61619e-24	5.19008e-22	1.73716
GO:0005829	cytosol	ENSMUSG00000007739	Cct4	chaperonin containing Tcp1, subunit 4 (delta) [Source:MGI Symbol;Acc:MGI:104689]	4.61619e-24	5.19008e-22	1.73716
GO:0005829	cytosol	ENSMUSG00000040385	Ppp1ca	protein phosphatase 1 catalytic subunit alpha [Source:MGI Symbol;Acc:MGI:103016]	4.61619e-24	5.19008e-22	1.73716
GO:0005829	cytosol	ENSMUSG00000071652	Ints5	integrator complex subunit 5 [Source:MGI Symbol;Acc:MGI:1923578]	4.61619e-24	5.19008e-22	1.73716
GO:0005829	cytosol	ENSMUSG00000056537	Rlim	ring finger protein, LIM domain interacting [Source:MGI Symbol;Acc:MGI:1342291]	4.61619e-24	5.19008e-22	1.73716
GO:0005829	cytosol	ENSMUSG00000026349	Ccnt2	cyclin T2 [Source:MGI Symbol;Acc:MGI:1920199]	4.61619e-24	5.19008e-22	1.73716
GO:0005829	cytosol	ENSMUSG00000024069	Slc30a6	solute carrier family 30 (zinc transporter), member 6 [Source:MGI Symbol;Acc:MGI:2386741]	4.61619e-24	5.19008e-22	1.73716
GO:0005829	cytosol	ENSMUSG00000049517	Rps23	ribosomal protein S23 [Source:MGI Symbol;Acc:MGI:1913725]	4.61619e-24	5.19008e-22	1.73716
GO:0005829	cytosol	ENSMUSG00000038909	Kat7	K(lysine) acetyltransferase 7 [Source:MGI Symbol;Acc:MGI:2182799]	4.61619e-24	5.19008e-22	1.73716
GO:0005829	cytosol	ENSMUSG00000057342	Sphk2	sphingosine kinase 2 [Source:MGI Symbol;Acc:MGI:1861380]	4.61619e-24	5.19008e-22	1.73716
GO:0005829	cytosol	ENSMUSG00000003271	Sult2b1	sulfotransferase family, cytosolic, 2B, member 1 [Source:MGI Symbol;Acc:MGI:1926342]	4.61619e-24	5.19008e-22	1.73716
GO:0005829	cytosol	ENSMUSG00000008668	Rps18	ribosomal protein S18 [Source:MGI Symbol;Acc:MGI:98146]	4.61619e-24	5.19008e-22	1.73716
GO:0005829	cytosol	ENSMUSG00000055762	Eef1d	eukaryotic translation elongation factor 1 delta (guanine nucleotide exchange protein) [Source:MGI Symbol;Acc:MGI:1913906]	4.61619e-24	5.19008e-22	1.73716
GO:0005829	cytosol	ENSMUSG00000071655	Ubxn1	UBX domain protein 1 [Source:MGI Symbol;Acc:MGI:1289301]	4.61619e-24	5.19008e-22	1.73716
GO:0005829	cytosol	ENSMUSG00000028423	Nfx1	nuclear transcription factor, X-box binding 1 [Source:MGI Symbol;Acc:MGI:1921414]	4.61619e-24	5.19008e-22	1.73716
GO:0005829	cytosol	ENSMUSG00000060373	Hnrnpc	heterogeneous nuclear ribonucleoprotein C [Source:MGI Symbol;Acc:MGI:107795]	4.61619e-24	5.19008e-22	1.73716
GO:0005829	cytosol	ENSMUSG00000034973	Dop1a	DOP1 leucine zipper like protein A [Source:MGI Symbol;Acc:MGI:1289294]	4.61619e-24	5.19008e-22	1.73716
GO:0005829	cytosol	ENSMUSG00000006676	Usp19	ubiquitin specific peptidase 19 [Source:MGI Symbol;Acc:MGI:1918722]	4.61619e-24	5.19008e-22	1.73716
GO:0005829	cytosol	ENSMUSG00000036980	Taf6	TATA-box binding protein associated factor 6 [Source:MGI Symbol;Acc:MGI:109129]	4.61619e-24	5.19008e-22	1.73716
GO:0005829	cytosol	ENSMUSG00000003868	Ruvbl2	RuvB-like protein 2 [Source:MGI Symbol;Acc:MGI:1342299]	4.61619e-24	5.19008e-22	1.73716
GO:0005829	cytosol	ENSMUSG00000029578	Wipi2	WD repeat domain, phosphoinositide interacting 2 [Source:MGI Symbol;Acc:MGI:1923831]	4.61619e-24	5.19008e-22	1.73716
GO:0005829	cytosol	ENSMUSG00000031753	Cog4	component of oligomeric golgi complex 4 [Source:MGI Symbol;Acc:MGI:2142808]	4.61619e-24	5.19008e-22	1.73716
GO:0005829	cytosol	ENSMUSG00000005413	Hmox1	heme oxygenase 1 [Source:MGI Symbol;Acc:MGI:96163]	4.61619e-24	5.19008e-22	1.73716
GO:0005829	cytosol	ENSMUSG00000015120	Ube2i	ubiquitin-conjugating enzyme E2I [Source:MGI Symbol;Acc:MGI:107365]	4.61619e-24	5.19008e-22	1.73716
GO:0005829	cytosol	ENSMUSG00000022710	Usp7	ubiquitin specific peptidase 7 [Source:MGI Symbol;Acc:MGI:2182061]	4.61619e-24	5.19008e-22	1.73716
GO:0005829	cytosol	ENSMUSG00000002948	Map2k7	mitogen-activated protein kinase kinase 7 [Source:MGI Symbol;Acc:MGI:1346871]	4.61619e-24	5.19008e-22	1.73716
GO:0005829	cytosol	ENSMUSG00000028426	Rad23b	RAD23 homolog B, nucleotide excision repair protein [Source:MGI Symbol;Acc:MGI:105128]	4.61619e-24	5.19008e-22	1.73716
GO:0005829	cytosol	ENSMUSG00000028639	Ybx1	Y box protein 1 [Source:MGI Symbol;Acc:MGI:99146]	4.61619e-24	5.19008e-22	1.73716
GO:0005829	cytosol	ENSMUSG00000018669	Cdk5rap3	CDK5 regulatory subunit associated protein 3 [Source:MGI Symbol;Acc:MGI:1933126]	4.61619e-24	5.19008e-22	1.73716
GO:0005829	cytosol	ENSMUSG00000021116	Eif2s1	eukaryotic translation initiation factor 2, subunit 1 alpha [Source:MGI Symbol;Acc:MGI:95299]	4.61619e-24	5.19008e-22	1.73716
GO:0005829	cytosol	ENSMUSG00000031819	Emc8	ER membrane protein complex subunit 8 [Source:MGI Symbol;Acc:MGI:1343095]	4.61619e-24	5.19008e-22	1.73716
GO:0005829	cytosol	ENSMUSG00000068823	Csde1	cold shock domain containing E1, RNA binding [Source:MGI Symbol;Acc:MGI:92356]	4.61619e-24	5.19008e-22	1.73716
GO:0005829	cytosol	ENSMUSG00000004267	Eno2	enolase 2, gamma neuronal [Source:MGI Symbol;Acc:MGI:95394]	4.61619e-24	5.19008e-22	1.73716
GO:0005829	cytosol	ENSMUSG00000058006	Mdn1	midasin AAA ATPase 1 [Source:MGI Symbol;Acc:MGI:1926159]	4.61619e-24	5.19008e-22	1.73716
GO:0005829	cytosol	ENSMUSG00000037857	Nufip2	nuclear fragile X mental retardation protein interacting protein 2 [Source:MGI Symbol;Acc:MGI:1915814]	4.61619e-24	5.19008e-22	1.73716
GO:0005829	cytosol	ENSMUSG00000078941	Ak6	adenylate kinase 6 [Source:MGI Symbol;Acc:MGI:5510732]	4.61619e-24	5.19008e-22	1.73716
GO:0005829	cytosol	ENSMUSG00000025967	Eef1b2	eukaryotic translation elongation factor 1 beta 2 [Source:MGI Symbol;Acc:MGI:1929520]	4.61619e-24	5.19008e-22	1.73716
GO:0005829	cytosol	ENSMUSG00000025362	Rps26	ribosomal protein S26 [Source:MGI Symbol;Acc:MGI:1351628]	4.61619e-24	5.19008e-22	1.73716
GO:0005829	cytosol	ENSMUSG00000020745	Pafah1b1	platelet-activating factor acetylhydrolase, isoform 1b, subunit 1 [Source:MGI Symbol;Acc:MGI:109520]	4.61619e-24	5.19008e-22	1.73716
GO:0005829	cytosol	ENSMUSG00000053411	Cbx7	chromobox 7 [Source:MGI Symbol;Acc:MGI:1196439]	4.61619e-24	5.19008e-22	1.73716
GO:0005829	cytosol	ENSMUSG00000034394	Lif	leukemia inhibitory factor [Source:MGI Symbol;Acc:MGI:96787]	4.61619e-24	5.19008e-22	1.73716
GO:0005829	cytosol	ENSMUSG00000026554	Dcaf8	DDB1 and CUL4 associated factor 8 [Source:MGI Symbol;Acc:MGI:91860]	4.61619e-24	5.19008e-22	1.73716
GO:0005829	cytosol	ENSMUSG00000007029	Vars	valyl-tRNA synthetase [Source:MGI Symbol;Acc:MGI:90675]	4.61619e-24	5.19008e-22	1.73716
GO:0005829	cytosol	ENSMUSG00000038047	Haus6	HAUS augmin-like complex, subunit 6 [Source:MGI Symbol;Acc:MGI:1923389]	4.61619e-24	5.19008e-22	1.73716
GO:0005829	cytosol	ENSMUSG00000048000	Gigyf2	GRB10 interacting GYF protein 2 [Source:MGI Symbol;Acc:MGI:2138584]	4.61619e-24	5.19008e-22	1.73716
GO:0005829	cytosol	ENSMUSG00000063884	Ptcd3	pentatricopeptide repeat domain 3 [Source:MGI Symbol;Acc:MGI:1917206]	4.61619e-24	5.19008e-22	1.73716
GO:0005829	cytosol	ENSMUSG00000029513	Prkab1	protein kinase, AMP-activated, beta 1 non-catalytic subunit [Source:MGI Symbol;Acc:MGI:1336167]	4.61619e-24	5.19008e-22	1.73716
GO:0005829	cytosol	ENSMUSG00000030220	Arhgdib	Rho, GDP dissociation inhibitor (GDI) beta [Source:MGI Symbol;Acc:MGI:101940]	4.61619e-24	5.19008e-22	1.73716
GO:0005829	cytosol	ENSMUSG00000071072	Ptges3	prostaglandin E synthase 3 [Source:MGI Symbol;Acc:MGI:1929282]	4.61619e-24	5.19008e-22	1.73716
GO:0005829	cytosol	ENSMUSG00000028851	Nudc	nudC nuclear distribution protein [Source:MGI Symbol;Acc:MGI:106014]	4.61619e-24	5.19008e-22	1.73716
GO:0005829	cytosol	ENSMUSG00000005732	Ranbp1	RAN binding protein 1 [Source:MGI Symbol;Acc:MGI:96269]	4.61619e-24	5.19008e-22	1.73716
GO:0005829	cytosol	ENSMUSG00000034994	Eef2	eukaryotic translation elongation factor 2 [Source:MGI Symbol;Acc:MGI:95288]	4.61619e-24	5.19008e-22	1.73716
GO:0005829	cytosol	ENSMUSG00000034930	Rtkn	rhotekin [Source:MGI Symbol;Acc:MGI:107371]	4.61619e-24	5.19008e-22	1.73716
GO:0005829	cytosol	ENSMUSG00000022995	Enah	ENAH actin regulator [Source:MGI Symbol;Acc:MGI:108360]	4.61619e-24	5.19008e-22	1.73716
GO:0005829	cytosol	ENSMUSG00000018583	G3bp1	GTPase activating protein (SH3 domain) binding protein 1 [Source:MGI Symbol;Acc:MGI:1351465]	4.61619e-24	5.19008e-22	1.73716
GO:0005829	cytosol	ENSMUSG00000038028	Tigar	Trp53 induced glycolysis regulatory phosphatase [Source:MGI Symbol;Acc:MGI:2442752]	4.61619e-24	5.19008e-22	1.73716
GO:0005829	cytosol	ENSMUSG00000020457	Drg1	developmentally regulated GTP binding protein 1 [Source:MGI Symbol;Acc:MGI:1343297]	4.61619e-24	5.19008e-22	1.73716
GO:0005829	cytosol	ENSMUSG00000005370	Msh6	mutS homolog 6 [Source:MGI Symbol;Acc:MGI:1343961]	4.61619e-24	5.19008e-22	1.73716
GO:0005829	cytosol	ENSMUSG00000026238	Ptma	prothymosin alpha [Source:MGI Symbol;Acc:MGI:97803]	4.61619e-24	5.19008e-22	1.73716
GO:0005829	cytosol	ENSMUSG00000074811	Hps6	HPS6, biogenesis of lysosomal organelles complex 2 subunit 3 [Source:MGI Symbol;Acc:MGI:2181763]	4.61619e-24	5.19008e-22	1.73716
GO:0005829	cytosol	ENSMUSG00000022477	Aco2	aconitase 2, mitochondrial [Source:MGI Symbol;Acc:MGI:87880]	4.61619e-24	5.19008e-22	1.73716
GO:0005829	cytosol	ENSMUSG00000031917	Nip7	NIP7, nucleolar pre-rRNA processing protein [Source:MGI Symbol;Acc:MGI:1913414]	4.61619e-24	5.19008e-22	1.73716
GO:0005829	cytosol	ENSMUSG00000067274	Rplp0	ribosomal protein, large, P0 [Source:MGI Symbol;Acc:MGI:1927636]	4.61619e-24	5.19008e-22	1.73716
GO:0005829	cytosol	ENSMUSG00000027573	Gid8	GID complex subunit 8 [Source:MGI Symbol;Acc:MGI:1923675]	4.61619e-24	5.19008e-22	1.73716
GO:0005829	cytosol	ENSMUSG00000028676	Srsf10	serine and arginine-rich splicing factor 10 [Source:MGI Symbol;Acc:MGI:1333805]	4.61619e-24	5.19008e-22	1.73716
GO:0005829	cytosol	ENSMUSG00000025037	Maoa	monoamine oxidase A [Source:MGI Symbol;Acc:MGI:96915]	4.61619e-24	5.19008e-22	1.73716
GO:0005829	cytosol	ENSMUSG00000028179	Cth	cystathionase (cystathionine gamma-lyase) [Source:MGI Symbol;Acc:MGI:1339968]	4.61619e-24	5.19008e-22	1.73716
GO:0005829	cytosol	ENSMUSG00000058558	Rpl5	ribosomal protein L5 [Source:MGI Symbol;Acc:MGI:102854]	4.61619e-24	5.19008e-22	1.73716
GO:0005829	cytosol	ENSMUSG00000063316	Rpl27	ribosomal protein L27 [Source:MGI Symbol;Acc:MGI:98036]	4.61619e-24	5.19008e-22	1.73716
GO:0005829	cytosol	ENSMUSG00000028126	Pip5k1a	phosphatidylinositol-4-phosphate 5-kinase, type 1 alpha [Source:MGI Symbol;Acc:MGI:107929]	4.61619e-24	5.19008e-22	1.73716
GO:0005829	cytosol	ENSMUSG00000038612	Mcl1	myeloid cell leukemia sequence 1 [Source:MGI Symbol;Acc:MGI:101769]	4.61619e-24	5.19008e-22	1.73716
GO:0005829	cytosol	ENSMUSG00000000787	Ddx3x	DEAD/H (Asp-Glu-Ala-Asp/His) box polypeptide 3, X-linked [Source:MGI Symbol;Acc:MGI:103064]	4.61619e-24	5.19008e-22	1.73716
GO:0005829	cytosol	ENSMUSG00000035150	Eif2s3x	eukaryotic translation initiation factor 2, subunit 3, structural gene X-linked [Source:MGI Symbol;Acc:MGI:1349431]	4.61619e-24	5.19008e-22	1.73716
GO:0005829	cytosol	ENSMUSG00000021134	Srsf5	serine and arginine-rich splicing factor 5 [Source:MGI Symbol;Acc:MGI:98287]	4.61619e-24	5.19008e-22	1.73716
GO:0005829	cytosol	ENSMUSG00000057113	Npm1	nucleophosmin 1 [Source:MGI Symbol;Acc:MGI:106184]	4.61619e-24	5.19008e-22	1.73716
GO:0005829	cytosol	ENSMUSG00000058756	Thra	thyroid hormone receptor alpha [Source:MGI Symbol;Acc:MGI:98742]	4.61619e-24	5.19008e-22	1.73716
GO:0005829	cytosol	ENSMUSG00000031960	Aars	alanyl-tRNA synthetase [Source:MGI Symbol;Acc:MGI:2384560]	4.61619e-24	5.19008e-22	1.73716
GO:0005829	cytosol	ENSMUSG00000031826	Usp10	ubiquitin specific peptidase 10 [Source:MGI Symbol;Acc:MGI:894652]	4.61619e-24	5.19008e-22	1.73716
GO:0005829	cytosol	ENSMUSG00000025337	Sbds	SBDS ribosome maturation factor [Source:MGI Symbol;Acc:MGI:1913961]	4.61619e-24	5.19008e-22	1.73716
GO:0005829	cytosol	ENSMUSG00000028811	Yars	tyrosyl-tRNA synthetase [Source:MGI Symbol;Acc:MGI:2147627]	4.61619e-24	5.19008e-22	1.73716
GO:0005829	cytosol	ENSMUSG00000025332	Kdm5c	lysine (K)-specific demethylase 5C [Source:MGI Symbol;Acc:MGI:99781]	4.61619e-24	5.19008e-22	1.73716
GO:0005829	cytosol	ENSMUSG00000030491	Tdrd12	tudor domain containing 12 [Source:MGI Symbol;Acc:MGI:1919231]	4.61619e-24	5.19008e-22	1.73716
GO:0005829	cytosol	ENSMUSG00000022812	Gsk3b	glycogen synthase kinase 3 beta [Source:MGI Symbol;Acc:MGI:1861437]	4.61619e-24	5.19008e-22	1.73716
GO:0005829	cytosol	ENSMUSG00000059552	Trp53	transformation related protein 53 [Source:MGI Symbol;Acc:MGI:98834]	4.61619e-24	5.19008e-22	1.73716
GO:0005829	cytosol	ENSMUSG00000039382	Wdr45	WD repeat domain 45 [Source:MGI Symbol;Acc:MGI:1859606]	4.61619e-24	5.19008e-22	1.73716
GO:0005829	cytosol	ENSMUSG00000039041	Adrm1	adhesion regulating molecule 1 [Source:MGI Symbol;Acc:MGI:1929289]	4.61619e-24	5.19008e-22	1.73716
GO:0005829	cytosol	ENSMUSG00000024406	Pou5f1	POU domain, class 5, transcription factor 1 [Source:MGI Symbol;Acc:MGI:101893]	4.61619e-24	5.19008e-22	1.73716
GO:0005829	cytosol	ENSMUSG00000010755	Cars	cysteinyl-tRNA synthetase [Source:MGI Symbol;Acc:MGI:1351477]	4.61619e-24	5.19008e-22	1.73716
GO:0005829	cytosol	ENSMUSG00000020534	Shmt1	serine hydroxymethyltransferase 1 (soluble) [Source:MGI Symbol;Acc:MGI:98299]	4.61619e-24	5.19008e-22	1.73716
GO:0005829	cytosol	ENSMUSG00000040536	Necab1	N-terminal EF-hand calcium binding protein 1 [Source:MGI Symbol;Acc:MGI:1916602]	4.61619e-24	5.19008e-22	1.73716
GO:0005829	cytosol	ENSMUSG00000025159	Mms19	MMS19 cytosolic iron-sulfur assembly component [Source:MGI Symbol;Acc:MGI:1919449]	4.61619e-24	5.19008e-22	1.73716
GO:0005829	cytosol	ENSMUSG00000058355	Abce1	ATP-binding cassette, sub-family E (OABP), member 1 [Source:MGI Symbol;Acc:MGI:1195458]	4.61619e-24	5.19008e-22	1.73716
GO:0005829	cytosol	ENSMUSG00000041133	Smc1a	structural maintenance of chromosomes 1A [Source:MGI Symbol;Acc:MGI:1344345]	4.61619e-24	5.19008e-22	1.73716
GO:0005829	cytosol	ENSMUSG00000068115	Ninl	ninein-like [Source:MGI Symbol;Acc:MGI:1925427]	4.61619e-24	5.19008e-22	1.73716
GO:0005829	cytosol	ENSMUSG00000002326	Gmpr2	guanosine monophosphate reductase 2 [Source:MGI Symbol;Acc:MGI:1917903]	4.61619e-24	5.19008e-22	1.73716
GO:0005829	cytosol	ENSMUSG00000060098	Prmt7	protein arginine N-methyltransferase 7 [Source:MGI Symbol;Acc:MGI:2384879]	4.61619e-24	5.19008e-22	1.73716
GO:0005829	cytosol	ENSMUSG00000066861	Oas1g	2'-5' oligoadenylate synthetase 1G [Source:MGI Symbol;Acc:MGI:97429]	4.61619e-24	5.19008e-22	1.73716
GO:0005829	cytosol	ENSMUSG00000018965	Ywhah	tyrosine 3-monooxygenase/tryptophan 5-monooxygenase activation protein, eta polypeptide [Source:MGI Symbol;Acc:MGI:109194]	4.61619e-24	5.19008e-22	1.73716
GO:0005829	cytosol	ENSMUSG00000020156	Pwwp3a	PWWP domain containing 3A, DNA repair factor [Source:MGI Symbol;Acc:MGI:1915364]	4.61619e-24	5.19008e-22	1.73716
GO:0005829	cytosol	ENSMUSG00000031696	Vps35	VPS35 retromer complex component [Source:MGI Symbol;Acc:MGI:1890467]	4.61619e-24	5.19008e-22	1.73716
GO:0005829	cytosol	ENSMUSG00000032637	Atxn2l	ataxin 2-like [Source:MGI Symbol;Acc:MGI:2446242]	4.61619e-24	5.19008e-22	1.73716
GO:0005829	cytosol	ENSMUSG00000035297	Cops4	COP9 signalosome subunit 4 [Source:MGI Symbol;Acc:MGI:1349414]	4.61619e-24	5.19008e-22	1.73716
GO:0005829	cytosol	ENSMUSG00000028081	Rps3a1	ribosomal protein S3A1 [Source:MGI Symbol;Acc:MGI:1202063]	4.61619e-24	5.19008e-22	1.73716
GO:0005829	cytosol	ENSMUSG00000032517	Mobp	myelin-associated oligodendrocytic basic protein [Source:MGI Symbol;Acc:MGI:108511]	4.61619e-24	5.19008e-22	1.73716
GO:0005829	cytosol	ENSMUSG00000028800	Hdac1	histone deacetylase 1 [Source:MGI Symbol;Acc:MGI:108086]	4.61619e-24	5.19008e-22	1.73716
GO:0005829	cytosol	ENSMUSG00000040952	Rps19	ribosomal protein S19 [Source:MGI Symbol;Acc:MGI:1333780]	4.61619e-24	5.19008e-22	1.73716
GO:0022625	cytosolic large ribosomal subunit	ENSMUSG00000074129	Rpl13a	ribosomal protein L13A [Source:MGI Symbol;Acc:MGI:1351455]	4.72541e-24	5.19008e-22	10.0144
GO:0022625	cytosolic large ribosomal subunit	ENSMUSG00000025794	Rpl14	ribosomal protein L14 [Source:MGI Symbol;Acc:MGI:1914365]	4.72541e-24	5.19008e-22	10.0144
GO:0022625	cytosolic large ribosomal subunit	ENSMUSG00000073702	Rpl31	ribosomal protein L31 [Source:MGI Symbol;Acc:MGI:2149632]	4.72541e-24	5.19008e-22	10.0144
GO:0022625	cytosolic large ribosomal subunit	ENSMUSG00000046364	Rpl27a	ribosomal protein L27A [Source:MGI Symbol;Acc:MGI:1347076]	4.72541e-24	5.19008e-22	10.0144
GO:0022625	cytosolic large ribosomal subunit	ENSMUSG00000028936	Rpl22	ribosomal protein L22 [Source:MGI Symbol;Acc:MGI:99262]	4.72541e-24	5.19008e-22	10.0144
GO:0022625	cytosolic large ribosomal subunit	ENSMUSG00000029614	Rpl6	ribosomal protein L6 [Source:MGI Symbol;Acc:MGI:108057]	4.72541e-24	5.19008e-22	10.0144
GO:0022625	cytosolic large ribosomal subunit	ENSMUSG00000043716	Rpl7	ribosomal protein L7 [Source:MGI Symbol;Acc:MGI:98073]	4.72541e-24	5.19008e-22	10.0144
GO:0022625	cytosolic large ribosomal subunit	ENSMUSG00000060636	Rpl35a	ribosomal protein L35A [Source:MGI Symbol;Acc:MGI:1928894]	4.72541e-24	5.19008e-22	10.0144
GO:0022625	cytosolic large ribosomal subunit	ENSMUSG00000038900	Rpl12	ribosomal protein L12 [Source:MGI Symbol;Acc:MGI:98002]	4.72541e-24	5.19008e-22	10.0144
GO:0022625	cytosolic large ribosomal subunit	ENSMUSG00000025508	Rplp2	ribosomal protein, large P2 [Source:MGI Symbol;Acc:MGI:1914436]	4.72541e-24	5.19008e-22	10.0144
GO:0022625	cytosolic large ribosomal subunit	ENSMUSG00000063888	Rpl7l1	ribosomal protein L7-like 1 [Source:MGI Symbol;Acc:MGI:1913479]	4.72541e-24	5.19008e-22	10.0144
GO:0022625	cytosolic large ribosomal subunit	ENSMUSG00000048758	Rpl29	ribosomal protein L29 [Source:MGI Symbol;Acc:MGI:99687]	4.72541e-24	5.19008e-22	10.0144
GO:0022625	cytosolic large ribosomal subunit	ENSMUSG00000046330	Rpl37a	ribosomal protein L37a [Source:MGI Symbol;Acc:MGI:98068]	4.72541e-24	5.19008e-22	10.0144
GO:0022625	cytosolic large ribosomal subunit	ENSMUSG00000060036	Rpl3	ribosomal protein L3 [Source:MGI Symbol;Acc:MGI:1351605]	4.72541e-24	5.19008e-22	10.0144
GO:0022625	cytosolic large ribosomal subunit	ENSMUSG00000045128	Rpl18a	ribosomal protein L18A [Source:MGI Symbol;Acc:MGI:1924058]	4.72541e-24	5.19008e-22	10.0144
GO:0022625	cytosolic large ribosomal subunit	ENSMUSG00000062997	Rpl35	ribosomal protein L35 [Source:MGI Symbol;Acc:MGI:1913739]	4.72541e-24	5.19008e-22	10.0144
GO:0022625	cytosolic large ribosomal subunit	ENSMUSG00000012405	Rpl15	ribosomal protein L15 [Source:MGI Symbol;Acc:MGI:1913730]	4.72541e-24	5.19008e-22	10.0144
GO:0022625	cytosolic large ribosomal subunit	ENSMUSG00000098274	Rpl24	ribosomal protein L24 [Source:MGI Symbol;Acc:MGI:1915443]	4.72541e-24	5.19008e-22	10.0144
GO:0022625	cytosolic large ribosomal subunit	ENSMUSG00000032399	Rpl4	ribosomal protein L4 [Source:MGI Symbol;Acc:MGI:1915141]	4.72541e-24	5.19008e-22	10.0144
GO:0022625	cytosolic large ribosomal subunit	ENSMUSG00000030432	Rpl28	ribosomal protein L28 [Source:MGI Symbol;Acc:MGI:101839]	4.72541e-24	5.19008e-22	10.0144
GO:0022625	cytosolic large ribosomal subunit	ENSMUSG00000041841	Rpl37	ribosomal protein L37 [Source:MGI Symbol;Acc:MGI:1914531]	4.72541e-24	5.19008e-22	10.0144
GO:0022625	cytosolic large ribosomal subunit	ENSMUSG00000007892	Rplp1	ribosomal protein, large, P1 [Source:MGI Symbol;Acc:MGI:1927099]	4.72541e-24	5.19008e-22	10.0144
GO:0022625	cytosolic large ribosomal subunit	ENSMUSG00000047215	Rpl9	ribosomal protein L9 [Source:MGI Symbol;Acc:MGI:1298373]	4.72541e-24	5.19008e-22	10.0144
GO:0022625	cytosolic large ribosomal subunit	ENSMUSG00000003970	Rpl8	ribosomal protein L8 [Source:MGI Symbol;Acc:MGI:1350927]	4.72541e-24	5.19008e-22	10.0144
GO:0022625	cytosolic large ribosomal subunit	ENSMUSG00000071415	Rpl23	ribosomal protein L23 [Source:MGI Symbol;Acc:MGI:1929455]	4.72541e-24	5.19008e-22	10.0144
GO:0022625	cytosolic large ribosomal subunit	ENSMUSG00000057863	Rpl36	ribosomal protein L36 [Source:MGI Symbol;Acc:MGI:1860603]	4.72541e-24	5.19008e-22	10.0144
GO:0022625	cytosolic large ribosomal subunit	ENSMUSG00000067274	Rplp0	ribosomal protein, large, P0 [Source:MGI Symbol;Acc:MGI:1927636]	4.72541e-24	5.19008e-22	10.0144
GO:0022625	cytosolic large ribosomal subunit	ENSMUSG00000058558	Rpl5	ribosomal protein L5 [Source:MGI Symbol;Acc:MGI:102854]	4.72541e-24	5.19008e-22	10.0144
GO:0022625	cytosolic large ribosomal subunit	ENSMUSG00000063316	Rpl27	ribosomal protein L27 [Source:MGI Symbol;Acc:MGI:98036]	4.72541e-24	5.19008e-22	10.0144
GO:0022625	cytosolic large ribosomal subunit	ENSMUSG00000062647	Rpl7a	ribosomal protein L7A [Source:MGI Symbol;Acc:MGI:1353472]	4.72541e-24	5.19008e-22	10.0144
GO:0022625	cytosolic large ribosomal subunit	ENSMUSG00000058600	Rpl30	ribosomal protein L30 [Source:MGI Symbol;Acc:MGI:98037]	4.72541e-24	5.19008e-22	10.0144
GO:1990904	ribonucleoprotein complex	ENSMUSG00000020719	Ddx5	DEAD (Asp-Glu-Ala-Asp) box polypeptide 5 [Source:MGI Symbol;Acc:MGI:105037]	6.86034e-24	6.45852e-22	5.68455
GO:1990904	ribonucleoprotein complex	ENSMUSG00000074129	Rpl13a	ribosomal protein L13A [Source:MGI Symbol;Acc:MGI:1351455]	6.86034e-24	6.45852e-22	5.68455
GO:1990904	ribonucleoprotein complex	ENSMUSG00000047675	Rps8	ribosomal protein S8 [Source:MGI Symbol;Acc:MGI:98166]	6.86034e-24	6.45852e-22	5.68455
GO:1990904	ribonucleoprotein complex	ENSMUSG00000030744	Rps3	ribosomal protein S3 [Source:MGI Symbol;Acc:MGI:1350917]	6.86034e-24	6.45852e-22	5.68455
GO:1990904	ribonucleoprotein complex	ENSMUSG00000028936	Rpl22	ribosomal protein L22 [Source:MGI Symbol;Acc:MGI:99262]	6.86034e-24	6.45852e-22	5.68455
GO:1990904	ribonucleoprotein complex	ENSMUSG00000043716	Rpl7	ribosomal protein L7 [Source:MGI Symbol;Acc:MGI:98073]	6.86034e-24	6.45852e-22	5.68455
GO:1990904	ribonucleoprotein complex	ENSMUSG00000050966	Lin28a	lin-28 homolog A (C. elegans) [Source:MGI Symbol;Acc:MGI:1890546]	6.86034e-24	6.45852e-22	5.68455
GO:1990904	ribonucleoprotein complex	ENSMUSG00000015656	Hspa8	heat shock protein 8 [Source:MGI Symbol;Acc:MGI:105384]	6.86034e-24	6.45852e-22	5.68455
GO:1990904	ribonucleoprotein complex	ENSMUSG00000029580	Actb	actin, beta [Source:MGI Symbol;Acc:MGI:87904]	6.86034e-24	6.45852e-22	5.68455
GO:1990904	ribonucleoprotein complex	ENSMUSG00000030846	Tial1	Tia1 cytotoxic granule-associated RNA binding protein-like 1 [Source:MGI Symbol;Acc:MGI:107913]	6.86034e-24	6.45852e-22	5.68455
GO:1990904	ribonucleoprotein complex	ENSMUSG00000054808	Actn4	actinin alpha 4 [Source:MGI Symbol;Acc:MGI:1890773]	6.86034e-24	6.45852e-22	5.68455
GO:1990904	ribonucleoprotein complex	ENSMUSG00000024576	Csnk1a1	casein kinase 1, alpha 1 [Source:MGI Symbol;Acc:MGI:1934950]	6.86034e-24	6.45852e-22	5.68455
GO:1990904	ribonucleoprotein complex	ENSMUSG00000015165	Hnrnpl	heterogeneous nuclear ribonucleoprotein L [Source:MGI Symbol;Acc:MGI:104816]	6.86034e-24	6.45852e-22	5.68455
GO:1990904	ribonucleoprotein complex	ENSMUSG00000027968	Larp7	La ribonucleoprotein domain family, member 7 [Source:MGI Symbol;Acc:MGI:107634]	6.86034e-24	6.45852e-22	5.68455
GO:1990904	ribonucleoprotein complex	ENSMUSG00000020290	Xpo1	exportin 1 [Source:MGI Symbol;Acc:MGI:2144013]	6.86034e-24	6.45852e-22	5.68455
GO:1990904	ribonucleoprotein complex	ENSMUSG00000041459	Tardbp	TAR DNA binding protein [Source:MGI Symbol;Acc:MGI:2387629]	6.86034e-24	6.45852e-22	5.68455
GO:1990904	ribonucleoprotein complex	ENSMUSG00000032178	Ilf3	interleukin enhancer binding factor 3 [Source:MGI Symbol;Acc:MGI:1339973]	6.86034e-24	6.45852e-22	5.68455
GO:1990904	ribonucleoprotein complex	ENSMUSG00000006333	Rps9	ribosomal protein S9 [Source:MGI Symbol;Acc:MGI:1924096]	6.86034e-24	6.45852e-22	5.68455
GO:1990904	ribonucleoprotein complex	ENSMUSG00000042699	Dhx9	DEAH (Asp-Glu-Ala-His) box polypeptide 9 [Source:MGI Symbol;Acc:MGI:108177]	6.86034e-24	6.45852e-22	5.68455
GO:1990904	ribonucleoprotein complex	ENSMUSG00000040028	Elavl1	ELAV (embryonic lethal, abnormal vision)-like 1 (Hu antigen R) [Source:MGI Symbol;Acc:MGI:1100851]	6.86034e-24	6.45852e-22	5.68455
GO:1990904	ribonucleoprotein complex	ENSMUSG00000025580	Eif4a3	eukaryotic translation initiation factor 4A3 [Source:MGI Symbol;Acc:MGI:1923731]	6.86034e-24	6.45852e-22	5.68455
GO:1990904	ribonucleoprotein complex	ENSMUSG00000087166	L1td1	LINE-1 type transposase domain containing 1 [Source:MGI Symbol;Acc:MGI:3578435]	6.86034e-24	6.45852e-22	5.68455
GO:1990904	ribonucleoprotein complex	ENSMUSG00000061477	Rps7	ribosomal protein S7 [Source:MGI Symbol;Acc:MGI:1333818]	6.86034e-24	6.45852e-22	5.68455
GO:1990904	ribonucleoprotein complex	ENSMUSG00000031320	Rps4x	ribosomal protein S4, X-linked [Source:MGI Symbol;Acc:MGI:98158]	6.86034e-24	6.45852e-22	5.68455
GO:1990904	ribonucleoprotein complex	ENSMUSG00000032399	Rpl4	ribosomal protein L4 [Source:MGI Symbol;Acc:MGI:1915141]	6.86034e-24	6.45852e-22	5.68455
GO:1990904	ribonucleoprotein complex	ENSMUSG00000003423	Pih1d1	PIH1 domain containing 1 [Source:MGI Symbol;Acc:MGI:1916095]	6.86034e-24	6.45852e-22	5.68455
GO:1990904	ribonucleoprotein complex	ENSMUSG00000026615	Eprs	glutamyl-prolyl-tRNA synthetase [Source:MGI Symbol;Acc:MGI:97838]	6.86034e-24	6.45852e-22	5.68455
GO:1990904	ribonucleoprotein complex	ENSMUSG00000057666	Gapdh	glyceraldehyde-3-phosphate dehydrogenase [Source:MGI Symbol;Acc:MGI:95640]	6.86034e-24	6.45852e-22	5.68455
GO:1990904	ribonucleoprotein complex	ENSMUSG00000039536	Stau1	staufen double-stranded RNA binding protein 1 [Source:MGI Symbol;Acc:MGI:1338864]	6.86034e-24	6.45852e-22	5.68455
GO:1990904	ribonucleoprotein complex	ENSMUSG00000025364	Pa2g4	proliferation-associated 2G4 [Source:MGI Symbol;Acc:MGI:894684]	6.86034e-24	6.45852e-22	5.68455
GO:1990904	ribonucleoprotein complex	ENSMUSG00000024120	Lrpprc	leucine-rich PPR-motif containing [Source:MGI Symbol;Acc:MGI:1919666]	6.86034e-24	6.45852e-22	5.68455
GO:1990904	ribonucleoprotein complex	ENSMUSG00000003868	Ruvbl2	RuvB-like protein 2 [Source:MGI Symbol;Acc:MGI:1342299]	6.86034e-24	6.45852e-22	5.68455
GO:1990904	ribonucleoprotein complex	ENSMUSG00000028639	Ybx1	Y box protein 1 [Source:MGI Symbol;Acc:MGI:99146]	6.86034e-24	6.45852e-22	5.68455
GO:1990904	ribonucleoprotein complex	ENSMUSG00000031167	Rbm3	RNA binding motif (RNP1, RRM) protein 3 [Source:MGI Symbol;Acc:MGI:1099460]	6.86034e-24	6.45852e-22	5.68455
GO:1990904	ribonucleoprotein complex	ENSMUSG00000034994	Eef2	eukaryotic translation elongation factor 2 [Source:MGI Symbol;Acc:MGI:95288]	6.86034e-24	6.45852e-22	5.68455
GO:1990904	ribonucleoprotein complex	ENSMUSG00000020914	Top2a	topoisomerase (DNA) II alpha [Source:MGI Symbol;Acc:MGI:98790]	6.86034e-24	6.45852e-22	5.68455
GO:1990904	ribonucleoprotein complex	ENSMUSG00000018583	G3bp1	GTPase activating protein (SH3 domain) binding protein 1 [Source:MGI Symbol;Acc:MGI:1351465]	6.86034e-24	6.45852e-22	5.68455
GO:1990904	ribonucleoprotein complex	ENSMUSG00000004980	Hnrnpa2b1	heterogeneous nuclear ribonucleoprotein A2/B1 [Source:MGI Symbol;Acc:MGI:104819]	6.86034e-24	6.45852e-22	5.68455
GO:1990904	ribonucleoprotein complex	ENSMUSG00000046434	Hnrnpa1	heterogeneous nuclear ribonucleoprotein A1 [Source:MGI Symbol;Acc:MGI:104820]	6.86034e-24	6.45852e-22	5.68455
GO:1990904	ribonucleoprotein complex	ENSMUSG00000039630	Hnrnpu	heterogeneous nuclear ribonucleoprotein U [Source:MGI Symbol;Acc:MGI:1858195]	6.86034e-24	6.45852e-22	5.68455
GO:1990904	ribonucleoprotein complex	ENSMUSG00000029701	Rbm28	RNA binding motif protein 28 [Source:MGI Symbol;Acc:MGI:2655711]	6.86034e-24	6.45852e-22	5.68455
GO:1990904	ribonucleoprotein complex	ENSMUSG00000067274	Rplp0	ribosomal protein, large, P0 [Source:MGI Symbol;Acc:MGI:1927636]	6.86034e-24	6.45852e-22	5.68455
GO:1990904	ribonucleoprotein complex	ENSMUSG00000058558	Rpl5	ribosomal protein L5 [Source:MGI Symbol;Acc:MGI:102854]	6.86034e-24	6.45852e-22	5.68455
GO:1990904	ribonucleoprotein complex	ENSMUSG00000063316	Rpl27	ribosomal protein L27 [Source:MGI Symbol;Acc:MGI:98036]	6.86034e-24	6.45852e-22	5.68455
GO:1990904	ribonucleoprotein complex	ENSMUSG00000057113	Npm1	nucleophosmin 1 [Source:MGI Symbol;Acc:MGI:106184]	6.86034e-24	6.45852e-22	5.68455
GO:1990904	ribonucleoprotein complex	ENSMUSG00000059005	Hnrnpa3	heterogeneous nuclear ribonucleoprotein A3 [Source:MGI Symbol;Acc:MGI:1917171]	6.86034e-24	6.45852e-22	5.68455
GO:1990904	ribonucleoprotein complex	ENSMUSG00000022812	Gsk3b	glycogen synthase kinase 3 beta [Source:MGI Symbol;Acc:MGI:1861437]	6.86034e-24	6.45852e-22	5.68455
GO:1990904	ribonucleoprotein complex	ENSMUSG00000062647	Rpl7a	ribosomal protein L7A [Source:MGI Symbol;Acc:MGI:1353472]	6.86034e-24	6.45852e-22	5.68455
GO:1990904	ribonucleoprotein complex	ENSMUSG00000028081	Rps3a1	ribosomal protein S3A1 [Source:MGI Symbol;Acc:MGI:1202063]	6.86034e-24	6.45852e-22	5.68455
GO:0005730	nucleolus	ENSMUSG00000020719	Ddx5	DEAD (Asp-Glu-Ala-Asp) box polypeptide 5 [Source:MGI Symbol;Acc:MGI:105037]	2.18452e-20	1.7995e-18	2.69675
GO:0005730	nucleolus	ENSMUSG00000021149	Gtpbp4	GTP binding protein 4 [Source:MGI Symbol;Acc:MGI:1916487]	2.18452e-20	1.7995e-18	2.69675
GO:0005730	nucleolus	ENSMUSG00000024906	Mus81	MUS81 structure-specific endonuclease subunit [Source:MGI Symbol;Acc:MGI:1918961]	2.18452e-20	1.7995e-18	2.69675
GO:0005730	nucleolus	ENSMUSG00000030744	Rps3	ribosomal protein S3 [Source:MGI Symbol;Acc:MGI:1350917]	2.18452e-20	1.7995e-18	2.69675
GO:0005730	nucleolus	ENSMUSG00000041438	Utp4	UTP4 small subunit processome component [Source:MGI Symbol;Acc:MGI:1096573]	2.18452e-20	1.7995e-18	2.69675
GO:0005730	nucleolus	ENSMUSG00000073702	Rpl31	ribosomal protein L31 [Source:MGI Symbol;Acc:MGI:2149632]	2.18452e-20	1.7995e-18	2.69675
GO:0005730	nucleolus	ENSMUSG00000029614	Rpl6	ribosomal protein L6 [Source:MGI Symbol;Acc:MGI:108057]	2.18452e-20	1.7995e-18	2.69675
GO:0005730	nucleolus	ENSMUSG00000070697	Utp3	UTP3 small subunit processome component [Source:MGI Symbol;Acc:MGI:1919230]	2.18452e-20	1.7995e-18	2.69675
GO:0005730	nucleolus	ENSMUSG00000029594	Rbm19	RNA binding motif protein 19 [Source:MGI Symbol;Acc:MGI:1921361]	2.18452e-20	1.7995e-18	2.69675
GO:0005730	nucleolus	ENSMUSG00000050966	Lin28a	lin-28 homolog A (C. elegans) [Source:MGI Symbol;Acc:MGI:1890546]	2.18452e-20	1.7995e-18	2.69675
GO:0005730	nucleolus	ENSMUSG00000031012	Cask	calcium/calmodulin-dependent serine protein kinase (MAGUK family) [Source:MGI Symbol;Acc:MGI:1309489]	2.18452e-20	1.7995e-18	2.69675
GO:0005730	nucleolus	ENSMUSG00000015656	Hspa8	heat shock protein 8 [Source:MGI Symbol;Acc:MGI:105384]	2.18452e-20	1.7995e-18	2.69675
GO:0005730	nucleolus	ENSMUSG00000022718	Dgcr8	DGCR8, microprocessor complex subunit [Source:MGI Symbol;Acc:MGI:2151114]	2.18452e-20	1.7995e-18	2.69675
GO:0005730	nucleolus	ENSMUSG00000029715	Pop7	processing of precursor 7, ribonuclease P family, (S. cerevisiae) [Source:MGI Symbol;Acc:MGI:1921347]	2.18452e-20	1.7995e-18	2.69675
GO:0005730	nucleolus	ENSMUSG00000031311	Nono	non-POU-domain-containing, octamer binding protein [Source:MGI Symbol;Acc:MGI:1855692]	2.18452e-20	1.7995e-18	2.69675
GO:0005730	nucleolus	ENSMUSG00000049553	Polr1a	polymerase (RNA) I polypeptide A [Source:MGI Symbol;Acc:MGI:1096397]	2.18452e-20	1.7995e-18	2.69675
GO:0005730	nucleolus	ENSMUSG00000033099	Nol12	nucleolar protein 12 [Source:MGI Symbol;Acc:MGI:2146285]	2.18452e-20	1.7995e-18	2.69675
GO:0005730	nucleolus	ENSMUSG00000034259	Exosc4	exosome component 4 [Source:MGI Symbol;Acc:MGI:1923576]	2.18452e-20	1.7995e-18	2.69675
GO:0005730	nucleolus	ENSMUSG00000038900	Rpl12	ribosomal protein L12 [Source:MGI Symbol;Acc:MGI:98002]	2.18452e-20	1.7995e-18	2.69675
GO:0005730	nucleolus	ENSMUSG00000003848	Nob1	NIN1/RPN12 binding protein 1 homolog [Source:MGI Symbol;Acc:MGI:1914869]	2.18452e-20	1.7995e-18	2.69675
GO:0005730	nucleolus	ENSMUSG00000004455	Ppp1cc	protein phosphatase 1 catalytic subunit gamma [Source:MGI Symbol;Acc:MGI:104872]	2.18452e-20	1.7995e-18	2.69675
GO:0005730	nucleolus	ENSMUSG00000063888	Rpl7l1	ribosomal protein L7-like 1 [Source:MGI Symbol;Acc:MGI:1913479]	2.18452e-20	1.7995e-18	2.69675
GO:0005730	nucleolus	ENSMUSG00000056737	Capg	capping protein (actin filament), gelsolin-like [Source:MGI Symbol;Acc:MGI:1098259]	2.18452e-20	1.7995e-18	2.69675
GO:0005730	nucleolus	ENSMUSG00000031578	Mak16	MAK16 homolog [Source:MGI Symbol;Acc:MGI:1915170]	2.18452e-20	1.7995e-18	2.69675
GO:0005730	nucleolus	ENSMUSG00000024359	Hspa9	heat shock protein 9 [Source:MGI Symbol;Acc:MGI:96245]	2.18452e-20	1.7995e-18	2.69675
GO:0005730	nucleolus	ENSMUSG00000033813	Tcea1	transcription elongation factor A (SII) 1 [Source:MGI Symbol;Acc:MGI:1196624]	2.18452e-20	1.7995e-18	2.69675
GO:0005730	nucleolus	ENSMUSG00000039756	Dnttip2	deoxynucleotidyltransferase, terminal, interacting protein 2 [Source:MGI Symbol;Acc:MGI:1923173]	2.18452e-20	1.7995e-18	2.69675
GO:0005730	nucleolus	ENSMUSG00000029101	Rgs12	regulator of G-protein signaling 12 [Source:MGI Symbol;Acc:MGI:1918979]	2.18452e-20	1.7995e-18	2.69675
GO:0005730	nucleolus	ENSMUSG00000004100	Ppan	peter pan homolog [Source:MGI Symbol;Acc:MGI:2178445]	2.18452e-20	1.7995e-18	2.69675
GO:0005730	nucleolus	ENSMUSG00000039191	Rbpj	recombination signal binding protein for immunoglobulin kappa J region [Source:MGI Symbol;Acc:MGI:96522]	2.18452e-20	1.7995e-18	2.69675
GO:0005730	nucleolus	ENSMUSG00000020923	Ubtf	upstream binding transcription factor, RNA polymerase I [Source:MGI Symbol;Acc:MGI:98512]	2.18452e-20	1.7995e-18	2.69675
GO:0005730	nucleolus	ENSMUSG00000061024	Rrs1	ribosome biogenesis regulator 1 [Source:MGI Symbol;Acc:MGI:1929721]	2.18452e-20	1.7995e-18	2.69675
GO:0005730	nucleolus	ENSMUSG00000029599	Ddx54	DEAD (Asp-Glu-Ala-Asp) box polypeptide 54 [Source:MGI Symbol;Acc:MGI:1919240]	2.18452e-20	1.7995e-18	2.69675
GO:0005730	nucleolus	ENSMUSG00000020290	Xpo1	exportin 1 [Source:MGI Symbol;Acc:MGI:2144013]	2.18452e-20	1.7995e-18	2.69675
GO:0005730	nucleolus	ENSMUSG00000003360	Ddx23	DEAD (Asp-Glu-Ala-Asp) box polypeptide 23 [Source:MGI Symbol;Acc:MGI:1921601]	2.18452e-20	1.7995e-18	2.69675
GO:0005730	nucleolus	ENSMUSG00000090862	Rps13	ribosomal protein S13 [Source:MGI Symbol;Acc:MGI:1915302]	2.18452e-20	1.7995e-18	2.69675
GO:0005730	nucleolus	ENSMUSG00000037742	Eef1a1	eukaryotic translation elongation factor 1 alpha 1 [Source:MGI Symbol;Acc:MGI:1096881]	2.18452e-20	1.7995e-18	2.69675
GO:0005730	nucleolus	ENSMUSG00000018697	Aatf	apoptosis antagonizing transcription factor [Source:MGI Symbol;Acc:MGI:1929608]	2.18452e-20	1.7995e-18	2.69675
GO:0005730	nucleolus	ENSMUSG00000025135	Anapc11	anaphase promoting complex subunit 11 [Source:MGI Symbol;Acc:MGI:1913406]	2.18452e-20	1.7995e-18	2.69675
GO:0005730	nucleolus	ENSMUSG00000016018	Mtrex	Mtr4 exosome RNA helicase [Source:MGI Symbol;Acc:MGI:1919448]	2.18452e-20	1.7995e-18	2.69675
GO:0005730	nucleolus	ENSMUSG00000032178	Ilf3	interleukin enhancer binding factor 3 [Source:MGI Symbol;Acc:MGI:1339973]	2.18452e-20	1.7995e-18	2.69675
GO:0005730	nucleolus	ENSMUSG00000039356	Exosc2	exosome component 2 [Source:MGI Symbol;Acc:MGI:2385133]	2.18452e-20	1.7995e-18	2.69675
GO:0005730	nucleolus	ENSMUSG00000009079	Ewsr1	Ewing sarcoma breakpoint region 1 [Source:MGI Symbol;Acc:MGI:99960]	2.18452e-20	1.7995e-18	2.69675
GO:0005730	nucleolus	ENSMUSG00000060036	Rpl3	ribosomal protein L3 [Source:MGI Symbol;Acc:MGI:1351605]	2.18452e-20	1.7995e-18	2.69675
GO:0005730	nucleolus	ENSMUSG00000026020	Nop58	NOP58 ribonucleoprotein [Source:MGI Symbol;Acc:MGI:1933184]	2.18452e-20	1.7995e-18	2.69675
GO:0005730	nucleolus	ENSMUSG00000058392	Rrp1b	ribosomal RNA processing 1 homolog B (S. cerevisiae) [Source:MGI Symbol;Acc:MGI:1919712]	2.18452e-20	1.7995e-18	2.69675
GO:0005730	nucleolus	ENSMUSG00000006333	Rps9	ribosomal protein S9 [Source:MGI Symbol;Acc:MGI:1924096]	2.18452e-20	1.7995e-18	2.69675
GO:0005730	nucleolus	ENSMUSG00000042606	Hirip3	HIRA interacting protein 3 [Source:MGI Symbol;Acc:MGI:2142364]	2.18452e-20	1.7995e-18	2.69675
GO:0005730	nucleolus	ENSMUSG00000038335	Tsr1	TSR1 20S rRNA accumulation [Source:MGI Symbol;Acc:MGI:2144566]	2.18452e-20	1.7995e-18	2.69675
GO:0005730	nucleolus	ENSMUSG00000027433	Xrn2	5'-3' exoribonuclease 2 [Source:MGI Symbol;Acc:MGI:894687]	2.18452e-20	1.7995e-18	2.69675
GO:0005730	nucleolus	ENSMUSG00000025580	Eif4a3	eukaryotic translation initiation factor 4A3 [Source:MGI Symbol;Acc:MGI:1923731]	2.18452e-20	1.7995e-18	2.69675
GO:0005730	nucleolus	ENSMUSG00000041303	Gtf3c3	general transcription factor IIIC, polypeptide 3 [Source:MGI Symbol;Acc:MGI:2138383]	2.18452e-20	1.7995e-18	2.69675
GO:0005730	nucleolus	ENSMUSG00000017421	Zfp207	zinc finger protein 207 [Source:MGI Symbol;Acc:MGI:1340045]	2.18452e-20	1.7995e-18	2.69675
GO:0005730	nucleolus	ENSMUSG00000061477	Rps7	ribosomal protein S7 [Source:MGI Symbol;Acc:MGI:1333818]	2.18452e-20	1.7995e-18	2.69675
GO:0005730	nucleolus	ENSMUSG00000005204	Senp3	SUMO/sentrin specific peptidase 3 [Source:MGI Symbol;Acc:MGI:2158736]	2.18452e-20	1.7995e-18	2.69675
GO:0005730	nucleolus	ENSMUSG00000031527	Eri1	exoribonuclease 1 [Source:MGI Symbol;Acc:MGI:1914526]	2.18452e-20	1.7995e-18	2.69675
GO:0005730	nucleolus	ENSMUSG00000006456	Rbm14	RNA binding motif protein 14 [Source:MGI Symbol;Acc:MGI:1929092]	2.18452e-20	1.7995e-18	2.69675
GO:0005730	nucleolus	ENSMUSG00000037169	Mycn	v-myc avian myelocytomatosis viral related oncogene, neuroblastoma derived [Source:MGI Symbol;Acc:MGI:97357]	2.18452e-20	1.7995e-18	2.69675
GO:0005730	nucleolus	ENSMUSG00000003423	Pih1d1	PIH1 domain containing 1 [Source:MGI Symbol;Acc:MGI:1916095]	2.18452e-20	1.7995e-18	2.69675
GO:0005730	nucleolus	ENSMUSG00000000078	Klf6	Kruppel-like factor 6 [Source:MGI Symbol;Acc:MGI:1346318]	2.18452e-20	1.7995e-18	2.69675
GO:0005730	nucleolus	ENSMUSG00000039737	Prkrip1	Prkr interacting protein 1 (IL11 inducible) [Source:MGI Symbol;Acc:MGI:1914051]	2.18452e-20	1.7995e-18	2.69675
GO:0005730	nucleolus	ENSMUSG00000025364	Pa2g4	proliferation-associated 2G4 [Source:MGI Symbol;Acc:MGI:894684]	2.18452e-20	1.7995e-18	2.69675
GO:0005730	nucleolus	ENSMUSG00000026761	Orc4	origin recognition complex, subunit 4 [Source:MGI Symbol;Acc:MGI:1347043]	2.18452e-20	1.7995e-18	2.69675
GO:0005730	nucleolus	ENSMUSG00000040354	Mars1	methionine-tRNA synthetase 1 [Source:MGI Symbol;Acc:MGI:1345633]	2.18452e-20	1.7995e-18	2.69675
GO:0005730	nucleolus	ENSMUSG00000040385	Ppp1ca	protein phosphatase 1 catalytic subunit alpha [Source:MGI Symbol;Acc:MGI:103016]	2.18452e-20	1.7995e-18	2.69675
GO:0005730	nucleolus	ENSMUSG00000017724	Etv4	ets variant 4 [Source:MGI Symbol;Acc:MGI:99423]	2.18452e-20	1.7995e-18	2.69675
GO:0005730	nucleolus	ENSMUSG00000033228	Scaf11	SR-related CTD-associated factor 11 [Source:MGI Symbol;Acc:MGI:1919443]	2.18452e-20	1.7995e-18	2.69675
GO:0005730	nucleolus	ENSMUSG00000021458	Aopep	aminopeptidase O [Source:MGI Symbol;Acc:MGI:1919311]	2.18452e-20	1.7995e-18	2.69675
GO:0005730	nucleolus	ENSMUSG00000028423	Nfx1	nuclear transcription factor, X-box binding 1 [Source:MGI Symbol;Acc:MGI:1921414]	2.18452e-20	1.7995e-18	2.69675
GO:0005730	nucleolus	ENSMUSG00000017548	Suz12	SUZ12 polycomb repressive complex 2 subunit [Source:MGI Symbol;Acc:MGI:1261758]	2.18452e-20	1.7995e-18	2.69675
GO:0005730	nucleolus	ENSMUSG00000028333	Anp32b	acidic (leucine-rich) nuclear phosphoprotein 32 family, member B [Source:MGI Symbol;Acc:MGI:1914878]	2.18452e-20	1.7995e-18	2.69675
GO:0005730	nucleolus	ENSMUSG00000028869	Gnl2	guanine nucleotide binding protein-like 2 (nucleolar) [Source:MGI Symbol;Acc:MGI:2385207]	2.18452e-20	1.7995e-18	2.69675
GO:0005730	nucleolus	ENSMUSG00000005413	Hmox1	heme oxygenase 1 [Source:MGI Symbol;Acc:MGI:96163]	2.18452e-20	1.7995e-18	2.69675
GO:0005730	nucleolus	ENSMUSG00000018669	Cdk5rap3	CDK5 regulatory subunit associated protein 3 [Source:MGI Symbol;Acc:MGI:1933126]	2.18452e-20	1.7995e-18	2.69675
GO:0005730	nucleolus	ENSMUSG00000058006	Mdn1	midasin AAA ATPase 1 [Source:MGI Symbol;Acc:MGI:1926159]	2.18452e-20	1.7995e-18	2.69675
GO:0005730	nucleolus	ENSMUSG00000009927	Rps25	ribosomal protein S25 [Source:MGI Symbol;Acc:MGI:1922867]	2.18452e-20	1.7995e-18	2.69675
GO:0005730	nucleolus	ENSMUSG00000032834	Pwp2	PWP2 periodic tryptophan protein homolog (yeast) [Source:MGI Symbol;Acc:MGI:1341200]	2.18452e-20	1.7995e-18	2.69675
GO:0005730	nucleolus	ENSMUSG00000040945	Rcc2	regulator of chromosome condensation 2 [Source:MGI Symbol;Acc:MGI:1919784]	2.18452e-20	1.7995e-18	2.69675
GO:0005730	nucleolus	ENSMUSG00000005698	Ctcf	CCCTC-binding factor [Source:MGI Symbol;Acc:MGI:109447]	2.18452e-20	1.7995e-18	2.69675
GO:0005730	nucleolus	ENSMUSG00000020914	Top2a	topoisomerase (DNA) II alpha [Source:MGI Symbol;Acc:MGI:98790]	2.18452e-20	1.7995e-18	2.69675
GO:0005730	nucleolus	ENSMUSG00000027405	Nop56	NOP56 ribonucleoprotein [Source:MGI Symbol;Acc:MGI:1914384]	2.18452e-20	1.7995e-18	2.69675
GO:0005730	nucleolus	ENSMUSG00000071415	Rpl23	ribosomal protein L23 [Source:MGI Symbol;Acc:MGI:1929455]	2.18452e-20	1.7995e-18	2.69675
GO:0005730	nucleolus	ENSMUSG00000031422	Morf4l2	mortality factor 4 like 2 [Source:MGI Symbol;Acc:MGI:1927167]	2.18452e-20	1.7995e-18	2.69675
GO:0005730	nucleolus	ENSMUSG00000024045	Akap8	A kinase (PRKA) anchor protein 8 [Source:MGI Symbol;Acc:MGI:1928488]	2.18452e-20	1.7995e-18	2.69675
GO:0005730	nucleolus	ENSMUSG00000012396	Nanog	Nanog homeobox [Source:MGI Symbol;Acc:MGI:1919200]	2.18452e-20	1.7995e-18	2.69675
GO:0005730	nucleolus	ENSMUSG00000057863	Rpl36	ribosomal protein L36 [Source:MGI Symbol;Acc:MGI:1860603]	2.18452e-20	1.7995e-18	2.69675
GO:0005730	nucleolus	ENSMUSG00000040365	Trim41	tripartite motif-containing 41 [Source:MGI Symbol;Acc:MGI:2384814]	2.18452e-20	1.7995e-18	2.69675
GO:0005730	nucleolus	ENSMUSG00000029701	Rbm28	RNA binding motif protein 28 [Source:MGI Symbol;Acc:MGI:2655711]	2.18452e-20	1.7995e-18	2.69675
GO:0005730	nucleolus	ENSMUSG00000031917	Nip7	NIP7, nucleolar pre-rRNA processing protein [Source:MGI Symbol;Acc:MGI:1913414]	2.18452e-20	1.7995e-18	2.69675
GO:0005730	nucleolus	ENSMUSG00000058558	Rpl5	ribosomal protein L5 [Source:MGI Symbol;Acc:MGI:102854]	2.18452e-20	1.7995e-18	2.69675
GO:0005730	nucleolus	ENSMUSG00000031533	Mrps31	mitochondrial ribosomal protein S31 [Source:MGI Symbol;Acc:MGI:1913153]	2.18452e-20	1.7995e-18	2.69675
GO:0005730	nucleolus	ENSMUSG00000054717	Hmgb2	high mobility group box 2 [Source:MGI Symbol;Acc:MGI:96157]	2.18452e-20	1.7995e-18	2.69675
GO:0005730	nucleolus	ENSMUSG00000021134	Srsf5	serine and arginine-rich splicing factor 5 [Source:MGI Symbol;Acc:MGI:98287]	2.18452e-20	1.7995e-18	2.69675
GO:0005730	nucleolus	ENSMUSG00000057113	Npm1	nucleophosmin 1 [Source:MGI Symbol;Acc:MGI:106184]	2.18452e-20	1.7995e-18	2.69675
GO:0005730	nucleolus	ENSMUSG00000025337	Sbds	SBDS ribosome maturation factor [Source:MGI Symbol;Acc:MGI:1913961]	2.18452e-20	1.7995e-18	2.69675
GO:0005730	nucleolus	ENSMUSG00000028312	Smc2	structural maintenance of chromosomes 2 [Source:MGI Symbol;Acc:MGI:106067]	2.18452e-20	1.7995e-18	2.69675
GO:0005730	nucleolus	ENSMUSG00000021477	Ctsl	cathepsin L [Source:MGI Symbol;Acc:MGI:88564]	2.18452e-20	1.7995e-18	2.69675
GO:0005730	nucleolus	ENSMUSG00000059552	Trp53	transformation related protein 53 [Source:MGI Symbol;Acc:MGI:98834]	2.18452e-20	1.7995e-18	2.69675
GO:0005730	nucleolus	ENSMUSG00000024406	Pou5f1	POU domain, class 5, transcription factor 1 [Source:MGI Symbol;Acc:MGI:101893]	2.18452e-20	1.7995e-18	2.69675
GO:0005730	nucleolus	ENSMUSG00000062647	Rpl7a	ribosomal protein L7A [Source:MGI Symbol;Acc:MGI:1353472]	2.18452e-20	1.7995e-18	2.69675
GO:0005730	nucleolus	ENSMUSG00000060152	Pop5	processing of precursor 5, ribonuclease P/MRP family (S. cerevisiae) [Source:MGI Symbol;Acc:MGI:2151221]	2.18452e-20	1.7995e-18	2.69675
GO:0005730	nucleolus	ENSMUSG00000028081	Rps3a1	ribosomal protein S3A1 [Source:MGI Symbol;Acc:MGI:1202063]	2.18452e-20	1.7995e-18	2.69675
GO:0005730	nucleolus	ENSMUSG00000040952	Rps19	ribosomal protein S19 [Source:MGI Symbol;Acc:MGI:1333780]	2.18452e-20	1.7995e-18	2.69675
GO:0022627	cytosolic small ribosomal subunit	ENSMUSG00000047675	Rps8	ribosomal protein S8 [Source:MGI Symbol;Acc:MGI:98166]	1.0885e-12	7.97021e-11	8.21662
GO:0022627	cytosolic small ribosomal subunit	ENSMUSG00000030744	Rps3	ribosomal protein S3 [Source:MGI Symbol;Acc:MGI:1350917]	1.0885e-12	7.97021e-11	8.21662
GO:0022627	cytosolic small ribosomal subunit	ENSMUSG00000038274	Fau	Finkel-Biskis-Reilly murine sarcoma virus (FBR-MuSV) ubiquitously expressed (fox derived) [Source:MGI Symbol;Acc:MGI:102547]	1.0885e-12	7.97021e-11	8.21662
GO:0022627	cytosolic small ribosomal subunit	ENSMUSG00000090862	Rps13	ribosomal protein S13 [Source:MGI Symbol;Acc:MGI:1915302]	1.0885e-12	7.97021e-11	8.21662
GO:0022627	cytosolic small ribosomal subunit	ENSMUSG00000006333	Rps9	ribosomal protein S9 [Source:MGI Symbol;Acc:MGI:1924096]	1.0885e-12	7.97021e-11	8.21662
GO:0022627	cytosolic small ribosomal subunit	ENSMUSG00000003429	Rps11	ribosomal protein S11 [Source:MGI Symbol;Acc:MGI:1351329]	1.0885e-12	7.97021e-11	8.21662
GO:0022627	cytosolic small ribosomal subunit	ENSMUSG00000020460	Rps27a	ribosomal protein S27A [Source:MGI Symbol;Acc:MGI:1925544]	1.0885e-12	7.97021e-11	8.21662
GO:0022627	cytosolic small ribosomal subunit	ENSMUSG00000061477	Rps7	ribosomal protein S7 [Source:MGI Symbol;Acc:MGI:1333818]	1.0885e-12	7.97021e-11	8.21662
GO:0022627	cytosolic small ribosomal subunit	ENSMUSG00000031320	Rps4x	ribosomal protein S4, X-linked [Source:MGI Symbol;Acc:MGI:98158]	1.0885e-12	7.97021e-11	8.21662
GO:0022627	cytosolic small ribosomal subunit	ENSMUSG00000049517	Rps23	ribosomal protein S23 [Source:MGI Symbol;Acc:MGI:1913725]	1.0885e-12	7.97021e-11	8.21662
GO:0022627	cytosolic small ribosomal subunit	ENSMUSG00000025290	Rps24	ribosomal protein S24 [Source:MGI Symbol;Acc:MGI:98147]	1.0885e-12	7.97021e-11	8.21662
GO:0022627	cytosolic small ribosomal subunit	ENSMUSG00000008668	Rps18	ribosomal protein S18 [Source:MGI Symbol;Acc:MGI:98146]	1.0885e-12	7.97021e-11	8.21662
GO:0022627	cytosolic small ribosomal subunit	ENSMUSG00000025362	Rps26	ribosomal protein S26 [Source:MGI Symbol;Acc:MGI:1351628]	1.0885e-12	7.97021e-11	8.21662
GO:0022627	cytosolic small ribosomal subunit	ENSMUSG00000009927	Rps25	ribosomal protein S25 [Source:MGI Symbol;Acc:MGI:1922867]	1.0885e-12	7.97021e-11	8.21662
GO:0022627	cytosolic small ribosomal subunit	ENSMUSG00000000787	Ddx3x	DEAD/H (Asp-Glu-Ala-Asp/His) box polypeptide 3, X-linked [Source:MGI Symbol;Acc:MGI:103064]	1.0885e-12	7.97021e-11	8.21662
GO:0022627	cytosolic small ribosomal subunit	ENSMUSG00000090733	Rps27	ribosomal protein S27 [Source:MGI Symbol;Acc:MGI:1888676]	1.0885e-12	7.97021e-11	8.21662
GO:0022627	cytosolic small ribosomal subunit	ENSMUSG00000028081	Rps3a1	ribosomal protein S3A1 [Source:MGI Symbol;Acc:MGI:1202063]	1.0885e-12	7.97021e-11	8.21662
GO:0022627	cytosolic small ribosomal subunit	ENSMUSG00000040952	Rps19	ribosomal protein S19 [Source:MGI Symbol;Acc:MGI:1333780]	1.0885e-12	7.97021e-11	8.21662
GO:0000785	chromatin	ENSMUSG00000036181	H1f2	H1.2 linker histone, cluster member [Source:MGI Symbol;Acc:MGI:1931526]	1.15451e-11	7.6082e-10	2.8361
GO:0000785	chromatin	ENSMUSG00000066551	Hmgb1	high mobility group box 1 [Source:MGI Symbol;Acc:MGI:96113]	1.15451e-11	7.6082e-10	2.8361
GO:0000785	chromatin	ENSMUSG00000033916	Chmp2a	charged multivesicular body protein 2A [Source:MGI Symbol;Acc:MGI:1916203]	1.15451e-11	7.6082e-10	2.8361
GO:0000785	chromatin	ENSMUSG00000024985	Tcf7l2	transcription factor 7 like 2, T cell specific, HMG box [Source:MGI Symbol;Acc:MGI:1202879]	1.15451e-11	7.6082e-10	2.8361
GO:0000785	chromatin	ENSMUSG00000027342	Pcna	proliferating cell nuclear antigen [Source:MGI Symbol;Acc:MGI:97503]	1.15451e-11	7.6082e-10	2.8361
GO:0000785	chromatin	ENSMUSG00000052565	H1f3	H1.3 linker histone, cluster member [Source:MGI Symbol;Acc:MGI:107502]	1.15451e-11	7.6082e-10	2.8361
GO:0000785	chromatin	ENSMUSG00000058301	Upf1	UPF1 regulator of nonsense transcripts homolog (yeast) [Source:MGI Symbol;Acc:MGI:107995]	1.15451e-11	7.6082e-10	2.8361
GO:0000785	chromatin	ENSMUSG00000039220	Ppp1r10	protein phosphatase 1, regulatory subunit 10 [Source:MGI Symbol;Acc:MGI:1289273]	1.15451e-11	7.6082e-10	2.8361
GO:0000785	chromatin	ENSMUSG00000033411	Ctdspl2	CTD (carboxy-terminal domain, RNA polymerase II, polypeptide A) small phosphatase like 2 [Source:MGI Symbol;Acc:MGI:1196405]	1.15451e-11	7.6082e-10	2.8361
GO:0000785	chromatin	ENSMUSG00000036097	Slf2	SMC5-SMC6 complex localization factor 2 [Source:MGI Symbol;Acc:MGI:1924968]	1.15451e-11	7.6082e-10	2.8361
GO:0000785	chromatin	ENSMUSG00000055148	Klf2	Kruppel-like factor 2 (lung) [Source:MGI Symbol;Acc:MGI:1342772]	1.15451e-11	7.6082e-10	2.8361
GO:0000785	chromatin	ENSMUSG00000100210	H3c7	H3 clustered histone 7 [Source:MGI Symbol;Acc:MGI:2448329]	1.15451e-11	7.6082e-10	2.8361
GO:0000785	chromatin	ENSMUSG00000029012	Orc5	origin recognition complex, subunit 5 [Source:MGI Symbol;Acc:MGI:1347044]	1.15451e-11	7.6082e-10	2.8361
GO:0000785	chromatin	ENSMUSG00000061615	H2ac4	H2A clustered histone 4 [Source:MGI Symbol;Acc:MGI:2448306]	1.15451e-11	7.6082e-10	2.8361
GO:0000785	chromatin	ENSMUSG00000003360	Ddx23	DEAD (Asp-Glu-Ala-Asp) box polypeptide 23 [Source:MGI Symbol;Acc:MGI:1921601]	1.15451e-11	7.6082e-10	2.8361
GO:0000785	chromatin	ENSMUSG00000037894	H2az1	H2A.Z variant histone 1 [Source:MGI Symbol;Acc:MGI:1888388]	1.15451e-11	7.6082e-10	2.8361
GO:0000785	chromatin	ENSMUSG00000024791	Cdca5	cell division cycle associated 5 [Source:MGI Symbol;Acc:MGI:1915099]	1.15451e-11	7.6082e-10	2.8361
GO:0000785	chromatin	ENSMUSG00000046873	Mbtps2	membrane-bound transcription factor peptidase, site 2 [Source:MGI Symbol;Acc:MGI:2444506]	1.15451e-11	7.6082e-10	2.8361
GO:0000785	chromatin	ENSMUSG00000022314	Rad21	RAD21 cohesin complex component [Source:MGI Symbol;Acc:MGI:108016]	1.15451e-11	7.6082e-10	2.8361
GO:0000785	chromatin	ENSMUSG00000024974	Smc3	structural maintenance of chromosomes 3 [Source:MGI Symbol;Acc:MGI:1339795]	1.15451e-11	7.6082e-10	2.8361
GO:0000785	chromatin	ENSMUSG00000069273	H3c6	H3 clustered histone 6 [Source:MGI Symbol;Acc:MGI:2448326]	1.15451e-11	7.6082e-10	2.8361
GO:0000785	chromatin	ENSMUSG00000018666	Cbx1	chromobox 1 [Source:MGI Symbol;Acc:MGI:105369]	1.15451e-11	7.6082e-10	2.8361
GO:0000785	chromatin	ENSMUSG00000042548	Asxl1	additional sex combs like 1 [Source:MGI Symbol;Acc:MGI:2684063]	1.15451e-11	7.6082e-10	2.8361
GO:0000785	chromatin	ENSMUSG00000021461	Fancc	Fanconi anemia, complementation group C [Source:MGI Symbol;Acc:MGI:95480]	1.15451e-11	7.6082e-10	2.8361
GO:0000785	chromatin	ENSMUSG00000036202	Rif1	replication timing regulatory factor 1 [Source:MGI Symbol;Acc:MGI:1098622]	1.15451e-11	7.6082e-10	2.8361
GO:0000785	chromatin	ENSMUSG00000021911	Parg	poly (ADP-ribose) glycohydrolase [Source:MGI Symbol;Acc:MGI:1347094]	1.15451e-11	7.6082e-10	2.8361
GO:0000785	chromatin	ENSMUSG00000058773	H1f5	H1.5 linker histone, cluster member [Source:MGI Symbol;Acc:MGI:1861461]	1.15451e-11	7.6082e-10	2.8361
GO:0000785	chromatin	ENSMUSG00000032216	Nedd4	neural precursor cell expressed, developmentally down-regulated 4 [Source:MGI Symbol;Acc:MGI:97297]	1.15451e-11	7.6082e-10	2.8361
GO:0000785	chromatin	ENSMUSG00000019961	Tmpo	thymopoietin [Source:MGI Symbol;Acc:MGI:106920]	1.15451e-11	7.6082e-10	2.8361
GO:0000785	chromatin	ENSMUSG00000061079	Zfp143	zinc finger protein 143 [Source:MGI Symbol;Acc:MGI:1277969]	1.15451e-11	7.6082e-10	2.8361
GO:0000785	chromatin	ENSMUSG00000005566	Trim28	tripartite motif-containing 28 [Source:MGI Symbol;Acc:MGI:109274]	1.15451e-11	7.6082e-10	2.8361
GO:0000785	chromatin	ENSMUSG00000074403	H3c13	H3 clustered histone 13 [Source:MGI Symbol;Acc:MGI:2448351]	1.15451e-11	7.6082e-10	2.8361
GO:0000785	chromatin	ENSMUSG00000001134	Uxt	ubiquitously expressed prefoldin like chaperone [Source:MGI Symbol;Acc:MGI:1277988]	1.15451e-11	7.6082e-10	2.8361
GO:0000785	chromatin	ENSMUSG00000002870	Mcm2	minichromosome maintenance complex component 2 [Source:MGI Symbol;Acc:MGI:105380]	1.15451e-11	7.6082e-10	2.8361
GO:0000785	chromatin	ENSMUSG00000038909	Kat7	K(lysine) acetyltransferase 7 [Source:MGI Symbol;Acc:MGI:2182799]	1.15451e-11	7.6082e-10	2.8361
GO:0000785	chromatin	ENSMUSG00000025223	Ldb1	LIM domain binding 1 [Source:MGI Symbol;Acc:MGI:894762]	1.15451e-11	7.6082e-10	2.8361
GO:0000785	chromatin	ENSMUSG00000028693	Nasp	nuclear autoantigenic sperm protein (histone-binding) [Source:MGI Symbol;Acc:MGI:1355328]	1.15451e-11	7.6082e-10	2.8361
GO:0000785	chromatin	ENSMUSG00000053411	Cbx7	chromobox 7 [Source:MGI Symbol;Acc:MGI:1196439]	1.15451e-11	7.6082e-10	2.8361
GO:0000785	chromatin	ENSMUSG00000018537	Pcgf2	polycomb group ring finger 2 [Source:MGI Symbol;Acc:MGI:99161]	1.15451e-11	7.6082e-10	2.8361
GO:0000785	chromatin	ENSMUSG00000007880	Arid1a	AT rich interactive domain 1A (SWI-like) [Source:MGI Symbol;Acc:MGI:1935147]	1.15451e-11	7.6082e-10	2.8361
GO:0000785	chromatin	ENSMUSG00000004980	Hnrnpa2b1	heterogeneous nuclear ribonucleoprotein A2/B1 [Source:MGI Symbol;Acc:MGI:104819]	1.15451e-11	7.6082e-10	2.8361
GO:0000785	chromatin	ENSMUSG00000005370	Msh6	mutS homolog 6 [Source:MGI Symbol;Acc:MGI:1343961]	1.15451e-11	7.6082e-10	2.8361
GO:0000785	chromatin	ENSMUSG00000054823	Nsd3	nuclear receptor binding SET domain protein 3 [Source:MGI Symbol;Acc:MGI:2142581]	1.15451e-11	7.6082e-10	2.8361
GO:0000785	chromatin	ENSMUSG00000024045	Akap8	A kinase (PRKA) anchor protein 8 [Source:MGI Symbol;Acc:MGI:1928488]	1.15451e-11	7.6082e-10	2.8361
GO:0000785	chromatin	ENSMUSG00000029004	Kmt2e	lysine (K)-specific methyltransferase 2E [Source:MGI Symbol;Acc:MGI:1924825]	1.15451e-11	7.6082e-10	2.8361
GO:0000785	chromatin	ENSMUSG00000028884	Rpa2	replication protein A2 [Source:MGI Symbol;Acc:MGI:1339939]	1.15451e-11	7.6082e-10	2.8361
GO:0000785	chromatin	ENSMUSG00000042308	Setd1a	SET domain containing 1A [Source:MGI Symbol;Acc:MGI:2446244]	1.15451e-11	7.6082e-10	2.8361
GO:0000785	chromatin	ENSMUSG00000054717	Hmgb2	high mobility group box 2 [Source:MGI Symbol;Acc:MGI:96157]	1.15451e-11	7.6082e-10	2.8361
GO:0000785	chromatin	ENSMUSG00000001228	Uhrf1	ubiquitin-like, containing PHD and RING finger domains, 1 [Source:MGI Symbol;Acc:MGI:1338889]	1.15451e-11	7.6082e-10	2.8361
GO:0000785	chromatin	ENSMUSG00000059552	Trp53	transformation related protein 53 [Source:MGI Symbol;Acc:MGI:98834]	1.15451e-11	7.6082e-10	2.8361
GO:0000785	chromatin	ENSMUSG00000024406	Pou5f1	POU domain, class 5, transcription factor 1 [Source:MGI Symbol;Acc:MGI:101893]	1.15451e-11	7.6082e-10	2.8361
GO:0000785	chromatin	ENSMUSG00000028800	Hdac1	histone deacetylase 1 [Source:MGI Symbol;Acc:MGI:108086]	1.15451e-11	7.6082e-10	2.8361
GO:0042788	polysomal ribosome	ENSMUSG00000073702	Rpl31	ribosomal protein L31 [Source:MGI Symbol;Acc:MGI:2149632]	5.96121e-11	3.57131e-09	9.18663
GO:0042788	polysomal ribosome	ENSMUSG00000029614	Rpl6	ribosomal protein L6 [Source:MGI Symbol;Acc:MGI:108057]	5.96121e-11	3.57131e-09	9.18663
GO:0042788	polysomal ribosome	ENSMUSG00000048758	Rpl29	ribosomal protein L29 [Source:MGI Symbol;Acc:MGI:99687]	5.96121e-11	3.57131e-09	9.18663
GO:0042788	polysomal ribosome	ENSMUSG00000045128	Rpl18a	ribosomal protein L18A [Source:MGI Symbol;Acc:MGI:1924058]	5.96121e-11	3.57131e-09	9.18663
GO:0042788	polysomal ribosome	ENSMUSG00000042699	Dhx9	DEAH (Asp-Glu-Ala-His) box polypeptide 9 [Source:MGI Symbol;Acc:MGI:108177]	5.96121e-11	3.57131e-09	9.18663
GO:0042788	polysomal ribosome	ENSMUSG00000098274	Rpl24	ribosomal protein L24 [Source:MGI Symbol;Acc:MGI:1915443]	5.96121e-11	3.57131e-09	9.18663
GO:0042788	polysomal ribosome	ENSMUSG00000049517	Rps23	ribosomal protein S23 [Source:MGI Symbol;Acc:MGI:1913725]	5.96121e-11	3.57131e-09	9.18663
GO:0042788	polysomal ribosome	ENSMUSG00000037857	Nufip2	nuclear fragile X mental retardation protein interacting protein 2 [Source:MGI Symbol;Acc:MGI:1915814]	5.96121e-11	3.57131e-09	9.18663
GO:0042788	polysomal ribosome	ENSMUSG00000025362	Rps26	ribosomal protein S26 [Source:MGI Symbol;Acc:MGI:1351628]	5.96121e-11	3.57131e-09	9.18663
GO:0042788	polysomal ribosome	ENSMUSG00000003970	Rpl8	ribosomal protein L8 [Source:MGI Symbol;Acc:MGI:1350927]	5.96121e-11	3.57131e-09	9.18663
GO:0042788	polysomal ribosome	ENSMUSG00000034994	Eef2	eukaryotic translation elongation factor 2 [Source:MGI Symbol;Acc:MGI:95288]	5.96121e-11	3.57131e-09	9.18663
GO:0042788	polysomal ribosome	ENSMUSG00000057863	Rpl36	ribosomal protein L36 [Source:MGI Symbol;Acc:MGI:1860603]	5.96121e-11	3.57131e-09	9.18663
GO:0042788	polysomal ribosome	ENSMUSG00000062647	Rpl7a	ribosomal protein L7A [Source:MGI Symbol;Acc:MGI:1353472]	5.96121e-11	3.57131e-09	9.18663
GO:0042788	polysomal ribosome	ENSMUSG00000058600	Rpl30	ribosomal protein L30 [Source:MGI Symbol;Acc:MGI:98037]	5.96121e-11	3.57131e-09	9.18663
GO:0016607	nuclear speck	ENSMUSG00000034681	Rnps1	RNA binding protein with serine rich domain 1 [Source:MGI Symbol;Acc:MGI:97960]	8.01054e-11	4.39912e-09	2.72493
GO:0016607	nuclear speck	ENSMUSG00000029594	Rbm19	RNA binding motif protein 19 [Source:MGI Symbol;Acc:MGI:1921361]	8.01054e-11	4.39912e-09	2.72493
GO:0016607	nuclear speck	ENSMUSG00000061186	Sfmbt2	Scm-like with four mbt domains 2 [Source:MGI Symbol;Acc:MGI:2447794]	8.01054e-11	4.39912e-09	2.72493
GO:0016607	nuclear speck	ENSMUSG00000001741	Il16	interleukin 16 [Source:MGI Symbol;Acc:MGI:1270855]	8.01054e-11	4.39912e-09	2.72493
GO:0016607	nuclear speck	ENSMUSG00000031311	Nono	non-POU-domain-containing, octamer binding protein [Source:MGI Symbol;Acc:MGI:1855692]	8.01054e-11	4.39912e-09	2.72493
GO:0016607	nuclear speck	ENSMUSG00000074088	Snrnp40	small nuclear ribonucleoprotein 40 (U5) [Source:MGI Symbol;Acc:MGI:1913835]	8.01054e-11	4.39912e-09	2.72493
GO:0016607	nuclear speck	ENSMUSG00000004455	Ppp1cc	protein phosphatase 1 catalytic subunit gamma [Source:MGI Symbol;Acc:MGI:104872]	8.01054e-11	4.39912e-09	2.72493
GO:0016607	nuclear speck	ENSMUSG00000002129	Sf3a1	splicing factor 3a, subunit 1 [Source:MGI Symbol;Acc:MGI:1914715]	8.01054e-11	4.39912e-09	2.72493
GO:0016607	nuclear speck	ENSMUSG00000024576	Csnk1a1	casein kinase 1, alpha 1 [Source:MGI Symbol;Acc:MGI:1934950]	8.01054e-11	4.39912e-09	2.72493
GO:0016607	nuclear speck	ENSMUSG00000039384	Dusp10	dual specificity phosphatase 10 [Source:MGI Symbol;Acc:MGI:1927070]	8.01054e-11	4.39912e-09	2.72493
GO:0016607	nuclear speck	ENSMUSG00000020463	Ppp4r3b	protein phosphatase 4 regulatory subunit 3B [Source:MGI Symbol;Acc:MGI:2144474]	8.01054e-11	4.39912e-09	2.72493
GO:0016607	nuclear speck	ENSMUSG00000038697	Taf5l	TATA-box binding protein associated factor 5 like [Source:MGI Symbol;Acc:MGI:1919039]	8.01054e-11	4.39912e-09	2.72493
GO:0016607	nuclear speck	ENSMUSG00000022387	Brd1	bromodomain containing 1 [Source:MGI Symbol;Acc:MGI:1924161]	8.01054e-11	4.39912e-09	2.72493
GO:0016607	nuclear speck	ENSMUSG00000024258	Polr2d	polymerase (RNA) II (DNA directed) polypeptide D [Source:MGI Symbol;Acc:MGI:1916491]	8.01054e-11	4.39912e-09	2.72493
GO:0016607	nuclear speck	ENSMUSG00000010608	Rbm25	RNA binding motif protein 25 [Source:MGI Symbol;Acc:MGI:1914289]	8.01054e-11	4.39912e-09	2.72493
GO:0016607	nuclear speck	ENSMUSG00000029068	Ccnl2	cyclin L2 [Source:MGI Symbol;Acc:MGI:1927119]	8.01054e-11	4.39912e-09	2.72493
GO:0016607	nuclear speck	ENSMUSG00000016018	Mtrex	Mtr4 exosome RNA helicase [Source:MGI Symbol;Acc:MGI:1919448]	8.01054e-11	4.39912e-09	2.72493
GO:0016607	nuclear speck	ENSMUSG00000078427	Sarnp	SAP domain containing ribonucleoprotein [Source:MGI Symbol;Acc:MGI:1913368]	8.01054e-11	4.39912e-09	2.72493
GO:0016607	nuclear speck	ENSMUSG00000004328	Hif3a	hypoxia inducible factor 3, alpha subunit [Source:MGI Symbol;Acc:MGI:1859778]	8.01054e-11	4.39912e-09	2.72493
GO:0016607	nuclear speck	ENSMUSG00000025764	Jade1	jade family PHD finger 1 [Source:MGI Symbol;Acc:MGI:1925835]	8.01054e-11	4.39912e-09	2.72493
GO:0016607	nuclear speck	ENSMUSG00000001524	Gtf2h4	general transcription factor II H, polypeptide 4 [Source:MGI Symbol;Acc:MGI:1338799]	8.01054e-11	4.39912e-09	2.72493
GO:0016607	nuclear speck	ENSMUSG00000025024	Smndc1	survival motor neuron domain containing 1 [Source:MGI Symbol;Acc:MGI:1923729]	8.01054e-11	4.39912e-09	2.72493
GO:0016607	nuclear speck	ENSMUSG00000032737	Inppl1	inositol polyphosphate phosphatase-like 1 [Source:MGI Symbol;Acc:MGI:1333787]	8.01054e-11	4.39912e-09	2.72493
GO:0016607	nuclear speck	ENSMUSG00000025580	Eif4a3	eukaryotic translation initiation factor 4A3 [Source:MGI Symbol;Acc:MGI:1923731]	8.01054e-11	4.39912e-09	2.72493
GO:0016607	nuclear speck	ENSMUSG00000024335	Brd2	bromodomain containing 2 [Source:MGI Symbol;Acc:MGI:99495]	8.01054e-11	4.39912e-09	2.72493
GO:0016607	nuclear speck	ENSMUSG00000043962	Thrap3	thyroid hormone receptor associated protein 3 [Source:MGI Symbol;Acc:MGI:2442637]	8.01054e-11	4.39912e-09	2.72493
GO:0016607	nuclear speck	ENSMUSG00000040782	Cop1	COP1, E3 ubiquitin ligase [Source:MGI Symbol;Acc:MGI:1347046]	8.01054e-11	4.39912e-09	2.72493
GO:0016607	nuclear speck	ENSMUSG00000006456	Rbm14	RNA binding motif protein 14 [Source:MGI Symbol;Acc:MGI:1929092]	8.01054e-11	4.39912e-09	2.72493
GO:0016607	nuclear speck	ENSMUSG00000016664	Pacsin2	protein kinase C and casein kinase substrate in neurons 2 [Source:MGI Symbol;Acc:MGI:1345153]	8.01054e-11	4.39912e-09	2.72493
GO:0016607	nuclear speck	ENSMUSG00000060288	Ppih	peptidyl prolyl isomerase H [Source:MGI Symbol;Acc:MGI:106499]	8.01054e-11	4.39912e-09	2.72493
GO:0016607	nuclear speck	ENSMUSG00000018379	Srsf1	serine and arginine-rich splicing factor 1 [Source:MGI Symbol;Acc:MGI:98283]	8.01054e-11	4.39912e-09	2.72493
GO:0016607	nuclear speck	ENSMUSG00000020850	Prpf8	pre-mRNA processing factor 8 [Source:MGI Symbol;Acc:MGI:2179381]	8.01054e-11	4.39912e-09	2.72493
GO:0016607	nuclear speck	ENSMUSG00000020211	Sf3a2	splicing factor 3a, subunit 2 [Source:MGI Symbol;Acc:MGI:104912]	8.01054e-11	4.39912e-09	2.72493
GO:0016607	nuclear speck	ENSMUSG00000005609	Ctr9	CTR9 homolog, Paf1/RNA polymerase II complex component [Source:MGI Symbol;Acc:MGI:109345]	8.01054e-11	4.39912e-09	2.72493
GO:0016607	nuclear speck	ENSMUSG00000072772	Grcc10	gene rich cluster, C10 gene [Source:MGI Symbol;Acc:MGI:1315201]	8.01054e-11	4.39912e-09	2.72493
GO:0016607	nuclear speck	ENSMUSG00000071172	Srsf3	serine and arginine-rich splicing factor 3 [Source:MGI Symbol;Acc:MGI:98285]	8.01054e-11	4.39912e-09	2.72493
GO:0016607	nuclear speck	ENSMUSG00000078941	Ak6	adenylate kinase 6 [Source:MGI Symbol;Acc:MGI:5510732]	8.01054e-11	4.39912e-09	2.72493
GO:0016607	nuclear speck	ENSMUSG00000062270	Morf4l1	mortality factor 4 like 1 [Source:MGI Symbol;Acc:MGI:1096551]	8.01054e-11	4.39912e-09	2.72493
GO:0016607	nuclear speck	ENSMUSG00000028882	Ppp1r8	protein phosphatase 1, regulatory subunit 8 [Source:MGI Symbol;Acc:MGI:2140494]	8.01054e-11	4.39912e-09	2.72493
GO:0016607	nuclear speck	ENSMUSG00000038047	Haus6	HAUS augmin-like complex, subunit 6 [Source:MGI Symbol;Acc:MGI:1923389]	8.01054e-11	4.39912e-09	2.72493
GO:0016607	nuclear speck	ENSMUSG00000027620	Rbm39	RNA binding motif protein 39 [Source:MGI Symbol;Acc:MGI:2157953]	8.01054e-11	4.39912e-09	2.72493
GO:0016607	nuclear speck	ENSMUSG00000039630	Hnrnpu	heterogeneous nuclear ribonucleoprotein U [Source:MGI Symbol;Acc:MGI:1858195]	8.01054e-11	4.39912e-09	2.72493
GO:0016607	nuclear speck	ENSMUSG00000029004	Kmt2e	lysine (K)-specific methyltransferase 2E [Source:MGI Symbol;Acc:MGI:1924825]	8.01054e-11	4.39912e-09	2.72493
GO:0016607	nuclear speck	ENSMUSG00000028676	Srsf10	serine and arginine-rich splicing factor 10 [Source:MGI Symbol;Acc:MGI:1333805]	8.01054e-11	4.39912e-09	2.72493
GO:0016607	nuclear speck	ENSMUSG00000042308	Setd1a	SET domain containing 1A [Source:MGI Symbol;Acc:MGI:2446244]	8.01054e-11	4.39912e-09	2.72493
GO:0016607	nuclear speck	ENSMUSG00000028126	Pip5k1a	phosphatidylinositol-4-phosphate 5-kinase, type 1 alpha [Source:MGI Symbol;Acc:MGI:107929]	8.01054e-11	4.39912e-09	2.72493
GO:0016607	nuclear speck	ENSMUSG00000021134	Srsf5	serine and arginine-rich splicing factor 5 [Source:MGI Symbol;Acc:MGI:98287]	8.01054e-11	4.39912e-09	2.72493
GO:0016607	nuclear speck	ENSMUSG00000057113	Npm1	nucleophosmin 1 [Source:MGI Symbol;Acc:MGI:106184]	8.01054e-11	4.39912e-09	2.72493
GO:0016607	nuclear speck	ENSMUSG00000029505	Ep400	E1A binding protein p400 [Source:MGI Symbol;Acc:MGI:1276124]	8.01054e-11	4.39912e-09	2.72493
GO:0016607	nuclear speck	ENSMUSG00000032637	Atxn2l	ataxin 2-like [Source:MGI Symbol;Acc:MGI:2446242]	8.01054e-11	4.39912e-09	2.72493
GO:0016607	nuclear speck	ENSMUSG00000035297	Cops4	COP9 signalosome subunit 4 [Source:MGI Symbol;Acc:MGI:1349414]	8.01054e-11	4.39912e-09	2.72493
GO:0005681	spliceosomal complex	ENSMUSG00000037993	Dhx38	DEAH (Asp-Glu-Ala-His) box polypeptide 38 [Source:MGI Symbol;Acc:MGI:1927617]	4.11732e-10	2.08717e-08	3.72746
GO:0005681	spliceosomal complex	ENSMUSG00000015656	Hspa8	heat shock protein 8 [Source:MGI Symbol;Acc:MGI:105384]	4.11732e-10	2.08717e-08	3.72746
GO:0005681	spliceosomal complex	ENSMUSG00000074088	Snrnp40	small nuclear ribonucleoprotein 40 (U5) [Source:MGI Symbol;Acc:MGI:1913835]	4.11732e-10	2.08717e-08	3.72746
GO:0005681	spliceosomal complex	ENSMUSG00000002129	Sf3a1	splicing factor 3a, subunit 1 [Source:MGI Symbol;Acc:MGI:1914715]	4.11732e-10	2.08717e-08	3.72746
GO:0005681	spliceosomal complex	ENSMUSG00000024422	Dhx16	DEAH (Asp-Glu-Ala-His) box polypeptide 16 [Source:MGI Symbol;Acc:MGI:1916442]	4.11732e-10	2.08717e-08	3.72746
GO:0005681	spliceosomal complex	ENSMUSG00000016018	Mtrex	Mtr4 exosome RNA helicase [Source:MGI Symbol;Acc:MGI:1919448]	4.11732e-10	2.08717e-08	3.72746
GO:0005681	spliceosomal complex	ENSMUSG00000007850	Hnrnph1	heterogeneous nuclear ribonucleoprotein H1 [Source:MGI Symbol;Acc:MGI:1891925]	4.11732e-10	2.08717e-08	3.72746
GO:0005681	spliceosomal complex	ENSMUSG00000025024	Smndc1	survival motor neuron domain containing 1 [Source:MGI Symbol;Acc:MGI:1923729]	4.11732e-10	2.08717e-08	3.72746
GO:0005681	spliceosomal complex	ENSMUSG00000031848	Lsm4	LSM4 homolog, U6 small nuclear RNA and mRNA degradation associated [Source:MGI Symbol;Acc:MGI:1354692]	4.11732e-10	2.08717e-08	3.72746
GO:0005681	spliceosomal complex	ENSMUSG00000003660	Snrnp200	small nuclear ribonucleoprotein 200 (U5) [Source:MGI Symbol;Acc:MGI:2444401]	4.11732e-10	2.08717e-08	3.72746
GO:0005681	spliceosomal complex	ENSMUSG00000025580	Eif4a3	eukaryotic translation initiation factor 4A3 [Source:MGI Symbol;Acc:MGI:1923731]	4.11732e-10	2.08717e-08	3.72746
GO:0005681	spliceosomal complex	ENSMUSG00000060288	Ppih	peptidyl prolyl isomerase H [Source:MGI Symbol;Acc:MGI:106499]	4.11732e-10	2.08717e-08	3.72746
GO:0005681	spliceosomal complex	ENSMUSG00000039737	Prkrip1	Prkr interacting protein 1 (IL11 inducible) [Source:MGI Symbol;Acc:MGI:1914051]	4.11732e-10	2.08717e-08	3.72746
GO:0005681	spliceosomal complex	ENSMUSG00000018379	Srsf1	serine and arginine-rich splicing factor 1 [Source:MGI Symbol;Acc:MGI:98283]	4.11732e-10	2.08717e-08	3.72746
GO:0005681	spliceosomal complex	ENSMUSG00000020850	Prpf8	pre-mRNA processing factor 8 [Source:MGI Symbol;Acc:MGI:2179381]	4.11732e-10	2.08717e-08	3.72746
GO:0005681	spliceosomal complex	ENSMUSG00000020211	Sf3a2	splicing factor 3a, subunit 2 [Source:MGI Symbol;Acc:MGI:104912]	4.11732e-10	2.08717e-08	3.72746
GO:0005681	spliceosomal complex	ENSMUSG00000060373	Hnrnpc	heterogeneous nuclear ribonucleoprotein C [Source:MGI Symbol;Acc:MGI:107795]	4.11732e-10	2.08717e-08	3.72746
GO:0005681	spliceosomal complex	ENSMUSG00000028882	Ppp1r8	protein phosphatase 1, regulatory subunit 8 [Source:MGI Symbol;Acc:MGI:2140494]	4.11732e-10	2.08717e-08	3.72746
GO:0005681	spliceosomal complex	ENSMUSG00000031167	Rbm3	RNA binding motif (RNP1, RRM) protein 3 [Source:MGI Symbol;Acc:MGI:1099460]	4.11732e-10	2.08717e-08	3.72746
GO:0005681	spliceosomal complex	ENSMUSG00000029427	Zcchc8	zinc finger, CCHC domain containing 8 [Source:MGI Symbol;Acc:MGI:1917900]	4.11732e-10	2.08717e-08	3.72746
GO:0005681	spliceosomal complex	ENSMUSG00000004980	Hnrnpa2b1	heterogeneous nuclear ribonucleoprotein A2/B1 [Source:MGI Symbol;Acc:MGI:104819]	4.11732e-10	2.08717e-08	3.72746
GO:0005681	spliceosomal complex	ENSMUSG00000046434	Hnrnpa1	heterogeneous nuclear ribonucleoprotein A1 [Source:MGI Symbol;Acc:MGI:104820]	4.11732e-10	2.08717e-08	3.72746
GO:0005681	spliceosomal complex	ENSMUSG00000039630	Hnrnpu	heterogeneous nuclear ribonucleoprotein U [Source:MGI Symbol;Acc:MGI:1858195]	4.11732e-10	2.08717e-08	3.72746
GO:0005681	spliceosomal complex	ENSMUSG00000024949	Sf1	splicing factor 1 [Source:MGI Symbol;Acc:MGI:1095403]	4.11732e-10	2.08717e-08	3.72746
GO:0005681	spliceosomal complex	ENSMUSG00000029701	Rbm28	RNA binding motif protein 28 [Source:MGI Symbol;Acc:MGI:2655711]	4.11732e-10	2.08717e-08	3.72746
GO:0005681	spliceosomal complex	ENSMUSG00000029402	Snrnp35	small nuclear ribonucleoprotein 35 (U11/U12) [Source:MGI Symbol;Acc:MGI:1923417]	4.11732e-10	2.08717e-08	3.72746
GO:0005681	spliceosomal complex	ENSMUSG00000027881	Prpf38b	PRP38 pre-mRNA processing factor 38 (yeast) domain containing B [Source:MGI Symbol;Acc:MGI:1914171]	4.11732e-10	2.08717e-08	3.72746
GO:0005681	spliceosomal complex	ENSMUSG00000059005	Hnrnpa3	heterogeneous nuclear ribonucleoprotein A3 [Source:MGI Symbol;Acc:MGI:1917171]	4.11732e-10	2.08717e-08	3.72746
GO:0005681	spliceosomal complex	ENSMUSG00000011306	Sugp1	SURP and G patch domain containing 1 [Source:MGI Symbol;Acc:MGI:1917866]	4.11732e-10	2.08717e-08	3.72746
GO:0005681	spliceosomal complex	ENSMUSG00000061479	Snrpa	small nuclear ribonucleoprotein polypeptide A [Source:MGI Symbol;Acc:MGI:1855690]	4.11732e-10	2.08717e-08	3.72746
GO:0005694	chromosome	ENSMUSG00000066979	Bub3	BUB3 mitotic checkpoint protein [Source:MGI Symbol;Acc:MGI:1343463]	7.44532e-10	3.50462e-08	2.45721
GO:0005694	chromosome	ENSMUSG00000031229	Atrx	ATRX, chromatin remodeler [Source:MGI Symbol;Acc:MGI:103067]	7.44532e-10	3.50462e-08	2.45721
GO:0005694	chromosome	ENSMUSG00000036181	H1f2	H1.2 linker histone, cluster member [Source:MGI Symbol;Acc:MGI:1931526]	7.44532e-10	3.50462e-08	2.45721
GO:0005694	chromosome	ENSMUSG00000041438	Utp4	UTP4 small subunit processome component [Source:MGI Symbol;Acc:MGI:1096573]	7.44532e-10	3.50462e-08	2.45721
GO:0005694	chromosome	ENSMUSG00000066551	Hmgb1	high mobility group box 1 [Source:MGI Symbol;Acc:MGI:96113]	7.44532e-10	3.50462e-08	2.45721
GO:0005694	chromosome	ENSMUSG00000029594	Rbm19	RNA binding motif protein 19 [Source:MGI Symbol;Acc:MGI:1921361]	7.44532e-10	3.50462e-08	2.45721
GO:0005694	chromosome	ENSMUSG00000042558	Adprhl2	ADP-ribosylhydrolase like 2 [Source:MGI Symbol;Acc:MGI:2140364]	7.44532e-10	3.50462e-08	2.45721
GO:0005694	chromosome	ENSMUSG00000069268	H2bc7	H2B clustered histone 7 [Source:MGI Symbol;Acc:MGI:2448383]	7.44532e-10	3.50462e-08	2.45721
GO:0005694	chromosome	ENSMUSG00000059851	Kmt5c	lysine methyltransferase 5C [Source:MGI Symbol;Acc:MGI:2385262]	7.44532e-10	3.50462e-08	2.45721
GO:0005694	chromosome	ENSMUSG00000052565	H1f3	H1.3 linker histone, cluster member [Source:MGI Symbol;Acc:MGI:107502]	7.44532e-10	3.50462e-08	2.45721
GO:0005694	chromosome	ENSMUSG00000006585	Cdt1	chromatin licensing and DNA replication factor 1 [Source:MGI Symbol;Acc:MGI:1914427]	7.44532e-10	3.50462e-08	2.45721
GO:0005694	chromosome	ENSMUSG00000031984	2810004N23Rik	RIKEN cDNA 2810004N23 gene [Source:MGI Symbol;Acc:MGI:1913773]	7.44532e-10	3.50462e-08	2.45721
GO:0005694	chromosome	ENSMUSG00000022501	Prm1	protamine 1 [Source:MGI Symbol;Acc:MGI:97765]	7.44532e-10	3.50462e-08	2.45721
GO:0005694	chromosome	ENSMUSG00000004455	Ppp1cc	protein phosphatase 1 catalytic subunit gamma [Source:MGI Symbol;Acc:MGI:104872]	7.44532e-10	3.50462e-08	2.45721
GO:0005694	chromosome	ENSMUSG00000024576	Csnk1a1	casein kinase 1, alpha 1 [Source:MGI Symbol;Acc:MGI:1934950]	7.44532e-10	3.50462e-08	2.45721
GO:0005694	chromosome	ENSMUSG00000100210	H3c7	H3 clustered histone 7 [Source:MGI Symbol;Acc:MGI:2448329]	7.44532e-10	3.50462e-08	2.45721
GO:0005694	chromosome	ENSMUSG00000035354	Uvrag	UV radiation resistance associated gene [Source:MGI Symbol;Acc:MGI:1925860]	7.44532e-10	3.50462e-08	2.45721
GO:0005694	chromosome	ENSMUSG00000061615	H2ac4	H2A clustered histone 4 [Source:MGI Symbol;Acc:MGI:2448306]	7.44532e-10	3.50462e-08	2.45721
GO:0005694	chromosome	ENSMUSG00000037894	H2az1	H2A.Z variant histone 1 [Source:MGI Symbol;Acc:MGI:1888388]	7.44532e-10	3.50462e-08	2.45721
GO:0005694	chromosome	ENSMUSG00000024791	Cdca5	cell division cycle associated 5 [Source:MGI Symbol;Acc:MGI:1915099]	7.44532e-10	3.50462e-08	2.45721
GO:0005694	chromosome	ENSMUSG00000029414	Kntc1	kinetochore associated 1 [Source:MGI Symbol;Acc:MGI:2673709]	7.44532e-10	3.50462e-08	2.45721
GO:0005694	chromosome	ENSMUSG00000058392	Rrp1b	ribosomal RNA processing 1 homolog B (S. cerevisiae) [Source:MGI Symbol;Acc:MGI:1919712]	7.44532e-10	3.50462e-08	2.45721
[truncated: 4,111 more rows]

## Sheet: Gene2GO
QueryID	Symbol	Description	GOID	GOTerm	P-Value	Enrichment
ENSMUSG00000000078	Klf6	Kruppel-like factor 6 [Source:MGI Symbol;Acc:MGI:1346318]	GO:0005654	nucleoplasm	3.63566e-37	2.05822
ENSMUSG00000000078	Klf6	Kruppel-like factor 6 [Source:MGI Symbol;Acc:MGI:1346318]	GO:0005829	cytosol	4.61619e-24	1.73716
ENSMUSG00000000078	Klf6	Kruppel-like factor 6 [Source:MGI Symbol;Acc:MGI:1346318]	GO:0005730	nucleolus	2.18452e-20	2.69675
ENSMUSG00000000078	Klf6	Kruppel-like factor 6 [Source:MGI Symbol;Acc:MGI:1346318]	GO:0001650	fibrillar center	0.0191798	1.96856
ENSMUSG00000000078	Klf6	Kruppel-like factor 6 [Source:MGI Symbol;Acc:MGI:1346318]	GO:0043231	intracellular membrane-bounded organelle	0.788789	0.89679
ENSMUSG00000000088	Cox5a	cytochrome c oxidase subunit 5A [Source:MGI Symbol;Acc:MGI:88474]	GO:0043209	myelin sheath	3.32883e-07	2.99972
ENSMUSG00000000088	Cox5a	cytochrome c oxidase subunit 5A [Source:MGI Symbol;Acc:MGI:88474]	GO:0005739	mitochondrion	2.74053e-05	1.44354
ENSMUSG00000000088	Cox5a	cytochrome c oxidase subunit 5A [Source:MGI Symbol;Acc:MGI:88474]	GO:0005751	mitochondrial respiratory chain complex IV	0.00348721	5.99943
ENSMUSG00000000088	Cox5a	cytochrome c oxidase subunit 5A [Source:MGI Symbol;Acc:MGI:88474]	GO:0005743	mitochondrial inner membrane	0.00408525	1.6469
ENSMUSG00000000088	Cox5a	cytochrome c oxidase subunit 5A [Source:MGI Symbol;Acc:MGI:88474]	GO:0016020	membrane	1	0.686492
ENSMUSG00000000532	Acvr1b	activin A receptor, type 1B [Source:MGI Symbol;Acc:MGI:1338944]	GO:0005829	cytosol	4.61619e-24	1.73716
ENSMUSG00000000532	Acvr1b	activin A receptor, type 1B [Source:MGI Symbol;Acc:MGI:1338944]	GO:0048179	activin receptor complex	0.253832	3.49967
ENSMUSG00000000532	Acvr1b	activin A receptor, type 1B [Source:MGI Symbol;Acc:MGI:1338944]	GO:0009986	cell surface	0.628043	0.955904
ENSMUSG00000000532	Acvr1b	activin A receptor, type 1B [Source:MGI Symbol;Acc:MGI:1338944]	GO:0043235	receptor complex	0.997431	0.304319
ENSMUSG00000000532	Acvr1b	activin A receptor, type 1B [Source:MGI Symbol;Acc:MGI:1338944]	GO:0005887	integral component of plasma membrane	1	0.431466
ENSMUSG00000000532	Acvr1b	activin A receptor, type 1B [Source:MGI Symbol;Acc:MGI:1338944]	GO:0005886	plasma membrane	1	0.695118
ENSMUSG00000000532	Acvr1b	activin A receptor, type 1B [Source:MGI Symbol;Acc:MGI:1338944]	GO:0016020	membrane	1	0.686492
ENSMUSG00000000532	Acvr1b	activin A receptor, type 1B [Source:MGI Symbol;Acc:MGI:1338944]	GO:0016021	integral component of membrane	1	0.561194
ENSMUSG00000000628	Hk2	hexokinase 2 [Source:MGI Symbol;Acc:MGI:1315197]	GO:0005737	cytoplasm	2.82274e-26	1.50447
ENSMUSG00000000628	Hk2	hexokinase 2 [Source:MGI Symbol;Acc:MGI:1315197]	GO:0005829	cytosol	4.61619e-24	1.73716
ENSMUSG00000000628	Hk2	hexokinase 2 [Source:MGI Symbol;Acc:MGI:1315197]	GO:0005739	mitochondrion	2.74053e-05	1.44354
ENSMUSG00000000628	Hk2	hexokinase 2 [Source:MGI Symbol;Acc:MGI:1315197]	GO:0005741	mitochondrial outer membrane	0.0168221	1.84193
ENSMUSG00000000628	Hk2	hexokinase 2 [Source:MGI Symbol;Acc:MGI:1315197]	GO:0005623	obsolete cell	0.234433	1.10316
ENSMUSG00000000628	Hk2	hexokinase 2 [Source:MGI Symbol;Acc:MGI:1315197]	GO:0016529	sarcoplasmic reticulum	0.828705	0.636304
ENSMUSG00000000628	Hk2	hexokinase 2 [Source:MGI Symbol;Acc:MGI:1315197]	GO:0005886	plasma membrane	1	0.695118
ENSMUSG00000000628	Hk2	hexokinase 2 [Source:MGI Symbol;Acc:MGI:1315197]	GO:0016020	membrane	1	0.686492
ENSMUSG00000000743	Chmp1a	charged multivesicular body protein 1A [Source:MGI Symbol;Acc:MGI:1920159]	GO:0005634	nucleus	1.83515e-56	1.82949
ENSMUSG00000000743	Chmp1a	charged multivesicular body protein 1A [Source:MGI Symbol;Acc:MGI:1920159]	GO:0005737	cytoplasm	2.82274e-26	1.50447
ENSMUSG00000000743	Chmp1a	charged multivesicular body protein 1A [Source:MGI Symbol;Acc:MGI:1920159]	GO:0016363	nuclear matrix	4.0654e-05	3.16951
ENSMUSG00000000743	Chmp1a	charged multivesicular body protein 1A [Source:MGI Symbol;Acc:MGI:1920159]	GO:0005815	microtubule organizing center	0.000392974	1.92585
ENSMUSG00000000743	Chmp1a	charged multivesicular body protein 1A [Source:MGI Symbol;Acc:MGI:1920159]	GO:0000815	ESCRT III complex	0.0652924	4.66623
ENSMUSG00000000743	Chmp1a	charged multivesicular body protein 1A [Source:MGI Symbol;Acc:MGI:1920159]	GO:0000794	condensed nuclear chromosome	0.129647	2.04859
ENSMUSG00000000743	Chmp1a	charged multivesicular body protein 1A [Source:MGI Symbol;Acc:MGI:1920159]	GO:0005769	early endosome	0.147706	1.3221
ENSMUSG00000000743	Chmp1a	charged multivesicular body protein 1A [Source:MGI Symbol;Acc:MGI:1920159]	GO:0005623	obsolete cell	0.234433	1.10316
ENSMUSG00000000743	Chmp1a	charged multivesicular body protein 1A [Source:MGI Symbol;Acc:MGI:1920159]	GO:0005771	multivesicular body	0.270599	1.65774
ENSMUSG00000000743	Chmp1a	charged multivesicular body protein 1A [Source:MGI Symbol;Acc:MGI:1920159]	GO:0010008	endosome membrane	0.669462	0.896257
ENSMUSG00000000743	Chmp1a	charged multivesicular body protein 1A [Source:MGI Symbol;Acc:MGI:1920159]	GO:0012505	endomembrane system	0.711033	0.859568
ENSMUSG00000000743	Chmp1a	charged multivesicular body protein 1A [Source:MGI Symbol;Acc:MGI:1920159]	GO:0005768	endosome	0.730574	0.905665
ENSMUSG00000000743	Chmp1a	charged multivesicular body protein 1A [Source:MGI Symbol;Acc:MGI:1920159]	GO:0016020	membrane	1	0.686492
ENSMUSG00000000753	Serpinf1	serine (or cysteine) peptidase inhibitor, clade F, member 1 [Source:MGI Symbol;Acc:MGI:108080]	GO:0043025	neuronal cell body	0.000415081	1.68277
ENSMUSG00000000753	Serpinf1	serine (or cysteine) peptidase inhibitor, clade F, member 1 [Source:MGI Symbol;Acc:MGI:108080]	GO:0048471	perinuclear region of cytoplasm	0.0224051	1.34747
ENSMUSG00000000753	Serpinf1	serine (or cysteine) peptidase inhibitor, clade F, member 1 [Source:MGI Symbol;Acc:MGI:108080]	GO:0042470	melanosome	0.0257212	2.1234
ENSMUSG00000000753	Serpinf1	serine (or cysteine) peptidase inhibitor, clade F, member 1 [Source:MGI Symbol;Acc:MGI:108080]	GO:0043203	axon hillock	0.0652924	4.66623
ENSMUSG00000000753	Serpinf1	serine (or cysteine) peptidase inhibitor, clade F, member 1 [Source:MGI Symbol;Acc:MGI:108080]	GO:0005623	obsolete cell	0.234433	1.10316
ENSMUSG00000000753	Serpinf1	serine (or cysteine) peptidase inhibitor, clade F, member 1 [Source:MGI Symbol;Acc:MGI:108080]	GO:0005604	basement membrane	0.721793	0.823452
ENSMUSG00000000753	Serpinf1	serine (or cysteine) peptidase inhibitor, clade F, member 1 [Source:MGI Symbol;Acc:MGI:108080]	GO:0030424	axon	0.885727	0.777704
ENSMUSG00000000753	Serpinf1	serine (or cysteine) peptidase inhibitor, clade F, member 1 [Source:MGI Symbol;Acc:MGI:108080]	GO:0005615	extracellular space	1	0.469726
ENSMUSG00000000753	Serpinf1	serine (or cysteine) peptidase inhibitor, clade F, member 1 [Source:MGI Symbol;Acc:MGI:108080]	GO:0005576	extracellular region	1	0.478587
ENSMUSG00000000787	Ddx3x	DEAD/H (Asp-Glu-Ala-Asp/His) box polypeptide 3, X-linked [Source:MGI Symbol;Acc:MGI:103064]	GO:0005634	nucleus	1.83515e-56	1.82949
ENSMUSG00000000787	Ddx3x	DEAD/H (Asp-Glu-Ala-Asp/His) box polypeptide 3, X-linked [Source:MGI Symbol;Acc:MGI:103064]	GO:0005654	nucleoplasm	3.63566e-37	2.05822
ENSMUSG00000000787	Ddx3x	DEAD/H (Asp-Glu-Ala-Asp/His) box polypeptide 3, X-linked [Source:MGI Symbol;Acc:MGI:103064]	GO:0005737	cytoplasm	2.82274e-26	1.50447
ENSMUSG00000000787	Ddx3x	DEAD/H (Asp-Glu-Ala-Asp/His) box polypeptide 3, X-linked [Source:MGI Symbol;Acc:MGI:103064]	GO:0005829	cytosol	4.61619e-24	1.73716
ENSMUSG00000000787	Ddx3x	DEAD/H (Asp-Glu-Ala-Asp/His) box polypeptide 3, X-linked [Source:MGI Symbol;Acc:MGI:103064]	GO:0022627	cytosolic small ribosomal subunit	1.0885e-12	8.21662
ENSMUSG00000000787	Ddx3x	DEAD/H (Asp-Glu-Ala-Asp/His) box polypeptide 3, X-linked [Source:MGI Symbol;Acc:MGI:103064]	GO:0010494	cytoplasmic stress granule	1.68465e-07	4.73195
ENSMUSG00000000787	Ddx3x	DEAD/H (Asp-Glu-Ala-Asp/His) box polypeptide 3, X-linked [Source:MGI Symbol;Acc:MGI:103064]	GO:0005852	eukaryotic translation initiation factor 3 complex	3.96993e-05	8.39921
ENSMUSG00000000787	Ddx3x	DEAD/H (Asp-Glu-Ala-Asp/His) box polypeptide 3, X-linked [Source:MGI Symbol;Acc:MGI:103064]	GO:0005813	centrosome	0.000472417	1.71914
ENSMUSG00000000787	Ddx3x	DEAD/H (Asp-Glu-Ala-Asp/His) box polypeptide 3, X-linked [Source:MGI Symbol;Acc:MGI:103064]	GO:0031252	cell leading edge	0.0517313	2.07023
ENSMUSG00000000787	Ddx3x	DEAD/H (Asp-Glu-Ala-Asp/His) box polypeptide 3, X-linked [Source:MGI Symbol;Acc:MGI:103064]	GO:0030027	lamellipodium	0.095203	1.49986
ENSMUSG00000000787	Ddx3x	DEAD/H (Asp-Glu-Ala-Asp/His) box polypeptide 3, X-linked [Source:MGI Symbol;Acc:MGI:103064]	GO:0072559	NLRP3 inflammasome complex	0.323231	2.62475
ENSMUSG00000000787	Ddx3x	DEAD/H (Asp-Glu-Ala-Asp/His) box polypeptide 3, X-linked [Source:MGI Symbol;Acc:MGI:103064]	GO:0061702	inflammasome complex	0.386181	2.0998
ENSMUSG00000000787	Ddx3x	DEAD/H (Asp-Glu-Ala-Asp/His) box polypeptide 3, X-linked [Source:MGI Symbol;Acc:MGI:103064]	GO:0042995	cell projection	0.473103	1.01706
ENSMUSG00000000787	Ddx3x	DEAD/H (Asp-Glu-Ala-Asp/His) box polypeptide 3, X-linked [Source:MGI Symbol;Acc:MGI:103064]	GO:0043186	P granule	0.542053	1.31238
ENSMUSG00000000787	Ddx3x	DEAD/H (Asp-Glu-Ala-Asp/His) box polypeptide 3, X-linked [Source:MGI Symbol;Acc:MGI:103064]	GO:0005886	plasma membrane	1	0.695118
ENSMUSG00000000787	Ddx3x	DEAD/H (Asp-Glu-Ala-Asp/His) box polypeptide 3, X-linked [Source:MGI Symbol;Acc:MGI:103064]	GO:0016020	membrane	1	0.686492
ENSMUSG00000001052	Sec24b	Sec24 related gene family, member B (S. cerevisiae) [Source:MGI Symbol;Acc:MGI:2139764]	GO:0005829	cytosol	4.61619e-24	1.73716
ENSMUSG00000001052	Sec24b	Sec24 related gene family, member B (S. cerevisiae) [Source:MGI Symbol;Acc:MGI:2139764]	GO:0030127	COPII vesicle coat	0.158202	2.79974
ENSMUSG00000001052	Sec24b	Sec24 related gene family, member B (S. cerevisiae) [Source:MGI Symbol;Acc:MGI:2139764]	GO:0030134	COPII-coated ER to Golgi transport vesicle	0.244591	1.74983
ENSMUSG00000001052	Sec24b	Sec24 related gene family, member B (S. cerevisiae) [Source:MGI Symbol;Acc:MGI:2139764]	GO:0000139	Golgi membrane	0.604767	0.962409
ENSMUSG00000001134	Uxt	ubiquitously expressed prefoldin like chaperone [Source:MGI Symbol;Acc:MGI:1277988]	GO:0005634	nucleus	1.83515e-56	1.82949
ENSMUSG00000001134	Uxt	ubiquitously expressed prefoldin like chaperone [Source:MGI Symbol;Acc:MGI:1277988]	GO:0005737	cytoplasm	2.82274e-26	1.50447
ENSMUSG00000001134	Uxt	ubiquitously expressed prefoldin like chaperone [Source:MGI Symbol;Acc:MGI:1277988]	GO:0000785	chromatin	1.15451e-11	2.8361
ENSMUSG00000001134	Uxt	ubiquitously expressed prefoldin like chaperone [Source:MGI Symbol;Acc:MGI:1277988]	GO:0005815	microtubule organizing center	0.000392974	1.92585
ENSMUSG00000001134	Uxt	ubiquitously expressed prefoldin like chaperone [Source:MGI Symbol;Acc:MGI:1277988]	GO:0005813	centrosome	0.000472417	1.71914
ENSMUSG00000001134	Uxt	ubiquitously expressed prefoldin like chaperone [Source:MGI Symbol;Acc:MGI:1277988]	GO:0005856	cytoskeleton	0.000906866	1.41598
ENSMUSG00000001134	Uxt	ubiquitously expressed prefoldin like chaperone [Source:MGI Symbol;Acc:MGI:1277988]	GO:0000922	spindle pole	0.0337521	1.81278
ENSMUSG00000001134	Uxt	ubiquitously expressed prefoldin like chaperone [Source:MGI Symbol;Acc:MGI:1277988]	GO:0000930	gamma-tubulin complex	0.175386	2.62475
ENSMUSG00000001211	Agpat3	1-acylglycerol-3-phosphate O-acyltransferase 3 [Source:MGI Symbol;Acc:MGI:1336186]	GO:0005634	nucleus	1.83515e-56	1.82949
ENSMUSG00000001211	Agpat3	1-acylglycerol-3-phosphate O-acyltransferase 3 [Source:MGI Symbol;Acc:MGI:1336186]	GO:0005635	nuclear envelope	0.0314199	1.70254
ENSMUSG00000001211	Agpat3	1-acylglycerol-3-phosphate O-acyltransferase 3 [Source:MGI Symbol;Acc:MGI:1336186]	GO:0005783	endoplasmic reticulum	0.0856709	1.16183
ENSMUSG00000001211	Agpat3	1-acylglycerol-3-phosphate O-acyltransferase 3 [Source:MGI Symbol;Acc:MGI:1336186]	GO:0012505	endomembrane system	0.711033	0.859568
ENSMUSG00000001211	Agpat3	1-acylglycerol-3-phosphate O-acyltransferase 3 [Source:MGI Symbol;Acc:MGI:1336186]	GO:0005789	endoplasmic reticulum membrane	0.840915	0.862595
ENSMUSG00000001211	Agpat3	1-acylglycerol-3-phosphate O-acyltransferase 3 [Source:MGI Symbol;Acc:MGI:1336186]	GO:0016020	membrane	1	0.686492
ENSMUSG00000001211	Agpat3	1-acylglycerol-3-phosphate O-acyltransferase 3 [Source:MGI Symbol;Acc:MGI:1336186]	GO:0016021	integral component of membrane	1	0.561194
ENSMUSG00000001228	Uhrf1	ubiquitin-like, containing PHD and RING finger domains, 1 [Source:MGI Symbol;Acc:MGI:1338889]	GO:0005634	nucleus	1.83515e-56	1.82949
ENSMUSG00000001228	Uhrf1	ubiquitin-like, containing PHD and RING finger domains, 1 [Source:MGI Symbol;Acc:MGI:1338889]	GO:0005654	nucleoplasm	3.63566e-37	2.05822
ENSMUSG00000001228	Uhrf1	ubiquitin-like, containing PHD and RING finger domains, 1 [Source:MGI Symbol;Acc:MGI:1338889]	GO:0000785	chromatin	1.15451e-11	2.8361
ENSMUSG00000001228	Uhrf1	ubiquitin-like, containing PHD and RING finger domains, 1 [Source:MGI Symbol;Acc:MGI:1338889]	GO:0000791	euchromatin	1.10496e-06	5.47774
ENSMUSG00000001228	Uhrf1	ubiquitin-like, containing PHD and RING finger domains, 1 [Source:MGI Symbol;Acc:MGI:1338889]	GO:0000792	heterochromatin	1.23821e-05	4.42064
ENSMUSG00000001228	Uhrf1	ubiquitin-like, containing PHD and RING finger domains, 1 [Source:MGI Symbol;Acc:MGI:1338889]	GO:0016363	nuclear matrix	4.0654e-05	3.16951
ENSMUSG00000001228	Uhrf1	ubiquitin-like, containing PHD and RING finger domains, 1 [Source:MGI Symbol;Acc:MGI:1338889]	GO:0005657	replication fork	0.0374959	3.11082
ENSMUSG00000001228	Uhrf1	ubiquitin-like, containing PHD and RING finger domains, 1 [Source:MGI Symbol;Acc:MGI:1338889]	GO:0031410	cytoplasmic vesicle	0.942454	0.769561
ENSMUSG00000001228	Uhrf1	ubiquitin-like, containing PHD and RING finger domains, 1 [Source:MGI Symbol;Acc:MGI:1338889]	GO:0005886	plasma membrane	1	0.695118
ENSMUSG00000001270	Ckb	creatine kinase, brain [Source:MGI Symbol;Acc:MGI:88407]	GO:0005634	nucleus	1.83515e-56	1.82949
ENSMUSG00000001270	Ckb	creatine kinase, brain [Source:MGI Symbol;Acc:MGI:88407]	GO:0005737	cytoplasm	2.82274e-26	1.50447
ENSMUSG00000001270	Ckb	creatine kinase, brain [Source:MGI Symbol;Acc:MGI:88407]	GO:0005829	cytosol	4.61619e-24	1.73716
ENSMUSG00000001270	Ckb	creatine kinase, brain [Source:MGI Symbol;Acc:MGI:88407]	GO:0043209	myelin sheath	3.32883e-07	2.99972
ENSMUSG00000001270	Ckb	creatine kinase, brain [Source:MGI Symbol;Acc:MGI:88407]	GO:0005739	mitochondrion	2.74053e-05	1.44354
ENSMUSG00000001270	Ckb	creatine kinase, brain [Source:MGI Symbol;Acc:MGI:88407]	GO:0043025	neuronal cell body	0.000415081	1.68277
ENSMUSG00000001270	Ckb	creatine kinase, brain [Source:MGI Symbol;Acc:MGI:88407]	GO:0030425	dendrite	0.190564	1.17884
ENSMUSG00000001270	Ckb	creatine kinase, brain [Source:MGI Symbol;Acc:MGI:88407]	GO:0005623	obsolete cell	0.234433	1.10316
ENSMUSG00000001270	Ckb	creatine kinase, brain [Source:MGI Symbol;Acc:MGI:88407]	GO:0005615	extracellular space	1	0.469726
ENSMUSG00000001415	Smg5	Smg-5 homolog, nonsense mediated mRNA decay factor (C. elegans) [Source:MGI Symbol;Acc:MGI:2447364]	GO:0005634	nucleus	1.83515e-56	1.82949
ENSMUSG00000001415	Smg5	Smg-5 homolog, nonsense mediated mRNA decay factor (C. elegans) [Source:MGI Symbol;Acc:MGI:2447364]	GO:0005737	cytoplasm	2.82274e-26	1.50447
ENSMUSG00000001415	Smg5	Smg-5 homolog, nonsense mediated mRNA decay factor (C. elegans) [Source:MGI Symbol;Acc:MGI:2447364]	GO:0005697	telomerase holoenzyme complex	0.00206597	5.2495
ENSMUSG00000001420	Tmem79	transmembrane protein 79 [Source:MGI Symbol;Acc:MGI:1919163]	GO:0005737	cytoplasm	2.82274e-26	1.50447
ENSMUSG00000001420	Tmem79	transmembrane protein 79 [Source:MGI Symbol;Acc:MGI:1919163]	GO:0005794	Golgi apparatus	0.366769	1.04745
ENSMUSG00000001420	Tmem79	transmembrane protein 79 [Source:MGI Symbol;Acc:MGI:1919163]	GO:0005765	lysosomal membrane	0.368076	1.14346
ENSMUSG00000001420	Tmem79	transmembrane protein 79 [Source:MGI Symbol;Acc:MGI:1919163]	GO:0005764	lysosome	0.408112	1.07133
ENSMUSG00000001420	Tmem79	transmembrane protein 79 [Source:MGI Symbol;Acc:MGI:1919163]	GO:0032588	trans-Golgi network membrane	0.809928	0.617589
ENSMUSG00000001420	Tmem79	transmembrane protein 79 [Source:MGI Symbol;Acc:MGI:1919163]	GO:0016020	membrane	1	0.686492
ENSMUSG00000001420	Tmem79	transmembrane protein 79 [Source:MGI Symbol;Acc:MGI:1919163]	GO:0016021	integral component of membrane	1	0.561194
ENSMUSG00000001424	Snd1	staphylococcal nuclease and tudor domain containing 1 [Source:MGI Symbol;Acc:MGI:1929266]	GO:0005634	nucleus	1.83515e-56	1.82949
ENSMUSG00000001424	Snd1	staphylococcal nuclease and tudor domain containing 1 [Source:MGI Symbol;Acc:MGI:1929266]	GO:0005737	cytoplasm	2.82274e-26	1.50447
ENSMUSG00000001424	Snd1	staphylococcal nuclease and tudor domain containing 1 [Source:MGI Symbol;Acc:MGI:1929266]	GO:0005829	cytosol	4.61619e-24	1.73716
ENSMUSG00000001424	Snd1	staphylococcal nuclease and tudor domain containing 1 [Source:MGI Symbol;Acc:MGI:1929266]	GO:0005739	mitochondrion	2.74053e-05	1.44354
ENSMUSG00000001424	Snd1	staphylococcal nuclease and tudor domain containing 1 [Source:MGI Symbol;Acc:MGI:1929266]	GO:0042470	melanosome	0.0257212	2.1234
ENSMUSG00000001424	Snd1	staphylococcal nuclease and tudor domain containing 1 [Source:MGI Symbol;Acc:MGI:1929266]	GO:0016442	RISC complex	0.0264408	4.49958
ENSMUSG00000001424	Snd1	staphylococcal nuclease and tudor domain containing 1 [Source:MGI Symbol;Acc:MGI:1929266]	GO:0097433	dense body	0.0405608	5.99943
ENSMUSG00000001440	Kpnb1	karyopherin (importin) beta 1 [Source:MGI Symbol;Acc:MGI:107532]	GO:0005634	nucleus	1.83515e-56	1.82949
ENSMUSG00000001440	Kpnb1	karyopherin (importin) beta 1 [Source:MGI Symbol;Acc:MGI:107532]	GO:0005654	nucleoplasm	3.63566e-37	2.05822
ENSMUSG00000001440	Kpnb1	karyopherin (importin) beta 1 [Source:MGI Symbol;Acc:MGI:107532]	GO:0005737	cytoplasm	2.82274e-26	1.50447
ENSMUSG00000001440	Kpnb1	karyopherin (importin) beta 1 [Source:MGI Symbol;Acc:MGI:107532]	GO:0005829	cytosol	4.61619e-24	1.73716
ENSMUSG00000001440	Kpnb1	karyopherin (importin) beta 1 [Source:MGI Symbol;Acc:MGI:107532]	GO:0032991	protein-containing complex	9.95947e-10	2.01019
ENSMUSG00000001440	Kpnb1	karyopherin (importin) beta 1 [Source:MGI Symbol;Acc:MGI:107532]	GO:0010494	cytoplasmic stress granule	1.68465e-07	4.73195
ENSMUSG00000001440	Kpnb1	karyopherin (importin) beta 1 [Source:MGI Symbol;Acc:MGI:107532]	GO:0005643	nuclear pore	0.0193106	2.36597
ENSMUSG00000001440	Kpnb1	karyopherin (importin) beta 1 [Source:MGI Symbol;Acc:MGI:107532]	GO:0005635	nuclear envelope	0.0314199	1.70254
ENSMUSG00000001440	Kpnb1	karyopherin (importin) beta 1 [Source:MGI Symbol;Acc:MGI:107532]	GO:0031965	nuclear membrane	0.0672528	1.48736
ENSMUSG00000001440	Kpnb1	karyopherin (importin) beta 1 [Source:MGI Symbol;Acc:MGI:107532]	GO:0071782	endoplasmic reticulum tubular network	0.158202	2.79974
ENSMUSG00000001440	Kpnb1	karyopherin (importin) beta 1 [Source:MGI Symbol;Acc:MGI:107532]	GO:0005623	obsolete cell	0.234433	1.10316
ENSMUSG00000001472	Tcf25	transcription factor 25 (basic helix-loop-helix) [Source:MGI Symbol;Acc:MGI:1914105]	GO:0005634	nucleus	1.83515e-56	1.82949
ENSMUSG00000001524	Gtf2h4	general transcription factor II H, polypeptide 4 [Source:MGI Symbol;Acc:MGI:1338799]	GO:0005634	nucleus	1.83515e-56	1.82949
ENSMUSG00000001524	Gtf2h4	general transcription factor II H, polypeptide 4 [Source:MGI Symbol;Acc:MGI:1338799]	GO:0016607	nuclear speck	8.01054e-11	2.72493
ENSMUSG00000001524	Gtf2h4	general transcription factor II H, polypeptide 4 [Source:MGI Symbol;Acc:MGI:1338799]	GO:0005669	transcription factor TFIID complex	0.00135056	4.08295
ENSMUSG00000001524	Gtf2h4	general transcription factor II H, polypeptide 4 [Source:MGI Symbol;Acc:MGI:1338799]	GO:0000439	transcription factor TFIIH core complex	0.0405608	5.99943
ENSMUSG00000001524	Gtf2h4	general transcription factor II H, polypeptide 4 [Source:MGI Symbol;Acc:MGI:1338799]	GO:0005675	transcription factor TFIIH holo complex	0.109034	3.49967
ENSMUSG00000001524	Gtf2h4	general transcription factor II H, polypeptide 4 [Source:MGI Symbol;Acc:MGI:1338799]	GO:0000438	core TFIIH complex portion of holo TFIIH complex	0.136181	6.99934
ENSMUSG00000001552	Jup	junction plakoglobin [Source:MGI Symbol;Acc:MGI:96650]	GO:0005634	nucleus	1.83515e-56	1.82949
ENSMUSG00000001552	Jup	junction plakoglobin [Source:MGI Symbol;Acc:MGI:96650]	GO:0005737	cytoplasm	2.82274e-26	1.50447
ENSMUSG00000001552	Jup	junction plakoglobin [Source:MGI Symbol;Acc:MGI:96650]	GO:0005829	cytosol	4.61619e-24	1.73716
ENSMUSG00000001552	Jup	junction plakoglobin [Source:MGI Symbol;Acc:MGI:96650]	GO:0005856	cytoskeleton	0.000906866	1.41598
ENSMUSG00000001552	Jup	junction plakoglobin [Source:MGI Symbol;Acc:MGI:96650]	GO:0005911	cell-cell junction	0.0263599	1.6759
ENSMUSG00000001552	Jup	junction plakoglobin [Source:MGI Symbol;Acc:MGI:96650]	GO:0032993	protein-DNA complex	0.0333994	2.47036
ENSMUSG00000001552	Jup	junction plakoglobin [Source:MGI Symbol;Acc:MGI:96650]	GO:0015629	actin cytoskeleton	0.0344323	1.62257
ENSMUSG00000001552	Jup	junction plakoglobin [Source:MGI Symbol;Acc:MGI:96650]	GO:0005916	fascia adherens	0.0937205	3.81782
ENSMUSG00000001552	Jup	junction plakoglobin [Source:MGI Symbol;Acc:MGI:96650]	GO:0030057	desmosome	0.114007	2.51976
ENSMUSG00000001552	Jup	junction plakoglobin [Source:MGI Symbol;Acc:MGI:96650]	GO:0016327	apicolateral plasma membrane	0.264195	1.99981
ENSMUSG00000001552	Jup	junction plakoglobin [Source:MGI Symbol;Acc:MGI:96650]	GO:0005912	adherens junction	0.326069	1.21142
ENSMUSG00000001552	Jup	junction plakoglobin [Source:MGI Symbol;Acc:MGI:96650]	GO:0030054	cell junction	0.470784	1.02005
ENSMUSG00000001552	Jup	junction plakoglobin [Source:MGI Symbol;Acc:MGI:96650]	GO:0016328	lateral plasma membrane	0.634675	0.926383
ENSMUSG00000001552	Jup	junction plakoglobin [Source:MGI Symbol;Acc:MGI:96650]	GO:0009898	cytoplasmic side of plasma membrane	0.715674	0.807616
ENSMUSG00000001552	Jup	junction plakoglobin [Source:MGI Symbol;Acc:MGI:96650]	GO:0014704	intercalated disc	0.725475	0.792378
ENSMUSG00000001552	Jup	junction plakoglobin [Source:MGI Symbol;Acc:MGI:96650]	GO:0016342	catenin complex	0.732408	0.777704
ENSMUSG00000001552	Jup	junction plakoglobin [Source:MGI Symbol;Acc:MGI:96650]	GO:0030018	Z disc	0.908303	0.595688
ENSMUSG00000001552	Jup	junction plakoglobin [Source:MGI Symbol;Acc:MGI:96650]	GO:0005882	intermediate filament	0.942965	0.538411
ENSMUSG00000001552	Jup	junction plakoglobin [Source:MGI Symbol;Acc:MGI:96650]	GO:0005886	plasma membrane	1	0.695118
ENSMUSG00000001552	Jup	junction plakoglobin [Source:MGI Symbol;Acc:MGI:96650]	GO:0016020	membrane	1	0.686492
ENSMUSG00000001741	Il16	interleukin 16 [Source:MGI Symbol;Acc:MGI:1270855]	GO:0005634	nucleus	1.83515e-56	1.82949
ENSMUSG00000001741	Il16	interleukin 16 [Source:MGI Symbol;Acc:MGI:1270855]	GO:0005737	cytoplasm	2.82274e-26	1.50447
ENSMUSG00000001741	Il16	interleukin 16 [Source:MGI Symbol;Acc:MGI:1270855]	GO:0005829	cytosol	4.61619e-24	1.73716
ENSMUSG00000001741	Il16	interleukin 16 [Source:MGI Symbol;Acc:MGI:1270855]	GO:0016607	nuclear speck	8.01054e-11	2.72493
ENSMUSG00000001741	Il16	interleukin 16 [Source:MGI Symbol;Acc:MGI:1270855]	GO:0090543	Flemming body	0.0111061	3.62035
ENSMUSG00000001741	Il16	interleukin 16 [Source:MGI Symbol;Acc:MGI:1270855]	GO:0062023	collagen-containing extracellular matrix	0.686873	0.899915
ENSMUSG00000001741	Il16	interleukin 16 [Source:MGI Symbol;Acc:MGI:1270855]	GO:0005615	extracellular space	1	0.469726
ENSMUSG00000001741	Il16	interleukin 16 [Source:MGI Symbol;Acc:MGI:1270855]	GO:0005576	extracellular region	1	0.478587
ENSMUSG00000001741	Il16	interleukin 16 [Source:MGI Symbol;Acc:MGI:1270855]	GO:0005886	plasma membrane	1	0.695118
ENSMUSG00000001827	Folr1	folate receptor 1 (adult) [Source:MGI Symbol;Acc:MGI:95568]	GO:0005634	nucleus	1.83515e-56	1.82949
ENSMUSG00000001827	Folr1	folate receptor 1 (adult) [Source:MGI Symbol;Acc:MGI:95568]	GO:0046658	anchored component of plasma membrane	0.270599	1.65774
ENSMUSG00000001827	Folr1	folate receptor 1 (adult) [Source:MGI Symbol;Acc:MGI:95568]	GO:0005903	brush border	0.276675	1.41878
ENSMUSG00000001827	Folr1	folate receptor 1 (adult) [Source:MGI Symbol;Acc:MGI:95568]	GO:0016323	basolateral plasma membrane	0.356677	1.14535
ENSMUSG00000001827	Folr1	folate receptor 1 (adult) [Source:MGI Symbol;Acc:MGI:95568]	GO:0016324	apical plasma membrane	0.545012	0.994335
ENSMUSG00000001827	Folr1	folate receptor 1 (adult) [Source:MGI Symbol;Acc:MGI:95568]	GO:0030136	clathrin-coated vesicle	0.571726	1.01603
ENSMUSG00000001827	Folr1	folate receptor 1 (adult) [Source:MGI Symbol;Acc:MGI:95568]	GO:0031362	anchored component of external side of plasma membrane	0.641271	0.999906
ENSMUSG00000001827	Folr1	folate receptor 1 (adult) [Source:MGI Symbol;Acc:MGI:95568]	GO:0031225	anchored component of membrane	0.68763	0.874917
ENSMUSG00000001827	Folr1	folate receptor 1 (adult) [Source:MGI Symbol;Acc:MGI:95568]	GO:0005768	endosome	0.730574	0.905665
ENSMUSG00000001827	Folr1	folate receptor 1 (adult) [Source:MGI Symbol;Acc:MGI:95568]	GO:0031526	brush border membrane	0.85259	0.599943
ENSMUSG00000001827	Folr1	folate receptor 1 (adult) [Source:MGI Symbol;Acc:MGI:95568]	GO:0031410	cytoplasmic vesicle	0.942454	0.769561
ENSMUSG00000001827	Folr1	folate receptor 1 (adult) [Source:MGI Symbol;Acc:MGI:95568]	GO:0005576	extracellular region	1	0.478587
ENSMUSG00000001827	Folr1	folate receptor 1 (adult) [Source:MGI Symbol;Acc:MGI:95568]	GO:0005886	plasma membrane	1	0.695118
ENSMUSG00000001827	Folr1	folate receptor 1 (adult) [Source:MGI Symbol;Acc:MGI:95568]	GO:0016020	membrane	1	0.686492
ENSMUSG00000001924	Uba1	ubiquitin-like modifier activating enzyme 1 [Source:MGI Symbol;Acc:MGI:98890]	GO:0005634	nucleus	1.83515e-56	1.82949
ENSMUSG00000001924	Uba1	ubiquitin-like modifier activating enzyme 1 [Source:MGI Symbol;Acc:MGI:98890]	GO:0005654	nucleoplasm	3.63566e-37	2.05822
ENSMUSG00000001924	Uba1	ubiquitin-like modifier activating enzyme 1 [Source:MGI Symbol;Acc:MGI:98890]	GO:0005737	cytoplasm	2.82274e-26	1.50447
ENSMUSG00000001924	Uba1	ubiquitin-like modifier activating enzyme 1 [Source:MGI Symbol;Acc:MGI:98890]	GO:0005829	cytosol	4.61619e-24	1.73716
ENSMUSG00000001924	Uba1	ubiquitin-like modifier activating enzyme 1 [Source:MGI Symbol;Acc:MGI:98890]	GO:0000792	heterochromatin	1.23821e-05	4.42064
ENSMUSG00000001924	Uba1	ubiquitin-like modifier activating enzyme 1 [Source:MGI Symbol;Acc:MGI:98890]	GO:0005739	mitochondrion	2.74053e-05	1.44354
ENSMUSG00000001924	Uba1	ubiquitin-like modifier activating enzyme 1 [Source:MGI Symbol;Acc:MGI:98890]	GO:0030057	desmosome	0.114007	2.51976
ENSMUSG00000001924	Uba1	ubiquitin-like modifier activating enzyme 1 [Source:MGI Symbol;Acc:MGI:98890]	GO:0005765	lysosomal membrane	0.368076	1.14346
ENSMUSG00000001924	Uba1	ubiquitin-like modifier activating enzyme 1 [Source:MGI Symbol;Acc:MGI:98890]	GO:0030867	rough endoplasmic reticulum membrane	0.415427	1.90891
ENSMUSG00000001924	Uba1	ubiquitin-like modifier activating enzyme 1 [Source:MGI Symbol;Acc:MGI:98890]	GO:0010008	endosome membrane	0.669462	0.896257
ENSMUSG00000001930	Vwf	Von Willebrand factor [Source:MGI Symbol;Acc:MGI:98941]	GO:0005783	endoplasmic reticulum	0.0856709	1.16183
ENSMUSG00000001930	Vwf	Von Willebrand factor [Source:MGI Symbol;Acc:MGI:98941]	GO:0033093	Weibel-Palade body	0.216511	4.1996
ENSMUSG00000001930	Vwf	Von Willebrand factor [Source:MGI Symbol;Acc:MGI:98941]	GO:0062023	collagen-containing extracellular matrix	0.686873	0.899915
ENSMUSG00000001930	Vwf	Von Willebrand factor [Source:MGI Symbol;Acc:MGI:98941]	GO:0005576	extracellular region	1	0.478587
ENSMUSG00000002129	Sf3a1	splicing factor 3a, subunit 1 [Source:MGI Symbol;Acc:MGI:1914715]	GO:0005634	nucleus	1.83515e-56	1.82949
ENSMUSG00000002129	Sf3a1	splicing factor 3a, subunit 1 [Source:MGI Symbol;Acc:MGI:1914715]	GO:0016607	nuclear speck	8.01054e-11	2.72493
ENSMUSG00000002129	Sf3a1	splicing factor 3a, subunit 1 [Source:MGI Symbol;Acc:MGI:1914715]	GO:0005681	spliceosomal complex	4.11732e-10	3.72746
ENSMUSG00000002129	Sf3a1	splicing factor 3a, subunit 1 [Source:MGI Symbol;Acc:MGI:1914715]	GO:0071013	catalytic step 2 spliceosome	1.40645e-06	3.88007
ENSMUSG00000002129	Sf3a1	splicing factor 3a, subunit 1 [Source:MGI Symbol;Acc:MGI:1914715]	GO:0071005	U2-type precatalytic spliceosome	0.0333994	2.47036
ENSMUSG00000002129	Sf3a1	splicing factor 3a, subunit 1 [Source:MGI Symbol;Acc:MGI:1914715]	GO:0005686	U2 snRNP	0.228327	2.21032
ENSMUSG00000002129	Sf3a1	splicing factor 3a, subunit 1 [Source:MGI Symbol;Acc:MGI:1914715]	GO:0005684	U2-type spliceosomal complex	0.289377	2.99972
ENSMUSG00000002129	Sf3a1	splicing factor 3a, subunit 1 [Source:MGI Symbol;Acc:MGI:1914715]	GO:0071004	U2-type prespliceosome	0.443281	1.74983
ENSMUSG00000002326	Gmpr2	guanosine monophosphate reductase 2 [Source:MGI Symbol;Acc:MGI:1917903]	GO:0005829	cytosol	4.61619e-24	1.73716
ENSMUSG00000002342	Tmem161a	transmembrane protein 161A [Source:MGI Symbol;Acc:MGI:2384577]	GO:0005575	cellular_component	1	0.382464
ENSMUSG00000002342	Tmem161a	transmembrane protein 161A [Source:MGI Symbol;Acc:MGI:2384577]	GO:0016020	membrane	1	0.686492
ENSMUSG00000002342	Tmem161a	transmembrane protein 161A [Source:MGI Symbol;Acc:MGI:2384577]	GO:0016021	integral component of membrane	1	0.561194
ENSMUSG00000002409	Dyrk1b	dual-specificity tyrosine-(Y)-phosphorylation regulated kinase 1b [Source:MGI Symbol;Acc:MGI:1330302]	GO:0005634	nucleus	1.83515e-56	1.82949
ENSMUSG00000002409	Dyrk1b	dual-specificity tyrosine-(Y)-phosphorylation regulated kinase 1b [Source:MGI Symbol;Acc:MGI:1330302]	GO:0005654	nucleoplasm	3.63566e-37	2.05822
ENSMUSG00000002489	Tiam1	T cell lymphoma invasion and metastasis 1 [Source:MGI Symbol;Acc:MGI:103306]	GO:0005634	nucleus	1.83515e-56	1.82949
ENSMUSG00000002489	Tiam1	T cell lymphoma invasion and metastasis 1 [Source:MGI Symbol;Acc:MGI:103306]	GO:0005737	cytoplasm	2.82274e-26	1.50447
ENSMUSG00000002489	Tiam1	T cell lymphoma invasion and metastasis 1 [Source:MGI Symbol;Acc:MGI:103306]	GO:0005829	cytosol	4.61619e-24	1.73716
ENSMUSG00000002489	Tiam1	T cell lymphoma invasion and metastasis 1 [Source:MGI Symbol;Acc:MGI:103306]	GO:0014069	postsynaptic density	2.54675e-06	2.3188
ENSMUSG00000002489	Tiam1	T cell lymphoma invasion and metastasis 1 [Source:MGI Symbol;Acc:MGI:103306]	GO:0045202	synapse	3.78451e-05	1.67565
ENSMUSG00000002489	Tiam1	T cell lymphoma invasion and metastasis 1 [Source:MGI Symbol;Acc:MGI:103306]	GO:0043025	neuronal cell body	0.000415081	1.68277
ENSMUSG00000002489	Tiam1	T cell lymphoma invasion and metastasis 1 [Source:MGI Symbol;Acc:MGI:103306]	GO:0005874	microtubule	0.00514275	1.70254
ENSMUSG00000002489	Tiam1	T cell lymphoma invasion and metastasis 1 [Source:MGI Symbol;Acc:MGI:103306]	GO:0043197	dendritic spine	0.0126879	1.82126
ENSMUSG00000002489	Tiam1	T cell lymphoma invasion and metastasis 1 [Source:MGI Symbol;Acc:MGI:103306]	GO:0005911	cell-cell junction	0.0263599	1.6759
ENSMUSG00000002489	Tiam1	T cell lymphoma invasion and metastasis 1 [Source:MGI Symbol;Acc:MGI:103306]	GO:0032587	ruffle membrane	0.0274182	2.0998
ENSMUSG00000002489	Tiam1	T cell lymphoma invasion and metastasis 1 [Source:MGI Symbol;Acc:MGI:103306]	GO:0099147	extrinsic component of postsynaptic density membrane	0.0299041	6.99934
ENSMUSG00000002489	Tiam1	T cell lymphoma invasion and metastasis 1 [Source:MGI Symbol;Acc:MGI:103306]	GO:0098978	glutamatergic synapse	0.0468216	1.37329
ENSMUSG00000002489	Tiam1	T cell lymphoma invasion and metastasis 1 [Source:MGI Symbol;Acc:MGI:103306]	GO:0044295	axonal growth cone	0.0523799	2.44163
ENSMUSG00000002489	Tiam1	T cell lymphoma invasion and metastasis 1 [Source:MGI Symbol;Acc:MGI:103306]	GO:0044304	main axon	0.253832	3.49967
ENSMUSG00000002489	Tiam1	T cell lymphoma invasion and metastasis 1 [Source:MGI Symbol;Acc:MGI:103306]	GO:0044291	cell-cell contact zone	0.335642	1.67984
ENSMUSG00000002489	Tiam1	T cell lymphoma invasion and metastasis 1 [Source:MGI Symbol;Acc:MGI:103306]	GO:0031234	extrinsic component of cytoplasmic side of plasma membrane	0.571726	1.01603
ENSMUSG00000002489	Tiam1	T cell lymphoma invasion and metastasis 1 [Source:MGI Symbol;Acc:MGI:103306]	GO:0036477	somatodendritic compartment	0.641271	0.999906
ENSMUSG00000002489	Tiam1	T cell lymphoma invasion and metastasis 1 [Source:MGI Symbol;Acc:MGI:103306]	GO:0005886	plasma membrane	1	0.695118
ENSMUSG00000002496	Tsc2	TSC complex subunit 2 [Source:MGI Symbol;Acc:MGI:102548]	GO:0005634	nucleus	1.83515e-56	1.82949
ENSMUSG00000002496	Tsc2	TSC complex subunit 2 [Source:MGI Symbol;Acc:MGI:102548]	GO:0005737	cytoplasm	2.82274e-26	1.50447
ENSMUSG00000002496	Tsc2	TSC complex subunit 2 [Source:MGI Symbol;Acc:MGI:102548]	GO:0005829	cytosol	4.61619e-24	1.73716
ENSMUSG00000002496	Tsc2	TSC complex subunit 2 [Source:MGI Symbol;Acc:MGI:102548]	GO:0014069	postsynaptic density	2.54675e-06	2.3188
ENSMUSG00000002496	Tsc2	TSC complex subunit 2 [Source:MGI Symbol;Acc:MGI:102548]	GO:0048471	perinuclear region of cytoplasm	0.0224051	1.34747
ENSMUSG00000002496	Tsc2	TSC complex subunit 2 [Source:MGI Symbol;Acc:MGI:102548]	GO:0005794	Golgi apparatus	0.366769	1.04745
ENSMUSG00000002496	Tsc2	TSC complex subunit 2 [Source:MGI Symbol;Acc:MGI:102548]	GO:0005764	lysosome	0.408112	1.07133
ENSMUSG00000002496	Tsc2	TSC complex subunit 2 [Source:MGI Symbol;Acc:MGI:102548]	GO:0016020	membrane	1	0.686492
ENSMUSG00000002524	Puf60	poly-U binding splicing factor 60 [Source:MGI Symbol;Acc:MGI:1915209]	GO:0005634	nucleus	1.83515e-56	1.82949
ENSMUSG00000002524	Puf60	poly-U binding splicing factor 60 [Source:MGI Symbol;Acc:MGI:1915209]	GO:0005654	nucleoplasm	3.63566e-37	2.05822
ENSMUSG00000002524	Puf60	poly-U binding splicing factor 60 [Source:MGI Symbol;Acc:MGI:1915209]	GO:0030054	cell junction	0.470784	1.02005
ENSMUSG00000002635	Pdcd2l	programmed cell death 2-like [Source:MGI Symbol;Acc:MGI:1915329]	GO:0005737	cytoplasm	2.82274e-26	1.50447
ENSMUSG00000002778	Kdelr1	KDEL (Lys-Asp-Glu-Leu) endoplasmic reticulum protein retention receptor 1 [Source:MGI Symbol;Acc:MGI:1915387]	GO:0005801	cis-Golgi network	0.0523799	2.44163
ENSMUSG00000002778	Kdelr1	KDEL (Lys-Asp-Glu-Leu) endoplasmic reticulum protein retention receptor 1 [Source:MGI Symbol;Acc:MGI:1915387]	GO:0005783	endoplasmic reticulum	0.0856709	1.16183
ENSMUSG00000002778	Kdelr1	KDEL (Lys-Asp-Glu-Leu) endoplasmic reticulum protein retention receptor 1 [Source:MGI Symbol;Acc:MGI:1915387]	GO:0033116	endoplasmic reticulum-Golgi intermediate compartment membrane	0.310089	1.53644
ENSMUSG00000002778	Kdelr1	KDEL (Lys-Asp-Glu-Leu) endoplasmic reticulum protein retention receptor 1 [Source:MGI Symbol;Acc:MGI:1915387]	GO:0005793	endoplasmic reticulum-Golgi intermediate compartment	0.333034	1.31238
ENSMUSG00000002778	Kdelr1	KDEL (Lys-Asp-Glu-Leu) endoplasmic reticulum protein retention receptor 1 [Source:MGI Symbol;Acc:MGI:1915387]	GO:0005794	Golgi apparatus	0.366769	1.04745
ENSMUSG00000002778	Kdelr1	KDEL (Lys-Asp-Glu-Leu) endoplasmic reticulum protein retention receptor 1 [Source:MGI Symbol;Acc:MGI:1915387]	GO:0030663	COPI-coated vesicle membrane	0.542053	1.31238
ENSMUSG00000002778	Kdelr1	KDEL (Lys-Asp-Glu-Leu) endoplasmic reticulum protein retention receptor 1 [Source:MGI Symbol;Acc:MGI:1915387]	GO:0000139	Golgi membrane	0.604767	0.962409
ENSMUSG00000002778	Kdelr1	KDEL (Lys-Asp-Glu-Leu) endoplasmic reticulum protein retention receptor 1 [Source:MGI Symbol;Acc:MGI:1915387]	GO:0005789	endoplasmic reticulum membrane	0.840915	0.862595
ENSMUSG00000002778	Kdelr1	KDEL (Lys-Asp-Glu-Leu) endoplasmic reticulum protein retention receptor 1 [Source:MGI Symbol;Acc:MGI:1915387]	GO:0031410	cytoplasmic vesicle	0.942454	0.769561
ENSMUSG00000002778	Kdelr1	KDEL (Lys-Asp-Glu-Leu) endoplasmic reticulum protein retention receptor 1 [Source:MGI Symbol;Acc:MGI:1915387]	GO:0016020	membrane	1	0.686492
ENSMUSG00000002778	Kdelr1	KDEL (Lys-Asp-Glu-Leu) endoplasmic reticulum protein retention receptor 1 [Source:MGI Symbol;Acc:MGI:1915387]	GO:0016021	integral component of membrane	1	0.561194
ENSMUSG00000002870	Mcm2	minichromosome maintenance complex component 2 [Source:MGI Symbol;Acc:MGI:105380]	GO:0005634	nucleus	1.83515e-56	1.82949
ENSMUSG00000002870	Mcm2	minichromosome maintenance complex component 2 [Source:MGI Symbol;Acc:MGI:105380]	GO:0005654	nucleoplasm	3.63566e-37	2.05822
ENSMUSG00000002870	Mcm2	minichromosome maintenance complex component 2 [Source:MGI Symbol;Acc:MGI:105380]	GO:0005737	cytoplasm	2.82274e-26	1.50447
ENSMUSG00000002870	Mcm2	minichromosome maintenance complex component 2 [Source:MGI Symbol;Acc:MGI:105380]	GO:0000785	chromatin	1.15451e-11	2.8361
ENSMUSG00000002870	Mcm2	minichromosome maintenance complex component 2 [Source:MGI Symbol;Acc:MGI:105380]	GO:0005664	nuclear origin of replication recognition complex	0.00030681	10.499
ENSMUSG00000002870	Mcm2	minichromosome maintenance complex component 2 [Source:MGI Symbol;Acc:MGI:105380]	GO:0015630	microtubule cytoskeleton	0.0653414	1.59634
ENSMUSG00000002870	Mcm2	minichromosome maintenance complex component 2 [Source:MGI Symbol;Acc:MGI:105380]	GO:0042555	MCM complex	0.109034	3.49967
ENSMUSG00000002900	Lamb1	laminin B1 [Source:MGI Symbol;Acc:MGI:96743]	GO:0005634	nucleus	1.83515e-56	1.82949
ENSMUSG00000002900	Lamb1	laminin B1 [Source:MGI Symbol;Acc:MGI:96743]	GO:0048471	perinuclear region of cytoplasm	0.0224051	1.34747
ENSMUSG00000002900	Lamb1	laminin B1 [Source:MGI Symbol;Acc:MGI:96743]	GO:0005606	laminin-1 complex	0.136181	6.99934
ENSMUSG00000002900	Lamb1	laminin B1 [Source:MGI Symbol;Acc:MGI:96743]	GO:0043256	laminin complex	0.253832	3.49967
ENSMUSG00000002900	Lamb1	laminin B1 [Source:MGI Symbol;Acc:MGI:96743]	GO:0062023	collagen-containing extracellular matrix	0.686873	0.899915
ENSMUSG00000002900	Lamb1	laminin B1 [Source:MGI Symbol;Acc:MGI:96743]	GO:0031012	extracellular matrix	0.721086	0.867687
ENSMUSG00000002900	Lamb1	laminin B1 [Source:MGI Symbol;Acc:MGI:96743]	GO:0005604	basement membrane	0.721793	0.823452
ENSMUSG00000002900	Lamb1	laminin B1 [Source:MGI Symbol;Acc:MGI:96743]	GO:0005615	extracellular space	1	0.469726
ENSMUSG00000002900	Lamb1	laminin B1 [Source:MGI Symbol;Acc:MGI:96743]	GO:0005576	extracellular region	1	0.478587
ENSMUSG00000002908	Kcnn1	potassium intermediate/small conductance calcium-activated channel, subfamily N, member 1 [Source:MGI Symbol;Acc:MGI:1933993]	GO:0043025	neuronal cell body	0.000415081	1.68277
ENSMUSG00000002908	Kcnn1	potassium intermediate/small conductance calcium-activated channel, subfamily N, member 1 [Source:MGI Symbol;Acc:MGI:1933993]	GO:0016020	membrane	1	0.686492
ENSMUSG00000002908	Kcnn1	potassium intermediate/small conductance calcium-activated channel, subfamily N, member 1 [Source:MGI Symbol;Acc:MGI:1933993]	GO:0016021	integral component of membrane	1	0.561194
ENSMUSG00000002948	Map2k7	mitogen-activated protein kinase kinase 7 [Source:MGI Symbol;Acc:MGI:1346871]	GO:0005634	nucleus	1.83515e-56	1.82949
ENSMUSG00000002948	Map2k7	mitogen-activated protein kinase kinase 7 [Source:MGI Symbol;Acc:MGI:1346871]	GO:0005737	cytoplasm	2.82274e-26	1.50447
ENSMUSG00000002948	Map2k7	mitogen-activated protein kinase kinase 7 [Source:MGI Symbol;Acc:MGI:1346871]	GO:0005829	cytosol	4.61619e-24	1.73716
ENSMUSG00000003099	Ppp5c	protein phosphatase 5, catalytic subunit [Source:MGI Symbol;Acc:MGI:102666]	GO:0005634	nucleus	1.83515e-56	1.82949
ENSMUSG00000003099	Ppp5c	protein phosphatase 5, catalytic subunit [Source:MGI Symbol;Acc:MGI:102666]	GO:0005737	cytoplasm	2.82274e-26	1.50447
[truncated: 5,838 more rows]
