# Supplementary material for: Abnormal transcriptome-wide DNA demethylation induced by folate deficiency causes neural tube defects
Source: Front Genet. 2022 Sep 19;13:987210. doi: 10.3389/fgene.2022.987210 (PMC9529027; doi:10.3389/fgene.2022.987210)
Supplement: Supplementary file 6 [file DataSheet1.zip › supplementary table 16-33/S31 H3K27-4_vs_H3K27-0_peaks.promoter.GO-Analysis_MF.xlsx]

## Sheet: GO_Result
S30 H3K27-4_vs_H3K27-0_peaks.promoter.GO-Analysis_CC
GOID	GOTerm	QGeneInTerm	QGeneSum	BGGeneInTerm	BGGeneSum	P-Value	FDR	Enrichment	(-log10P)
GO:0003723	RNA binding	142	1012	909	21090	5.80667e-37	5.09825e-34	3.25552	36.2361
GO:0003735	structural constituent of ribosome	55	1012	176	21090	5.25028e-30	2.30487e-27	6.51248	29.2798
GO:0003729	mRNA binding	42	1012	194	21090	1.15629e-16	3.38407e-14	4.51174	15.9369
GO:0003682	chromatin binding	68	1012	472	21090	3.91284e-16	8.58869e-14	3.00236	15.4075
GO:0005515	protein binding	437	1012	6722	21090	7.09847e-15	1.24649e-12	1.35481	14.1488
GO:0003676	nucleic acid binding	128	1012	1374	21090	2.16096e-13	3.1622e-11	1.94142	12.6654
GO:0003677	DNA binding	152	1012	1839	21090	1.34898e-11	1.692e-09	1.72249	10.87
GO:0019843	rRNA binding	16	1012	45	21090	1.22173e-10	1.34085e-08	7.40975	9.91303
GO:0003743	translation initiation factor activity	17	1012	65	21090	7.01127e-09	6.18919e-07	5.45044	8.1542
GO:0003730	mRNA 3'-UTR binding	18	1012	73	21090	7.04919e-09	6.18919e-07	5.13861	8.15186
GO:0031369	translation initiation factor binding	11	1012	26	21090	1.17006e-08	9.33921e-07	8.81689	7.93179
GO:0004812	aminoacyl-tRNA ligase activity	12	1012	41	21090	3.03177e-07	2.21825e-05	6.09949	6.5183
GO:0003713	transcription coactivator activity	30	1012	223	21090	3.36655e-07	2.27371e-05	2.80358	6.47282
GO:0005524	ATP binding	116	1012	1523	21090	4.0595e-07	2.54589e-05	1.58728	6.39153
GO:0004386	helicase activity	21	1012	127	21090	6.62252e-07	3.87638e-05	3.44597	6.17898
GO:0035198	miRNA binding	10	1012	31	21090	1.09163e-06	5.85531e-05	6.72256	5.96192
GO:0019899	enzyme binding	45	1012	435	21090	1.13372e-06	5.85531e-05	2.15585	5.9455
GO:0000166	nucleotide binding	129	1012	1779	21090	1.21923e-06	5.94715e-05	1.51116	5.91391
GO:0031625	ubiquitin protein ligase binding	35	1012	309	21090	2.32141e-06	0.000107274	2.36051	5.63425
GO:0042393	histone binding	20	1012	128	21090	3.01637e-06	0.000132419	3.25624	5.52052
GO:0003688	DNA replication origin binding	8	1012	22	21090	4.78772e-06	0.000194744	7.57815	5.31987
GO:0070180	large ribosomal subunit rRNA binding	5	1012	7	21090	4.87968e-06	0.000194744	14.8857	5.31161
GO:0002039	p53 binding	14	1012	72	21090	6.93493e-06	0.000264733	4.05221	5.15896
GO:0008097	5S rRNA binding	6	1012	12	21090	8.66131e-06	0.000316859	10.42	5.06242
GO:0046982	protein heterodimerization activity	37	1012	365	21090	1.57359e-05	0.000552644	2.11254	4.80311
GO:0044877	protein-containing complex binding	53	1012	616	21090	3.00123e-05	0.00101349	1.79305	4.5227
GO:0043021	ribonucleoprotein complex binding	10	1012	44	21090	3.45913e-05	0.00112486	4.73635	4.46103
GO:0097157	pre-mRNA intronic binding	5	1012	10	21090	5.18616e-05	0.00162623	10.42	4.28515
GO:0003724	RNA helicase activity	12	1012	66	21090	6.24533e-05	0.00189083	3.78908	4.20444
GO:0003725	double-stranded RNA binding	13	1012	79	21090	9.18871e-05	0.00268923	3.42935	4.03675
GO:0019901	protein kinase binding	44	1012	518	21090	0.000185116	0.00522176	1.77019	3.73256
GO:0003746	translation elongation factor activity	6	1012	19	21090	0.000190315	0.00522176	6.58103	3.72053
GO:0003899	DNA-directed 5'-3' RNA polymerase activity	8	1012	35	21090	0.0002021	0.00537709	4.76341	3.69443
GO:0031490	chromatin DNA binding	12	1012	75	21090	0.000222973	0.00575796	3.33439	3.65175
GO:0002161	aminoacyl-tRNA editing activity	5	1012	13	21090	0.000234687	0.0058873	8.01535	3.62951
GO:0003697	single-stranded DNA binding	14	1012	101	21090	0.00032746	0.00798638	2.8887	3.48484
GO:0043024	ribosomal small subunit binding	5	1012	14	21090	0.000350677	0.008132	7.44283	3.45509
GO:0047485	protein N-terminus binding	16	1012	126	21090	0.000351955	0.008132	2.64634	3.45351
GO:0016874	ligase activity	16	1012	128	21090	0.000420922	0.00932626	2.60499	3.3758
GO:1990932	5.8S rRNA binding	3	1012	4	21090	0.000424887	0.00932626	15.6299	3.37173
GO:0035613	RNA stem-loop binding	5	1012	15	21090	0.000505303	0.0108209	6.94664	3.29645
GO:0000049	tRNA binding	10	1012	60	21090	0.000524494	0.0109289	3.47332	3.28026
GO:1990226	histone methyltransferase binding	4	1012	9	21090	0.00054694	0.0109289	9.26219	3.26206
GO:0051059	NF-kappaB binding	7	1012	31	21090	0.00054769	0.0109289	4.70579	3.26147
GO:0008134	transcription factor binding	34	1012	393	21090	0.000695126	0.0135627	1.80294	3.15794
GO:0048027	mRNA 5'-UTR binding	6	1012	24	21090	0.000768415	0.0142843	5.20998	3.1144
GO:0019904	protein domain specific binding	30	1012	334	21090	0.000769298	0.0142843	1.87185	3.11391
GO:1990841	promoter-specific chromatin binding	10	1012	63	21090	0.000780919	0.0142843	3.30792	3.10739
GO:0003678	DNA helicase activity	9	1012	53	21090	0.000858674	0.0148706	3.53885	3.06617
GO:0043130	ubiquitin binding	11	1012	75	21090	0.000861624	0.0148706	3.05652	3.06468
GO:0061575	cyclin-dependent protein serine/threonine kinase activator activity	4	1012	10	21090	0.000876992	0.0148706	8.33597	3.057
GO:0042802	identical protein binding	102	1012	1563	21090	0.000880717	0.0148706	1.35999	3.05516
GO:0070087	chromo shadow domain binding	3	1012	5	21090	0.00102419	0.0163498	12.504	2.98962
GO:0044388	small protein activating enzyme binding	3	1012	5	21090	0.00102419	0.0163498	12.504	2.98962
GO:0097100	supercoiled DNA binding	3	1012	5	21090	0.00102419	0.0163498	12.504	2.98962
GO:0008139	nuclear localization sequence binding	6	1012	26	21090	0.00121082	0.018984	4.80921	2.91692
GO:0001046	core promoter sequence-specific DNA binding	5	1012	18	21090	0.00127842	0.0196921	5.78887	2.89333
GO:0003727	single-stranded RNA binding	8	1012	47	21090	0.00162298	0.0245685	3.54722	2.78969
GO:0003714	transcription corepressor activity	19	1012	189	21090	0.00191438	0.0284886	2.09502	2.71797
GO:1990948	ubiquitin ligase inhibitor activity	3	1012	6	21090	0.00197523	0.0289042	10.42	2.70438
GO:0051082	unfolded protein binding	12	1012	96	21090	0.00212576	0.0297647	2.60499	2.67249
GO:0070182	DNA polymerase binding	5	1012	20	21090	0.00213573	0.0297647	5.20998	2.67045
GO:0061608	nuclear import signal receptor activity	5	1012	20	21090	0.00213573	0.0297647	5.20998	2.67045
GO:0016538	cyclin-dependent protein serine/threonine kinase regulator activity	6	1012	29	21090	0.00220954	0.0303121	4.31171	2.6557
GO:0003712	transcription coregulator activity	12	1012	98	21090	0.00253361	0.0342232	2.55183	2.59626
GO:1990825	sequence-specific mRNA binding	4	1012	13	21090	0.00265999	0.0352985	6.41228	2.57512
GO:0017025	TBP-class protein binding	5	1012	21	21090	0.00269362	0.0352985	4.96189	2.56966
GO:0043531	ADP binding	7	1012	41	21090	0.00308582	0.0398433	3.55804	2.51063
GO:0050733	RS domain binding	3	1012	7	21090	0.00333352	0.0408494	8.93139	2.4771
GO:0097322	7SK snRNA binding	3	1012	7	21090	0.00333352	0.0408494	8.93139	2.4771
GO:0070063	RNA polymerase binding	5	1012	22	21090	0.00334984	0.0408494	4.73635	2.47498
GO:0045182	translation regulator activity	5	1012	22	21090	0.00334984	0.0408494	4.73635	2.47498
GO:0017069	snRNA binding	4	1012	14	21090	0.00358372	0.0431028	5.95426	2.44567
GO:0051879	Hsp90 protein binding	7	1012	44	21090	0.00464451	0.0551065	3.31544	2.33306
GO:0070181	small ribosomal subunit rRNA binding	3	1012	8	21090	0.00514412	0.0594281	7.81497	2.28869
GO:0004017	adenylate kinase activity	3	1012	8	21090	0.00514412	0.0594281	7.81497	2.28869
GO:0008017	microtubule binding	21	1012	238	21090	0.00544088	0.0620402	1.83882	2.26433
GO:0046872	metal ion binding	197	1012	3476	21090	0.00564133	0.0635011	1.18109	2.24862
GO:0008073	ornithine decarboxylase inhibitor activity	2	1012	3	21090	0.00668078	0.0700738	13.8933	2.17517
GO:1905172	RISC complex binding	2	1012	3	21090	0.00668078	0.0700738	13.8933	2.17517
GO:0022834	ligand-gated channel activity	2	1012	3	21090	0.00668078	0.0700738	13.8933	2.17517
GO:0008330	protein tyrosine/threonine phosphatase activity	2	1012	3	21090	0.00668078	0.0700738	13.8933	2.17517
GO:0000033	alpha-1,3-mannosyltransferase activity	2	1012	3	21090	0.00668078	0.0700738	13.8933	2.17517
GO:0031072	heat shock protein binding	9	1012	71	21090	0.0067041	0.0700738	2.64168	2.17366
GO:0044183	protein folding chaperone	5	1012	26	21090	0.00713992	0.0728936	4.00768	2.14631
GO:0017134	fibroblast growth factor binding	5	1012	26	21090	0.00713992	0.0728936	4.00768	2.14631
GO:0042169	SH2 domain binding	6	1012	38	21090	0.00890532	0.0898721	3.29051	2.05035
GO:0042800	histone methyltransferase activity (H3-K4 specific)	4	1012	18	21090	0.00940216	0.090004	4.63109	2.02677
GO:0042974	retinoic acid receptor binding	4	1012	18	21090	0.00940216	0.090004	4.63109	2.02677
GO:0019789	SUMO transferase activity	4	1012	18	21090	0.00940216	0.090004	4.63109	2.02677
GO:0070034	telomerase RNA binding	4	1012	18	21090	0.00940216	0.090004	4.63109	2.02677
GO:0008013	beta-catenin binding	10	1012	88	21090	0.00943094	0.090004	2.36817	2.02544
GO:0035925	mRNA 3'-UTR AU-rich region binding	5	1012	28	21090	0.00985725	0.092838	3.72141	2.00624
GO:0051721	protein phosphatase 2A binding	6	1012	39	21090	0.0101074	0.092838	3.20614	1.99536
GO:0008190	eukaryotic initiation factor 4E binding	3	1012	10	21090	0.0102566	0.092838	6.25198	1.989
GO:0008135	translation factor activity, RNA binding	3	1012	10	21090	0.0102566	0.092838	6.25198	1.989
GO:0001094	TFIID-class transcription factor complex binding	3	1012	10	21090	0.0102566	0.092838	6.25198	1.989
GO:0003684	damaged DNA binding	7	1012	51	21090	0.0105108	0.0941683	2.86038	1.97836
GO:0016887	ATPase activity	19	1012	223	21090	0.0112909	0.100136	1.7756	1.94727
GO:0048487	beta-tubulin binding	6	1012	41	21090	0.012849	0.109215	3.04974	1.89113
GO:0033592	RNA strand annealing activity	2	1012	4	21090	0.0129367	0.109215	10.42	1.88818
GO:0005471	ATP:ADP antiporter activity	2	1012	4	21090	0.0129367	0.109215	10.42	1.88818
GO:0001069	regulatory region RNA binding	2	1012	4	21090	0.0129367	0.109215	10.42	1.88818
GO:0003836	beta-galactoside (CMP) alpha-2,3-sialyltransferase activity	2	1012	4	21090	0.0129367	0.109215	10.42	1.88818
GO:0098505	G-rich strand telomeric DNA binding	3	1012	11	21090	0.0136056	0.111642	5.68361	1.86628
GO:0032183	SUMO binding	3	1012	11	21090	0.0136056	0.111642	5.68361	1.86628
GO:0008641	ubiquitin-like modifier activating enzyme activity	3	1012	11	21090	0.0136056	0.111642	5.68361	1.86628
GO:0046933	proton-transporting ATP synthase activity, rotational mechanism	4	1012	20	21090	0.0137971	0.112166	4.16798	1.86021
GO:0008157	protein phosphatase 1 binding	4	1012	21	21090	0.0164097	0.13098	3.96951	1.7849
GO:0070840	dynein complex binding	4	1012	21	21090	0.0164097	0.13098	3.96951	1.7849
GO:0042301	phosphate ion binding	3	1012	12	21090	0.0175029	0.13721	5.20998	1.75689
GO:0032452	histone demethylase activity	3	1012	12	21090	0.0175029	0.13721	5.20998	1.75689
GO:0031491	nucleosome binding	4	1012	22	21090	0.0193119	0.147442	3.78908	1.71417
GO:0048156	tau protein binding	4	1012	22	21090	0.0193119	0.147442	3.78908	1.71417
GO:0031492	nucleosomal DNA binding	4	1012	22	21090	0.0193119	0.147442	3.78908	1.71417
GO:0008270	zinc ion binding	48	1012	737	21090	0.0199674	0.147832	1.35728	1.69968
GO:0004634	phosphopyruvate hydratase activity	2	1012	5	21090	0.0208783	0.147832	8.33597	1.6803
GO:0015189	L-lysine transmembrane transporter activity	2	1012	5	21090	0.0208783	0.147832	8.33597	1.6803
GO:0042171	lysophosphatidic acid acyltransferase activity	2	1012	5	21090	0.0208783	0.147832	8.33597	1.6803
GO:1990715	mRNA CDS binding	2	1012	5	21090	0.0208783	0.147832	8.33597	1.6803
GO:0099122	RNA polymerase II C-terminal domain binding	2	1012	5	21090	0.0208783	0.147832	8.33597	1.6803
GO:0036033	mediator complex binding	2	1012	5	21090	0.0208783	0.147832	8.33597	1.6803
GO:0015181	arginine transmembrane transporter activity	2	1012	5	21090	0.0208783	0.147832	8.33597	1.6803
GO:0031493	nucleosomal histone binding	2	1012	5	21090	0.0208783	0.147832	8.33597	1.6803
GO:0004402	histone acetyltransferase activity	6	1012	46	21090	0.021893	0.153776	2.71825	1.6597
GO:0001085	RNA polymerase II transcription factor binding	7	1012	59	21090	0.0223147	0.15427	2.47253	1.65141
GO:0043022	ribosome binding	7	1012	59	21090	0.0223147	0.15427	2.47253	1.65141
GO:0035064	methylated histone binding	11	1012	116	21090	0.0236543	0.162254	1.9762	1.62609
GO:0001103	RNA polymerase II repressing transcription factor binding	5	1012	35	21090	0.0247397	0.168383	2.97713	1.60661
GO:0036002	pre-mRNA binding	3	1012	14	21090	0.0269663	0.180736	4.4657	1.56918
GO:0005159	insulin-like growth factor receptor binding	3	1012	14	21090	0.0269663	0.180736	4.4657	1.56918
GO:0004864	protein phosphatase inhibitor activity	5	1012	36	21090	0.027631	0.183788	2.89443	1.5586
GO:0008168	methyltransferase activity	15	1012	181	21090	0.0281248	0.185666	1.72707	1.55091
GO:0000979	RNA polymerase II core promoter sequence-specific DNA binding	4	1012	25	21090	0.0298276	0.186221	3.33439	1.52538
GO:0044390	ubiquitin-like protein conjugating enzyme binding	2	1012	6	21090	0.0303299	0.186221	6.94664	1.51813
GO:0035368	selenocysteine insertion sequence binding	2	1012	6	21090	0.0303299	0.186221	6.94664	1.51813
GO:0016628	oxidoreductase activity, acting on the CH-CH group of donors, NAD or NADP as acceptor	2	1012	6	21090	0.0303299	0.186221	6.94664	1.51813
GO:0000064	L-ornithine transmembrane transporter activity	2	1012	6	21090	0.0303299	0.186221	6.94664	1.51813
GO:0035473	lipase binding	2	1012	6	21090	0.0303299	0.186221	6.94664	1.51813
GO:0043515	kinetochore binding	2	1012	6	21090	0.0303299	0.186221	6.94664	1.51813
GO:0032357	oxidized purine DNA binding	2	1012	6	21090	0.0303299	0.186221	6.94664	1.51813
GO:1905538	polysome binding	2	1012	6	21090	0.0303299	0.186221	6.94664	1.51813
GO:0032405	MutLalpha complex binding	2	1012	6	21090	0.0303299	0.186221	6.94664	1.51813
GO:0030331	estrogen receptor binding	6	1012	50	21090	0.0316524	0.192992	2.50079	1.49959
GO:0043138	3'-5' DNA helicase activity	3	1012	15	21090	0.032532	0.196787	4.16798	1.48769
GO:0042826	histone deacetylase binding	11	1012	122	21090	0.0327231	0.196787	1.87901	1.48515
GO:0004129	cytochrome-c oxidase activity	4	1012	26	21090	0.0339526	0.200553	3.20614	1.46913
GO:0033613	activating transcription factor binding	5	1012	38	21090	0.0340347	0.200553	2.74209	1.46808
GO:0008094	DNA-dependent ATPase activity	5	1012	38	21090	0.0340347	0.200553	2.74209	1.46808
GO:0031267	small GTPase binding	23	1012	319	21090	0.0345655	0.202324	1.50256	1.46136
GO:0016779	nucleotidyltransferase activity	8	1012	79	21090	0.0354322	0.206023	2.11037	1.4506
GO:0042803	protein homodimerization activity	42	1012	657	21090	0.036317	0.208546	1.33223	1.43989
GO:0004842	ubiquitin-protein transferase activity	19	1012	253	21090	0.0363411	0.208546	1.56505	1.4396
GO:0000976	transcription regulatory region sequence-specific DNA binding	22	1012	304	21090	0.0367879	0.209739	1.50815	1.4343
GO:0051019	mitogen-activated protein kinase binding	4	1012	27	21090	0.0383926	0.214495	3.0874	1.41575
GO:0001222	transcription corepressor binding	3	1012	16	21090	0.0386466	0.214495	3.90749	1.41289
GO:0008301	DNA binding, bending	3	1012	16	21090	0.0386466	0.214495	3.90749	1.41289
GO:0001227	DNA-binding transcription repressor activity, RNA polymerase II-specific	20	1012	272	21090	0.0390798	0.214495	1.53235	1.40805
GO:0000287	magnesium ion binding	17	1012	223	21090	0.0407455	0.214495	1.58869	1.38992
GO:0042277	peptide binding	9	1012	96	21090	0.0408878	0.214495	1.95374	1.38841
GO:0042609	CD4 receptor binding	2	1012	7	21090	0.0411284	0.214495	5.95426	1.38586
GO:0042500	aspartic endopeptidase activity, intramembrane cleaving	2	1012	7	21090	0.0411284	0.214495	5.95426	1.38586
GO:0070324	thyroid hormone binding	2	1012	7	21090	0.0411284	0.214495	5.95426	1.38586
GO:0030274	LIM domain binding	2	1012	7	21090	0.0411284	0.214495	5.95426	1.38586
GO:0046976	histone methyltransferase activity (H3-K27 specific)	2	1012	7	21090	0.0411284	0.214495	5.95426	1.38586
GO:0004559	alpha-mannosidase activity	2	1012	7	21090	0.0411284	0.214495	5.95426	1.38586
GO:0005113	patched binding	2	1012	7	21090	0.0411284	0.214495	5.95426	1.38586
GO:0008430	selenium binding	2	1012	7	21090	0.0411284	0.214495	5.95426	1.38586
GO:0004857	enzyme inhibitor activity	5	1012	40	21090	0.0412867	0.214495	2.60499	1.38419
GO:0019900	kinase binding	10	1012	112	21090	0.0428677	0.220258	1.86071	1.36787
GO:0061630	ubiquitin protein ligase activity	19	1012	258	21090	0.042903	0.220258	1.53472	1.36751
GO:0043015	gamma-tubulin binding	4	1012	28	21090	0.0431485	0.220258	2.97713	1.36503
GO:0043422	protein kinase B binding	3	1012	17	21090	0.0453001	0.229905	3.67763	1.3439
GO:0003690	double-stranded DNA binding	12	1012	145	21090	0.0465449	0.234864	1.72468	1.33213
GO:0004843	thiol-dependent ubiquitin-specific protease activity	9	1012	99	21090	0.0482001	0.241827	1.89454	1.31695
GO:0008353	RNA polymerase II CTD heptapeptide repeat kinase activity	3	1012	18	21090	0.0524797	0.25349	3.47332	1.28001
GO:0070628	proteasome binding	3	1012	18	21090	0.0524797	0.25349	3.47332	1.28001
GO:0061676	importin-alpha family protein binding	2	1012	8	21090	0.0531232	0.25349	5.20998	1.27472
GO:0030911	TPR domain binding	2	1012	8	21090	0.0531232	0.25349	5.20998	1.27472
GO:0017070	U6 snRNA binding	2	1012	8	21090	0.0531232	0.25349	5.20998	1.27472
GO:0030235	nitric-oxide synthase regulator activity	2	1012	8	21090	0.0531232	0.25349	5.20998	1.27472
GO:0030619	U1 snRNA binding	2	1012	8	21090	0.0531232	0.25349	5.20998	1.27472
GO:1990247	N6-methyladenosine-containing RNA binding	2	1012	8	21090	0.0531232	0.25349	5.20998	1.27472
GO:0001164	RNA polymerase I core promoter sequence-specific DNA binding	2	1012	8	21090	0.0531232	0.25349	5.20998	1.27472
GO:0000993	RNA polymerase II complex binding	4	1012	30	21090	0.0536063	0.253908	2.77866	1.27078
GO:0051020	GTPase binding	5	1012	43	21090	0.0537892	0.253908	2.42325	1.2693
GO:0019903	protein phosphatase binding	9	1012	102	21090	0.0563291	0.264476	1.83882	1.24927
GO:0060090	molecular adaptor activity	7	1012	72	21090	0.0568937	0.265706	2.0261	1.24494
GO:0016251	RNA polymerase II general transcription initiation factor activity	3	1012	19	21090	0.06017	0.278267	3.29051	1.22062
GO:0000978	RNA polymerase II cis-regulatory region sequence-specific DNA binding	37	1012	591	21090	0.0602173	0.278267	1.3047	1.22028
GO:0003824	catalytic activity	32	1012	503	21090	0.0644409	0.294931	1.3258	1.19084
GO:0030957	Tat protein binding	2	1012	9	21090	0.0661748	0.294931	4.63109	1.17931
GO:0070016	armadillo repeat domain binding	2	1012	9	21090	0.0661748	0.294931	4.63109	1.17931
GO:0004445	inositol-polyphosphate 5-phosphatase activity	2	1012	9	21090	0.0661748	0.294931	4.63109	1.17931
GO:0072542	protein phosphatase activator activity	2	1012	9	21090	0.0661748	0.294931	4.63109	1.17931
GO:0004679	AMP-activated protein kinase activity	2	1012	9	21090	0.0661748	0.294931	4.63109	1.17931
GO:0003689	DNA clamp loader activity	2	1012	9	21090	0.0661748	0.294931	4.63109	1.17931
GO:0070064	proline-rich region binding	3	1012	20	21090	0.0683535	0.303103	3.12599	1.16524
GO:0019894	kinesin binding	5	1012	47	21090	0.0735099	0.32433	2.21701	1.13365
GO:0001223	transcription coactivator binding	3	1012	21	21090	0.0770108	0.327328	2.97713	1.11345
GO:0016740	transferase activity	98	1012	1774	21090	0.0774758	0.327328	1.15125	1.11083
GO:0019888	protein phosphatase regulator activity	4	1012	34	21090	0.0782315	0.327328	2.45176	1.10662
GO:0031593	polyubiquitin modification-dependent protein binding	4	1012	34	21090	0.0782315	0.327328	2.45176	1.10662
GO:0043996	histone acetyltransferase activity (H4-K8 specific)	2	1012	10	21090	0.0801543	0.327328	4.16798	1.09607
GO:0097371	MDM2/MDM4 family protein binding	2	1012	10	21090	0.0801543	0.327328	4.16798	1.09607
GO:0050897	cobalt ion binding	2	1012	10	21090	0.0801543	0.327328	4.16798	1.09607
GO:0032041	NAD-dependent histone deacetylase activity (H3-K14 specific)	2	1012	10	21090	0.0801543	0.327328	4.16798	1.09607
GO:0070878	primary miRNA binding	2	1012	10	21090	0.0801543	0.327328	4.16798	1.09607
GO:0043008	ATP-dependent protein binding	2	1012	10	21090	0.0801543	0.327328	4.16798	1.09607
GO:0043995	histone acetyltransferase activity (H4-K5 specific)	2	1012	10	21090	0.0801543	0.327328	4.16798	1.09607
GO:0051864	histone demethylase activity (H3-K36 specific)	2	1012	10	21090	0.0801543	0.327328	4.16798	1.09607
GO:0033204	ribonuclease P RNA binding	2	1012	10	21090	0.0801543	0.327328	4.16798	1.09607
GO:0034452	dynactin binding	2	1012	10	21090	0.0801543	0.327328	4.16798	1.09607
GO:0019205	nucleobase-containing compound kinase activity	2	1012	10	21090	0.0801543	0.327328	4.16798	1.09607
GO:0003841	1-acylglycerol-3-phosphate O-acyltransferase activity	2	1012	10	21090	0.0801543	0.327328	4.16798	1.09607
GO:0097718	disordered domain specific binding	4	1012	35	21090	0.0851336	0.345271	2.38171	1.0699
GO:0034237	protein kinase A regulatory subunit binding	3	1012	22	21090	0.0861211	0.345271	2.84181	1.06489
GO:0051787	misfolded protein binding	3	1012	22	21090	0.0861211	0.345271	2.84181	1.06489
GO:0050998	nitric-oxide synthase binding	3	1012	22	21090	0.0861211	0.345271	2.84181	1.06489
GO:0051117	ATPase binding	8	1012	96	21090	0.0899916	0.359148	1.73666	1.0458
GO:0043621	protein self-association	6	1012	65	21090	0.0910057	0.361552	1.92369	1.04093
GO:0015562	efflux transmembrane transporter activity	2	1012	11	21090	0.0949429	0.366292	3.78908	1.02254
GO:0004526	ribonuclease P activity	2	1012	11	21090	0.0949429	0.366292	3.78908	1.02254
GO:0046972	histone acetyltransferase activity (H4-K16 specific)	2	1012	11	21090	0.0949429	0.366292	3.78908	1.02254
GO:0045294	alpha-catenin binding	2	1012	11	21090	0.0949429	0.366292	3.78908	1.02254
GO:0004722	protein serine/threonine phosphatase activity	5	1012	51	21090	0.0966449	0.366292	2.04313	1.01482
GO:0000987	cis-regulatory region sequence-specific DNA binding	7	1012	82	21090	0.0984269	0.366292	1.77902	1.00689
GO:0005200	structural constituent of cytoskeleton	6	1012	67	21090	0.101701	0.366292	1.86626	0.992673
GO:0008201	heparin binding	11	1012	149	21090	0.103413	0.366292	1.53852	0.985424
GO:0097602	cullin family protein binding	3	1012	24	21090	0.105612	0.366292	2.60499	0.976286
GO:0008143	poly(A) binding	3	1012	24	21090	0.105612	0.366292	2.60499	0.976286
GO:0005516	calmodulin binding	13	1012	184	21090	0.105837	0.366292	1.47239	0.975363
GO:0016787	hydrolase activity	89	1012	1630	21090	0.108723	0.366292	1.13789	0.963677
GO:0005536	glucose binding	2	1012	12	21090	0.110431	0.366292	3.47332	0.956909
GO:0032454	histone demethylase activity (H3-K9 specific)	2	1012	12	21090	0.110431	0.366292	3.47332	0.956909
GO:0033558	protein deacetylase activity	2	1012	12	21090	0.110431	0.366292	3.47332	0.956909
GO:0008757	S-adenosylmethionine-dependent methyltransferase activity	2	1012	12	21090	0.110431	0.366292	3.47332	0.956909
GO:0004518	nuclease activity	10	1012	134	21090	0.110694	0.366292	1.55522	0.955875
GO:0005085	guanyl-nucleotide exchange factor activity	15	1012	221	21090	0.11219	0.366292	1.41447	0.950046
GO:0000977	RNA polymerase II transcription regulatory region sequence-specific DNA binding	24	1012	384	21090	0.113307	0.366292	1.3025	0.945742
GO:0035257	nuclear hormone receptor binding	3	1012	25	21090	0.115946	0.366292	2.50079	0.935743
GO:0001671	ATPase activator activity	3	1012	25	21090	0.115946	0.366292	2.50079	0.935743
GO:0046966	thyroid hormone receptor binding	3	1012	25	21090	0.115946	0.366292	2.50079	0.935743
GO:0016798	hydrolase activity, acting on glycosyl bonds	7	1012	86	21090	0.118709	0.366292	1.69627	0.925515
GO:0003755	peptidyl-prolyl cis-trans isomerase activity	4	1012	40	21090	0.123767	0.366292	2.08399	0.907393
GO:0017017	MAP kinase tyrosine/serine/threonine phosphatase activity	2	1012	13	21090	0.126517	0.366292	3.20614	0.89785
GO:0051011	microtubule minus-end binding	2	1012	13	21090	0.126517	0.366292	3.20614	0.89785
GO:0030371	translation repressor activity	2	1012	13	21090	0.126517	0.366292	3.20614	0.89785
GO:0030955	potassium ion binding	2	1012	13	21090	0.126517	0.366292	3.20614	0.89785
GO:0005542	folic acid binding	2	1012	13	21090	0.126517	0.366292	3.20614	0.89785
GO:0043023	ribosomal large subunit binding	2	1012	13	21090	0.126517	0.366292	3.20614	0.89785
GO:0042162	telomeric DNA binding	3	1012	26	21090	0.126641	0.366292	2.40461	0.897425
GO:0005547	phosphatidylinositol-3,4,5-trisphosphate binding	4	1012	41	21090	0.132257	0.366292	2.03316	0.87858
GO:0030337	DNA polymerase processivity factor activity	1	1012	3	21090	0.137164	0.366292	6.94664	0.862761
GO:0052735	tRNA (cytosine-3-)-methyltransferase activity	1	1012	3	21090	0.137164	0.366292	6.94664	0.862761
GO:0004965	G protein-coupled GABA receptor activity	1	1012	3	21090	0.137164	0.366292	6.94664	0.862761
GO:0042281	dolichyl pyrophosphate Man9GlcNAc2 alpha-1,3-glucosyltransferase activity	1	1012	3	21090	0.137164	0.366292	6.94664	0.862761
GO:0004829	threonine-tRNA ligase activity	1	1012	3	21090	0.137164	0.366292	6.94664	0.862761
GO:0004647	phosphoserine phosphatase activity	1	1012	3	21090	0.137164	0.366292	6.94664	0.862761
GO:0034458	3'-5' RNA helicase activity	1	1012	3	21090	0.137164	0.366292	6.94664	0.862761
GO:0061463	O-acetyl-ADP-ribose deacetylase activity	1	1012	3	21090	0.137164	0.366292	6.94664	0.862761
GO:0005046	KDEL sequence binding	1	1012	3	21090	0.137164	0.366292	6.94664	0.862761
GO:0008732	L-allo-threonine aldolase activity	1	1012	3	21090	0.137164	0.366292	6.94664	0.862761
GO:0032217	riboflavin transmembrane transporter activity	1	1012	3	21090	0.137164	0.366292	6.94664	0.862761
GO:0051033	RNA transmembrane transporter activity	1	1012	3	21090	0.137164	0.366292	6.94664	0.862761
GO:0004687	myosin light chain kinase activity	1	1012	3	21090	0.137164	0.366292	6.94664	0.862761
GO:0071074	eukaryotic initiation factor eIF2 binding	1	1012	3	21090	0.137164	0.366292	6.94664	0.862761
GO:0106006	cytoskeletal protein-membrane anchor activity	1	1012	3	21090	0.137164	0.366292	6.94664	0.862761
GO:0000171	ribonuclease MRP activity	1	1012	3	21090	0.137164	0.366292	6.94664	0.862761
GO:0008386	cholesterol monooxygenase (side-chain-cleaving) activity	1	1012	3	21090	0.137164	0.366292	6.94664	0.862761
GO:0004487	methylenetetrahydrofolate dehydrogenase (NAD+) activity	1	1012	3	21090	0.137164	0.366292	6.94664	0.862761
GO:0008418	protein-N-terminal asparagine amidohydrolase activity	1	1012	3	21090	0.137164	0.366292	6.94664	0.862761
GO:0015182	L-asparagine transmembrane transporter activity	1	1012	3	21090	0.137164	0.366292	6.94664	0.862761
GO:1990190	peptide-glutamate-N-acetyltransferase activity	1	1012	3	21090	0.137164	0.366292	6.94664	0.862761
GO:0098879	structural constituent of postsynaptic specialization	1	1012	3	21090	0.137164	0.366292	6.94664	0.862761
GO:0004140	dephospho-CoA kinase activity	1	1012	3	21090	0.137164	0.366292	6.94664	0.862761
GO:0045569	TRAIL binding	1	1012	3	21090	0.137164	0.366292	6.94664	0.862761
GO:0000254	C-4 methylsterol oxidase activity	1	1012	3	21090	0.137164	0.366292	6.94664	0.862761
GO:0002196	Ser-tRNA(Ala) hydrolase activity	1	1012	3	21090	0.137164	0.366292	6.94664	0.862761
GO:0004534	5'-3' exoribonuclease activity	1	1012	3	21090	0.137164	0.366292	6.94664	0.862761
GO:1990518	single-stranded 3'-5' DNA helicase activity	1	1012	3	21090	0.137164	0.366292	6.94664	0.862761
GO:0070140	SUMO-specific isopeptidase activity	1	1012	3	21090	0.137164	0.366292	6.94664	0.862761
GO:0010856	adenylate cyclase activator activity	1	1012	3	21090	0.137164	0.366292	6.94664	0.862761
GO:0015275	stretch-activated, cation-selective, calcium channel activity	1	1012	3	21090	0.137164	0.366292	6.94664	0.862761
GO:0031728	CCR3 chemokine receptor binding	1	1012	3	21090	0.137164	0.366292	6.94664	0.862761
GO:0097363	protein O-GlcNAc transferase activity	1	1012	3	21090	0.137164	0.366292	6.94664	0.862761
GO:0005119	smoothened binding	1	1012	3	21090	0.137164	0.366292	6.94664	0.862761
GO:0033149	FFAT motif binding	1	1012	3	21090	0.137164	0.366292	6.94664	0.862761
GO:0042887	amide transmembrane transporter activity	1	1012	3	21090	0.137164	0.366292	6.94664	0.862761
GO:0008545	JUN kinase kinase activity	1	1012	3	21090	0.137164	0.366292	6.94664	0.862761
GO:0034593	phosphatidylinositol bisphosphate phosphatase activity	1	1012	3	21090	0.137164	0.366292	6.94664	0.862761
GO:0050816	phosphothreonine residue binding	1	1012	3	21090	0.137164	0.366292	6.94664	0.862761
GO:0030228	lipoprotein particle receptor activity	1	1012	3	21090	0.137164	0.366292	6.94664	0.862761
GO:0051538	3 iron, 4 sulfur cluster binding	1	1012	3	21090	0.137164	0.366292	6.94664	0.862761
GO:0004663	Rab geranylgeranyltransferase activity	1	1012	3	21090	0.137164	0.366292	6.94664	0.862761
GO:0051870	methotrexate binding	1	1012	3	21090	0.137164	0.366292	6.94664	0.862761
GO:0019797	procollagen-proline 3-dioxygenase activity	1	1012	3	21090	0.137164	0.366292	6.94664	0.862761
GO:0045309	protein phosphorylated amino acid binding	1	1012	3	21090	0.137164	0.366292	6.94664	0.862761
GO:0032137	guanine/thymine mispair binding	1	1012	3	21090	0.137164	0.366292	6.94664	0.862761
GO:0015190	L-leucine transmembrane transporter activity	1	1012	3	21090	0.137164	0.366292	6.94664	0.862761
GO:0004505	phenylalanine 4-monooxygenase activity	1	1012	3	21090	0.137164	0.366292	6.94664	0.862761
GO:0004477	methenyltetrahydrofolate cyclohydrolase activity	1	1012	3	21090	0.137164	0.366292	6.94664	0.862761
GO:0009008	DNA-methyltransferase activity	1	1012	3	21090	0.137164	0.366292	6.94664	0.862761
GO:0003994	aconitate hydratase activity	1	1012	3	21090	0.137164	0.366292	6.94664	0.862761
GO:0005146	leukemia inhibitory factor receptor binding	1	1012	3	21090	0.137164	0.366292	6.94664	0.862761
GO:0061663	NEDD8 ligase activity	1	1012	3	21090	0.137164	0.366292	6.94664	0.862761
GO:0016149	translation release factor activity, codon specific	1	1012	3	21090	0.137164	0.366292	6.94664	0.862761
GO:0043178	alcohol binding	1	1012	3	21090	0.137164	0.366292	6.94664	0.862761
GO:0030060	L-malate dehydrogenase activity	1	1012	3	21090	0.137164	0.366292	6.94664	0.862761
GO:0036004	GAF domain binding	1	1012	3	21090	0.137164	0.366292	6.94664	0.862761
GO:0001097	TFIIH-class transcription factor complex binding	1	1012	3	21090	0.137164	0.366292	6.94664	0.862761
GO:0051718	DNA (cytosine-5-)-methyltransferase activity, acting on CpG substrates	1	1012	3	21090	0.137164	0.366292	6.94664	0.862761
GO:0004839	ubiquitin activating enzyme activity	1	1012	3	21090	0.137164	0.366292	6.94664	0.862761
GO:0034597	phosphatidylinositol-4,5-bisphosphate 4-phosphatase activity	1	1012	3	21090	0.137164	0.366292	6.94664	0.862761
GO:0032142	single guanine insertion binding	1	1012	3	21090	0.137164	0.366292	6.94664	0.862761
GO:0098641	cadherin binding involved in cell-cell adhesion	1	1012	3	21090	0.137164	0.366292	6.94664	0.862761
GO:0050220	prostaglandin-E synthase activity	1	1012	3	21090	0.137164	0.366292	6.94664	0.862761
GO:0004748	ribonucleoside-diphosphate reductase activity, thioredoxin disulfide as acceptor	1	1012	3	21090	0.137164	0.366292	6.94664	0.862761
GO:0055106	ubiquitin-protein transferase regulator activity	1	1012	3	21090	0.137164	0.366292	6.94664	0.862761
GO:0008158	hedgehog receptor activity	1	1012	3	21090	0.137164	0.366292	6.94664	0.862761
GO:0005094	Rho GDP-dissociation inhibitor activity	1	1012	3	21090	0.137164	0.366292	6.94664	0.862761
GO:0008107	galactoside 2-alpha-L-fucosyltransferase activity	1	1012	3	21090	0.137164	0.366292	6.94664	0.862761
GO:0055100	adiponectin binding	1	1012	3	21090	0.137164	0.366292	6.94664	0.862761
GO:0017098	sulfonylurea receptor binding	1	1012	3	21090	0.137164	0.366292	6.94664	0.862761
GO:0071535	RING-like zinc finger domain binding	1	1012	3	21090	0.137164	0.366292	6.94664	0.862761
GO:0016262	protein N-acetylglucosaminyltransferase activity	1	1012	3	21090	0.137164	0.366292	6.94664	0.862761
GO:0004066	asparagine synthase (glutamine-hydrolyzing) activity	1	1012	3	21090	0.137164	0.366292	6.94664	0.862761
GO:0032139	dinucleotide insertion or deletion binding	1	1012	3	21090	0.137164	0.366292	6.94664	0.862761
GO:0018024	histone-lysine N-methyltransferase activity	3	1012	27	21090	0.137672	0.366292	2.31555	0.861153
GO:0004860	protein kinase inhibitor activity	3	1012	27	21090	0.137672	0.366292	2.31555	0.861153
GO:0070491	repressing transcription factor binding	4	1012	42	21090	0.140979	0.373956	1.98475	0.850846
GO:0008191	metalloendopeptidase inhibitor activity	2	1012	14	21090	0.143109	0.373958	2.97713	0.844332
GO:0031748	D1 dopamine receptor binding	2	1012	14	21090	0.143109	0.373958	2.97713	0.844332
GO:0051010	microtubule plus-end binding	2	1012	14	21090	0.143109	0.373958	2.97713	0.844332
GO:0042910	xenobiotic transmembrane transporter activity	2	1012	14	21090	0.143109	0.373958	2.97713	0.844332
GO:1990837	sequence-specific double-stranded DNA binding	2	1012	14	21090	0.143109	0.373958	2.97713	0.844332
GO:0080025	phosphatidylinositol-3,5-bisphosphate binding	3	1012	28	21090	0.149015	0.387087	2.23285	0.826769
GO:0016811	hydrolase activity, acting on carbon-nitrogen (but not peptide) bonds, in linear amides	3	1012	28	21090	0.149015	0.387087	2.23285	0.826769
GO:0008432	JUN kinase binding	2	1012	15	21090	0.160121	0.390989	2.77866	0.795552
GO:0005092	GDP-dissociation inhibitor activity	2	1012	15	21090	0.160121	0.390989	2.77866	0.795552
GO:0017116	single-stranded DNA helicase activity	2	1012	15	21090	0.160121	0.390989	2.77866	0.795552
GO:0004708	MAP kinase kinase activity	2	1012	15	21090	0.160121	0.390989	2.77866	0.795552
GO:0008137	NADH dehydrogenase (ubiquinone) activity	3	1012	29	21090	0.160645	0.390989	2.15585	0.794132
GO:0004869	cysteine-type endopeptidase inhibitor activity	4	1012	45	21090	0.168426	0.390989	1.85244	0.77359
GO:0016616	oxidoreductase activity, acting on the CH-OH group of donors, NAD or NADP as acceptor	4	1012	45	21090	0.168426	0.390989	1.85244	0.77359
GO:0015078	proton transmembrane transporter activity	3	1012	30	21090	0.172539	0.390989	2.08399	0.763114
GO:0042975	peroxisome proliferator activated receptor binding	2	1012	16	21090	0.177475	0.390989	2.60499	0.750864
GO:0019213	deacetylase activity	2	1012	16	21090	0.177475	0.390989	2.60499	0.750864
GO:0004707	MAP kinase activity	2	1012	16	21090	0.177475	0.390989	2.60499	0.750864
GO:0004724	magnesium-dependent protein serine/threonine phosphatase activity	2	1012	16	21090	0.177475	0.390989	2.60499	0.750864
GO:0015485	cholesterol binding	4	1012	46	21090	0.177966	0.390989	1.81217	0.749662
GO:0046923	ER retention sequence binding	1	1012	4	21090	0.178572	0.390989	5.20998	0.748185
GO:0050815	phosphoserine residue binding	1	1012	4	21090	0.178572	0.390989	5.20998	0.748185
GO:0030943	mitochondrion targeting sequence binding	1	1012	4	21090	0.178572	0.390989	5.20998	0.748185
GO:0004127	cytidylate kinase activity	1	1012	4	21090	0.178572	0.390989	5.20998	0.748185
GO:0071987	WD40-repeat domain binding	1	1012	4	21090	0.178572	0.390989	5.20998	0.748185
GO:0035173	histone kinase activity	1	1012	4	21090	0.178572	0.390989	5.20998	0.748185
GO:1990189	peptide-serine-N-acetyltransferase activity	1	1012	4	21090	0.178572	0.390989	5.20998	0.748185
GO:0102499	SHG alpha-glucan phosphorylase activity	1	1012	4	21090	0.178572	0.390989	5.20998	0.748185
GO:0043398	HLH domain binding	1	1012	4	21090	0.178572	0.390989	5.20998	0.748185
GO:0001161	intronic transcription regulatory region sequence-specific DNA binding	1	1012	4	21090	0.178572	0.390989	5.20998	0.748185
GO:0031852	mu-type opioid receptor binding	1	1012	4	21090	0.178572	0.390989	5.20998	0.748185
GO:0102250	linear malto-oligosaccharide phosphorylase activity	1	1012	4	21090	0.178572	0.390989	5.20998	0.748185
GO:0030984	kininogen binding	1	1012	4	21090	0.178572	0.390989	5.20998	0.748185
GO:0070905	serine binding	1	1012	4	21090	0.178572	0.390989	5.20998	0.748185
GO:0002134	UTP binding	1	1012	4	21090	0.178572	0.390989	5.20998	0.748185
GO:0031821	G protein-coupled serotonin receptor binding	1	1012	4	21090	0.178572	0.390989	5.20998	0.748185
GO:0140030	modification-dependent protein binding	1	1012	4	21090	0.178572	0.390989	5.20998	0.748185
GO:0051430	corticotropin-releasing hormone receptor 1 binding	1	1012	4	21090	0.178572	0.390989	5.20998	0.748185
GO:0004331	fructose-2,6-bisphosphate 2-phosphatase activity	1	1012	4	21090	0.178572	0.390989	5.20998	0.748185
GO:0033142	progesterone receptor binding	1	1012	4	21090	0.178572	0.390989	5.20998	0.748185
GO:0035174	histone serine kinase activity	1	1012	4	21090	0.178572	0.390989	5.20998	0.748185
GO:0070326	very-low-density lipoprotein particle receptor binding	1	1012	4	21090	0.178572	0.390989	5.20998	0.748185
GO:0004488	methylenetetrahydrofolate dehydrogenase (NADP+) activity	1	1012	4	21090	0.178572	0.390989	5.20998	0.748185
GO:0008559	ABC-type xenobiotic transporter activity	1	1012	4	21090	0.178572	0.390989	5.20998	0.748185
GO:0035241	protein-arginine omega-N monomethyltransferase activity	1	1012	4	21090	0.178572	0.390989	5.20998	0.748185
GO:0003918	DNA topoisomerase type II (double strand cut, ATP-hydrolyzing) activity	1	1012	4	21090	0.178572	0.390989	5.20998	0.748185
GO:0003886	DNA (cytosine-5-)-methyltransferase activity	1	1012	4	21090	0.178572	0.390989	5.20998	0.748185
GO:0055056	D-glucose transmembrane transporter activity	1	1012	4	21090	0.178572	0.390989	5.20998	0.748185
GO:0016776	phosphotransferase activity, phosphate group as acceptor	1	1012	4	21090	0.178572	0.390989	5.20998	0.748185
GO:0044020	histone methyltransferase activity (H4-R3 specific)	1	1012	4	21090	0.178572	0.390989	5.20998	0.748185
GO:0001882	nucleoside binding	1	1012	4	21090	0.178572	0.390989	5.20998	0.748185
GO:0004118	cGMP-stimulated cyclic-nucleotide phosphodiesterase activity	1	1012	4	21090	0.178572	0.390989	5.20998	0.748185
GO:0032564	dATP binding	1	1012	4	21090	0.178572	0.390989	5.20998	0.748185
GO:0019767	IgE receptor activity	1	1012	4	21090	0.178572	0.390989	5.20998	0.748185
GO:0097108	hedgehog family protein binding	1	1012	4	21090	0.178572	0.390989	5.20998	0.748185
GO:0004691	cAMP-dependent protein kinase activity	1	1012	4	21090	0.178572	0.390989	5.20998	0.748185
GO:0031697	beta-1 adrenergic receptor binding	1	1012	4	21090	0.178572	0.390989	5.20998	0.748185
GO:0005095	GTPase inhibitor activity	1	1012	4	21090	0.178572	0.390989	5.20998	0.748185
GO:0008184	glycogen phosphorylase activity	1	1012	4	21090	0.178572	0.390989	5.20998	0.748185
GO:0031800	type 3 metabotropic glutamate receptor binding	1	1012	4	21090	0.178572	0.390989	5.20998	0.748185
GO:0017002	activin-activated receptor activity	1	1012	4	21090	0.178572	0.390989	5.20998	0.748185
GO:0035243	protein-arginine omega-N symmetric methyltransferase activity	1	1012	4	21090	0.178572	0.390989	5.20998	0.748185
GO:0004813	alanine-tRNA ligase activity	1	1012	4	21090	0.178572	0.390989	5.20998	0.748185
GO:0005290	L-histidine transmembrane transporter activity	1	1012	4	21090	0.178572	0.390989	5.20998	0.748185
GO:0102148	N-acetyl-beta-D-galactosaminidase activity	1	1012	4	21090	0.178572	0.390989	5.20998	0.748185
GO:0004046	aminoacylase activity	1	1012	4	21090	0.178572	0.390989	5.20998	0.748185
GO:0016615	malate dehydrogenase activity	1	1012	4	21090	0.178572	0.390989	5.20998	0.748185
GO:0004530	deoxyribonuclease I activity	1	1012	4	21090	0.178572	0.390989	5.20998	0.748185
GO:0004111	creatine kinase activity	1	1012	4	21090	0.178572	0.390989	5.20998	0.748185
GO:0034647	histone demethylase activity (H3-trimethyl-K4 specific)	1	1012	4	21090	0.178572	0.390989	5.20998	0.748185
GO:0030374	nuclear receptor coactivator activity	5	1012	63	21090	0.18421	0.401339	1.65396	0.734687
GO:0051959	dynein light intermediate chain binding	3	1012	31	21090	0.184671	0.401339	2.01677	0.733602
GO:0030332	cyclin binding	3	1012	31	21090	0.184671	0.401339	2.01677	0.733602
GO:0030971	receptor tyrosine kinase binding	5	1012	64	21090	0.192541	0.417411	1.62812	0.715476
GO:0070679	inositol 1,4,5 trisphosphate binding	2	1012	17	21090	0.195098	0.421025	2.45176	0.709748
GO:0016597	amino acid binding	3	1012	32	21090	0.197018	0.421025	1.95374	0.705493
GO:0045505	dynein intermediate chain binding	3	1012	32	21090	0.197018	0.421025	1.95374	0.705493
GO:0004521	endoribonuclease activity	3	1012	32	21090	0.197018	0.421025	1.95374	0.705493
GO:0043539	protein serine/threonine kinase activator activity	3	1012	32	21090	0.197018	0.421025	1.95374	0.705493
GO:0005504	fatty acid binding	3	1012	33	21090	0.209558	0.421025	1.89454	0.678696
GO:0010314	phosphatidylinositol-5-phosphate binding	2	1012	18	21090	0.212925	0.421025	2.31555	0.671773
GO:0070402	NADPH binding	2	1012	18	21090	0.212925	0.421025	2.31555	0.671773
GO:0070577	lysine-acetylated histone binding	2	1012	18	21090	0.212925	0.421025	2.31555	0.671773
GO:1990380	Lys48-specific deubiquitinase activity	2	1012	18	21090	0.212925	0.421025	2.31555	0.671773
GO:0008199	ferric iron binding	2	1012	18	21090	0.212925	0.421025	2.31555	0.671773
GO:0004630	phospholipase D activity	1	1012	5	21090	0.217996	0.421025	4.16798	0.661551
GO:0016428	tRNA (cytosine-5-)-methyltransferase activity	1	1012	5	21090	0.217996	0.421025	4.16798	0.661551
GO:0098973	structural constituent of postsynaptic actin cytoskeleton	1	1012	5	21090	0.217996	0.421025	4.16798	0.661551
GO:0090722	receptor-receptor interaction	1	1012	5	21090	0.217996	0.421025	4.16798	0.661551
GO:0019158	mannokinase activity	1	1012	5	21090	0.217996	0.421025	4.16798	0.661551
GO:0016361	activin receptor activity, type I	1	1012	5	21090	0.217996	0.421025	4.16798	0.661551
GO:0022849	glutamate-gated calcium ion channel activity	1	1012	5	21090	0.217996	0.421025	4.16798	0.661551
GO:0019966	interleukin-1 binding	1	1012	5	21090	0.217996	0.421025	4.16798	0.661551
GO:0019788	NEDD8 transferase activity	1	1012	5	21090	0.217996	0.421025	4.16798	0.661551
GO:0044547	DNA topoisomerase binding	1	1012	5	21090	0.217996	0.421025	4.16798	0.661551
GO:0005131	growth hormone receptor binding	1	1012	5	21090	0.217996	0.421025	4.16798	0.661551
GO:0016286	small conductance calcium-activated potassium channel activity	1	1012	5	21090	0.217996	0.421025	4.16798	0.661551
GO:0001730	2'-5'-oligoadenylate synthetase activity	1	1012	5	21090	0.217996	0.421025	4.16798	0.661551
GO:0004065	arylsulfatase activity	1	1012	5	21090	0.217996	0.421025	4.16798	0.661551
GO:0042731	PH domain binding	1	1012	5	21090	0.217996	0.421025	4.16798	0.661551
GO:0004523	RNA-DNA hybrid ribonuclease activity	1	1012	5	21090	0.217996	0.421025	4.16798	0.661551
GO:0015450	P-P-bond-hydrolysis-driven protein transmembrane transporter activity	1	1012	5	21090	0.217996	0.421025	4.16798	0.661551
GO:0033300	dehydroascorbic acid transmembrane transporter activity	1	1012	5	21090	0.217996	0.421025	4.16798	0.661551
GO:0008273	calcium, potassium:sodium antiporter activity	1	1012	5	21090	0.217996	0.421025	4.16798	0.661551
GO:0008865	fructokinase activity	1	1012	5	21090	0.217996	0.421025	4.16798	0.661551
GO:0001883	purine nucleoside binding	1	1012	5	21090	0.217996	0.421025	4.16798	0.661551
GO:0004396	hexokinase activity	1	1012	5	21090	0.217996	0.421025	4.16798	0.661551
GO:0015616	DNA translocase activity	1	1012	5	21090	0.217996	0.421025	4.16798	0.661551
GO:0055131	C3HC4-type RING finger domain binding	1	1012	5	21090	0.217996	0.421025	4.16798	0.661551
GO:0032184	SUMO polymer binding	1	1012	5	21090	0.217996	0.421025	4.16798	0.661551
GO:0003986	acetyl-CoA hydrolase activity	1	1012	5	21090	0.217996	0.421025	4.16798	0.661551
GO:0043532	angiostatin binding	1	1012	5	21090	0.217996	0.421025	4.16798	0.661551
GO:0005007	fibroblast growth factor-activated receptor activity	1	1012	5	21090	0.217996	0.421025	4.16798	0.661551
GO:0008310	single-stranded DNA 3'-5' exodeoxyribonuclease activity	1	1012	5	21090	0.217996	0.421025	4.16798	0.661551
GO:0019210	kinase inhibitor activity	1	1012	5	21090	0.217996	0.421025	4.16798	0.661551
GO:0023026	MHC class II protein complex binding	1	1012	5	21090	0.217996	0.421025	4.16798	0.661551
GO:0004340	glucokinase activity	1	1012	5	21090	0.217996	0.421025	4.16798	0.661551
GO:0031849	olfactory receptor binding	1	1012	5	21090	0.217996	0.421025	4.16798	0.661551
GO:0043208	glycosphingolipid binding	1	1012	5	21090	0.217996	0.421025	4.16798	0.661551
GO:0048273	mitogen-activated protein kinase p38 binding	1	1012	5	21090	0.217996	0.421025	4.16798	0.661551
GO:0004645	1,4-alpha-oligoglucan phosphorylase activity	1	1012	5	21090	0.217996	0.421025	4.16798	0.661551
GO:0004525	ribonuclease III activity	1	1012	5	21090	0.217996	0.421025	4.16798	0.661551
GO:0004563	beta-N-acetylhexosaminidase activity	1	1012	5	21090	0.217996	0.421025	4.16798	0.661551
GO:0051087	chaperone binding	7	1012	102	21090	0.218185	0.421025	1.43019	0.661175
GO:0016853	isomerase activity	9	1012	139	21090	0.224325	0.431924	1.34935	0.649122
GO:0051219	phosphoprotein binding	4	1012	51	21090	0.228089	0.438211	1.6345	0.641895
GO:0046965	retinoid X receptor binding	2	1012	19	21090	0.230896	0.438236	2.19368	0.636583
GO:0070006	metalloaminopeptidase activity	2	1012	19	21090	0.230896	0.438236	2.19368	0.636583
GO:0043169	cation binding	2	1012	19	21090	0.230896	0.438236	2.19368	0.636583
GO:0000400	four-way junction DNA binding	2	1012	19	21090	0.230896	0.438236	2.19368	0.636583
GO:0008569	ATP-dependent microtubule motor activity, minus-end-directed	2	1012	19	21090	0.230896	0.438236	2.19368	0.636583
GO:0008289	lipid binding	17	1012	290	21090	0.231097	0.438236	1.22165	0.636205
GO:0008022	protein C-terminus binding	14	1012	234	21090	0.235039	0.443262	1.24683	0.62886
GO:0003924	GTPase activity	18	1012	311	21090	0.238986	0.443262	1.20617	0.621627
GO:0008234	cysteine-type peptidase activity	9	1012	142	21090	0.242683	0.443262	1.32084	0.61496
GO:0051015	actin filament binding	12	1012	198	21090	0.243328	0.443262	1.26303	0.613807
GO:0004519	endonuclease activity	6	1012	88	21090	0.247069	0.443262	1.4209	0.607182
GO:0004022	alcohol dehydrogenase (NAD+) activity	1	1012	6	21090	0.255529	0.443262	3.47332	0.592559
GO:0008121	ubiquinol-cytochrome-c reductase activity	1	1012	6	21090	0.255529	0.443262	3.47332	0.592559
GO:0019828	aspartic-type endopeptidase inhibitor activity	1	1012	6	21090	0.255529	0.443262	3.47332	0.592559
GO:0005528	FK506 binding	1	1012	6	21090	0.255529	0.443262	3.47332	0.592559
GO:0019840	isoprenoid binding	1	1012	6	21090	0.255529	0.443262	3.47332	0.592559
GO:0008469	histone-arginine N-methyltransferase activity	1	1012	6	21090	0.255529	0.443262	3.47332	0.592559
GO:0051434	BH3 domain binding	1	1012	6	21090	0.255529	0.443262	3.47332	0.592559
GO:0003720	telomerase activity	1	1012	6	21090	0.255529	0.443262	3.47332	0.592559
GO:0016807	cysteine-type carboxypeptidase activity	1	1012	6	21090	0.255529	0.443262	3.47332	0.592559
GO:0032027	myosin light chain binding	1	1012	6	21090	0.255529	0.443262	3.47332	0.592559
GO:0098882	structural constituent of presynaptic active zone	1	1012	6	21090	0.255529	0.443262	3.47332	0.592559
GO:0055102	lipase inhibitor activity	1	1012	6	21090	0.255529	0.443262	3.47332	0.592559
GO:0043047	single-stranded telomeric DNA binding	1	1012	6	21090	0.255529	0.443262	3.47332	0.592559
GO:0000405	bubble DNA binding	1	1012	6	21090	0.255529	0.443262	3.47332	0.592559
GO:0010385	double-stranded methylated DNA binding	1	1012	6	21090	0.255529	0.443262	3.47332	0.592559
GO:1990239	steroid hormone binding	1	1012	6	21090	0.255529	0.443262	3.47332	0.592559
GO:0032453	histone demethylase activity (H3-K4 specific)	1	1012	6	21090	0.255529	0.443262	3.47332	0.592559
GO:0034186	apolipoprotein A-I binding	1	1012	6	21090	0.255529	0.443262	3.47332	0.592559
GO:0019784	NEDD8-specific protease activity	1	1012	6	21090	0.255529	0.443262	3.47332	0.592559
GO:0030620	U2 snRNA binding	1	1012	6	21090	0.255529	0.443262	3.47332	0.592559
GO:0016780	phosphotransferase activity, for other substituted phosphate groups	1	1012	6	21090	0.255529	0.443262	3.47332	0.592559
GO:0001609	G protein-coupled adenosine receptor activity	1	1012	6	21090	0.255529	0.443262	3.47332	0.592559
GO:0050294	steroid sulfotransferase activity	1	1012	6	21090	0.255529	0.443262	3.47332	0.592559
GO:0004024	alcohol dehydrogenase activity, zinc-dependent	1	1012	6	21090	0.255529	0.443262	3.47332	0.592559
GO:1990430	extracellular matrix protein binding	1	1012	6	21090	0.255529	0.443262	3.47332	0.592559
GO:0016936	galactoside binding	1	1012	6	21090	0.255529	0.443262	3.47332	0.592559
GO:0097001	ceramide binding	1	1012	6	21090	0.255529	0.443262	3.47332	0.592559
GO:0003916	DNA topoisomerase activity	1	1012	6	21090	0.255529	0.443262	3.47332	0.592559
GO:0043559	insulin binding	1	1012	6	21090	0.255529	0.443262	3.47332	0.592559
GO:0047184	1-acylglycerophosphocholine O-acyltransferase activity	1	1012	6	21090	0.255529	0.443262	3.47332	0.592559
GO:0019864	IgG binding	1	1012	6	21090	0.255529	0.443262	3.47332	0.592559
GO:0034511	U3 snoRNA binding	1	1012	6	21090	0.255529	0.443262	3.47332	0.592559
GO:0019865	immunoglobulin binding	1	1012	6	21090	0.255529	0.443262	3.47332	0.592559
GO:0015186	L-glutamine transmembrane transporter activity	1	1012	6	21090	0.255529	0.443262	3.47332	0.592559
GO:0009931	calcium-dependent protein serine/threonine kinase activity	1	1012	6	21090	0.255529	0.443262	3.47332	0.592559
GO:0047429	nucleoside-triphosphate diphosphatase activity	1	1012	6	21090	0.255529	0.443262	3.47332	0.592559
GO:0019863	IgE binding	1	1012	6	21090	0.255529	0.443262	3.47332	0.592559
GO:0005225	volume-sensitive anion channel activity	1	1012	6	21090	0.255529	0.443262	3.47332	0.592559
GO:0001228	DNA-binding transcription activator activity, RNA polymerase II-specific	25	1012	451	21090	0.255961	0.443262	1.15521	0.591826
GO:0030170	pyridoxal phosphate binding	4	1012	54	21090	0.259689	0.448833	1.5437	0.585546
GO:0044389	ubiquitin-like protein ligase binding	2	1012	21	21090	0.267056	0.457067	1.98475	0.573397
GO:0008373	sialyltransferase activity	2	1012	21	21090	0.267056	0.457067	1.98475	0.573397
GO:0004298	threonine-type endopeptidase activity	2	1012	21	21090	0.267056	0.457067	1.98475	0.573397
GO:0004602	glutathione peroxidase activity	2	1012	21	21090	0.267056	0.457067	1.98475	0.573397
GO:0035259	glucocorticoid receptor binding	2	1012	21	21090	0.267056	0.457067	1.98475	0.573397
GO:0001965	G-protein alpha-subunit binding	3	1012	38	21090	0.274364	0.468661	1.64526	0.561673
GO:0048037	obsolete cofactor binding	2	1012	22	21090	0.28515	0.481598	1.89454	0.544927
GO:0008066	glutamate receptor activity	2	1012	22	21090	0.28515	0.481598	1.89454	0.544927
GO:0008483	transaminase activity	2	1012	22	21090	0.28515	0.481598	1.89454	0.544927
GO:0004365	glyceraldehyde-3-phosphate dehydrogenase (NAD+) (phosphorylating) activity	1	1012	7	21090	0.291263	0.481598	2.97713	0.535715
GO:0019212	phosphatase inhibitor activity	1	1012	7	21090	0.291263	0.481598	2.97713	0.535715
GO:0002151	G-quadruplex RNA binding	1	1012	7	21090	0.291263	0.481598	2.97713	0.535715
GO:0032795	heterotrimeric G-protein binding	1	1012	7	21090	0.291263	0.481598	2.97713	0.535715
GO:0004027	alcohol sulfotransferase activity	1	1012	7	21090	0.291263	0.481598	2.97713	0.535715
GO:0003747	translation release factor activity	1	1012	7	21090	0.291263	0.481598	2.97713	0.535715
GO:0004571	mannosyl-oligosaccharide 1,2-alpha-mannosidase activity	1	1012	7	21090	0.291263	0.481598	2.97713	0.535715
GO:0016765	transferase activity, transferring alkyl or aryl (other than methyl) groups	1	1012	7	21090	0.291263	0.481598	2.97713	0.535715
GO:0016308	1-phosphatidylinositol-4-phosphate 5-kinase activity	1	1012	7	21090	0.291263	0.481598	2.97713	0.535715
GO:0034711	inhibin binding	1	1012	7	21090	0.291263	0.481598	2.97713	0.535715
GO:0008420	RNA polymerase II CTD heptapeptide repeat phosphatase activity	1	1012	7	21090	0.291263	0.481598	2.97713	0.535715
GO:0004536	deoxyribonuclease activity	1	1012	7	21090	0.291263	0.481598	2.97713	0.535715
GO:0019870	potassium channel inhibitor activity	1	1012	7	21090	0.291263	0.481598	2.97713	0.535715
GO:0015180	L-alanine transmembrane transporter activity	1	1012	7	21090	0.291263	0.481598	2.97713	0.535715
GO:0004866	endopeptidase inhibitor activity	3	1012	40	21090	0.300885	0.495641	1.56299	0.5216
GO:0051539	4 iron, 4 sulfur cluster binding	3	1012	40	21090	0.300885	0.495641	1.56299	0.5216
GO:0005540	hyaluronic acid binding	2	1012	23	21090	0.303196	0.495728	1.81217	0.518277
GO:0005385	zinc ion transmembrane transporter activity	2	1012	23	21090	0.303196	0.495728	1.81217	0.518277
GO:0030552	cAMP binding	2	1012	23	21090	0.303196	0.495728	1.81217	0.518277
GO:0030515	snoRNA binding	2	1012	23	21090	0.303196	0.495728	1.81217	0.518277
GO:0031683	G-protein beta/gamma-subunit complex binding	2	1012	24	21090	0.321158	0.511825	1.73666	0.493281
GO:0030295	protein kinase activator activity	2	1012	24	21090	0.321158	0.511825	1.73666	0.493281
GO:0003887	DNA-directed DNA polymerase activity	2	1012	24	21090	0.321158	0.511825	1.73666	0.493281
GO:0019992	diacylglycerol binding	1	1012	8	21090	0.325283	0.511825	2.60499	0.487739
GO:0043139	5'-3' DNA helicase activity	1	1012	8	21090	0.325283	0.511825	2.60499	0.487739
GO:0004972	NMDA glutamate receptor activity	1	1012	8	21090	0.325283	0.511825	2.60499	0.487739
GO:0030548	acetylcholine receptor regulator activity	1	1012	8	21090	0.325283	0.511825	2.60499	0.487739
GO:0004439	phosphatidylinositol-4,5-bisphosphate 5-phosphatase activity	1	1012	8	21090	0.325283	0.511825	2.60499	0.487739
GO:0101005	ubiquitinyl hydrolase activity	1	1012	8	21090	0.325283	0.511825	2.60499	0.487739
GO:0004659	prenyltransferase activity	1	1012	8	21090	0.325283	0.511825	2.60499	0.487739
GO:0140142	nucleocytoplasmic carrier activity	1	1012	8	21090	0.325283	0.511825	2.60499	0.487739
GO:0033612	receptor serine/threonine kinase binding	1	1012	8	21090	0.325283	0.511825	2.60499	0.487739
GO:0008320	protein transmembrane transporter activity	1	1012	8	21090	0.325283	0.511825	2.60499	0.487739
GO:0015379	potassium:chloride symporter activity	1	1012	8	21090	0.325283	0.511825	2.60499	0.487739
GO:0016307	phosphatidylinositol phosphate kinase activity	1	1012	8	21090	0.325283	0.511825	2.60499	0.487739
GO:0015377	cation:chloride symporter activity	1	1012	8	21090	0.325283	0.511825	2.60499	0.487739
GO:0031698	beta-2 adrenergic receptor binding	1	1012	8	21090	0.325283	0.511825	2.60499	0.487739
GO:0016817	hydrolase activity, acting on acid anhydrides	1	1012	8	21090	0.325283	0.511825	2.60499	0.487739
GO:0010997	anaphase-promoting complex binding	1	1012	8	21090	0.325283	0.511825	2.60499	0.487739
GO:0038036	sphingosine-1-phosphate receptor activity	1	1012	8	21090	0.325283	0.511825	2.60499	0.487739
GO:0042289	MHC class II protein binding	1	1012	8	21090	0.325283	0.511825	2.60499	0.487739
GO:0032266	phosphatidylinositol-3-phosphate binding	3	1012	42	21090	0.327522	0.513508	1.48857	0.484759
GO:0061631	ubiquitin conjugating enzyme activity	3	1012	42	21090	0.327522	0.513508	1.48857	0.484759
GO:0004197	cysteine-type endopeptidase activity	5	1012	79	21090	0.32922	0.515249	1.31898	0.482514
GO:0005080	protein kinase C binding	4	1012	61	21090	0.335942	0.524834	1.36655	0.473736
GO:0000175	3'-5'-exoribonuclease activity	2	1012	25	21090	0.339003	0.526804	1.66719	0.469797
GO:0030234	enzyme regulator activity	2	1012	25	21090	0.339003	0.526804	1.66719	0.469797
GO:0005070	obsolete SH3/SH2 adaptor activity	2	1012	25	21090	0.339003	0.526804	1.66719	0.469797
GO:0004222	metalloendopeptidase activity	7	1012	119	21090	0.345918	0.533683	1.22588	0.461027
GO:0005507	copper ion binding	4	1012	62	21090	0.346971	0.533683	1.34451	0.459707
GO:0004721	phosphoprotein phosphatase activity	8	1012	139	21090	0.350794	0.533683	1.19942	0.454948
GO:0001784	phosphotyrosine residue binding	3	1012	44	21090	0.354142	0.533683	1.4209	0.450822
GO:0008266	poly(U) RNA binding	2	1012	26	21090	0.356699	0.533683	1.60307	0.447698
GO:0016922	nuclear receptor binding	2	1012	26	21090	0.356699	0.533683	1.60307	0.447698
GO:0017056	structural constituent of nuclear pore	2	1012	26	21090	0.356699	0.533683	1.60307	0.447698
GO:0019871	sodium channel inhibitor activity	1	1012	9	21090	0.357671	0.533683	2.31555	0.446516
GO:0000774	adenyl-nucleotide exchange factor activity	1	1012	9	21090	0.357671	0.533683	2.31555	0.446516
GO:0004520	endodeoxyribonuclease activity	1	1012	9	21090	0.357671	0.533683	2.31555	0.446516
GO:0005078	MAP-kinase scaffold activity	1	1012	9	21090	0.357671	0.533683	2.31555	0.446516
GO:1990446	U1 snRNP binding	1	1012	9	21090	0.357671	0.533683	2.31555	0.446516
GO:0036435	K48-linked polyubiquitin modification-dependent protein binding	1	1012	9	21090	0.357671	0.533683	2.31555	0.446516
GO:0045322	unmethylated CpG binding	1	1012	9	21090	0.357671	0.533683	2.31555	0.446516
GO:0034046	poly(G) binding	1	1012	9	21090	0.357671	0.533683	2.31555	0.446516
GO:0008131	primary amine oxidase activity	1	1012	9	21090	0.357671	0.533683	2.31555	0.446516
GO:0008494	translation activator activity	1	1012	9	21090	0.357671	0.533683	2.31555	0.446516
GO:0017111	nucleoside-triphosphatase activity	1	1012	9	21090	0.357671	0.533683	2.31555	0.446516
GO:0035612	AP-2 adaptor complex binding	1	1012	9	21090	0.357671	0.533683	2.31555	0.446516
GO:0031419	cobalamin binding	1	1012	9	21090	0.357671	0.533683	2.31555	0.446516
GO:0031957	very long-chain fatty acid-CoA ligase activity	1	1012	9	21090	0.357671	0.533683	2.31555	0.446516
GO:0008532	N-acetyllactosaminide beta-1,3-N-acetylglucosaminyltransferase activity	1	1012	9	21090	0.357671	0.533683	2.31555	0.446516
GO:0004415	hyalurononglucosaminidase activity	1	1012	9	21090	0.357671	0.533683	2.31555	0.446516
GO:0051213	dioxygenase activity	5	1012	82	21090	0.358017	0.533683	1.27073	0.446096
GO:0003779	actin binding	20	1012	380	21090	0.367566	0.546988	1.09684	0.434665
GO:0044325	ion channel binding	8	1012	142	21090	0.372731	0.553142	1.17408	0.428604
GO:0030742	GTP-dependent protein binding	2	1012	27	21090	0.374222	0.553142	1.5437	0.426871
GO:0004407	histone deacetylase activity	2	1012	27	21090	0.374222	0.553142	1.5437	0.426871
GO:0008327	methyl-CpG binding	2	1012	27	21090	0.374222	0.553142	1.5437	0.426871
GO:0016829	lyase activity	9	1012	162	21090	0.374912	0.553231	1.15777	0.426071
GO:0019838	growth factor binding	3	1012	46	21090	0.380624	0.554648	1.35913	0.419503
GO:0051920	peroxiredoxin activity	1	1012	10	21090	0.388506	0.554648	2.08399	0.410602
GO:0002162	dystroglycan binding	1	1012	10	21090	0.388506	0.554648	2.08399	0.410602
GO:0008568	microtubule-severing ATPase activity	1	1012	10	21090	0.388506	0.554648	2.08399	0.410602
GO:0017162	aryl hydrocarbon receptor binding	1	1012	10	21090	0.388506	0.554648	2.08399	0.410602
GO:0001221	transcription coregulator binding	1	1012	10	21090	0.388506	0.554648	2.08399	0.410602
GO:0019887	protein kinase regulator activity	1	1012	10	21090	0.388506	0.554648	2.08399	0.410602
GO:0046975	histone methyltransferase activity (H3-K36 specific)	1	1012	10	21090	0.388506	0.554648	2.08399	0.410602
GO:0004033	aldo-keto reductase (NADP) activity	1	1012	10	21090	0.388506	0.554648	2.08399	0.410602
GO:0050662	obsolete coenzyme binding	1	1012	10	21090	0.388506	0.554648	2.08399	0.410602
GO:0035197	siRNA binding	1	1012	10	21090	0.388506	0.554648	2.08399	0.410602
GO:0019911	structural constituent of myelin sheath	1	1012	10	21090	0.388506	0.554648	2.08399	0.410602
GO:0005391	P-type sodium:potassium-exchanging ATPase activity	1	1012	10	21090	0.388506	0.554648	2.08399	0.410602
GO:0047086	ketosteroid monooxygenase activity	1	1012	10	21090	0.388506	0.554648	2.08399	0.410602
GO:0098919	structural constituent of postsynaptic density	1	1012	10	21090	0.388506	0.554648	2.08399	0.410602
GO:0008381	mechanosensitive ion channel activity	1	1012	10	21090	0.388506	0.554648	2.08399	0.410602
GO:0050786	RAGE receptor binding	1	1012	10	21090	0.388506	0.554648	2.08399	0.410602
GO:0005049	nuclear export signal receptor activity	1	1012	10	21090	0.388506	0.554648	2.08399	0.410602
GO:0140078	class I DNA-(apurinic or apyrimidinic site) endonuclease activity	1	1012	10	21090	0.388506	0.554648	2.08399	0.410602
GO:0003796	lysozyme activity	1	1012	10	21090	0.388506	0.554648	2.08399	0.410602
GO:0031210	phosphatidylcholine binding	2	1012	28	21090	0.391545	0.556273	1.48857	0.407218
GO:0050840	extracellular matrix binding	2	1012	28	21090	0.391545	0.556273	1.48857	0.407218
GO:0004693	cyclin-dependent protein serine/threonine kinase activity	2	1012	28	21090	0.391545	0.556273	1.48857	0.407218
GO:0005261	cation channel activity	3	1012	47	21090	0.39378	0.556745	1.33021	0.404747
GO:0015297	antiporter activity	3	1012	47	21090	0.39378	0.556745	1.33021	0.404747
GO:0051287	NAD binding	3	1012	47	21090	0.39378	0.556745	1.33021	0.404747
GO:0008144	drug binding	6	1012	107	21090	0.408195	0.571469	1.16859	0.389133
GO:0004712	protein serine/threonine/tyrosine kinase activity	2	1012	29	21090	0.408649	0.571469	1.43724	0.38865
GO:0050681	androgen receptor binding	2	1012	29	21090	0.408649	0.571469	1.43724	0.38865
GO:0070410	co-SMAD binding	1	1012	11	21090	0.417863	0.571469	1.89454	0.378966
GO:0004865	protein serine/threonine phosphatase inhibitor activity	1	1012	11	21090	0.417863	0.571469	1.89454	0.378966
GO:0031432	titin binding	1	1012	11	21090	0.417863	0.571469	1.89454	0.378966
GO:0031386	protein tag	1	1012	11	21090	0.417863	0.571469	1.89454	0.378966
GO:0004596	peptide alpha-N-acetyltransferase activity	1	1012	11	21090	0.417863	0.571469	1.89454	0.378966
GO:0003906	DNA-(apurinic or apyrimidinic site) endonuclease activity	1	1012	11	21090	0.417863	0.571469	1.89454	0.378966
GO:1902936	phosphatidylinositol bisphosphate binding	1	1012	11	21090	0.417863	0.571469	1.89454	0.378966
GO:0016504	peptidase activator activity	1	1012	11	21090	0.417863	0.571469	1.89454	0.378966
GO:0008409	5'-3' exonuclease activity	1	1012	11	21090	0.417863	0.571469	1.89454	0.378966
GO:0015175	neutral amino acid transmembrane transporter activity	1	1012	11	21090	0.417863	0.571469	1.89454	0.378966
GO:0061133	endopeptidase activator activity	1	1012	11	21090	0.417863	0.571469	1.89454	0.378966
GO:0043495	protein-membrane adaptor activity	1	1012	11	21090	0.417863	0.571469	1.89454	0.378966
GO:0034450	ubiquitin-ubiquitin ligase activity	1	1012	11	21090	0.417863	0.571469	1.89454	0.378966
GO:1990405	protein antigen binding	1	1012	11	21090	0.417863	0.571469	1.89454	0.378966
GO:0102991	myristoyl-CoA hydrolase activity	1	1012	11	21090	0.417863	0.571469	1.89454	0.378966
GO:0043522	leucine zipper domain binding	1	1012	11	21090	0.417863	0.571469	1.89454	0.378966
GO:0051400	BH domain binding	1	1012	11	21090	0.417863	0.571469	1.89454	0.378966
GO:0030983	mismatched DNA binding	1	1012	11	21090	0.417863	0.571469	1.89454	0.378966
GO:0004527	exonuclease activity	3	1012	49	21090	0.419856	0.573302	1.27591	0.3769
GO:0030674	protein-macromolecule adaptor activity	4	1012	69	21090	0.423844	0.57785	1.20811	0.372793
GO:0030165	PDZ domain binding	6	1012	110	21090	0.434035	0.590826	1.13672	0.362475
GO:0004190	aspartic-type endopeptidase activity	2	1012	31	21090	0.442124	0.592166	1.34451	0.354456
GO:0004177	aminopeptidase activity	2	1012	31	21090	0.442124	0.592166	1.34451	0.354456
GO:0005525	GTP binding	20	1012	397	21090	0.444041	0.592166	1.04987	0.352577
GO:0019855	calcium channel inhibitor activity	1	1012	12	21090	0.445811	0.592166	1.73666	0.350849
GO:0005522	profilin binding	1	1012	12	21090	0.445811	0.592166	1.73666	0.350849
GO:0048019	receptor antagonist activity	1	1012	12	21090	0.445811	0.592166	1.73666	0.350849
GO:0051378	serotonin binding	1	1012	12	21090	0.445811	0.592166	1.73666	0.350849
GO:0008061	chitin binding	1	1012	12	21090	0.445811	0.592166	1.73666	0.350849
GO:0004861	cyclin-dependent protein serine/threonine kinase inhibitor activity	1	1012	12	21090	0.445811	0.592166	1.73666	0.350849
GO:0008484	sulfuric ester hydrolase activity	1	1012	12	21090	0.445811	0.592166	1.73666	0.350849
GO:0017166	vinculin binding	1	1012	12	21090	0.445811	0.592166	1.73666	0.350849
GO:0032052	bile acid binding	1	1012	12	21090	0.445811	0.592166	1.73666	0.350849
GO:0046703	natural killer cell lectin-like receptor binding	1	1012	12	21090	0.445811	0.592166	1.73666	0.350849
GO:0000900	translation repressor activity, mRNA regulatory element binding	1	1012	12	21090	0.445811	0.592166	1.73666	0.350849
GO:0042054	histone methyltransferase activity	1	1012	12	21090	0.445811	0.592166	1.73666	0.350849
GO:0016772	transferase activity, transferring phosphorus-containing groups	1	1012	12	21090	0.445811	0.592166	1.73666	0.350849
GO:0016791	phosphatase activity	7	1012	133	21090	0.456463	0.605399	1.09684	0.340595
GO:0008237	metallopeptidase activity	9	1012	174	21090	0.457452	0.605797	1.07793	0.339654
GO:0097110	scaffold protein binding	4	1012	73	21090	0.466825	0.610874	1.14191	0.330846
GO:0004175	endopeptidase activity	6	1012	114	21090	0.468159	0.610874	1.09684	0.329607
GO:0001102	RNA polymerase II activating transcription factor binding	3	1012	53	21090	0.470771	0.610874	1.17962	0.327191
GO:0015269	calcium-activated potassium channel activity	1	1012	13	21090	0.472419	0.610874	1.60307	0.325673
GO:0001162	RNA polymerase II intronic transcription regulatory region sequence-specific DNA binding	1	1012	13	21090	0.472419	0.610874	1.60307	0.325673
GO:0004675	transmembrane receptor protein serine/threonine kinase activity	1	1012	13	21090	0.472419	0.610874	1.60307	0.325673
GO:0042043	neurexin family protein binding	1	1012	13	21090	0.472419	0.610874	1.60307	0.325673
GO:0005523	tropomyosin binding	1	1012	13	21090	0.472419	0.610874	1.60307	0.325673
GO:0016651	oxidoreductase activity, acting on NAD(P)H	1	1012	13	21090	0.472419	0.610874	1.60307	0.325673
GO:0016229	steroid dehydrogenase activity	1	1012	13	21090	0.472419	0.610874	1.60307	0.325673
GO:0005324	long-chain fatty acid transporter activity	1	1012	13	21090	0.472419	0.610874	1.60307	0.325673
GO:0008374	O-acyltransferase activity	1	1012	13	21090	0.472419	0.610874	1.60307	0.325673
GO:1904047	S-adenosyl-L-methionine binding	1	1012	13	21090	0.472419	0.610874	1.60307	0.325673
GO:0004115	3',5'-cyclic-AMP phosphodiesterase activity	1	1012	13	21090	0.472419	0.610874	1.60307	0.325673
GO:0005355	glucose transmembrane transporter activity	1	1012	13	21090	0.472419	0.610874	1.60307	0.325673
GO:0048185	activin binding	1	1012	13	21090	0.472419	0.610874	1.60307	0.325673
GO:0022857	transmembrane transporter activity	10	1012	197	21090	0.473755	0.611702	1.05786	0.324446
GO:0035035	histone acetyltransferase binding	2	1012	33	21090	0.474523	0.611793	1.26303	0.323743
GO:0016758	transferase activity, transferring hexosyl groups	3	1012	54	21090	0.483187	0.62205	1.15777	0.315885
GO:0005154	epidermal growth factor receptor binding	2	1012	34	21090	0.490289	0.630268	1.22588	0.309548
GO:0046983	protein dimerization activity	9	1012	179	21090	0.49144	0.630825	1.04782	0.308529
GO:0046332	SMAD binding	3	1012	55	21090	0.495463	0.631539	1.13672	0.304989
GO:0035497	cAMP response element binding	1	1012	14	21090	0.49775	0.631539	1.48857	0.302988
GO:0045295	gamma-catenin binding	1	1012	14	21090	0.49775	0.631539	1.48857	0.302988
GO:0030159	signaling receptor complex adaptor activity	1	1012	14	21090	0.49775	0.631539	1.48857	0.302988
GO:0008173	RNA methyltransferase activity	1	1012	14	21090	0.49775	0.631539	1.48857	0.302988
GO:0016018	cyclosporin A binding	1	1012	14	21090	0.49775	0.631539	1.48857	0.302988
GO:0004535	poly(A)-specific ribonuclease activity	1	1012	14	21090	0.49775	0.631539	1.48857	0.302988
GO:0036312	phosphatidylinositol 3-kinase regulatory subunit binding	1	1012	14	21090	0.49775	0.631539	1.48857	0.302988
GO:0031624	ubiquitin conjugating enzyme binding	2	1012	35	21090	0.505753	0.640767	1.19085	0.296061
GO:0048018	receptor ligand activity	2	1012	36	21090	0.520909	0.650851	1.15777	0.283238
GO:0035255	ionotropic glutamate receptor binding	2	1012	36	21090	0.520909	0.650851	1.15777	0.283238
GO:0004601	peroxidase activity	2	1012	36	21090	0.520909	0.650851	1.15777	0.283238
GO:0030553	cGMP binding	1	1012	15	21090	0.521867	0.650851	1.38933	0.28244
GO:0008179	adenylate cyclase binding	1	1012	15	21090	0.521867	0.650851	1.38933	0.28244
GO:0047023	androsterone dehydrogenase activity	1	1012	15	21090	0.521867	0.650851	1.38933	0.28244
GO:0016290	palmitoyl-CoA hydrolase activity	1	1012	15	21090	0.521867	0.650851	1.38933	0.28244
GO:0070742	C2H2 zinc finger domain binding	1	1012	15	21090	0.521867	0.650851	1.38933	0.28244
GO:0015125	bile acid transmembrane transporter activity	1	1012	15	21090	0.521867	0.650851	1.38933	0.28244
GO:0015179	L-amino acid transmembrane transporter activity	1	1012	15	21090	0.521867	0.650851	1.38933	0.28244
GO:0034236	protein kinase A catalytic subunit binding	1	1012	15	21090	0.521867	0.650851	1.38933	0.28244
GO:0035091	phosphatidylinositol binding	5	1012	100	21090	0.527378	0.656791	1.042	0.277878
GO:0001786	phosphatidylserine binding	3	1012	58	21090	0.531378	0.660836	1.07793	0.274596
GO:0043014	alpha-tubulin binding	2	1012	37	21090	0.53575	0.66439	1.12648	0.271038
GO:0008080	N-acetyltransferase activity	2	1012	37	21090	0.53575	0.66439	1.12648	0.271038
GO:0031434	mitogen-activated protein kinase kinase binding	1	1012	16	21090	0.544826	0.668455	1.3025	0.263742
GO:0001972	retinoic acid binding	1	1012	16	21090	0.544826	0.668455	1.3025	0.263742
GO:0004089	carbonate dehydratase activity	1	1012	16	21090	0.544826	0.668455	1.3025	0.263742
GO:0030550	acetylcholine receptor inhibitor activity	1	1012	16	21090	0.544826	0.668455	1.3025	0.263742
GO:0030695	GTPase regulator activity	1	1012	16	21090	0.544826	0.668455	1.3025	0.263742
GO:0015299	solute:proton antiporter activity	1	1012	16	21090	0.544826	0.668455	1.3025	0.263742
GO:0046935	1-phosphatidylinositol-3-kinase regulator activity	1	1012	16	21090	0.544826	0.668455	1.3025	0.263742
GO:0015293	symporter activity	5	1012	102	21090	0.545118	0.668455	1.02156	0.263509
GO:0005178	integrin binding	6	1012	125	21090	0.558435	0.682877	1.00032	0.253027
GO:0017124	SH3 domain binding	6	1012	125	21090	0.558435	0.682877	1.00032	0.253027
GO:0004672	protein kinase activity	27	1012	572	21090	0.563681	0.683446	0.983703	0.248966
GO:0016788	hydrolase activity, acting on ester bonds	2	1012	39	21090	0.56447	0.683446	1.06871	0.248359
GO:0015631	tubulin binding	3	1012	61	21090	0.565811	0.683446	1.02491	0.247329
GO:1901981	phosphatidylinositol phosphate binding	1	1012	17	21090	0.566684	0.683446	1.22588	0.246659
GO:0019001	guanyl nucleotide binding	1	1012	17	21090	0.566684	0.683446	1.22588	0.246659
GO:0035254	glutamate receptor binding	1	1012	17	21090	0.566684	0.683446	1.22588	0.246659
GO:0005521	lamin binding	1	1012	17	21090	0.566684	0.683446	1.22588	0.246659
GO:0003954	NADH dehydrogenase activity	1	1012	17	21090	0.566684	0.683446	1.22588	0.246659
GO:0008035	high-density lipoprotein particle binding	1	1012	17	21090	0.566684	0.683446	1.22588	0.246659
GO:0034185	apolipoprotein binding	1	1012	17	21090	0.566684	0.683446	1.22588	0.246659
GO:0050661	NADP binding	2	1012	40	21090	0.578342	0.69655	1.042	0.237815
GO:0004032	alditol:NADP+ 1-oxidoreductase activity	1	1012	18	21090	0.587494	0.697053	1.15777	0.230997
GO:0008106	alcohol dehydrogenase (NADP+) activity	1	1012	18	21090	0.587494	0.697053	1.15777	0.230997
GO:0008514	organic anion transmembrane transporter activity	1	1012	18	21090	0.587494	0.697053	1.15777	0.230997
GO:0098531	ligand-activated transcription factor activity	1	1012	18	21090	0.587494	0.697053	1.15777	0.230997
GO:0042834	peptidoglycan binding	1	1012	18	21090	0.587494	0.697053	1.15777	0.230997
GO:0043274	phospholipase binding	1	1012	18	21090	0.587494	0.697053	1.15777	0.230997
GO:0046873	metal ion transmembrane transporter activity	1	1012	18	21090	0.587494	0.697053	1.15777	0.230997
GO:0032794	GTPase activating protein binding	1	1012	18	21090	0.587494	0.697053	1.15777	0.230997
GO:0000030	mannosyltransferase activity	1	1012	18	21090	0.587494	0.697053	1.15777	0.230997
GO:0004970	ionotropic glutamate receptor activity	1	1012	18	21090	0.587494	0.697053	1.15777	0.230997
GO:0047555	3',5'-cyclic-GMP phosphodiesterase activity	1	1012	18	21090	0.587494	0.697053	1.15777	0.230997
GO:0005109	frizzled binding	2	1012	41	21090	0.591888	0.70132	1.01658	0.22776
GO:0050839	cell adhesion molecule binding	3	1012	64	21090	0.598648	0.708373	0.976871	0.222829
GO:0016301	kinase activity	30	1012	646	21090	0.6008	0.709963	0.967798	0.22127
GO:0042288	MHC class I protein binding	1	1012	19	21090	0.607304	0.7119	1.09684	0.216594
GO:0008324	cation transmembrane transporter activity	1	1012	19	21090	0.607304	0.7119	1.09684	0.216594
GO:0003951	NAD+ kinase activity	1	1012	19	21090	0.607304	0.7119	1.09684	0.216594
GO:0048029	monosaccharide binding	1	1012	19	21090	0.607304	0.7119	1.09684	0.216594
GO:0008408	3'-5' exonuclease activity	1	1012	19	21090	0.607304	0.7119	1.09684	0.216594
GO:0031418	L-ascorbic acid binding	1	1012	19	21090	0.607304	0.7119	1.09684	0.216594
GO:0051536	iron-sulfur cluster binding	3	1012	65	21090	0.609225	0.713199	0.961843	0.215222
GO:0070888	E-box binding	2	1012	43	21090	0.617998	0.722506	0.969299	0.209013
GO:0005518	collagen binding	3	1012	66	21090	0.619614	0.723432	0.947269	0.207879
GO:0004550	nucleoside diphosphate kinase activity	1	1012	20	21090	0.626165	0.726252	1.042	0.203311
GO:0047617	acyl-CoA hydrolase activity	1	1012	20	21090	0.626165	0.726252	1.042	0.203311
GO:0015171	amino acid transmembrane transporter activity	1	1012	20	21090	0.626165	0.726252	1.042	0.203311
GO:0070300	phosphatidic acid binding	1	1012	20	21090	0.626165	0.726252	1.042	0.203311
GO:0005242	inward rectifier potassium channel activity	1	1012	20	21090	0.626165	0.726252	1.042	0.203311
GO:0019955	cytokine binding	2	1012	44	21090	0.630562	0.730387	0.947269	0.200272
GO:0000981	DNA-binding transcription factor activity, RNA polymerase II-specific	16	1012	354	21090	0.633316	0.73261	0.941917	0.19838
GO:0008138	protein tyrosine/serine/threonine phosphatase activity	2	1012	45	21090	0.642802	0.740233	0.926219	0.191923
GO:0005328	neurotransmitter:sodium symporter activity	1	1012	21	21090	0.64412	0.740233	0.992377	0.191033
GO:0098632	cell-cell adhesion mediator activity	1	1012	21	21090	0.64412	0.740233	0.992377	0.191033
GO:0016773	phosphotransferase activity, alcohol group as acceptor	1	1012	21	21090	0.64412	0.740233	0.992377	0.191033
GO:0030898	actin-dependent ATPase activity	1	1012	21	21090	0.64412	0.740233	0.992377	0.191033
GO:0004674	protein serine/threonine kinase activity	19	1012	424	21090	0.653874	0.750459	0.933864	0.184506
GO:0016279	protein-lysine N-methyltransferase activity	1	1012	22	21090	0.661214	0.752003	0.947269	0.179658
GO:0008378	galactosyltransferase activity	1	1012	22	21090	0.661214	0.752003	0.947269	0.179658
GO:0070530	K63-linked polyubiquitin modification-dependent protein binding	1	1012	22	21090	0.661214	0.752003	0.947269	0.179658
GO:0005248	voltage-gated sodium channel activity	1	1012	22	21090	0.661214	0.752003	0.947269	0.179658
GO:0046961	proton-transporting ATPase activity, rotational mechanism	1	1012	22	21090	0.661214	0.752003	0.947269	0.179658
GO:0005520	insulin-like growth factor binding	1	1012	22	21090	0.661214	0.752003	0.947269	0.179658
GO:0033130	acetylcholine receptor binding	1	1012	22	21090	0.661214	0.752003	0.947269	0.179658
GO:0008092	cytoskeletal protein binding	4	1012	94	21090	0.666296	0.756802	0.886805	0.176333
GO:0048306	calcium-dependent protein binding	3	1012	71	21090	0.668697	0.758548	0.88056	0.174771
GO:0016757	transferase activity, transferring glycosyl groups	10	1012	231	21090	0.675306	0.764568	0.902161	0.170499
GO:0005112	Notch binding	1	1012	23	21090	0.677488	0.764568	0.906084	0.169099
GO:0071837	HMG box domain binding	1	1012	23	21090	0.677488	0.764568	0.906084	0.169099
GO:0000146	microfilament motor activity	1	1012	23	21090	0.677488	0.764568	0.906084	0.169099
GO:0005096	GTPase activator activity	10	1012	232	21090	0.680507	0.76699	0.898272	0.167167
GO:0008233	peptidase activity	24	1012	541	21090	0.684049	0.769993	0.924507	0.164913
GO:0001664	G protein-coupled receptor binding	3	1012	73	21090	0.686985	0.772308	0.856435	0.163053
GO:0050321	tau-protein kinase activity	1	1012	24	21090	0.69298	0.775812	0.86833	0.159279
GO:0050750	low-density lipoprotein particle receptor binding	1	1012	24	21090	0.69298	0.775812	0.86833	0.159279
GO:0005539	glycosaminoglycan binding	1	1012	24	21090	0.69298	0.775812	0.86833	0.159279
GO:0005102	signaling receptor binding	15	1012	346	21090	0.693636	0.775812	0.903465	0.158868
GO:0003777	microtubule motor activity	3	1012	74	21090	0.695841	0.777288	0.844862	0.15749
GO:0070412	R-SMAD binding	1	1012	25	21090	0.707729	0.787562	0.833597	0.150133
GO:0017080	sodium channel regulator activity	1	1012	25	21090	0.707729	0.787562	0.833597	0.150133
GO:0005537	mannose binding	1	1012	25	21090	0.707729	0.787562	0.833597	0.150133
GO:0002020	protease binding	5	1012	123	21090	0.70886	0.787622	0.847151	0.14944
GO:0019902	phosphatase binding	2	1012	51	21090	0.709578	0.787622	0.817252	0.149
GO:0019003	GDP binding	3	1012	76	21090	0.71298	0.789403	0.822628	0.146922
GO:0005546	phosphatidylinositol-4,5-bisphosphate binding	3	1012	76	21090	0.71298	0.789403	0.822628	0.146922
GO:0043548	phosphatidylinositol 3-kinase binding	1	1012	26	21090	0.721771	0.793135	0.801535	0.141601
GO:0016409	palmitoyltransferase activity	1	1012	26	21090	0.721771	0.793135	0.801535	0.141601
GO:0004114	3',5'-cyclic-nucleotide phosphodiesterase activity	1	1012	26	21090	0.721771	0.793135	0.801535	0.141601
GO:0016209	antioxidant activity	1	1012	26	21090	0.721771	0.793135	0.801535	0.141601
GO:0031435	mitogen-activated protein kinase kinase kinase binding	1	1012	26	21090	0.721771	0.793135	0.801535	0.141601
GO:0008376	acetylgalactosaminyltransferase activity	1	1012	26	21090	0.721771	0.793135	0.801535	0.141601
GO:0043565	sequence-specific DNA binding	30	1012	686	21090	0.727328	0.798243	0.911367	0.13827
GO:0043425	bHLH transcription factor binding	1	1012	27	21090	0.735138	0.801803	0.771849	0.133631
GO:0043236	laminin binding	1	1012	27	21090	0.735138	0.801803	0.771849	0.133631
GO:0017022	myosin binding	1	1012	27	21090	0.735138	0.801803	0.771849	0.133631
GO:0017075	syntaxin-1 binding	1	1012	27	21090	0.735138	0.801803	0.771849	0.133631
GO:0015276	ligand-gated ion channel activity	1	1012	27	21090	0.735138	0.801803	0.771849	0.133631
GO:0001540	amyloid-beta binding	2	1012	54	21090	0.738861	0.804863	0.771849	0.131437
GO:0051018	protein kinase A binding	1	1012	28	21090	0.747864	0.811847	0.744283	0.126178
GO:0003785	actin monomer binding	1	1012	28	21090	0.747864	0.811847	0.744283	0.126178
GO:0042626	ATPase-coupled transmembrane transporter activity	2	1012	55	21090	0.748046	0.811847	0.757815	0.126072
GO:0004896	cytokine receptor activity	2	1012	56	21090	0.756951	0.818725	0.744283	0.120932
GO:0008146	sulfotransferase activity	2	1012	56	21090	0.756951	0.818725	0.744283	0.120932
GO:0019706	protein-cysteine S-palmitoyltransferase activity	1	1012	29	21090	0.759978	0.818725	0.718618	0.119199
GO:0001530	lipopolysaccharide binding	1	1012	29	21090	0.759978	0.818725	0.718618	0.119199
GO:0050699	WW domain binding	1	1012	29	21090	0.759978	0.818725	0.718618	0.119199
GO:0016627	oxidoreductase activity, acting on the CH-CH group of donors	1	1012	29	21090	0.759978	0.818725	0.718618	0.119199
GO:0001968	fibronectin binding	1	1012	30	21090	0.771512	0.827091	0.694664	0.112658
GO:0005272	sodium channel activity	1	1012	30	21090	0.771512	0.827091	0.694664	0.112658
GO:0046875	ephrin receptor binding	1	1012	30	21090	0.771512	0.827091	0.694664	0.112658
GO:0016620	oxidoreductase activity, acting on the aldehyde or oxo group of donors, NAD or NADP as acceptor	1	1012	30	21090	0.771512	0.827091	0.694664	0.112658
GO:0004553	hydrolase activity, hydrolyzing O-glycosyl compounds	1	1012	33	21090	0.802894	0.857593	0.631513	0.0953416
GO:0030507	spectrin binding	1	1012	33	21090	0.802894	0.857593	0.631513	0.0953416
GO:1990782	protein tyrosine kinase binding	1	1012	33	21090	0.802894	0.857593	0.631513	0.0953416
GO:0015459	potassium channel regulator activity	1	1012	34	21090	0.812367	0.865605	0.612939	0.0902476
GO:0004540	ribonuclease activity	1	1012	34	21090	0.812367	0.865605	0.612939	0.0902476
GO:0003700	DNA-binding transcription factor activity	35	1012	833	21090	0.816282	0.868721	0.875627	0.08816
GO:0004713	protein tyrosine kinase activity	4	1012	117	21090	0.81855	0.869336	0.712476	0.0869546
GO:0045296	cadherin binding	2	1012	64	21090	0.818839	0.869336	0.651248	0.0868013
GO:0005164	tumor necrosis factor receptor binding	1	1012	35	21090	0.821385	0.870986	0.595426	0.0854531
GO:0019905	syntaxin binding	2	1012	65	21090	0.825494	0.874221	0.641228	0.0832862
GO:0030246	carbohydrate binding	8	1012	218	21090	0.826428	0.874221	0.764768	0.082795
GO:0030414	peptidase inhibitor activity	4	1012	119	21090	0.828578	0.875441	0.700502	0.0816664
GO:0008083	growth factor activity	5	1012	146	21090	0.83515	0.881324	0.713696	0.0782354
GO:0070273	phosphatidylinositol-4-phosphate binding	1	1012	37	21090	0.838143	0.883421	0.563241	0.0766818
GO:0042056	chemoattractant activity	1	1012	39	21090	0.85333	0.897274	0.534357	0.0688829
GO:0004879	nuclear receptor activity	1	1012	39	21090	0.85333	0.897274	0.534357	0.0688829
GO:0030276	clathrin binding	1	1012	40	21090	0.860381	0.903606	0.520998	0.0653091
GO:0016491	oxidoreductase activity	27	1012	681	21090	0.871719	0.914419	0.826252	0.0596237
GO:0008375	acetylglucosaminyltransferase activity	1	1012	43	21090	0.879566	0.92155	0.484649	0.0557314
GO:1904315	transmitter-gated ion channel activity involved in regulation of postsynaptic membrane potential	1	1012	45	21090	0.89087	0.932281	0.463109	0.0501858
GO:0016746	transferase activity, transferring acyl groups	5	1012	166	21090	0.904855	0.945723	0.627708	0.0434208
GO:0030544	Hsp70 protein binding	1	1012	48	21090	0.905869	0.945723	0.434165	0.0429347
GO:0036094	small molecule binding	1	1012	49	21090	0.910396	0.94932	0.425305	0.0407696
GO:0005544	calcium-dependent phospholipid binding	1	1012	50	21090	0.914706	0.952683	0.416798	0.0387186
GO:0005506	iron ion binding	6	1012	198	21090	0.917761	0.954732	0.631513	0.0372704
GO:0005262	calcium channel activity	2	1012	86	21090	0.922701	0.958735	0.484649	0.0349392
GO:0003707	steroid hormone receptor activity	1	1012	53	21090	0.926431	0.960339	0.393206	0.0331867
GO:0004714	transmembrane receptor protein tyrosine kinase activity	1	1012	53	21090	0.926431	0.960339	0.393206	0.0331867
GO:0016705	oxidoreductase activity, acting on paired donors, with incorporation or reduction of molecular oxygen	3	1012	120	21090	0.931605	0.964562	0.520998	0.0307684
GO:0005254	chloride channel activity	1	1012	56	21090	0.936547	0.968537	0.372141	0.0284706
GO:0020037	heme binding	5	1012	183	21090	0.942324	0.972409	0.569397	0.0257998
GO:0008081	phosphoric diester hydrolase activity	1	1012	58	21090	0.942506	0.972409	0.359309	0.0257161
GO:0030145	manganese ion binding	1	1012	60	21090	0.947906	0.976832	0.347332	0.0232349
GO:0052689	carboxylic ester hydrolase activity	1	1012	64	21090	0.957233	0.984261	0.325624	0.0189824
GO:0004725	protein tyrosine phosphatase activity	2	1012	101	21090	0.957903	0.984261	0.412672	0.0186787
GO:0000149	SNARE binding	1	1012	65	21090	0.959291	0.984261	0.320614	0.0180495
GO:0005201	extracellular matrix structural constituent	2	1012	102	21090	0.959599	0.984261	0.408626	0.0179103
GO:0005543	phospholipid binding	2	1012	104	21090	0.962797	0.986389	0.400768	0.0164654
GO:0005125	cytokine activity	6	1012	231	21090	0.968107	0.990674	0.541297	0.0140765
GO:0004867	serine-type endopeptidase inhibitor activity	2	1012	109	21090	0.969763	0.991213	0.382384	0.0133346
GO:0005198	structural molecule activity	3	1012	145	21090	0.972488	0.992843	0.431171	0.0121157
GO:0050660	flavin adenine dinucleotide binding	1	1012	74	21090	0.973888	0.993117	0.281621	0.0114909
GO:0003774	motor activity	2	1012	114	21090	0.975463	0.993569	0.365613	0.0107893
GO:0005267	potassium channel activity	1	1012	83	21090	0.983254	1	0.251083	0.00733408
GO:0004252	serine-type endopeptidase activity	4	1012	199	21090	0.98754	1	0.418893	0.00544528
GO:0004497	monooxygenase activity	2	1012	135	21090	0.989945	1	0.30874	0.00438884
GO:0005244	voltage-gated ion channel activity	2	1012	136	21090	0.990369	1	0.306469	0.00420317
GO:0005550	pheromone binding	1	1012	97	21090	0.991613	1	0.214845	0.0036578
GO:0005216	ion channel activity	3	1012	187	21090	0.9946	1	0.33433	0.00235142
GO:0005509	calcium ion binding	21	1012	713	21090	0.995335	1	0.613799	0.00203066
GO:0038023	signaling receptor activity	6	1012	303	21090	0.996898	1	0.412672	0.00134942
GO:0034987	immunoglobulin receptor binding	1	1012	128	21090	0.998189	1	0.162812	0.000787267
GO:0008236	serine-type peptidase activity	2	1012	177	21090	0.998401	1	0.235479	0.000694784
GO:0016503	pheromone receptor activity	2	1012	238	21090	0.999899	1	0.175125	4.40677e-05
GO:0004888	transmembrane signaling receptor activity	6	1012	471	21090	0.999994	1	0.265477	2.47938e-06
GO:0005549	odorant binding	3	1012	376	21090	0.999998	1	0.166276	7.04525e-07
GO:0004984	olfactory receptor activity	10	1012	1167	21090	1	1	0.178577	3.85731e-16
GO:0004930	G protein-coupled receptor activity	20	1012	1952	21090	1	1	0.213524	0
GO:0003674	molecular_function	90	1012	3932	21090	1	1	0.477007	0

## Sheet: GO2Gene
GOID	GOTerm	QueryID	Symbol	Description	P-Value	FDR	Enrichment
GO:0003723	RNA binding	ENSMUSG00000063524	Eno1	enolase 1, alpha non-neuron [Source:MGI Symbol;Acc:MGI:95393]	5.80667e-37	5.09825e-34	3.25552
GO:0003723	RNA binding	ENSMUSG00000042814	Mcts2	malignant T cell amplified sequence 2 [Source:MGI Symbol;Acc:MGI:1913655]	5.80667e-37	5.09825e-34	3.25552
GO:0003723	RNA binding	ENSMUSG00000034681	Rnps1	RNA binding protein with serine rich domain 1 [Source:MGI Symbol;Acc:MGI:97960]	5.80667e-37	5.09825e-34	3.25552
GO:0003723	RNA binding	ENSMUSG00000010554	Mettl16	methyltransferase like 16 [Source:MGI Symbol;Acc:MGI:1914743]	5.80667e-37	5.09825e-34	3.25552
GO:0003723	RNA binding	ENSMUSG00000030744	Rps3	ribosomal protein S3 [Source:MGI Symbol;Acc:MGI:1350917]	5.80667e-37	5.09825e-34	3.25552
GO:0003723	RNA binding	ENSMUSG00000025794	Rpl14	ribosomal protein L14 [Source:MGI Symbol;Acc:MGI:1914365]	5.80667e-37	5.09825e-34	3.25552
GO:0003723	RNA binding	ENSMUSG00000028936	Rpl22	ribosomal protein L22 [Source:MGI Symbol;Acc:MGI:99262]	5.80667e-37	5.09825e-34	3.25552
GO:0003723	RNA binding	ENSMUSG00000029614	Rpl6	ribosomal protein L6 [Source:MGI Symbol;Acc:MGI:108057]	5.80667e-37	5.09825e-34	3.25552
GO:0003723	RNA binding	ENSMUSG00000043716	Rpl7	ribosomal protein L7 [Source:MGI Symbol;Acc:MGI:98073]	5.80667e-37	5.09825e-34	3.25552
GO:0003723	RNA binding	ENSMUSG00000062867	Impdh2	inosine monophosphate dehydrogenase 2 [Source:MGI Symbol;Acc:MGI:109367]	5.80667e-37	5.09825e-34	3.25552
GO:0003723	RNA binding	ENSMUSG00000029594	Rbm19	RNA binding motif protein 19 [Source:MGI Symbol;Acc:MGI:1921361]	5.80667e-37	5.09825e-34	3.25552
GO:0003723	RNA binding	ENSMUSG00000050966	Lin28a	lin-28 homolog A (C. elegans) [Source:MGI Symbol;Acc:MGI:1890546]	5.80667e-37	5.09825e-34	3.25552
GO:0003723	RNA binding	ENSMUSG00000037993	Dhx38	DEAH (Asp-Glu-Ala-His) box polypeptide 38 [Source:MGI Symbol;Acc:MGI:1927617]	5.80667e-37	5.09825e-34	3.25552
GO:0003723	RNA binding	ENSMUSG00000015656	Hspa8	heat shock protein 8 [Source:MGI Symbol;Acc:MGI:105384]	5.80667e-37	5.09825e-34	3.25552
GO:0003723	RNA binding	ENSMUSG00000058301	Upf1	UPF1 regulator of nonsense transcripts homolog (yeast) [Source:MGI Symbol;Acc:MGI:107995]	5.80667e-37	5.09825e-34	3.25552
GO:0003723	RNA binding	ENSMUSG00000022718	Dgcr8	DGCR8, microprocessor complex subunit [Source:MGI Symbol;Acc:MGI:2151114]	5.80667e-37	5.09825e-34	3.25552
GO:0003723	RNA binding	ENSMUSG00000031311	Nono	non-POU-domain-containing, octamer binding protein [Source:MGI Symbol;Acc:MGI:1855692]	5.80667e-37	5.09825e-34	3.25552
GO:0003723	RNA binding	ENSMUSG00000039220	Ppp1r10	protein phosphatase 1, regulatory subunit 10 [Source:MGI Symbol;Acc:MGI:1289273]	5.80667e-37	5.09825e-34	3.25552
GO:0003723	RNA binding	ENSMUSG00000033099	Nol12	nucleolar protein 12 [Source:MGI Symbol;Acc:MGI:2146285]	5.80667e-37	5.09825e-34	3.25552
GO:0003723	RNA binding	ENSMUSG00000030846	Tial1	Tia1 cytotoxic granule-associated RNA binding protein-like 1 [Source:MGI Symbol;Acc:MGI:107913]	5.80667e-37	5.09825e-34	3.25552
GO:0003723	RNA binding	ENSMUSG00000034259	Exosc4	exosome component 4 [Source:MGI Symbol;Acc:MGI:1923576]	5.80667e-37	5.09825e-34	3.25552
GO:0003723	RNA binding	ENSMUSG00000038900	Rpl12	ribosomal protein L12 [Source:MGI Symbol;Acc:MGI:98002]	5.80667e-37	5.09825e-34	3.25552
GO:0003723	RNA binding	ENSMUSG00000002129	Sf3a1	splicing factor 3a, subunit 1 [Source:MGI Symbol;Acc:MGI:1914715]	5.80667e-37	5.09825e-34	3.25552
GO:0003723	RNA binding	ENSMUSG00000038279	Nop2	NOP2 nucleolar protein [Source:MGI Symbol;Acc:MGI:107891]	5.80667e-37	5.09825e-34	3.25552
GO:0003723	RNA binding	ENSMUSG00000063888	Rpl7l1	ribosomal protein L7-like 1 [Source:MGI Symbol;Acc:MGI:1913479]	5.80667e-37	5.09825e-34	3.25552
GO:0003723	RNA binding	ENSMUSG00000028706	Nsun4	NOL1/NOP2/Sun domain family, member 4 [Source:MGI Symbol;Acc:MGI:1919431]	5.80667e-37	5.09825e-34	3.25552
GO:0003723	RNA binding	ENSMUSG00000020594	Pum2	pumilio RNA-binding family member 2 [Source:MGI Symbol;Acc:MGI:1931751]	5.80667e-37	5.09825e-34	3.25552
GO:0003723	RNA binding	ENSMUSG00000010592	Dazl	deleted in azoospermia-like [Source:MGI Symbol;Acc:MGI:1342328]	5.80667e-37	5.09825e-34	3.25552
GO:0003723	RNA binding	ENSMUSG00000052488	Cherp	calcium homeostasis endoplasmic reticulum protein [Source:MGI Symbol;Acc:MGI:106417]	5.80667e-37	5.09825e-34	3.25552
GO:0003723	RNA binding	ENSMUSG00000035530	Eif1	eukaryotic translation initiation factor 1 [Source:MGI Symbol;Acc:MGI:105125]	5.80667e-37	5.09825e-34	3.25552
GO:0003723	RNA binding	ENSMUSG00000015165	Hnrnpl	heterogeneous nuclear ribonucleoprotein L [Source:MGI Symbol;Acc:MGI:104816]	5.80667e-37	5.09825e-34	3.25552
GO:0003723	RNA binding	ENSMUSG00000053565	Eif3k	eukaryotic translation initiation factor 3, subunit K [Source:MGI Symbol;Acc:MGI:1921080]	5.80667e-37	5.09825e-34	3.25552
GO:0003723	RNA binding	ENSMUSG00000024422	Dhx16	DEAH (Asp-Glu-Ala-His) box polypeptide 16 [Source:MGI Symbol;Acc:MGI:1916442]	5.80667e-37	5.09825e-34	3.25552
GO:0003723	RNA binding	ENSMUSG00000007670	Khsrp	KH-type splicing regulatory protein [Source:MGI Symbol;Acc:MGI:1336214]	5.80667e-37	5.09825e-34	3.25552
GO:0003723	RNA binding	ENSMUSG00000027968	Larp7	La ribonucleoprotein domain family, member 7 [Source:MGI Symbol;Acc:MGI:107634]	5.80667e-37	5.09825e-34	3.25552
GO:0003723	RNA binding	ENSMUSG00000071662	Polr2g	polymerase (RNA) II (DNA directed) polypeptide G [Source:MGI Symbol;Acc:MGI:1914960]	5.80667e-37	5.09825e-34	3.25552
GO:0003723	RNA binding	ENSMUSG00000022721	Trmt2a	TRM2 tRNA methyltransferase 2A [Source:MGI Symbol;Acc:MGI:96270]	5.80667e-37	5.09825e-34	3.25552
GO:0003723	RNA binding	ENSMUSG00000029599	Ddx54	DEAD (Asp-Glu-Ala-Asp) box polypeptide 54 [Source:MGI Symbol;Acc:MGI:1919240]	5.80667e-37	5.09825e-34	3.25552
GO:0003723	RNA binding	ENSMUSG00000020290	Xpo1	exportin 1 [Source:MGI Symbol;Acc:MGI:2144013]	5.80667e-37	5.09825e-34	3.25552
GO:0003723	RNA binding	ENSMUSG00000003360	Ddx23	DEAD (Asp-Glu-Ala-Asp) box polypeptide 23 [Source:MGI Symbol;Acc:MGI:1921601]	5.80667e-37	5.09825e-34	3.25552
GO:0003723	RNA binding	ENSMUSG00000041459	Tardbp	TAR DNA binding protein [Source:MGI Symbol;Acc:MGI:2387629]	5.80667e-37	5.09825e-34	3.25552
GO:0003723	RNA binding	ENSMUSG00000010608	Rbm25	RNA binding motif protein 25 [Source:MGI Symbol;Acc:MGI:1914289]	5.80667e-37	5.09825e-34	3.25552
GO:0003723	RNA binding	ENSMUSG00000016018	Mtrex	Mtr4 exosome RNA helicase [Source:MGI Symbol;Acc:MGI:1919448]	5.80667e-37	5.09825e-34	3.25552
GO:0003723	RNA binding	ENSMUSG00000059796	Eif4a1	eukaryotic translation initiation factor 4A1 [Source:MGI Symbol;Acc:MGI:95303]	5.80667e-37	5.09825e-34	3.25552
GO:0003723	RNA binding	ENSMUSG00000032178	Ilf3	interleukin enhancer binding factor 3 [Source:MGI Symbol;Acc:MGI:1339973]	5.80667e-37	5.09825e-34	3.25552
GO:0003723	RNA binding	ENSMUSG00000078427	Sarnp	SAP domain containing ribonucleoprotein [Source:MGI Symbol;Acc:MGI:1913368]	5.80667e-37	5.09825e-34	3.25552
GO:0003723	RNA binding	ENSMUSG00000039356	Exosc2	exosome component 2 [Source:MGI Symbol;Acc:MGI:2385133]	5.80667e-37	5.09825e-34	3.25552
GO:0003723	RNA binding	ENSMUSG00000009079	Ewsr1	Ewing sarcoma breakpoint region 1 [Source:MGI Symbol;Acc:MGI:99960]	5.80667e-37	5.09825e-34	3.25552
GO:0003723	RNA binding	ENSMUSG00000020515	Cnot8	CCR4-NOT transcription complex, subunit 8 [Source:MGI Symbol;Acc:MGI:1916375]	5.80667e-37	5.09825e-34	3.25552
GO:0003723	RNA binding	ENSMUSG00000060036	Rpl3	ribosomal protein L3 [Source:MGI Symbol;Acc:MGI:1351605]	5.80667e-37	5.09825e-34	3.25552
GO:0003723	RNA binding	ENSMUSG00000004099	Dnmt1	DNA methyltransferase (cytosine-5) 1 [Source:MGI Symbol;Acc:MGI:94912]	5.80667e-37	5.09825e-34	3.25552
GO:0003723	RNA binding	ENSMUSG00000036054	Sugp2	SURP and G patch domain containing 2 [Source:MGI Symbol;Acc:MGI:2678085]	5.80667e-37	5.09825e-34	3.25552
GO:0003723	RNA binding	ENSMUSG00000006333	Rps9	ribosomal protein S9 [Source:MGI Symbol;Acc:MGI:1924096]	5.80667e-37	5.09825e-34	3.25552
GO:0003723	RNA binding	ENSMUSG00000042699	Dhx9	DEAH (Asp-Glu-Ala-His) box polypeptide 9 [Source:MGI Symbol;Acc:MGI:108177]	5.80667e-37	5.09825e-34	3.25552
GO:0003723	RNA binding	ENSMUSG00000012405	Rpl15	ribosomal protein L15 [Source:MGI Symbol;Acc:MGI:1913730]	5.80667e-37	5.09825e-34	3.25552
GO:0003723	RNA binding	ENSMUSG00000016554	Eif3d	eukaryotic translation initiation factor 3, subunit D [Source:MGI Symbol;Acc:MGI:1933181]	5.80667e-37	5.09825e-34	3.25552
GO:0003723	RNA binding	ENSMUSG00000007850	Hnrnph1	heterogeneous nuclear ribonucleoprotein H1 [Source:MGI Symbol;Acc:MGI:1891925]	5.80667e-37	5.09825e-34	3.25552
GO:0003723	RNA binding	ENSMUSG00000021024	Psma6	proteasome subunit alpha 6 [Source:MGI Symbol;Acc:MGI:1347006]	5.80667e-37	5.09825e-34	3.25552
GO:0003723	RNA binding	ENSMUSG00000025024	Smndc1	survival motor neuron domain containing 1 [Source:MGI Symbol;Acc:MGI:1923729]	5.80667e-37	5.09825e-34	3.25552
GO:0003723	RNA binding	ENSMUSG00000098274	Rpl24	ribosomal protein L24 [Source:MGI Symbol;Acc:MGI:1915443]	5.80667e-37	5.09825e-34	3.25552
GO:0003723	RNA binding	ENSMUSG00000040028	Elavl1	ELAV (embryonic lethal, abnormal vision)-like 1 (Hu antigen R) [Source:MGI Symbol;Acc:MGI:1100851]	5.80667e-37	5.09825e-34	3.25552
GO:0003723	RNA binding	ENSMUSG00000031848	Lsm4	LSM4 homolog, U6 small nuclear RNA and mRNA degradation associated [Source:MGI Symbol;Acc:MGI:1354692]	5.80667e-37	5.09825e-34	3.25552
GO:0003723	RNA binding	ENSMUSG00000003660	Snrnp200	small nuclear ribonucleoprotein 200 (U5) [Source:MGI Symbol;Acc:MGI:2444401]	5.80667e-37	5.09825e-34	3.25552
GO:0003723	RNA binding	ENSMUSG00000025580	Eif4a3	eukaryotic translation initiation factor 4A3 [Source:MGI Symbol;Acc:MGI:1923731]	5.80667e-37	5.09825e-34	3.25552
GO:0003723	RNA binding	ENSMUSG00000036371	Serbp1	serpine1 mRNA binding protein 1 [Source:MGI Symbol;Acc:MGI:1914120]	5.80667e-37	5.09825e-34	3.25552
GO:0003723	RNA binding	ENSMUSG00000001424	Snd1	staphylococcal nuclease and tudor domain containing 1 [Source:MGI Symbol;Acc:MGI:1929266]	5.80667e-37	5.09825e-34	3.25552
GO:0003723	RNA binding	ENSMUSG00000040761	Spen	spen family transcription repressor [Source:MGI Symbol;Acc:MGI:1891706]	5.80667e-37	5.09825e-34	3.25552
GO:0003723	RNA binding	ENSMUSG00000079259	Trim71	tripartite motif-containing 71 [Source:MGI Symbol;Acc:MGI:2685973]	5.80667e-37	5.09825e-34	3.25552
GO:0003723	RNA binding	ENSMUSG00000052707	Tnrc6a	trinucleotide repeat containing 6a [Source:MGI Symbol;Acc:MGI:2385292]	5.80667e-37	5.09825e-34	3.25552
GO:0003723	RNA binding	ENSMUSG00000003429	Rps11	ribosomal protein S11 [Source:MGI Symbol;Acc:MGI:1351329]	5.80667e-37	5.09825e-34	3.25552
GO:0003723	RNA binding	ENSMUSG00000031320	Rps4x	ribosomal protein S4, X-linked [Source:MGI Symbol;Acc:MGI:98158]	5.80667e-37	5.09825e-34	3.25552
GO:0003723	RNA binding	ENSMUSG00000045983	Eif4g1	eukaryotic translation initiation factor 4, gamma 1 [Source:MGI Symbol;Acc:MGI:2384784]	5.80667e-37	5.09825e-34	3.25552
GO:0003723	RNA binding	ENSMUSG00000006456	Rbm14	RNA binding motif protein 14 [Source:MGI Symbol;Acc:MGI:1929092]	5.80667e-37	5.09825e-34	3.25552
GO:0003723	RNA binding	ENSMUSG00000032399	Rpl4	ribosomal protein L4 [Source:MGI Symbol;Acc:MGI:1915141]	5.80667e-37	5.09825e-34	3.25552
GO:0003723	RNA binding	ENSMUSG00000003099	Ppp5c	protein phosphatase 5, catalytic subunit [Source:MGI Symbol;Acc:MGI:102666]	5.80667e-37	5.09825e-34	3.25552
GO:0003723	RNA binding	ENSMUSG00000071054	Safb	scaffold attachment factor B [Source:MGI Symbol;Acc:MGI:2146974]	5.80667e-37	5.09825e-34	3.25552
GO:0003723	RNA binding	ENSMUSG00000022884	Eif4a2	eukaryotic translation initiation factor 4A2 [Source:MGI Symbol;Acc:MGI:106906]	5.80667e-37	5.09825e-34	3.25552
GO:0003723	RNA binding	ENSMUSG00000026615	Eprs	glutamyl-prolyl-tRNA synthetase [Source:MGI Symbol;Acc:MGI:97838]	5.80667e-37	5.09825e-34	3.25552
GO:0003723	RNA binding	ENSMUSG00000018379	Srsf1	serine and arginine-rich splicing factor 1 [Source:MGI Symbol;Acc:MGI:98283]	5.80667e-37	5.09825e-34	3.25552
GO:0003723	RNA binding	ENSMUSG00000020850	Prpf8	pre-mRNA processing factor 8 [Source:MGI Symbol;Acc:MGI:2179381]	5.80667e-37	5.09825e-34	3.25552
GO:0003723	RNA binding	ENSMUSG00000039536	Stau1	staufen double-stranded RNA binding protein 1 [Source:MGI Symbol;Acc:MGI:1338864]	5.80667e-37	5.09825e-34	3.25552
GO:0003723	RNA binding	ENSMUSG00000060461	Dppa5a	developmental pluripotency associated 5A [Source:MGI Symbol;Acc:MGI:101800]	5.80667e-37	5.09825e-34	3.25552
GO:0003723	RNA binding	ENSMUSG00000025364	Pa2g4	proliferation-associated 2G4 [Source:MGI Symbol;Acc:MGI:894684]	5.80667e-37	5.09825e-34	3.25552
GO:0003723	RNA binding	ENSMUSG00000041841	Rpl37	ribosomal protein L37 [Source:MGI Symbol;Acc:MGI:1914531]	5.80667e-37	5.09825e-34	3.25552
GO:0003723	RNA binding	ENSMUSG00000040354	Mars1	methionine-tRNA synthetase 1 [Source:MGI Symbol;Acc:MGI:1345633]	5.80667e-37	5.09825e-34	3.25552
GO:0003723	RNA binding	ENSMUSG00000026374	Tsn	translin [Source:MGI Symbol;Acc:MGI:109263]	5.80667e-37	5.09825e-34	3.25552
GO:0003723	RNA binding	ENSMUSG00000058655	Eif4b	eukaryotic translation initiation factor 4B [Source:MGI Symbol;Acc:MGI:95304]	5.80667e-37	5.09825e-34	3.25552
GO:0003723	RNA binding	ENSMUSG00000008668	Rps18	ribosomal protein S18 [Source:MGI Symbol;Acc:MGI:98146]	5.80667e-37	5.09825e-34	3.25552
GO:0003723	RNA binding	ENSMUSG00000053536	Cstf2t	cleavage stimulation factor, 3' pre-RNA subunit 2, tau [Source:MGI Symbol;Acc:MGI:1932622]	5.80667e-37	5.09825e-34	3.25552
GO:0003723	RNA binding	ENSMUSG00000017548	Suz12	SUZ12 polycomb repressive complex 2 subunit [Source:MGI Symbol;Acc:MGI:1261758]	5.80667e-37	5.09825e-34	3.25552
GO:0003723	RNA binding	ENSMUSG00000030738	Eif3c	eukaryotic translation initiation factor 3, subunit C [Source:MGI Symbol;Acc:MGI:1926966]	5.80667e-37	5.09825e-34	3.25552
GO:0003723	RNA binding	ENSMUSG00000027981	Rnpc3	RNA-binding region (RNP1, RRM) containing 3 [Source:MGI Symbol;Acc:MGI:1914475]	5.80667e-37	5.09825e-34	3.25552
GO:0003723	RNA binding	ENSMUSG00000002524	Puf60	poly-U binding splicing factor 60 [Source:MGI Symbol;Acc:MGI:1915209]	5.80667e-37	5.09825e-34	3.25552
GO:0003723	RNA binding	ENSMUSG00000060373	Hnrnpc	heterogeneous nuclear ribonucleoprotein C [Source:MGI Symbol;Acc:MGI:107795]	5.80667e-37	5.09825e-34	3.25552
GO:0003723	RNA binding	ENSMUSG00000024120	Lrpprc	leucine-rich PPR-motif containing [Source:MGI Symbol;Acc:MGI:1919666]	5.80667e-37	5.09825e-34	3.25552
GO:0003723	RNA binding	ENSMUSG00000032387	Rbpms2	RNA binding protein with multiple splicing 2 [Source:MGI Symbol;Acc:MGI:1919223]	5.80667e-37	5.09825e-34	3.25552
GO:0003723	RNA binding	ENSMUSG00000001909	Trmt1	tRNA methyltransferase 1 [Source:MGI Symbol;Acc:MGI:1289155]	5.80667e-37	5.09825e-34	3.25552
GO:0003723	RNA binding	ENSMUSG00000028639	Ybx1	Y box protein 1 [Source:MGI Symbol;Acc:MGI:99146]	5.80667e-37	5.09825e-34	3.25552
GO:0003723	RNA binding	ENSMUSG00000071172	Srsf3	serine and arginine-rich splicing factor 3 [Source:MGI Symbol;Acc:MGI:98285]	5.80667e-37	5.09825e-34	3.25552
GO:0003723	RNA binding	ENSMUSG00000021116	Eif2s1	eukaryotic translation initiation factor 2, subunit 1 alpha [Source:MGI Symbol;Acc:MGI:95299]	5.80667e-37	5.09825e-34	3.25552
GO:0003723	RNA binding	ENSMUSG00000037236	Matr3	matrin 3 [Source:MGI Symbol;Acc:MGI:1298379]	5.80667e-37	5.09825e-34	3.25552
GO:0003723	RNA binding	ENSMUSG00000068823	Csde1	cold shock domain containing E1, RNA binding [Source:MGI Symbol;Acc:MGI:92356]	5.80667e-37	5.09825e-34	3.25552
GO:0003723	RNA binding	ENSMUSG00000037857	Nufip2	nuclear fragile X mental retardation protein interacting protein 2 [Source:MGI Symbol;Acc:MGI:1915814]	5.80667e-37	5.09825e-34	3.25552
GO:0003723	RNA binding	ENSMUSG00000053411	Cbx7	chromobox 7 [Source:MGI Symbol;Acc:MGI:1196439]	5.80667e-37	5.09825e-34	3.25552
GO:0003723	RNA binding	ENSMUSG00000028882	Ppp1r8	protein phosphatase 1, regulatory subunit 8 [Source:MGI Symbol;Acc:MGI:2140494]	5.80667e-37	5.09825e-34	3.25552
GO:0003723	RNA binding	ENSMUSG00000003970	Rpl8	ribosomal protein L8 [Source:MGI Symbol;Acc:MGI:1350927]	5.80667e-37	5.09825e-34	3.25552
GO:0003723	RNA binding	ENSMUSG00000031167	Rbm3	RNA binding motif (RNP1, RRM) protein 3 [Source:MGI Symbol;Acc:MGI:1099460]	5.80667e-37	5.09825e-34	3.25552
GO:0003723	RNA binding	ENSMUSG00000063884	Ptcd3	pentatricopeptide repeat domain 3 [Source:MGI Symbol;Acc:MGI:1917206]	5.80667e-37	5.09825e-34	3.25552
GO:0003723	RNA binding	ENSMUSG00000034994	Eef2	eukaryotic translation elongation factor 2 [Source:MGI Symbol;Acc:MGI:95288]	5.80667e-37	5.09825e-34	3.25552
GO:0003723	RNA binding	ENSMUSG00000027620	Rbm39	RNA binding motif protein 39 [Source:MGI Symbol;Acc:MGI:2157953]	5.80667e-37	5.09825e-34	3.25552
GO:0003723	RNA binding	ENSMUSG00000047888	Tnrc6b	trinucleotide repeat containing 6b [Source:MGI Symbol;Acc:MGI:2443730]	5.80667e-37	5.09825e-34	3.25552
GO:0003723	RNA binding	ENSMUSG00000018583	G3bp1	GTPase activating protein (SH3 domain) binding protein 1 [Source:MGI Symbol;Acc:MGI:1351465]	5.80667e-37	5.09825e-34	3.25552
GO:0003723	RNA binding	ENSMUSG00000004980	Hnrnpa2b1	heterogeneous nuclear ribonucleoprotein A2/B1 [Source:MGI Symbol;Acc:MGI:104819]	5.80667e-37	5.09825e-34	3.25552
GO:0003723	RNA binding	ENSMUSG00000038406	Scaf1	SR-related CTD-associated factor 1 [Source:MGI Symbol;Acc:MGI:2141980]	5.80667e-37	5.09825e-34	3.25552
GO:0003723	RNA binding	ENSMUSG00000046434	Hnrnpa1	heterogeneous nuclear ribonucleoprotein A1 [Source:MGI Symbol;Acc:MGI:104820]	5.80667e-37	5.09825e-34	3.25552
GO:0003723	RNA binding	ENSMUSG00000039630	Hnrnpu	heterogeneous nuclear ribonucleoprotein U [Source:MGI Symbol;Acc:MGI:1858195]	5.80667e-37	5.09825e-34	3.25552
GO:0003723	RNA binding	ENSMUSG00000024949	Sf1	splicing factor 1 [Source:MGI Symbol;Acc:MGI:1095403]	5.80667e-37	5.09825e-34	3.25552
GO:0003723	RNA binding	ENSMUSG00000029701	Rbm28	RNA binding motif protein 28 [Source:MGI Symbol;Acc:MGI:2655711]	5.80667e-37	5.09825e-34	3.25552
GO:0003723	RNA binding	ENSMUSG00000031917	Nip7	NIP7, nucleolar pre-rRNA processing protein [Source:MGI Symbol;Acc:MGI:1913414]	5.80667e-37	5.09825e-34	3.25552
GO:0003723	RNA binding	ENSMUSG00000028676	Srsf10	serine and arginine-rich splicing factor 10 [Source:MGI Symbol;Acc:MGI:1333805]	5.80667e-37	5.09825e-34	3.25552
GO:0003723	RNA binding	ENSMUSG00000027374	Mrps5	mitochondrial ribosomal protein S5 [Source:MGI Symbol;Acc:MGI:1924971]	5.80667e-37	5.09825e-34	3.25552
GO:0003723	RNA binding	ENSMUSG00000058558	Rpl5	ribosomal protein L5 [Source:MGI Symbol;Acc:MGI:102854]	5.80667e-37	5.09825e-34	3.25552
GO:0003723	RNA binding	ENSMUSG00000042308	Setd1a	SET domain containing 1A [Source:MGI Symbol;Acc:MGI:2446244]	5.80667e-37	5.09825e-34	3.25552
GO:0003723	RNA binding	ENSMUSG00000029402	Snrnp35	small nuclear ribonucleoprotein 35 (U11/U12) [Source:MGI Symbol;Acc:MGI:1923417]	5.80667e-37	5.09825e-34	3.25552
GO:0003723	RNA binding	ENSMUSG00000000787	Ddx3x	DEAD/H (Asp-Glu-Ala-Asp/His) box polypeptide 3, X-linked [Source:MGI Symbol;Acc:MGI:103064]	5.80667e-37	5.09825e-34	3.25552
GO:0003723	RNA binding	ENSMUSG00000021134	Srsf5	serine and arginine-rich splicing factor 5 [Source:MGI Symbol;Acc:MGI:98287]	5.80667e-37	5.09825e-34	3.25552
GO:0003723	RNA binding	ENSMUSG00000057113	Npm1	nucleophosmin 1 [Source:MGI Symbol;Acc:MGI:106184]	5.80667e-37	5.09825e-34	3.25552
GO:0003723	RNA binding	ENSMUSG00000031960	Aars	alanyl-tRNA synthetase [Source:MGI Symbol;Acc:MGI:2384560]	5.80667e-37	5.09825e-34	3.25552
GO:0003723	RNA binding	ENSMUSG00000005981	Trap1	TNF receptor-associated protein 1 [Source:MGI Symbol;Acc:MGI:1915265]	5.80667e-37	5.09825e-34	3.25552
GO:0003723	RNA binding	ENSMUSG00000028811	Yars	tyrosyl-tRNA synthetase [Source:MGI Symbol;Acc:MGI:2147627]	5.80667e-37	5.09825e-34	3.25552
GO:0003723	RNA binding	ENSMUSG00000090733	Rps27	ribosomal protein S27 [Source:MGI Symbol;Acc:MGI:1888676]	5.80667e-37	5.09825e-34	3.25552
GO:0003723	RNA binding	ENSMUSG00000059005	Hnrnpa3	heterogeneous nuclear ribonucleoprotein A3 [Source:MGI Symbol;Acc:MGI:1917171]	5.80667e-37	5.09825e-34	3.25552
GO:0003723	RNA binding	ENSMUSG00000096370	Gm21992	predicted gene 21992 [Source:MGI Symbol;Acc:MGI:5439461]	5.80667e-37	5.09825e-34	3.25552
GO:0003723	RNA binding	ENSMUSG00000062647	Rpl7a	ribosomal protein L7A [Source:MGI Symbol;Acc:MGI:1353472]	5.80667e-37	5.09825e-34	3.25552
GO:0003723	RNA binding	ENSMUSG00000011306	Sugp1	SURP and G patch domain containing 1 [Source:MGI Symbol;Acc:MGI:1917866]	5.80667e-37	5.09825e-34	3.25552
GO:0003723	RNA binding	ENSMUSG00000058600	Rpl30	ribosomal protein L30 [Source:MGI Symbol;Acc:MGI:98037]	5.80667e-37	5.09825e-34	3.25552
GO:0003723	RNA binding	ENSMUSG00000020680	Taf15	TATA-box binding protein associated factor 15 [Source:MGI Symbol;Acc:MGI:1917689]	5.80667e-37	5.09825e-34	3.25552
GO:0003723	RNA binding	ENSMUSG00000078812	Eif5a	eukaryotic translation initiation factor 5A [Source:MGI Symbol;Acc:MGI:106248]	5.80667e-37	5.09825e-34	3.25552
GO:0003723	RNA binding	ENSMUSG00000066861	Oas1g	2'-5' oligoadenylate synthetase 1G [Source:MGI Symbol;Acc:MGI:97429]	5.80667e-37	5.09825e-34	3.25552
GO:0003723	RNA binding	ENSMUSG00000032637	Atxn2l	ataxin 2-like [Source:MGI Symbol;Acc:MGI:2446242]	5.80667e-37	5.09825e-34	3.25552
GO:0003723	RNA binding	ENSMUSG00000061479	Snrpa	small nuclear ribonucleoprotein polypeptide A [Source:MGI Symbol;Acc:MGI:1855690]	5.80667e-37	5.09825e-34	3.25552
GO:0003723	RNA binding	ENSMUSG00000040952	Rps19	ribosomal protein S19 [Source:MGI Symbol;Acc:MGI:1333780]	5.80667e-37	5.09825e-34	3.25552
GO:0003735	structural constituent of ribosome	ENSMUSG00000074129	Rpl13a	ribosomal protein L13A [Source:MGI Symbol;Acc:MGI:1351455]	5.25028e-30	2.30487e-27	6.51248
GO:0003735	structural constituent of ribosome	ENSMUSG00000047675	Rps8	ribosomal protein S8 [Source:MGI Symbol;Acc:MGI:98166]	5.25028e-30	2.30487e-27	6.51248
GO:0003735	structural constituent of ribosome	ENSMUSG00000030744	Rps3	ribosomal protein S3 [Source:MGI Symbol;Acc:MGI:1350917]	5.25028e-30	2.30487e-27	6.51248
GO:0003735	structural constituent of ribosome	ENSMUSG00000025794	Rpl14	ribosomal protein L14 [Source:MGI Symbol;Acc:MGI:1914365]	5.25028e-30	2.30487e-27	6.51248
GO:0003735	structural constituent of ribosome	ENSMUSG00000073702	Rpl31	ribosomal protein L31 [Source:MGI Symbol;Acc:MGI:2149632]	5.25028e-30	2.30487e-27	6.51248
GO:0003735	structural constituent of ribosome	ENSMUSG00000046364	Rpl27a	ribosomal protein L27A [Source:MGI Symbol;Acc:MGI:1347076]	5.25028e-30	2.30487e-27	6.51248
GO:0003735	structural constituent of ribosome	ENSMUSG00000028936	Rpl22	ribosomal protein L22 [Source:MGI Symbol;Acc:MGI:99262]	5.25028e-30	2.30487e-27	6.51248
GO:0003735	structural constituent of ribosome	ENSMUSG00000029614	Rpl6	ribosomal protein L6 [Source:MGI Symbol;Acc:MGI:108057]	5.25028e-30	2.30487e-27	6.51248
GO:0003735	structural constituent of ribosome	ENSMUSG00000043716	Rpl7	ribosomal protein L7 [Source:MGI Symbol;Acc:MGI:98073]	5.25028e-30	2.30487e-27	6.51248
GO:0003735	structural constituent of ribosome	ENSMUSG00000060636	Rpl35a	ribosomal protein L35A [Source:MGI Symbol;Acc:MGI:1928894]	5.25028e-30	2.30487e-27	6.51248
GO:0003735	structural constituent of ribosome	ENSMUSG00000038900	Rpl12	ribosomal protein L12 [Source:MGI Symbol;Acc:MGI:98002]	5.25028e-30	2.30487e-27	6.51248
GO:0003735	structural constituent of ribosome	ENSMUSG00000025508	Rplp2	ribosomal protein, large P2 [Source:MGI Symbol;Acc:MGI:1914436]	5.25028e-30	2.30487e-27	6.51248
GO:0003735	structural constituent of ribosome	ENSMUSG00000038274	Fau	Finkel-Biskis-Reilly murine sarcoma virus (FBR-MuSV) ubiquitously expressed (fox derived) [Source:MGI Symbol;Acc:MGI:102547]	5.25028e-30	2.30487e-27	6.51248
GO:0003735	structural constituent of ribosome	ENSMUSG00000063888	Rpl7l1	ribosomal protein L7-like 1 [Source:MGI Symbol;Acc:MGI:1913479]	5.25028e-30	2.30487e-27	6.51248
GO:0003735	structural constituent of ribosome	ENSMUSG00000048758	Rpl29	ribosomal protein L29 [Source:MGI Symbol;Acc:MGI:99687]	5.25028e-30	2.30487e-27	6.51248
GO:0003735	structural constituent of ribosome	ENSMUSG00000090862	Rps13	ribosomal protein S13 [Source:MGI Symbol;Acc:MGI:1915302]	5.25028e-30	2.30487e-27	6.51248
GO:0003735	structural constituent of ribosome	ENSMUSG00000046330	Rpl37a	ribosomal protein L37a [Source:MGI Symbol;Acc:MGI:98068]	5.25028e-30	2.30487e-27	6.51248
GO:0003735	structural constituent of ribosome	ENSMUSG00000060036	Rpl3	ribosomal protein L3 [Source:MGI Symbol;Acc:MGI:1351605]	5.25028e-30	2.30487e-27	6.51248
GO:0003735	structural constituent of ribosome	ENSMUSG00000006333	Rps9	ribosomal protein S9 [Source:MGI Symbol;Acc:MGI:1924096]	5.25028e-30	2.30487e-27	6.51248
GO:0003735	structural constituent of ribosome	ENSMUSG00000045128	Rpl18a	ribosomal protein L18A [Source:MGI Symbol;Acc:MGI:1924058]	5.25028e-30	2.30487e-27	6.51248
GO:0003735	structural constituent of ribosome	ENSMUSG00000062997	Rpl35	ribosomal protein L35 [Source:MGI Symbol;Acc:MGI:1913739]	5.25028e-30	2.30487e-27	6.51248
GO:0003735	structural constituent of ribosome	ENSMUSG00000012405	Rpl15	ribosomal protein L15 [Source:MGI Symbol;Acc:MGI:1913730]	5.25028e-30	2.30487e-27	6.51248
GO:0003735	structural constituent of ribosome	ENSMUSG00000024902	Mrpl11	mitochondrial ribosomal protein L11 [Source:MGI Symbol;Acc:MGI:2137215]	5.25028e-30	2.30487e-27	6.51248
GO:0003735	structural constituent of ribosome	ENSMUSG00000098274	Rpl24	ribosomal protein L24 [Source:MGI Symbol;Acc:MGI:1915443]	5.25028e-30	2.30487e-27	6.51248
GO:0003735	structural constituent of ribosome	ENSMUSG00000024436	Mrps18b	mitochondrial ribosomal protein S18B [Source:MGI Symbol;Acc:MGI:1914223]	5.25028e-30	2.30487e-27	6.51248
GO:0003735	structural constituent of ribosome	ENSMUSG00000003429	Rps11	ribosomal protein S11 [Source:MGI Symbol;Acc:MGI:1351329]	5.25028e-30	2.30487e-27	6.51248
GO:0003735	structural constituent of ribosome	ENSMUSG00000020460	Rps27a	ribosomal protein S27A [Source:MGI Symbol;Acc:MGI:1925544]	5.25028e-30	2.30487e-27	6.51248
GO:0003735	structural constituent of ribosome	ENSMUSG00000061477	Rps7	ribosomal protein S7 [Source:MGI Symbol;Acc:MGI:1333818]	5.25028e-30	2.30487e-27	6.51248
GO:0003735	structural constituent of ribosome	ENSMUSG00000031320	Rps4x	ribosomal protein S4, X-linked [Source:MGI Symbol;Acc:MGI:98158]	5.25028e-30	2.30487e-27	6.51248
GO:0003735	structural constituent of ribosome	ENSMUSG00000045948	Mrps12	mitochondrial ribosomal protein S12 [Source:MGI Symbol;Acc:MGI:1346333]	5.25028e-30	2.30487e-27	6.51248
GO:0003735	structural constituent of ribosome	ENSMUSG00000032399	Rpl4	ribosomal protein L4 [Source:MGI Symbol;Acc:MGI:1915141]	5.25028e-30	2.30487e-27	6.51248
GO:0003735	structural constituent of ribosome	ENSMUSG00000030432	Rpl28	ribosomal protein L28 [Source:MGI Symbol;Acc:MGI:101839]	5.25028e-30	2.30487e-27	6.51248
GO:0003735	structural constituent of ribosome	ENSMUSG00000093674	Rpl41	ribosomal protein L41 [Source:MGI Symbol;Acc:MGI:1915195]	5.25028e-30	2.30487e-27	6.51248
GO:0003735	structural constituent of ribosome	ENSMUSG00000041841	Rpl37	ribosomal protein L37 [Source:MGI Symbol;Acc:MGI:1914531]	5.25028e-30	2.30487e-27	6.51248
GO:0003735	structural constituent of ribosome	ENSMUSG00000049517	Rps23	ribosomal protein S23 [Source:MGI Symbol;Acc:MGI:1913725]	5.25028e-30	2.30487e-27	6.51248
GO:0003735	structural constituent of ribosome	ENSMUSG00000025290	Rps24	ribosomal protein S24 [Source:MGI Symbol;Acc:MGI:98147]	5.25028e-30	2.30487e-27	6.51248
GO:0003735	structural constituent of ribosome	ENSMUSG00000008668	Rps18	ribosomal protein S18 [Source:MGI Symbol;Acc:MGI:98146]	5.25028e-30	2.30487e-27	6.51248
GO:0003735	structural constituent of ribosome	ENSMUSG00000007892	Rplp1	ribosomal protein, large, P1 [Source:MGI Symbol;Acc:MGI:1927099]	5.25028e-30	2.30487e-27	6.51248
GO:0003735	structural constituent of ribosome	ENSMUSG00000047215	Rpl9	ribosomal protein L9 [Source:MGI Symbol;Acc:MGI:1298373]	5.25028e-30	2.30487e-27	6.51248
GO:0003735	structural constituent of ribosome	ENSMUSG00000025362	Rps26	ribosomal protein S26 [Source:MGI Symbol;Acc:MGI:1351628]	5.25028e-30	2.30487e-27	6.51248
GO:0003735	structural constituent of ribosome	ENSMUSG00000034729	Mrps10	mitochondrial ribosomal protein S10 [Source:MGI Symbol;Acc:MGI:1928139]	5.25028e-30	2.30487e-27	6.51248
GO:0003735	structural constituent of ribosome	ENSMUSG00000009927	Rps25	ribosomal protein S25 [Source:MGI Symbol;Acc:MGI:1922867]	5.25028e-30	2.30487e-27	6.51248
GO:0003735	structural constituent of ribosome	ENSMUSG00000003970	Rpl8	ribosomal protein L8 [Source:MGI Symbol;Acc:MGI:1350927]	5.25028e-30	2.30487e-27	6.51248
GO:0003735	structural constituent of ribosome	ENSMUSG00000071415	Rpl23	ribosomal protein L23 [Source:MGI Symbol;Acc:MGI:1929455]	5.25028e-30	2.30487e-27	6.51248
GO:0003735	structural constituent of ribosome	ENSMUSG00000057863	Rpl36	ribosomal protein L36 [Source:MGI Symbol;Acc:MGI:1860603]	5.25028e-30	2.30487e-27	6.51248
GO:0003735	structural constituent of ribosome	ENSMUSG00000067274	Rplp0	ribosomal protein, large, P0 [Source:MGI Symbol;Acc:MGI:1927636]	5.25028e-30	2.30487e-27	6.51248
GO:0003735	structural constituent of ribosome	ENSMUSG00000027374	Mrps5	mitochondrial ribosomal protein S5 [Source:MGI Symbol;Acc:MGI:1924971]	5.25028e-30	2.30487e-27	6.51248
GO:0003735	structural constituent of ribosome	ENSMUSG00000058558	Rpl5	ribosomal protein L5 [Source:MGI Symbol;Acc:MGI:102854]	5.25028e-30	2.30487e-27	6.51248
GO:0003735	structural constituent of ribosome	ENSMUSG00000063316	Rpl27	ribosomal protein L27 [Source:MGI Symbol;Acc:MGI:98036]	5.25028e-30	2.30487e-27	6.51248
GO:0003735	structural constituent of ribosome	ENSMUSG00000031533	Mrps31	mitochondrial ribosomal protein S31 [Source:MGI Symbol;Acc:MGI:1913153]	5.25028e-30	2.30487e-27	6.51248
GO:0003735	structural constituent of ribosome	ENSMUSG00000090733	Rps27	ribosomal protein S27 [Source:MGI Symbol;Acc:MGI:1888676]	5.25028e-30	2.30487e-27	6.51248
GO:0003735	structural constituent of ribosome	ENSMUSG00000041881	Ndufa7	NADH:ubiquinone oxidoreductase subunit A7 [Source:MGI Symbol;Acc:MGI:1913666]	5.25028e-30	2.30487e-27	6.51248
GO:0003735	structural constituent of ribosome	ENSMUSG00000058600	Rpl30	ribosomal protein L30 [Source:MGI Symbol;Acc:MGI:98037]	5.25028e-30	2.30487e-27	6.51248
GO:0003735	structural constituent of ribosome	ENSMUSG00000028081	Rps3a1	ribosomal protein S3A1 [Source:MGI Symbol;Acc:MGI:1202063]	5.25028e-30	2.30487e-27	6.51248
GO:0003735	structural constituent of ribosome	ENSMUSG00000040952	Rps19	ribosomal protein S19 [Source:MGI Symbol;Acc:MGI:1333780]	5.25028e-30	2.30487e-27	6.51248
GO:0003729	mRNA binding	ENSMUSG00000074129	Rpl13a	ribosomal protein L13A [Source:MGI Symbol;Acc:MGI:1351455]	1.15629e-16	3.38407e-14	4.51174
GO:0003729	mRNA binding	ENSMUSG00000030744	Rps3	ribosomal protein S3 [Source:MGI Symbol;Acc:MGI:1350917]	1.15629e-16	3.38407e-14	4.51174
GO:0003729	mRNA binding	ENSMUSG00000029614	Rpl6	ribosomal protein L6 [Source:MGI Symbol;Acc:MGI:108057]	1.15629e-16	3.38407e-14	4.51174
GO:0003729	mRNA binding	ENSMUSG00000043716	Rpl7	ribosomal protein L7 [Source:MGI Symbol;Acc:MGI:98073]	1.15629e-16	3.38407e-14	4.51174
GO:0003729	mRNA binding	ENSMUSG00000050966	Lin28a	lin-28 homolog A (C. elegans) [Source:MGI Symbol;Acc:MGI:1890546]	1.15629e-16	3.38407e-14	4.51174
GO:0003729	mRNA binding	ENSMUSG00000074656	Eif2s2	eukaryotic translation initiation factor 2, subunit 2 (beta) [Source:MGI Symbol;Acc:MGI:1914454]	1.15629e-16	3.38407e-14	4.51174
GO:0003729	mRNA binding	ENSMUSG00000020594	Pum2	pumilio RNA-binding family member 2 [Source:MGI Symbol;Acc:MGI:1931751]	1.15629e-16	3.38407e-14	4.51174
GO:0003729	mRNA binding	ENSMUSG00000010592	Dazl	deleted in azoospermia-like [Source:MGI Symbol;Acc:MGI:1342328]	1.15629e-16	3.38407e-14	4.51174
GO:0003729	mRNA binding	ENSMUSG00000015165	Hnrnpl	heterogeneous nuclear ribonucleoprotein L [Source:MGI Symbol;Acc:MGI:104816]	1.15629e-16	3.38407e-14	4.51174
GO:0003729	mRNA binding	ENSMUSG00000007670	Khsrp	KH-type splicing regulatory protein [Source:MGI Symbol;Acc:MGI:1336214]	1.15629e-16	3.38407e-14	4.51174
GO:0003729	mRNA binding	ENSMUSG00000090862	Rps13	ribosomal protein S13 [Source:MGI Symbol;Acc:MGI:1915302]	1.15629e-16	3.38407e-14	4.51174
GO:0003729	mRNA binding	ENSMUSG00000037742	Eef1a1	eukaryotic translation elongation factor 1 alpha 1 [Source:MGI Symbol;Acc:MGI:1096881]	1.15629e-16	3.38407e-14	4.51174
GO:0003729	mRNA binding	ENSMUSG00000010608	Rbm25	RNA binding motif protein 25 [Source:MGI Symbol;Acc:MGI:1914289]	1.15629e-16	3.38407e-14	4.51174
GO:0003729	mRNA binding	ENSMUSG00000041328	Pcf11	PCF11 cleavage and polyadenylation factor subunit [Source:MGI Symbol;Acc:MGI:1919579]	1.15629e-16	3.38407e-14	4.51174
GO:0003729	mRNA binding	ENSMUSG00000062997	Rpl35	ribosomal protein L35 [Source:MGI Symbol;Acc:MGI:1913739]	1.15629e-16	3.38407e-14	4.51174
GO:0003729	mRNA binding	ENSMUSG00000042699	Dhx9	DEAH (Asp-Glu-Ala-His) box polypeptide 9 [Source:MGI Symbol;Acc:MGI:108177]	1.15629e-16	3.38407e-14	4.51174
GO:0003729	mRNA binding	ENSMUSG00000040028	Elavl1	ELAV (embryonic lethal, abnormal vision)-like 1 (Hu antigen R) [Source:MGI Symbol;Acc:MGI:1100851]	1.15629e-16	3.38407e-14	4.51174
GO:0003729	mRNA binding	ENSMUSG00000025580	Eif4a3	eukaryotic translation initiation factor 4A3 [Source:MGI Symbol;Acc:MGI:1923731]	1.15629e-16	3.38407e-14	4.51174
GO:0003729	mRNA binding	ENSMUSG00000045983	Eif4g1	eukaryotic translation initiation factor 4, gamma 1 [Source:MGI Symbol;Acc:MGI:2384784]	1.15629e-16	3.38407e-14	4.51174
GO:0003729	mRNA binding	ENSMUSG00000006456	Rbm14	RNA binding motif protein 14 [Source:MGI Symbol;Acc:MGI:1929092]	1.15629e-16	3.38407e-14	4.51174
GO:0003729	mRNA binding	ENSMUSG00000018379	Srsf1	serine and arginine-rich splicing factor 1 [Source:MGI Symbol;Acc:MGI:98283]	1.15629e-16	3.38407e-14	4.51174
GO:0003729	mRNA binding	ENSMUSG00000027176	Cstf3	cleavage stimulation factor, 3' pre-RNA, subunit 3 [Source:MGI Symbol;Acc:MGI:1351825]	1.15629e-16	3.38407e-14	4.51174
GO:0003729	mRNA binding	ENSMUSG00000060461	Dppa5a	developmental pluripotency associated 5A [Source:MGI Symbol;Acc:MGI:101800]	1.15629e-16	3.38407e-14	4.51174
GO:0003729	mRNA binding	ENSMUSG00000026374	Tsn	translin [Source:MGI Symbol;Acc:MGI:109263]	1.15629e-16	3.38407e-14	4.51174
GO:0003729	mRNA binding	ENSMUSG00000053536	Cstf2t	cleavage stimulation factor, 3' pre-RNA subunit 2, tau [Source:MGI Symbol;Acc:MGI:1932622]	1.15629e-16	3.38407e-14	4.51174
GO:0003729	mRNA binding	ENSMUSG00000060373	Hnrnpc	heterogeneous nuclear ribonucleoprotein C [Source:MGI Symbol;Acc:MGI:107795]	1.15629e-16	3.38407e-14	4.51174
GO:0003729	mRNA binding	ENSMUSG00000003435	Supt5	suppressor of Ty 5, DSIF elongation factor subunit [Source:MGI Symbol;Acc:MGI:1202400]	1.15629e-16	3.38407e-14	4.51174
GO:0003729	mRNA binding	ENSMUSG00000032387	Rbpms2	RNA binding protein with multiple splicing 2 [Source:MGI Symbol;Acc:MGI:1919223]	1.15629e-16	3.38407e-14	4.51174
GO:0003729	mRNA binding	ENSMUSG00000028639	Ybx1	Y box protein 1 [Source:MGI Symbol;Acc:MGI:99146]	1.15629e-16	3.38407e-14	4.51174
GO:0003729	mRNA binding	ENSMUSG00000037236	Matr3	matrin 3 [Source:MGI Symbol;Acc:MGI:1298379]	1.15629e-16	3.38407e-14	4.51174
GO:0003729	mRNA binding	ENSMUSG00000025362	Rps26	ribosomal protein S26 [Source:MGI Symbol;Acc:MGI:1351628]	1.15629e-16	3.38407e-14	4.51174
GO:0003729	mRNA binding	ENSMUSG00000028882	Ppp1r8	protein phosphatase 1, regulatory subunit 8 [Source:MGI Symbol;Acc:MGI:2140494]	1.15629e-16	3.38407e-14	4.51174
GO:0003729	mRNA binding	ENSMUSG00000018583	G3bp1	GTPase activating protein (SH3 domain) binding protein 1 [Source:MGI Symbol;Acc:MGI:1351465]	1.15629e-16	3.38407e-14	4.51174
GO:0003729	mRNA binding	ENSMUSG00000004980	Hnrnpa2b1	heterogeneous nuclear ribonucleoprotein A2/B1 [Source:MGI Symbol;Acc:MGI:104819]	1.15629e-16	3.38407e-14	4.51174
GO:0003729	mRNA binding	ENSMUSG00000046434	Hnrnpa1	heterogeneous nuclear ribonucleoprotein A1 [Source:MGI Symbol;Acc:MGI:104820]	1.15629e-16	3.38407e-14	4.51174
GO:0003729	mRNA binding	ENSMUSG00000058558	Rpl5	ribosomal protein L5 [Source:MGI Symbol;Acc:MGI:102854]	1.15629e-16	3.38407e-14	4.51174
GO:0003729	mRNA binding	ENSMUSG00000029402	Snrnp35	small nuclear ribonucleoprotein 35 (U11/U12) [Source:MGI Symbol;Acc:MGI:1923417]	1.15629e-16	3.38407e-14	4.51174
GO:0003729	mRNA binding	ENSMUSG00000000787	Ddx3x	DEAD/H (Asp-Glu-Ala-Asp/His) box polypeptide 3, X-linked [Source:MGI Symbol;Acc:MGI:103064]	1.15629e-16	3.38407e-14	4.51174
GO:0003729	mRNA binding	ENSMUSG00000021134	Srsf5	serine and arginine-rich splicing factor 5 [Source:MGI Symbol;Acc:MGI:98287]	1.15629e-16	3.38407e-14	4.51174
GO:0003729	mRNA binding	ENSMUSG00000023106	Denr	density-regulated protein [Source:MGI Symbol;Acc:MGI:1915434]	1.15629e-16	3.38407e-14	4.51174
GO:0003729	mRNA binding	ENSMUSG00000059005	Hnrnpa3	heterogeneous nuclear ribonucleoprotein A3 [Source:MGI Symbol;Acc:MGI:1917171]	1.15629e-16	3.38407e-14	4.51174
GO:0003729	mRNA binding	ENSMUSG00000028081	Rps3a1	ribosomal protein S3A1 [Source:MGI Symbol;Acc:MGI:1202063]	1.15629e-16	3.38407e-14	4.51174
GO:0003682	chromatin binding	ENSMUSG00000025280	Polr3a	polymerase (RNA) III (DNA directed) polypeptide A [Source:MGI Symbol;Acc:MGI:2681836]	3.91284e-16	8.58869e-14	3.00236
GO:0003682	chromatin binding	ENSMUSG00000011960	Ccnt1	cyclin T1 [Source:MGI Symbol;Acc:MGI:1328363]	3.91284e-16	8.58869e-14	3.00236
GO:0003682	chromatin binding	ENSMUSG00000031229	Atrx	ATRX, chromatin remodeler [Source:MGI Symbol;Acc:MGI:103067]	3.91284e-16	8.58869e-14	3.00236
GO:0003682	chromatin binding	ENSMUSG00000025407	Gli1	GLI-Kruppel family member GLI1 [Source:MGI Symbol;Acc:MGI:95727]	3.91284e-16	8.58869e-14	3.00236
GO:0003682	chromatin binding	ENSMUSG00000024985	Tcf7l2	transcription factor 7 like 2, T cell specific, HMG box [Source:MGI Symbol;Acc:MGI:1202879]	3.91284e-16	8.58869e-14	3.00236
GO:0003682	chromatin binding	ENSMUSG00000027342	Pcna	proliferating cell nuclear antigen [Source:MGI Symbol;Acc:MGI:97503]	3.91284e-16	8.58869e-14	3.00236
GO:0003682	chromatin binding	ENSMUSG00000059851	Kmt5c	lysine methyltransferase 5C [Source:MGI Symbol;Acc:MGI:2385262]	3.91284e-16	8.58869e-14	3.00236
GO:0003682	chromatin binding	ENSMUSG00000058301	Upf1	UPF1 regulator of nonsense transcripts homolog (yeast) [Source:MGI Symbol;Acc:MGI:107995]	3.91284e-16	8.58869e-14	3.00236
GO:0003682	chromatin binding	ENSMUSG00000006585	Cdt1	chromatin licensing and DNA replication factor 1 [Source:MGI Symbol;Acc:MGI:1914427]	3.91284e-16	8.58869e-14	3.00236
GO:0003682	chromatin binding	ENSMUSG00000031311	Nono	non-POU-domain-containing, octamer binding protein [Source:MGI Symbol;Acc:MGI:1855692]	3.91284e-16	8.58869e-14	3.00236
GO:0003682	chromatin binding	ENSMUSG00000049553	Polr1a	polymerase (RNA) I polypeptide A [Source:MGI Symbol;Acc:MGI:1096397]	3.91284e-16	8.58869e-14	3.00236
GO:0003682	chromatin binding	ENSMUSG00000030970	Ctbp2	C-terminal binding protein 2 [Source:MGI Symbol;Acc:MGI:1201686]	3.91284e-16	8.58869e-14	3.00236
GO:0003682	chromatin binding	ENSMUSG00000100210	H3c7	H3 clustered histone 7 [Source:MGI Symbol;Acc:MGI:2448329]	3.91284e-16	8.58869e-14	3.00236
GO:0003682	chromatin binding	ENSMUSG00000017499	Cdc6	cell division cycle 6 [Source:MGI Symbol;Acc:MGI:1345150]	3.91284e-16	8.58869e-14	3.00236
GO:0003682	chromatin binding	ENSMUSG00000018572	Phf23	PHD finger protein 23 [Source:MGI Symbol;Acc:MGI:1925496]	3.91284e-16	8.58869e-14	3.00236
GO:0003682	chromatin binding	ENSMUSG00000047407	Tgif1	TGFB-induced factor homeobox 1 [Source:MGI Symbol;Acc:MGI:1194497]	3.91284e-16	8.58869e-14	3.00236
GO:0003682	chromatin binding	ENSMUSG00000039191	Rbpj	recombination signal binding protein for immunoglobulin kappa J region [Source:MGI Symbol;Acc:MGI:96522]	3.91284e-16	8.58869e-14	3.00236
GO:0003682	chromatin binding	ENSMUSG00000020923	Ubtf	upstream binding transcription factor, RNA polymerase I [Source:MGI Symbol;Acc:MGI:98512]	3.91284e-16	8.58869e-14	3.00236
GO:0003682	chromatin binding	ENSMUSG00000048001	Hes5	hes family bHLH transcription factor 5 [Source:MGI Symbol;Acc:MGI:104876]	3.91284e-16	8.58869e-14	3.00236
GO:0003682	chromatin binding	ENSMUSG00000004099	Dnmt1	DNA methyltransferase (cytosine-5) 1 [Source:MGI Symbol;Acc:MGI:94912]	3.91284e-16	8.58869e-14	3.00236
GO:0003682	chromatin binding	ENSMUSG00000031386	Hcfc1	host cell factor C1 [Source:MGI Symbol;Acc:MGI:105942]	3.91284e-16	8.58869e-14	3.00236
GO:0003682	chromatin binding	ENSMUSG00000022314	Rad21	RAD21 cohesin complex component [Source:MGI Symbol;Acc:MGI:108016]	3.91284e-16	8.58869e-14	3.00236
GO:0003682	chromatin binding	ENSMUSG00000024974	Smc3	structural maintenance of chromosomes 3 [Source:MGI Symbol;Acc:MGI:1339795]	3.91284e-16	8.58869e-14	3.00236
GO:0003682	chromatin binding	ENSMUSG00000069273	H3c6	H3 clustered histone 6 [Source:MGI Symbol;Acc:MGI:2448326]	3.91284e-16	8.58869e-14	3.00236
GO:0003682	chromatin binding	ENSMUSG00000046591	Ticrr	TOPBP1-interacting checkpoint and replication regulator [Source:MGI Symbol;Acc:MGI:1924261]	3.91284e-16	8.58869e-14	3.00236
GO:0003682	chromatin binding	ENSMUSG00000038615	Nfe2l1	nuclear factor, erythroid derived 2,-like 1 [Source:MGI Symbol;Acc:MGI:99421]	3.91284e-16	8.58869e-14	3.00236
GO:0003682	chromatin binding	ENSMUSG00000042548	Asxl1	additional sex combs like 1 [Source:MGI Symbol;Acc:MGI:2684063]	3.91284e-16	8.58869e-14	3.00236
GO:0003682	chromatin binding	ENSMUSG00000008690	Ncaph2	non-SMC condensin II complex, subunit H2 [Source:MGI Symbol;Acc:MGI:1289164]	3.91284e-16	8.58869e-14	3.00236
GO:0003682	chromatin binding	ENSMUSG00000021911	Parg	poly (ADP-ribose) glycohydrolase [Source:MGI Symbol;Acc:MGI:1347094]	3.91284e-16	8.58869e-14	3.00236
GO:0003682	chromatin binding	ENSMUSG00000055817	Mta3	metastasis associated 3 [Source:MGI Symbol;Acc:MGI:2151172]	3.91284e-16	8.58869e-14	3.00236
GO:0003682	chromatin binding	ENSMUSG00000024335	Brd2	bromodomain containing 2 [Source:MGI Symbol;Acc:MGI:99495]	3.91284e-16	8.58869e-14	3.00236
GO:0003682	chromatin binding	ENSMUSG00000006599	Gtf2h1	general transcription factor II H, polypeptide 1 [Source:MGI Symbol;Acc:MGI:1277216]	3.91284e-16	8.58869e-14	3.00236
GO:0003682	chromatin binding	ENSMUSG00000007080	Pole	polymerase (DNA directed), epsilon [Source:MGI Symbol;Acc:MGI:1196391]	3.91284e-16	8.58869e-14	3.00236
GO:0003682	chromatin binding	ENSMUSG00000038518	Jarid2	jumonji, AT rich interactive domain 2 [Source:MGI Symbol;Acc:MGI:104813]	3.91284e-16	8.58869e-14	3.00236
GO:0003682	chromatin binding	ENSMUSG00000061079	Zfp143	zinc finger protein 143 [Source:MGI Symbol;Acc:MGI:1277969]	3.91284e-16	8.58869e-14	3.00236
GO:0003682	chromatin binding	ENSMUSG00000022360	Atad2	ATPase family, AAA domain containing 2 [Source:MGI Symbol;Acc:MGI:1917722]	3.91284e-16	8.58869e-14	3.00236
GO:0003682	chromatin binding	ENSMUSG00000071054	Safb	scaffold attachment factor B [Source:MGI Symbol;Acc:MGI:2146974]	3.91284e-16	8.58869e-14	3.00236
GO:0003682	chromatin binding	ENSMUSG00000005566	Trim28	tripartite motif-containing 28 [Source:MGI Symbol;Acc:MGI:109274]	3.91284e-16	8.58869e-14	3.00236
GO:0003682	chromatin binding	ENSMUSG00000003847	Nfat5	nuclear factor of activated T cells 5 [Source:MGI Symbol;Acc:MGI:1859333]	3.91284e-16	8.58869e-14	3.00236
GO:0003682	chromatin binding	ENSMUSG00000074403	H3c13	H3 clustered histone 13 [Source:MGI Symbol;Acc:MGI:2448351]	3.91284e-16	8.58869e-14	3.00236
GO:0003682	chromatin binding	ENSMUSG00000001134	Uxt	ubiquitously expressed prefoldin like chaperone [Source:MGI Symbol;Acc:MGI:1277988]	3.91284e-16	8.58869e-14	3.00236
GO:0003682	chromatin binding	ENSMUSG00000026349	Ccnt2	cyclin T2 [Source:MGI Symbol;Acc:MGI:1920199]	3.91284e-16	8.58869e-14	3.00236
GO:0003682	chromatin binding	ENSMUSG00000025223	Ldb1	LIM domain binding 1 [Source:MGI Symbol;Acc:MGI:894762]	3.91284e-16	8.58869e-14	3.00236
GO:0003682	chromatin binding	ENSMUSG00000017548	Suz12	SUZ12 polycomb repressive complex 2 subunit [Source:MGI Symbol;Acc:MGI:1261758]	3.91284e-16	8.58869e-14	3.00236
GO:0003682	chromatin binding	ENSMUSG00000003435	Supt5	suppressor of Ty 5, DSIF elongation factor subunit [Source:MGI Symbol;Acc:MGI:1202400]	3.91284e-16	8.58869e-14	3.00236
GO:0003682	chromatin binding	ENSMUSG00000028639	Ybx1	Y box protein 1 [Source:MGI Symbol;Acc:MGI:99146]	3.91284e-16	8.58869e-14	3.00236
GO:0003682	chromatin binding	ENSMUSG00000023852	Chd1	chromodomain helicase DNA binding protein 1 [Source:MGI Symbol;Acc:MGI:88393]	3.91284e-16	8.58869e-14	3.00236
GO:0003682	chromatin binding	ENSMUSG00000062248	Cks2	CDC28 protein kinase regulatory subunit 2 [Source:MGI Symbol;Acc:MGI:1913447]	3.91284e-16	8.58869e-14	3.00236
GO:0003682	chromatin binding	ENSMUSG00000062270	Morf4l1	mortality factor 4 like 1 [Source:MGI Symbol;Acc:MGI:1096551]	3.91284e-16	8.58869e-14	3.00236
GO:0003682	chromatin binding	ENSMUSG00000053411	Cbx7	chromobox 7 [Source:MGI Symbol;Acc:MGI:1196439]	3.91284e-16	8.58869e-14	3.00236
GO:0003682	chromatin binding	ENSMUSG00000005698	Ctcf	CCCTC-binding factor [Source:MGI Symbol;Acc:MGI:109447]	3.91284e-16	8.58869e-14	3.00236
GO:0003682	chromatin binding	ENSMUSG00000020914	Top2a	topoisomerase (DNA) II alpha [Source:MGI Symbol;Acc:MGI:98790]	3.91284e-16	8.58869e-14	3.00236
GO:0003682	chromatin binding	ENSMUSG00000018537	Pcgf2	polycomb group ring finger 2 [Source:MGI Symbol;Acc:MGI:99161]	3.91284e-16	8.58869e-14	3.00236
GO:0003682	chromatin binding	ENSMUSG00000005370	Msh6	mutS homolog 6 [Source:MGI Symbol;Acc:MGI:1343961]	3.91284e-16	8.58869e-14	3.00236
GO:0003682	chromatin binding	ENSMUSG00000024045	Akap8	A kinase (PRKA) anchor protein 8 [Source:MGI Symbol;Acc:MGI:1928488]	3.91284e-16	8.58869e-14	3.00236
GO:0003682	chromatin binding	ENSMUSG00000036036	Zfp57	zinc finger protein 57 [Source:MGI Symbol;Acc:MGI:99204]	3.91284e-16	8.58869e-14	3.00236
GO:0003682	chromatin binding	ENSMUSG00000039630	Hnrnpu	heterogeneous nuclear ribonucleoprotein U [Source:MGI Symbol;Acc:MGI:1858195]	3.91284e-16	8.58869e-14	3.00236
GO:0003682	chromatin binding	ENSMUSG00000012396	Nanog	Nanog homeobox [Source:MGI Symbol;Acc:MGI:1919200]	3.91284e-16	8.58869e-14	3.00236
GO:0003682	chromatin binding	ENSMUSG00000029267	Mtf2	metal response element binding transcription factor 2 [Source:MGI Symbol;Acc:MGI:105050]	3.91284e-16	8.58869e-14	3.00236
GO:0003682	chromatin binding	ENSMUSG00000028587	Orc1	origin recognition complex, subunit 1 [Source:MGI Symbol;Acc:MGI:1328337]	3.91284e-16	8.58869e-14	3.00236
GO:0003682	chromatin binding	ENSMUSG00000057113	Npm1	nucleophosmin 1 [Source:MGI Symbol;Acc:MGI:106184]	3.91284e-16	8.58869e-14	3.00236
GO:0003682	chromatin binding	ENSMUSG00000059552	Trp53	transformation related protein 53 [Source:MGI Symbol;Acc:MGI:98834]	3.91284e-16	8.58869e-14	3.00236
GO:0003682	chromatin binding	ENSMUSG00000024406	Pou5f1	POU domain, class 5, transcription factor 1 [Source:MGI Symbol;Acc:MGI:101893]	3.91284e-16	8.58869e-14	3.00236
GO:0003682	chromatin binding	ENSMUSG00000053754	Chd8	chromodomain helicase DNA binding protein 8 [Source:MGI Symbol;Acc:MGI:1915022]	3.91284e-16	8.58869e-14	3.00236
GO:0003682	chromatin binding	ENSMUSG00000029505	Ep400	E1A binding protein p400 [Source:MGI Symbol;Acc:MGI:1276124]	3.91284e-16	8.58869e-14	3.00236
GO:0003682	chromatin binding	ENSMUSG00000041133	Smc1a	structural maintenance of chromosomes 1A [Source:MGI Symbol;Acc:MGI:1344345]	3.91284e-16	8.58869e-14	3.00236
GO:0003682	chromatin binding	ENSMUSG00000036792	Mbd5	methyl-CpG binding domain protein 5 [Source:MGI Symbol;Acc:MGI:2138934]	3.91284e-16	8.58869e-14	3.00236
GO:0003682	chromatin binding	ENSMUSG00000028800	Hdac1	histone deacetylase 1 [Source:MGI Symbol;Acc:MGI:108086]	3.91284e-16	8.58869e-14	3.00236
GO:0005515	protein binding	ENSMUSG00000020738	Sumo2	small ubiquitin-like modifier 2 [Source:MGI Symbol;Acc:MGI:2158813]	7.09847e-15	1.24649e-12	1.35481
GO:0005515	protein binding	ENSMUSG00000058440	Nrf1	nuclear respiratory factor 1 [Source:MGI Symbol;Acc:MGI:1332235]	7.09847e-15	1.24649e-12	1.35481
GO:0005515	protein binding	ENSMUSG00000018362	Kpna2	karyopherin (importin) alpha 2 [Source:MGI Symbol;Acc:MGI:103561]	7.09847e-15	1.24649e-12	1.35481
GO:0005515	protein binding	ENSMUSG00000030662	Ipo5	importin 5 [Source:MGI Symbol;Acc:MGI:1917822]	7.09847e-15	1.24649e-12	1.35481
GO:0005515	protein binding	ENSMUSG00000024142	Mlst8	MTOR associated protein, LST8 homolog (S. cerevisiae) [Source:MGI Symbol;Acc:MGI:1929514]	7.09847e-15	1.24649e-12	1.35481
GO:0005515	protein binding	ENSMUSG00000041431	Ccnb1	cyclin B1 [Source:MGI Symbol;Acc:MGI:88302]	7.09847e-15	1.24649e-12	1.35481
GO:0005515	protein binding	ENSMUSG00000037791	Phf12	PHD finger protein 12 [Source:MGI Symbol;Acc:MGI:1924057]	7.09847e-15	1.24649e-12	1.35481
GO:0005515	protein binding	ENSMUSG00000027463	Slc52a3	solute carrier protein family 52, member 3 [Source:MGI Symbol;Acc:MGI:1916948]	7.09847e-15	1.24649e-12	1.35481
GO:0005515	protein binding	ENSMUSG00000032531	Amotl2	angiomotin-like 2 [Source:MGI Symbol;Acc:MGI:1929286]	7.09847e-15	1.24649e-12	1.35481
GO:0005515	protein binding	ENSMUSG00000021910	Nisch	nischarin [Source:MGI Symbol;Acc:MGI:1928323]	7.09847e-15	1.24649e-12	1.35481
GO:0005515	protein binding	ENSMUSG00000063524	Eno1	enolase 1, alpha non-neuron [Source:MGI Symbol;Acc:MGI:95393]	7.09847e-15	1.24649e-12	1.35481
GO:0005515	protein binding	ENSMUSG00000066979	Bub3	BUB3 mitotic checkpoint protein [Source:MGI Symbol;Acc:MGI:1343463]	7.09847e-15	1.24649e-12	1.35481
GO:0005515	protein binding	ENSMUSG00000011960	Ccnt1	cyclin T1 [Source:MGI Symbol;Acc:MGI:1328363]	7.09847e-15	1.24649e-12	1.35481
GO:0005515	protein binding	ENSMUSG00000031783	Polr2c	polymerase (RNA) II (DNA directed) polypeptide C [Source:MGI Symbol;Acc:MGI:109299]	7.09847e-15	1.24649e-12	1.35481
GO:0005515	protein binding	ENSMUSG00000046079	Lrrc8d	leucine rich repeat containing 8D [Source:MGI Symbol;Acc:MGI:1922368]	7.09847e-15	1.24649e-12	1.35481
GO:0005515	protein binding	ENSMUSG00000060261	Gtf2i	general transcription factor II I [Source:MGI Symbol;Acc:MGI:1202722]	7.09847e-15	1.24649e-12	1.35481
GO:0005515	protein binding	ENSMUSG00000051391	Ywhag	tyrosine 3-monooxygenase/tryptophan 5-monooxygenase activation protein, gamma polypeptide [Source:MGI Symbol;Acc:MGI:108109]	7.09847e-15	1.24649e-12	1.35481
GO:0005515	protein binding	ENSMUSG00000031229	Atrx	ATRX, chromatin remodeler [Source:MGI Symbol;Acc:MGI:103067]	7.09847e-15	1.24649e-12	1.35481
GO:0005515	protein binding	ENSMUSG00000036181	H1f2	H1.2 linker histone, cluster member [Source:MGI Symbol;Acc:MGI:1931526]	7.09847e-15	1.24649e-12	1.35481
GO:0005515	protein binding	ENSMUSG00000049044	Rapgef4	Rap guanine nucleotide exchange factor (GEF) 4 [Source:MGI Symbol;Acc:MGI:1917723]	7.09847e-15	1.24649e-12	1.35481
GO:0005515	protein binding	ENSMUSG00000034391	Fbxo15	F-box protein 15 [Source:MGI Symbol;Acc:MGI:1354755]	7.09847e-15	1.24649e-12	1.35481
GO:0005515	protein binding	ENSMUSG00000030744	Rps3	ribosomal protein S3 [Source:MGI Symbol;Acc:MGI:1350917]	7.09847e-15	1.24649e-12	1.35481
GO:0005515	protein binding	ENSMUSG00000017119	Nbr1	NBR1, autophagy cargo receptor [Source:MGI Symbol;Acc:MGI:108498]	7.09847e-15	1.24649e-12	1.35481
GO:0005515	protein binding	ENSMUSG00000041438	Utp4	UTP4 small subunit processome component [Source:MGI Symbol;Acc:MGI:1096573]	7.09847e-15	1.24649e-12	1.35481
GO:0005515	protein binding	ENSMUSG00000066551	Hmgb1	high mobility group box 1 [Source:MGI Symbol;Acc:MGI:96113]	7.09847e-15	1.24649e-12	1.35481
GO:0005515	protein binding	ENSMUSG00000031748	Gnao1	guanine nucleotide binding protein, alpha O [Source:MGI Symbol;Acc:MGI:95775]	7.09847e-15	1.24649e-12	1.35481
GO:0005515	protein binding	ENSMUSG00000073702	Rpl31	ribosomal protein L31 [Source:MGI Symbol;Acc:MGI:2149632]	7.09847e-15	1.24649e-12	1.35481
GO:0005515	protein binding	ENSMUSG00000021022	Ppp2r3c	protein phosphatase 2, regulatory subunit B'', gamma [Source:MGI Symbol;Acc:MGI:1930009]	7.09847e-15	1.24649e-12	1.35481
GO:0005515	protein binding	ENSMUSG00000066036	Ubr4	ubiquitin protein ligase E3 component n-recognin 4 [Source:MGI Symbol;Acc:MGI:1916366]	7.09847e-15	1.24649e-12	1.35481
GO:0005515	protein binding	ENSMUSG00000025407	Gli1	GLI-Kruppel family member GLI1 [Source:MGI Symbol;Acc:MGI:95727]	7.09847e-15	1.24649e-12	1.35481
GO:0005515	protein binding	ENSMUSG00000028195	Ccn1	cellular communication network factor 1 [Source:MGI Symbol;Acc:MGI:88613]	7.09847e-15	1.24649e-12	1.35481
GO:0005515	protein binding	ENSMUSG00000023175	Bsg	basigin [Source:MGI Symbol;Acc:MGI:88208]	7.09847e-15	1.24649e-12	1.35481
GO:0005515	protein binding	ENSMUSG00000033916	Chmp2a	charged multivesicular body protein 2A [Source:MGI Symbol;Acc:MGI:1916203]	7.09847e-15	1.24649e-12	1.35481
GO:0005515	protein binding	ENSMUSG00000041734	Kirrel	kirre like nephrin family adhesion molecule 1 [Source:MGI Symbol;Acc:MGI:1891396]	7.09847e-15	1.24649e-12	1.35481
GO:0005515	protein binding	ENSMUSG00000020843	Timm22	translocase of inner mitochondrial membrane 22 [Source:MGI Symbol;Acc:MGI:1929742]	7.09847e-15	1.24649e-12	1.35481
GO:0005515	protein binding	ENSMUSG00000001472	Tcf25	transcription factor 25 (basic helix-loop-helix) [Source:MGI Symbol;Acc:MGI:1914105]	7.09847e-15	1.24649e-12	1.35481
GO:0005515	protein binding	ENSMUSG00000070697	Utp3	UTP3 small subunit processome component [Source:MGI Symbol;Acc:MGI:1919230]	7.09847e-15	1.24649e-12	1.35481
GO:0005515	protein binding	ENSMUSG00000050966	Lin28a	lin-28 homolog A (C. elegans) [Source:MGI Symbol;Acc:MGI:1890546]	7.09847e-15	1.24649e-12	1.35481
GO:0005515	protein binding	ENSMUSG00000024985	Tcf7l2	transcription factor 7 like 2, T cell specific, HMG box [Source:MGI Symbol;Acc:MGI:1202879]	7.09847e-15	1.24649e-12	1.35481
GO:0005515	protein binding	ENSMUSG00000031012	Cask	calcium/calmodulin-dependent serine protein kinase (MAGUK family) [Source:MGI Symbol;Acc:MGI:1309489]	7.09847e-15	1.24649e-12	1.35481
GO:0005515	protein binding	ENSMUSG00000027342	Pcna	proliferating cell nuclear antigen [Source:MGI Symbol;Acc:MGI:97503]	7.09847e-15	1.24649e-12	1.35481
GO:0005515	protein binding	ENSMUSG00000015656	Hspa8	heat shock protein 8 [Source:MGI Symbol;Acc:MGI:105384]	7.09847e-15	1.24649e-12	1.35481
GO:0005515	protein binding	ENSMUSG00000052316	Lrrc15	leucine rich repeat containing 15 [Source:MGI Symbol;Acc:MGI:1921738]	7.09847e-15	1.24649e-12	1.35481
GO:0005515	protein binding	ENSMUSG00000035027	Map2k2	mitogen-activated protein kinase kinase 2 [Source:MGI Symbol;Acc:MGI:1346867]	7.09847e-15	1.24649e-12	1.35481
GO:0005515	protein binding	ENSMUSG00000035242	Oaz1	ornithine decarboxylase antizyme 1 [Source:MGI Symbol;Acc:MGI:109433]	7.09847e-15	1.24649e-12	1.35481
GO:0005515	protein binding	ENSMUSG00000059851	Kmt5c	lysine methyltransferase 5C [Source:MGI Symbol;Acc:MGI:2385262]	7.09847e-15	1.24649e-12	1.35481
GO:0005515	protein binding	ENSMUSG00000052565	H1f3	H1.3 linker histone, cluster member [Source:MGI Symbol;Acc:MGI:107502]	7.09847e-15	1.24649e-12	1.35481
GO:0005515	protein binding	ENSMUSG00000021282	Eif5	eukaryotic translation initiation factor 5 [Source:MGI Symbol;Acc:MGI:95309]	7.09847e-15	1.24649e-12	1.35481
GO:0005515	protein binding	ENSMUSG00000061186	Sfmbt2	Scm-like with four mbt domains 2 [Source:MGI Symbol;Acc:MGI:2447794]	7.09847e-15	1.24649e-12	1.35481
GO:0005515	protein binding	ENSMUSG00000074656	Eif2s2	eukaryotic translation initiation factor 2, subunit 2 (beta) [Source:MGI Symbol;Acc:MGI:1914454]	7.09847e-15	1.24649e-12	1.35481
GO:0005515	protein binding	ENSMUSG00000058301	Upf1	UPF1 regulator of nonsense transcripts homolog (yeast) [Source:MGI Symbol;Acc:MGI:107995]	7.09847e-15	1.24649e-12	1.35481
GO:0005515	protein binding	ENSMUSG00000022718	Dgcr8	DGCR8, microprocessor complex subunit [Source:MGI Symbol;Acc:MGI:2151114]	7.09847e-15	1.24649e-12	1.35481
GO:0005515	protein binding	ENSMUSG00000006585	Cdt1	chromatin licensing and DNA replication factor 1 [Source:MGI Symbol;Acc:MGI:1914427]	7.09847e-15	1.24649e-12	1.35481
GO:0005515	protein binding	ENSMUSG00000031161	Hdac6	histone deacetylase 6 [Source:MGI Symbol;Acc:MGI:1333752]	7.09847e-15	1.24649e-12	1.35481
GO:0005515	protein binding	ENSMUSG00000014547	Wdfy2	WD repeat and FYVE domain containing 2 [Source:MGI Symbol;Acc:MGI:2442811]	7.09847e-15	1.24649e-12	1.35481
GO:0005515	protein binding	ENSMUSG00000001741	Il16	interleukin 16 [Source:MGI Symbol;Acc:MGI:1270855]	7.09847e-15	1.24649e-12	1.35481
GO:0005515	protein binding	ENSMUSG00000031311	Nono	non-POU-domain-containing, octamer binding protein [Source:MGI Symbol;Acc:MGI:1855692]	7.09847e-15	1.24649e-12	1.35481
GO:0005515	protein binding	ENSMUSG00000029580	Actb	actin, beta [Source:MGI Symbol;Acc:MGI:87904]	7.09847e-15	1.24649e-12	1.35481
GO:0005515	protein binding	ENSMUSG00000049553	Polr1a	polymerase (RNA) I polypeptide A [Source:MGI Symbol;Acc:MGI:1096397]	7.09847e-15	1.24649e-12	1.35481
GO:0005515	protein binding	ENSMUSG00000039220	Ppp1r10	protein phosphatase 1, regulatory subunit 10 [Source:MGI Symbol;Acc:MGI:1289273]	7.09847e-15	1.24649e-12	1.35481
GO:0005515	protein binding	ENSMUSG00000039671	Zmynd8	zinc finger, MYND-type containing 8 [Source:MGI Symbol;Acc:MGI:1918025]	7.09847e-15	1.24649e-12	1.35481
GO:0005515	protein binding	ENSMUSG00000063856	Gpx1	glutathione peroxidase 1 [Source:MGI Symbol;Acc:MGI:104887]	7.09847e-15	1.24649e-12	1.35481
GO:0005515	protein binding	ENSMUSG00000074637	Sox2	SRY (sex determining region Y)-box 2 [Source:MGI Symbol;Acc:MGI:98364]	7.09847e-15	1.24649e-12	1.35481
GO:0005515	protein binding	ENSMUSG00000030846	Tial1	Tia1 cytotoxic granule-associated RNA binding protein-like 1 [Source:MGI Symbol;Acc:MGI:107913]	7.09847e-15	1.24649e-12	1.35481
GO:0005515	protein binding	ENSMUSG00000034259	Exosc4	exosome component 4 [Source:MGI Symbol;Acc:MGI:1923576]	7.09847e-15	1.24649e-12	1.35481
GO:0005515	protein binding	ENSMUSG00000025873	Faf2	Fas associated factor family member 2 [Source:MGI Symbol;Acc:MGI:1923827]	7.09847e-15	1.24649e-12	1.35481
GO:0005515	protein binding	ENSMUSG00000029110	Rnf4	ring finger protein 4 [Source:MGI Symbol;Acc:MGI:1201691]	7.09847e-15	1.24649e-12	1.35481
GO:0005515	protein binding	ENSMUSG00000020734	Grin2c	glutamate receptor, ionotropic, NMDA2C (epsilon 3) [Source:MGI Symbol;Acc:MGI:95822]	7.09847e-15	1.24649e-12	1.35481
GO:0005515	protein binding	ENSMUSG00000074088	Snrnp40	small nuclear ribonucleoprotein 40 (U5) [Source:MGI Symbol;Acc:MGI:1913835]	7.09847e-15	1.24649e-12	1.35481
GO:0005515	protein binding	ENSMUSG00000020774	Aspa	aspartoacylase [Source:MGI Symbol;Acc:MGI:87914]	7.09847e-15	1.24649e-12	1.35481
GO:0005515	protein binding	ENSMUSG00000017776	Crk	v-crk avian sarcoma virus CT10 oncogene homolog [Source:MGI Symbol;Acc:MGI:88508]	7.09847e-15	1.24649e-12	1.35481
GO:0005515	protein binding	ENSMUSG00000038393	Txnip	thioredoxin interacting protein [Source:MGI Symbol;Acc:MGI:1889549]	7.09847e-15	1.24649e-12	1.35481
GO:0005515	protein binding	ENSMUSG00000049556	Lingo1	leucine rich repeat and Ig domain containing 1 [Source:MGI Symbol;Acc:MGI:1915522]	7.09847e-15	1.24649e-12	1.35481
GO:0005515	protein binding	ENSMUSG00000054808	Actn4	actinin alpha 4 [Source:MGI Symbol;Acc:MGI:1890773]	7.09847e-15	1.24649e-12	1.35481
GO:0005515	protein binding	ENSMUSG00000004455	Ppp1cc	protein phosphatase 1 catalytic subunit gamma [Source:MGI Symbol;Acc:MGI:104872]	7.09847e-15	1.24649e-12	1.35481
GO:0005515	protein binding	ENSMUSG00000038274	Fau	Finkel-Biskis-Reilly murine sarcoma virus (FBR-MuSV) ubiquitously expressed (fox derived) [Source:MGI Symbol;Acc:MGI:102547]	7.09847e-15	1.24649e-12	1.35481
GO:0005515	protein binding	ENSMUSG00000055148	Klf2	Kruppel-like factor 2 (lung) [Source:MGI Symbol;Acc:MGI:1342772]	7.09847e-15	1.24649e-12	1.35481
GO:0005515	protein binding	ENSMUSG00000030970	Ctbp2	C-terminal binding protein 2 [Source:MGI Symbol;Acc:MGI:1201686]	7.09847e-15	1.24649e-12	1.35481
GO:0005515	protein binding	ENSMUSG00000040652	Oaz2	ornithine decarboxylase antizyme 2 [Source:MGI Symbol;Acc:MGI:109492]	7.09847e-15	1.24649e-12	1.35481
GO:0005515	protein binding	ENSMUSG00000002129	Sf3a1	splicing factor 3a, subunit 1 [Source:MGI Symbol;Acc:MGI:1914715]	7.09847e-15	1.24649e-12	1.35481
GO:0005515	protein binding	ENSMUSG00000052997	Uba2	ubiquitin-like modifier activating enzyme 2 [Source:MGI Symbol;Acc:MGI:1858313]	7.09847e-15	1.24649e-12	1.35481
GO:0005515	protein binding	ENSMUSG00000024222	Fkbp5	FK506 binding protein 5 [Source:MGI Symbol;Acc:MGI:104670]	7.09847e-15	1.24649e-12	1.35481
GO:0005515	protein binding	ENSMUSG00000028362	Tnfsf8	tumor necrosis factor (ligand) superfamily, member 8 [Source:MGI Symbol;Acc:MGI:88328]	7.09847e-15	1.24649e-12	1.35481
GO:0005515	protein binding	ENSMUSG00000021182	Ccdc88c	coiled-coil domain containing 88C [Source:MGI Symbol;Acc:MGI:1915589]	7.09847e-15	1.24649e-12	1.35481
GO:0005515	protein binding	ENSMUSG00000031511	Arhgef7	Rho guanine nucleotide exchange factor (GEF7) [Source:MGI Symbol;Acc:MGI:1860493]	7.09847e-15	1.24649e-12	1.35481
GO:0005515	protein binding	ENSMUSG00000031633	Slc25a4	solute carrier family 25 (mitochondrial carrier, adenine nucleotide translocator), member 4 [Source:MGI Symbol;Acc:MGI:1353495]	7.09847e-15	1.24649e-12	1.35481
GO:0005515	protein binding	ENSMUSG00000025261	Huwe1	HECT, UBA and WWE domain containing 1 [Source:MGI Symbol;Acc:MGI:1926884]	7.09847e-15	1.24649e-12	1.35481
GO:0005515	protein binding	ENSMUSG00000023191	P3h3	prolyl 3-hydroxylase 3 [Source:MGI Symbol;Acc:MGI:1315208]	7.09847e-15	1.24649e-12	1.35481
GO:0005515	protein binding	ENSMUSG00000042678	Myo15	myosin XV [Source:MGI Symbol;Acc:MGI:1261811]	7.09847e-15	1.24649e-12	1.35481
GO:0005515	protein binding	ENSMUSG00000020594	Pum2	pumilio RNA-binding family member 2 [Source:MGI Symbol;Acc:MGI:1931751]	7.09847e-15	1.24649e-12	1.35481
GO:0005515	protein binding	ENSMUSG00000100210	H3c7	H3 clustered histone 7 [Source:MGI Symbol;Acc:MGI:2448329]	7.09847e-15	1.24649e-12	1.35481
GO:0005515	protein binding	ENSMUSG00000000532	Acvr1b	activin A receptor, type 1B [Source:MGI Symbol;Acc:MGI:1338944]	7.09847e-15	1.24649e-12	1.35481
GO:0005515	protein binding	ENSMUSG00000031922	Cep57	centrosomal protein 57 [Source:MGI Symbol;Acc:MGI:1915551]	7.09847e-15	1.24649e-12	1.35481
GO:0005515	protein binding	ENSMUSG00000021466	Ptch1	patched 1 [Source:MGI Symbol;Acc:MGI:105373]	7.09847e-15	1.24649e-12	1.35481
GO:0005515	protein binding	ENSMUSG00000030816	Rnf40	ring finger protein 40 [Source:MGI Symbol;Acc:MGI:2142048]	7.09847e-15	1.24649e-12	1.35481
GO:0005515	protein binding	ENSMUSG00000035354	Uvrag	UV radiation resistance associated gene [Source:MGI Symbol;Acc:MGI:1925860]	7.09847e-15	1.24649e-12	1.35481
GO:0005515	protein binding	ENSMUSG00000040312	Cchcr1	coiled-coil alpha-helical rod protein 1 [Source:MGI Symbol;Acc:MGI:2385321]	7.09847e-15	1.24649e-12	1.35481
GO:0005515	protein binding	ENSMUSG00000010592	Dazl	deleted in azoospermia-like [Source:MGI Symbol;Acc:MGI:1342328]	7.09847e-15	1.24649e-12	1.35481
GO:0005515	protein binding	ENSMUSG00000024359	Hspa9	heat shock protein 9 [Source:MGI Symbol;Acc:MGI:96245]	7.09847e-15	1.24649e-12	1.35481
GO:0005515	protein binding	ENSMUSG00000020279	Il9r	interleukin 9 receptor [Source:MGI Symbol;Acc:MGI:96564]	7.09847e-15	1.24649e-12	1.35481
GO:0005515	protein binding	ENSMUSG00000033813	Tcea1	transcription elongation factor A (SII) 1 [Source:MGI Symbol;Acc:MGI:1196624]	7.09847e-15	1.24649e-12	1.35481
GO:0005515	protein binding	ENSMUSG00000020463	Ppp4r3b	protein phosphatase 4 regulatory subunit 3B [Source:MGI Symbol;Acc:MGI:2144474]	7.09847e-15	1.24649e-12	1.35481
GO:0005515	protein binding	ENSMUSG00000036955	Kifbp	kinesin family binding protein [Source:MGI Symbol;Acc:MGI:1919570]	7.09847e-15	1.24649e-12	1.35481
GO:0005515	protein binding	ENSMUSG00000023944	Hsp90ab1	heat shock protein 90 alpha (cytosolic), class B member 1 [Source:MGI Symbol;Acc:MGI:96247]	7.09847e-15	1.24649e-12	1.35481
GO:0005515	protein binding	ENSMUSG00000028763	Hspg2	perlecan (heparan sulfate proteoglycan 2) [Source:MGI Symbol;Acc:MGI:96257]	7.09847e-15	1.24649e-12	1.35481
GO:0005515	protein binding	ENSMUSG00000031661	Nkd1	naked cuticle 1 [Source:MGI Symbol;Acc:MGI:2135954]	7.09847e-15	1.24649e-12	1.35481
GO:0005515	protein binding	ENSMUSG00000038697	Taf5l	TATA-box binding protein associated factor 5 like [Source:MGI Symbol;Acc:MGI:1919039]	7.09847e-15	1.24649e-12	1.35481
GO:0005515	protein binding	ENSMUSG00000015165	Hnrnpl	heterogeneous nuclear ribonucleoprotein L [Source:MGI Symbol;Acc:MGI:104816]	7.09847e-15	1.24649e-12	1.35481
GO:0005515	protein binding	ENSMUSG00000022240	Ctnnd2	catenin (cadherin associated protein), delta 2 [Source:MGI Symbol;Acc:MGI:1195966]	7.09847e-15	1.24649e-12	1.35481
GO:0005515	protein binding	ENSMUSG00000071660	Ttc9c	tetratricopeptide repeat domain 9C [Source:MGI Symbol;Acc:MGI:1917637]	7.09847e-15	1.24649e-12	1.35481
GO:0005515	protein binding	ENSMUSG00000043460	Elfn2	leucine rich repeat and fibronectin type III, extracellular 2 [Source:MGI Symbol;Acc:MGI:3608416]	7.09847e-15	1.24649e-12	1.35481
GO:0005515	protein binding	ENSMUSG00000060802	B2m	beta-2 microglobulin [Source:MGI Symbol;Acc:MGI:88127]	7.09847e-15	1.24649e-12	1.35481
GO:0005515	protein binding	ENSMUSG00000020634	Ubxn2a	UBX domain protein 2A [Source:MGI Symbol;Acc:MGI:2442310]	7.09847e-15	1.24649e-12	1.35481
GO:0005515	protein binding	ENSMUSG00000014195	Dnajc7	DnaJ heat shock protein family (Hsp40) member C7 [Source:MGI Symbol;Acc:MGI:1928373]	7.09847e-15	1.24649e-12	1.35481
GO:0005515	protein binding	ENSMUSG00000026341	Actr3	ARP3 actin-related protein 3 [Source:MGI Symbol;Acc:MGI:1921367]	7.09847e-15	1.24649e-12	1.35481
GO:0005515	protein binding	ENSMUSG00000029101	Rgs12	regulator of G-protein signaling 12 [Source:MGI Symbol;Acc:MGI:1918979]	7.09847e-15	1.24649e-12	1.35481
GO:0005515	protein binding	ENSMUSG00000026475	Rgs16	regulator of G-protein signaling 16 [Source:MGI Symbol;Acc:MGI:108407]	7.09847e-15	1.24649e-12	1.35481
GO:0005515	protein binding	ENSMUSG00000047407	Tgif1	TGFB-induced factor homeobox 1 [Source:MGI Symbol;Acc:MGI:1194497]	7.09847e-15	1.24649e-12	1.35481
GO:0005515	protein binding	ENSMUSG00000022387	Brd1	bromodomain containing 1 [Source:MGI Symbol;Acc:MGI:1924161]	7.09847e-15	1.24649e-12	1.35481
GO:0005515	protein binding	ENSMUSG00000032280	Tle3	transducin-like enhancer of split 3 [Source:MGI Symbol;Acc:MGI:104634]	7.09847e-15	1.24649e-12	1.35481
GO:0005515	protein binding	ENSMUSG00000029576	Radil	Ras association and DIL domains [Source:MGI Symbol;Acc:MGI:2443088]	7.09847e-15	1.24649e-12	1.35481
GO:0005515	protein binding	ENSMUSG00000048450	Msx1	msh homeobox 1 [Source:MGI Symbol;Acc:MGI:97168]	7.09847e-15	1.24649e-12	1.35481
GO:0005515	protein binding	ENSMUSG00000039191	Rbpj	recombination signal binding protein for immunoglobulin kappa J region [Source:MGI Symbol;Acc:MGI:96522]	7.09847e-15	1.24649e-12	1.35481
GO:0005515	protein binding	ENSMUSG00000018293	Pfn1	profilin 1 [Source:MGI Symbol;Acc:MGI:97549]	7.09847e-15	1.24649e-12	1.35481
GO:0005515	protein binding	ENSMUSG00000005699	Pard6a	par-6 family cell polarity regulator alpha [Source:MGI Symbol;Acc:MGI:1927223]	7.09847e-15	1.24649e-12	1.35481
GO:0005515	protein binding	ENSMUSG00000048351	Coa7	cytochrome c oxidase assembly factor 7 [Source:MGI Symbol;Acc:MGI:1917143]	7.09847e-15	1.24649e-12	1.35481
GO:0005515	protein binding	ENSMUSG00000004880	Lbr	lamin B receptor [Source:MGI Symbol;Acc:MGI:2138281]	7.09847e-15	1.24649e-12	1.35481
GO:0005515	protein binding	ENSMUSG00000000628	Hk2	hexokinase 2 [Source:MGI Symbol;Acc:MGI:1315197]	7.09847e-15	1.24649e-12	1.35481
GO:0005515	protein binding	ENSMUSG00000041161	Otud3	OTU domain containing 3 [Source:MGI Symbol;Acc:MGI:1920412]	7.09847e-15	1.24649e-12	1.35481
GO:0005515	protein binding	ENSMUSG00000055200	Sertad3	SERTA domain containing 3 [Source:MGI Symbol;Acc:MGI:2180697]	7.09847e-15	1.24649e-12	1.35481
GO:0005515	protein binding	ENSMUSG00000061024	Rrs1	ribosome biogenesis regulator 1 [Source:MGI Symbol;Acc:MGI:1929721]	7.09847e-15	1.24649e-12	1.35481
GO:0005515	protein binding	ENSMUSG00000061607	Mdc1	mediator of DNA damage checkpoint 1 [Source:MGI Symbol;Acc:MGI:3525201]	7.09847e-15	1.24649e-12	1.35481
GO:0005515	protein binding	ENSMUSG00000003778	Brd8	bromodomain containing 8 [Source:MGI Symbol;Acc:MGI:1925906]	7.09847e-15	1.24649e-12	1.35481
GO:0005515	protein binding	ENSMUSG00000020962	Gtf2a1	general transcription factor II A, 1 [Source:MGI Symbol;Acc:MGI:1933277]	7.09847e-15	1.24649e-12	1.35481
GO:0005515	protein binding	ENSMUSG00000020290	Xpo1	exportin 1 [Source:MGI Symbol;Acc:MGI:2144013]	7.09847e-15	1.24649e-12	1.35481
GO:0005515	protein binding	ENSMUSG00000001924	Uba1	ubiquitin-like modifier activating enzyme 1 [Source:MGI Symbol;Acc:MGI:98890]	7.09847e-15	1.24649e-12	1.35481
GO:0005515	protein binding	ENSMUSG00000040287	Stac3	SH3 and cysteine rich domain 3 [Source:MGI Symbol;Acc:MGI:3606571]	7.09847e-15	1.24649e-12	1.35481
GO:0005515	protein binding	ENSMUSG00000024137	E4f1	E4F transcription factor 1 [Source:MGI Symbol;Acc:MGI:109530]	7.09847e-15	1.24649e-12	1.35481
GO:0005515	protein binding	ENSMUSG00000024462	Gabbr1	gamma-aminobutyric acid (GABA) B receptor, 1 [Source:MGI Symbol;Acc:MGI:1860139]	7.09847e-15	1.24649e-12	1.35481
GO:0005515	protein binding	ENSMUSG00000022322	Shcbp1	Shc SH2-domain binding protein 1 [Source:MGI Symbol;Acc:MGI:1338802]	7.09847e-15	1.24649e-12	1.35481
GO:0005515	protein binding	ENSMUSG00000034485	Uaca	uveal autoantigen with coiled-coil domains and ankyrin repeats [Source:MGI Symbol;Acc:MGI:1919815]	7.09847e-15	1.24649e-12	1.35481
GO:0005515	protein binding	ENSMUSG00000041459	Tardbp	TAR DNA binding protein [Source:MGI Symbol;Acc:MGI:2387629]	7.09847e-15	1.24649e-12	1.35481
GO:0005515	protein binding	ENSMUSG00000022437	Samm50	SAMM50 sorting and assembly machinery component [Source:MGI Symbol;Acc:MGI:1915903]	7.09847e-15	1.24649e-12	1.35481
GO:0005515	protein binding	ENSMUSG00000037742	Eef1a1	eukaryotic translation elongation factor 1 alpha 1 [Source:MGI Symbol;Acc:MGI:1096881]	7.09847e-15	1.24649e-12	1.35481
GO:0005515	protein binding	ENSMUSG00000001440	Kpnb1	karyopherin (importin) beta 1 [Source:MGI Symbol;Acc:MGI:107532]	7.09847e-15	1.24649e-12	1.35481
GO:0005515	protein binding	ENSMUSG00000018697	Aatf	apoptosis antagonizing transcription factor [Source:MGI Symbol;Acc:MGI:1929608]	7.09847e-15	1.24649e-12	1.35481
GO:0005515	protein binding	ENSMUSG00000025907	Rb1cc1	RB1-inducible coiled-coil 1 [Source:MGI Symbol;Acc:MGI:1341850]	7.09847e-15	1.24649e-12	1.35481
GO:0005515	protein binding	ENSMUSG00000031490	Eif4ebp1	eukaryotic translation initiation factor 4E binding protein 1 [Source:MGI Symbol;Acc:MGI:103267]	7.09847e-15	1.24649e-12	1.35481
GO:0005515	protein binding	ENSMUSG00000035632	Cnot3	CCR4-NOT transcription complex, subunit 3 [Source:MGI Symbol;Acc:MGI:2385261]	7.09847e-15	1.24649e-12	1.35481
GO:0005515	protein binding	ENSMUSG00000048001	Hes5	hes family bHLH transcription factor 5 [Source:MGI Symbol;Acc:MGI:104876]	7.09847e-15	1.24649e-12	1.35481
GO:0005515	protein binding	ENSMUSG00000029068	Ccnl2	cyclin L2 [Source:MGI Symbol;Acc:MGI:1927119]	7.09847e-15	1.24649e-12	1.35481
GO:0005515	protein binding	ENSMUSG00000110195	Pde2a	phosphodiesterase 2A, cGMP-stimulated [Source:MGI Symbol;Acc:MGI:2446107]	7.09847e-15	1.24649e-12	1.35481
GO:0005515	protein binding	ENSMUSG00000059796	Eif4a1	eukaryotic translation initiation factor 4A1 [Source:MGI Symbol;Acc:MGI:95303]	7.09847e-15	1.24649e-12	1.35481
GO:0005515	protein binding	ENSMUSG00000036835	Psenen	presenilin enhancer gamma secretase subunit [Source:MGI Symbol;Acc:MGI:1913590]	7.09847e-15	1.24649e-12	1.35481
GO:0005515	protein binding	ENSMUSG00000078427	Sarnp	SAP domain containing ribonucleoprotein [Source:MGI Symbol;Acc:MGI:1913368]	7.09847e-15	1.24649e-12	1.35481
GO:0005515	protein binding	ENSMUSG00000024370	Cdc23	CDC23 cell division cycle 23 [Source:MGI Symbol;Acc:MGI:1098815]	7.09847e-15	1.24649e-12	1.35481
GO:0005515	protein binding	ENSMUSG00000029608	Rph3a	rabphilin 3A [Source:MGI Symbol;Acc:MGI:102788]	7.09847e-15	1.24649e-12	1.35481
GO:0005515	protein binding	ENSMUSG00000034773	Hrob	homologous recombination factor with OB-fold [Source:MGI Symbol;Acc:MGI:2387601]	7.09847e-15	1.24649e-12	1.35481
GO:0005515	protein binding	ENSMUSG00000020717	Pecam1	platelet/endothelial cell adhesion molecule 1 [Source:MGI Symbol;Acc:MGI:97537]	7.09847e-15	1.24649e-12	1.35481
GO:0005515	protein binding	ENSMUSG00000009079	Ewsr1	Ewing sarcoma breakpoint region 1 [Source:MGI Symbol;Acc:MGI:99960]	7.09847e-15	1.24649e-12	1.35481
GO:0005515	protein binding	ENSMUSG00000024791	Cdca5	cell division cycle associated 5 [Source:MGI Symbol;Acc:MGI:1915099]	7.09847e-15	1.24649e-12	1.35481
GO:0005515	protein binding	ENSMUSG00000089832	Shkbp1	Sh3kbp1 binding protein 1 [Source:MGI Symbol;Acc:MGI:2385803]	7.09847e-15	1.24649e-12	1.35481
GO:0005515	protein binding	ENSMUSG00000029127	Zbtb49	zinc finger and BTB domain containing 49 [Source:MGI Symbol;Acc:MGI:1922329]	7.09847e-15	1.24649e-12	1.35481
GO:0005515	protein binding	ENSMUSG00000026960	Arl6ip6	ADP-ribosylation factor-like 6 interacting protein 6 [Source:MGI Symbol;Acc:MGI:1929507]	7.09847e-15	1.24649e-12	1.35481
GO:0005515	protein binding	ENSMUSG00000004099	Dnmt1	DNA methyltransferase (cytosine-5) 1 [Source:MGI Symbol;Acc:MGI:94912]	7.09847e-15	1.24649e-12	1.35481
GO:0005515	protein binding	ENSMUSG00000029414	Kntc1	kinetochore associated 1 [Source:MGI Symbol;Acc:MGI:2673709]	7.09847e-15	1.24649e-12	1.35481
GO:0005515	protein binding	ENSMUSG00000001052	Sec24b	Sec24 related gene family, member B (S. cerevisiae) [Source:MGI Symbol;Acc:MGI:2139764]	7.09847e-15	1.24649e-12	1.35481
GO:0005515	protein binding	ENSMUSG00000046873	Mbtps2	membrane-bound transcription factor peptidase, site 2 [Source:MGI Symbol;Acc:MGI:2444506]	7.09847e-15	1.24649e-12	1.35481
GO:0005515	protein binding	ENSMUSG00000024073	Birc6	baculoviral IAP repeat-containing 6 [Source:MGI Symbol;Acc:MGI:1276108]	7.09847e-15	1.24649e-12	1.35481
GO:0005515	protein binding	ENSMUSG00000054065	Pkp3	plakophilin 3 [Source:MGI Symbol;Acc:MGI:1891830]	7.09847e-15	1.24649e-12	1.35481
GO:0005515	protein binding	ENSMUSG00000004328	Hif3a	hypoxia inducible factor 3, alpha subunit [Source:MGI Symbol;Acc:MGI:1859778]	7.09847e-15	1.24649e-12	1.35481
GO:0005515	protein binding	ENSMUSG00000019845	Tube1	tubulin, epsilon 1 [Source:MGI Symbol;Acc:MGI:1919174]	7.09847e-15	1.24649e-12	1.35481
GO:0005515	protein binding	ENSMUSG00000058392	Rrp1b	ribosomal RNA processing 1 homolog B (S. cerevisiae) [Source:MGI Symbol;Acc:MGI:1919712]	7.09847e-15	1.24649e-12	1.35481
GO:0005515	protein binding	ENSMUSG00000031386	Hcfc1	host cell factor C1 [Source:MGI Symbol;Acc:MGI:105942]	7.09847e-15	1.24649e-12	1.35481
GO:0005515	protein binding	ENSMUSG00000022314	Rad21	RAD21 cohesin complex component [Source:MGI Symbol;Acc:MGI:108016]	7.09847e-15	1.24649e-12	1.35481
GO:0005515	protein binding	ENSMUSG00000024410	Rmc1	regulator of MON1-CCZ1 [Source:MGI Symbol;Acc:MGI:1916528]	7.09847e-15	1.24649e-12	1.35481
GO:0005515	protein binding	ENSMUSG00000024974	Smc3	structural maintenance of chromosomes 3 [Source:MGI Symbol;Acc:MGI:1339795]	7.09847e-15	1.24649e-12	1.35481
GO:0005515	protein binding	ENSMUSG00000027498	Cstf1	cleavage stimulation factor, 3' pre-RNA, subunit 1 [Source:MGI Symbol;Acc:MGI:1914587]	7.09847e-15	1.24649e-12	1.35481
GO:0005515	protein binding	ENSMUSG00000027496	Aurka	aurora kinase A [Source:MGI Symbol;Acc:MGI:894678]	7.09847e-15	1.24649e-12	1.35481
GO:0005515	protein binding	ENSMUSG00000025538	Sumf2	sulfatase modifying factor 2 [Source:MGI Symbol;Acc:MGI:1915152]	7.09847e-15	1.24649e-12	1.35481
GO:0005515	protein binding	ENSMUSG00000024989	Cep55	centrosomal protein 55 [Source:MGI Symbol;Acc:MGI:1921357]	7.09847e-15	1.24649e-12	1.35481
GO:0005515	protein binding	ENSMUSG00000009621	Vav2	vav 2 oncogene [Source:MGI Symbol;Acc:MGI:102718]	7.09847e-15	1.24649e-12	1.35481
GO:0005515	protein binding	ENSMUSG00000021025	Nfkbia	nuclear factor of kappa light polypeptide gene enhancer in B cells inhibitor, alpha [Source:MGI Symbol;Acc:MGI:104741]	7.09847e-15	1.24649e-12	1.35481
GO:0005515	protein binding	ENSMUSG00000069273	H3c6	H3 clustered histone 6 [Source:MGI Symbol;Acc:MGI:2448326]	7.09847e-15	1.24649e-12	1.35481
GO:0005515	protein binding	ENSMUSG00000001552	Jup	junction plakoglobin [Source:MGI Symbol;Acc:MGI:96650]	7.09847e-15	1.24649e-12	1.35481
GO:0005515	protein binding	ENSMUSG00000018666	Cbx1	chromobox 1 [Source:MGI Symbol;Acc:MGI:105369]	7.09847e-15	1.24649e-12	1.35481
GO:0005515	protein binding	ENSMUSG00000027433	Xrn2	5'-3' exoribonuclease 2 [Source:MGI Symbol;Acc:MGI:894687]	7.09847e-15	1.24649e-12	1.35481
GO:0005515	protein binding	ENSMUSG00000007850	Hnrnph1	heterogeneous nuclear ribonucleoprotein H1 [Source:MGI Symbol;Acc:MGI:1891925]	7.09847e-15	1.24649e-12	1.35481
GO:0005515	protein binding	ENSMUSG00000029147	Ppm1g	protein phosphatase 1G (formerly 2C), magnesium-dependent, gamma isoform [Source:MGI Symbol;Acc:MGI:106065]	7.09847e-15	1.24649e-12	1.35481
GO:0005515	protein binding	ENSMUSG00000047879	Usp14	ubiquitin specific peptidase 14 [Source:MGI Symbol;Acc:MGI:1928898]	7.09847e-15	1.24649e-12	1.35481
GO:0005515	protein binding	ENSMUSG00000038615	Nfe2l1	nuclear factor, erythroid derived 2,-like 1 [Source:MGI Symbol;Acc:MGI:99421]	7.09847e-15	1.24649e-12	1.35481
GO:0005515	protein binding	ENSMUSG00000043411	Usp48	ubiquitin specific peptidase 48 [Source:MGI Symbol;Acc:MGI:2158502]	7.09847e-15	1.24649e-12	1.35481
GO:0005515	protein binding	ENSMUSG00000025265	Fgd1	FYVE, RhoGEF and PH domain containing 1 [Source:MGI Symbol;Acc:MGI:104566]	7.09847e-15	1.24649e-12	1.35481
GO:0005515	protein binding	ENSMUSG00000042548	Asxl1	additional sex combs like 1 [Source:MGI Symbol;Acc:MGI:2684063]	7.09847e-15	1.24649e-12	1.35481
GO:0005515	protein binding	ENSMUSG00000031565	Fgfr1	fibroblast growth factor receptor 1 [Source:MGI Symbol;Acc:MGI:95522]	7.09847e-15	1.24649e-12	1.35481
GO:0005515	protein binding	ENSMUSG00000040028	Elavl1	ELAV (embryonic lethal, abnormal vision)-like 1 (Hu antigen R) [Source:MGI Symbol;Acc:MGI:1100851]	7.09847e-15	1.24649e-12	1.35481
GO:0005515	protein binding	ENSMUSG00000042772	Smg7	Smg-7 homolog, nonsense mediated mRNA decay factor (C. elegans) [Source:MGI Symbol;Acc:MGI:2682334]	7.09847e-15	1.24649e-12	1.35481
GO:0005515	protein binding	ENSMUSG00000058715	Fcer1g	Fc receptor, IgE, high affinity I, gamma polypeptide [Source:MGI Symbol;Acc:MGI:95496]	7.09847e-15	1.24649e-12	1.35481
GO:0005515	protein binding	ENSMUSG00000036202	Rif1	replication timing regulatory factor 1 [Source:MGI Symbol;Acc:MGI:1098622]	7.09847e-15	1.24649e-12	1.35481
GO:0005515	protein binding	ENSMUSG00000027470	Mylk2	myosin, light polypeptide kinase 2, skeletal muscle [Source:MGI Symbol;Acc:MGI:2139434]	7.09847e-15	1.24649e-12	1.35481
GO:0005515	protein binding	ENSMUSG00000032737	Inppl1	inositol polyphosphate phosphatase-like 1 [Source:MGI Symbol;Acc:MGI:1333787]	7.09847e-15	1.24649e-12	1.35481
GO:0005515	protein binding	ENSMUSG00000055817	Mta3	metastasis associated 3 [Source:MGI Symbol;Acc:MGI:2151172]	7.09847e-15	1.24649e-12	1.35481
GO:0005515	protein binding	ENSMUSG00000041303	Gtf3c3	general transcription factor IIIC, polypeptide 3 [Source:MGI Symbol;Acc:MGI:2138383]	7.09847e-15	1.24649e-12	1.35481
GO:0005515	protein binding	ENSMUSG00000010095	Slc3a2	solute carrier family 3 (activators of dibasic and neutral amino acid transport), member 2 [Source:MGI Symbol;Acc:MGI:96955]	7.09847e-15	1.24649e-12	1.35481
GO:0005515	protein binding	ENSMUSG00000062380	Tubb3	tubulin, beta 3 class III [Source:MGI Symbol;Acc:MGI:107813]	7.09847e-15	1.24649e-12	1.35481
GO:0005515	protein binding	ENSMUSG00000001424	Snd1	staphylococcal nuclease and tudor domain containing 1 [Source:MGI Symbol;Acc:MGI:1929266]	7.09847e-15	1.24649e-12	1.35481
GO:0005515	protein binding	ENSMUSG00000030499	Kctd15	potassium channel tetramerisation domain containing 15 [Source:MGI Symbol;Acc:MGI:2385276]	7.09847e-15	1.24649e-12	1.35481
GO:0005515	protein binding	ENSMUSG00000057531	Dtnbp1	dystrobrevin binding protein 1 [Source:MGI Symbol;Acc:MGI:2137586]	7.09847e-15	1.24649e-12	1.35481
GO:0005515	protein binding	ENSMUSG00000067455	H4c11	H4 clustered histone 11 [Source:MGI Symbol;Acc:MGI:2448436]	7.09847e-15	1.24649e-12	1.35481
GO:0005515	protein binding	ENSMUSG00000018209	Stk4	serine/threonine kinase 4 [Source:MGI Symbol;Acc:MGI:1929004]	7.09847e-15	1.24649e-12	1.35481
GO:0005515	protein binding	ENSMUSG00000079259	Trim71	tripartite motif-containing 71 [Source:MGI Symbol;Acc:MGI:2685973]	7.09847e-15	1.24649e-12	1.35481
GO:0005515	protein binding	ENSMUSG00000051234	Rnf7	ring finger protein 7 [Source:MGI Symbol;Acc:MGI:1337096]	7.09847e-15	1.24649e-12	1.35481
GO:0005515	protein binding	ENSMUSG00000058773	H1f5	H1.5 linker histone, cluster member [Source:MGI Symbol;Acc:MGI:1861461]	7.09847e-15	1.24649e-12	1.35481
GO:0005515	protein binding	ENSMUSG00000024335	Brd2	bromodomain containing 2 [Source:MGI Symbol;Acc:MGI:99495]	7.09847e-15	1.24649e-12	1.35481
GO:0005515	protein binding	ENSMUSG00000043962	Thrap3	thyroid hormone receptor associated protein 3 [Source:MGI Symbol;Acc:MGI:2442637]	7.09847e-15	1.24649e-12	1.35481
GO:0005515	protein binding	ENSMUSG00000002489	Tiam1	T cell lymphoma invasion and metastasis 1 [Source:MGI Symbol;Acc:MGI:103306]	7.09847e-15	1.24649e-12	1.35481
GO:0005515	protein binding	ENSMUSG00000024050	Wiz	widely-interspaced zinc finger motifs [Source:MGI Symbol;Acc:MGI:1332638]	7.09847e-15	1.24649e-12	1.35481
GO:0005515	protein binding	ENSMUSG00000048878	Hexim1	hexamethylene bis-acetamide inducible 1 [Source:MGI Symbol;Acc:MGI:2385923]	7.09847e-15	1.24649e-12	1.35481
GO:0005515	protein binding	ENSMUSG00000040782	Cop1	COP1, E3 ubiquitin ligase [Source:MGI Symbol;Acc:MGI:1347046]	7.09847e-15	1.24649e-12	1.35481
GO:0005515	protein binding	ENSMUSG00000020792	Exoc7	exocyst complex component 7 [Source:MGI Symbol;Acc:MGI:1859270]	7.09847e-15	1.24649e-12	1.35481
GO:0005515	protein binding	ENSMUSG00000020460	Rps27a	ribosomal protein S27A [Source:MGI Symbol;Acc:MGI:1925544]	7.09847e-15	1.24649e-12	1.35481
GO:0005515	protein binding	ENSMUSG00000034075	Zdhhc5	zinc finger, DHHC domain containing 5 [Source:MGI Symbol;Acc:MGI:1923573]	7.09847e-15	1.24649e-12	1.35481
GO:0005515	protein binding	ENSMUSG00000053510	Nrd1	nardilysin, N-arginine dibasic convertase, NRD convertase 1 [Source:MGI Symbol;Acc:MGI:1201386]	7.09847e-15	1.24649e-12	1.35481
GO:0005515	protein binding	ENSMUSG00000045667	Smtnl2	smoothelin-like 2 [Source:MGI Symbol;Acc:MGI:2442764]	7.09847e-15	1.24649e-12	1.35481
GO:0005515	protein binding	ENSMUSG00000001270	Ckb	creatine kinase, brain [Source:MGI Symbol;Acc:MGI:88407]	7.09847e-15	1.24649e-12	1.35481
GO:0005515	protein binding	ENSMUSG00000003269	Cyth2	cytohesin 2 [Source:MGI Symbol;Acc:MGI:1334255]	7.09847e-15	1.24649e-12	1.35481
GO:0005515	protein binding	ENSMUSG00000005204	Senp3	SUMO/sentrin specific peptidase 3 [Source:MGI Symbol;Acc:MGI:2158736]	7.09847e-15	1.24649e-12	1.35481
GO:0005515	protein binding	ENSMUSG00000045983	Eif4g1	eukaryotic translation initiation factor 4, gamma 1 [Source:MGI Symbol;Acc:MGI:2384784]	7.09847e-15	1.24649e-12	1.35481
GO:0005515	protein binding	ENSMUSG00000032507	Fbxl2	F-box and leucine-rich repeat protein 2 [Source:MGI Symbol;Acc:MGI:1919429]	7.09847e-15	1.24649e-12	1.35481
GO:0005515	protein binding	ENSMUSG00000010751	Tnfrsf22	tumor necrosis factor receptor superfamily, member 22 [Source:MGI Symbol;Acc:MGI:1930270]	7.09847e-15	1.24649e-12	1.35481
GO:0005515	protein binding	ENSMUSG00000040003	Magi2	membrane associated guanylate kinase, WW and PDZ domain containing 2 [Source:MGI Symbol;Acc:MGI:1354953]	7.09847e-15	1.24649e-12	1.35481
GO:0005515	protein binding	ENSMUSG00000032216	Nedd4	neural precursor cell expressed, developmentally down-regulated 4 [Source:MGI Symbol;Acc:MGI:97297]	7.09847e-15	1.24649e-12	1.35481
GO:0005515	protein binding	ENSMUSG00000038518	Jarid2	jumonji, AT rich interactive domain 2 [Source:MGI Symbol;Acc:MGI:104813]	7.09847e-15	1.24649e-12	1.35481
GO:0005515	protein binding	ENSMUSG00000032294	Pkm	pyruvate kinase, muscle [Source:MGI Symbol;Acc:MGI:97591]	7.09847e-15	1.24649e-12	1.35481
GO:0005515	protein binding	ENSMUSG00000019961	Tmpo	thymopoietin [Source:MGI Symbol;Acc:MGI:106920]	7.09847e-15	1.24649e-12	1.35481
GO:0005515	protein binding	ENSMUSG00000032399	Rpl4	ribosomal protein L4 [Source:MGI Symbol;Acc:MGI:1915141]	7.09847e-15	1.24649e-12	1.35481
GO:0005515	protein binding	ENSMUSG00000020649	Rrm2	ribonucleotide reductase M2 [Source:MGI Symbol;Acc:MGI:98181]	7.09847e-15	1.24649e-12	1.35481
GO:0005515	protein binding	ENSMUSG00000042429	Adora1	adenosine A1 receptor [Source:MGI Symbol;Acc:MGI:99401]	7.09847e-15	1.24649e-12	1.35481
GO:0005515	protein binding	ENSMUSG00000037169	Mycn	v-myc avian myelocytomatosis viral related oncogene, neuroblastoma derived [Source:MGI Symbol;Acc:MGI:97357]	7.09847e-15	1.24649e-12	1.35481
GO:0005515	protein binding	ENSMUSG00000022412	Mief1	mitochondrial elongation factor 1 [Source:MGI Symbol;Acc:MGI:2146020]	7.09847e-15	1.24649e-12	1.35481
GO:0005515	protein binding	ENSMUSG00000003423	Pih1d1	PIH1 domain containing 1 [Source:MGI Symbol;Acc:MGI:1916095]	7.09847e-15	1.24649e-12	1.35481
GO:0005515	protein binding	ENSMUSG00000020949	Fkbp3	FK506 binding protein 3 [Source:MGI Symbol;Acc:MGI:1353460]	7.09847e-15	1.24649e-12	1.35481
GO:0005515	protein binding	ENSMUSG00000039298	Cdk5rap2	CDK5 regulatory subunit associated protein 2 [Source:MGI Symbol;Acc:MGI:2384875]	7.09847e-15	1.24649e-12	1.35481
GO:0005515	protein binding	ENSMUSG00000043252	Tmem64	transmembrane protein 64 [Source:MGI Symbol;Acc:MGI:2140359]	7.09847e-15	1.24649e-12	1.35481
GO:0005515	protein binding	ENSMUSG00000016664	Pacsin2	protein kinase C and casein kinase substrate in neurons 2 [Source:MGI Symbol;Acc:MGI:1345153]	7.09847e-15	1.24649e-12	1.35481
GO:0005515	protein binding	ENSMUSG00000017778	Cox7c	cytochrome c oxidase subunit 7C [Source:MGI Symbol;Acc:MGI:103226]	7.09847e-15	1.24649e-12	1.35481
GO:0005515	protein binding	ENSMUSG00000028465	Tln1	talin 1 [Source:MGI Symbol;Acc:MGI:1099832]	7.09847e-15	1.24649e-12	1.35481
GO:0005515	protein binding	ENSMUSG00000021496	Pcbd2	pterin 4 alpha carbinolamine dehydratase/dimerization cofactor of hepatocyte nuclear factor 1 alpha (TCF1) 2 [Source:MGI Symbol;Acc:MGI:1919812]	7.09847e-15	1.24649e-12	1.35481
GO:0005515	protein binding	ENSMUSG00000061079	Zfp143	zinc finger protein 143 [Source:MGI Symbol;Acc:MGI:1277969]	7.09847e-15	1.24649e-12	1.35481
GO:0005515	protein binding	ENSMUSG00000022360	Atad2	ATPase family, AAA domain containing 2 [Source:MGI Symbol;Acc:MGI:1917722]	7.09847e-15	1.24649e-12	1.35481
GO:0005515	protein binding	ENSMUSG00000003099	Ppp5c	protein phosphatase 5, catalytic subunit [Source:MGI Symbol;Acc:MGI:102666]	7.09847e-15	1.24649e-12	1.35481
GO:0005515	protein binding	ENSMUSG00000071054	Safb	scaffold attachment factor B [Source:MGI Symbol;Acc:MGI:2146974]	7.09847e-15	1.24649e-12	1.35481
GO:0005515	protein binding	ENSMUSG00000024610	Cd74	CD74 antigen (invariant polypeptide of major histocompatibility complex, class II antigen-associated) [Source:MGI Symbol;Acc:MGI:96534]	7.09847e-15	1.24649e-12	1.35481
GO:0005515	protein binding	ENSMUSG00000005566	Trim28	tripartite motif-containing 28 [Source:MGI Symbol;Acc:MGI:109274]	7.09847e-15	1.24649e-12	1.35481
GO:0005515	protein binding	ENSMUSG00000074221	Zfp568	zinc finger protein 568 [Source:MGI Symbol;Acc:MGI:2142347]	7.09847e-15	1.24649e-12	1.35481
GO:0005515	protein binding	ENSMUSG00000033128	Gga1	golgi associated, gamma adaptin ear containing, ARF binding protein 1 [Source:MGI Symbol;Acc:MGI:2146207]	7.09847e-15	1.24649e-12	1.35481
GO:0005515	protein binding	ENSMUSG00000016487	Ppfibp1	PTPRF interacting protein, binding protein 1 (liprin beta 1) [Source:MGI Symbol;Acc:MGI:1914783]	7.09847e-15	1.24649e-12	1.35481
GO:0005515	protein binding	ENSMUSG00000044709	Gemin7	gem nuclear organelle associated protein 7 [Source:MGI Symbol;Acc:MGI:1916981]	7.09847e-15	1.24649e-12	1.35481
GO:0005515	protein binding	ENSMUSG00000074403	H3c13	H3 clustered histone 13 [Source:MGI Symbol;Acc:MGI:2448351]	7.09847e-15	1.24649e-12	1.35481
GO:0005515	protein binding	ENSMUSG00000026615	Eprs	glutamyl-prolyl-tRNA synthetase [Source:MGI Symbol;Acc:MGI:97838]	7.09847e-15	1.24649e-12	1.35481
GO:0005515	protein binding	ENSMUSG00000039737	Prkrip1	Prkr interacting protein 1 (IL11 inducible) [Source:MGI Symbol;Acc:MGI:1914051]	7.09847e-15	1.24649e-12	1.35481
GO:0005515	protein binding	ENSMUSG00000018379	Srsf1	serine and arginine-rich splicing factor 1 [Source:MGI Symbol;Acc:MGI:98283]	7.09847e-15	1.24649e-12	1.35481
GO:0005515	protein binding	ENSMUSG00000020850	Prpf8	pre-mRNA processing factor 8 [Source:MGI Symbol;Acc:MGI:2179381]	7.09847e-15	1.24649e-12	1.35481
GO:0005515	protein binding	ENSMUSG00000057666	Gapdh	glyceraldehyde-3-phosphate dehydrogenase [Source:MGI Symbol;Acc:MGI:95640]	7.09847e-15	1.24649e-12	1.35481
GO:0005515	protein binding	ENSMUSG00000033595	Lgi3	leucine-rich repeat LGI family, member 3 [Source:MGI Symbol;Acc:MGI:2182619]	7.09847e-15	1.24649e-12	1.35481
GO:0005515	protein binding	ENSMUSG00000027176	Cstf3	cleavage stimulation factor, 3' pre-RNA, subunit 3 [Source:MGI Symbol;Acc:MGI:1351825]	7.09847e-15	1.24649e-12	1.35481
GO:0005515	protein binding	ENSMUSG00000039536	Stau1	staufen double-stranded RNA binding protein 1 [Source:MGI Symbol;Acc:MGI:1338864]	7.09847e-15	1.24649e-12	1.35481
GO:0005515	protein binding	ENSMUSG00000016528	Mapkapk2	MAP kinase-activated protein kinase 2 [Source:MGI Symbol;Acc:MGI:109298]	7.09847e-15	1.24649e-12	1.35481
GO:0005515	protein binding	ENSMUSG00000048485	Zbtb8b	zinc finger and BTB domain containing 8b [Source:MGI Symbol;Acc:MGI:2387181]	7.09847e-15	1.24649e-12	1.35481
GO:0005515	protein binding	ENSMUSG00000031691	Tnpo2	transportin 2 (importin 3, karyopherin beta 2b) [Source:MGI Symbol;Acc:MGI:2384849]	7.09847e-15	1.24649e-12	1.35481
GO:0005515	protein binding	ENSMUSG00000018820	Zfyve27	zinc finger, FYVE domain containing 27 [Source:MGI Symbol;Acc:MGI:1919602]	7.09847e-15	1.24649e-12	1.35481
GO:0005515	protein binding	ENSMUSG00000020027	Socs2	suppressor of cytokine signaling 2 [Source:MGI Symbol;Acc:MGI:1201787]	7.09847e-15	1.24649e-12	1.35481
GO:0005515	protein binding	ENSMUSG00000037062	Sh3glb1	SH3-domain GRB2-like B1 (endophilin) [Source:MGI Symbol;Acc:MGI:1859730]	7.09847e-15	1.24649e-12	1.35481
GO:0005515	protein binding	ENSMUSG00000021782	Dlg5	discs large MAGUK scaffold protein 5 [Source:MGI Symbol;Acc:MGI:1918478]	7.09847e-15	1.24649e-12	1.35481
GO:0005515	protein binding	ENSMUSG00000031818	Cox4i1	cytochrome c oxidase subunit 4I1 [Source:MGI Symbol;Acc:MGI:88473]	7.09847e-15	1.24649e-12	1.35481
GO:0005515	protein binding	ENSMUSG00000025429	Pstpip2	proline-serine-threonine phosphatase-interacting protein 2 [Source:MGI Symbol;Acc:MGI:1335088]	7.09847e-15	1.24649e-12	1.35481
GO:0005515	protein binding	ENSMUSG00000026374	Tsn	translin [Source:MGI Symbol;Acc:MGI:109263]	7.09847e-15	1.24649e-12	1.35481
GO:0005515	protein binding	ENSMUSG00000044708	Kcnj10	potassium inwardly-rectifying channel, subfamily J, member 10 [Source:MGI Symbol;Acc:MGI:1194504]	7.09847e-15	1.24649e-12	1.35481
GO:0005515	protein binding	ENSMUSG00000004931	Apba3	amyloid beta (A4) precursor protein-binding, family A, member 3 [Source:MGI Symbol;Acc:MGI:1888527]	7.09847e-15	1.24649e-12	1.35481
GO:0005515	protein binding	ENSMUSG00000034160	Ogt	O-linked N-acetylglucosamine (GlcNAc) transferase (UDP-N-acetylglucosamine:polypeptide-N-acetylglucosaminyl transferase) [Source:MGI Symbol;Acc:MGI:1339639]	7.09847e-15	1.24649e-12	1.35481
GO:0005515	protein binding	ENSMUSG00000007739	Cct4	chaperonin containing Tcp1, subunit 4 (delta) [Source:MGI Symbol;Acc:MGI:104689]	7.09847e-15	1.24649e-12	1.35481
GO:0005515	protein binding	ENSMUSG00000040385	Ppp1ca	protein phosphatase 1 catalytic subunit alpha [Source:MGI Symbol;Acc:MGI:103016]	7.09847e-15	1.24649e-12	1.35481
GO:0005515	protein binding	ENSMUSG00000038170	Pde4dip	phosphodiesterase 4D interacting protein (myomegalin) [Source:MGI Symbol;Acc:MGI:1891434]	7.09847e-15	1.24649e-12	1.35481
GO:0005515	protein binding	ENSMUSG00000057738	Sptan1	spectrin alpha, non-erythrocytic 1 [Source:MGI Symbol;Acc:MGI:98386]	7.09847e-15	1.24649e-12	1.35481
GO:0005515	protein binding	ENSMUSG00000020265	Sumo3	small ubiquitin-like modifier 3 [Source:MGI Symbol;Acc:MGI:1336201]	7.09847e-15	1.24649e-12	1.35481
GO:0005515	protein binding	ENSMUSG00000056537	Rlim	ring finger protein, LIM domain interacting [Source:MGI Symbol;Acc:MGI:1342291]	7.09847e-15	1.24649e-12	1.35481
GO:0005515	protein binding	ENSMUSG00000026349	Ccnt2	cyclin T2 [Source:MGI Symbol;Acc:MGI:1920199]	7.09847e-15	1.24649e-12	1.35481
GO:0005515	protein binding	ENSMUSG00000028640	Tfap2c	transcription factor AP-2, gamma [Source:MGI Symbol;Acc:MGI:106032]	7.09847e-15	1.24649e-12	1.35481
GO:0005515	protein binding	ENSMUSG00000057342	Sphk2	sphingosine kinase 2 [Source:MGI Symbol;Acc:MGI:1861380]	7.09847e-15	1.24649e-12	1.35481
GO:0005515	protein binding	ENSMUSG00000028059	Arhgef2	rho/rac guanine nucleotide exchange factor (GEF) 2 [Source:MGI Symbol;Acc:MGI:103264]	7.09847e-15	1.24649e-12	1.35481
GO:0005515	protein binding	ENSMUSG00000030884	Uqcrc2	ubiquinol cytochrome c reductase core protein 2 [Source:MGI Symbol;Acc:MGI:1914253]	7.09847e-15	1.24649e-12	1.35481
GO:0005515	protein binding	ENSMUSG00000008668	Rps18	ribosomal protein S18 [Source:MGI Symbol;Acc:MGI:98146]	7.09847e-15	1.24649e-12	1.35481
GO:0005515	protein binding	ENSMUSG00000026277	Stk25	serine/threonine kinase 25 (yeast) [Source:MGI Symbol;Acc:MGI:1891699]	7.09847e-15	1.24649e-12	1.35481
GO:0005515	protein binding	ENSMUSG00000001415	Smg5	Smg-5 homolog, nonsense mediated mRNA decay factor (C. elegans) [Source:MGI Symbol;Acc:MGI:2447364]	7.09847e-15	1.24649e-12	1.35481
GO:0005515	protein binding	ENSMUSG00000025223	Ldb1	LIM domain binding 1 [Source:MGI Symbol;Acc:MGI:894762]	7.09847e-15	1.24649e-12	1.35481
GO:0005515	protein binding	ENSMUSG00000031575	Ash2l	ASH2 like histone lysine methyltransferase complex subunit [Source:MGI Symbol;Acc:MGI:1344416]	7.09847e-15	1.24649e-12	1.35481
GO:0005515	protein binding	ENSMUSG00000071655	Ubxn1	UBX domain protein 1 [Source:MGI Symbol;Acc:MGI:1289301]	7.09847e-15	1.24649e-12	1.35481
GO:0005515	protein binding	ENSMUSG00000028423	Nfx1	nuclear transcription factor, X-box binding 1 [Source:MGI Symbol;Acc:MGI:1921414]	7.09847e-15	1.24649e-12	1.35481
GO:0005515	protein binding	ENSMUSG00000005609	Ctr9	CTR9 homolog, Paf1/RNA polymerase II complex component [Source:MGI Symbol;Acc:MGI:109345]	7.09847e-15	1.24649e-12	1.35481
GO:0005515	protein binding	ENSMUSG00000017548	Suz12	SUZ12 polycomb repressive complex 2 subunit [Source:MGI Symbol;Acc:MGI:1261758]	7.09847e-15	1.24649e-12	1.35481
GO:0005515	protein binding	ENSMUSG00000028333	Anp32b	acidic (leucine-rich) nuclear phosphoprotein 32 family, member B [Source:MGI Symbol;Acc:MGI:1914878]	7.09847e-15	1.24649e-12	1.35481
GO:0005515	protein binding	ENSMUSG00000027981	Rnpc3	RNA-binding region (RNP1, RRM) containing 3 [Source:MGI Symbol;Acc:MGI:1914475]	7.09847e-15	1.24649e-12	1.35481
GO:0005515	protein binding	ENSMUSG00000019173	Rab5c	RAB5C, member RAS oncogene family [Source:MGI Symbol;Acc:MGI:105306]	7.09847e-15	1.24649e-12	1.35481
GO:0005515	protein binding	ENSMUSG00000054162	Spock3	sparc/osteonectin, cwcv and kazal-like domains proteoglycan 3 [Source:MGI Symbol;Acc:MGI:1920152]	7.09847e-15	1.24649e-12	1.35481
GO:0005515	protein binding	ENSMUSG00000027777	Schip1	schwannomin interacting protein 1 [Source:MGI Symbol;Acc:MGI:1353557]	7.09847e-15	1.24649e-12	1.35481
GO:0005515	protein binding	ENSMUSG00000036980	Taf6	TATA-box binding protein associated factor 6 [Source:MGI Symbol;Acc:MGI:109129]	7.09847e-15	1.24649e-12	1.35481
GO:0005515	protein binding	ENSMUSG00000003435	Supt5	suppressor of Ty 5, DSIF elongation factor subunit [Source:MGI Symbol;Acc:MGI:1202400]	7.09847e-15	1.24649e-12	1.35481
GO:0005515	protein binding	ENSMUSG00000024120	Lrpprc	leucine-rich PPR-motif containing [Source:MGI Symbol;Acc:MGI:1919666]	7.09847e-15	1.24649e-12	1.35481
GO:0005515	protein binding	ENSMUSG00000003868	Ruvbl2	RuvB-like protein 2 [Source:MGI Symbol;Acc:MGI:1342299]	7.09847e-15	1.24649e-12	1.35481
GO:0005515	protein binding	ENSMUSG00000000743	Chmp1a	charged multivesicular body protein 1A [Source:MGI Symbol;Acc:MGI:1920159]	7.09847e-15	1.24649e-12	1.35481
GO:0005515	protein binding	ENSMUSG00000029578	Wipi2	WD repeat domain, phosphoinositide interacting 2 [Source:MGI Symbol;Acc:MGI:1923831]	7.09847e-15	1.24649e-12	1.35481
GO:0005515	protein binding	ENSMUSG00000001930	Vwf	Von Willebrand factor [Source:MGI Symbol;Acc:MGI:98941]	7.09847e-15	1.24649e-12	1.35481
GO:0005515	protein binding	ENSMUSG00000031508	Ankrd10	ankyrin repeat domain 10 [Source:MGI Symbol;Acc:MGI:1921840]	7.09847e-15	1.24649e-12	1.35481
GO:0005515	protein binding	ENSMUSG00000015120	Ube2i	ubiquitin-conjugating enzyme E2I [Source:MGI Symbol;Acc:MGI:107365]	7.09847e-15	1.24649e-12	1.35481
GO:0005515	protein binding	ENSMUSG00000026457	Adipor1	adiponectin receptor 1 [Source:MGI Symbol;Acc:MGI:1919924]	7.09847e-15	1.24649e-12	1.35481
GO:0005515	protein binding	ENSMUSG00000025812	Pard3	par-3 family cell polarity regulator [Source:MGI Symbol;Acc:MGI:2135608]	7.09847e-15	1.24649e-12	1.35481
GO:0005515	protein binding	ENSMUSG00000022710	Usp7	ubiquitin specific peptidase 7 [Source:MGI Symbol;Acc:MGI:2182061]	7.09847e-15	1.24649e-12	1.35481
GO:0005515	protein binding	ENSMUSG00000002948	Map2k7	mitogen-activated protein kinase kinase 7 [Source:MGI Symbol;Acc:MGI:1346871]	7.09847e-15	1.24649e-12	1.35481
GO:0005515	protein binding	ENSMUSG00000028426	Rad23b	RAD23 homolog B, nucleotide excision repair protein [Source:MGI Symbol;Acc:MGI:105128]	7.09847e-15	1.24649e-12	1.35481
GO:0005515	protein binding	ENSMUSG00000028639	Ybx1	Y box protein 1 [Source:MGI Symbol;Acc:MGI:99146]	7.09847e-15	1.24649e-12	1.35481
GO:0005515	protein binding	ENSMUSG00000074874	Ctla2b	cytotoxic T lymphocyte-associated protein 2 beta [Source:MGI Symbol;Acc:MGI:88555]	7.09847e-15	1.24649e-12	1.35481
GO:0005515	protein binding	ENSMUSG00000018669	Cdk5rap3	CDK5 regulatory subunit associated protein 3 [Source:MGI Symbol;Acc:MGI:1933126]	7.09847e-15	1.24649e-12	1.35481
GO:0005515	protein binding	ENSMUSG00000094870	Zfp131	zinc finger protein 131 [Source:MGI Symbol;Acc:MGI:1919715]	7.09847e-15	1.24649e-12	1.35481
GO:0005515	protein binding	ENSMUSG00000021116	Eif2s1	eukaryotic translation initiation factor 2, subunit 1 alpha [Source:MGI Symbol;Acc:MGI:95299]	7.09847e-15	1.24649e-12	1.35481
GO:0005515	protein binding	ENSMUSG00000003458	Ncstn	nicastrin [Source:MGI Symbol;Acc:MGI:1891700]	7.09847e-15	1.24649e-12	1.35481
GO:0005515	protein binding	ENSMUSG00000000088	Cox5a	cytochrome c oxidase subunit 5A [Source:MGI Symbol;Acc:MGI:88474]	7.09847e-15	1.24649e-12	1.35481
GO:0005515	protein binding	ENSMUSG00000092558	Med20	mediator complex subunit 20 [Source:MGI Symbol;Acc:MGI:1929648]	7.09847e-15	1.24649e-12	1.35481
GO:0005515	protein binding	ENSMUSG00000032715	Trib3	tribbles pseudokinase 3 [Source:MGI Symbol;Acc:MGI:1345675]	7.09847e-15	1.24649e-12	1.35481
GO:0005515	protein binding	ENSMUSG00000038975	Rabggtb	Rab geranylgeranyl transferase, b subunit [Source:MGI Symbol;Acc:MGI:99537]	7.09847e-15	1.24649e-12	1.35481
GO:0005515	protein binding	ENSMUSG00000116069	Gm49510	predicted gene, 49510 [Source:MGI Symbol;Acc:MGI:6155200]	7.09847e-15	1.24649e-12	1.35481
GO:0005515	protein binding	ENSMUSG00000027944	Hax1	HCLS1 associated X-1 [Source:MGI Symbol;Acc:MGI:1346319]	7.09847e-15	1.24649e-12	1.35481
GO:0005515	protein binding	ENSMUSG00000028693	Nasp	nuclear autoantigenic sperm protein (histone-binding) [Source:MGI Symbol;Acc:MGI:1355328]	7.09847e-15	1.24649e-12	1.35481
GO:0005515	protein binding	ENSMUSG00000025967	Eef1b2	eukaryotic translation elongation factor 1 beta 2 [Source:MGI Symbol;Acc:MGI:1929520]	7.09847e-15	1.24649e-12	1.35481
GO:0005515	protein binding	ENSMUSG00000020745	Pafah1b1	platelet-activating factor acetylhydrolase, isoform 1b, subunit 1 [Source:MGI Symbol;Acc:MGI:109520]	7.09847e-15	1.24649e-12	1.35481
GO:0005515	protein binding	ENSMUSG00000024048	Myl12a	myosin, light chain 12A, regulatory, non-sarcomeric [Source:MGI Symbol;Acc:MGI:1914518]	7.09847e-15	1.24649e-12	1.35481
GO:0005515	protein binding	ENSMUSG00000062270	Morf4l1	mortality factor 4 like 1 [Source:MGI Symbol;Acc:MGI:1096551]	7.09847e-15	1.24649e-12	1.35481
GO:0005515	protein binding	ENSMUSG00000026317	Cln8	CLN8 transmembrane ER and ERGIC protein [Source:MGI Symbol;Acc:MGI:1349447]	7.09847e-15	1.24649e-12	1.35481
GO:0005515	protein binding	ENSMUSG00000032834	Pwp2	PWP2 periodic tryptophan protein homolog (yeast) [Source:MGI Symbol;Acc:MGI:1341200]	7.09847e-15	1.24649e-12	1.35481
GO:0005515	protein binding	ENSMUSG00000053411	Cbx7	chromobox 7 [Source:MGI Symbol;Acc:MGI:1196439]	7.09847e-15	1.24649e-12	1.35481
GO:0005515	protein binding	ENSMUSG00000055027	Smyd1	SET and MYND domain containing 1 [Source:MGI Symbol;Acc:MGI:104790]	7.09847e-15	1.24649e-12	1.35481
GO:0005515	protein binding	ENSMUSG00000059734	Ndufs8	NADH:ubiquinone oxidoreductase core subunit S8 [Source:MGI Symbol;Acc:MGI:2385079]	7.09847e-15	1.24649e-12	1.35481
GO:0005515	protein binding	ENSMUSG00000043822	Adamtsl5	ADAMTS-like 5 [Source:MGI Symbol;Acc:MGI:1913798]	7.09847e-15	1.24649e-12	1.35481
GO:0005515	protein binding	ENSMUSG00000026554	Dcaf8	DDB1 and CUL4 associated factor 8 [Source:MGI Symbol;Acc:MGI:91860]	7.09847e-15	1.24649e-12	1.35481
GO:0005515	protein binding	ENSMUSG00000028882	Ppp1r8	protein phosphatase 1, regulatory subunit 8 [Source:MGI Symbol;Acc:MGI:2140494]	7.09847e-15	1.24649e-12	1.35481
GO:0005515	protein binding	ENSMUSG00000003970	Rpl8	ribosomal protein L8 [Source:MGI Symbol;Acc:MGI:1350927]	7.09847e-15	1.24649e-12	1.35481
GO:0005515	protein binding	ENSMUSG00000029469	Ift81	intraflagellar transport 81 [Source:MGI Symbol;Acc:MGI:1098597]	7.09847e-15	1.24649e-12	1.35481
GO:0005515	protein binding	ENSMUSG00000048000	Gigyf2	GRB10 interacting GYF protein 2 [Source:MGI Symbol;Acc:MGI:2138584]	7.09847e-15	1.24649e-12	1.35481
GO:0005515	protein binding	ENSMUSG00000063884	Ptcd3	pentatricopeptide repeat domain 3 [Source:MGI Symbol;Acc:MGI:1917206]	7.09847e-15	1.24649e-12	1.35481
GO:0005515	protein binding	ENSMUSG00000005698	Ctcf	CCCTC-binding factor [Source:MGI Symbol;Acc:MGI:109447]	7.09847e-15	1.24649e-12	1.35481
GO:0005515	protein binding	ENSMUSG00000029513	Prkab1	protein kinase, AMP-activated, beta 1 non-catalytic subunit [Source:MGI Symbol;Acc:MGI:1336167]	7.09847e-15	1.24649e-12	1.35481
GO:0005515	protein binding	ENSMUSG00000032249	Anp32a	acidic (leucine-rich) nuclear phosphoprotein 32 family, member A [Source:MGI Symbol;Acc:MGI:108447]	7.09847e-15	1.24649e-12	1.35481
GO:0005515	protein binding	ENSMUSG00000031519	Asb5	ankyrin repeat and SOCs box-containing 5 [Source:MGI Symbol;Acc:MGI:1923544]	7.09847e-15	1.24649e-12	1.35481
GO:0005515	protein binding	ENSMUSG00000061950	Ppp4r1	protein phosphatase 4, regulatory subunit 1 [Source:MGI Symbol;Acc:MGI:1917601]	7.09847e-15	1.24649e-12	1.35481
GO:0005515	protein binding	ENSMUSG00000028851	Nudc	nudC nuclear distribution protein [Source:MGI Symbol;Acc:MGI:106014]	7.09847e-15	1.24649e-12	1.35481
GO:0005515	protein binding	ENSMUSG00000049600	Zbtb45	zinc finger and BTB domain containing 45 [Source:MGI Symbol;Acc:MGI:2685003]	7.09847e-15	1.24649e-12	1.35481
GO:0005515	protein binding	ENSMUSG00000034994	Eef2	eukaryotic translation elongation factor 2 [Source:MGI Symbol;Acc:MGI:95288]	7.09847e-15	1.24649e-12	1.35481
GO:0005515	protein binding	ENSMUSG00000020914	Top2a	topoisomerase (DNA) II alpha [Source:MGI Symbol;Acc:MGI:98790]	7.09847e-15	1.24649e-12	1.35481
GO:0005515	protein binding	ENSMUSG00000034930	Rtkn	rhotekin [Source:MGI Symbol;Acc:MGI:107371]	7.09847e-15	1.24649e-12	1.35481
GO:0005515	protein binding	ENSMUSG00000018537	Pcgf2	polycomb group ring finger 2 [Source:MGI Symbol;Acc:MGI:99161]	7.09847e-15	1.24649e-12	1.35481
GO:0005515	protein binding	ENSMUSG00000022995	Enah	ENAH actin regulator [Source:MGI Symbol;Acc:MGI:108360]	7.09847e-15	1.24649e-12	1.35481
GO:0005515	protein binding	ENSMUSG00000005103	Wdr1	WD repeat domain 1 [Source:MGI Symbol;Acc:MGI:1337100]	7.09847e-15	1.24649e-12	1.35481
GO:0005515	protein binding	ENSMUSG00000024740	Ddb1	damage specific DNA binding protein 1 [Source:MGI Symbol;Acc:MGI:1202384]	7.09847e-15	1.24649e-12	1.35481
GO:0005515	protein binding	ENSMUSG00000007880	Arid1a	AT rich interactive domain 1A (SWI-like) [Source:MGI Symbol;Acc:MGI:1935147]	7.09847e-15	1.24649e-12	1.35481
GO:0005515	protein binding	ENSMUSG00000030811	Fbxl19	F-box and leucine-rich repeat protein 19 [Source:MGI Symbol;Acc:MGI:3039600]	7.09847e-15	1.24649e-12	1.35481
GO:0005515	protein binding	ENSMUSG00000027620	Rbm39	RNA binding motif protein 39 [Source:MGI Symbol;Acc:MGI:2157953]	7.09847e-15	1.24649e-12	1.35481
GO:0005515	protein binding	ENSMUSG00000018583	G3bp1	GTPase activating protein (SH3 domain) binding protein 1 [Source:MGI Symbol;Acc:MGI:1351465]	7.09847e-15	1.24649e-12	1.35481
GO:0005515	protein binding	ENSMUSG00000034601	2700049A03Rik	RIKEN cDNA 2700049A03 gene [Source:MGI Symbol;Acc:MGI:1924217]	7.09847e-15	1.24649e-12	1.35481
GO:0005515	protein binding	ENSMUSG00000071415	Rpl23	ribosomal protein L23 [Source:MGI Symbol;Acc:MGI:1929455]	7.09847e-15	1.24649e-12	1.35481
GO:0005515	protein binding	ENSMUSG00000026276	Septin2	septin 2 [Source:MGI Symbol;Acc:MGI:97298]	7.09847e-15	1.24649e-12	1.35481
GO:0005515	protein binding	ENSMUSG00000020457	Drg1	developmentally regulated GTP binding protein 1 [Source:MGI Symbol;Acc:MGI:1343297]	7.09847e-15	1.24649e-12	1.35481
GO:0005515	protein binding	ENSMUSG00000030732	Chrdl2	chordin-like 2 [Source:MGI Symbol;Acc:MGI:1916371]	7.09847e-15	1.24649e-12	1.35481
GO:0005515	protein binding	ENSMUSG00000054823	Nsd3	nuclear receptor binding SET domain protein 3 [Source:MGI Symbol;Acc:MGI:2142581]	7.09847e-15	1.24649e-12	1.35481
GO:0005515	protein binding	ENSMUSG00000024045	Akap8	A kinase (PRKA) anchor protein 8 [Source:MGI Symbol;Acc:MGI:1928488]	7.09847e-15	1.24649e-12	1.35481
GO:0005515	protein binding	ENSMUSG00000021670	Hmgcr	3-hydroxy-3-methylglutaryl-Coenzyme A reductase [Source:MGI Symbol;Acc:MGI:96159]	7.09847e-15	1.24649e-12	1.35481
GO:0005515	protein binding	ENSMUSG00000036036	Zfp57	zinc finger protein 57 [Source:MGI Symbol;Acc:MGI:99204]	7.09847e-15	1.24649e-12	1.35481
GO:0005515	protein binding	ENSMUSG00000039630	Hnrnpu	heterogeneous nuclear ribonucleoprotein U [Source:MGI Symbol;Acc:MGI:1858195]	7.09847e-15	1.24649e-12	1.35481
GO:0005515	protein binding	ENSMUSG00000079164	Tlr5	toll-like receptor 5 [Source:MGI Symbol;Acc:MGI:1858171]	7.09847e-15	1.24649e-12	1.35481
GO:0005515	protein binding	ENSMUSG00000012396	Nanog	Nanog homeobox [Source:MGI Symbol;Acc:MGI:1919200]	7.09847e-15	1.24649e-12	1.35481
GO:0005515	protein binding	ENSMUSG00000028677	Rnf220	ring finger protein 220 [Source:MGI Symbol;Acc:MGI:1913993]	7.09847e-15	1.24649e-12	1.35481
GO:0005515	protein binding	ENSMUSG00000074811	Hps6	HPS6, biogenesis of lysosomal organelles complex 2 subunit 3 [Source:MGI Symbol;Acc:MGI:2181763]	7.09847e-15	1.24649e-12	1.35481
GO:0005515	protein binding	ENSMUSG00000029004	Kmt2e	lysine (K)-specific methyltransferase 2E [Source:MGI Symbol;Acc:MGI:1924825]	7.09847e-15	1.24649e-12	1.35481
GO:0005515	protein binding	ENSMUSG00000040365	Trim41	tripartite motif-containing 41 [Source:MGI Symbol;Acc:MGI:2384814]	7.09847e-15	1.24649e-12	1.35481
GO:0005515	protein binding	ENSMUSG00000004018	Fancl	Fanconi anemia, complementation group L [Source:MGI Symbol;Acc:MGI:1914280]	7.09847e-15	1.24649e-12	1.35481
GO:0005515	protein binding	ENSMUSG00000027573	Gid8	GID complex subunit 8 [Source:MGI Symbol;Acc:MGI:1923675]	7.09847e-15	1.24649e-12	1.35481
GO:0005515	protein binding	ENSMUSG00000025413	Ttc4	tetratricopeptide repeat domain 4 [Source:MGI Symbol;Acc:MGI:1919604]	7.09847e-15	1.24649e-12	1.35481
GO:0005515	protein binding	ENSMUSG00000025037	Maoa	monoamine oxidase A [Source:MGI Symbol;Acc:MGI:96915]	7.09847e-15	1.24649e-12	1.35481
GO:0005515	protein binding	ENSMUSG00000028179	Cth	cystathionase (cystathionine gamma-lyase) [Source:MGI Symbol;Acc:MGI:1339968]	7.09847e-15	1.24649e-12	1.35481
GO:0005515	protein binding	ENSMUSG00000029622	Arpc1b	actin related protein 2/3 complex, subunit 1B [Source:MGI Symbol;Acc:MGI:1343142]	7.09847e-15	1.24649e-12	1.35481
GO:0005515	protein binding	ENSMUSG00000029267	Mtf2	metal response element binding transcription factor 2 [Source:MGI Symbol;Acc:MGI:105050]	7.09847e-15	1.24649e-12	1.35481
GO:0005515	protein binding	ENSMUSG00000058558	Rpl5	ribosomal protein L5 [Source:MGI Symbol;Acc:MGI:102854]	7.09847e-15	1.24649e-12	1.35481
GO:0005515	protein binding	ENSMUSG00000042404	Dennd4b	DENN/MADD domain containing 4B [Source:MGI Symbol;Acc:MGI:2446201]	7.09847e-15	1.24649e-12	1.35481
GO:0005515	protein binding	ENSMUSG00000042308	Setd1a	SET domain containing 1A [Source:MGI Symbol;Acc:MGI:2446244]	7.09847e-15	1.24649e-12	1.35481
GO:0005515	protein binding	ENSMUSG00000014158	Trpv4	transient receptor potential cation channel, subfamily V, member 4 [Source:MGI Symbol;Acc:MGI:1926945]	7.09847e-15	1.24649e-12	1.35481
GO:0005515	protein binding	ENSMUSG00000018822	Sfrp5	secreted frizzled-related sequence protein 5 [Source:MGI Symbol;Acc:MGI:1860298]	7.09847e-15	1.24649e-12	1.35481
GO:0005515	protein binding	ENSMUSG00000023914	Mep1a	meprin 1 alpha [Source:MGI Symbol;Acc:MGI:96963]	7.09847e-15	1.24649e-12	1.35481
GO:0005515	protein binding	ENSMUSG00000054717	Hmgb2	high mobility group box 2 [Source:MGI Symbol;Acc:MGI:96157]	7.09847e-15	1.24649e-12	1.35481
GO:0005515	protein binding	ENSMUSG00000028126	Pip5k1a	phosphatidylinositol-4-phosphate 5-kinase, type 1 alpha [Source:MGI Symbol;Acc:MGI:107929]	7.09847e-15	1.24649e-12	1.35481
GO:0005515	protein binding	ENSMUSG00000038612	Mcl1	myeloid cell leukemia sequence 1 [Source:MGI Symbol;Acc:MGI:101769]	7.09847e-15	1.24649e-12	1.35481
GO:0005515	protein binding	ENSMUSG00000000787	Ddx3x	DEAD/H (Asp-Glu-Ala-Asp/His) box polypeptide 3, X-linked [Source:MGI Symbol;Acc:MGI:103064]	7.09847e-15	1.24649e-12	1.35481
GO:0005515	protein binding	ENSMUSG00000053693	Mast1	microtubule associated serine/threonine kinase 1 [Source:MGI Symbol;Acc:MGI:1861901]	7.09847e-15	1.24649e-12	1.35481
GO:0005515	protein binding	ENSMUSG00000021134	Srsf5	serine and arginine-rich splicing factor 5 [Source:MGI Symbol;Acc:MGI:98287]	7.09847e-15	1.24649e-12	1.35481
GO:0005515	protein binding	ENSMUSG00000057113	Npm1	nucleophosmin 1 [Source:MGI Symbol;Acc:MGI:106184]	7.09847e-15	1.24649e-12	1.35481
GO:0005515	protein binding	ENSMUSG00000026455	Klhl12	kelch-like 12 [Source:MGI Symbol;Acc:MGI:2385619]	7.09847e-15	1.24649e-12	1.35481
GO:0005515	protein binding	ENSMUSG00000058756	Thra	thyroid hormone receptor alpha [Source:MGI Symbol;Acc:MGI:98742]	7.09847e-15	1.24649e-12	1.35481
GO:0005515	protein binding	ENSMUSG00000023902	Zscan10	zinc finger and SCAN domain containing 10 [Source:MGI Symbol;Acc:MGI:3040700]	7.09847e-15	1.24649e-12	1.35481
GO:0005515	protein binding	ENSMUSG00000031960	Aars	alanyl-tRNA synthetase [Source:MGI Symbol;Acc:MGI:2384560]	7.09847e-15	1.24649e-12	1.35481
GO:0005515	protein binding	ENSMUSG00000025393	Atp5b	ATP synthase, H+ transporting mitochondrial F1 complex, beta subunit [Source:MGI Symbol;Acc:MGI:107801]	7.09847e-15	1.24649e-12	1.35481
GO:0005515	protein binding	ENSMUSG00000028402	Mpdz	multiple PDZ domain protein [Source:MGI Symbol;Acc:MGI:1343489]	7.09847e-15	1.24649e-12	1.35481
GO:0005515	protein binding	ENSMUSG00000090733	Rps27	ribosomal protein S27 [Source:MGI Symbol;Acc:MGI:1888676]	7.09847e-15	1.24649e-12	1.35481
GO:0005515	protein binding	ENSMUSG00000028312	Smc2	structural maintenance of chromosomes 2 [Source:MGI Symbol;Acc:MGI:106067]	7.09847e-15	1.24649e-12	1.35481
GO:0005515	protein binding	ENSMUSG00000021477	Ctsl	cathepsin L [Source:MGI Symbol;Acc:MGI:88564]	7.09847e-15	1.24649e-12	1.35481
GO:0005515	protein binding	ENSMUSG00000050565	Tor1aip2	torsin A interacting protein 2 [Source:MGI Symbol;Acc:MGI:3582695]	7.09847e-15	1.24649e-12	1.35481
GO:0005515	protein binding	ENSMUSG00000001228	Uhrf1	ubiquitin-like, containing PHD and RING finger domains, 1 [Source:MGI Symbol;Acc:MGI:1338889]	7.09847e-15	1.24649e-12	1.35481
GO:0005515	protein binding	ENSMUSG00000022812	Gsk3b	glycogen synthase kinase 3 beta [Source:MGI Symbol;Acc:MGI:1861437]	7.09847e-15	1.24649e-12	1.35481
GO:0005515	protein binding	ENSMUSG00000059552	Trp53	transformation related protein 53 [Source:MGI Symbol;Acc:MGI:98834]	7.09847e-15	1.24649e-12	1.35481
GO:0005515	protein binding	ENSMUSG00000039382	Wdr45	WD repeat domain 45 [Source:MGI Symbol;Acc:MGI:1859606]	7.09847e-15	1.24649e-12	1.35481
GO:0005515	protein binding	ENSMUSG00000039041	Adrm1	adhesion regulating molecule 1 [Source:MGI Symbol;Acc:MGI:1929289]	7.09847e-15	1.24649e-12	1.35481
GO:0005515	protein binding	ENSMUSG00000024406	Pou5f1	POU domain, class 5, transcription factor 1 [Source:MGI Symbol;Acc:MGI:101893]	7.09847e-15	1.24649e-12	1.35481
GO:0005515	protein binding	ENSMUSG00000036452	Arhgap26	Rho GTPase activating protein 26 [Source:MGI Symbol;Acc:MGI:1918552]	7.09847e-15	1.24649e-12	1.35481
GO:0005515	protein binding	ENSMUSG00000025571	Tnrc6c	trinucleotide repeat containing 6C [Source:MGI Symbol;Acc:MGI:2443265]	7.09847e-15	1.24649e-12	1.35481
GO:0005515	protein binding	ENSMUSG00000053754	Chd8	chromodomain helicase DNA binding protein 8 [Source:MGI Symbol;Acc:MGI:1915022]	7.09847e-15	1.24649e-12	1.35481
GO:0005515	protein binding	ENSMUSG00000005198	Polr2a	polymerase (RNA) II (DNA directed) polypeptide A [Source:MGI Symbol;Acc:MGI:98086]	7.09847e-15	1.24649e-12	1.35481
GO:0005515	protein binding	ENSMUSG00000062647	Rpl7a	ribosomal protein L7A [Source:MGI Symbol;Acc:MGI:1353472]	7.09847e-15	1.24649e-12	1.35481
GO:0005515	protein binding	ENSMUSG00000029505	Ep400	E1A binding protein p400 [Source:MGI Symbol;Acc:MGI:1276124]	7.09847e-15	1.24649e-12	1.35481
GO:0005515	protein binding	ENSMUSG00000041133	Smc1a	structural maintenance of chromosomes 1A [Source:MGI Symbol;Acc:MGI:1344345]	7.09847e-15	1.24649e-12	1.35481
GO:0005515	protein binding	ENSMUSG00000002900	Lamb1	laminin B1 [Source:MGI Symbol;Acc:MGI:96743]	7.09847e-15	1.24649e-12	1.35481
GO:0005515	protein binding	ENSMUSG00000024327	Slc39a7	solute carrier family 39 (zinc transporter), member 7 [Source:MGI Symbol;Acc:MGI:95909]	7.09847e-15	1.24649e-12	1.35481
GO:0005515	protein binding	ENSMUSG00000072825	Cep170b	centrosomal protein 170B [Source:MGI Symbol;Acc:MGI:2145043]	7.09847e-15	1.24649e-12	1.35481
GO:0005515	protein binding	ENSMUSG00000060098	Prmt7	protein arginine N-methyltransferase 7 [Source:MGI Symbol;Acc:MGI:2384879]	7.09847e-15	1.24649e-12	1.35481
GO:0005515	protein binding	ENSMUSG00000018965	Ywhah	tyrosine 3-monooxygenase/tryptophan 5-monooxygenase activation protein, eta polypeptide [Source:MGI Symbol;Acc:MGI:109194]	7.09847e-15	1.24649e-12	1.35481
GO:0005515	protein binding	ENSMUSG00000031696	Vps35	VPS35 retromer complex component [Source:MGI Symbol;Acc:MGI:1890467]	7.09847e-15	1.24649e-12	1.35481
GO:0005515	protein binding	ENSMUSG00000035297	Cops4	COP9 signalosome subunit 4 [Source:MGI Symbol;Acc:MGI:1349414]	7.09847e-15	1.24649e-12	1.35481
GO:0005515	protein binding	ENSMUSG00000060981	H4c8	H4 clustered histone 8 [Source:MGI Symbol;Acc:MGI:2448427]	7.09847e-15	1.24649e-12	1.35481
GO:0005515	protein binding	ENSMUSG00000071644	Eef1g	eukaryotic translation elongation factor 1 gamma [Source:MGI Symbol;Acc:MGI:1914410]	7.09847e-15	1.24649e-12	1.35481
GO:0005515	protein binding	ENSMUSG00000028081	Rps3a1	ribosomal protein S3A1 [Source:MGI Symbol;Acc:MGI:1202063]	7.09847e-15	1.24649e-12	1.35481
GO:0005515	protein binding	ENSMUSG00000028800	Hdac1	histone deacetylase 1 [Source:MGI Symbol;Acc:MGI:108086]	7.09847e-15	1.24649e-12	1.35481
GO:0005515	protein binding	ENSMUSG00000025515	Muc2	mucin 2 [Source:MGI Symbol;Acc:MGI:1339364]	7.09847e-15	1.24649e-12	1.35481
GO:0003676	nucleic acid binding	ENSMUSG00000020719	Ddx5	DEAD (Asp-Glu-Ala-Asp) box polypeptide 5 [Source:MGI Symbol;Acc:MGI:105037]	2.16096e-13	3.1622e-11	1.94142
GO:0003676	nucleic acid binding	ENSMUSG00000034681	Rnps1	RNA binding protein with serine rich domain 1 [Source:MGI Symbol;Acc:MGI:97960]	2.16096e-13	3.1622e-11	1.94142
GO:0003676	nucleic acid binding	ENSMUSG00000025407	Gli1	GLI-Kruppel family member GLI1 [Source:MGI Symbol;Acc:MGI:95727]	2.16096e-13	3.1622e-11	1.94142
GO:0003676	nucleic acid binding	ENSMUSG00000029594	Rbm19	RNA binding motif protein 19 [Source:MGI Symbol;Acc:MGI:1921361]	2.16096e-13	3.1622e-11	1.94142
GO:0003676	nucleic acid binding	ENSMUSG00000050966	Lin28a	lin-28 homolog A (C. elegans) [Source:MGI Symbol;Acc:MGI:1890546]	2.16096e-13	3.1622e-11	1.94142
GO:0003676	nucleic acid binding	ENSMUSG00000025404	R3hdm2	R3H domain containing 2 [Source:MGI Symbol;Acc:MGI:1919000]	2.16096e-13	3.1622e-11	1.94142
GO:0003676	nucleic acid binding	ENSMUSG00000037993	Dhx38	DEAH (Asp-Glu-Ala-His) box polypeptide 38 [Source:MGI Symbol;Acc:MGI:1927617]	2.16096e-13	3.1622e-11	1.94142
GO:0003676	nucleic acid binding	ENSMUSG00000072774	Zfp951	zinc finger protein 951 [Source:MGI Symbol;Acc:MGI:2441896]	2.16096e-13	3.1622e-11	1.94142
GO:0003676	nucleic acid binding	ENSMUSG00000029715	Pop7	processing of precursor 7, ribonuclease P family, (S. cerevisiae) [Source:MGI Symbol;Acc:MGI:1921347]	2.16096e-13	3.1622e-11	1.94142
GO:0003676	nucleic acid binding	ENSMUSG00000031311	Nono	non-POU-domain-containing, octamer binding protein [Source:MGI Symbol;Acc:MGI:1855692]	2.16096e-13	3.1622e-11	1.94142
GO:0003676	nucleic acid binding	ENSMUSG00000042472	Zfp410	zinc finger protein 410 [Source:MGI Symbol;Acc:MGI:1289280]	2.16096e-13	3.1622e-11	1.94142
GO:0003676	nucleic acid binding	ENSMUSG00000055239	Kcmf1	potassium channel modulatory factor 1 [Source:MGI Symbol;Acc:MGI:1921537]	2.16096e-13	3.1622e-11	1.94142
GO:0003676	nucleic acid binding	ENSMUSG00000086147	Zfp989	zinc finger protein 989 [Source:MGI Symbol;Acc:MGI:3651739]	2.16096e-13	3.1622e-11	1.94142
GO:0003676	nucleic acid binding	ENSMUSG00000030846	Tial1	Tia1 cytotoxic granule-associated RNA binding protein-like 1 [Source:MGI Symbol;Acc:MGI:107913]	2.16096e-13	3.1622e-11	1.94142
GO:0003676	nucleic acid binding	ENSMUSG00000046311	Zfp62	zinc finger protein 62 [Source:MGI Symbol;Acc:MGI:99662]	2.16096e-13	3.1622e-11	1.94142
GO:0003676	nucleic acid binding	ENSMUSG00000051176	Zfp42	zinc finger protein 42 [Source:MGI Symbol;Acc:MGI:99187]	2.16096e-13	3.1622e-11	1.94142
GO:0003676	nucleic acid binding	ENSMUSG00000055148	Klf2	Kruppel-like factor 2 (lung) [Source:MGI Symbol;Acc:MGI:1342772]	2.16096e-13	3.1622e-11	1.94142
GO:0003676	nucleic acid binding	ENSMUSG00000010592	Dazl	deleted in azoospermia-like [Source:MGI Symbol;Acc:MGI:1342328]	2.16096e-13	3.1622e-11	1.94142
GO:0003676	nucleic acid binding	ENSMUSG00000033813	Tcea1	transcription elongation factor A (SII) 1 [Source:MGI Symbol;Acc:MGI:1196624]	2.16096e-13	3.1622e-11	1.94142
GO:0003676	nucleic acid binding	ENSMUSG00000024587	Nars	asparaginyl-tRNA synthetase [Source:MGI Symbol;Acc:MGI:1917473]	2.16096e-13	3.1622e-11	1.94142
GO:0003676	nucleic acid binding	ENSMUSG00000052488	Cherp	calcium homeostasis endoplasmic reticulum protein [Source:MGI Symbol;Acc:MGI:106417]	2.16096e-13	3.1622e-11	1.94142
GO:0003676	nucleic acid binding	ENSMUSG00000015165	Hnrnpl	heterogeneous nuclear ribonucleoprotein L [Source:MGI Symbol;Acc:MGI:104816]	2.16096e-13	3.1622e-11	1.94142
GO:0003676	nucleic acid binding	ENSMUSG00000074405	Zfp865	zinc finger protein 865 [Source:MGI Symbol;Acc:MGI:2442656]	2.16096e-13	3.1622e-11	1.94142
GO:0003676	nucleic acid binding	ENSMUSG00000024422	Dhx16	DEAH (Asp-Glu-Ala-His) box polypeptide 16 [Source:MGI Symbol;Acc:MGI:1916442]	2.16096e-13	3.1622e-11	1.94142
GO:0003676	nucleic acid binding	ENSMUSG00000042439	Zfp532	zinc finger protein 532 [Source:MGI Symbol;Acc:MGI:3036282]	2.16096e-13	3.1622e-11	1.94142
GO:0003676	nucleic acid binding	ENSMUSG00000007670	Khsrp	KH-type splicing regulatory protein [Source:MGI Symbol;Acc:MGI:1336214]	2.16096e-13	3.1622e-11	1.94142
GO:0003676	nucleic acid binding	ENSMUSG00000027968	Larp7	La ribonucleoprotein domain family, member 7 [Source:MGI Symbol;Acc:MGI:107634]	2.16096e-13	3.1622e-11	1.94142
GO:0003676	nucleic acid binding	ENSMUSG00000071662	Polr2g	polymerase (RNA) II (DNA directed) polypeptide G [Source:MGI Symbol;Acc:MGI:1914960]	2.16096e-13	3.1622e-11	1.94142
GO:0003676	nucleic acid binding	ENSMUSG00000022721	Trmt2a	TRM2 tRNA methyltransferase 2A [Source:MGI Symbol;Acc:MGI:96270]	2.16096e-13	3.1622e-11	1.94142
GO:0003676	nucleic acid binding	ENSMUSG00000051184	Zfp524	zinc finger protein 524 [Source:MGI Symbol;Acc:MGI:1916740]	2.16096e-13	3.1622e-11	1.94142
GO:0003676	nucleic acid binding	ENSMUSG00000029599	Ddx54	DEAD (Asp-Glu-Ala-Asp) box polypeptide 54 [Source:MGI Symbol;Acc:MGI:1919240]	2.16096e-13	3.1622e-11	1.94142
GO:0003676	nucleic acid binding	ENSMUSG00000024137	E4f1	E4F transcription factor 1 [Source:MGI Symbol;Acc:MGI:109530]	2.16096e-13	3.1622e-11	1.94142
GO:0003676	nucleic acid binding	ENSMUSG00000003360	Ddx23	DEAD (Asp-Glu-Ala-Asp) box polypeptide 23 [Source:MGI Symbol;Acc:MGI:1921601]	2.16096e-13	3.1622e-11	1.94142
GO:0003676	nucleic acid binding	ENSMUSG00000041459	Tardbp	TAR DNA binding protein [Source:MGI Symbol;Acc:MGI:2387629]	2.16096e-13	3.1622e-11	1.94142
GO:0003676	nucleic acid binding	ENSMUSG00000052446	Zfp961	zinc finger protein 961 [Source:MGI Symbol;Acc:MGI:3583954]	2.16096e-13	3.1622e-11	1.94142
GO:0003676	nucleic acid binding	ENSMUSG00000010608	Rbm25	RNA binding motif protein 25 [Source:MGI Symbol;Acc:MGI:1914289]	2.16096e-13	3.1622e-11	1.94142
GO:0003676	nucleic acid binding	ENSMUSG00000016018	Mtrex	Mtr4 exosome RNA helicase [Source:MGI Symbol;Acc:MGI:1919448]	2.16096e-13	3.1622e-11	1.94142
GO:0003676	nucleic acid binding	ENSMUSG00000059796	Eif4a1	eukaryotic translation initiation factor 4A1 [Source:MGI Symbol;Acc:MGI:95303]	2.16096e-13	3.1622e-11	1.94142
GO:0003676	nucleic acid binding	ENSMUSG00000009079	Ewsr1	Ewing sarcoma breakpoint region 1 [Source:MGI Symbol;Acc:MGI:99960]	2.16096e-13	3.1622e-11	1.94142
GO:0003676	nucleic acid binding	ENSMUSG00000020515	Cnot8	CCR4-NOT transcription complex, subunit 8 [Source:MGI Symbol;Acc:MGI:1916375]	2.16096e-13	3.1622e-11	1.94142
GO:0003676	nucleic acid binding	ENSMUSG00000029127	Zbtb49	zinc finger and BTB domain containing 49 [Source:MGI Symbol;Acc:MGI:1922329]	2.16096e-13	3.1622e-11	1.94142
GO:0003676	nucleic acid binding	ENSMUSG00000046873	Mbtps2	membrane-bound transcription factor peptidase, site 2 [Source:MGI Symbol;Acc:MGI:2444506]	2.16096e-13	3.1622e-11	1.94142
GO:0003676	nucleic acid binding	ENSMUSG00000036054	Sugp2	SURP and G patch domain containing 2 [Source:MGI Symbol;Acc:MGI:2678085]	2.16096e-13	3.1622e-11	1.94142
GO:0003676	nucleic acid binding	ENSMUSG00000026279	Thap4	THAP domain containing 4 [Source:MGI Symbol;Acc:MGI:1914276]	2.16096e-13	3.1622e-11	1.94142
GO:0003676	nucleic acid binding	ENSMUSG00000042699	Dhx9	DEAH (Asp-Glu-Ala-His) box polypeptide 9 [Source:MGI Symbol;Acc:MGI:108177]	2.16096e-13	3.1622e-11	1.94142
GO:0003676	nucleic acid binding	ENSMUSG00000092544	Gm20422	predicted gene 20422 [Source:MGI Symbol;Acc:MGI:5141887]	2.16096e-13	3.1622e-11	1.94142
GO:0003676	nucleic acid binding	ENSMUSG00000027433	Xrn2	5'-3' exoribonuclease 2 [Source:MGI Symbol;Acc:MGI:894687]	2.16096e-13	3.1622e-11	1.94142
GO:0003676	nucleic acid binding	ENSMUSG00000007850	Hnrnph1	heterogeneous nuclear ribonucleoprotein H1 [Source:MGI Symbol;Acc:MGI:1891925]	2.16096e-13	3.1622e-11	1.94142
GO:0003676	nucleic acid binding	ENSMUSG00000040028	Elavl1	ELAV (embryonic lethal, abnormal vision)-like 1 (Hu antigen R) [Source:MGI Symbol;Acc:MGI:1100851]	2.16096e-13	3.1622e-11	1.94142
GO:0003676	nucleic acid binding	ENSMUSG00000003660	Snrnp200	small nuclear ribonucleoprotein 200 (U5) [Source:MGI Symbol;Acc:MGI:2444401]	2.16096e-13	3.1622e-11	1.94142
GO:0003676	nucleic acid binding	ENSMUSG00000045699	Gm21411	predicted gene, 21411 [Source:MGI Symbol;Acc:MGI:5434766]	2.16096e-13	3.1622e-11	1.94142
GO:0003676	nucleic acid binding	ENSMUSG00000025580	Eif4a3	eukaryotic translation initiation factor 4A3 [Source:MGI Symbol;Acc:MGI:1923731]	2.16096e-13	3.1622e-11	1.94142
GO:0003676	nucleic acid binding	ENSMUSG00000001424	Snd1	staphylococcal nuclease and tudor domain containing 1 [Source:MGI Symbol;Acc:MGI:1929266]	2.16096e-13	3.1622e-11	1.94142
GO:0003676	nucleic acid binding	ENSMUSG00000040761	Spen	spen family transcription repressor [Source:MGI Symbol;Acc:MGI:1891706]	2.16096e-13	3.1622e-11	1.94142
GO:0003676	nucleic acid binding	ENSMUSG00000052707	Tnrc6a	trinucleotide repeat containing 6a [Source:MGI Symbol;Acc:MGI:2385292]	2.16096e-13	3.1622e-11	1.94142
GO:0003676	nucleic acid binding	ENSMUSG00000024050	Wiz	widely-interspaced zinc finger motifs [Source:MGI Symbol;Acc:MGI:1332638]	2.16096e-13	3.1622e-11	1.94142
GO:0003676	nucleic acid binding	ENSMUSG00000017421	Zfp207	zinc finger protein 207 [Source:MGI Symbol;Acc:MGI:1340045]	2.16096e-13	3.1622e-11	1.94142
GO:0003676	nucleic acid binding	ENSMUSG00000063047	Zfp780b	zinc finger protein 780B [Source:MGI Symbol;Acc:MGI:2444764]	2.16096e-13	3.1622e-11	1.94142
GO:0003676	nucleic acid binding	ENSMUSG00000031527	Eri1	exoribonuclease 1 [Source:MGI Symbol;Acc:MGI:1914526]	2.16096e-13	3.1622e-11	1.94142
GO:0003676	nucleic acid binding	ENSMUSG00000007080	Pole	polymerase (DNA directed), epsilon [Source:MGI Symbol;Acc:MGI:1196391]	2.16096e-13	3.1622e-11	1.94142
GO:0003676	nucleic acid binding	ENSMUSG00000010751	Tnfrsf22	tumor necrosis factor receptor superfamily, member 22 [Source:MGI Symbol;Acc:MGI:1930270]	2.16096e-13	3.1622e-11	1.94142
GO:0003676	nucleic acid binding	ENSMUSG00000006456	Rbm14	RNA binding motif protein 14 [Source:MGI Symbol;Acc:MGI:1929092]	2.16096e-13	3.1622e-11	1.94142
GO:0003676	nucleic acid binding	ENSMUSG00000049739	Zfp646	zinc finger protein 646 [Source:MGI Symbol;Acc:MGI:3665412]	2.16096e-13	3.1622e-11	1.94142
GO:0003676	nucleic acid binding	ENSMUSG00000045102	Poln	DNA polymerase N [Source:MGI Symbol;Acc:MGI:2675617]	2.16096e-13	3.1622e-11	1.94142
GO:0003676	nucleic acid binding	ENSMUSG00000041130	Zfp598	zinc finger protein 598 [Source:MGI Symbol;Acc:MGI:2670965]	2.16096e-13	3.1622e-11	1.94142
GO:0003676	nucleic acid binding	ENSMUSG00000061079	Zfp143	zinc finger protein 143 [Source:MGI Symbol;Acc:MGI:1277969]	2.16096e-13	3.1622e-11	1.94142
GO:0003676	nucleic acid binding	ENSMUSG00000000078	Klf6	Kruppel-like factor 6 [Source:MGI Symbol;Acc:MGI:1346318]	2.16096e-13	3.1622e-11	1.94142
GO:0003676	nucleic acid binding	ENSMUSG00000071054	Safb	scaffold attachment factor B [Source:MGI Symbol;Acc:MGI:2146974]	2.16096e-13	3.1622e-11	1.94142
GO:0003676	nucleic acid binding	ENSMUSG00000074221	Zfp568	zinc finger protein 568 [Source:MGI Symbol;Acc:MGI:2142347]	2.16096e-13	3.1622e-11	1.94142
GO:0003676	nucleic acid binding	ENSMUSG00000022884	Eif4a2	eukaryotic translation initiation factor 4A2 [Source:MGI Symbol;Acc:MGI:106906]	2.16096e-13	3.1622e-11	1.94142
GO:0003676	nucleic acid binding	ENSMUSG00000018379	Srsf1	serine and arginine-rich splicing factor 1 [Source:MGI Symbol;Acc:MGI:98283]	2.16096e-13	3.1622e-11	1.94142
GO:0003676	nucleic acid binding	ENSMUSG00000048485	Zbtb8b	zinc finger and BTB domain containing 8b [Source:MGI Symbol;Acc:MGI:2387181]	2.16096e-13	3.1622e-11	1.94142
GO:0003676	nucleic acid binding	ENSMUSG00000025364	Pa2g4	proliferation-associated 2G4 [Source:MGI Symbol;Acc:MGI:894684]	2.16096e-13	3.1622e-11	1.94142
GO:0003676	nucleic acid binding	ENSMUSG00000067919	Rex2	reduced expression 2 [Source:MGI Symbol;Acc:MGI:1328322]	2.16096e-13	3.1622e-11	1.94142
GO:0003676	nucleic acid binding	ENSMUSG00000057093	Zfp607b	zinc finger protein 607B [Source:MGI Symbol;Acc:MGI:2148237]	2.16096e-13	3.1622e-11	1.94142
GO:0003676	nucleic acid binding	ENSMUSG00000058655	Eif4b	eukaryotic translation initiation factor 4B [Source:MGI Symbol;Acc:MGI:95304]	2.16096e-13	3.1622e-11	1.94142
GO:0003676	nucleic acid binding	ENSMUSG00000020211	Sf3a2	splicing factor 3a, subunit 2 [Source:MGI Symbol;Acc:MGI:104912]	2.16096e-13	3.1622e-11	1.94142
GO:0003676	nucleic acid binding	ENSMUSG00000003271	Sult2b1	sulfotransferase family, cytosolic, 2B, member 1 [Source:MGI Symbol;Acc:MGI:1926342]	2.16096e-13	3.1622e-11	1.94142
GO:0003676	nucleic acid binding	ENSMUSG00000008668	Rps18	ribosomal protein S18 [Source:MGI Symbol;Acc:MGI:98146]	2.16096e-13	3.1622e-11	1.94142
GO:0003676	nucleic acid binding	ENSMUSG00000053536	Cstf2t	cleavage stimulation factor, 3' pre-RNA subunit 2, tau [Source:MGI Symbol;Acc:MGI:1932622]	2.16096e-13	3.1622e-11	1.94142
GO:0003676	nucleic acid binding	ENSMUSG00000028423	Nfx1	nuclear transcription factor, X-box binding 1 [Source:MGI Symbol;Acc:MGI:1921414]	2.16096e-13	3.1622e-11	1.94142
GO:0003676	nucleic acid binding	ENSMUSG00000027981	Rnpc3	RNA-binding region (RNP1, RRM) containing 3 [Source:MGI Symbol;Acc:MGI:1914475]	2.16096e-13	3.1622e-11	1.94142
GO:0003676	nucleic acid binding	ENSMUSG00000002524	Puf60	poly-U binding splicing factor 60 [Source:MGI Symbol;Acc:MGI:1915209]	2.16096e-13	3.1622e-11	1.94142
GO:0003676	nucleic acid binding	ENSMUSG00000060373	Hnrnpc	heterogeneous nuclear ribonucleoprotein C [Source:MGI Symbol;Acc:MGI:107795]	2.16096e-13	3.1622e-11	1.94142
GO:0003676	nucleic acid binding	ENSMUSG00000029178	Klf3	Kruppel-like factor 3 (basic) [Source:MGI Symbol;Acc:MGI:1342773]	2.16096e-13	3.1622e-11	1.94142
GO:0003676	nucleic acid binding	ENSMUSG00000032387	Rbpms2	RNA binding protein with multiple splicing 2 [Source:MGI Symbol;Acc:MGI:1919223]	2.16096e-13	3.1622e-11	1.94142
GO:0003676	nucleic acid binding	ENSMUSG00000058145	Adamts17	a disintegrin-like and metallopeptidase (reprolysin type) with thrombospondin type 1 motif, 17 [Source:MGI Symbol;Acc:MGI:3588195]	2.16096e-13	3.1622e-11	1.94142
GO:0003676	nucleic acid binding	ENSMUSG00000028639	Ybx1	Y box protein 1 [Source:MGI Symbol;Acc:MGI:99146]	2.16096e-13	3.1622e-11	1.94142
GO:0003676	nucleic acid binding	ENSMUSG00000071172	Srsf3	serine and arginine-rich splicing factor 3 [Source:MGI Symbol;Acc:MGI:98285]	2.16096e-13	3.1622e-11	1.94142
GO:0003676	nucleic acid binding	ENSMUSG00000078779	Zfp59	zinc finger protein 59 [Source:MGI Symbol;Acc:MGI:99206]	2.16096e-13	3.1622e-11	1.94142
GO:0003676	nucleic acid binding	ENSMUSG00000094870	Zfp131	zinc finger protein 131 [Source:MGI Symbol;Acc:MGI:1919715]	2.16096e-13	3.1622e-11	1.94142
GO:0003676	nucleic acid binding	ENSMUSG00000021116	Eif2s1	eukaryotic translation initiation factor 2, subunit 1 alpha [Source:MGI Symbol;Acc:MGI:95299]	2.16096e-13	3.1622e-11	1.94142
GO:0003676	nucleic acid binding	ENSMUSG00000037236	Matr3	matrin 3 [Source:MGI Symbol;Acc:MGI:1298379]	2.16096e-13	3.1622e-11	1.94142
GO:0003676	nucleic acid binding	ENSMUSG00000068823	Csde1	cold shock domain containing E1, RNA binding [Source:MGI Symbol;Acc:MGI:92356]	2.16096e-13	3.1622e-11	1.94142
GO:0003676	nucleic acid binding	ENSMUSG00000048410	Zfp407	zinc finger protein 407 [Source:MGI Symbol;Acc:MGI:2685179]	2.16096e-13	3.1622e-11	1.94142
GO:0003676	nucleic acid binding	ENSMUSG00000031167	Rbm3	RNA binding motif (RNP1, RRM) protein 3 [Source:MGI Symbol;Acc:MGI:1099460]	2.16096e-13	3.1622e-11	1.94142
GO:0003676	nucleic acid binding	ENSMUSG00000005698	Ctcf	CCCTC-binding factor [Source:MGI Symbol;Acc:MGI:109447]	2.16096e-13	3.1622e-11	1.94142
GO:0003676	nucleic acid binding	ENSMUSG00000049600	Zbtb45	zinc finger and BTB domain containing 45 [Source:MGI Symbol;Acc:MGI:2685003]	2.16096e-13	3.1622e-11	1.94142
GO:0003676	nucleic acid binding	ENSMUSG00000024740	Ddb1	damage specific DNA binding protein 1 [Source:MGI Symbol;Acc:MGI:1202384]	2.16096e-13	3.1622e-11	1.94142
GO:0003676	nucleic acid binding	ENSMUSG00000027620	Rbm39	RNA binding motif protein 39 [Source:MGI Symbol;Acc:MGI:2157953]	2.16096e-13	3.1622e-11	1.94142
GO:0003676	nucleic acid binding	ENSMUSG00000029427	Zcchc8	zinc finger, CCHC domain containing 8 [Source:MGI Symbol;Acc:MGI:1917900]	2.16096e-13	3.1622e-11	1.94142
GO:0003676	nucleic acid binding	ENSMUSG00000047888	Tnrc6b	trinucleotide repeat containing 6b [Source:MGI Symbol;Acc:MGI:2443730]	2.16096e-13	3.1622e-11	1.94142
GO:0003676	nucleic acid binding	ENSMUSG00000018583	G3bp1	GTPase activating protein (SH3 domain) binding protein 1 [Source:MGI Symbol;Acc:MGI:1351465]	2.16096e-13	3.1622e-11	1.94142
GO:0003676	nucleic acid binding	ENSMUSG00000004980	Hnrnpa2b1	heterogeneous nuclear ribonucleoprotein A2/B1 [Source:MGI Symbol;Acc:MGI:104819]	2.16096e-13	3.1622e-11	1.94142
GO:0003676	nucleic acid binding	ENSMUSG00000036036	Zfp57	zinc finger protein 57 [Source:MGI Symbol;Acc:MGI:99204]	2.16096e-13	3.1622e-11	1.94142
GO:0003676	nucleic acid binding	ENSMUSG00000046434	Hnrnpa1	heterogeneous nuclear ribonucleoprotein A1 [Source:MGI Symbol;Acc:MGI:104820]	2.16096e-13	3.1622e-11	1.94142
GO:0003676	nucleic acid binding	ENSMUSG00000024949	Sf1	splicing factor 1 [Source:MGI Symbol;Acc:MGI:1095403]	2.16096e-13	3.1622e-11	1.94142
GO:0003676	nucleic acid binding	ENSMUSG00000067916	Zfp991	zinc finger protein 991 [Source:MGI Symbol;Acc:MGI:3701604]	2.16096e-13	3.1622e-11	1.94142
GO:0003676	nucleic acid binding	ENSMUSG00000029701	Rbm28	RNA binding motif protein 28 [Source:MGI Symbol;Acc:MGI:2655711]	2.16096e-13	3.1622e-11	1.94142
GO:0003676	nucleic acid binding	ENSMUSG00000028676	Srsf10	serine and arginine-rich splicing factor 10 [Source:MGI Symbol;Acc:MGI:1333805]	2.16096e-13	3.1622e-11	1.94142
GO:0003676	nucleic acid binding	ENSMUSG00000042308	Setd1a	SET domain containing 1A [Source:MGI Symbol;Acc:MGI:2446244]	2.16096e-13	3.1622e-11	1.94142
GO:0003676	nucleic acid binding	ENSMUSG00000029402	Snrnp35	small nuclear ribonucleoprotein 35 (U11/U12) [Source:MGI Symbol;Acc:MGI:1923417]	2.16096e-13	3.1622e-11	1.94142
GO:0003676	nucleic acid binding	ENSMUSG00000000787	Ddx3x	DEAD/H (Asp-Glu-Ala-Asp/His) box polypeptide 3, X-linked [Source:MGI Symbol;Acc:MGI:103064]	2.16096e-13	3.1622e-11	1.94142
GO:0003676	nucleic acid binding	ENSMUSG00000021134	Srsf5	serine and arginine-rich splicing factor 5 [Source:MGI Symbol;Acc:MGI:98287]	2.16096e-13	3.1622e-11	1.94142
GO:0003676	nucleic acid binding	ENSMUSG00000057113	Npm1	nucleophosmin 1 [Source:MGI Symbol;Acc:MGI:106184]	2.16096e-13	3.1622e-11	1.94142
GO:0003676	nucleic acid binding	ENSMUSG00000023902	Zscan10	zinc finger and SCAN domain containing 10 [Source:MGI Symbol;Acc:MGI:3040700]	2.16096e-13	3.1622e-11	1.94142
GO:0003676	nucleic acid binding	ENSMUSG00000031960	Aars	alanyl-tRNA synthetase [Source:MGI Symbol;Acc:MGI:2384560]	2.16096e-13	3.1622e-11	1.94142
GO:0003676	nucleic acid binding	ENSMUSG00000054715	Zscan22	zinc finger and SCAN domain containing 22 [Source:MGI Symbol;Acc:MGI:2443312]	2.16096e-13	3.1622e-11	1.94142
GO:0003676	nucleic acid binding	ENSMUSG00000030491	Tdrd12	tudor domain containing 12 [Source:MGI Symbol;Acc:MGI:1919231]	2.16096e-13	3.1622e-11	1.94142
GO:0003676	nucleic acid binding	ENSMUSG00000059005	Hnrnpa3	heterogeneous nuclear ribonucleoprotein A3 [Source:MGI Symbol;Acc:MGI:1917171]	2.16096e-13	3.1622e-11	1.94142
GO:0003676	nucleic acid binding	ENSMUSG00000064194	Zfp936	zinc finger protein 936 [Source:MGI Symbol;Acc:MGI:3642994]	2.16096e-13	3.1622e-11	1.94142
GO:0003676	nucleic acid binding	ENSMUSG00000025571	Tnrc6c	trinucleotide repeat containing 6C [Source:MGI Symbol;Acc:MGI:2443265]	2.16096e-13	3.1622e-11	1.94142
GO:0003676	nucleic acid binding	ENSMUSG00000048921	Zfp689	zinc finger protein 689 [Source:MGI Symbol;Acc:MGI:1918381]	2.16096e-13	3.1622e-11	1.94142
GO:0003676	nucleic acid binding	ENSMUSG00000045252	Zfp574	zinc finger protein 574 [Source:MGI Symbol;Acc:MGI:2442951]	2.16096e-13	3.1622e-11	1.94142
GO:0003676	nucleic acid binding	ENSMUSG00000096370	Gm21992	predicted gene 21992 [Source:MGI Symbol;Acc:MGI:5439461]	2.16096e-13	3.1622e-11	1.94142
GO:0003676	nucleic acid binding	ENSMUSG00000011306	Sugp1	SURP and G patch domain containing 1 [Source:MGI Symbol;Acc:MGI:1917866]	2.16096e-13	3.1622e-11	1.94142
GO:0003676	nucleic acid binding	ENSMUSG00000020680	Taf15	TATA-box binding protein associated factor 15 [Source:MGI Symbol;Acc:MGI:1917689]	2.16096e-13	3.1622e-11	1.94142
GO:0003676	nucleic acid binding	ENSMUSG00000061479	Snrpa	small nuclear ribonucleoprotein polypeptide A [Source:MGI Symbol;Acc:MGI:1855690]	2.16096e-13	3.1622e-11	1.94142
GO:0003677	DNA binding	ENSMUSG00000058440	Nrf1	nuclear respiratory factor 1 [Source:MGI Symbol;Acc:MGI:1332235]	1.34898e-11	1.692e-09	1.72249
GO:0003677	DNA binding	ENSMUSG00000046574	Prr12	proline rich 12 [Source:MGI Symbol;Acc:MGI:2679002]	1.34898e-11	1.692e-09	1.72249
GO:0003677	DNA binding	ENSMUSG00000025280	Polr3a	polymerase (RNA) III (DNA directed) polypeptide A [Source:MGI Symbol;Acc:MGI:2681836]	1.34898e-11	1.692e-09	1.72249
GO:0003677	DNA binding	ENSMUSG00000011960	Ccnt1	cyclin T1 [Source:MGI Symbol;Acc:MGI:1328363]	1.34898e-11	1.692e-09	1.72249
GO:0003677	DNA binding	ENSMUSG00000024136	Dnase1l2	deoxyribonuclease 1-like 2 [Source:MGI Symbol;Acc:MGI:1913955]	1.34898e-11	1.692e-09	1.72249
GO:0003677	DNA binding	ENSMUSG00000031783	Polr2c	polymerase (RNA) II (DNA directed) polypeptide C [Source:MGI Symbol;Acc:MGI:109299]	1.34898e-11	1.692e-09	1.72249
GO:0003677	DNA binding	ENSMUSG00000060261	Gtf2i	general transcription factor II I [Source:MGI Symbol;Acc:MGI:1202722]	1.34898e-11	1.692e-09	1.72249
GO:0003677	DNA binding	ENSMUSG00000024906	Mus81	MUS81 structure-specific endonuclease subunit [Source:MGI Symbol;Acc:MGI:1918961]	1.34898e-11	1.692e-09	1.72249
GO:0003677	DNA binding	ENSMUSG00000031229	Atrx	ATRX, chromatin remodeler [Source:MGI Symbol;Acc:MGI:103067]	1.34898e-11	1.692e-09	1.72249
GO:0003677	DNA binding	ENSMUSG00000036181	H1f2	H1.2 linker histone, cluster member [Source:MGI Symbol;Acc:MGI:1931526]	1.34898e-11	1.692e-09	1.72249
GO:0003677	DNA binding	ENSMUSG00000030744	Rps3	ribosomal protein S3 [Source:MGI Symbol;Acc:MGI:1350917]	1.34898e-11	1.692e-09	1.72249
GO:0003677	DNA binding	ENSMUSG00000066551	Hmgb1	high mobility group box 1 [Source:MGI Symbol;Acc:MGI:96113]	1.34898e-11	1.692e-09	1.72249
GO:0003677	DNA binding	ENSMUSG00000025407	Gli1	GLI-Kruppel family member GLI1 [Source:MGI Symbol;Acc:MGI:95727]	1.34898e-11	1.692e-09	1.72249
GO:0003677	DNA binding	ENSMUSG00000043716	Rpl7	ribosomal protein L7 [Source:MGI Symbol;Acc:MGI:98073]	1.34898e-11	1.692e-09	1.72249
GO:0003677	DNA binding	ENSMUSG00000001472	Tcf25	transcription factor 25 (basic helix-loop-helix) [Source:MGI Symbol;Acc:MGI:1914105]	1.34898e-11	1.692e-09	1.72249
GO:0003677	DNA binding	ENSMUSG00000062867	Impdh2	inosine monophosphate dehydrogenase 2 [Source:MGI Symbol;Acc:MGI:109367]	1.34898e-11	1.692e-09	1.72249
GO:0003677	DNA binding	ENSMUSG00000024985	Tcf7l2	transcription factor 7 like 2, T cell specific, HMG box [Source:MGI Symbol;Acc:MGI:1202879]	1.34898e-11	1.692e-09	1.72249
GO:0003677	DNA binding	ENSMUSG00000027342	Pcna	proliferating cell nuclear antigen [Source:MGI Symbol;Acc:MGI:97503]	1.34898e-11	1.692e-09	1.72249
GO:0003677	DNA binding	ENSMUSG00000069268	H2bc7	H2B clustered histone 7 [Source:MGI Symbol;Acc:MGI:2448383]	1.34898e-11	1.692e-09	1.72249
GO:0003677	DNA binding	ENSMUSG00000052565	H1f3	H1.3 linker histone, cluster member [Source:MGI Symbol;Acc:MGI:107502]	1.34898e-11	1.692e-09	1.72249
GO:0003677	DNA binding	ENSMUSG00000058301	Upf1	UPF1 regulator of nonsense transcripts homolog (yeast) [Source:MGI Symbol;Acc:MGI:107995]	1.34898e-11	1.692e-09	1.72249
GO:0003677	DNA binding	ENSMUSG00000006585	Cdt1	chromatin licensing and DNA replication factor 1 [Source:MGI Symbol;Acc:MGI:1914427]	1.34898e-11	1.692e-09	1.72249
GO:0003677	DNA binding	ENSMUSG00000031311	Nono	non-POU-domain-containing, octamer binding protein [Source:MGI Symbol;Acc:MGI:1855692]	1.34898e-11	1.692e-09	1.72249
GO:0003677	DNA binding	ENSMUSG00000049553	Polr1a	polymerase (RNA) I polypeptide A [Source:MGI Symbol;Acc:MGI:1096397]	1.34898e-11	1.692e-09	1.72249
GO:0003677	DNA binding	ENSMUSG00000039220	Ppp1r10	protein phosphatase 1, regulatory subunit 10 [Source:MGI Symbol;Acc:MGI:1289273]	1.34898e-11	1.692e-09	1.72249
GO:0003677	DNA binding	ENSMUSG00000042472	Zfp410	zinc finger protein 410 [Source:MGI Symbol;Acc:MGI:1289280]	1.34898e-11	1.692e-09	1.72249
GO:0003677	DNA binding	ENSMUSG00000074637	Sox2	SRY (sex determining region Y)-box 2 [Source:MGI Symbol;Acc:MGI:98364]	1.34898e-11	1.692e-09	1.72249
GO:0003677	DNA binding	ENSMUSG00000030846	Tial1	Tia1 cytotoxic granule-associated RNA binding protein-like 1 [Source:MGI Symbol;Acc:MGI:107913]	1.34898e-11	1.692e-09	1.72249
GO:0003677	DNA binding	ENSMUSG00000023104	Rfc2	replication factor C (activator 1) 2 [Source:MGI Symbol;Acc:MGI:1341868]	1.34898e-11	1.692e-09	1.72249
GO:0003677	DNA binding	ENSMUSG00000029110	Rnf4	ring finger protein 4 [Source:MGI Symbol;Acc:MGI:1201691]	1.34898e-11	1.692e-09	1.72249
GO:0003677	DNA binding	ENSMUSG00000046311	Zfp62	zinc finger protein 62 [Source:MGI Symbol;Acc:MGI:99662]	1.34898e-11	1.692e-09	1.72249
GO:0003677	DNA binding	ENSMUSG00000004667	Polr2e	polymerase (RNA) II (DNA directed) polypeptide E [Source:MGI Symbol;Acc:MGI:1913670]	1.34898e-11	1.692e-09	1.72249
GO:0003677	DNA binding	ENSMUSG00000022501	Prm1	protamine 1 [Source:MGI Symbol;Acc:MGI:97765]	1.34898e-11	1.692e-09	1.72249
GO:0003677	DNA binding	ENSMUSG00000055148	Klf2	Kruppel-like factor 2 (lung) [Source:MGI Symbol;Acc:MGI:1342772]	1.34898e-11	1.692e-09	1.72249
GO:0003677	DNA binding	ENSMUSG00000032897	Nfyc	nuclear transcription factor-Y gamma [Source:MGI Symbol;Acc:MGI:107901]	1.34898e-11	1.692e-09	1.72249
GO:0003677	DNA binding	ENSMUSG00000005410	Mcm5	minichromosome maintenance complex component 5 [Source:MGI Symbol;Acc:MGI:103197]	1.34898e-11	1.692e-09	1.72249
GO:0003677	DNA binding	ENSMUSG00000025261	Huwe1	HECT, UBA and WWE domain containing 1 [Source:MGI Symbol;Acc:MGI:1926884]	1.34898e-11	1.692e-09	1.72249
GO:0003677	DNA binding	ENSMUSG00000100210	H3c7	H3 clustered histone 7 [Source:MGI Symbol;Acc:MGI:2448329]	1.34898e-11	1.692e-09	1.72249
GO:0003677	DNA binding	ENSMUSG00000033813	Tcea1	transcription elongation factor A (SII) 1 [Source:MGI Symbol;Acc:MGI:1196624]	1.34898e-11	1.692e-09	1.72249
GO:0003677	DNA binding	ENSMUSG00000074405	Zfp865	zinc finger protein 865 [Source:MGI Symbol;Acc:MGI:2442656]	1.34898e-11	1.692e-09	1.72249
GO:0003677	DNA binding	ENSMUSG00000047407	Tgif1	TGFB-induced factor homeobox 1 [Source:MGI Symbol;Acc:MGI:1194497]	1.34898e-11	1.692e-09	1.72249
GO:0003677	DNA binding	ENSMUSG00000042439	Zfp532	zinc finger protein 532 [Source:MGI Symbol;Acc:MGI:3036282]	1.34898e-11	1.692e-09	1.72249
GO:0003677	DNA binding	ENSMUSG00000007670	Khsrp	KH-type splicing regulatory protein [Source:MGI Symbol;Acc:MGI:1336214]	1.34898e-11	1.692e-09	1.72249
GO:0003677	DNA binding	ENSMUSG00000048450	Msx1	msh homeobox 1 [Source:MGI Symbol;Acc:MGI:97168]	1.34898e-11	1.692e-09	1.72249
GO:0003677	DNA binding	ENSMUSG00000039191	Rbpj	recombination signal binding protein for immunoglobulin kappa J region [Source:MGI Symbol;Acc:MGI:96522]	1.34898e-11	1.692e-09	1.72249
GO:0003677	DNA binding	ENSMUSG00000004880	Lbr	lamin B receptor [Source:MGI Symbol;Acc:MGI:2138281]	1.34898e-11	1.692e-09	1.72249
GO:0003677	DNA binding	ENSMUSG00000061615	H2ac4	H2A clustered histone 4 [Source:MGI Symbol;Acc:MGI:2448306]	1.34898e-11	1.692e-09	1.72249
GO:0003677	DNA binding	ENSMUSG00000020923	Ubtf	upstream binding transcription factor, RNA polymerase I [Source:MGI Symbol;Acc:MGI:98512]	1.34898e-11	1.692e-09	1.72249
GO:0003677	DNA binding	ENSMUSG00000013089	Etv5	ets variant 5 [Source:MGI Symbol;Acc:MGI:1096867]	1.34898e-11	1.692e-09	1.72249
GO:0003677	DNA binding	ENSMUSG00000051184	Zfp524	zinc finger protein 524 [Source:MGI Symbol;Acc:MGI:1916740]	1.34898e-11	1.692e-09	1.72249
GO:0003677	DNA binding	ENSMUSG00000020962	Gtf2a1	general transcription factor II A, 1 [Source:MGI Symbol;Acc:MGI:1933277]	1.34898e-11	1.692e-09	1.72249
GO:0003677	DNA binding	ENSMUSG00000024137	E4f1	E4F transcription factor 1 [Source:MGI Symbol;Acc:MGI:109530]	1.34898e-11	1.692e-09	1.72249
GO:0003677	DNA binding	ENSMUSG00000041459	Tardbp	TAR DNA binding protein [Source:MGI Symbol;Acc:MGI:2387629]	1.34898e-11	1.692e-09	1.72249
GO:0003677	DNA binding	ENSMUSG00000037894	H2az1	H2A.Z variant histone 1 [Source:MGI Symbol;Acc:MGI:1888388]	1.34898e-11	1.692e-09	1.72249
GO:0003677	DNA binding	ENSMUSG00000048001	Hes5	hes family bHLH transcription factor 5 [Source:MGI Symbol;Acc:MGI:104876]	1.34898e-11	1.692e-09	1.72249
GO:0003677	DNA binding	ENSMUSG00000054766	Set	SET nuclear oncogene [Source:MGI Symbol;Acc:MGI:1860267]	1.34898e-11	1.692e-09	1.72249
GO:0003677	DNA binding	ENSMUSG00000032178	Ilf3	interleukin enhancer binding factor 3 [Source:MGI Symbol;Acc:MGI:1339973]	1.34898e-11	1.692e-09	1.72249
GO:0003677	DNA binding	ENSMUSG00000078427	Sarnp	SAP domain containing ribonucleoprotein [Source:MGI Symbol;Acc:MGI:1913368]	1.34898e-11	1.692e-09	1.72249
GO:0003677	DNA binding	ENSMUSG00000029127	Zbtb49	zinc finger and BTB domain containing 49 [Source:MGI Symbol;Acc:MGI:1922329]	1.34898e-11	1.692e-09	1.72249
GO:0003677	DNA binding	ENSMUSG00000004099	Dnmt1	DNA methyltransferase (cytosine-5) 1 [Source:MGI Symbol;Acc:MGI:94912]	1.34898e-11	1.692e-09	1.72249
GO:0003677	DNA binding	ENSMUSG00000036686	Cc2d1a	coiled-coil and C2 domain containing 1A [Source:MGI Symbol;Acc:MGI:2384831]	1.34898e-11	1.692e-09	1.72249
GO:0003677	DNA binding	ENSMUSG00000046873	Mbtps2	membrane-bound transcription factor peptidase, site 2 [Source:MGI Symbol;Acc:MGI:2444506]	1.34898e-11	1.692e-09	1.72249
GO:0003677	DNA binding	ENSMUSG00000026279	Thap4	THAP domain containing 4 [Source:MGI Symbol;Acc:MGI:1914276]	1.34898e-11	1.692e-09	1.72249
GO:0003677	DNA binding	ENSMUSG00000004328	Hif3a	hypoxia inducible factor 3, alpha subunit [Source:MGI Symbol;Acc:MGI:1859778]	1.34898e-11	1.692e-09	1.72249
GO:0003677	DNA binding	ENSMUSG00000069273	H3c6	H3 clustered histone 6 [Source:MGI Symbol;Acc:MGI:2448326]	1.34898e-11	1.692e-09	1.72249
GO:0003677	DNA binding	ENSMUSG00000027433	Xrn2	5'-3' exoribonuclease 2 [Source:MGI Symbol;Acc:MGI:894687]	1.34898e-11	1.692e-09	1.72249
GO:0003677	DNA binding	ENSMUSG00000038615	Nfe2l1	nuclear factor, erythroid derived 2,-like 1 [Source:MGI Symbol;Acc:MGI:99421]	1.34898e-11	1.692e-09	1.72249
GO:0003677	DNA binding	ENSMUSG00000042548	Asxl1	additional sex combs like 1 [Source:MGI Symbol;Acc:MGI:2684063]	1.34898e-11	1.692e-09	1.72249
GO:0003677	DNA binding	ENSMUSG00000055817	Mta3	metastasis associated 3 [Source:MGI Symbol;Acc:MGI:2151172]	1.34898e-11	1.692e-09	1.72249
GO:0003677	DNA binding	ENSMUSG00000053877	Srcap	Snf2-related CREBBP activator protein [Source:MGI Symbol;Acc:MGI:2444036]	1.34898e-11	1.692e-09	1.72249
GO:0003677	DNA binding	ENSMUSG00000067455	H4c11	H4 clustered histone 11 [Source:MGI Symbol;Acc:MGI:2448436]	1.34898e-11	1.692e-09	1.72249
GO:0003677	DNA binding	ENSMUSG00000058773	H1f5	H1.5 linker histone, cluster member [Source:MGI Symbol;Acc:MGI:1861461]	1.34898e-11	1.692e-09	1.72249
GO:0003677	DNA binding	ENSMUSG00000046691	Chtf8	CTF8, chromosome transmission fidelity factor 8 [Source:MGI Symbol;Acc:MGI:2443370]	1.34898e-11	1.692e-09	1.72249
GO:0003677	DNA binding	ENSMUSG00000007080	Pole	polymerase (DNA directed), epsilon [Source:MGI Symbol;Acc:MGI:1196391]	1.34898e-11	1.692e-09	1.72249
GO:0003677	DNA binding	ENSMUSG00000038518	Jarid2	jumonji, AT rich interactive domain 2 [Source:MGI Symbol;Acc:MGI:104813]	1.34898e-11	1.692e-09	1.72249
GO:0003677	DNA binding	ENSMUSG00000019961	Tmpo	thymopoietin [Source:MGI Symbol;Acc:MGI:106920]	1.34898e-11	1.692e-09	1.72249
GO:0003677	DNA binding	ENSMUSG00000045102	Poln	DNA polymerase N [Source:MGI Symbol;Acc:MGI:2675617]	1.34898e-11	1.692e-09	1.72249
GO:0003677	DNA binding	ENSMUSG00000037169	Mycn	v-myc avian myelocytomatosis viral related oncogene, neuroblastoma derived [Source:MGI Symbol;Acc:MGI:97357]	1.34898e-11	1.692e-09	1.72249
GO:0003677	DNA binding	ENSMUSG00000061079	Zfp143	zinc finger protein 143 [Source:MGI Symbol;Acc:MGI:1277969]	1.34898e-11	1.692e-09	1.72249
GO:0003677	DNA binding	ENSMUSG00000071054	Safb	scaffold attachment factor B [Source:MGI Symbol;Acc:MGI:2146974]	1.34898e-11	1.692e-09	1.72249
GO:0003677	DNA binding	ENSMUSG00000005566	Trim28	tripartite motif-containing 28 [Source:MGI Symbol;Acc:MGI:109274]	1.34898e-11	1.692e-09	1.72249
GO:0003677	DNA binding	ENSMUSG00000074221	Zfp568	zinc finger protein 568 [Source:MGI Symbol;Acc:MGI:2142347]	1.34898e-11	1.692e-09	1.72249
GO:0003677	DNA binding	ENSMUSG00000003847	Nfat5	nuclear factor of activated T cells 5 [Source:MGI Symbol;Acc:MGI:1859333]	1.34898e-11	1.692e-09	1.72249
GO:0003677	DNA binding	ENSMUSG00000074403	H3c13	H3 clustered histone 13 [Source:MGI Symbol;Acc:MGI:2448351]	1.34898e-11	1.692e-09	1.72249
GO:0003677	DNA binding	ENSMUSG00000037034	Pax1	paired box 1 [Source:MGI Symbol;Acc:MGI:97485]	1.34898e-11	1.692e-09	1.72249
GO:0003677	DNA binding	ENSMUSG00000025364	Pa2g4	proliferation-associated 2G4 [Source:MGI Symbol;Acc:MGI:894684]	1.34898e-11	1.692e-09	1.72249
GO:0003677	DNA binding	ENSMUSG00000026761	Orc4	origin recognition complex, subunit 4 [Source:MGI Symbol;Acc:MGI:1347043]	1.34898e-11	1.692e-09	1.72249
GO:0003677	DNA binding	ENSMUSG00000030042	Pole4	polymerase (DNA-directed), epsilon 4 (p12 subunit) [Source:MGI Symbol;Acc:MGI:1914229]	1.34898e-11	1.692e-09	1.72249
GO:0003677	DNA binding	ENSMUSG00000002870	Mcm2	minichromosome maintenance complex component 2 [Source:MGI Symbol;Acc:MGI:105380]	1.34898e-11	1.692e-09	1.72249
GO:0003677	DNA binding	ENSMUSG00000026374	Tsn	translin [Source:MGI Symbol;Acc:MGI:109263]	1.34898e-11	1.692e-09	1.72249
GO:0003677	DNA binding	ENSMUSG00000017724	Etv4	ets variant 4 [Source:MGI Symbol;Acc:MGI:99423]	1.34898e-11	1.692e-09	1.72249
GO:0003677	DNA binding	ENSMUSG00000028640	Tfap2c	transcription factor AP-2, gamma [Source:MGI Symbol;Acc:MGI:106032]	1.34898e-11	1.692e-09	1.72249
GO:0003677	DNA binding	ENSMUSG00000025223	Ldb1	LIM domain binding 1 [Source:MGI Symbol;Acc:MGI:894762]	1.34898e-11	1.692e-09	1.72249
GO:0003677	DNA binding	ENSMUSG00000031575	Ash2l	ASH2 like histone lysine methyltransferase complex subunit [Source:MGI Symbol;Acc:MGI:1344416]	1.34898e-11	1.692e-09	1.72249
GO:0003677	DNA binding	ENSMUSG00000028423	Nfx1	nuclear transcription factor, X-box binding 1 [Source:MGI Symbol;Acc:MGI:1921414]	1.34898e-11	1.692e-09	1.72249
GO:0003677	DNA binding	ENSMUSG00000002524	Puf60	poly-U binding splicing factor 60 [Source:MGI Symbol;Acc:MGI:1915209]	1.34898e-11	1.692e-09	1.72249
GO:0003677	DNA binding	ENSMUSG00000058886	Deaf1	DEAF1, transcription factor [Source:MGI Symbol;Acc:MGI:1858496]	1.34898e-11	1.692e-09	1.72249
GO:0003677	DNA binding	ENSMUSG00000036980	Taf6	TATA-box binding protein associated factor 6 [Source:MGI Symbol;Acc:MGI:109129]	1.34898e-11	1.692e-09	1.72249
GO:0003677	DNA binding	ENSMUSG00000029178	Klf3	Kruppel-like factor 3 (basic) [Source:MGI Symbol;Acc:MGI:1342773]	1.34898e-11	1.692e-09	1.72249
GO:0003677	DNA binding	ENSMUSG00000024120	Lrpprc	leucine-rich PPR-motif containing [Source:MGI Symbol;Acc:MGI:1919666]	1.34898e-11	1.692e-09	1.72249
GO:0003677	DNA binding	ENSMUSG00000036672	Cenpt	centromere protein T [Source:MGI Symbol;Acc:MGI:2443939]	1.34898e-11	1.692e-09	1.72249
GO:0003677	DNA binding	ENSMUSG00000043050	Tnp2	transition protein 2 [Source:MGI Symbol;Acc:MGI:98785]	1.34898e-11	1.692e-09	1.72249
GO:0003677	DNA binding	ENSMUSG00000067148	Polr1c	polymerase (RNA) I polypeptide C [Source:MGI Symbol;Acc:MGI:103288]	1.34898e-11	1.692e-09	1.72249
GO:0003677	DNA binding	ENSMUSG00000028639	Ybx1	Y box protein 1 [Source:MGI Symbol;Acc:MGI:99146]	1.34898e-11	1.692e-09	1.72249
GO:0003677	DNA binding	ENSMUSG00000029177	Cenpa	centromere protein A [Source:MGI Symbol;Acc:MGI:88375]	1.34898e-11	1.692e-09	1.72249
GO:0003677	DNA binding	ENSMUSG00000094870	Zfp131	zinc finger protein 131 [Source:MGI Symbol;Acc:MGI:1919715]	1.34898e-11	1.692e-09	1.72249
GO:0003677	DNA binding	ENSMUSG00000019947	Arid5b	AT rich interactive domain 5B (MRF1-like) [Source:MGI Symbol;Acc:MGI:2175912]	1.34898e-11	1.692e-09	1.72249
GO:0003677	DNA binding	ENSMUSG00000114456	H2bc9	H2B clustered histone 9 [Source:MGI Symbol;Acc:MGI:2448387]	1.34898e-11	1.692e-09	1.72249
GO:0003677	DNA binding	ENSMUSG00000078941	Ak6	adenylate kinase 6 [Source:MGI Symbol;Acc:MGI:5510732]	1.34898e-11	1.692e-09	1.72249
GO:0003677	DNA binding	ENSMUSG00000023852	Chd1	chromodomain helicase DNA binding protein 1 [Source:MGI Symbol;Acc:MGI:88393]	1.34898e-11	1.692e-09	1.72249
GO:0003677	DNA binding	ENSMUSG00000055027	Smyd1	SET and MYND domain containing 1 [Source:MGI Symbol;Acc:MGI:104790]	1.34898e-11	1.692e-09	1.72249
GO:0003677	DNA binding	ENSMUSG00000028882	Ppp1r8	protein phosphatase 1, regulatory subunit 8 [Source:MGI Symbol;Acc:MGI:2140494]	1.34898e-11	1.692e-09	1.72249
GO:0003677	DNA binding	ENSMUSG00000062939	Stat4	signal transducer and activator of transcription 4 [Source:MGI Symbol;Acc:MGI:103062]	1.34898e-11	1.692e-09	1.72249
GO:0003677	DNA binding	ENSMUSG00000005698	Ctcf	CCCTC-binding factor [Source:MGI Symbol;Acc:MGI:109447]	1.34898e-11	1.692e-09	1.72249
GO:0003677	DNA binding	ENSMUSG00000017861	Mybl2	myeloblastosis oncogene-like 2 [Source:MGI Symbol;Acc:MGI:101785]	1.34898e-11	1.692e-09	1.72249
GO:0003677	DNA binding	ENSMUSG00000049600	Zbtb45	zinc finger and BTB domain containing 45 [Source:MGI Symbol;Acc:MGI:2685003]	1.34898e-11	1.692e-09	1.72249
GO:0003677	DNA binding	ENSMUSG00000020914	Top2a	topoisomerase (DNA) II alpha [Source:MGI Symbol;Acc:MGI:98790]	1.34898e-11	1.692e-09	1.72249
GO:0003677	DNA binding	ENSMUSG00000018537	Pcgf2	polycomb group ring finger 2 [Source:MGI Symbol;Acc:MGI:99161]	1.34898e-11	1.692e-09	1.72249
GO:0003677	DNA binding	ENSMUSG00000038015	Prm2	protamine 2 [Source:MGI Symbol;Acc:MGI:97766]	1.34898e-11	1.692e-09	1.72249
GO:0003677	DNA binding	ENSMUSG00000024740	Ddb1	damage specific DNA binding protein 1 [Source:MGI Symbol;Acc:MGI:1202384]	1.34898e-11	1.692e-09	1.72249
GO:0003677	DNA binding	ENSMUSG00000007880	Arid1a	AT rich interactive domain 1A (SWI-like) [Source:MGI Symbol;Acc:MGI:1935147]	1.34898e-11	1.692e-09	1.72249
GO:0003677	DNA binding	ENSMUSG00000018604	Tbx3	T-box 3 [Source:MGI Symbol;Acc:MGI:98495]	1.34898e-11	1.692e-09	1.72249
GO:0003677	DNA binding	ENSMUSG00000030811	Fbxl19	F-box and leucine-rich repeat protein 19 [Source:MGI Symbol;Acc:MGI:3039600]	1.34898e-11	1.692e-09	1.72249
GO:0003677	DNA binding	ENSMUSG00000018583	G3bp1	GTPase activating protein (SH3 domain) binding protein 1 [Source:MGI Symbol;Acc:MGI:1351465]	1.34898e-11	1.692e-09	1.72249
GO:0003677	DNA binding	ENSMUSG00000005370	Msh6	mutS homolog 6 [Source:MGI Symbol;Acc:MGI:1343961]	1.34898e-11	1.692e-09	1.72249
GO:0003677	DNA binding	ENSMUSG00000024045	Akap8	A kinase (PRKA) anchor protein 8 [Source:MGI Symbol;Acc:MGI:1928488]	1.34898e-11	1.692e-09	1.72249
GO:0003677	DNA binding	ENSMUSG00000036036	Zfp57	zinc finger protein 57 [Source:MGI Symbol;Acc:MGI:99204]	1.34898e-11	1.692e-09	1.72249
GO:0003677	DNA binding	ENSMUSG00000039630	Hnrnpu	heterogeneous nuclear ribonucleoprotein U [Source:MGI Symbol;Acc:MGI:1858195]	1.34898e-11	1.692e-09	1.72249
GO:0003677	DNA binding	ENSMUSG00000012396	Nanog	Nanog homeobox [Source:MGI Symbol;Acc:MGI:1919200]	1.34898e-11	1.692e-09	1.72249
GO:0003677	DNA binding	ENSMUSG00000028884	Rpa2	replication protein A2 [Source:MGI Symbol;Acc:MGI:1339939]	1.34898e-11	1.692e-09	1.72249
GO:0003677	DNA binding	ENSMUSG00000029267	Mtf2	metal response element binding transcription factor 2 [Source:MGI Symbol;Acc:MGI:105050]	1.34898e-11	1.692e-09	1.72249
GO:0003677	DNA binding	ENSMUSG00000061315	Naca	nascent polypeptide-associated complex alpha polypeptide [Source:MGI Symbol;Acc:MGI:106095]	1.34898e-11	1.692e-09	1.72249
GO:0003677	DNA binding	ENSMUSG00000054717	Hmgb2	high mobility group box 2 [Source:MGI Symbol;Acc:MGI:96157]	1.34898e-11	1.692e-09	1.72249
GO:0003677	DNA binding	ENSMUSG00000028587	Orc1	origin recognition complex, subunit 1 [Source:MGI Symbol;Acc:MGI:1328337]	1.34898e-11	1.692e-09	1.72249
GO:0003677	DNA binding	ENSMUSG00000021377	Dek	DEK oncogene (DNA binding) [Source:MGI Symbol;Acc:MGI:1926209]	1.34898e-11	1.692e-09	1.72249
GO:0003677	DNA binding	ENSMUSG00000000787	Ddx3x	DEAD/H (Asp-Glu-Ala-Asp/His) box polypeptide 3, X-linked [Source:MGI Symbol;Acc:MGI:103064]	1.34898e-11	1.692e-09	1.72249
GO:0003677	DNA binding	ENSMUSG00000057113	Npm1	nucleophosmin 1 [Source:MGI Symbol;Acc:MGI:106184]	1.34898e-11	1.692e-09	1.72249
GO:0003677	DNA binding	ENSMUSG00000058756	Thra	thyroid hormone receptor alpha [Source:MGI Symbol;Acc:MGI:98742]	1.34898e-11	1.692e-09	1.72249
GO:0003677	DNA binding	ENSMUSG00000023902	Zscan10	zinc finger and SCAN domain containing 10 [Source:MGI Symbol;Acc:MGI:3040700]	1.34898e-11	1.692e-09	1.72249
GO:0003677	DNA binding	ENSMUSG00000025332	Kdm5c	lysine (K)-specific demethylase 5C [Source:MGI Symbol;Acc:MGI:99781]	1.34898e-11	1.692e-09	1.72249
GO:0003677	DNA binding	ENSMUSG00000001228	Uhrf1	ubiquitin-like, containing PHD and RING finger domains, 1 [Source:MGI Symbol;Acc:MGI:1338889]	1.34898e-11	1.692e-09	1.72249
GO:0003677	DNA binding	ENSMUSG00000059552	Trp53	transformation related protein 53 [Source:MGI Symbol;Acc:MGI:98834]	1.34898e-11	1.692e-09	1.72249
GO:0003677	DNA binding	ENSMUSG00000024406	Pou5f1	POU domain, class 5, transcription factor 1 [Source:MGI Symbol;Acc:MGI:101893]	1.34898e-11	1.692e-09	1.72249
GO:0003677	DNA binding	ENSMUSG00000032515	Csrnp1	cysteine-serine-rich nuclear protein 1 [Source:MGI Symbol;Acc:MGI:2387989]	1.34898e-11	1.692e-09	1.72249
GO:0003677	DNA binding	ENSMUSG00000048921	Zfp689	zinc finger protein 689 [Source:MGI Symbol;Acc:MGI:1918381]	1.34898e-11	1.692e-09	1.72249
GO:0003677	DNA binding	ENSMUSG00000045252	Zfp574	zinc finger protein 574 [Source:MGI Symbol;Acc:MGI:2442951]	1.34898e-11	1.692e-09	1.72249
GO:0003677	DNA binding	ENSMUSG00000053754	Chd8	chromodomain helicase DNA binding protein 8 [Source:MGI Symbol;Acc:MGI:1915022]	1.34898e-11	1.692e-09	1.72249
GO:0003677	DNA binding	ENSMUSG00000005198	Polr2a	polymerase (RNA) II (DNA directed) polypeptide A [Source:MGI Symbol;Acc:MGI:98086]	1.34898e-11	1.692e-09	1.72249
GO:0003677	DNA binding	ENSMUSG00000029505	Ep400	E1A binding protein p400 [Source:MGI Symbol;Acc:MGI:1276124]	1.34898e-11	1.692e-09	1.72249
GO:0003677	DNA binding	ENSMUSG00000036792	Mbd5	methyl-CpG binding domain protein 5 [Source:MGI Symbol;Acc:MGI:2138934]	1.34898e-11	1.692e-09	1.72249
GO:0003677	DNA binding	ENSMUSG00000060981	H4c8	H4 clustered histone 8 [Source:MGI Symbol;Acc:MGI:2448427]	1.34898e-11	1.692e-09	1.72249
GO:0003677	DNA binding	ENSMUSG00000028800	Hdac1	histone deacetylase 1 [Source:MGI Symbol;Acc:MGI:108086]	1.34898e-11	1.692e-09	1.72249
GO:0019843	rRNA binding	ENSMUSG00000033099	Nol12	nucleolar protein 12 [Source:MGI Symbol;Acc:MGI:2146285]	1.22173e-10	1.34085e-08	7.40975
GO:0019843	rRNA binding	ENSMUSG00000038900	Rpl12	ribosomal protein L12 [Source:MGI Symbol;Acc:MGI:98002]	1.22173e-10	1.34085e-08	7.40975
GO:0019843	rRNA binding	ENSMUSG00000028706	Nsun4	NOL1/NOP2/Sun domain family, member 4 [Source:MGI Symbol;Acc:MGI:1919431]	1.22173e-10	1.34085e-08	7.40975
GO:0019843	rRNA binding	ENSMUSG00000004100	Ppan	peter pan homolog [Source:MGI Symbol;Acc:MGI:2178445]	1.22173e-10	1.34085e-08	7.40975
GO:0019843	rRNA binding	ENSMUSG00000006333	Rps9	ribosomal protein S9 [Source:MGI Symbol;Acc:MGI:1924096]	1.22173e-10	1.34085e-08	7.40975
GO:0019843	rRNA binding	ENSMUSG00000024902	Mrpl11	mitochondrial ribosomal protein L11 [Source:MGI Symbol;Acc:MGI:2137215]	1.22173e-10	1.34085e-08	7.40975
GO:0019843	rRNA binding	ENSMUSG00000003429	Rps11	ribosomal protein S11 [Source:MGI Symbol;Acc:MGI:1351329]	1.22173e-10	1.34085e-08	7.40975
GO:0019843	rRNA binding	ENSMUSG00000031320	Rps4x	ribosomal protein S4, X-linked [Source:MGI Symbol;Acc:MGI:98158]	1.22173e-10	1.34085e-08	7.40975
GO:0019843	rRNA binding	ENSMUSG00000041841	Rpl37	ribosomal protein L37 [Source:MGI Symbol;Acc:MGI:1914531]	1.22173e-10	1.34085e-08	7.40975
GO:0019843	rRNA binding	ENSMUSG00000008668	Rps18	ribosomal protein S18 [Source:MGI Symbol;Acc:MGI:98146]	1.22173e-10	1.34085e-08	7.40975
GO:0019843	rRNA binding	ENSMUSG00000047215	Rpl9	ribosomal protein L9 [Source:MGI Symbol;Acc:MGI:1298373]	1.22173e-10	1.34085e-08	7.40975
GO:0019843	rRNA binding	ENSMUSG00000003970	Rpl8	ribosomal protein L8 [Source:MGI Symbol;Acc:MGI:1350927]	1.22173e-10	1.34085e-08	7.40975
GO:0019843	rRNA binding	ENSMUSG00000063884	Ptcd3	pentatricopeptide repeat domain 3 [Source:MGI Symbol;Acc:MGI:1917206]	1.22173e-10	1.34085e-08	7.40975
GO:0019843	rRNA binding	ENSMUSG00000058558	Rpl5	ribosomal protein L5 [Source:MGI Symbol;Acc:MGI:102854]	1.22173e-10	1.34085e-08	7.40975
GO:0019843	rRNA binding	ENSMUSG00000057113	Npm1	nucleophosmin 1 [Source:MGI Symbol;Acc:MGI:106184]	1.22173e-10	1.34085e-08	7.40975
GO:0019843	rRNA binding	ENSMUSG00000025337	Sbds	SBDS ribosome maturation factor [Source:MGI Symbol;Acc:MGI:1913961]	1.22173e-10	1.34085e-08	7.40975
GO:0003743	translation initiation factor activity	ENSMUSG00000021282	Eif5	eukaryotic translation initiation factor 5 [Source:MGI Symbol;Acc:MGI:95309]	7.01127e-09	6.18919e-07	5.45044
GO:0003743	translation initiation factor activity	ENSMUSG00000074656	Eif2s2	eukaryotic translation initiation factor 2, subunit 2 (beta) [Source:MGI Symbol;Acc:MGI:1914454]	7.01127e-09	6.18919e-07	5.45044
GO:0003743	translation initiation factor activity	ENSMUSG00000022336	Eif3e	eukaryotic translation initiation factor 3, subunit E [Source:MGI Symbol;Acc:MGI:99257]	7.01127e-09	6.18919e-07	5.45044
GO:0003743	translation initiation factor activity	ENSMUSG00000069049	Eif2s3y	eukaryotic translation initiation factor 2, subunit 3, structural gene Y-linked [Source:MGI Symbol;Acc:MGI:1349430]	7.01127e-09	6.18919e-07	5.45044
GO:0003743	translation initiation factor activity	ENSMUSG00000035530	Eif1	eukaryotic translation initiation factor 1 [Source:MGI Symbol;Acc:MGI:105125]	7.01127e-09	6.18919e-07	5.45044
GO:0003743	translation initiation factor activity	ENSMUSG00000028683	Eif2b3	eukaryotic translation initiation factor 2B, subunit 3 [Source:MGI Symbol;Acc:MGI:1313286]	7.01127e-09	6.18919e-07	5.45044
GO:0003743	translation initiation factor activity	ENSMUSG00000053565	Eif3k	eukaryotic translation initiation factor 3, subunit K [Source:MGI Symbol;Acc:MGI:1921080]	7.01127e-09	6.18919e-07	5.45044
GO:0003743	translation initiation factor activity	ENSMUSG00000059796	Eif4a1	eukaryotic translation initiation factor 4A1 [Source:MGI Symbol;Acc:MGI:95303]	7.01127e-09	6.18919e-07	5.45044
GO:0003743	translation initiation factor activity	ENSMUSG00000016554	Eif3d	eukaryotic translation initiation factor 3, subunit D [Source:MGI Symbol;Acc:MGI:1933181]	7.01127e-09	6.18919e-07	5.45044
GO:0003743	translation initiation factor activity	ENSMUSG00000045983	Eif4g1	eukaryotic translation initiation factor 4, gamma 1 [Source:MGI Symbol;Acc:MGI:2384784]	7.01127e-09	6.18919e-07	5.45044
GO:0003743	translation initiation factor activity	ENSMUSG00000022884	Eif4a2	eukaryotic translation initiation factor 4A2 [Source:MGI Symbol;Acc:MGI:106906]	7.01127e-09	6.18919e-07	5.45044
GO:0003743	translation initiation factor activity	ENSMUSG00000027170	Eif3m	eukaryotic translation initiation factor 3, subunit M [Source:MGI Symbol;Acc:MGI:1351744]	7.01127e-09	6.18919e-07	5.45044
GO:0003743	translation initiation factor activity	ENSMUSG00000058655	Eif4b	eukaryotic translation initiation factor 4B [Source:MGI Symbol;Acc:MGI:95304]	7.01127e-09	6.18919e-07	5.45044
GO:0003743	translation initiation factor activity	ENSMUSG00000030738	Eif3c	eukaryotic translation initiation factor 3, subunit C [Source:MGI Symbol;Acc:MGI:1926966]	7.01127e-09	6.18919e-07	5.45044
GO:0003743	translation initiation factor activity	ENSMUSG00000021116	Eif2s1	eukaryotic translation initiation factor 2, subunit 1 alpha [Source:MGI Symbol;Acc:MGI:95299]	7.01127e-09	6.18919e-07	5.45044
GO:0003743	translation initiation factor activity	ENSMUSG00000035150	Eif2s3x	eukaryotic translation initiation factor 2, subunit 3, structural gene X-linked [Source:MGI Symbol;Acc:MGI:1349431]	7.01127e-09	6.18919e-07	5.45044
GO:0003743	translation initiation factor activity	ENSMUSG00000023106	Denr	density-regulated protein [Source:MGI Symbol;Acc:MGI:1915434]	7.01127e-09	6.18919e-07	5.45044
GO:0003730	mRNA 3'-UTR binding	ENSMUSG00000020719	Ddx5	DEAD (Asp-Glu-Ala-Asp) box polypeptide 5 [Source:MGI Symbol;Acc:MGI:105037]	7.04919e-09	6.18919e-07	5.13861
GO:0003730	mRNA 3'-UTR binding	ENSMUSG00000034681	Rnps1	RNA binding protein with serine rich domain 1 [Source:MGI Symbol;Acc:MGI:97960]	7.04919e-09	6.18919e-07	5.13861
GO:0003730	mRNA 3'-UTR binding	ENSMUSG00000020594	Pum2	pumilio RNA-binding family member 2 [Source:MGI Symbol;Acc:MGI:1931751]	7.04919e-09	6.18919e-07	5.13861
GO:0003730	mRNA 3'-UTR binding	ENSMUSG00000030816	Rnf40	ring finger protein 40 [Source:MGI Symbol;Acc:MGI:2142048]	7.04919e-09	6.18919e-07	5.13861
GO:0003730	mRNA 3'-UTR binding	ENSMUSG00000010592	Dazl	deleted in azoospermia-like [Source:MGI Symbol;Acc:MGI:1342328]	7.04919e-09	6.18919e-07	5.13861
GO:0003730	mRNA 3'-UTR binding	ENSMUSG00000015165	Hnrnpl	heterogeneous nuclear ribonucleoprotein L [Source:MGI Symbol;Acc:MGI:104816]	7.04919e-09	6.18919e-07	5.13861
GO:0003730	mRNA 3'-UTR binding	ENSMUSG00000007670	Khsrp	KH-type splicing regulatory protein [Source:MGI Symbol;Acc:MGI:1336214]	7.04919e-09	6.18919e-07	5.13861
GO:0003730	mRNA 3'-UTR binding	ENSMUSG00000041459	Tardbp	TAR DNA binding protein [Source:MGI Symbol;Acc:MGI:2387629]	7.04919e-09	6.18919e-07	5.13861
GO:0003730	mRNA 3'-UTR binding	ENSMUSG00000040028	Elavl1	ELAV (embryonic lethal, abnormal vision)-like 1 (Hu antigen R) [Source:MGI Symbol;Acc:MGI:1100851]	7.04919e-09	6.18919e-07	5.13861
GO:0003730	mRNA 3'-UTR binding	ENSMUSG00000036371	Serbp1	serpine1 mRNA binding protein 1 [Source:MGI Symbol;Acc:MGI:1914120]	7.04919e-09	6.18919e-07	5.13861
GO:0003730	mRNA 3'-UTR binding	ENSMUSG00000018209	Stk4	serine/threonine kinase 4 [Source:MGI Symbol;Acc:MGI:1929004]	7.04919e-09	6.18919e-07	5.13861
GO:0003730	mRNA 3'-UTR binding	ENSMUSG00000061477	Rps7	ribosomal protein S7 [Source:MGI Symbol;Acc:MGI:1333818]	7.04919e-09	6.18919e-07	5.13861
GO:0003730	mRNA 3'-UTR binding	ENSMUSG00000060373	Hnrnpc	heterogeneous nuclear ribonucleoprotein C [Source:MGI Symbol;Acc:MGI:107795]	7.04919e-09	6.18919e-07	5.13861
GO:0003730	mRNA 3'-UTR binding	ENSMUSG00000004980	Hnrnpa2b1	heterogeneous nuclear ribonucleoprotein A2/B1 [Source:MGI Symbol;Acc:MGI:104819]	7.04919e-09	6.18919e-07	5.13861
GO:0003730	mRNA 3'-UTR binding	ENSMUSG00000039630	Hnrnpu	heterogeneous nuclear ribonucleoprotein U [Source:MGI Symbol;Acc:MGI:1858195]	7.04919e-09	6.18919e-07	5.13861
GO:0003730	mRNA 3'-UTR binding	ENSMUSG00000058558	Rpl5	ribosomal protein L5 [Source:MGI Symbol;Acc:MGI:102854]	7.04919e-09	6.18919e-07	5.13861
GO:0003730	mRNA 3'-UTR binding	ENSMUSG00000059552	Trp53	transformation related protein 53 [Source:MGI Symbol;Acc:MGI:98834]	7.04919e-09	6.18919e-07	5.13861
GO:0003730	mRNA 3'-UTR binding	ENSMUSG00000020680	Taf15	TATA-box binding protein associated factor 15 [Source:MGI Symbol;Acc:MGI:1917689]	7.04919e-09	6.18919e-07	5.13861
GO:0031369	translation initiation factor binding	ENSMUSG00000050966	Lin28a	lin-28 homolog A (C. elegans) [Source:MGI Symbol;Acc:MGI:1890546]	1.17006e-08	9.33921e-07	8.81689
GO:0031369	translation initiation factor binding	ENSMUSG00000074656	Eif2s2	eukaryotic translation initiation factor 2, subunit 2 (beta) [Source:MGI Symbol;Acc:MGI:1914454]	1.17006e-08	9.33921e-07	8.81689
GO:0031369	translation initiation factor binding	ENSMUSG00000071662	Polr2g	polymerase (RNA) II (DNA directed) polypeptide G [Source:MGI Symbol;Acc:MGI:1914960]	1.17006e-08	9.33921e-07	8.81689
GO:0031369	translation initiation factor binding	ENSMUSG00000024258	Polr2d	polymerase (RNA) II (DNA directed) polypeptide D [Source:MGI Symbol;Acc:MGI:1916491]	1.17006e-08	9.33921e-07	8.81689
GO:0031369	translation initiation factor binding	ENSMUSG00000031490	Eif4ebp1	eukaryotic translation initiation factor 4E binding protein 1 [Source:MGI Symbol;Acc:MGI:103267]	1.17006e-08	9.33921e-07	8.81689
GO:0031369	translation initiation factor binding	ENSMUSG00000027170	Eif3m	eukaryotic translation initiation factor 3, subunit M [Source:MGI Symbol;Acc:MGI:1351744]	1.17006e-08	9.33921e-07	8.81689
GO:0031369	translation initiation factor binding	ENSMUSG00000025290	Rps24	ribosomal protein S24 [Source:MGI Symbol;Acc:MGI:98147]	1.17006e-08	9.33921e-07	8.81689
GO:0031369	translation initiation factor binding	ENSMUSG00000030738	Eif3c	eukaryotic translation initiation factor 3, subunit C [Source:MGI Symbol;Acc:MGI:1926966]	1.17006e-08	9.33921e-07	8.81689
GO:0031369	translation initiation factor binding	ENSMUSG00000000787	Ddx3x	DEAD/H (Asp-Glu-Ala-Asp/His) box polypeptide 3, X-linked [Source:MGI Symbol;Acc:MGI:103064]	1.17006e-08	9.33921e-07	8.81689
GO:0031369	translation initiation factor binding	ENSMUSG00000028081	Rps3a1	ribosomal protein S3A1 [Source:MGI Symbol;Acc:MGI:1202063]	1.17006e-08	9.33921e-07	8.81689
GO:0031369	translation initiation factor binding	ENSMUSG00000040952	Rps19	ribosomal protein S19 [Source:MGI Symbol;Acc:MGI:1333780]	1.17006e-08	9.33921e-07	8.81689
GO:0004812	aminoacyl-tRNA ligase activity	ENSMUSG00000021266	Wars	tryptophanyl-tRNA synthetase [Source:MGI Symbol;Acc:MGI:104630]	3.03177e-07	2.21825e-05	6.09949
GO:0004812	aminoacyl-tRNA ligase activity	ENSMUSG00000070699	Sars2	seryl-aminoacyl-tRNA synthetase 2 [Source:MGI Symbol;Acc:MGI:1919234]	3.03177e-07	2.21825e-05	6.09949
GO:0004812	aminoacyl-tRNA ligase activity	ENSMUSG00000024493	Lars	leucyl-tRNA synthetase [Source:MGI Symbol;Acc:MGI:1913808]	3.03177e-07	2.21825e-05	6.09949
GO:0004812	aminoacyl-tRNA ligase activity	ENSMUSG00000024587	Nars	asparaginyl-tRNA synthetase [Source:MGI Symbol;Acc:MGI:1917473]	3.03177e-07	2.21825e-05	6.09949
GO:0004812	aminoacyl-tRNA ligase activity	ENSMUSG00000037851	Iars	isoleucine-tRNA synthetase [Source:MGI Symbol;Acc:MGI:2145219]	3.03177e-07	2.21825e-05	6.09949
GO:0004812	aminoacyl-tRNA ligase activity	ENSMUSG00000026615	Eprs	glutamyl-prolyl-tRNA synthetase [Source:MGI Symbol;Acc:MGI:97838]	3.03177e-07	2.21825e-05	6.09949
GO:0004812	aminoacyl-tRNA ligase activity	ENSMUSG00000040354	Mars1	methionine-tRNA synthetase 1 [Source:MGI Symbol;Acc:MGI:1345633]	3.03177e-07	2.21825e-05	6.09949
GO:0004812	aminoacyl-tRNA ligase activity	ENSMUSG00000007029	Vars	valyl-tRNA synthetase [Source:MGI Symbol;Acc:MGI:90675]	3.03177e-07	2.21825e-05	6.09949
GO:0004812	aminoacyl-tRNA ligase activity	ENSMUSG00000031960	Aars	alanyl-tRNA synthetase [Source:MGI Symbol;Acc:MGI:2384560]	3.03177e-07	2.21825e-05	6.09949
GO:0004812	aminoacyl-tRNA ligase activity	ENSMUSG00000028811	Yars	tyrosyl-tRNA synthetase [Source:MGI Symbol;Acc:MGI:2147627]	3.03177e-07	2.21825e-05	6.09949
GO:0004812	aminoacyl-tRNA ligase activity	ENSMUSG00000028107	Tars2	threonyl-tRNA synthetase 2, mitochondrial (putative) [Source:MGI Symbol;Acc:MGI:1919057]	3.03177e-07	2.21825e-05	6.09949
GO:0004812	aminoacyl-tRNA ligase activity	ENSMUSG00000010755	Cars	cysteinyl-tRNA synthetase [Source:MGI Symbol;Acc:MGI:1351477]	3.03177e-07	2.21825e-05	6.09949
GO:0003713	transcription coactivator activity	ENSMUSG00000002409	Dyrk1b	dual-specificity tyrosine-(Y)-phosphorylation regulated kinase 1b [Source:MGI Symbol;Acc:MGI:1330302]	3.36655e-07	2.27371e-05	2.80358
GO:0003713	transcription coactivator activity	ENSMUSG00000003680	Taf6l	TATA-box binding protein associated factor 6 like [Source:MGI Symbol;Acc:MGI:2444957]	3.36655e-07	2.27371e-05	2.80358
GO:0003713	transcription coactivator activity	ENSMUSG00000056476	Med12l	mediator complex subunit 12-like [Source:MGI Symbol;Acc:MGI:2139916]	3.36655e-07	2.27371e-05	2.80358
GO:0003713	transcription coactivator activity	ENSMUSG00000017210	Med24	mediator complex subunit 24 [Source:MGI Symbol;Acc:MGI:1344385]	3.36655e-07	2.27371e-05	2.80358
GO:0003713	transcription coactivator activity	ENSMUSG00000054808	Actn4	actinin alpha 4 [Source:MGI Symbol;Acc:MGI:1890773]	3.36655e-07	2.27371e-05	2.80358
GO:0003713	transcription coactivator activity	ENSMUSG00000030970	Ctbp2	C-terminal binding protein 2 [Source:MGI Symbol;Acc:MGI:1201686]	3.36655e-07	2.27371e-05	2.80358
GO:0003713	transcription coactivator activity	ENSMUSG00000038697	Taf5l	TATA-box binding protein associated factor 5 like [Source:MGI Symbol;Acc:MGI:1919039]	3.36655e-07	2.27371e-05	2.80358
GO:0003713	transcription coactivator activity	ENSMUSG00000004328	Hif3a	hypoxia inducible factor 3, alpha subunit [Source:MGI Symbol;Acc:MGI:1859778]	3.36655e-07	2.27371e-05	2.80358
GO:0003713	transcription coactivator activity	ENSMUSG00000058392	Rrp1b	ribosomal RNA processing 1 homolog B (S. cerevisiae) [Source:MGI Symbol;Acc:MGI:1919712]	3.36655e-07	2.27371e-05	2.80358
GO:0003713	transcription coactivator activity	ENSMUSG00000031386	Hcfc1	host cell factor C1 [Source:MGI Symbol;Acc:MGI:105942]	3.36655e-07	2.27371e-05	2.80358
GO:0003713	transcription coactivator activity	ENSMUSG00000025764	Jade1	jade family PHD finger 1 [Source:MGI Symbol;Acc:MGI:1925835]	3.36655e-07	2.27371e-05	2.80358
GO:0003713	transcription coactivator activity	ENSMUSG00000042699	Dhx9	DEAH (Asp-Glu-Ala-His) box polypeptide 9 [Source:MGI Symbol;Acc:MGI:108177]	3.36655e-07	2.27371e-05	2.80358
GO:0003713	transcription coactivator activity	ENSMUSG00000001552	Jup	junction plakoglobin [Source:MGI Symbol;Acc:MGI:96650]	3.36655e-07	2.27371e-05	2.80358
GO:0003713	transcription coactivator activity	ENSMUSG00000042548	Asxl1	additional sex combs like 1 [Source:MGI Symbol;Acc:MGI:2684063]	3.36655e-07	2.27371e-05	2.80358
GO:0003713	transcription coactivator activity	ENSMUSG00000055817	Mta3	metastasis associated 3 [Source:MGI Symbol;Acc:MGI:2151172]	3.36655e-07	2.27371e-05	2.80358
GO:0003713	transcription coactivator activity	ENSMUSG00000043962	Thrap3	thyroid hormone receptor associated protein 3 [Source:MGI Symbol;Acc:MGI:2442637]	3.36655e-07	2.27371e-05	2.80358
GO:0003713	transcription coactivator activity	ENSMUSG00000059995	Atxn7l3	ataxin 7-like 3 [Source:MGI Symbol;Acc:MGI:3036270]	3.36655e-07	2.27371e-05	2.80358
GO:0003713	transcription coactivator activity	ENSMUSG00000005566	Trim28	tripartite motif-containing 28 [Source:MGI Symbol;Acc:MGI:109274]	3.36655e-07	2.27371e-05	2.80358
GO:0003713	transcription coactivator activity	ENSMUSG00000058886	Deaf1	DEAF1, transcription factor [Source:MGI Symbol;Acc:MGI:1858496]	3.36655e-07	2.27371e-05	2.80358
GO:0003713	transcription coactivator activity	ENSMUSG00000092558	Med20	mediator complex subunit 20 [Source:MGI Symbol;Acc:MGI:1929648]	3.36655e-07	2.27371e-05	2.80358
GO:0003713	transcription coactivator activity	ENSMUSG00000019947	Arid5b	AT rich interactive domain 5B (MRF1-like) [Source:MGI Symbol;Acc:MGI:2175912]	3.36655e-07	2.27371e-05	2.80358
GO:0003713	transcription coactivator activity	ENSMUSG00000078941	Ak6	adenylate kinase 6 [Source:MGI Symbol;Acc:MGI:5510732]	3.36655e-07	2.27371e-05	2.80358
GO:0003713	transcription coactivator activity	ENSMUSG00000027620	Rbm39	RNA binding motif protein 39 [Source:MGI Symbol;Acc:MGI:2157953]	3.36655e-07	2.27371e-05	2.80358
GO:0003713	transcription coactivator activity	ENSMUSG00000054823	Nsd3	nuclear receptor binding SET domain protein 3 [Source:MGI Symbol;Acc:MGI:2142581]	3.36655e-07	2.27371e-05	2.80358
GO:0003713	transcription coactivator activity	ENSMUSG00000029004	Kmt2e	lysine (K)-specific methyltransferase 2E [Source:MGI Symbol;Acc:MGI:1924825]	3.36655e-07	2.27371e-05	2.80358
GO:0003713	transcription coactivator activity	ENSMUSG00000061315	Naca	nascent polypeptide-associated complex alpha polypeptide [Source:MGI Symbol;Acc:MGI:106095]	3.36655e-07	2.27371e-05	2.80358
GO:0003713	transcription coactivator activity	ENSMUSG00000054717	Hmgb2	high mobility group box 2 [Source:MGI Symbol;Acc:MGI:96157]	3.36655e-07	2.27371e-05	2.80358
GO:0003713	transcription coactivator activity	ENSMUSG00000057113	Npm1	nucleophosmin 1 [Source:MGI Symbol;Acc:MGI:106184]	3.36655e-07	2.27371e-05	2.80358
GO:0003713	transcription coactivator activity	ENSMUSG00000024406	Pou5f1	POU domain, class 5, transcription factor 1 [Source:MGI Symbol;Acc:MGI:101893]	3.36655e-07	2.27371e-05	2.80358
GO:0003713	transcription coactivator activity	ENSMUSG00000025159	Mms19	MMS19 cytosolic iron-sulfur assembly component [Source:MGI Symbol;Acc:MGI:1919449]	3.36655e-07	2.27371e-05	2.80358
GO:0005524	ATP binding	ENSMUSG00000020719	Ddx5	DEAD (Asp-Glu-Ala-Asp) box polypeptide 5 [Source:MGI Symbol;Acc:MGI:105037]	4.0595e-07	2.54589e-05	1.58728
GO:0005524	ATP binding	ENSMUSG00000002409	Dyrk1b	dual-specificity tyrosine-(Y)-phosphorylation regulated kinase 1b [Source:MGI Symbol;Acc:MGI:1330302]	4.0595e-07	2.54589e-05	1.58728
GO:0005524	ATP binding	ENSMUSG00000021266	Wars	tryptophanyl-tRNA synthetase [Source:MGI Symbol;Acc:MGI:104630]	4.0595e-07	2.54589e-05	1.58728
GO:0005524	ATP binding	ENSMUSG00000020580	Rock2	Rho-associated coiled-coil containing protein kinase 2 [Source:MGI Symbol;Acc:MGI:107926]	4.0595e-07	2.54589e-05	1.58728
GO:0005524	ATP binding	ENSMUSG00000031229	Atrx	ATRX, chromatin remodeler [Source:MGI Symbol;Acc:MGI:103067]	4.0595e-07	2.54589e-05	1.58728
GO:0005524	ATP binding	ENSMUSG00000029752	Asns	asparagine synthetase [Source:MGI Symbol;Acc:MGI:1350929]	4.0595e-07	2.54589e-05	1.58728
GO:0005524	ATP binding	ENSMUSG00000070699	Sars2	seryl-aminoacyl-tRNA synthetase 2 [Source:MGI Symbol;Acc:MGI:1919234]	4.0595e-07	2.54589e-05	1.58728
GO:0005524	ATP binding	ENSMUSG00000031012	Cask	calcium/calmodulin-dependent serine protein kinase (MAGUK family) [Source:MGI Symbol;Acc:MGI:1309489]	4.0595e-07	2.54589e-05	1.58728
GO:0005524	ATP binding	ENSMUSG00000037993	Dhx38	DEAH (Asp-Glu-Ala-His) box polypeptide 38 [Source:MGI Symbol;Acc:MGI:1927617]	4.0595e-07	2.54589e-05	1.58728
GO:0005524	ATP binding	ENSMUSG00000015656	Hspa8	heat shock protein 8 [Source:MGI Symbol;Acc:MGI:105384]	4.0595e-07	2.54589e-05	1.58728
GO:0005524	ATP binding	ENSMUSG00000035027	Map2k2	mitogen-activated protein kinase kinase 2 [Source:MGI Symbol;Acc:MGI:1346867]	4.0595e-07	2.54589e-05	1.58728
GO:0005524	ATP binding	ENSMUSG00000058301	Upf1	UPF1 regulator of nonsense transcripts homolog (yeast) [Source:MGI Symbol;Acc:MGI:107995]	4.0595e-07	2.54589e-05	1.58728
GO:0005524	ATP binding	ENSMUSG00000028653	Trit1	tRNA isopentenyltransferase 1 [Source:MGI Symbol;Acc:MGI:1914216]	4.0595e-07	2.54589e-05	1.58728
GO:0005524	ATP binding	ENSMUSG00000029580	Actb	actin, beta [Source:MGI Symbol;Acc:MGI:87904]	4.0595e-07	2.54589e-05	1.58728
GO:0005524	ATP binding	ENSMUSG00000024493	Lars	leucyl-tRNA synthetase [Source:MGI Symbol;Acc:MGI:1913808]	4.0595e-07	2.54589e-05	1.58728
GO:0005524	ATP binding	ENSMUSG00000023104	Rfc2	replication factor C (activator 1) 2 [Source:MGI Symbol;Acc:MGI:1341868]	4.0595e-07	2.54589e-05	1.58728
GO:0005524	ATP binding	ENSMUSG00000032959	Pebp1	phosphatidylethanolamine binding protein 1 [Source:MGI Symbol;Acc:MGI:1344408]	4.0595e-07	2.54589e-05	1.58728
GO:0005524	ATP binding	ENSMUSG00000025980	Hspd1	heat shock protein 1 (chaperonin) [Source:MGI Symbol;Acc:MGI:96242]	4.0595e-07	2.54589e-05	1.58728
GO:0005524	ATP binding	ENSMUSG00000052997	Uba2	ubiquitin-like modifier activating enzyme 2 [Source:MGI Symbol;Acc:MGI:1858313]	4.0595e-07	2.54589e-05	1.58728
GO:0005524	ATP binding	ENSMUSG00000005410	Mcm5	minichromosome maintenance complex component 5 [Source:MGI Symbol;Acc:MGI:103197]	4.0595e-07	2.54589e-05	1.58728
GO:0005524	ATP binding	ENSMUSG00000024576	Csnk1a1	casein kinase 1, alpha 1 [Source:MGI Symbol;Acc:MGI:1934950]	4.0595e-07	2.54589e-05	1.58728
GO:0005524	ATP binding	ENSMUSG00000042678	Myo15	myosin XV [Source:MGI Symbol;Acc:MGI:1261811]	4.0595e-07	2.54589e-05	1.58728
GO:0005524	ATP binding	ENSMUSG00000000532	Acvr1b	activin A receptor, type 1B [Source:MGI Symbol;Acc:MGI:1338944]	4.0595e-07	2.54589e-05	1.58728
GO:0005524	ATP binding	ENSMUSG00000026662	Sephs1	selenophosphate synthetase 1 [Source:MGI Symbol;Acc:MGI:1923580]	4.0595e-07	2.54589e-05	1.58728
GO:0005524	ATP binding	ENSMUSG00000024359	Hspa9	heat shock protein 9 [Source:MGI Symbol;Acc:MGI:96245]	4.0595e-07	2.54589e-05	1.58728
GO:0005524	ATP binding	ENSMUSG00000017499	Cdc6	cell division cycle 6 [Source:MGI Symbol;Acc:MGI:1345150]	4.0595e-07	2.54589e-05	1.58728
GO:0005524	ATP binding	ENSMUSG00000023944	Hsp90ab1	heat shock protein 90 alpha (cytosolic), class B member 1 [Source:MGI Symbol;Acc:MGI:96247]	4.0595e-07	2.54589e-05	1.58728
GO:0005524	ATP binding	ENSMUSG00000024587	Nars	asparaginyl-tRNA synthetase [Source:MGI Symbol;Acc:MGI:1917473]	4.0595e-07	2.54589e-05	1.58728
GO:0005524	ATP binding	ENSMUSG00000057230	Aak1	AP2 associated kinase 1 [Source:MGI Symbol;Acc:MGI:1098687]	4.0595e-07	2.54589e-05	1.58728
GO:0005524	ATP binding	ENSMUSG00000029012	Orc5	origin recognition complex, subunit 5 [Source:MGI Symbol;Acc:MGI:1347044]	4.0595e-07	2.54589e-05	1.58728
GO:0005524	ATP binding	ENSMUSG00000042642	Flad1	flavin adenine dinucleotide synthetase 1 [Source:MGI Symbol;Acc:MGI:2443030]	4.0595e-07	2.54589e-05	1.58728
GO:0005524	ATP binding	ENSMUSG00000026341	Actr3	ARP3 actin-related protein 3 [Source:MGI Symbol;Acc:MGI:1921367]	4.0595e-07	2.54589e-05	1.58728
GO:0005524	ATP binding	ENSMUSG00000024422	Dhx16	DEAH (Asp-Glu-Ala-His) box polypeptide 16 [Source:MGI Symbol;Acc:MGI:1916442]	4.0595e-07	2.54589e-05	1.58728
GO:0005524	ATP binding	ENSMUSG00000032115	Hyou1	hypoxia up-regulated 1 [Source:MGI Symbol;Acc:MGI:108030]	4.0595e-07	2.54589e-05	1.58728
GO:0005524	ATP binding	ENSMUSG00000037851	Iars	isoleucine-tRNA synthetase [Source:MGI Symbol;Acc:MGI:2145219]	4.0595e-07	2.54589e-05	1.58728
GO:0005524	ATP binding	ENSMUSG00000000628	Hk2	hexokinase 2 [Source:MGI Symbol;Acc:MGI:1315197]	4.0595e-07	2.54589e-05	1.58728
GO:0005524	ATP binding	ENSMUSG00000029599	Ddx54	DEAD (Asp-Glu-Ala-Asp) box polypeptide 54 [Source:MGI Symbol;Acc:MGI:1919240]	4.0595e-07	2.54589e-05	1.58728
GO:0005524	ATP binding	ENSMUSG00000001924	Uba1	ubiquitin-like modifier activating enzyme 1 [Source:MGI Symbol;Acc:MGI:98890]	4.0595e-07	2.54589e-05	1.58728
GO:0005524	ATP binding	ENSMUSG00000034024	Cct2	chaperonin containing Tcp1, subunit 2 (beta) [Source:MGI Symbol;Acc:MGI:107186]	4.0595e-07	2.54589e-05	1.58728
GO:0005524	ATP binding	ENSMUSG00000003360	Ddx23	DEAD (Asp-Glu-Ala-Asp) box polypeptide 23 [Source:MGI Symbol;Acc:MGI:1921601]	4.0595e-07	2.54589e-05	1.58728
GO:0005524	ATP binding	ENSMUSG00000028792	Ak2	adenylate kinase 2 [Source:MGI Symbol;Acc:MGI:87978]	4.0595e-07	2.54589e-05	1.58728
GO:0005524	ATP binding	ENSMUSG00000016018	Mtrex	Mtr4 exosome RNA helicase [Source:MGI Symbol;Acc:MGI:1919448]	4.0595e-07	2.54589e-05	1.58728
GO:0005524	ATP binding	ENSMUSG00000059796	Eif4a1	eukaryotic translation initiation factor 4A1 [Source:MGI Symbol;Acc:MGI:95303]	4.0595e-07	2.54589e-05	1.58728
GO:0005524	ATP binding	ENSMUSG00000041323	Ak7	adenylate kinase 7 [Source:MGI Symbol;Acc:MGI:1926051]	4.0595e-07	2.54589e-05	1.58728
GO:0005524	ATP binding	ENSMUSG00000024974	Smc3	structural maintenance of chromosomes 3 [Source:MGI Symbol;Acc:MGI:1339795]	4.0595e-07	2.54589e-05	1.58728
GO:0005524	ATP binding	ENSMUSG00000027496	Aurka	aurora kinase A [Source:MGI Symbol;Acc:MGI:894678]	4.0595e-07	2.54589e-05	1.58728
GO:0005524	ATP binding	ENSMUSG00000042699	Dhx9	DEAH (Asp-Glu-Ala-His) box polypeptide 9 [Source:MGI Symbol;Acc:MGI:108177]	4.0595e-07	2.54589e-05	1.58728
GO:0005524	ATP binding	ENSMUSG00000037351	Actr1b	ARP1 actin-related protein 1B, centractin beta [Source:MGI Symbol;Acc:MGI:1917446]	4.0595e-07	2.54589e-05	1.58728
GO:0005524	ATP binding	ENSMUSG00000031565	Fgfr1	fibroblast growth factor receptor 1 [Source:MGI Symbol;Acc:MGI:95522]	4.0595e-07	2.54589e-05	1.58728
GO:0005524	ATP binding	ENSMUSG00000005034	Prkacb	protein kinase, cAMP dependent, catalytic, beta [Source:MGI Symbol;Acc:MGI:97594]	4.0595e-07	2.54589e-05	1.58728
GO:0005524	ATP binding	ENSMUSG00000003660	Snrnp200	small nuclear ribonucleoprotein 200 (U5) [Source:MGI Symbol;Acc:MGI:2444401]	4.0595e-07	2.54589e-05	1.58728
GO:0005524	ATP binding	ENSMUSG00000004864	Mapk13	mitogen-activated protein kinase 13 [Source:MGI Symbol;Acc:MGI:1346864]	4.0595e-07	2.54589e-05	1.58728
GO:0005524	ATP binding	ENSMUSG00000101337	Dnah7c	dynein, axonemal, heavy chain 7C [Source:MGI Symbol;Acc:MGI:3639762]	4.0595e-07	2.54589e-05	1.58728
GO:0005524	ATP binding	ENSMUSG00000027470	Mylk2	myosin, light polypeptide kinase 2, skeletal muscle [Source:MGI Symbol;Acc:MGI:2139434]	4.0595e-07	2.54589e-05	1.58728
GO:0005524	ATP binding	ENSMUSG00000025580	Eif4a3	eukaryotic translation initiation factor 4A3 [Source:MGI Symbol;Acc:MGI:1923731]	4.0595e-07	2.54589e-05	1.58728
GO:0005524	ATP binding	ENSMUSG00000053877	Srcap	Snf2-related CREBBP activator protein [Source:MGI Symbol;Acc:MGI:2444036]	4.0595e-07	2.54589e-05	1.58728
GO:0005524	ATP binding	ENSMUSG00000041144	Dnah7b	dynein, axonemal, heavy chain 7B [Source:MGI Symbol;Acc:MGI:2684953]	4.0595e-07	2.54589e-05	1.58728
GO:0005524	ATP binding	ENSMUSG00000018209	Stk4	serine/threonine kinase 4 [Source:MGI Symbol;Acc:MGI:1929004]	4.0595e-07	2.54589e-05	1.58728
GO:0005524	ATP binding	ENSMUSG00000043962	Thrap3	thyroid hormone receptor associated protein 3 [Source:MGI Symbol;Acc:MGI:2442637]	4.0595e-07	2.54589e-05	1.58728
GO:0005524	ATP binding	ENSMUSG00000001270	Ckb	creatine kinase, brain [Source:MGI Symbol;Acc:MGI:88407]	4.0595e-07	2.54589e-05	1.58728
GO:0005524	ATP binding	ENSMUSG00000045983	Eif4g1	eukaryotic translation initiation factor 4, gamma 1 [Source:MGI Symbol;Acc:MGI:2384784]	4.0595e-07	2.54589e-05	1.58728
GO:0005524	ATP binding	ENSMUSG00000032294	Pkm	pyruvate kinase, muscle [Source:MGI Symbol;Acc:MGI:97591]	4.0595e-07	2.54589e-05	1.58728
GO:0005524	ATP binding	ENSMUSG00000023088	Abcc1	ATP-binding cassette, sub-family C (CFTR/MRP), member 1 [Source:MGI Symbol;Acc:MGI:102676]	4.0595e-07	2.54589e-05	1.58728
GO:0005524	ATP binding	ENSMUSG00000022360	Atad2	ATPase family, AAA domain containing 2 [Source:MGI Symbol;Acc:MGI:1917722]	4.0595e-07	2.54589e-05	1.58728
GO:0005524	ATP binding	ENSMUSG00000003099	Ppp5c	protein phosphatase 5, catalytic subunit [Source:MGI Symbol;Acc:MGI:102666]	4.0595e-07	2.54589e-05	1.58728
GO:0005524	ATP binding	ENSMUSG00000022884	Eif4a2	eukaryotic translation initiation factor 4A2 [Source:MGI Symbol;Acc:MGI:106906]	4.0595e-07	2.54589e-05	1.58728
GO:0005524	ATP binding	ENSMUSG00000026615	Eprs	glutamyl-prolyl-tRNA synthetase [Source:MGI Symbol;Acc:MGI:97838]	4.0595e-07	2.54589e-05	1.58728
GO:0005524	ATP binding	ENSMUSG00000016528	Mapkapk2	MAP kinase-activated protein kinase 2 [Source:MGI Symbol;Acc:MGI:109298]	4.0595e-07	2.54589e-05	1.58728
GO:0005524	ATP binding	ENSMUSG00000032849	Abcc4	ATP-binding cassette, sub-family C (CFTR/MRP), member 4 [Source:MGI Symbol;Acc:MGI:2443111]	4.0595e-07	2.54589e-05	1.58728
GO:0005524	ATP binding	ENSMUSG00000026761	Orc4	origin recognition complex, subunit 4 [Source:MGI Symbol;Acc:MGI:1347043]	4.0595e-07	2.54589e-05	1.58728
GO:0005524	ATP binding	ENSMUSG00000002870	Mcm2	minichromosome maintenance complex component 2 [Source:MGI Symbol;Acc:MGI:105380]	4.0595e-07	2.54589e-05	1.58728
GO:0005524	ATP binding	ENSMUSG00000040354	Mars1	methionine-tRNA synthetase 1 [Source:MGI Symbol;Acc:MGI:1345633]	4.0595e-07	2.54589e-05	1.58728
GO:0005524	ATP binding	ENSMUSG00000044708	Kcnj10	potassium inwardly-rectifying channel, subfamily J, member 10 [Source:MGI Symbol;Acc:MGI:1194504]	4.0595e-07	2.54589e-05	1.58728
GO:0005524	ATP binding	ENSMUSG00000007739	Cct4	chaperonin containing Tcp1, subunit 4 (delta) [Source:MGI Symbol;Acc:MGI:104689]	4.0595e-07	2.54589e-05	1.58728
GO:0005524	ATP binding	ENSMUSG00000015016	Acsf3	acyl-CoA synthetase family member 3 [Source:MGI Symbol;Acc:MGI:2182591]	4.0595e-07	2.54589e-05	1.58728
GO:0005524	ATP binding	ENSMUSG00000035455	Fignl1	fidgetin-like 1 [Source:MGI Symbol;Acc:MGI:1890648]	4.0595e-07	2.54589e-05	1.58728
GO:0005524	ATP binding	ENSMUSG00000057342	Sphk2	sphingosine kinase 2 [Source:MGI Symbol;Acc:MGI:1861380]	4.0595e-07	2.54589e-05	1.58728
GO:0005524	ATP binding	ENSMUSG00000026277	Stk25	serine/threonine kinase 25 (yeast) [Source:MGI Symbol;Acc:MGI:1891699]	4.0595e-07	2.54589e-05	1.58728
GO:0005524	ATP binding	ENSMUSG00000020015	Cdk17	cyclin-dependent kinase 17 [Source:MGI Symbol;Acc:MGI:97517]	4.0595e-07	2.54589e-05	1.58728
GO:0005524	ATP binding	ENSMUSG00000003868	Ruvbl2	RuvB-like protein 2 [Source:MGI Symbol;Acc:MGI:1342299]	4.0595e-07	2.54589e-05	1.58728
GO:0005524	ATP binding	ENSMUSG00000036241	Ube2r2	ubiquitin-conjugating enzyme E2R 2 [Source:MGI Symbol;Acc:MGI:1914865]	4.0595e-07	2.54589e-05	1.58728
GO:0005524	ATP binding	ENSMUSG00000015120	Ube2i	ubiquitin-conjugating enzyme E2I [Source:MGI Symbol;Acc:MGI:107365]	4.0595e-07	2.54589e-05	1.58728
GO:0005524	ATP binding	ENSMUSG00000002948	Map2k7	mitogen-activated protein kinase kinase 7 [Source:MGI Symbol;Acc:MGI:1346871]	4.0595e-07	2.54589e-05	1.58728
GO:0005524	ATP binding	ENSMUSG00000036768	Kif15	kinesin family member 15 [Source:MGI Symbol;Acc:MGI:1098258]	4.0595e-07	2.54589e-05	1.58728
GO:0005524	ATP binding	ENSMUSG00000058006	Mdn1	midasin AAA ATPase 1 [Source:MGI Symbol;Acc:MGI:1926159]	4.0595e-07	2.54589e-05	1.58728
GO:0005524	ATP binding	ENSMUSG00000032715	Trib3	tribbles pseudokinase 3 [Source:MGI Symbol;Acc:MGI:1345675]	4.0595e-07	2.54589e-05	1.58728
GO:0005524	ATP binding	ENSMUSG00000078941	Ak6	adenylate kinase 6 [Source:MGI Symbol;Acc:MGI:5510732]	4.0595e-07	2.54589e-05	1.58728
GO:0005524	ATP binding	ENSMUSG00000023852	Chd1	chromodomain helicase DNA binding protein 1 [Source:MGI Symbol;Acc:MGI:88393]	4.0595e-07	2.54589e-05	1.58728
GO:0005524	ATP binding	ENSMUSG00000007029	Vars	valyl-tRNA synthetase [Source:MGI Symbol;Acc:MGI:90675]	4.0595e-07	2.54589e-05	1.58728
GO:0005524	ATP binding	ENSMUSG00000029516	Cit	citron [Source:MGI Symbol;Acc:MGI:105313]	4.0595e-07	2.54589e-05	1.58728
GO:0005524	ATP binding	ENSMUSG00000020914	Top2a	topoisomerase (DNA) II alpha [Source:MGI Symbol;Acc:MGI:98790]	4.0595e-07	2.54589e-05	1.58728
GO:0005524	ATP binding	ENSMUSG00000018583	G3bp1	GTPase activating protein (SH3 domain) binding protein 1 [Source:MGI Symbol;Acc:MGI:1351465]	4.0595e-07	2.54589e-05	1.58728
GO:0005524	ATP binding	ENSMUSG00000060860	Ube2s	ubiquitin-conjugating enzyme E2S [Source:MGI Symbol;Acc:MGI:1925141]	4.0595e-07	2.54589e-05	1.58728
GO:0005524	ATP binding	ENSMUSG00000005370	Msh6	mutS homolog 6 [Source:MGI Symbol;Acc:MGI:1343961]	4.0595e-07	2.54589e-05	1.58728
GO:0005524	ATP binding	ENSMUSG00000039630	Hnrnpu	heterogeneous nuclear ribonucleoprotein U [Source:MGI Symbol;Acc:MGI:1858195]	4.0595e-07	2.54589e-05	1.58728
GO:0005524	ATP binding	ENSMUSG00000014158	Trpv4	transient receptor potential cation channel, subfamily V, member 4 [Source:MGI Symbol;Acc:MGI:1926945]	4.0595e-07	2.54589e-05	1.58728
GO:0005524	ATP binding	ENSMUSG00000028126	Pip5k1a	phosphatidylinositol-4-phosphate 5-kinase, type 1 alpha [Source:MGI Symbol;Acc:MGI:107929]	4.0595e-07	2.54589e-05	1.58728
GO:0005524	ATP binding	ENSMUSG00000028587	Orc1	origin recognition complex, subunit 1 [Source:MGI Symbol;Acc:MGI:1328337]	4.0595e-07	2.54589e-05	1.58728
GO:0005524	ATP binding	ENSMUSG00000000787	Ddx3x	DEAD/H (Asp-Glu-Ala-Asp/His) box polypeptide 3, X-linked [Source:MGI Symbol;Acc:MGI:103064]	4.0595e-07	2.54589e-05	1.58728
GO:0005524	ATP binding	ENSMUSG00000053693	Mast1	microtubule associated serine/threonine kinase 1 [Source:MGI Symbol;Acc:MGI:1861901]	4.0595e-07	2.54589e-05	1.58728
GO:0005524	ATP binding	ENSMUSG00000057113	Npm1	nucleophosmin 1 [Source:MGI Symbol;Acc:MGI:106184]	4.0595e-07	2.54589e-05	1.58728
GO:0005524	ATP binding	ENSMUSG00000031960	Aars	alanyl-tRNA synthetase [Source:MGI Symbol;Acc:MGI:2384560]	4.0595e-07	2.54589e-05	1.58728
GO:0005524	ATP binding	ENSMUSG00000005981	Trap1	TNF receptor-associated protein 1 [Source:MGI Symbol;Acc:MGI:1915265]	4.0595e-07	2.54589e-05	1.58728
GO:0005524	ATP binding	ENSMUSG00000025393	Atp5b	ATP synthase, H+ transporting mitochondrial F1 complex, beta subunit [Source:MGI Symbol;Acc:MGI:107801]	4.0595e-07	2.54589e-05	1.58728
GO:0005524	ATP binding	ENSMUSG00000028811	Yars	tyrosyl-tRNA synthetase [Source:MGI Symbol;Acc:MGI:2147627]	4.0595e-07	2.54589e-05	1.58728
GO:0005524	ATP binding	ENSMUSG00000030491	Tdrd12	tudor domain containing 12 [Source:MGI Symbol;Acc:MGI:1919231]	4.0595e-07	2.54589e-05	1.58728
GO:0005524	ATP binding	ENSMUSG00000028312	Smc2	structural maintenance of chromosomes 2 [Source:MGI Symbol;Acc:MGI:106067]	4.0595e-07	2.54589e-05	1.58728
GO:0005524	ATP binding	ENSMUSG00000022812	Gsk3b	glycogen synthase kinase 3 beta [Source:MGI Symbol;Acc:MGI:1861437]	4.0595e-07	2.54589e-05	1.58728
GO:0005524	ATP binding	ENSMUSG00000059552	Trp53	transformation related protein 53 [Source:MGI Symbol;Acc:MGI:98834]	4.0595e-07	2.54589e-05	1.58728
GO:0005524	ATP binding	ENSMUSG00000028107	Tars2	threonyl-tRNA synthetase 2, mitochondrial (putative) [Source:MGI Symbol;Acc:MGI:1919057]	4.0595e-07	2.54589e-05	1.58728
GO:0005524	ATP binding	ENSMUSG00000053754	Chd8	chromodomain helicase DNA binding protein 8 [Source:MGI Symbol;Acc:MGI:1915022]	4.0595e-07	2.54589e-05	1.58728
GO:0005524	ATP binding	ENSMUSG00000010755	Cars	cysteinyl-tRNA synthetase [Source:MGI Symbol;Acc:MGI:1351477]	4.0595e-07	2.54589e-05	1.58728
GO:0005524	ATP binding	ENSMUSG00000029505	Ep400	E1A binding protein p400 [Source:MGI Symbol;Acc:MGI:1276124]	4.0595e-07	2.54589e-05	1.58728
GO:0005524	ATP binding	ENSMUSG00000058355	Abce1	ATP-binding cassette, sub-family E (OABP), member 1 [Source:MGI Symbol;Acc:MGI:1195458]	4.0595e-07	2.54589e-05	1.58728
GO:0005524	ATP binding	ENSMUSG00000041133	Smc1a	structural maintenance of chromosomes 1A [Source:MGI Symbol;Acc:MGI:1344345]	4.0595e-07	2.54589e-05	1.58728
GO:0005524	ATP binding	ENSMUSG00000066861	Oas1g	2'-5' oligoadenylate synthetase 1G [Source:MGI Symbol;Acc:MGI:97429]	4.0595e-07	2.54589e-05	1.58728
GO:0004386	helicase activity	ENSMUSG00000020719	Ddx5	DEAD (Asp-Glu-Ala-Asp) box polypeptide 5 [Source:MGI Symbol;Acc:MGI:105037]	6.62252e-07	3.87638e-05	3.44597
GO:0004386	helicase activity	ENSMUSG00000031229	Atrx	ATRX, chromatin remodeler [Source:MGI Symbol;Acc:MGI:103067]	6.62252e-07	3.87638e-05	3.44597
GO:0004386	helicase activity	ENSMUSG00000037993	Dhx38	DEAH (Asp-Glu-Ala-His) box polypeptide 38 [Source:MGI Symbol;Acc:MGI:1927617]	6.62252e-07	3.87638e-05	3.44597
GO:0004386	helicase activity	ENSMUSG00000058301	Upf1	UPF1 regulator of nonsense transcripts homolog (yeast) [Source:MGI Symbol;Acc:MGI:107995]	6.62252e-07	3.87638e-05	3.44597
GO:0004386	helicase activity	ENSMUSG00000005410	Mcm5	minichromosome maintenance complex component 5 [Source:MGI Symbol;Acc:MGI:103197]	6.62252e-07	3.87638e-05	3.44597
GO:0004386	helicase activity	ENSMUSG00000024422	Dhx16	DEAH (Asp-Glu-Ala-His) box polypeptide 16 [Source:MGI Symbol;Acc:MGI:1916442]	6.62252e-07	3.87638e-05	3.44597
GO:0004386	helicase activity	ENSMUSG00000029599	Ddx54	DEAD (Asp-Glu-Ala-Asp) box polypeptide 54 [Source:MGI Symbol;Acc:MGI:1919240]	6.62252e-07	3.87638e-05	3.44597
GO:0004386	helicase activity	ENSMUSG00000016018	Mtrex	Mtr4 exosome RNA helicase [Source:MGI Symbol;Acc:MGI:1919448]	6.62252e-07	3.87638e-05	3.44597
GO:0004386	helicase activity	ENSMUSG00000059796	Eif4a1	eukaryotic translation initiation factor 4A1 [Source:MGI Symbol;Acc:MGI:95303]	6.62252e-07	3.87638e-05	3.44597
GO:0004386	helicase activity	ENSMUSG00000042699	Dhx9	DEAH (Asp-Glu-Ala-His) box polypeptide 9 [Source:MGI Symbol;Acc:MGI:108177]	6.62252e-07	3.87638e-05	3.44597
GO:0004386	helicase activity	ENSMUSG00000003660	Snrnp200	small nuclear ribonucleoprotein 200 (U5) [Source:MGI Symbol;Acc:MGI:2444401]	6.62252e-07	3.87638e-05	3.44597
GO:0004386	helicase activity	ENSMUSG00000025580	Eif4a3	eukaryotic translation initiation factor 4A3 [Source:MGI Symbol;Acc:MGI:1923731]	6.62252e-07	3.87638e-05	3.44597
GO:0004386	helicase activity	ENSMUSG00000022884	Eif4a2	eukaryotic translation initiation factor 4A2 [Source:MGI Symbol;Acc:MGI:106906]	6.62252e-07	3.87638e-05	3.44597
GO:0004386	helicase activity	ENSMUSG00000002870	Mcm2	minichromosome maintenance complex component 2 [Source:MGI Symbol;Acc:MGI:105380]	6.62252e-07	3.87638e-05	3.44597
GO:0004386	helicase activity	ENSMUSG00000003868	Ruvbl2	RuvB-like protein 2 [Source:MGI Symbol;Acc:MGI:1342299]	6.62252e-07	3.87638e-05	3.44597
GO:0004386	helicase activity	ENSMUSG00000023852	Chd1	chromodomain helicase DNA binding protein 1 [Source:MGI Symbol;Acc:MGI:88393]	6.62252e-07	3.87638e-05	3.44597
GO:0004386	helicase activity	ENSMUSG00000018583	G3bp1	GTPase activating protein (SH3 domain) binding protein 1 [Source:MGI Symbol;Acc:MGI:1351465]	6.62252e-07	3.87638e-05	3.44597
GO:0004386	helicase activity	ENSMUSG00000000787	Ddx3x	DEAD/H (Asp-Glu-Ala-Asp/His) box polypeptide 3, X-linked [Source:MGI Symbol;Acc:MGI:103064]	6.62252e-07	3.87638e-05	3.44597
GO:0004386	helicase activity	ENSMUSG00000030491	Tdrd12	tudor domain containing 12 [Source:MGI Symbol;Acc:MGI:1919231]	6.62252e-07	3.87638e-05	3.44597
GO:0004386	helicase activity	ENSMUSG00000053754	Chd8	chromodomain helicase DNA binding protein 8 [Source:MGI Symbol;Acc:MGI:1915022]	6.62252e-07	3.87638e-05	3.44597
GO:0004386	helicase activity	ENSMUSG00000029505	Ep400	E1A binding protein p400 [Source:MGI Symbol;Acc:MGI:1276124]	6.62252e-07	3.87638e-05	3.44597
GO:0035198	miRNA binding	ENSMUSG00000050966	Lin28a	lin-28 homolog A (C. elegans) [Source:MGI Symbol;Acc:MGI:1890546]	1.09163e-06	5.85531e-05	6.72256
GO:0035198	miRNA binding	ENSMUSG00000074637	Sox2	SRY (sex determining region Y)-box 2 [Source:MGI Symbol;Acc:MGI:98364]	1.09163e-06	5.85531e-05	6.72256
GO:0035198	miRNA binding	ENSMUSG00000020594	Pum2	pumilio RNA-binding family member 2 [Source:MGI Symbol;Acc:MGI:1931751]	1.09163e-06	5.85531e-05	6.72256
GO:0035198	miRNA binding	ENSMUSG00000040028	Elavl1	ELAV (embryonic lethal, abnormal vision)-like 1 (Hu antigen R) [Source:MGI Symbol;Acc:MGI:1100851]	1.09163e-06	5.85531e-05	6.72256
GO:0035198	miRNA binding	ENSMUSG00000079259	Trim71	tripartite motif-containing 71 [Source:MGI Symbol;Acc:MGI:2685973]	1.09163e-06	5.85531e-05	6.72256
GO:0035198	miRNA binding	ENSMUSG00000028639	Ybx1	Y box protein 1 [Source:MGI Symbol;Acc:MGI:99146]	1.09163e-06	5.85531e-05	6.72256
GO:0035198	miRNA binding	ENSMUSG00000037236	Matr3	matrin 3 [Source:MGI Symbol;Acc:MGI:1298379]	1.09163e-06	5.85531e-05	6.72256
GO:0035198	miRNA binding	ENSMUSG00000004980	Hnrnpa2b1	heterogeneous nuclear ribonucleoprotein A2/B1 [Source:MGI Symbol;Acc:MGI:104819]	1.09163e-06	5.85531e-05	6.72256
GO:0035198	miRNA binding	ENSMUSG00000046434	Hnrnpa1	heterogeneous nuclear ribonucleoprotein A1 [Source:MGI Symbol;Acc:MGI:104820]	1.09163e-06	5.85531e-05	6.72256
GO:0035198	miRNA binding	ENSMUSG00000024406	Pou5f1	POU domain, class 5, transcription factor 1 [Source:MGI Symbol;Acc:MGI:101893]	1.09163e-06	5.85531e-05	6.72256
GO:0019899	enzyme binding	ENSMUSG00000020719	Ddx5	DEAD (Asp-Glu-Ala-Asp) box polypeptide 5 [Source:MGI Symbol;Acc:MGI:105037]	1.13372e-06	5.85531e-05	2.15585
GO:0019899	enzyme binding	ENSMUSG00000063524	Eno1	enolase 1, alpha non-neuron [Source:MGI Symbol;Acc:MGI:95393]	1.13372e-06	5.85531e-05	2.15585
GO:0019899	enzyme binding	ENSMUSG00000030744	Rps3	ribosomal protein S3 [Source:MGI Symbol;Acc:MGI:1350917]	1.13372e-06	5.85531e-05	2.15585
GO:0019899	enzyme binding	ENSMUSG00000027342	Pcna	proliferating cell nuclear antigen [Source:MGI Symbol;Acc:MGI:97503]	1.13372e-06	5.85531e-05	2.15585
GO:0019899	enzyme binding	ENSMUSG00000015656	Hspa8	heat shock protein 8 [Source:MGI Symbol;Acc:MGI:105384]	1.13372e-06	5.85531e-05	2.15585
GO:0019899	enzyme binding	ENSMUSG00000035242	Oaz1	ornithine decarboxylase antizyme 1 [Source:MGI Symbol;Acc:MGI:109433]	1.13372e-06	5.85531e-05	2.15585
GO:0019899	enzyme binding	ENSMUSG00000023104	Rfc2	replication factor C (activator 1) 2 [Source:MGI Symbol;Acc:MGI:1341868]	1.13372e-06	5.85531e-05	2.15585
GO:0019899	enzyme binding	ENSMUSG00000017776	Crk	v-crk avian sarcoma virus CT10 oncogene homolog [Source:MGI Symbol;Acc:MGI:88508]	1.13372e-06	5.85531e-05	2.15585
GO:0019899	enzyme binding	ENSMUSG00000032959	Pebp1	phosphatidylethanolamine binding protein 1 [Source:MGI Symbol;Acc:MGI:1344408]	1.13372e-06	5.85531e-05	2.15585
GO:0019899	enzyme binding	ENSMUSG00000025980	Hspd1	heat shock protein 1 (chaperonin) [Source:MGI Symbol;Acc:MGI:96242]	1.13372e-06	5.85531e-05	2.15585
GO:0019899	enzyme binding	ENSMUSG00000031633	Slc25a4	solute carrier family 25 (mitochondrial carrier, adenine nucleotide translocator), member 4 [Source:MGI Symbol;Acc:MGI:1353495]	1.13372e-06	5.85531e-05	2.15585
GO:0019899	enzyme binding	ENSMUSG00000024359	Hspa9	heat shock protein 9 [Source:MGI Symbol;Acc:MGI:96245]	1.13372e-06	5.85531e-05	2.15585
GO:0019899	enzyme binding	ENSMUSG00000024194	Cuta	cutA divalent cation tolerance homolog [Source:MGI Symbol;Acc:MGI:1914925]	1.13372e-06	5.85531e-05	2.15585
GO:0019899	enzyme binding	ENSMUSG00000061615	H2ac4	H2A clustered histone 4 [Source:MGI Symbol;Acc:MGI:2448306]	1.13372e-06	5.85531e-05	2.15585
GO:0019899	enzyme binding	ENSMUSG00000001440	Kpnb1	karyopherin (importin) beta 1 [Source:MGI Symbol;Acc:MGI:107532]	1.13372e-06	5.85531e-05	2.15585
GO:0019899	enzyme binding	ENSMUSG00000032178	Ilf3	interleukin enhancer binding factor 3 [Source:MGI Symbol;Acc:MGI:1339973]	1.13372e-06	5.85531e-05	2.15585
GO:0019899	enzyme binding	ENSMUSG00000054065	Pkp3	plakophilin 3 [Source:MGI Symbol;Acc:MGI:1891830]	1.13372e-06	5.85531e-05	2.15585
GO:0019899	enzyme binding	ENSMUSG00000021025	Nfkbia	nuclear factor of kappa light polypeptide gene enhancer in B cells inhibitor, alpha [Source:MGI Symbol;Acc:MGI:104741]	1.13372e-06	5.85531e-05	2.15585
GO:0019899	enzyme binding	ENSMUSG00000018666	Cbx1	chromobox 1 [Source:MGI Symbol;Acc:MGI:105369]	1.13372e-06	5.85531e-05	2.15585
GO:0019899	enzyme binding	ENSMUSG00000057729	Prtn3	proteinase 3 [Source:MGI Symbol;Acc:MGI:893580]	1.13372e-06	5.85531e-05	2.15585
GO:0019899	enzyme binding	ENSMUSG00000032216	Nedd4	neural precursor cell expressed, developmentally down-regulated 4 [Source:MGI Symbol;Acc:MGI:97297]	1.13372e-06	5.85531e-05	2.15585
GO:0019899	enzyme binding	ENSMUSG00000057666	Gapdh	glyceraldehyde-3-phosphate dehydrogenase [Source:MGI Symbol;Acc:MGI:95640]	1.13372e-06	5.85531e-05	2.15585
GO:0019899	enzyme binding	ENSMUSG00000002870	Mcm2	minichromosome maintenance complex component 2 [Source:MGI Symbol;Acc:MGI:105380]	1.13372e-06	5.85531e-05	2.15585
GO:0019899	enzyme binding	ENSMUSG00000004931	Apba3	amyloid beta (A4) precursor protein-binding, family A, member 3 [Source:MGI Symbol;Acc:MGI:1888527]	1.13372e-06	5.85531e-05	2.15585
GO:0019899	enzyme binding	ENSMUSG00000038170	Pde4dip	phosphodiesterase 4D interacting protein (myomegalin) [Source:MGI Symbol;Acc:MGI:1891434]	1.13372e-06	5.85531e-05	2.15585
GO:0019899	enzyme binding	ENSMUSG00000020265	Sumo3	small ubiquitin-like modifier 3 [Source:MGI Symbol;Acc:MGI:1336201]	1.13372e-06	5.85531e-05	2.15585
GO:0019899	enzyme binding	ENSMUSG00000025223	Ldb1	LIM domain binding 1 [Source:MGI Symbol;Acc:MGI:894762]	1.13372e-06	5.85531e-05	2.15585
GO:0019899	enzyme binding	ENSMUSG00000003435	Supt5	suppressor of Ty 5, DSIF elongation factor subunit [Source:MGI Symbol;Acc:MGI:1202400]	1.13372e-06	5.85531e-05	2.15585
GO:0019899	enzyme binding	ENSMUSG00000005413	Hmox1	heme oxygenase 1 [Source:MGI Symbol;Acc:MGI:96163]	1.13372e-06	5.85531e-05	2.15585
GO:0019899	enzyme binding	ENSMUSG00000015120	Ube2i	ubiquitin-conjugating enzyme E2I [Source:MGI Symbol;Acc:MGI:107365]	1.13372e-06	5.85531e-05	2.15585
GO:0019899	enzyme binding	ENSMUSG00000002948	Map2k7	mitogen-activated protein kinase kinase 7 [Source:MGI Symbol;Acc:MGI:1346871]	1.13372e-06	5.85531e-05	2.15585
GO:0019899	enzyme binding	ENSMUSG00000004267	Eno2	enolase 2, gamma neuronal [Source:MGI Symbol;Acc:MGI:95394]	1.13372e-06	5.85531e-05	2.15585
GO:0019899	enzyme binding	ENSMUSG00000032715	Trib3	tribbles pseudokinase 3 [Source:MGI Symbol;Acc:MGI:1345675]	1.13372e-06	5.85531e-05	2.15585
GO:0019899	enzyme binding	ENSMUSG00000071072	Ptges3	prostaglandin E synthase 3 [Source:MGI Symbol;Acc:MGI:1929282]	1.13372e-06	5.85531e-05	2.15585
GO:0019899	enzyme binding	ENSMUSG00000020914	Top2a	topoisomerase (DNA) II alpha [Source:MGI Symbol;Acc:MGI:98790]	1.13372e-06	5.85531e-05	2.15585
GO:0019899	enzyme binding	ENSMUSG00000005370	Msh6	mutS homolog 6 [Source:MGI Symbol;Acc:MGI:1343961]	1.13372e-06	5.85531e-05	2.15585
GO:0019899	enzyme binding	ENSMUSG00000029004	Kmt2e	lysine (K)-specific methyltransferase 2E [Source:MGI Symbol;Acc:MGI:1924825]	1.13372e-06	5.85531e-05	2.15585
GO:0019899	enzyme binding	ENSMUSG00000054455	Vapb	vesicle-associated membrane protein, associated protein B and C [Source:MGI Symbol;Acc:MGI:1928744]	1.13372e-06	5.85531e-05	2.15585
GO:0019899	enzyme binding	ENSMUSG00000028884	Rpa2	replication protein A2 [Source:MGI Symbol;Acc:MGI:1339939]	1.13372e-06	5.85531e-05	2.15585
GO:0019899	enzyme binding	ENSMUSG00000057113	Npm1	nucleophosmin 1 [Source:MGI Symbol;Acc:MGI:106184]	1.13372e-06	5.85531e-05	2.15585
GO:0019899	enzyme binding	ENSMUSG00000059552	Trp53	transformation related protein 53 [Source:MGI Symbol;Acc:MGI:98834]	1.13372e-06	5.85531e-05	2.15585
GO:0019899	enzyme binding	ENSMUSG00000025159	Mms19	MMS19 cytosolic iron-sulfur assembly component [Source:MGI Symbol;Acc:MGI:1919449]	1.13372e-06	5.85531e-05	2.15585
GO:0019899	enzyme binding	ENSMUSG00000002900	Lamb1	laminin B1 [Source:MGI Symbol;Acc:MGI:96743]	1.13372e-06	5.85531e-05	2.15585
GO:0019899	enzyme binding	ENSMUSG00000018965	Ywhah	tyrosine 3-monooxygenase/tryptophan 5-monooxygenase activation protein, eta polypeptide [Source:MGI Symbol;Acc:MGI:109194]	1.13372e-06	5.85531e-05	2.15585
GO:0019899	enzyme binding	ENSMUSG00000028800	Hdac1	histone deacetylase 1 [Source:MGI Symbol;Acc:MGI:108086]	1.13372e-06	5.85531e-05	2.15585
GO:0000166	nucleotide binding	ENSMUSG00000020719	Ddx5	DEAD (Asp-Glu-Ala-Asp) box polypeptide 5 [Source:MGI Symbol;Acc:MGI:105037]	1.21923e-06	5.94715e-05	1.51116
GO:0000166	nucleotide binding	ENSMUSG00000002409	Dyrk1b	dual-specificity tyrosine-(Y)-phosphorylation regulated kinase 1b [Source:MGI Symbol;Acc:MGI:1330302]	1.21923e-06	5.94715e-05	1.51116
GO:0000166	nucleotide binding	ENSMUSG00000021149	Gtpbp4	GTP binding protein 4 [Source:MGI Symbol;Acc:MGI:1916487]	1.21923e-06	5.94715e-05	1.51116
GO:0000166	nucleotide binding	ENSMUSG00000021266	Wars	tryptophanyl-tRNA synthetase [Source:MGI Symbol;Acc:MGI:104630]	1.21923e-06	5.94715e-05	1.51116
GO:0000166	nucleotide binding	ENSMUSG00000020580	Rock2	Rho-associated coiled-coil containing protein kinase 2 [Source:MGI Symbol;Acc:MGI:107926]	1.21923e-06	5.94715e-05	1.51116
GO:0000166	nucleotide binding	ENSMUSG00000031229	Atrx	ATRX, chromatin remodeler [Source:MGI Symbol;Acc:MGI:103067]	1.21923e-06	5.94715e-05	1.51116
GO:0000166	nucleotide binding	ENSMUSG00000049044	Rapgef4	Rap guanine nucleotide exchange factor (GEF) 4 [Source:MGI Symbol;Acc:MGI:1917723]	1.21923e-06	5.94715e-05	1.51116
GO:0000166	nucleotide binding	ENSMUSG00000031748	Gnao1	guanine nucleotide binding protein, alpha O [Source:MGI Symbol;Acc:MGI:95775]	1.21923e-06	5.94715e-05	1.51116
GO:0000166	nucleotide binding	ENSMUSG00000029752	Asns	asparagine synthetase [Source:MGI Symbol;Acc:MGI:1350929]	1.21923e-06	5.94715e-05	1.51116
GO:0000166	nucleotide binding	ENSMUSG00000017837	Nkiras2	NFKB inhibitor interacting Ras-like protein 2 [Source:MGI Symbol;Acc:MGI:1919216]	1.21923e-06	5.94715e-05	1.51116
GO:0000166	nucleotide binding	ENSMUSG00000070699	Sars2	seryl-aminoacyl-tRNA synthetase 2 [Source:MGI Symbol;Acc:MGI:1919234]	1.21923e-06	5.94715e-05	1.51116
GO:0000166	nucleotide binding	ENSMUSG00000062867	Impdh2	inosine monophosphate dehydrogenase 2 [Source:MGI Symbol;Acc:MGI:109367]	1.21923e-06	5.94715e-05	1.51116
GO:0000166	nucleotide binding	ENSMUSG00000031012	Cask	calcium/calmodulin-dependent serine protein kinase (MAGUK family) [Source:MGI Symbol;Acc:MGI:1309489]	1.21923e-06	5.94715e-05	1.51116
GO:0000166	nucleotide binding	ENSMUSG00000037993	Dhx38	DEAH (Asp-Glu-Ala-His) box polypeptide 38 [Source:MGI Symbol;Acc:MGI:1927617]	1.21923e-06	5.94715e-05	1.51116
GO:0000166	nucleotide binding	ENSMUSG00000015656	Hspa8	heat shock protein 8 [Source:MGI Symbol;Acc:MGI:105384]	1.21923e-06	5.94715e-05	1.51116
GO:0000166	nucleotide binding	ENSMUSG00000035027	Map2k2	mitogen-activated protein kinase kinase 2 [Source:MGI Symbol;Acc:MGI:1346867]	1.21923e-06	5.94715e-05	1.51116
GO:0000166	nucleotide binding	ENSMUSG00000021282	Eif5	eukaryotic translation initiation factor 5 [Source:MGI Symbol;Acc:MGI:95309]	1.21923e-06	5.94715e-05	1.51116
GO:0000166	nucleotide binding	ENSMUSG00000058301	Upf1	UPF1 regulator of nonsense transcripts homolog (yeast) [Source:MGI Symbol;Acc:MGI:107995]	1.21923e-06	5.94715e-05	1.51116
GO:0000166	nucleotide binding	ENSMUSG00000028653	Trit1	tRNA isopentenyltransferase 1 [Source:MGI Symbol;Acc:MGI:1914216]	1.21923e-06	5.94715e-05	1.51116
GO:0000166	nucleotide binding	ENSMUSG00000029580	Actb	actin, beta [Source:MGI Symbol;Acc:MGI:87904]	1.21923e-06	5.94715e-05	1.51116
GO:0000166	nucleotide binding	ENSMUSG00000069049	Eif2s3y	eukaryotic translation initiation factor 2, subunit 3, structural gene Y-linked [Source:MGI Symbol;Acc:MGI:1349430]	1.21923e-06	5.94715e-05	1.51116
GO:0000166	nucleotide binding	ENSMUSG00000024493	Lars	leucyl-tRNA synthetase [Source:MGI Symbol;Acc:MGI:1913808]	1.21923e-06	5.94715e-05	1.51116
GO:0000166	nucleotide binding	ENSMUSG00000023104	Rfc2	replication factor C (activator 1) 2 [Source:MGI Symbol;Acc:MGI:1341868]	1.21923e-06	5.94715e-05	1.51116
GO:0000166	nucleotide binding	ENSMUSG00000032959	Pebp1	phosphatidylethanolamine binding protein 1 [Source:MGI Symbol;Acc:MGI:1344408]	1.21923e-06	5.94715e-05	1.51116
GO:0000166	nucleotide binding	ENSMUSG00000025980	Hspd1	heat shock protein 1 (chaperonin) [Source:MGI Symbol;Acc:MGI:96242]	1.21923e-06	5.94715e-05	1.51116
GO:0000166	nucleotide binding	ENSMUSG00000052997	Uba2	ubiquitin-like modifier activating enzyme 2 [Source:MGI Symbol;Acc:MGI:1858313]	1.21923e-06	5.94715e-05	1.51116
GO:0000166	nucleotide binding	ENSMUSG00000005410	Mcm5	minichromosome maintenance complex component 5 [Source:MGI Symbol;Acc:MGI:103197]	1.21923e-06	5.94715e-05	1.51116
GO:0000166	nucleotide binding	ENSMUSG00000024576	Csnk1a1	casein kinase 1, alpha 1 [Source:MGI Symbol;Acc:MGI:1934950]	1.21923e-06	5.94715e-05	1.51116
GO:0000166	nucleotide binding	ENSMUSG00000042678	Myo15	myosin XV [Source:MGI Symbol;Acc:MGI:1261811]	1.21923e-06	5.94715e-05	1.51116
GO:0000166	nucleotide binding	ENSMUSG00000000532	Acvr1b	activin A receptor, type 1B [Source:MGI Symbol;Acc:MGI:1338944]	1.21923e-06	5.94715e-05	1.51116
GO:0000166	nucleotide binding	ENSMUSG00000026662	Sephs1	selenophosphate synthetase 1 [Source:MGI Symbol;Acc:MGI:1923580]	1.21923e-06	5.94715e-05	1.51116
GO:0000166	nucleotide binding	ENSMUSG00000024359	Hspa9	heat shock protein 9 [Source:MGI Symbol;Acc:MGI:96245]	1.21923e-06	5.94715e-05	1.51116
GO:0000166	nucleotide binding	ENSMUSG00000017499	Cdc6	cell division cycle 6 [Source:MGI Symbol;Acc:MGI:1345150]	1.21923e-06	5.94715e-05	1.51116
GO:0000166	nucleotide binding	ENSMUSG00000023944	Hsp90ab1	heat shock protein 90 alpha (cytosolic), class B member 1 [Source:MGI Symbol;Acc:MGI:96247]	1.21923e-06	5.94715e-05	1.51116
GO:0000166	nucleotide binding	ENSMUSG00000024587	Nars	asparaginyl-tRNA synthetase [Source:MGI Symbol;Acc:MGI:1917473]	1.21923e-06	5.94715e-05	1.51116
GO:0000166	nucleotide binding	ENSMUSG00000057230	Aak1	AP2 associated kinase 1 [Source:MGI Symbol;Acc:MGI:1098687]	1.21923e-06	5.94715e-05	1.51116
GO:0000166	nucleotide binding	ENSMUSG00000029012	Orc5	origin recognition complex, subunit 5 [Source:MGI Symbol;Acc:MGI:1347044]	1.21923e-06	5.94715e-05	1.51116
GO:0000166	nucleotide binding	ENSMUSG00000042642	Flad1	flavin adenine dinucleotide synthetase 1 [Source:MGI Symbol;Acc:MGI:2443030]	1.21923e-06	5.94715e-05	1.51116
GO:0000166	nucleotide binding	ENSMUSG00000026341	Actr3	ARP3 actin-related protein 3 [Source:MGI Symbol;Acc:MGI:1921367]	1.21923e-06	5.94715e-05	1.51116
GO:0000166	nucleotide binding	ENSMUSG00000032115	Hyou1	hypoxia up-regulated 1 [Source:MGI Symbol;Acc:MGI:108030]	1.21923e-06	5.94715e-05	1.51116
GO:0000166	nucleotide binding	ENSMUSG00000037851	Iars	isoleucine-tRNA synthetase [Source:MGI Symbol;Acc:MGI:2145219]	1.21923e-06	5.94715e-05	1.51116
GO:0000166	nucleotide binding	ENSMUSG00000000628	Hk2	hexokinase 2 [Source:MGI Symbol;Acc:MGI:1315197]	1.21923e-06	5.94715e-05	1.51116
GO:0000166	nucleotide binding	ENSMUSG00000029599	Ddx54	DEAD (Asp-Glu-Ala-Asp) box polypeptide 54 [Source:MGI Symbol;Acc:MGI:1919240]	1.21923e-06	5.94715e-05	1.51116
GO:0000166	nucleotide binding	ENSMUSG00000024258	Polr2d	polymerase (RNA) II (DNA directed) polypeptide D [Source:MGI Symbol;Acc:MGI:1916491]	1.21923e-06	5.94715e-05	1.51116
GO:0000166	nucleotide binding	ENSMUSG00000001924	Uba1	ubiquitin-like modifier activating enzyme 1 [Source:MGI Symbol;Acc:MGI:98890]	1.21923e-06	5.94715e-05	1.51116
GO:0000166	nucleotide binding	ENSMUSG00000034024	Cct2	chaperonin containing Tcp1, subunit 2 (beta) [Source:MGI Symbol;Acc:MGI:107186]	1.21923e-06	5.94715e-05	1.51116
GO:0000166	nucleotide binding	ENSMUSG00000037742	Eef1a1	eukaryotic translation elongation factor 1 alpha 1 [Source:MGI Symbol;Acc:MGI:1096881]	1.21923e-06	5.94715e-05	1.51116
GO:0000166	nucleotide binding	ENSMUSG00000028792	Ak2	adenylate kinase 2 [Source:MGI Symbol;Acc:MGI:87978]	1.21923e-06	5.94715e-05	1.51116
GO:0000166	nucleotide binding	ENSMUSG00000016018	Mtrex	Mtr4 exosome RNA helicase [Source:MGI Symbol;Acc:MGI:1919448]	1.21923e-06	5.94715e-05	1.51116
GO:0000166	nucleotide binding	ENSMUSG00000110195	Pde2a	phosphodiesterase 2A, cGMP-stimulated [Source:MGI Symbol;Acc:MGI:2446107]	1.21923e-06	5.94715e-05	1.51116
GO:0000166	nucleotide binding	ENSMUSG00000059796	Eif4a1	eukaryotic translation initiation factor 4A1 [Source:MGI Symbol;Acc:MGI:95303]	1.21923e-06	5.94715e-05	1.51116
GO:0000166	nucleotide binding	ENSMUSG00000031160	Eras	ES cell-expressed Ras [Source:MGI Symbol;Acc:MGI:2665023]	1.21923e-06	5.94715e-05	1.51116
GO:0000166	nucleotide binding	ENSMUSG00000019845	Tube1	tubulin, epsilon 1 [Source:MGI Symbol;Acc:MGI:1919174]	1.21923e-06	5.94715e-05	1.51116
GO:0000166	nucleotide binding	ENSMUSG00000024974	Smc3	structural maintenance of chromosomes 3 [Source:MGI Symbol;Acc:MGI:1339795]	1.21923e-06	5.94715e-05	1.51116
GO:0000166	nucleotide binding	ENSMUSG00000027496	Aurka	aurora kinase A [Source:MGI Symbol;Acc:MGI:894678]	1.21923e-06	5.94715e-05	1.51116
GO:0000166	nucleotide binding	ENSMUSG00000042699	Dhx9	DEAH (Asp-Glu-Ala-His) box polypeptide 9 [Source:MGI Symbol;Acc:MGI:108177]	1.21923e-06	5.94715e-05	1.51116
GO:0000166	nucleotide binding	ENSMUSG00000037351	Actr1b	ARP1 actin-related protein 1B, centractin beta [Source:MGI Symbol;Acc:MGI:1917446]	1.21923e-06	5.94715e-05	1.51116
GO:0000166	nucleotide binding	ENSMUSG00000031565	Fgfr1	fibroblast growth factor receptor 1 [Source:MGI Symbol;Acc:MGI:95522]	1.21923e-06	5.94715e-05	1.51116
GO:0000166	nucleotide binding	ENSMUSG00000005034	Prkacb	protein kinase, cAMP dependent, catalytic, beta [Source:MGI Symbol;Acc:MGI:97594]	1.21923e-06	5.94715e-05	1.51116
GO:0000166	nucleotide binding	ENSMUSG00000003660	Snrnp200	small nuclear ribonucleoprotein 200 (U5) [Source:MGI Symbol;Acc:MGI:2444401]	1.21923e-06	5.94715e-05	1.51116
GO:0000166	nucleotide binding	ENSMUSG00000004864	Mapk13	mitogen-activated protein kinase 13 [Source:MGI Symbol;Acc:MGI:1346864]	1.21923e-06	5.94715e-05	1.51116
GO:0000166	nucleotide binding	ENSMUSG00000027470	Mylk2	myosin, light polypeptide kinase 2, skeletal muscle [Source:MGI Symbol;Acc:MGI:2139434]	1.21923e-06	5.94715e-05	1.51116
GO:0000166	nucleotide binding	ENSMUSG00000025580	Eif4a3	eukaryotic translation initiation factor 4A3 [Source:MGI Symbol;Acc:MGI:1923731]	1.21923e-06	5.94715e-05	1.51116
GO:0000166	nucleotide binding	ENSMUSG00000062380	Tubb3	tubulin, beta 3 class III [Source:MGI Symbol;Acc:MGI:107813]	1.21923e-06	5.94715e-05	1.51116
GO:0000166	nucleotide binding	ENSMUSG00000018209	Stk4	serine/threonine kinase 4 [Source:MGI Symbol;Acc:MGI:1929004]	1.21923e-06	5.94715e-05	1.51116
GO:0000166	nucleotide binding	ENSMUSG00000043962	Thrap3	thyroid hormone receptor associated protein 3 [Source:MGI Symbol;Acc:MGI:2442637]	1.21923e-06	5.94715e-05	1.51116
GO:0000166	nucleotide binding	ENSMUSG00000001270	Ckb	creatine kinase, brain [Source:MGI Symbol;Acc:MGI:88407]	1.21923e-06	5.94715e-05	1.51116
GO:0000166	nucleotide binding	ENSMUSG00000007080	Pole	polymerase (DNA directed), epsilon [Source:MGI Symbol;Acc:MGI:1196391]	1.21923e-06	5.94715e-05	1.51116
GO:0000166	nucleotide binding	ENSMUSG00000032294	Pkm	pyruvate kinase, muscle [Source:MGI Symbol;Acc:MGI:97591]	1.21923e-06	5.94715e-05	1.51116
GO:0000166	nucleotide binding	ENSMUSG00000022412	Mief1	mitochondrial elongation factor 1 [Source:MGI Symbol;Acc:MGI:2146020]	1.21923e-06	5.94715e-05	1.51116
GO:0000166	nucleotide binding	ENSMUSG00000023088	Abcc1	ATP-binding cassette, sub-family C (CFTR/MRP), member 1 [Source:MGI Symbol;Acc:MGI:102676]	1.21923e-06	5.94715e-05	1.51116
GO:0000166	nucleotide binding	ENSMUSG00000022360	Atad2	ATPase family, AAA domain containing 2 [Source:MGI Symbol;Acc:MGI:1917722]	1.21923e-06	5.94715e-05	1.51116
GO:0000166	nucleotide binding	ENSMUSG00000022884	Eif4a2	eukaryotic translation initiation factor 4A2 [Source:MGI Symbol;Acc:MGI:106906]	1.21923e-06	5.94715e-05	1.51116
GO:0000166	nucleotide binding	ENSMUSG00000026615	Eprs	glutamyl-prolyl-tRNA synthetase [Source:MGI Symbol;Acc:MGI:97838]	1.21923e-06	5.94715e-05	1.51116
GO:0000166	nucleotide binding	ENSMUSG00000057666	Gapdh	glyceraldehyde-3-phosphate dehydrogenase [Source:MGI Symbol;Acc:MGI:95640]	1.21923e-06	5.94715e-05	1.51116
GO:0000166	nucleotide binding	ENSMUSG00000016528	Mapkapk2	MAP kinase-activated protein kinase 2 [Source:MGI Symbol;Acc:MGI:109298]	1.21923e-06	5.94715e-05	1.51116
GO:0000166	nucleotide binding	ENSMUSG00000032849	Abcc4	ATP-binding cassette, sub-family C (CFTR/MRP), member 4 [Source:MGI Symbol;Acc:MGI:2443111]	1.21923e-06	5.94715e-05	1.51116
GO:0000166	nucleotide binding	ENSMUSG00000026761	Orc4	origin recognition complex, subunit 4 [Source:MGI Symbol;Acc:MGI:1347043]	1.21923e-06	5.94715e-05	1.51116
GO:0000166	nucleotide binding	ENSMUSG00000002870	Mcm2	minichromosome maintenance complex component 2 [Source:MGI Symbol;Acc:MGI:105380]	1.21923e-06	5.94715e-05	1.51116
GO:0000166	nucleotide binding	ENSMUSG00000040354	Mars1	methionine-tRNA synthetase 1 [Source:MGI Symbol;Acc:MGI:1345633]	1.21923e-06	5.94715e-05	1.51116
GO:0000166	nucleotide binding	ENSMUSG00000044708	Kcnj10	potassium inwardly-rectifying channel, subfamily J, member 10 [Source:MGI Symbol;Acc:MGI:1194504]	1.21923e-06	5.94715e-05	1.51116
GO:0000166	nucleotide binding	ENSMUSG00000007739	Cct4	chaperonin containing Tcp1, subunit 4 (delta) [Source:MGI Symbol;Acc:MGI:104689]	1.21923e-06	5.94715e-05	1.51116
GO:0000166	nucleotide binding	ENSMUSG00000015016	Acsf3	acyl-CoA synthetase family member 3 [Source:MGI Symbol;Acc:MGI:2182591]	1.21923e-06	5.94715e-05	1.51116
GO:0000166	nucleotide binding	ENSMUSG00000035455	Fignl1	fidgetin-like 1 [Source:MGI Symbol;Acc:MGI:1890648]	1.21923e-06	5.94715e-05	1.51116
GO:0000166	nucleotide binding	ENSMUSG00000057342	Sphk2	sphingosine kinase 2 [Source:MGI Symbol;Acc:MGI:1861380]	1.21923e-06	5.94715e-05	1.51116
GO:0000166	nucleotide binding	ENSMUSG00000026277	Stk25	serine/threonine kinase 25 (yeast) [Source:MGI Symbol;Acc:MGI:1891699]	1.21923e-06	5.94715e-05	1.51116
GO:0000166	nucleotide binding	ENSMUSG00000020015	Cdk17	cyclin-dependent kinase 17 [Source:MGI Symbol;Acc:MGI:97517]	1.21923e-06	5.94715e-05	1.51116
GO:0000166	nucleotide binding	ENSMUSG00000019173	Rab5c	RAB5C, member RAS oncogene family [Source:MGI Symbol;Acc:MGI:105306]	1.21923e-06	5.94715e-05	1.51116
GO:0000166	nucleotide binding	ENSMUSG00000028287	1700009N14Rik	RIKEN cDNA 1700009N14 gene [Source:MGI Symbol;Acc:MGI:1922721]	1.21923e-06	5.94715e-05	1.51116
GO:0000166	nucleotide binding	ENSMUSG00000028869	Gnl2	guanine nucleotide binding protein-like 2 (nucleolar) [Source:MGI Symbol;Acc:MGI:2385207]	1.21923e-06	5.94715e-05	1.51116
GO:0000166	nucleotide binding	ENSMUSG00000003868	Ruvbl2	RuvB-like protein 2 [Source:MGI Symbol;Acc:MGI:1342299]	1.21923e-06	5.94715e-05	1.51116
GO:0000166	nucleotide binding	ENSMUSG00000036241	Ube2r2	ubiquitin-conjugating enzyme E2R 2 [Source:MGI Symbol;Acc:MGI:1914865]	1.21923e-06	5.94715e-05	1.51116
GO:0000166	nucleotide binding	ENSMUSG00000015120	Ube2i	ubiquitin-conjugating enzyme E2I [Source:MGI Symbol;Acc:MGI:107365]	1.21923e-06	5.94715e-05	1.51116
GO:0000166	nucleotide binding	ENSMUSG00000002948	Map2k7	mitogen-activated protein kinase kinase 7 [Source:MGI Symbol;Acc:MGI:1346871]	1.21923e-06	5.94715e-05	1.51116
GO:0000166	nucleotide binding	ENSMUSG00000036768	Kif15	kinesin family member 15 [Source:MGI Symbol;Acc:MGI:1098258]	1.21923e-06	5.94715e-05	1.51116
GO:0000166	nucleotide binding	ENSMUSG00000058006	Mdn1	midasin AAA ATPase 1 [Source:MGI Symbol;Acc:MGI:1926159]	1.21923e-06	5.94715e-05	1.51116
GO:0000166	nucleotide binding	ENSMUSG00000078941	Ak6	adenylate kinase 6 [Source:MGI Symbol;Acc:MGI:5510732]	1.21923e-06	5.94715e-05	1.51116
GO:0000166	nucleotide binding	ENSMUSG00000023852	Chd1	chromodomain helicase DNA binding protein 1 [Source:MGI Symbol;Acc:MGI:88393]	1.21923e-06	5.94715e-05	1.51116
GO:0000166	nucleotide binding	ENSMUSG00000007029	Vars	valyl-tRNA synthetase [Source:MGI Symbol;Acc:MGI:90675]	1.21923e-06	5.94715e-05	1.51116
GO:0000166	nucleotide binding	ENSMUSG00000029516	Cit	citron [Source:MGI Symbol;Acc:MGI:105313]	1.21923e-06	5.94715e-05	1.51116
GO:0000166	nucleotide binding	ENSMUSG00000028848	Gpn2	GPN-loop GTPase 2 [Source:MGI Symbol;Acc:MGI:2140368]	1.21923e-06	5.94715e-05	1.51116
GO:0000166	nucleotide binding	ENSMUSG00000034994	Eef2	eukaryotic translation elongation factor 2 [Source:MGI Symbol;Acc:MGI:95288]	1.21923e-06	5.94715e-05	1.51116
GO:0000166	nucleotide binding	ENSMUSG00000020914	Top2a	topoisomerase (DNA) II alpha [Source:MGI Symbol;Acc:MGI:98790]	1.21923e-06	5.94715e-05	1.51116
GO:0000166	nucleotide binding	ENSMUSG00000034930	Rtkn	rhotekin [Source:MGI Symbol;Acc:MGI:107371]	1.21923e-06	5.94715e-05	1.51116
GO:0000166	nucleotide binding	ENSMUSG00000018583	G3bp1	GTPase activating protein (SH3 domain) binding protein 1 [Source:MGI Symbol;Acc:MGI:1351465]	1.21923e-06	5.94715e-05	1.51116
GO:0000166	nucleotide binding	ENSMUSG00000060860	Ube2s	ubiquitin-conjugating enzyme E2S [Source:MGI Symbol;Acc:MGI:1925141]	1.21923e-06	5.94715e-05	1.51116
GO:0000166	nucleotide binding	ENSMUSG00000026276	Septin2	septin 2 [Source:MGI Symbol;Acc:MGI:97298]	1.21923e-06	5.94715e-05	1.51116
GO:0000166	nucleotide binding	ENSMUSG00000020457	Drg1	developmentally regulated GTP binding protein 1 [Source:MGI Symbol;Acc:MGI:1343297]	1.21923e-06	5.94715e-05	1.51116
GO:0000166	nucleotide binding	ENSMUSG00000005370	Msh6	mutS homolog 6 [Source:MGI Symbol;Acc:MGI:1343961]	1.21923e-06	5.94715e-05	1.51116
GO:0000166	nucleotide binding	ENSMUSG00000039630	Hnrnpu	heterogeneous nuclear ribonucleoprotein U [Source:MGI Symbol;Acc:MGI:1858195]	1.21923e-06	5.94715e-05	1.51116
GO:0000166	nucleotide binding	ENSMUSG00000014158	Trpv4	transient receptor potential cation channel, subfamily V, member 4 [Source:MGI Symbol;Acc:MGI:1926945]	1.21923e-06	5.94715e-05	1.51116
GO:0000166	nucleotide binding	ENSMUSG00000028126	Pip5k1a	phosphatidylinositol-4-phosphate 5-kinase, type 1 alpha [Source:MGI Symbol;Acc:MGI:107929]	1.21923e-06	5.94715e-05	1.51116
GO:0000166	nucleotide binding	ENSMUSG00000028587	Orc1	origin recognition complex, subunit 1 [Source:MGI Symbol;Acc:MGI:1328337]	1.21923e-06	5.94715e-05	1.51116
GO:0000166	nucleotide binding	ENSMUSG00000000787	Ddx3x	DEAD/H (Asp-Glu-Ala-Asp/His) box polypeptide 3, X-linked [Source:MGI Symbol;Acc:MGI:103064]	1.21923e-06	5.94715e-05	1.51116
GO:0000166	nucleotide binding	ENSMUSG00000053693	Mast1	microtubule associated serine/threonine kinase 1 [Source:MGI Symbol;Acc:MGI:1861901]	1.21923e-06	5.94715e-05	1.51116
GO:0000166	nucleotide binding	ENSMUSG00000035150	Eif2s3x	eukaryotic translation initiation factor 2, subunit 3, structural gene X-linked [Source:MGI Symbol;Acc:MGI:1349431]	1.21923e-06	5.94715e-05	1.51116
GO:0000166	nucleotide binding	ENSMUSG00000031960	Aars	alanyl-tRNA synthetase [Source:MGI Symbol;Acc:MGI:2384560]	1.21923e-06	5.94715e-05	1.51116
GO:0000166	nucleotide binding	ENSMUSG00000005981	Trap1	TNF receptor-associated protein 1 [Source:MGI Symbol;Acc:MGI:1915265]	1.21923e-06	5.94715e-05	1.51116
GO:0000166	nucleotide binding	ENSMUSG00000025393	Atp5b	ATP synthase, H+ transporting mitochondrial F1 complex, beta subunit [Source:MGI Symbol;Acc:MGI:107801]	1.21923e-06	5.94715e-05	1.51116
GO:0000166	nucleotide binding	ENSMUSG00000028811	Yars	tyrosyl-tRNA synthetase [Source:MGI Symbol;Acc:MGI:2147627]	1.21923e-06	5.94715e-05	1.51116
GO:0000166	nucleotide binding	ENSMUSG00000030491	Tdrd12	tudor domain containing 12 [Source:MGI Symbol;Acc:MGI:1919231]	1.21923e-06	5.94715e-05	1.51116
GO:0000166	nucleotide binding	ENSMUSG00000028312	Smc2	structural maintenance of chromosomes 2 [Source:MGI Symbol;Acc:MGI:106067]	1.21923e-06	5.94715e-05	1.51116
GO:0000166	nucleotide binding	ENSMUSG00000022812	Gsk3b	glycogen synthase kinase 3 beta [Source:MGI Symbol;Acc:MGI:1861437]	1.21923e-06	5.94715e-05	1.51116
GO:0000166	nucleotide binding	ENSMUSG00000028107	Tars2	threonyl-tRNA synthetase 2, mitochondrial (putative) [Source:MGI Symbol;Acc:MGI:1919057]	1.21923e-06	5.94715e-05	1.51116
GO:0000166	nucleotide binding	ENSMUSG00000053754	Chd8	chromodomain helicase DNA binding protein 8 [Source:MGI Symbol;Acc:MGI:1915022]	1.21923e-06	5.94715e-05	1.51116
GO:0000166	nucleotide binding	ENSMUSG00000010755	Cars	cysteinyl-tRNA synthetase [Source:MGI Symbol;Acc:MGI:1351477]	1.21923e-06	5.94715e-05	1.51116
GO:0000166	nucleotide binding	ENSMUSG00000029505	Ep400	E1A binding protein p400 [Source:MGI Symbol;Acc:MGI:1276124]	1.21923e-06	5.94715e-05	1.51116
GO:0000166	nucleotide binding	ENSMUSG00000058355	Abce1	ATP-binding cassette, sub-family E (OABP), member 1 [Source:MGI Symbol;Acc:MGI:1195458]	1.21923e-06	5.94715e-05	1.51116
GO:0000166	nucleotide binding	ENSMUSG00000041133	Smc1a	structural maintenance of chromosomes 1A [Source:MGI Symbol;Acc:MGI:1344345]	1.21923e-06	5.94715e-05	1.51116
GO:0031625	ubiquitin protein ligase binding	ENSMUSG00000020738	Sumo2	small ubiquitin-like modifier 2 [Source:MGI Symbol;Acc:MGI:2158813]	2.32141e-06	0.000107274	2.36051
GO:0031625	ubiquitin protein ligase binding	ENSMUSG00000015656	Hspa8	heat shock protein 8 [Source:MGI Symbol;Acc:MGI:105384]	2.32141e-06	0.000107274	2.36051
GO:0031625	ubiquitin protein ligase binding	ENSMUSG00000031161	Hdac6	histone deacetylase 6 [Source:MGI Symbol;Acc:MGI:1333752]	2.32141e-06	0.000107274	2.36051
GO:0031625	ubiquitin protein ligase binding	ENSMUSG00000025873	Faf2	Fas associated factor family member 2 [Source:MGI Symbol;Acc:MGI:1923827]	2.32141e-06	0.000107274	2.36051
GO:0031625	ubiquitin protein ligase binding	ENSMUSG00000036097	Slf2	SMC5-SMC6 complex localization factor 2 [Source:MGI Symbol;Acc:MGI:1924968]	2.32141e-06	0.000107274	2.36051
GO:0031625	ubiquitin protein ligase binding	ENSMUSG00000038393	Txnip	thioredoxin interacting protein [Source:MGI Symbol;Acc:MGI:1889549]	2.32141e-06	0.000107274	2.36051
GO:0031625	ubiquitin protein ligase binding	ENSMUSG00000025980	Hspd1	heat shock protein 1 (chaperonin) [Source:MGI Symbol;Acc:MGI:96242]	2.32141e-06	0.000107274	2.36051
GO:0031625	ubiquitin protein ligase binding	ENSMUSG00000030816	Rnf40	ring finger protein 40 [Source:MGI Symbol;Acc:MGI:2142048]	2.32141e-06	0.000107274	2.36051
GO:0031625	ubiquitin protein ligase binding	ENSMUSG00000024359	Hspa9	heat shock protein 9 [Source:MGI Symbol;Acc:MGI:96245]	2.32141e-06	0.000107274	2.36051
GO:0031625	ubiquitin protein ligase binding	ENSMUSG00000023944	Hsp90ab1	heat shock protein 90 alpha (cytosolic), class B member 1 [Source:MGI Symbol;Acc:MGI:96247]	2.32141e-06	0.000107274	2.36051
GO:0031625	ubiquitin protein ligase binding	ENSMUSG00000034024	Cct2	chaperonin containing Tcp1, subunit 2 (beta) [Source:MGI Symbol;Acc:MGI:107186]	2.32141e-06	0.000107274	2.36051
GO:0031625	ubiquitin protein ligase binding	ENSMUSG00000027496	Aurka	aurora kinase A [Source:MGI Symbol;Acc:MGI:894678]	2.32141e-06	0.000107274	2.36051
GO:0031625	ubiquitin protein ligase binding	ENSMUSG00000033326	Kdm4a	lysine (K)-specific demethylase 4A [Source:MGI Symbol;Acc:MGI:2446210]	2.32141e-06	0.000107274	2.36051
GO:0031625	ubiquitin protein ligase binding	ENSMUSG00000021025	Nfkbia	nuclear factor of kappa light polypeptide gene enhancer in B cells inhibitor, alpha [Source:MGI Symbol;Acc:MGI:104741]	2.32141e-06	0.000107274	2.36051
GO:0031625	ubiquitin protein ligase binding	ENSMUSG00000005034	Prkacb	protein kinase, cAMP dependent, catalytic, beta [Source:MGI Symbol;Acc:MGI:97594]	2.32141e-06	0.000107274	2.36051
GO:0031625	ubiquitin protein ligase binding	ENSMUSG00000020460	Rps27a	ribosomal protein S27A [Source:MGI Symbol;Acc:MGI:1925544]	2.32141e-06	0.000107274	2.36051
GO:0031625	ubiquitin protein ligase binding	ENSMUSG00000001270	Ckb	creatine kinase, brain [Source:MGI Symbol;Acc:MGI:88407]	2.32141e-06	0.000107274	2.36051
GO:0031625	ubiquitin protein ligase binding	ENSMUSG00000005566	Trim28	tripartite motif-containing 28 [Source:MGI Symbol;Acc:MGI:109274]	2.32141e-06	0.000107274	2.36051
GO:0031625	ubiquitin protein ligase binding	ENSMUSG00000025364	Pa2g4	proliferation-associated 2G4 [Source:MGI Symbol;Acc:MGI:894684]	2.32141e-06	0.000107274	2.36051
GO:0031625	ubiquitin protein ligase binding	ENSMUSG00000019188	H13	histocompatibility 13 [Source:MGI Symbol;Acc:MGI:95886]	2.32141e-06	0.000107274	2.36051
GO:0031625	ubiquitin protein ligase binding	ENSMUSG00000001415	Smg5	Smg-5 homolog, nonsense mediated mRNA decay factor (C. elegans) [Source:MGI Symbol;Acc:MGI:2447364]	2.32141e-06	0.000107274	2.36051
GO:0031625	ubiquitin protein ligase binding	ENSMUSG00000071655	Ubxn1	UBX domain protein 1 [Source:MGI Symbol;Acc:MGI:1289301]	2.32141e-06	0.000107274	2.36051
GO:0031625	ubiquitin protein ligase binding	ENSMUSG00000006676	Usp19	ubiquitin specific peptidase 19 [Source:MGI Symbol;Acc:MGI:1918722]	2.32141e-06	0.000107274	2.36051
GO:0031625	ubiquitin protein ligase binding	ENSMUSG00000024120	Lrpprc	leucine-rich PPR-motif containing [Source:MGI Symbol;Acc:MGI:1919666]	2.32141e-06	0.000107274	2.36051
GO:0031625	ubiquitin protein ligase binding	ENSMUSG00000022710	Usp7	ubiquitin specific peptidase 7 [Source:MGI Symbol;Acc:MGI:2182061]	2.32141e-06	0.000107274	2.36051
GO:0031625	ubiquitin protein ligase binding	ENSMUSG00000032715	Trib3	tribbles pseudokinase 3 [Source:MGI Symbol;Acc:MGI:1345675]	2.32141e-06	0.000107274	2.36051
GO:0031625	ubiquitin protein ligase binding	ENSMUSG00000016319	Slc25a5	solute carrier family 25 (mitochondrial carrier, adenine nucleotide translocator), member 5 [Source:MGI Symbol;Acc:MGI:1353496]	2.32141e-06	0.000107274	2.36051
GO:0031625	ubiquitin protein ligase binding	ENSMUSG00000071415	Rpl23	ribosomal protein L23 [Source:MGI Symbol;Acc:MGI:1929455]	2.32141e-06	0.000107274	2.36051
GO:0031625	ubiquitin protein ligase binding	ENSMUSG00000004018	Fancl	Fanconi anemia, complementation group L [Source:MGI Symbol;Acc:MGI:1914280]	2.32141e-06	0.000107274	2.36051
GO:0031625	ubiquitin protein ligase binding	ENSMUSG00000028884	Rpa2	replication protein A2 [Source:MGI Symbol;Acc:MGI:1339939]	2.32141e-06	0.000107274	2.36051
GO:0031625	ubiquitin protein ligase binding	ENSMUSG00000058558	Rpl5	ribosomal protein L5 [Source:MGI Symbol;Acc:MGI:102854]	2.32141e-06	0.000107274	2.36051
GO:0031625	ubiquitin protein ligase binding	ENSMUSG00000022812	Gsk3b	glycogen synthase kinase 3 beta [Source:MGI Symbol;Acc:MGI:1861437]	2.32141e-06	0.000107274	2.36051
GO:0031625	ubiquitin protein ligase binding	ENSMUSG00000059552	Trp53	transformation related protein 53 [Source:MGI Symbol;Acc:MGI:98834]	2.32141e-06	0.000107274	2.36051
GO:0031625	ubiquitin protein ligase binding	ENSMUSG00000024406	Pou5f1	POU domain, class 5, transcription factor 1 [Source:MGI Symbol;Acc:MGI:101893]	2.32141e-06	0.000107274	2.36051
GO:0031625	ubiquitin protein ligase binding	ENSMUSG00000005198	Polr2a	polymerase (RNA) II (DNA directed) polypeptide A [Source:MGI Symbol;Acc:MGI:98086]	2.32141e-06	0.000107274	2.36051
GO:0042393	histone binding	ENSMUSG00000031229	Atrx	ATRX, chromatin remodeler [Source:MGI Symbol;Acc:MGI:103067]	3.01637e-06	0.000132419	3.25624
GO:0042393	histone binding	ENSMUSG00000059851	Kmt5c	lysine methyltransferase 5C [Source:MGI Symbol;Acc:MGI:2385262]	3.01637e-06	0.000132419	3.25624
GO:0042393	histone binding	ENSMUSG00000061186	Sfmbt2	Scm-like with four mbt domains 2 [Source:MGI Symbol;Acc:MGI:2447794]	3.01637e-06	0.000132419	3.25624
GO:0042393	histone binding	ENSMUSG00000022387	Brd1	bromodomain containing 1 [Source:MGI Symbol;Acc:MGI:1924161]	3.01637e-06	0.000132419	3.25624
GO:0042393	histone binding	ENSMUSG00000053877	Srcap	Snf2-related CREBBP activator protein [Source:MGI Symbol;Acc:MGI:2444036]	3.01637e-06	0.000132419	3.25624
GO:0042393	histone binding	ENSMUSG00000003423	Pih1d1	PIH1 domain containing 1 [Source:MGI Symbol;Acc:MGI:1916095]	3.01637e-06	0.000132419	3.25624
GO:0042393	histone binding	ENSMUSG00000022360	Atad2	ATPase family, AAA domain containing 2 [Source:MGI Symbol;Acc:MGI:1917722]	3.01637e-06	0.000132419	3.25624
GO:0042393	histone binding	ENSMUSG00000002870	Mcm2	minichromosome maintenance complex component 2 [Source:MGI Symbol;Acc:MGI:105380]	3.01637e-06	0.000132419	3.25624
GO:0042393	histone binding	ENSMUSG00000038909	Kat7	K(lysine) acetyltransferase 7 [Source:MGI Symbol;Acc:MGI:2182799]	3.01637e-06	0.000132419	3.25624
GO:0042393	histone binding	ENSMUSG00000028333	Anp32b	acidic (leucine-rich) nuclear phosphoprotein 32 family, member B [Source:MGI Symbol;Acc:MGI:1914878]	3.01637e-06	0.000132419	3.25624
GO:0042393	histone binding	ENSMUSG00000038437	Mllt6	myeloid/lymphoid or mixed-lineage leukemia; translocated to, 6 [Source:MGI Symbol;Acc:MGI:1935145]	3.01637e-06	0.000132419	3.25624
GO:0042393	histone binding	ENSMUSG00000028693	Nasp	nuclear autoantigenic sperm protein (histone-binding) [Source:MGI Symbol;Acc:MGI:1355328]	3.01637e-06	0.000132419	3.25624
GO:0042393	histone binding	ENSMUSG00000062248	Cks2	CDC28 protein kinase regulatory subunit 2 [Source:MGI Symbol;Acc:MGI:1913447]	3.01637e-06	0.000132419	3.25624
GO:0042393	histone binding	ENSMUSG00000032249	Anp32a	acidic (leucine-rich) nuclear phosphoprotein 32 family, member A [Source:MGI Symbol;Acc:MGI:108447]	3.01637e-06	0.000132419	3.25624
GO:0042393	histone binding	ENSMUSG00000026238	Ptma	prothymosin alpha [Source:MGI Symbol;Acc:MGI:97803]	3.01637e-06	0.000132419	3.25624
GO:0042393	histone binding	ENSMUSG00000021377	Dek	DEK oncogene (DNA binding) [Source:MGI Symbol;Acc:MGI:1926209]	3.01637e-06	0.000132419	3.25624
GO:0042393	histone binding	ENSMUSG00000057113	Npm1	nucleophosmin 1 [Source:MGI Symbol;Acc:MGI:106184]	3.01637e-06	0.000132419	3.25624
GO:0042393	histone binding	ENSMUSG00000021477	Ctsl	cathepsin L [Source:MGI Symbol;Acc:MGI:88564]	3.01637e-06	0.000132419	3.25624
GO:0042393	histone binding	ENSMUSG00000001228	Uhrf1	ubiquitin-like, containing PHD and RING finger domains, 1 [Source:MGI Symbol;Acc:MGI:1338889]	3.01637e-06	0.000132419	3.25624
GO:0042393	histone binding	ENSMUSG00000053754	Chd8	chromodomain helicase DNA binding protein 8 [Source:MGI Symbol;Acc:MGI:1915022]	3.01637e-06	0.000132419	3.25624
GO:0003688	DNA replication origin binding	ENSMUSG00000005410	Mcm5	minichromosome maintenance complex component 5 [Source:MGI Symbol;Acc:MGI:103197]	4.78772e-06	0.000194744	7.57815
GO:0003688	DNA replication origin binding	ENSMUSG00000017499	Cdc6	cell division cycle 6 [Source:MGI Symbol;Acc:MGI:1345150]	4.78772e-06	0.000194744	7.57815
GO:0003688	DNA replication origin binding	ENSMUSG00000029012	Orc5	origin recognition complex, subunit 5 [Source:MGI Symbol;Acc:MGI:1347044]	4.78772e-06	0.000194744	7.57815
GO:0003688	DNA replication origin binding	ENSMUSG00000042699	Dhx9	DEAH (Asp-Glu-Ala-His) box polypeptide 9 [Source:MGI Symbol;Acc:MGI:108177]	4.78772e-06	0.000194744	7.57815
GO:0003688	DNA replication origin binding	ENSMUSG00000026761	Orc4	origin recognition complex, subunit 4 [Source:MGI Symbol;Acc:MGI:1347043]	4.78772e-06	0.000194744	7.57815
GO:0003688	DNA replication origin binding	ENSMUSG00000002870	Mcm2	minichromosome maintenance complex component 2 [Source:MGI Symbol;Acc:MGI:105380]	4.78772e-06	0.000194744	7.57815
GO:0003688	DNA replication origin binding	ENSMUSG00000038909	Kat7	K(lysine) acetyltransferase 7 [Source:MGI Symbol;Acc:MGI:2182799]	4.78772e-06	0.000194744	7.57815
GO:0003688	DNA replication origin binding	ENSMUSG00000028587	Orc1	origin recognition complex, subunit 1 [Source:MGI Symbol;Acc:MGI:1328337]	4.78772e-06	0.000194744	7.57815
GO:0070180	large ribosomal subunit rRNA binding	ENSMUSG00000038900	Rpl12	ribosomal protein L12 [Source:MGI Symbol;Acc:MGI:98002]	4.87968e-06	0.000194744	14.8857
GO:0070180	large ribosomal subunit rRNA binding	ENSMUSG00000046330	Rpl37a	ribosomal protein L37a [Source:MGI Symbol;Acc:MGI:98068]	4.87968e-06	0.000194744	14.8857
GO:0070180	large ribosomal subunit rRNA binding	ENSMUSG00000024902	Mrpl11	mitochondrial ribosomal protein L11 [Source:MGI Symbol;Acc:MGI:2137215]	4.87968e-06	0.000194744	14.8857
GO:0070180	large ribosomal subunit rRNA binding	ENSMUSG00000071415	Rpl23	ribosomal protein L23 [Source:MGI Symbol;Acc:MGI:1929455]	4.87968e-06	0.000194744	14.8857
GO:0070180	large ribosomal subunit rRNA binding	ENSMUSG00000067274	Rplp0	ribosomal protein, large, P0 [Source:MGI Symbol;Acc:MGI:1927636]	4.87968e-06	0.000194744	14.8857
GO:0002039	p53 binding	ENSMUSG00000025980	Hspd1	heat shock protein 1 (chaperonin) [Source:MGI Symbol;Acc:MGI:96242]	6.93493e-06	0.000264733	4.05221
GO:0002039	p53 binding	ENSMUSG00000003190	Bcl2l12	BCL2-like 12 (proline rich) [Source:MGI Symbol;Acc:MGI:1922986]	6.93493e-06	0.000264733	4.05221
GO:0002039	p53 binding	ENSMUSG00000048450	Msx1	msh homeobox 1 [Source:MGI Symbol;Acc:MGI:97168]	6.93493e-06	0.000264733	4.05221
GO:0002039	p53 binding	ENSMUSG00000022710	Usp7	ubiquitin specific peptidase 7 [Source:MGI Symbol;Acc:MGI:2182061]	6.93493e-06	0.000264733	4.05221
GO:0002039	p53 binding	ENSMUSG00000028639	Ybx1	Y box protein 1 [Source:MGI Symbol;Acc:MGI:99146]	6.93493e-06	0.000264733	4.05221
GO:0002039	p53 binding	ENSMUSG00000078941	Ak6	adenylate kinase 6 [Source:MGI Symbol;Acc:MGI:5510732]	6.93493e-06	0.000264733	4.05221
GO:0002039	p53 binding	ENSMUSG00000071072	Ptges3	prostaglandin E synthase 3 [Source:MGI Symbol;Acc:MGI:1929282]	6.93493e-06	0.000264733	4.05221
GO:0002039	p53 binding	ENSMUSG00000034994	Eef2	eukaryotic translation elongation factor 2 [Source:MGI Symbol;Acc:MGI:95288]	6.93493e-06	0.000264733	4.05221
GO:0002039	p53 binding	ENSMUSG00000057113	Npm1	nucleophosmin 1 [Source:MGI Symbol;Acc:MGI:106184]	6.93493e-06	0.000264733	4.05221
GO:0002039	p53 binding	ENSMUSG00000031826	Usp10	ubiquitin specific peptidase 10 [Source:MGI Symbol;Acc:MGI:894652]	6.93493e-06	0.000264733	4.05221
GO:0002039	p53 binding	ENSMUSG00000022812	Gsk3b	glycogen synthase kinase 3 beta [Source:MGI Symbol;Acc:MGI:1861437]	6.93493e-06	0.000264733	4.05221
GO:0002039	p53 binding	ENSMUSG00000059552	Trp53	transformation related protein 53 [Source:MGI Symbol;Acc:MGI:98834]	6.93493e-06	0.000264733	4.05221
GO:0002039	p53 binding	ENSMUSG00000053754	Chd8	chromodomain helicase DNA binding protein 8 [Source:MGI Symbol;Acc:MGI:1915022]	6.93493e-06	0.000264733	4.05221
GO:0002039	p53 binding	ENSMUSG00000028800	Hdac1	histone deacetylase 1 [Source:MGI Symbol;Acc:MGI:108086]	6.93493e-06	0.000264733	4.05221
GO:0008097	5S rRNA binding	ENSMUSG00000043716	Rpl7	ribosomal protein L7 [Source:MGI Symbol;Acc:MGI:98073]	8.66131e-06	0.000316859	10.42
GO:0008097	5S rRNA binding	ENSMUSG00000061024	Rrs1	ribosome biogenesis regulator 1 [Source:MGI Symbol;Acc:MGI:1929721]	8.66131e-06	0.000316859	10.42
GO:0008097	5S rRNA binding	ENSMUSG00000060036	Rpl3	ribosomal protein L3 [Source:MGI Symbol;Acc:MGI:1351605]	8.66131e-06	0.000316859	10.42
GO:0008097	5S rRNA binding	ENSMUSG00000032399	Rpl4	ribosomal protein L4 [Source:MGI Symbol;Acc:MGI:1915141]	8.66131e-06	0.000316859	10.42
GO:0008097	5S rRNA binding	ENSMUSG00000034994	Eef2	eukaryotic translation elongation factor 2 [Source:MGI Symbol;Acc:MGI:95288]	8.66131e-06	0.000316859	10.42
GO:0008097	5S rRNA binding	ENSMUSG00000058558	Rpl5	ribosomal protein L5 [Source:MGI Symbol;Acc:MGI:102854]	8.66131e-06	0.000316859	10.42
GO:0046982	protein heterodimerization activity	ENSMUSG00000063524	Eno1	enolase 1, alpha non-neuron [Source:MGI Symbol;Acc:MGI:95393]	1.57359e-05	0.000552644	2.11254
GO:0046982	protein heterodimerization activity	ENSMUSG00000003680	Taf6l	TATA-box binding protein associated factor 6 like [Source:MGI Symbol;Acc:MGI:2444957]	1.57359e-05	0.000552644	2.11254
GO:0046982	protein heterodimerization activity	ENSMUSG00000069268	H2bc7	H2B clustered histone 7 [Source:MGI Symbol;Acc:MGI:2448383]	1.57359e-05	0.000552644	2.11254
GO:0046982	protein heterodimerization activity	ENSMUSG00000052997	Uba2	ubiquitin-like modifier activating enzyme 2 [Source:MGI Symbol;Acc:MGI:1858313]	1.57359e-05	0.000552644	2.11254
GO:0046982	protein heterodimerization activity	ENSMUSG00000032897	Nfyc	nuclear transcription factor-Y gamma [Source:MGI Symbol;Acc:MGI:107901]	1.57359e-05	0.000552644	2.11254
GO:0046982	protein heterodimerization activity	ENSMUSG00000100210	H3c7	H3 clustered histone 7 [Source:MGI Symbol;Acc:MGI:2448329]	1.57359e-05	0.000552644	2.11254
GO:0046982	protein heterodimerization activity	ENSMUSG00000026662	Sephs1	selenophosphate synthetase 1 [Source:MGI Symbol;Acc:MGI:1923580]	1.57359e-05	0.000552644	2.11254
GO:0046982	protein heterodimerization activity	ENSMUSG00000061615	H2ac4	H2A clustered histone 4 [Source:MGI Symbol;Acc:MGI:2448306]	1.57359e-05	0.000552644	2.11254
GO:0046982	protein heterodimerization activity	ENSMUSG00000020962	Gtf2a1	general transcription factor II A, 1 [Source:MGI Symbol;Acc:MGI:1933277]	1.57359e-05	0.000552644	2.11254
GO:0046982	protein heterodimerization activity	ENSMUSG00000024462	Gabbr1	gamma-aminobutyric acid (GABA) B receptor, 1 [Source:MGI Symbol;Acc:MGI:1860139]	1.57359e-05	0.000552644	2.11254
GO:0046982	protein heterodimerization activity	ENSMUSG00000037894	H2az1	H2A.Z variant histone 1 [Source:MGI Symbol;Acc:MGI:1888388]	1.57359e-05	0.000552644	2.11254
GO:0046982	protein heterodimerization activity	ENSMUSG00000024974	Smc3	structural maintenance of chromosomes 3 [Source:MGI Symbol;Acc:MGI:1339795]	1.57359e-05	0.000552644	2.11254
GO:0046982	protein heterodimerization activity	ENSMUSG00000027496	Aurka	aurora kinase A [Source:MGI Symbol;Acc:MGI:894678]	1.57359e-05	0.000552644	2.11254
GO:0046982	protein heterodimerization activity	ENSMUSG00000069273	H3c6	H3 clustered histone 6 [Source:MGI Symbol;Acc:MGI:2448326]	1.57359e-05	0.000552644	2.11254
GO:0046982	protein heterodimerization activity	ENSMUSG00000038615	Nfe2l1	nuclear factor, erythroid derived 2,-like 1 [Source:MGI Symbol;Acc:MGI:99421]	1.57359e-05	0.000552644	2.11254
GO:0046982	protein heterodimerization activity	ENSMUSG00000067455	H4c11	H4 clustered histone 11 [Source:MGI Symbol;Acc:MGI:2448436]	1.57359e-05	0.000552644	2.11254
GO:0046982	protein heterodimerization activity	ENSMUSG00000042429	Adora1	adenosine A1 receptor [Source:MGI Symbol;Acc:MGI:99401]	1.57359e-05	0.000552644	2.11254
GO:0046982	protein heterodimerization activity	ENSMUSG00000041329	Atp1b2	ATPase, Na+/K+ transporting, beta 2 polypeptide [Source:MGI Symbol;Acc:MGI:88109]	1.57359e-05	0.000552644	2.11254
GO:0046982	protein heterodimerization activity	ENSMUSG00000039740	Alg2	asparagine-linked glycosylation 2 (alpha-1,3-mannosyltransferase) [Source:MGI Symbol;Acc:MGI:1914731]	1.57359e-05	0.000552644	2.11254
GO:0046982	protein heterodimerization activity	ENSMUSG00000074403	H3c13	H3 clustered histone 13 [Source:MGI Symbol;Acc:MGI:2448351]	1.57359e-05	0.000552644	2.11254
GO:0046982	protein heterodimerization activity	ENSMUSG00000030042	Pole4	polymerase (DNA-directed), epsilon 4 (p12 subunit) [Source:MGI Symbol;Acc:MGI:1914229]	1.57359e-05	0.000552644	2.11254
GO:0046982	protein heterodimerization activity	ENSMUSG00000036980	Taf6	TATA-box binding protein associated factor 6 [Source:MGI Symbol;Acc:MGI:109129]	1.57359e-05	0.000552644	2.11254
GO:0046982	protein heterodimerization activity	ENSMUSG00000003435	Supt5	suppressor of Ty 5, DSIF elongation factor subunit [Source:MGI Symbol;Acc:MGI:1202400]	1.57359e-05	0.000552644	2.11254
GO:0046982	protein heterodimerization activity	ENSMUSG00000036672	Cenpt	centromere protein T [Source:MGI Symbol;Acc:MGI:2443939]	1.57359e-05	0.000552644	2.11254
GO:0046982	protein heterodimerization activity	ENSMUSG00000029177	Cenpa	centromere protein A [Source:MGI Symbol;Acc:MGI:88375]	1.57359e-05	0.000552644	2.11254
GO:0046982	protein heterodimerization activity	ENSMUSG00000004267	Eno2	enolase 2, gamma neuronal [Source:MGI Symbol;Acc:MGI:95394]	1.57359e-05	0.000552644	2.11254
GO:0046982	protein heterodimerization activity	ENSMUSG00000114456	H2bc9	H2B clustered histone 9 [Source:MGI Symbol;Acc:MGI:2448387]	1.57359e-05	0.000552644	2.11254
GO:0046982	protein heterodimerization activity	ENSMUSG00000038975	Rabggtb	Rab geranylgeranyl transferase, b subunit [Source:MGI Symbol;Acc:MGI:99537]	1.57359e-05	0.000552644	2.11254
GO:0046982	protein heterodimerization activity	ENSMUSG00000078941	Ak6	adenylate kinase 6 [Source:MGI Symbol;Acc:MGI:5510732]	1.57359e-05	0.000552644	2.11254
GO:0046982	protein heterodimerization activity	ENSMUSG00000020914	Top2a	topoisomerase (DNA) II alpha [Source:MGI Symbol;Acc:MGI:98790]	1.57359e-05	0.000552644	2.11254
GO:0046982	protein heterodimerization activity	ENSMUSG00000052833	Sae1	SUMO1 activating enzyme subunit 1 [Source:MGI Symbol;Acc:MGI:1929264]	1.57359e-05	0.000552644	2.11254
GO:0046982	protein heterodimerization activity	ENSMUSG00000054455	Vapb	vesicle-associated membrane protein, associated protein B and C [Source:MGI Symbol;Acc:MGI:1928744]	1.57359e-05	0.000552644	2.11254
GO:0046982	protein heterodimerization activity	ENSMUSG00000038612	Mcl1	myeloid cell leukemia sequence 1 [Source:MGI Symbol;Acc:MGI:101769]	1.57359e-05	0.000552644	2.11254
GO:0046982	protein heterodimerization activity	ENSMUSG00000059552	Trp53	transformation related protein 53 [Source:MGI Symbol;Acc:MGI:98834]	1.57359e-05	0.000552644	2.11254
GO:0046982	protein heterodimerization activity	ENSMUSG00000041133	Smc1a	structural maintenance of chromosomes 1A [Source:MGI Symbol;Acc:MGI:1344345]	1.57359e-05	0.000552644	2.11254
GO:0046982	protein heterodimerization activity	ENSMUSG00000018965	Ywhah	tyrosine 3-monooxygenase/tryptophan 5-monooxygenase activation protein, eta polypeptide [Source:MGI Symbol;Acc:MGI:109194]	1.57359e-05	0.000552644	2.11254
GO:0046982	protein heterodimerization activity	ENSMUSG00000060981	H4c8	H4 clustered histone 8 [Source:MGI Symbol;Acc:MGI:2448427]	1.57359e-05	0.000552644	2.11254
GO:0044877	protein-containing complex binding	ENSMUSG00000041431	Ccnb1	cyclin B1 [Source:MGI Symbol;Acc:MGI:88302]	3.00123e-05	0.00101349	1.79305
GO:0044877	protein-containing complex binding	ENSMUSG00000031979	Cog2	component of oligomeric golgi complex 2 [Source:MGI Symbol;Acc:MGI:1923582]	3.00123e-05	0.00101349	1.79305
GO:0044877	protein-containing complex binding	ENSMUSG00000063524	Eno1	enolase 1, alpha non-neuron [Source:MGI Symbol;Acc:MGI:95393]	3.00123e-05	0.00101349	1.79305
GO:0044877	protein-containing complex binding	ENSMUSG00000049044	Rapgef4	Rap guanine nucleotide exchange factor (GEF) 4 [Source:MGI Symbol;Acc:MGI:1917723]	3.00123e-05	0.00101349	1.79305
GO:0044877	protein-containing complex binding	ENSMUSG00000030744	Rps3	ribosomal protein S3 [Source:MGI Symbol;Acc:MGI:1350917]	3.00123e-05	0.00101349	1.79305
GO:0044877	protein-containing complex binding	ENSMUSG00000031748	Gnao1	guanine nucleotide binding protein, alpha O [Source:MGI Symbol;Acc:MGI:95775]	3.00123e-05	0.00101349	1.79305
GO:0044877	protein-containing complex binding	ENSMUSG00000031012	Cask	calcium/calmodulin-dependent serine protein kinase (MAGUK family) [Source:MGI Symbol;Acc:MGI:1309489]	3.00123e-05	0.00101349	1.79305
GO:0044877	protein-containing complex binding	ENSMUSG00000027342	Pcna	proliferating cell nuclear antigen [Source:MGI Symbol;Acc:MGI:97503]	3.00123e-05	0.00101349	1.79305
GO:0044877	protein-containing complex binding	ENSMUSG00000037204	Atg101	autophagy related 101 [Source:MGI Symbol;Acc:MGI:1915368]	3.00123e-05	0.00101349	1.79305
GO:0044877	protein-containing complex binding	ENSMUSG00000017210	Med24	mediator complex subunit 24 [Source:MGI Symbol;Acc:MGI:1344385]	3.00123e-05	0.00101349	1.79305
GO:0044877	protein-containing complex binding	ENSMUSG00000035242	Oaz1	ornithine decarboxylase antizyme 1 [Source:MGI Symbol;Acc:MGI:109433]	3.00123e-05	0.00101349	1.79305
GO:0044877	protein-containing complex binding	ENSMUSG00000036097	Slf2	SMC5-SMC6 complex localization factor 2 [Source:MGI Symbol;Acc:MGI:1924968]	3.00123e-05	0.00101349	1.79305
GO:0044877	protein-containing complex binding	ENSMUSG00000054808	Actn4	actinin alpha 4 [Source:MGI Symbol;Acc:MGI:1890773]	3.00123e-05	0.00101349	1.79305
GO:0044877	protein-containing complex binding	ENSMUSG00000025980	Hspd1	heat shock protein 1 (chaperonin) [Source:MGI Symbol;Acc:MGI:96242]	3.00123e-05	0.00101349	1.79305
GO:0044877	protein-containing complex binding	ENSMUSG00000004455	Ppp1cc	protein phosphatase 1 catalytic subunit gamma [Source:MGI Symbol;Acc:MGI:104872]	3.00123e-05	0.00101349	1.79305
GO:0044877	protein-containing complex binding	ENSMUSG00000030970	Ctbp2	C-terminal binding protein 2 [Source:MGI Symbol;Acc:MGI:1201686]	3.00123e-05	0.00101349	1.79305
GO:0044877	protein-containing complex binding	ENSMUSG00000056737	Capg	capping protein (actin filament), gelsolin-like [Source:MGI Symbol;Acc:MGI:1098259]	3.00123e-05	0.00101349	1.79305
GO:0044877	protein-containing complex binding	ENSMUSG00000022890	Atp5j	ATP synthase, H+ transporting, mitochondrial F0 complex, subunit F [Source:MGI Symbol;Acc:MGI:107777]	3.00123e-05	0.00101349	1.79305
GO:0044877	protein-containing complex binding	ENSMUSG00000021466	Ptch1	patched 1 [Source:MGI Symbol;Acc:MGI:105373]	3.00123e-05	0.00101349	1.79305
GO:0044877	protein-containing complex binding	ENSMUSG00000030816	Rnf40	ring finger protein 40 [Source:MGI Symbol;Acc:MGI:2142048]	3.00123e-05	0.00101349	1.79305
GO:0044877	protein-containing complex binding	ENSMUSG00000039191	Rbpj	recombination signal binding protein for immunoglobulin kappa J region [Source:MGI Symbol;Acc:MGI:96522]	3.00123e-05	0.00101349	1.79305
GO:0044877	protein-containing complex binding	ENSMUSG00000001440	Kpnb1	karyopherin (importin) beta 1 [Source:MGI Symbol;Acc:MGI:107532]	3.00123e-05	0.00101349	1.79305
GO:0044877	protein-containing complex binding	ENSMUSG00000029608	Rph3a	rabphilin 3A [Source:MGI Symbol;Acc:MGI:102788]	3.00123e-05	0.00101349	1.79305
GO:0044877	protein-containing complex binding	ENSMUSG00000024791	Cdca5	cell division cycle associated 5 [Source:MGI Symbol;Acc:MGI:1915099]	3.00123e-05	0.00101349	1.79305
GO:0044877	protein-containing complex binding	ENSMUSG00000021025	Nfkbia	nuclear factor of kappa light polypeptide gene enhancer in B cells inhibitor, alpha [Source:MGI Symbol;Acc:MGI:104741]	3.00123e-05	0.00101349	1.79305
GO:0044877	protein-containing complex binding	ENSMUSG00000001552	Jup	junction plakoglobin [Source:MGI Symbol;Acc:MGI:96650]	3.00123e-05	0.00101349	1.79305
GO:0044877	protein-containing complex binding	ENSMUSG00000038615	Nfe2l1	nuclear factor, erythroid derived 2,-like 1 [Source:MGI Symbol;Acc:MGI:99421]	3.00123e-05	0.00101349	1.79305
GO:0044877	protein-containing complex binding	ENSMUSG00000031565	Fgfr1	fibroblast growth factor receptor 1 [Source:MGI Symbol;Acc:MGI:95522]	3.00123e-05	0.00101349	1.79305
GO:0044877	protein-containing complex binding	ENSMUSG00000055817	Mta3	metastasis associated 3 [Source:MGI Symbol;Acc:MGI:2151172]	3.00123e-05	0.00101349	1.79305
GO:0044877	protein-containing complex binding	ENSMUSG00000024050	Wiz	widely-interspaced zinc finger motifs [Source:MGI Symbol;Acc:MGI:1332638]	3.00123e-05	0.00101349	1.79305
GO:0044877	protein-containing complex binding	ENSMUSG00000040003	Magi2	membrane associated guanylate kinase, WW and PDZ domain containing 2 [Source:MGI Symbol;Acc:MGI:1354953]	3.00123e-05	0.00101349	1.79305
GO:0044877	protein-containing complex binding	ENSMUSG00000042429	Adora1	adenosine A1 receptor [Source:MGI Symbol;Acc:MGI:99401]	3.00123e-05	0.00101349	1.79305
GO:0044877	protein-containing complex binding	ENSMUSG00000039298	Cdk5rap2	CDK5 regulatory subunit associated protein 2 [Source:MGI Symbol;Acc:MGI:2384875]	3.00123e-05	0.00101349	1.79305
GO:0044877	protein-containing complex binding	ENSMUSG00000003099	Ppp5c	protein phosphatase 5, catalytic subunit [Source:MGI Symbol;Acc:MGI:102666]	3.00123e-05	0.00101349	1.79305
GO:0044877	protein-containing complex binding	ENSMUSG00000026374	Tsn	translin [Source:MGI Symbol;Acc:MGI:109263]	3.00123e-05	0.00101349	1.79305
GO:0044877	protein-containing complex binding	ENSMUSG00000034160	Ogt	O-linked N-acetylglucosamine (GlcNAc) transferase (UDP-N-acetylglucosamine:polypeptide-N-acetylglucosaminyl transferase) [Source:MGI Symbol;Acc:MGI:1339639]	3.00123e-05	0.00101349	1.79305
GO:0044877	protein-containing complex binding	ENSMUSG00000040385	Ppp1ca	protein phosphatase 1 catalytic subunit alpha [Source:MGI Symbol;Acc:MGI:103016]	3.00123e-05	0.00101349	1.79305
GO:0044877	protein-containing complex binding	ENSMUSG00000057738	Sptan1	spectrin alpha, non-erythrocytic 1 [Source:MGI Symbol;Acc:MGI:98386]	3.00123e-05	0.00101349	1.79305
GO:0044877	protein-containing complex binding	ENSMUSG00000030884	Uqcrc2	ubiquinol cytochrome c reductase core protein 2 [Source:MGI Symbol;Acc:MGI:1914253]	3.00123e-05	0.00101349	1.79305
GO:0044877	protein-containing complex binding	ENSMUSG00000018669	Cdk5rap3	CDK5 regulatory subunit associated protein 3 [Source:MGI Symbol;Acc:MGI:1933126]	3.00123e-05	0.00101349	1.79305
GO:0044877	protein-containing complex binding	ENSMUSG00000004267	Eno2	enolase 2, gamma neuronal [Source:MGI Symbol;Acc:MGI:95394]	3.00123e-05	0.00101349	1.79305
GO:0044877	protein-containing complex binding	ENSMUSG00000028693	Nasp	nuclear autoantigenic sperm protein (histone-binding) [Source:MGI Symbol;Acc:MGI:1355328]	3.00123e-05	0.00101349	1.79305
GO:0044877	protein-containing complex binding	ENSMUSG00000020745	Pafah1b1	platelet-activating factor acetylhydrolase, isoform 1b, subunit 1 [Source:MGI Symbol;Acc:MGI:109520]	3.00123e-05	0.00101349	1.79305
GO:0044877	protein-containing complex binding	ENSMUSG00000029513	Prkab1	protein kinase, AMP-activated, beta 1 non-catalytic subunit [Source:MGI Symbol;Acc:MGI:1336167]	3.00123e-05	0.00101349	1.79305
GO:0044877	protein-containing complex binding	ENSMUSG00000024740	Ddb1	damage specific DNA binding protein 1 [Source:MGI Symbol;Acc:MGI:1202384]	3.00123e-05	0.00101349	1.79305
GO:0044877	protein-containing complex binding	ENSMUSG00000034826	Nup54	nucleoporin 54 [Source:MGI Symbol;Acc:MGI:1920460]	3.00123e-05	0.00101349	1.79305
GO:0044877	protein-containing complex binding	ENSMUSG00000039630	Hnrnpu	heterogeneous nuclear ribonucleoprotein U [Source:MGI Symbol;Acc:MGI:1858195]	3.00123e-05	0.00101349	1.79305
GO:0044877	protein-containing complex binding	ENSMUSG00000029622	Arpc1b	actin related protein 2/3 complex, subunit 1B [Source:MGI Symbol;Acc:MGI:1343142]	3.00123e-05	0.00101349	1.79305
GO:0044877	protein-containing complex binding	ENSMUSG00000038612	Mcl1	myeloid cell leukemia sequence 1 [Source:MGI Symbol;Acc:MGI:101769]	3.00123e-05	0.00101349	1.79305
GO:0044877	protein-containing complex binding	ENSMUSG00000058756	Thra	thyroid hormone receptor alpha [Source:MGI Symbol;Acc:MGI:98742]	3.00123e-05	0.00101349	1.79305
GO:0044877	protein-containing complex binding	ENSMUSG00000021477	Ctsl	cathepsin L [Source:MGI Symbol;Acc:MGI:88564]	3.00123e-05	0.00101349	1.79305
GO:0044877	protein-containing complex binding	ENSMUSG00000002908	Kcnn1	potassium intermediate/small conductance calcium-activated channel, subfamily N, member 1 [Source:MGI Symbol;Acc:MGI:1933993]	3.00123e-05	0.00101349	1.79305
GO:0044877	protein-containing complex binding	ENSMUSG00000028800	Hdac1	histone deacetylase 1 [Source:MGI Symbol;Acc:MGI:108086]	3.00123e-05	0.00101349	1.79305
GO:0043021	ribonucleoprotein complex binding	ENSMUSG00000020719	Ddx5	DEAD (Asp-Glu-Ala-Asp) box polypeptide 5 [Source:MGI Symbol;Acc:MGI:105037]	3.45913e-05	0.00112486	4.73635
GO:0043021	ribonucleoprotein complex binding	ENSMUSG00000060636	Rpl35a	ribosomal protein L35A [Source:MGI Symbol;Acc:MGI:1928894]	3.45913e-05	0.00112486	4.73635
GO:0043021	ribonucleoprotein complex binding	ENSMUSG00000062997	Rpl35	ribosomal protein L35 [Source:MGI Symbol;Acc:MGI:1913739]	3.45913e-05	0.00112486	4.73635
GO:0043021	ribonucleoprotein complex binding	ENSMUSG00000025580	Eif4a3	eukaryotic translation initiation factor 4A3 [Source:MGI Symbol;Acc:MGI:1923731]	3.45913e-05	0.00112486	4.73635
GO:0043021	ribonucleoprotein complex binding	ENSMUSG00000060288	Ppih	peptidyl prolyl isomerase H [Source:MGI Symbol;Acc:MGI:106499]	3.45913e-05	0.00112486	4.73635
GO:0043021	ribonucleoprotein complex binding	ENSMUSG00000040385	Ppp1ca	protein phosphatase 1 catalytic subunit alpha [Source:MGI Symbol;Acc:MGI:103016]	3.45913e-05	0.00112486	4.73635
GO:0043021	ribonucleoprotein complex binding	ENSMUSG00000060373	Hnrnpc	heterogeneous nuclear ribonucleoprotein C [Source:MGI Symbol;Acc:MGI:107795]	3.45913e-05	0.00112486	4.73635
GO:0043021	ribonucleoprotein complex binding	ENSMUSG00000007892	Rplp1	ribosomal protein, large, P1 [Source:MGI Symbol;Acc:MGI:1927099]	3.45913e-05	0.00112486	4.73635
GO:0043021	ribonucleoprotein complex binding	ENSMUSG00000039630	Hnrnpu	heterogeneous nuclear ribonucleoprotein U [Source:MGI Symbol;Acc:MGI:1858195]	3.45913e-05	0.00112486	4.73635
GO:0043021	ribonucleoprotein complex binding	ENSMUSG00000060098	Prmt7	protein arginine N-methyltransferase 7 [Source:MGI Symbol;Acc:MGI:2384879]	3.45913e-05	0.00112486	4.73635
GO:0097157	pre-mRNA intronic binding	ENSMUSG00000015165	Hnrnpl	heterogeneous nuclear ribonucleoprotein L [Source:MGI Symbol;Acc:MGI:104816]	5.18616e-05	0.00162623	10.42
GO:0097157	pre-mRNA intronic binding	ENSMUSG00000041459	Tardbp	TAR DNA binding protein [Source:MGI Symbol;Acc:MGI:2387629]	5.18616e-05	0.00162623	10.42
GO:0097157	pre-mRNA intronic binding	ENSMUSG00000020850	Prpf8	pre-mRNA processing factor 8 [Source:MGI Symbol;Acc:MGI:2179381]	5.18616e-05	0.00162623	10.42
GO:0097157	pre-mRNA intronic binding	ENSMUSG00000027981	Rnpc3	RNA-binding region (RNP1, RRM) containing 3 [Source:MGI Symbol;Acc:MGI:1914475]	5.18616e-05	0.00162623	10.42
GO:0097157	pre-mRNA intronic binding	ENSMUSG00000004980	Hnrnpa2b1	heterogeneous nuclear ribonucleoprotein A2/B1 [Source:MGI Symbol;Acc:MGI:104819]	5.18616e-05	0.00162623	10.42
GO:0003724	RNA helicase activity	ENSMUSG00000020719	Ddx5	DEAD (Asp-Glu-Ala-Asp) box polypeptide 5 [Source:MGI Symbol;Acc:MGI:105037]	6.24533e-05	0.00189083	3.78908
GO:0003724	RNA helicase activity	ENSMUSG00000058301	Upf1	UPF1 regulator of nonsense transcripts homolog (yeast) [Source:MGI Symbol;Acc:MGI:107995]	6.24533e-05	0.00189083	3.78908
GO:0003724	RNA helicase activity	ENSMUSG00000029599	Ddx54	DEAD (Asp-Glu-Ala-Asp) box polypeptide 54 [Source:MGI Symbol;Acc:MGI:1919240]	6.24533e-05	0.00189083	3.78908
GO:0003724	RNA helicase activity	ENSMUSG00000016018	Mtrex	Mtr4 exosome RNA helicase [Source:MGI Symbol;Acc:MGI:1919448]	6.24533e-05	0.00189083	3.78908
GO:0003724	RNA helicase activity	ENSMUSG00000059796	Eif4a1	eukaryotic translation initiation factor 4A1 [Source:MGI Symbol;Acc:MGI:95303]	6.24533e-05	0.00189083	3.78908
GO:0003724	RNA helicase activity	ENSMUSG00000042699	Dhx9	DEAH (Asp-Glu-Ala-His) box polypeptide 9 [Source:MGI Symbol;Acc:MGI:108177]	6.24533e-05	0.00189083	3.78908
GO:0003724	RNA helicase activity	ENSMUSG00000003660	Snrnp200	small nuclear ribonucleoprotein 200 (U5) [Source:MGI Symbol;Acc:MGI:2444401]	6.24533e-05	0.00189083	3.78908
GO:0003724	RNA helicase activity	ENSMUSG00000025580	Eif4a3	eukaryotic translation initiation factor 4A3 [Source:MGI Symbol;Acc:MGI:1923731]	6.24533e-05	0.00189083	3.78908
GO:0003724	RNA helicase activity	ENSMUSG00000022884	Eif4a2	eukaryotic translation initiation factor 4A2 [Source:MGI Symbol;Acc:MGI:106906]	6.24533e-05	0.00189083	3.78908
GO:0003724	RNA helicase activity	ENSMUSG00000018583	G3bp1	GTPase activating protein (SH3 domain) binding protein 1 [Source:MGI Symbol;Acc:MGI:1351465]	6.24533e-05	0.00189083	3.78908
GO:0003724	RNA helicase activity	ENSMUSG00000000787	Ddx3x	DEAD/H (Asp-Glu-Ala-Asp/His) box polypeptide 3, X-linked [Source:MGI Symbol;Acc:MGI:103064]	6.24533e-05	0.00189083	3.78908
GO:0003724	RNA helicase activity	ENSMUSG00000030491	Tdrd12	tudor domain containing 12 [Source:MGI Symbol;Acc:MGI:1919231]	6.24533e-05	0.00189083	3.78908
GO:0003725	double-stranded RNA binding	ENSMUSG00000066551	Hmgb1	high mobility group box 1 [Source:MGI Symbol;Acc:MGI:96113]	9.18871e-05	0.00268923	3.42935
GO:0003725	double-stranded RNA binding	ENSMUSG00000022718	Dgcr8	DGCR8, microprocessor complex subunit [Source:MGI Symbol;Acc:MGI:2151114]	9.18871e-05	0.00268923	3.42935
GO:0003725	double-stranded RNA binding	ENSMUSG00000025980	Hspd1	heat shock protein 1 (chaperonin) [Source:MGI Symbol;Acc:MGI:96242]	9.18871e-05	0.00268923	3.42935
GO:0003725	double-stranded RNA binding	ENSMUSG00000023944	Hsp90ab1	heat shock protein 90 alpha (cytosolic), class B member 1 [Source:MGI Symbol;Acc:MGI:96247]	9.18871e-05	0.00268923	3.42935
GO:0003725	double-stranded RNA binding	ENSMUSG00000059796	Eif4a1	eukaryotic translation initiation factor 4A1 [Source:MGI Symbol;Acc:MGI:95303]	9.18871e-05	0.00268923	3.42935
GO:0003725	double-stranded RNA binding	ENSMUSG00000032178	Ilf3	interleukin enhancer binding factor 3 [Source:MGI Symbol;Acc:MGI:1339973]	9.18871e-05	0.00268923	3.42935
GO:0003725	double-stranded RNA binding	ENSMUSG00000042699	Dhx9	DEAH (Asp-Glu-Ala-His) box polypeptide 9 [Source:MGI Symbol;Acc:MGI:108177]	9.18871e-05	0.00268923	3.42935
GO:0003725	double-stranded RNA binding	ENSMUSG00000040028	Elavl1	ELAV (embryonic lethal, abnormal vision)-like 1 (Hu antigen R) [Source:MGI Symbol;Acc:MGI:1100851]	9.18871e-05	0.00268923	3.42935
GO:0003725	double-stranded RNA binding	ENSMUSG00000010095	Slc3a2	solute carrier family 3 (activators of dibasic and neutral amino acid transport), member 2 [Source:MGI Symbol;Acc:MGI:96955]	9.18871e-05	0.00268923	3.42935
GO:0003725	double-stranded RNA binding	ENSMUSG00000039737	Prkrip1	Prkr interacting protein 1 (IL11 inducible) [Source:MGI Symbol;Acc:MGI:1914051]	9.18871e-05	0.00268923	3.42935
GO:0003725	double-stranded RNA binding	ENSMUSG00000039536	Stau1	staufen double-stranded RNA binding protein 1 [Source:MGI Symbol;Acc:MGI:1338864]	9.18871e-05	0.00268923	3.42935
GO:0003725	double-stranded RNA binding	ENSMUSG00000039630	Hnrnpu	heterogeneous nuclear ribonucleoprotein U [Source:MGI Symbol;Acc:MGI:1858195]	9.18871e-05	0.00268923	3.42935
GO:0003725	double-stranded RNA binding	ENSMUSG00000066861	Oas1g	2'-5' oligoadenylate synthetase 1G [Source:MGI Symbol;Acc:MGI:97429]	9.18871e-05	0.00268923	3.42935
GO:0019901	protein kinase binding	ENSMUSG00000041431	Ccnb1	cyclin B1 [Source:MGI Symbol;Acc:MGI:88302]	0.000185116	0.00522176	1.77019
GO:0019901	protein kinase binding	ENSMUSG00000021910	Nisch	nischarin [Source:MGI Symbol;Acc:MGI:1928323]	0.000185116	0.00522176	1.77019
GO:0019901	protein kinase binding	ENSMUSG00000021266	Wars	tryptophanyl-tRNA synthetase [Source:MGI Symbol;Acc:MGI:104630]	0.000185116	0.00522176	1.77019
GO:0019901	protein kinase binding	ENSMUSG00000021258	Ccnk	cyclin K [Source:MGI Symbol;Acc:MGI:1276106]	0.000185116	0.00522176	1.77019
GO:0019901	protein kinase binding	ENSMUSG00000011960	Ccnt1	cyclin T1 [Source:MGI Symbol;Acc:MGI:1328363]	0.000185116	0.00522176	1.77019
GO:0019901	protein kinase binding	ENSMUSG00000030744	Rps3	ribosomal protein S3 [Source:MGI Symbol;Acc:MGI:1350917]	0.000185116	0.00522176	1.77019
GO:0019901	protein kinase binding	ENSMUSG00000024985	Tcf7l2	transcription factor 7 like 2, T cell specific, HMG box [Source:MGI Symbol;Acc:MGI:1202879]	0.000185116	0.00522176	1.77019
GO:0019901	protein kinase binding	ENSMUSG00000029580	Actb	actin, beta [Source:MGI Symbol;Acc:MGI:87904]	0.000185116	0.00522176	1.77019
GO:0019901	protein kinase binding	ENSMUSG00000032959	Pebp1	phosphatidylethanolamine binding protein 1 [Source:MGI Symbol;Acc:MGI:1344408]	0.000185116	0.00522176	1.77019
GO:0019901	protein kinase binding	ENSMUSG00000004455	Ppp1cc	protein phosphatase 1 catalytic subunit gamma [Source:MGI Symbol;Acc:MGI:104872]	0.000185116	0.00522176	1.77019
GO:0019901	protein kinase binding	ENSMUSG00000030970	Ctbp2	C-terminal binding protein 2 [Source:MGI Symbol;Acc:MGI:1201686]	0.000185116	0.00522176	1.77019
GO:0019901	protein kinase binding	ENSMUSG00000031511	Arhgef7	Rho guanine nucleotide exchange factor (GEF7) [Source:MGI Symbol;Acc:MGI:1860493]	0.000185116	0.00522176	1.77019
GO:0019901	protein kinase binding	ENSMUSG00000023944	Hsp90ab1	heat shock protein 90 alpha (cytosolic), class B member 1 [Source:MGI Symbol;Acc:MGI:96247]	0.000185116	0.00522176	1.77019
GO:0019901	protein kinase binding	ENSMUSG00000037742	Eef1a1	eukaryotic translation elongation factor 1 alpha 1 [Source:MGI Symbol;Acc:MGI:1096881]	0.000185116	0.00522176	1.77019
GO:0019901	protein kinase binding	ENSMUSG00000018697	Aatf	apoptosis antagonizing transcription factor [Source:MGI Symbol;Acc:MGI:1929608]	0.000185116	0.00522176	1.77019
GO:0019901	protein kinase binding	ENSMUSG00000025907	Rb1cc1	RB1-inducible coiled-coil 1 [Source:MGI Symbol;Acc:MGI:1341850]	0.000185116	0.00522176	1.77019
GO:0019901	protein kinase binding	ENSMUSG00000027496	Aurka	aurora kinase A [Source:MGI Symbol;Acc:MGI:894678]	0.000185116	0.00522176	1.77019
GO:0019901	protein kinase binding	ENSMUSG00000001552	Jup	junction plakoglobin [Source:MGI Symbol;Acc:MGI:96650]	0.000185116	0.00522176	1.77019
GO:0019901	protein kinase binding	ENSMUSG00000019370	Calm3	calmodulin 3 [Source:MGI Symbol;Acc:MGI:103249]	0.000185116	0.00522176	1.77019
GO:0019901	protein kinase binding	ENSMUSG00000017765	Slc12a4	solute carrier family 12, member 4 [Source:MGI Symbol;Acc:MGI:1309465]	0.000185116	0.00522176	1.77019
GO:0019901	protein kinase binding	ENSMUSG00000040028	Elavl1	ELAV (embryonic lethal, abnormal vision)-like 1 (Hu antigen R) [Source:MGI Symbol;Acc:MGI:1100851]	0.000185116	0.00522176	1.77019
GO:0019901	protein kinase binding	ENSMUSG00000061477	Rps7	ribosomal protein S7 [Source:MGI Symbol;Acc:MGI:1333818]	0.000185116	0.00522176	1.77019
GO:0019901	protein kinase binding	ENSMUSG00000003423	Pih1d1	PIH1 domain containing 1 [Source:MGI Symbol;Acc:MGI:1916095]	0.000185116	0.00522176	1.77019
GO:0019901	protein kinase binding	ENSMUSG00000039298	Cdk5rap2	CDK5 regulatory subunit associated protein 2 [Source:MGI Symbol;Acc:MGI:2384875]	0.000185116	0.00522176	1.77019
GO:0019901	protein kinase binding	ENSMUSG00000033364	Usp37	ubiquitin specific peptidase 37 [Source:MGI Symbol;Acc:MGI:2442483]	0.000185116	0.00522176	1.77019
GO:0019901	protein kinase binding	ENSMUSG00000029385	Ccng2	cyclin G2 [Source:MGI Symbol;Acc:MGI:1095734]	0.000185116	0.00522176	1.77019
GO:0019901	protein kinase binding	ENSMUSG00000039737	Prkrip1	Prkr interacting protein 1 (IL11 inducible) [Source:MGI Symbol;Acc:MGI:1914051]	0.000185116	0.00522176	1.77019
GO:0019901	protein kinase binding	ENSMUSG00000026349	Ccnt2	cyclin T2 [Source:MGI Symbol;Acc:MGI:1920199]	0.000185116	0.00522176	1.77019
GO:0019901	protein kinase binding	ENSMUSG00000008668	Rps18	ribosomal protein S18 [Source:MGI Symbol;Acc:MGI:98146]	0.000185116	0.00522176	1.77019
GO:0019901	protein kinase binding	ENSMUSG00000026457	Adipor1	adiponectin receptor 1 [Source:MGI Symbol;Acc:MGI:1919924]	0.000185116	0.00522176	1.77019
GO:0019901	protein kinase binding	ENSMUSG00000002948	Map2k7	mitogen-activated protein kinase kinase 7 [Source:MGI Symbol;Acc:MGI:1346871]	0.000185116	0.00522176	1.77019
GO:0019901	protein kinase binding	ENSMUSG00000018669	Cdk5rap3	CDK5 regulatory subunit associated protein 3 [Source:MGI Symbol;Acc:MGI:1933126]	0.000185116	0.00522176	1.77019
GO:0019901	protein kinase binding	ENSMUSG00000032715	Trib3	tribbles pseudokinase 3 [Source:MGI Symbol;Acc:MGI:1345675]	0.000185116	0.00522176	1.77019
GO:0019901	protein kinase binding	ENSMUSG00000062248	Cks2	CDC28 protein kinase regulatory subunit 2 [Source:MGI Symbol;Acc:MGI:1913447]	0.000185116	0.00522176	1.77019
GO:0019901	protein kinase binding	ENSMUSG00000040945	Rcc2	regulator of chromosome condensation 2 [Source:MGI Symbol;Acc:MGI:1919784]	0.000185116	0.00522176	1.77019
GO:0019901	protein kinase binding	ENSMUSG00000029513	Prkab1	protein kinase, AMP-activated, beta 1 non-catalytic subunit [Source:MGI Symbol;Acc:MGI:1336167]	0.000185116	0.00522176	1.77019
GO:0019901	protein kinase binding	ENSMUSG00000034994	Eef2	eukaryotic translation elongation factor 2 [Source:MGI Symbol;Acc:MGI:95288]	0.000185116	0.00522176	1.77019
GO:0019901	protein kinase binding	ENSMUSG00000014158	Trpv4	transient receptor potential cation channel, subfamily V, member 4 [Source:MGI Symbol;Acc:MGI:1926945]	0.000185116	0.00522176	1.77019
GO:0019901	protein kinase binding	ENSMUSG00000057113	Npm1	nucleophosmin 1 [Source:MGI Symbol;Acc:MGI:106184]	0.000185116	0.00522176	1.77019
GO:0019901	protein kinase binding	ENSMUSG00000005981	Trap1	TNF receptor-associated protein 1 [Source:MGI Symbol;Acc:MGI:1915265]	0.000185116	0.00522176	1.77019
GO:0019901	protein kinase binding	ENSMUSG00000022812	Gsk3b	glycogen synthase kinase 3 beta [Source:MGI Symbol;Acc:MGI:1861437]	0.000185116	0.00522176	1.77019
GO:0019901	protein kinase binding	ENSMUSG00000059552	Trp53	transformation related protein 53 [Source:MGI Symbol;Acc:MGI:98834]	0.000185116	0.00522176	1.77019
GO:0019901	protein kinase binding	ENSMUSG00000039382	Wdr45	WD repeat domain 45 [Source:MGI Symbol;Acc:MGI:1859606]	0.000185116	0.00522176	1.77019
GO:0019901	protein kinase binding	ENSMUSG00000040952	Rps19	ribosomal protein S19 [Source:MGI Symbol;Acc:MGI:1333780]	0.000185116	0.00522176	1.77019
GO:0003746	translation elongation factor activity	ENSMUSG00000037742	Eef1a1	eukaryotic translation elongation factor 1 alpha 1 [Source:MGI Symbol;Acc:MGI:1096881]	0.000190315	0.00522176	6.58103
GO:0003746	translation elongation factor activity	ENSMUSG00000055762	Eef1d	eukaryotic translation elongation factor 1 delta (guanine nucleotide exchange protein) [Source:MGI Symbol;Acc:MGI:1913906]	0.000190315	0.00522176	6.58103
GO:0003746	translation elongation factor activity	ENSMUSG00000025967	Eef1b2	eukaryotic translation elongation factor 1 beta 2 [Source:MGI Symbol;Acc:MGI:1929520]	0.000190315	0.00522176	6.58103
GO:0003746	translation elongation factor activity	ENSMUSG00000034994	Eef2	eukaryotic translation elongation factor 2 [Source:MGI Symbol;Acc:MGI:95288]	0.000190315	0.00522176	6.58103
GO:0003746	translation elongation factor activity	ENSMUSG00000078812	Eif5a	eukaryotic translation initiation factor 5A [Source:MGI Symbol;Acc:MGI:106248]	0.000190315	0.00522176	6.58103
GO:0003746	translation elongation factor activity	ENSMUSG00000071644	Eef1g	eukaryotic translation elongation factor 1 gamma [Source:MGI Symbol;Acc:MGI:1914410]	0.000190315	0.00522176	6.58103
GO:0003899	DNA-directed 5'-3' RNA polymerase activity	ENSMUSG00000025280	Polr3a	polymerase (RNA) III (DNA directed) polypeptide A [Source:MGI Symbol;Acc:MGI:2681836]	0.0002021	0.00537709	4.76341
GO:0003899	DNA-directed 5'-3' RNA polymerase activity	ENSMUSG00000031783	Polr2c	polymerase (RNA) II (DNA directed) polypeptide C [Source:MGI Symbol;Acc:MGI:109299]	0.0002021	0.00537709	4.76341
GO:0003899	DNA-directed 5'-3' RNA polymerase activity	ENSMUSG00000049553	Polr1a	polymerase (RNA) I polypeptide A [Source:MGI Symbol;Acc:MGI:1096397]	0.0002021	0.00537709	4.76341
GO:0003899	DNA-directed 5'-3' RNA polymerase activity	ENSMUSG00000004667	Polr2e	polymerase (RNA) II (DNA directed) polypeptide E [Source:MGI Symbol;Acc:MGI:1913670]	0.0002021	0.00537709	4.76341
GO:0003899	DNA-directed 5'-3' RNA polymerase activity	ENSMUSG00000071662	Polr2g	polymerase (RNA) II (DNA directed) polypeptide G [Source:MGI Symbol;Acc:MGI:1914960]	0.0002021	0.00537709	4.76341
GO:0003899	DNA-directed 5'-3' RNA polymerase activity	ENSMUSG00000024258	Polr2d	polymerase (RNA) II (DNA directed) polypeptide D [Source:MGI Symbol;Acc:MGI:1916491]	0.0002021	0.00537709	4.76341
GO:0003899	DNA-directed 5'-3' RNA polymerase activity	ENSMUSG00000067148	Polr1c	polymerase (RNA) I polypeptide C [Source:MGI Symbol;Acc:MGI:103288]	0.0002021	0.00537709	4.76341
GO:0003899	DNA-directed 5'-3' RNA polymerase activity	ENSMUSG00000005198	Polr2a	polymerase (RNA) II (DNA directed) polypeptide A [Source:MGI Symbol;Acc:MGI:98086]	0.0002021	0.00537709	4.76341
GO:0031490	chromatin DNA binding	ENSMUSG00000036181	H1f2	H1.2 linker histone, cluster member [Source:MGI Symbol;Acc:MGI:1931526]	0.000222973	0.00575796	3.33439
GO:0031490	chromatin DNA binding	ENSMUSG00000052565	H1f3	H1.3 linker histone, cluster member [Source:MGI Symbol;Acc:MGI:107502]	0.000222973	0.00575796	3.33439
GO:0031490	chromatin DNA binding	ENSMUSG00000054808	Actn4	actinin alpha 4 [Source:MGI Symbol;Acc:MGI:1890773]	0.000222973	0.00575796	3.33439
GO:0031490	chromatin DNA binding	ENSMUSG00000037894	H2az1	H2A.Z variant histone 1 [Source:MGI Symbol;Acc:MGI:1888388]	0.000222973	0.00575796	3.33439
GO:0031490	chromatin DNA binding	ENSMUSG00000042699	Dhx9	DEAH (Asp-Glu-Ala-His) box polypeptide 9 [Source:MGI Symbol;Acc:MGI:108177]	0.000222973	0.00575796	3.33439
GO:0031490	chromatin DNA binding	ENSMUSG00000058773	H1f5	H1.5 linker histone, cluster member [Source:MGI Symbol;Acc:MGI:1861461]	0.000222973	0.00575796	3.33439
GO:0031490	chromatin DNA binding	ENSMUSG00000017548	Suz12	SUZ12 polycomb repressive complex 2 subunit [Source:MGI Symbol;Acc:MGI:1261758]	0.000222973	0.00575796	3.33439
GO:0031490	chromatin DNA binding	ENSMUSG00000003868	Ruvbl2	RuvB-like protein 2 [Source:MGI Symbol;Acc:MGI:1342299]	0.000222973	0.00575796	3.33439
GO:0031490	chromatin DNA binding	ENSMUSG00000039630	Hnrnpu	heterogeneous nuclear ribonucleoprotein U [Source:MGI Symbol;Acc:MGI:1858195]	0.000222973	0.00575796	3.33439
GO:0031490	chromatin DNA binding	ENSMUSG00000058756	Thra	thyroid hormone receptor alpha [Source:MGI Symbol;Acc:MGI:98742]	0.000222973	0.00575796	3.33439
GO:0031490	chromatin DNA binding	ENSMUSG00000064194	Zfp936	zinc finger protein 936 [Source:MGI Symbol;Acc:MGI:3642994]	0.000222973	0.00575796	3.33439
GO:0031490	chromatin DNA binding	ENSMUSG00000024406	Pou5f1	POU domain, class 5, transcription factor 1 [Source:MGI Symbol;Acc:MGI:101893]	0.000222973	0.00575796	3.33439
GO:0002161	aminoacyl-tRNA editing activity	ENSMUSG00000024493	Lars	leucyl-tRNA synthetase [Source:MGI Symbol;Acc:MGI:1913808]	0.000234687	0.0058873	8.01535
GO:0002161	aminoacyl-tRNA editing activity	ENSMUSG00000037851	Iars	isoleucine-tRNA synthetase [Source:MGI Symbol;Acc:MGI:2145219]	0.000234687	0.0058873	8.01535
GO:0002161	aminoacyl-tRNA editing activity	ENSMUSG00000007029	Vars	valyl-tRNA synthetase [Source:MGI Symbol;Acc:MGI:90675]	0.000234687	0.0058873	8.01535
GO:0002161	aminoacyl-tRNA editing activity	ENSMUSG00000031960	Aars	alanyl-tRNA synthetase [Source:MGI Symbol;Acc:MGI:2384560]	0.000234687	0.0058873	8.01535
GO:0002161	aminoacyl-tRNA editing activity	ENSMUSG00000028107	Tars2	threonyl-tRNA synthetase 2, mitochondrial (putative) [Source:MGI Symbol;Acc:MGI:1919057]	0.000234687	0.0058873	8.01535
GO:0003697	single-stranded DNA binding	ENSMUSG00000033099	Nol12	nucleolar protein 12 [Source:MGI Symbol;Acc:MGI:2146285]	0.00032746	0.00798638	2.8887
GO:0003697	single-stranded DNA binding	ENSMUSG00000005410	Mcm5	minichromosome maintenance complex component 5 [Source:MGI Symbol;Acc:MGI:103197]	0.00032746	0.00798638	2.8887
GO:0003697	single-stranded DNA binding	ENSMUSG00000076617	Ighm	immunoglobulin heavy constant mu [Source:MGI Symbol;Acc:MGI:96448]	0.00032746	0.00798638	2.8887
GO:0003697	single-stranded DNA binding	ENSMUSG00000071662	Polr2g	polymerase (RNA) II (DNA directed) polypeptide G [Source:MGI Symbol;Acc:MGI:1914960]	0.00032746	0.00798638	2.8887
GO:0003697	single-stranded DNA binding	ENSMUSG00000034773	Hrob	homologous recombination factor with OB-fold [Source:MGI Symbol;Acc:MGI:2387601]	0.00032746	0.00798638	2.8887
GO:0003697	single-stranded DNA binding	ENSMUSG00000042699	Dhx9	DEAH (Asp-Glu-Ala-His) box polypeptide 9 [Source:MGI Symbol;Acc:MGI:108177]	0.00032746	0.00798638	2.8887
GO:0003697	single-stranded DNA binding	ENSMUSG00000002870	Mcm2	minichromosome maintenance complex component 2 [Source:MGI Symbol;Acc:MGI:105380]	0.00032746	0.00798638	2.8887
GO:0003697	single-stranded DNA binding	ENSMUSG00000026374	Tsn	translin [Source:MGI Symbol;Acc:MGI:109263]	0.00032746	0.00798638	2.8887
GO:0003697	single-stranded DNA binding	ENSMUSG00000024120	Lrpprc	leucine-rich PPR-motif containing [Source:MGI Symbol;Acc:MGI:1919666]	0.00032746	0.00798638	2.8887
GO:0003697	single-stranded DNA binding	ENSMUSG00000028639	Ybx1	Y box protein 1 [Source:MGI Symbol;Acc:MGI:99146]	0.00032746	0.00798638	2.8887
GO:0003697	single-stranded DNA binding	ENSMUSG00000046434	Hnrnpa1	heterogeneous nuclear ribonucleoprotein A1 [Source:MGI Symbol;Acc:MGI:104820]	0.00032746	0.00798638	2.8887
GO:0003697	single-stranded DNA binding	ENSMUSG00000039630	Hnrnpu	heterogeneous nuclear ribonucleoprotein U [Source:MGI Symbol;Acc:MGI:1858195]	0.00032746	0.00798638	2.8887
GO:0003697	single-stranded DNA binding	ENSMUSG00000028884	Rpa2	replication protein A2 [Source:MGI Symbol;Acc:MGI:1339939]	0.00032746	0.00798638	2.8887
GO:0003697	single-stranded DNA binding	ENSMUSG00000028312	Smc2	structural maintenance of chromosomes 2 [Source:MGI Symbol;Acc:MGI:106067]	0.00032746	0.00798638	2.8887
GO:0043024	ribosomal small subunit binding	ENSMUSG00000035530	Eif1	eukaryotic translation initiation factor 1 [Source:MGI Symbol;Acc:MGI:105125]	0.000350677	0.008132	7.44283
GO:0043024	ribosomal small subunit binding	ENSMUSG00000063884	Ptcd3	pentatricopeptide repeat domain 3 [Source:MGI Symbol;Acc:MGI:1917206]	0.000350677	0.008132	7.44283
GO:0043024	ribosomal small subunit binding	ENSMUSG00000000787	Ddx3x	DEAD/H (Asp-Glu-Ala-Asp/His) box polypeptide 3, X-linked [Source:MGI Symbol;Acc:MGI:103064]	0.000350677	0.008132	7.44283
GO:0043024	ribosomal small subunit binding	ENSMUSG00000057113	Npm1	nucleophosmin 1 [Source:MGI Symbol;Acc:MGI:106184]	0.000350677	0.008132	7.44283
GO:0043024	ribosomal small subunit binding	ENSMUSG00000058355	Abce1	ATP-binding cassette, sub-family E (OABP), member 1 [Source:MGI Symbol;Acc:MGI:1195458]	0.000350677	0.008132	7.44283
GO:0047485	protein N-terminus binding	ENSMUSG00000022336	Eif3e	eukaryotic translation initiation factor 3, subunit E [Source:MGI Symbol;Acc:MGI:99257]	0.000351955	0.008132	2.64634
GO:0047485	protein N-terminus binding	ENSMUSG00000039671	Zmynd8	zinc finger, MYND-type containing 8 [Source:MGI Symbol;Acc:MGI:1918025]	0.000351955	0.008132	2.64634
GO:0047485	protein N-terminus binding	ENSMUSG00000020734	Grin2c	glutamate receptor, ionotropic, NMDA2C (epsilon 3) [Source:MGI Symbol;Acc:MGI:95822]	0.000351955	0.008132	2.64634
GO:0047485	protein N-terminus binding	ENSMUSG00000054808	Actn4	actinin alpha 4 [Source:MGI Symbol;Acc:MGI:1890773]	0.000351955	0.008132	2.64634
GO:0047485	protein N-terminus binding	ENSMUSG00000004455	Ppp1cc	protein phosphatase 1 catalytic subunit gamma [Source:MGI Symbol;Acc:MGI:104872]	0.000351955	0.008132	2.64634
GO:0047485	protein N-terminus binding	ENSMUSG00000039191	Rbpj	recombination signal binding protein for immunoglobulin kappa J region [Source:MGI Symbol;Acc:MGI:96522]	0.000351955	0.008132	2.64634
GO:0047485	protein N-terminus binding	ENSMUSG00000019370	Calm3	calmodulin 3 [Source:MGI Symbol;Acc:MGI:103249]	0.000351955	0.008132	2.64634
GO:0047485	protein N-terminus binding	ENSMUSG00000039740	Alg2	asparagine-linked glycosylation 2 (alpha-1,3-mannosyltransferase) [Source:MGI Symbol;Acc:MGI:1914731]	0.000351955	0.008132	2.64634
GO:0047485	protein N-terminus binding	ENSMUSG00000001930	Vwf	Von Willebrand factor [Source:MGI Symbol;Acc:MGI:98941]	0.000351955	0.008132	2.64634
GO:0047485	protein N-terminus binding	ENSMUSG00000027944	Hax1	HCLS1 associated X-1 [Source:MGI Symbol;Acc:MGI:1346319]	0.000351955	0.008132	2.64634
GO:0047485	protein N-terminus binding	ENSMUSG00000062270	Morf4l1	mortality factor 4 like 1 [Source:MGI Symbol;Acc:MGI:1096551]	0.000351955	0.008132	2.64634
GO:0047485	protein N-terminus binding	ENSMUSG00000028884	Rpa2	replication protein A2 [Source:MGI Symbol;Acc:MGI:1339939]	0.000351955	0.008132	2.64634
GO:0047485	protein N-terminus binding	ENSMUSG00000057113	Npm1	nucleophosmin 1 [Source:MGI Symbol;Acc:MGI:106184]	0.000351955	0.008132	2.64634
GO:0047485	protein N-terminus binding	ENSMUSG00000059552	Trp53	transformation related protein 53 [Source:MGI Symbol;Acc:MGI:98834]	0.000351955	0.008132	2.64634
GO:0047485	protein N-terminus binding	ENSMUSG00000078812	Eif5a	eukaryotic translation initiation factor 5A [Source:MGI Symbol;Acc:MGI:106248]	0.000351955	0.008132	2.64634
GO:0047485	protein N-terminus binding	ENSMUSG00000028800	Hdac1	histone deacetylase 1 [Source:MGI Symbol;Acc:MGI:108086]	0.000351955	0.008132	2.64634
GO:0016874	ligase activity	ENSMUSG00000021266	Wars	tryptophanyl-tRNA synthetase [Source:MGI Symbol;Acc:MGI:104630]	0.000420922	0.00932626	2.60499
GO:0016874	ligase activity	ENSMUSG00000029752	Asns	asparagine synthetase [Source:MGI Symbol;Acc:MGI:1350929]	0.000420922	0.00932626	2.60499
GO:0016874	ligase activity	ENSMUSG00000070699	Sars2	seryl-aminoacyl-tRNA synthetase 2 [Source:MGI Symbol;Acc:MGI:1919234]	0.000420922	0.00932626	2.60499
GO:0016874	ligase activity	ENSMUSG00000024493	Lars	leucyl-tRNA synthetase [Source:MGI Symbol;Acc:MGI:1913808]	0.000420922	0.00932626	2.60499
GO:0016874	ligase activity	ENSMUSG00000024587	Nars	asparaginyl-tRNA synthetase [Source:MGI Symbol;Acc:MGI:1917473]	0.000420922	0.00932626	2.60499
GO:0016874	ligase activity	ENSMUSG00000037851	Iars	isoleucine-tRNA synthetase [Source:MGI Symbol;Acc:MGI:2145219]	0.000420922	0.00932626	2.60499
GO:0016874	ligase activity	ENSMUSG00000001924	Uba1	ubiquitin-like modifier activating enzyme 1 [Source:MGI Symbol;Acc:MGI:98890]	0.000420922	0.00932626	2.60499
GO:0016874	ligase activity	ENSMUSG00000026615	Eprs	glutamyl-prolyl-tRNA synthetase [Source:MGI Symbol;Acc:MGI:97838]	0.000420922	0.00932626	2.60499
GO:0016874	ligase activity	ENSMUSG00000040354	Mars1	methionine-tRNA synthetase 1 [Source:MGI Symbol;Acc:MGI:1345633]	0.000420922	0.00932626	2.60499
GO:0016874	ligase activity	ENSMUSG00000015016	Acsf3	acyl-CoA synthetase family member 3 [Source:MGI Symbol;Acc:MGI:2182591]	0.000420922	0.00932626	2.60499
GO:0016874	ligase activity	ENSMUSG00000007029	Vars	valyl-tRNA synthetase [Source:MGI Symbol;Acc:MGI:90675]	0.000420922	0.00932626	2.60499
GO:0016874	ligase activity	ENSMUSG00000052833	Sae1	SUMO1 activating enzyme subunit 1 [Source:MGI Symbol;Acc:MGI:1929264]	0.000420922	0.00932626	2.60499
GO:0016874	ligase activity	ENSMUSG00000031960	Aars	alanyl-tRNA synthetase [Source:MGI Symbol;Acc:MGI:2384560]	0.000420922	0.00932626	2.60499
GO:0016874	ligase activity	ENSMUSG00000028811	Yars	tyrosyl-tRNA synthetase [Source:MGI Symbol;Acc:MGI:2147627]	0.000420922	0.00932626	2.60499
GO:0016874	ligase activity	ENSMUSG00000028107	Tars2	threonyl-tRNA synthetase 2, mitochondrial (putative) [Source:MGI Symbol;Acc:MGI:1919057]	0.000420922	0.00932626	2.60499
GO:0016874	ligase activity	ENSMUSG00000010755	Cars	cysteinyl-tRNA synthetase [Source:MGI Symbol;Acc:MGI:1351477]	0.000420922	0.00932626	2.60499
GO:1990932	5.8S rRNA binding	ENSMUSG00000029614	Rpl6	ribosomal protein L6 [Source:MGI Symbol;Acc:MGI:108057]	0.000424887	0.00932626	15.6299
GO:1990932	5.8S rRNA binding	ENSMUSG00000006333	Rps9	ribosomal protein S9 [Source:MGI Symbol;Acc:MGI:1924096]	0.000424887	0.00932626	15.6299
GO:1990932	5.8S rRNA binding	ENSMUSG00000003970	Rpl8	ribosomal protein L8 [Source:MGI Symbol;Acc:MGI:1350927]	0.000424887	0.00932626	15.6299
GO:0035613	RNA stem-loop binding	ENSMUSG00000010554	Mettl16	methyltransferase like 16 [Source:MGI Symbol;Acc:MGI:1914743]	0.000505303	0.0108209	6.94664
GO:0035613	RNA stem-loop binding	ENSMUSG00000042699	Dhx9	DEAH (Asp-Glu-Ala-His) box polypeptide 9 [Source:MGI Symbol;Acc:MGI:108177]	0.000505303	0.0108209	6.94664
GO:0035613	RNA stem-loop binding	ENSMUSG00000025580	Eif4a3	eukaryotic translation initiation factor 4A3 [Source:MGI Symbol;Acc:MGI:1923731]	0.000505303	0.0108209	6.94664
GO:0035613	RNA stem-loop binding	ENSMUSG00000026615	Eprs	glutamyl-prolyl-tRNA synthetase [Source:MGI Symbol;Acc:MGI:97838]	0.000505303	0.0108209	6.94664
GO:0035613	RNA stem-loop binding	ENSMUSG00000000787	Ddx3x	DEAD/H (Asp-Glu-Ala-Asp/His) box polypeptide 3, X-linked [Source:MGI Symbol;Acc:MGI:103064]	0.000505303	0.0108209	6.94664
GO:0000049	tRNA binding	ENSMUSG00000029614	Rpl6	ribosomal protein L6 [Source:MGI Symbol;Acc:MGI:108057]	0.000524494	0.0109289	3.47332
GO:0000049	tRNA binding	ENSMUSG00000070699	Sars2	seryl-aminoacyl-tRNA synthetase 2 [Source:MGI Symbol;Acc:MGI:1919234]	0.000524494	0.0109289	3.47332
GO:0000049	tRNA binding	ENSMUSG00000028706	Nsun4	NOL1/NOP2/Sun domain family, member 4 [Source:MGI Symbol;Acc:MGI:1919431]	0.000524494	0.0109289	3.47332
GO:0000049	tRNA binding	ENSMUSG00000037851	Iars	isoleucine-tRNA synthetase [Source:MGI Symbol;Acc:MGI:2145219]	0.000524494	0.0109289	3.47332
GO:0000049	tRNA binding	ENSMUSG00000037742	Eef1a1	eukaryotic translation elongation factor 1 alpha 1 [Source:MGI Symbol;Acc:MGI:1096881]	0.000524494	0.0109289	3.47332
GO:0000049	tRNA binding	ENSMUSG00000040354	Mars1	methionine-tRNA synthetase 1 [Source:MGI Symbol;Acc:MGI:1345633]	0.000524494	0.0109289	3.47332
GO:0000049	tRNA binding	ENSMUSG00000001909	Trmt1	tRNA methyltransferase 1 [Source:MGI Symbol;Acc:MGI:1289155]	0.000524494	0.0109289	3.47332
GO:0000049	tRNA binding	ENSMUSG00000031960	Aars	alanyl-tRNA synthetase [Source:MGI Symbol;Acc:MGI:2384560]	0.000524494	0.0109289	3.47332
GO:0000049	tRNA binding	ENSMUSG00000028811	Yars	tyrosyl-tRNA synthetase [Source:MGI Symbol;Acc:MGI:2147627]	0.000524494	0.0109289	3.47332
GO:0000049	tRNA binding	ENSMUSG00000010755	Cars	cysteinyl-tRNA synthetase [Source:MGI Symbol;Acc:MGI:1351477]	0.000524494	0.0109289	3.47332
GO:1990226	histone methyltransferase binding	ENSMUSG00000023944	Hsp90ab1	heat shock protein 90 alpha (cytosolic), class B member 1 [Source:MGI Symbol;Acc:MGI:96247]	0.00054694	0.0109289	9.26219
GO:1990226	histone methyltransferase binding	ENSMUSG00000018666	Cbx1	chromobox 1 [Source:MGI Symbol;Acc:MGI:105369]	0.00054694	0.0109289	9.26219
GO:1990226	histone methyltransferase binding	ENSMUSG00000024050	Wiz	widely-interspaced zinc finger motifs [Source:MGI Symbol;Acc:MGI:1332638]	0.00054694	0.0109289	9.26219
GO:1990226	histone methyltransferase binding	ENSMUSG00000027405	Nop56	NOP56 ribonucleoprotein [Source:MGI Symbol;Acc:MGI:1914384]	0.00054694	0.0109289	9.26219
GO:0051059	NF-kappaB binding	ENSMUSG00000021025	Nfkbia	nuclear factor of kappa light polypeptide gene enhancer in B cells inhibitor, alpha [Source:MGI Symbol;Acc:MGI:104741]	0.00054769	0.0109289	4.70579
GO:0051059	NF-kappaB binding	ENSMUSG00000021024	Psma6	proteasome subunit alpha 6 [Source:MGI Symbol;Acc:MGI:1347006]	0.00054769	0.0109289	4.70579
GO:0051059	NF-kappaB binding	ENSMUSG00000018669	Cdk5rap3	CDK5 regulatory subunit associated protein 3 [Source:MGI Symbol;Acc:MGI:1933126]	0.00054769	0.0109289	4.70579
GO:0051059	NF-kappaB binding	ENSMUSG00000024045	Akap8	A kinase (PRKA) anchor protein 8 [Source:MGI Symbol;Acc:MGI:1928488]	0.00054769	0.0109289	4.70579
GO:0051059	NF-kappaB binding	ENSMUSG00000057113	Npm1	nucleophosmin 1 [Source:MGI Symbol;Acc:MGI:106184]	0.00054769	0.0109289	4.70579
GO:0051059	NF-kappaB binding	ENSMUSG00000022812	Gsk3b	glycogen synthase kinase 3 beta [Source:MGI Symbol;Acc:MGI:1861437]	0.00054769	0.0109289	4.70579
GO:0051059	NF-kappaB binding	ENSMUSG00000028800	Hdac1	histone deacetylase 1 [Source:MGI Symbol;Acc:MGI:108086]	0.00054769	0.0109289	4.70579
GO:0008134	transcription factor binding	ENSMUSG00000011960	Ccnt1	cyclin T1 [Source:MGI Symbol;Acc:MGI:1328363]	0.000695126	0.0135627	1.80294
GO:0008134	transcription factor binding	ENSMUSG00000030744	Rps3	ribosomal protein S3 [Source:MGI Symbol;Acc:MGI:1350917]	0.000695126	0.0135627	1.80294
GO:0008134	transcription factor binding	ENSMUSG00000066551	Hmgb1	high mobility group box 1 [Source:MGI Symbol;Acc:MGI:96113]	0.000695126	0.0135627	1.80294
GO:0008134	transcription factor binding	ENSMUSG00000024985	Tcf7l2	transcription factor 7 like 2, T cell specific, HMG box [Source:MGI Symbol;Acc:MGI:1202879]	0.000695126	0.0135627	1.80294
GO:0008134	transcription factor binding	ENSMUSG00000056476	Med12l	mediator complex subunit 12-like [Source:MGI Symbol;Acc:MGI:2139916]	0.000695126	0.0135627	1.80294
GO:0008134	transcription factor binding	ENSMUSG00000015656	Hspa8	heat shock protein 8 [Source:MGI Symbol;Acc:MGI:105384]	0.000695126	0.0135627	1.80294
GO:0008134	transcription factor binding	ENSMUSG00000029110	Rnf4	ring finger protein 4 [Source:MGI Symbol;Acc:MGI:1201691]	0.000695126	0.0135627	1.80294
GO:0008134	transcription factor binding	ENSMUSG00000052997	Uba2	ubiquitin-like modifier activating enzyme 2 [Source:MGI Symbol;Acc:MGI:1858313]	0.000695126	0.0135627	1.80294
GO:0008134	transcription factor binding	ENSMUSG00000032897	Nfyc	nuclear transcription factor-Y gamma [Source:MGI Symbol;Acc:MGI:107901]	0.000695126	0.0135627	1.80294
GO:0008134	transcription factor binding	ENSMUSG00000039191	Rbpj	recombination signal binding protein for immunoglobulin kappa J region [Source:MGI Symbol;Acc:MGI:96522]	0.000695126	0.0135627	1.80294
GO:0008134	transcription factor binding	ENSMUSG00000020962	Gtf2a1	general transcription factor II A, 1 [Source:MGI Symbol;Acc:MGI:1933277]	0.000695126	0.0135627	1.80294
GO:0008134	transcription factor binding	ENSMUSG00000024462	Gabbr1	gamma-aminobutyric acid (GABA) B receptor, 1 [Source:MGI Symbol;Acc:MGI:1860139]	0.000695126	0.0135627	1.80294
GO:0008134	transcription factor binding	ENSMUSG00000048001	Hes5	hes family bHLH transcription factor 5 [Source:MGI Symbol;Acc:MGI:104876]	0.000695126	0.0135627	1.80294
GO:0008134	transcription factor binding	ENSMUSG00000029127	Zbtb49	zinc finger and BTB domain containing 49 [Source:MGI Symbol;Acc:MGI:1922329]	0.000695126	0.0135627	1.80294
GO:0008134	transcription factor binding	ENSMUSG00000031386	Hcfc1	host cell factor C1 [Source:MGI Symbol;Acc:MGI:105942]	0.000695126	0.0135627	1.80294
GO:0008134	transcription factor binding	ENSMUSG00000005625	Psmd4	proteasome (prosome, macropain) 26S subunit, non-ATPase, 4 [Source:MGI Symbol;Acc:MGI:1201670]	0.000695126	0.0135627	1.80294
GO:0008134	transcription factor binding	ENSMUSG00000018209	Stk4	serine/threonine kinase 4 [Source:MGI Symbol;Acc:MGI:1929004]	0.000695126	0.0135627	1.80294
GO:0008134	transcription factor binding	ENSMUSG00000038518	Jarid2	jumonji, AT rich interactive domain 2 [Source:MGI Symbol;Acc:MGI:104813]	0.000695126	0.0135627	1.80294
GO:0008134	transcription factor binding	ENSMUSG00000003847	Nfat5	nuclear factor of activated T cells 5 [Source:MGI Symbol;Acc:MGI:1859333]	0.000695126	0.0135627	1.80294
GO:0008134	transcription factor binding	ENSMUSG00000034160	Ogt	O-linked N-acetylglucosamine (GlcNAc) transferase (UDP-N-acetylglucosamine:polypeptide-N-acetylglucosaminyl transferase) [Source:MGI Symbol;Acc:MGI:1339639]	0.000695126	0.0135627	1.80294
GO:0008134	transcription factor binding	ENSMUSG00000015120	Ube2i	ubiquitin-conjugating enzyme E2I [Source:MGI Symbol;Acc:MGI:107365]	0.000695126	0.0135627	1.80294
GO:0008134	transcription factor binding	ENSMUSG00000022710	Usp7	ubiquitin specific peptidase 7 [Source:MGI Symbol;Acc:MGI:2182061]	0.000695126	0.0135627	1.80294
GO:0008134	transcription factor binding	ENSMUSG00000028639	Ybx1	Y box protein 1 [Source:MGI Symbol;Acc:MGI:99146]	0.000695126	0.0135627	1.80294
GO:0008134	transcription factor binding	ENSMUSG00000078941	Ak6	adenylate kinase 6 [Source:MGI Symbol;Acc:MGI:5510732]	0.000695126	0.0135627	1.80294
GO:0008134	transcription factor binding	ENSMUSG00000012396	Nanog	Nanog homeobox [Source:MGI Symbol;Acc:MGI:1919200]	0.000695126	0.0135627	1.80294
GO:0008134	transcription factor binding	ENSMUSG00000042308	Setd1a	SET domain containing 1A [Source:MGI Symbol;Acc:MGI:2446244]	0.000695126	0.0135627	1.80294
GO:0008134	transcription factor binding	ENSMUSG00000054717	Hmgb2	high mobility group box 2 [Source:MGI Symbol;Acc:MGI:96157]	0.000695126	0.0135627	1.80294
GO:0008134	transcription factor binding	ENSMUSG00000000787	Ddx3x	DEAD/H (Asp-Glu-Ala-Asp/His) box polypeptide 3, X-linked [Source:MGI Symbol;Acc:MGI:103064]	0.000695126	0.0135627	1.80294
GO:0008134	transcription factor binding	ENSMUSG00000057113	Npm1	nucleophosmin 1 [Source:MGI Symbol;Acc:MGI:106184]	0.000695126	0.0135627	1.80294
GO:0008134	transcription factor binding	ENSMUSG00000058756	Thra	thyroid hormone receptor alpha [Source:MGI Symbol;Acc:MGI:98742]	0.000695126	0.0135627	1.80294
GO:0008134	transcription factor binding	ENSMUSG00000022812	Gsk3b	glycogen synthase kinase 3 beta [Source:MGI Symbol;Acc:MGI:1861437]	0.000695126	0.0135627	1.80294
GO:0008134	transcription factor binding	ENSMUSG00000059552	Trp53	transformation related protein 53 [Source:MGI Symbol;Acc:MGI:98834]	0.000695126	0.0135627	1.80294
GO:0008134	transcription factor binding	ENSMUSG00000024406	Pou5f1	POU domain, class 5, transcription factor 1 [Source:MGI Symbol;Acc:MGI:101893]	0.000695126	0.0135627	1.80294
GO:0008134	transcription factor binding	ENSMUSG00000028800	Hdac1	histone deacetylase 1 [Source:MGI Symbol;Acc:MGI:108086]	0.000695126	0.0135627	1.80294
GO:0048027	mRNA 5'-UTR binding	ENSMUSG00000090862	Rps13	ribosomal protein S13 [Source:MGI Symbol;Acc:MGI:1915302]	0.000768415	0.0142843	5.20998
GO:0048027	mRNA 5'-UTR binding	ENSMUSG00000061477	Rps7	ribosomal protein S7 [Source:MGI Symbol;Acc:MGI:1333818]	0.000768415	0.0142843	5.20998
GO:0048027	mRNA 5'-UTR binding	ENSMUSG00000058558	Rpl5	ribosomal protein L5 [Source:MGI Symbol;Acc:MGI:102854]	0.000768415	0.0142843	5.20998
GO:0048027	mRNA 5'-UTR binding	ENSMUSG00000000787	Ddx3x	DEAD/H (Asp-Glu-Ala-Asp/His) box polypeptide 3, X-linked [Source:MGI Symbol;Acc:MGI:103064]	0.000768415	0.0142843	5.20998
GO:0048027	mRNA 5'-UTR binding	ENSMUSG00000020534	Shmt1	serine hydroxymethyltransferase 1 (soluble) [Source:MGI Symbol;Acc:MGI:98299]	0.000768415	0.0142843	5.20998
GO:0048027	mRNA 5'-UTR binding	ENSMUSG00000028081	Rps3a1	ribosomal protein S3A1 [Source:MGI Symbol;Acc:MGI:1202063]	0.000768415	0.0142843	5.20998
GO:0019904	protein domain specific binding	ENSMUSG00000021266	Wars	tryptophanyl-tRNA synthetase [Source:MGI Symbol;Acc:MGI:104630]	0.000769298	0.0142843	1.87185
GO:0019904	protein domain specific binding	ENSMUSG00000051391	Ywhag	tyrosine 3-monooxygenase/tryptophan 5-monooxygenase activation protein, gamma polypeptide [Source:MGI Symbol;Acc:MGI:108109]	0.000769298	0.0142843	1.87185
GO:0019904	protein domain specific binding	ENSMUSG00000033916	Chmp2a	charged multivesicular body protein 2A [Source:MGI Symbol;Acc:MGI:1916203]	0.000769298	0.0142843	1.87185
GO:0019904	protein domain specific binding	ENSMUSG00000039671	Zmynd8	zinc finger, MYND-type containing 8 [Source:MGI Symbol;Acc:MGI:1918025]	0.000769298	0.0142843	1.87185
GO:0019904	protein domain specific binding	ENSMUSG00000017776	Crk	v-crk avian sarcoma virus CT10 oncogene homolog [Source:MGI Symbol;Acc:MGI:88508]	0.000769298	0.0142843	1.87185
GO:0019904	protein domain specific binding	ENSMUSG00000004455	Ppp1cc	protein phosphatase 1 catalytic subunit gamma [Source:MGI Symbol;Acc:MGI:104872]	0.000769298	0.0142843	1.87185
GO:0019904	protein domain specific binding	ENSMUSG00000056737	Capg	capping protein (actin filament), gelsolin-like [Source:MGI Symbol;Acc:MGI:1098259]	0.000769298	0.0142843	1.87185
GO:0019904	protein domain specific binding	ENSMUSG00000065954	Tacc1	transforming, acidic coiled-coil containing protein 1 [Source:MGI Symbol;Acc:MGI:2443510]	0.000769298	0.0142843	1.87185
GO:0019904	protein domain specific binding	ENSMUSG00000020290	Xpo1	exportin 1 [Source:MGI Symbol;Acc:MGI:2144013]	0.000769298	0.0142843	1.87185
GO:0019904	protein domain specific binding	ENSMUSG00000001440	Kpnb1	karyopherin (importin) beta 1 [Source:MGI Symbol;Acc:MGI:107532]	0.000769298	0.0142843	1.87185
GO:0019904	protein domain specific binding	ENSMUSG00000004099	Dnmt1	DNA methyltransferase (cytosine-5) 1 [Source:MGI Symbol;Acc:MGI:94912]	0.000769298	0.0142843	1.87185
GO:0019904	protein domain specific binding	ENSMUSG00000019370	Calm3	calmodulin 3 [Source:MGI Symbol;Acc:MGI:103249]	0.000769298	0.0142843	1.87185
GO:0019904	protein domain specific binding	ENSMUSG00000038615	Nfe2l1	nuclear factor, erythroid derived 2,-like 1 [Source:MGI Symbol;Acc:MGI:99421]	0.000769298	0.0142843	1.87185
GO:0019904	protein domain specific binding	ENSMUSG00000067455	H4c11	H4 clustered histone 11 [Source:MGI Symbol;Acc:MGI:2448436]	0.000769298	0.0142843	1.87185
GO:0019904	protein domain specific binding	ENSMUSG00000047714	Ppp1r2	protein phosphatase 1, regulatory inhibitor subunit 2 [Source:MGI Symbol;Acc:MGI:1914099]	0.000769298	0.0142843	1.87185
GO:0019904	protein domain specific binding	ENSMUSG00000032216	Nedd4	neural precursor cell expressed, developmentally down-regulated 4 [Source:MGI Symbol;Acc:MGI:97297]	0.000769298	0.0142843	1.87185
GO:0019904	protein domain specific binding	ENSMUSG00000034160	Ogt	O-linked N-acetylglucosamine (GlcNAc) transferase (UDP-N-acetylglucosamine:polypeptide-N-acetylglucosaminyl transferase) [Source:MGI Symbol;Acc:MGI:1339639]	0.000769298	0.0142843	1.87185
GO:0019904	protein domain specific binding	ENSMUSG00000028287	1700009N14Rik	RIKEN cDNA 1700009N14 gene [Source:MGI Symbol;Acc:MGI:1922721]	0.000769298	0.0142843	1.87185
GO:0019904	protein domain specific binding	ENSMUSG00000060373	Hnrnpc	heterogeneous nuclear ribonucleoprotein C [Source:MGI Symbol;Acc:MGI:107795]	0.000769298	0.0142843	1.87185
GO:0019904	protein domain specific binding	ENSMUSG00000000743	Chmp1a	charged multivesicular body protein 1A [Source:MGI Symbol;Acc:MGI:1920159]	0.000769298	0.0142843	1.87185
GO:0019904	protein domain specific binding	ENSMUSG00000027944	Hax1	HCLS1 associated X-1 [Source:MGI Symbol;Acc:MGI:1346319]	0.000769298	0.0142843	1.87185
GO:0019904	protein domain specific binding	ENSMUSG00000040945	Rcc2	regulator of chromosome condensation 2 [Source:MGI Symbol;Acc:MGI:1919784]	0.000769298	0.0142843	1.87185
GO:0019904	protein domain specific binding	ENSMUSG00000061923	Odf1	outer dense fiber of sperm tails 1 [Source:MGI Symbol;Acc:MGI:97424]	0.000769298	0.0142843	1.87185
GO:0019904	protein domain specific binding	ENSMUSG00000038406	Scaf1	SR-related CTD-associated factor 1 [Source:MGI Symbol;Acc:MGI:2141980]	0.000769298	0.0142843	1.87185
GO:0019904	protein domain specific binding	ENSMUSG00000046434	Hnrnpa1	heterogeneous nuclear ribonucleoprotein A1 [Source:MGI Symbol;Acc:MGI:104820]	0.000769298	0.0142843	1.87185
GO:0019904	protein domain specific binding	ENSMUSG00000031533	Mrps31	mitochondrial ribosomal protein S31 [Source:MGI Symbol;Acc:MGI:1913153]	0.000769298	0.0142843	1.87185
GO:0019904	protein domain specific binding	ENSMUSG00000054717	Hmgb2	high mobility group box 2 [Source:MGI Symbol;Acc:MGI:96157]	0.000769298	0.0142843	1.87185
GO:0019904	protein domain specific binding	ENSMUSG00000058756	Thra	thyroid hormone receptor alpha [Source:MGI Symbol;Acc:MGI:98742]	0.000769298	0.0142843	1.87185
GO:0019904	protein domain specific binding	ENSMUSG00000018965	Ywhah	tyrosine 3-monooxygenase/tryptophan 5-monooxygenase activation protein, eta polypeptide [Source:MGI Symbol;Acc:MGI:109194]	0.000769298	0.0142843	1.87185
GO:0019904	protein domain specific binding	ENSMUSG00000060981	H4c8	H4 clustered histone 8 [Source:MGI Symbol;Acc:MGI:2448427]	0.000769298	0.0142843	1.87185
GO:1990841	promoter-specific chromatin binding	ENSMUSG00000004099	Dnmt1	DNA methyltransferase (cytosine-5) 1 [Source:MGI Symbol;Acc:MGI:94912]	0.000780919	0.0142843	3.30792
GO:1990841	promoter-specific chromatin binding	ENSMUSG00000042699	Dhx9	DEAH (Asp-Glu-Ala-His) box polypeptide 9 [Source:MGI Symbol;Acc:MGI:108177]	0.000780919	0.0142843	3.30792
GO:1990841	promoter-specific chromatin binding	ENSMUSG00000038615	Nfe2l1	nuclear factor, erythroid derived 2,-like 1 [Source:MGI Symbol;Acc:MGI:99421]	0.000780919	0.0142843	3.30792
GO:1990841	promoter-specific chromatin binding	ENSMUSG00000005566	Trim28	tripartite motif-containing 28 [Source:MGI Symbol;Acc:MGI:109274]	0.000780919	0.0142843	3.30792
GO:1990841	promoter-specific chromatin binding	ENSMUSG00000017548	Suz12	SUZ12 polycomb repressive complex 2 subunit [Source:MGI Symbol;Acc:MGI:1261758]	0.000780919	0.0142843	3.30792
GO:1990841	promoter-specific chromatin binding	ENSMUSG00000018537	Pcgf2	polycomb group ring finger 2 [Source:MGI Symbol;Acc:MGI:99161]	0.000780919	0.0142843	3.30792
GO:1990841	promoter-specific chromatin binding	ENSMUSG00000039630	Hnrnpu	heterogeneous nuclear ribonucleoprotein U [Source:MGI Symbol;Acc:MGI:1858195]	0.000780919	0.0142843	3.30792
GO:1990841	promoter-specific chromatin binding	ENSMUSG00000059552	Trp53	transformation related protein 53 [Source:MGI Symbol;Acc:MGI:98834]	0.000780919	0.0142843	3.30792
GO:1990841	promoter-specific chromatin binding	ENSMUSG00000005198	Polr2a	polymerase (RNA) II (DNA directed) polypeptide A [Source:MGI Symbol;Acc:MGI:98086]	0.000780919	0.0142843	3.30792
GO:1990841	promoter-specific chromatin binding	ENSMUSG00000028800	Hdac1	histone deacetylase 1 [Source:MGI Symbol;Acc:MGI:108086]	0.000780919	0.0142843	3.30792
GO:0003678	DNA helicase activity	ENSMUSG00000031229	Atrx	ATRX, chromatin remodeler [Source:MGI Symbol;Acc:MGI:103067]	0.000858674	0.0148706	3.53885
GO:0003678	DNA helicase activity	ENSMUSG00000005410	Mcm5	minichromosome maintenance complex component 5 [Source:MGI Symbol;Acc:MGI:103197]	0.000858674	0.0148706	3.53885
GO:0003678	DNA helicase activity	ENSMUSG00000042699	Dhx9	DEAH (Asp-Glu-Ala-His) box polypeptide 9 [Source:MGI Symbol;Acc:MGI:108177]	0.000858674	0.0148706	3.53885
GO:0003678	DNA helicase activity	ENSMUSG00000002870	Mcm2	minichromosome maintenance complex component 2 [Source:MGI Symbol;Acc:MGI:105380]	0.000858674	0.0148706	3.53885
GO:0003678	DNA helicase activity	ENSMUSG00000003868	Ruvbl2	RuvB-like protein 2 [Source:MGI Symbol;Acc:MGI:1342299]	0.000858674	0.0148706	3.53885
GO:0003678	DNA helicase activity	ENSMUSG00000023852	Chd1	chromodomain helicase DNA binding protein 1 [Source:MGI Symbol;Acc:MGI:88393]	0.000858674	0.0148706	3.53885
GO:0003678	DNA helicase activity	ENSMUSG00000018583	G3bp1	GTPase activating protein (SH3 domain) binding protein 1 [Source:MGI Symbol;Acc:MGI:1351465]	0.000858674	0.0148706	3.53885
GO:0003678	DNA helicase activity	ENSMUSG00000000787	Ddx3x	DEAD/H (Asp-Glu-Ala-Asp/His) box polypeptide 3, X-linked [Source:MGI Symbol;Acc:MGI:103064]	0.000858674	0.0148706	3.53885
GO:0003678	DNA helicase activity	ENSMUSG00000053754	Chd8	chromodomain helicase DNA binding protein 8 [Source:MGI Symbol;Acc:MGI:1915022]	0.000858674	0.0148706	3.53885
GO:0043130	ubiquitin binding	ENSMUSG00000066979	Bub3	BUB3 mitotic checkpoint protein [Source:MGI Symbol;Acc:MGI:1343463]	0.000861624	0.0148706	3.05652
GO:0043130	ubiquitin binding	ENSMUSG00000017119	Nbr1	NBR1, autophagy cargo receptor [Source:MGI Symbol;Acc:MGI:108498]	0.000861624	0.0148706	3.05652
GO:0043130	ubiquitin binding	ENSMUSG00000031161	Hdac6	histone deacetylase 6 [Source:MGI Symbol;Acc:MGI:1333752]	0.000861624	0.0148706	3.05652
GO:0043130	ubiquitin binding	ENSMUSG00000025873	Faf2	Fas associated factor family member 2 [Source:MGI Symbol;Acc:MGI:1923827]	0.000861624	0.0148706	3.05652
GO:0043130	ubiquitin binding	ENSMUSG00000020634	Ubxn2a	UBX domain protein 2A [Source:MGI Symbol;Acc:MGI:2442310]	0.000861624	0.0148706	3.05652
GO:0043130	ubiquitin binding	ENSMUSG00000032216	Nedd4	neural precursor cell expressed, developmentally down-regulated 4 [Source:MGI Symbol;Acc:MGI:97297]	0.000861624	0.0148706	3.05652
GO:0043130	ubiquitin binding	ENSMUSG00000071655	Ubxn1	UBX domain protein 1 [Source:MGI Symbol;Acc:MGI:1289301]	0.000861624	0.0148706	3.05652
GO:0043130	ubiquitin binding	ENSMUSG00000028426	Rad23b	RAD23 homolog B, nucleotide excision repair protein [Source:MGI Symbol;Acc:MGI:105128]	0.000861624	0.0148706	3.05652
GO:0043130	ubiquitin binding	ENSMUSG00000062248	Cks2	CDC28 protein kinase regulatory subunit 2 [Source:MGI Symbol;Acc:MGI:1913447]	0.000861624	0.0148706	3.05652
GO:0043130	ubiquitin binding	ENSMUSG00000020914	Top2a	topoisomerase (DNA) II alpha [Source:MGI Symbol;Acc:MGI:98790]	0.000861624	0.0148706	3.05652
GO:0043130	ubiquitin binding	ENSMUSG00000039041	Adrm1	adhesion regulating molecule 1 [Source:MGI Symbol;Acc:MGI:1929289]	0.000861624	0.0148706	3.05652
GO:0061575	cyclin-dependent protein serine/threonine kinase activator activity	ENSMUSG00000041431	Ccnb1	cyclin B1 [Source:MGI Symbol;Acc:MGI:88302]	0.000876992	0.0148706	8.33597
GO:0061575	cyclin-dependent protein serine/threonine kinase activator activity	ENSMUSG00000011960	Ccnt1	cyclin T1 [Source:MGI Symbol;Acc:MGI:1328363]	0.000876992	0.0148706	8.33597
GO:0061575	cyclin-dependent protein serine/threonine kinase activator activity	ENSMUSG00000026349	Ccnt2	cyclin T2 [Source:MGI Symbol;Acc:MGI:1920199]	0.000876992	0.0148706	8.33597
GO:0061575	cyclin-dependent protein serine/threonine kinase activator activity	ENSMUSG00000062248	Cks2	CDC28 protein kinase regulatory subunit 2 [Source:MGI Symbol;Acc:MGI:1913447]	0.000876992	0.0148706	8.33597
GO:0042802	identical protein binding	ENSMUSG00000032531	Amotl2	angiomotin-like 2 [Source:MGI Symbol;Acc:MGI:1929286]	0.000880717	0.0148706	1.35999
GO:0042802	identical protein binding	ENSMUSG00000021910	Nisch	nischarin [Source:MGI Symbol;Acc:MGI:1928323]	0.000880717	0.0148706	1.35999
GO:0042802	identical protein binding	ENSMUSG00000063524	Eno1	enolase 1, alpha non-neuron [Source:MGI Symbol;Acc:MGI:95393]	0.000880717	0.0148706	1.35999
GO:0042802	identical protein binding	ENSMUSG00000051391	Ywhag	tyrosine 3-monooxygenase/tryptophan 5-monooxygenase activation protein, gamma polypeptide [Source:MGI Symbol;Acc:MGI:108109]	0.000880717	0.0148706	1.35999
GO:0042802	identical protein binding	ENSMUSG00000027533	Fabp5	fatty acid binding protein 5, epidermal [Source:MGI Symbol;Acc:MGI:101790]	0.000880717	0.0148706	1.35999
GO:0042802	identical protein binding	ENSMUSG00000029752	Asns	asparagine synthetase [Source:MGI Symbol;Acc:MGI:1350929]	0.000880717	0.0148706	1.35999
GO:0042802	identical protein binding	ENSMUSG00000043716	Rpl7	ribosomal protein L7 [Source:MGI Symbol;Acc:MGI:98073]	0.000880717	0.0148706	1.35999
GO:0042802	identical protein binding	ENSMUSG00000062867	Impdh2	inosine monophosphate dehydrogenase 2 [Source:MGI Symbol;Acc:MGI:109367]	0.000880717	0.0148706	1.35999
GO:0042802	identical protein binding	ENSMUSG00000027342	Pcna	proliferating cell nuclear antigen [Source:MGI Symbol;Acc:MGI:97503]	0.000880717	0.0148706	1.35999
GO:0042802	identical protein binding	ENSMUSG00000037204	Atg101	autophagy related 101 [Source:MGI Symbol;Acc:MGI:1915368]	0.000880717	0.0148706	1.35999
GO:0042802	identical protein binding	ENSMUSG00000069268	H2bc7	H2B clustered histone 7 [Source:MGI Symbol;Acc:MGI:2448383]	0.000880717	0.0148706	1.35999
GO:0042802	identical protein binding	ENSMUSG00000022718	Dgcr8	DGCR8, microprocessor complex subunit [Source:MGI Symbol;Acc:MGI:2151114]	0.000880717	0.0148706	1.35999
GO:0042802	identical protein binding	ENSMUSG00000031311	Nono	non-POU-domain-containing, octamer binding protein [Source:MGI Symbol;Acc:MGI:1855692]	0.000880717	0.0148706	1.35999
GO:0042802	identical protein binding	ENSMUSG00000029580	Actb	actin, beta [Source:MGI Symbol;Acc:MGI:87904]	0.000880717	0.0148706	1.35999
GO:0042802	identical protein binding	ENSMUSG00000002210	Smg9	smg-9 homolog, nonsense mediated mRNA decay factor (C. elegans) [Source:MGI Symbol;Acc:MGI:1919247]	0.000880717	0.0148706	1.35999
GO:0042802	identical protein binding	ENSMUSG00000029110	Rnf4	ring finger protein 4 [Source:MGI Symbol;Acc:MGI:1201691]	0.000880717	0.0148706	1.35999
GO:0042802	identical protein binding	ENSMUSG00000020774	Aspa	aspartoacylase [Source:MGI Symbol;Acc:MGI:87914]	0.000880717	0.0148706	1.35999
GO:0042802	identical protein binding	ENSMUSG00000021182	Ccdc88c	coiled-coil domain containing 88C [Source:MGI Symbol;Acc:MGI:1915589]	0.000880717	0.0148706	1.35999
GO:0042802	identical protein binding	ENSMUSG00000031922	Cep57	centrosomal protein 57 [Source:MGI Symbol;Acc:MGI:1915551]	0.000880717	0.0148706	1.35999
GO:0042802	identical protein binding	ENSMUSG00000040312	Cchcr1	coiled-coil alpha-helical rod protein 1 [Source:MGI Symbol;Acc:MGI:2385321]	0.000880717	0.0148706	1.35999
GO:0042802	identical protein binding	ENSMUSG00000010592	Dazl	deleted in azoospermia-like [Source:MGI Symbol;Acc:MGI:1342328]	0.000880717	0.0148706	1.35999
GO:0042802	identical protein binding	ENSMUSG00000026662	Sephs1	selenophosphate synthetase 1 [Source:MGI Symbol;Acc:MGI:1923580]	0.000880717	0.0148706	1.35999
GO:0042802	identical protein binding	ENSMUSG00000023944	Hsp90ab1	heat shock protein 90 alpha (cytosolic), class B member 1 [Source:MGI Symbol;Acc:MGI:96247]	0.000880717	0.0148706	1.35999
GO:0042802	identical protein binding	ENSMUSG00000060802	B2m	beta-2 microglobulin [Source:MGI Symbol;Acc:MGI:88127]	0.000880717	0.0148706	1.35999
GO:0042802	identical protein binding	ENSMUSG00000042642	Flad1	flavin adenine dinucleotide synthetase 1 [Source:MGI Symbol;Acc:MGI:2443030]	0.000880717	0.0148706	1.35999
GO:0042802	identical protein binding	ENSMUSG00000001420	Tmem79	transmembrane protein 79 [Source:MGI Symbol;Acc:MGI:1919163]	0.000880717	0.0148706	1.35999
GO:0042802	identical protein binding	ENSMUSG00000040287	Stac3	SH3 and cysteine rich domain 3 [Source:MGI Symbol;Acc:MGI:3606571]	0.000880717	0.0148706	1.35999
GO:0042802	identical protein binding	ENSMUSG00000041459	Tardbp	TAR DNA binding protein [Source:MGI Symbol;Acc:MGI:2387629]	0.000880717	0.0148706	1.35999
GO:0042802	identical protein binding	ENSMUSG00000030268	Bcat1	branched chain aminotransferase 1, cytosolic [Source:MGI Symbol;Acc:MGI:104861]	0.000880717	0.0148706	1.35999
GO:0042802	identical protein binding	ENSMUSG00000037742	Eef1a1	eukaryotic translation elongation factor 1 alpha 1 [Source:MGI Symbol;Acc:MGI:1096881]	0.000880717	0.0148706	1.35999
GO:0042802	identical protein binding	ENSMUSG00000110195	Pde2a	phosphodiesterase 2A, cGMP-stimulated [Source:MGI Symbol;Acc:MGI:2446107]	0.000880717	0.0148706	1.35999
GO:0042802	identical protein binding	ENSMUSG00000075706	Gpx4	glutathione peroxidase 4 [Source:MGI Symbol;Acc:MGI:104767]	0.000880717	0.0148706	1.35999
GO:0042802	identical protein binding	ENSMUSG00000009079	Ewsr1	Ewing sarcoma breakpoint region 1 [Source:MGI Symbol;Acc:MGI:99960]	0.000880717	0.0148706	1.35999
GO:0042802	identical protein binding	ENSMUSG00000026279	Thap4	THAP domain containing 4 [Source:MGI Symbol;Acc:MGI:1914276]	0.000880717	0.0148706	1.35999
GO:0042802	identical protein binding	ENSMUSG00000031386	Hcfc1	host cell factor C1 [Source:MGI Symbol;Acc:MGI:105942]	0.000880717	0.0148706	1.35999
GO:0042802	identical protein binding	ENSMUSG00000025538	Sumf2	sulfatase modifying factor 2 [Source:MGI Symbol;Acc:MGI:1915152]	0.000880717	0.0148706	1.35999
GO:0042802	identical protein binding	ENSMUSG00000024989	Cep55	centrosomal protein 55 [Source:MGI Symbol;Acc:MGI:1921357]	0.000880717	0.0148706	1.35999
GO:0042802	identical protein binding	ENSMUSG00000058275	Olfr412	olfactory receptor 412 [Source:MGI Symbol;Acc:MGI:3030246]	0.000880717	0.0148706	1.35999
GO:0042802	identical protein binding	ENSMUSG00000021025	Nfkbia	nuclear factor of kappa light polypeptide gene enhancer in B cells inhibitor, alpha [Source:MGI Symbol;Acc:MGI:104741]	0.000880717	0.0148706	1.35999
GO:0042802	identical protein binding	ENSMUSG00000018666	Cbx1	chromobox 1 [Source:MGI Symbol;Acc:MGI:105369]	0.000880717	0.0148706	1.35999
[truncated: 3,048 more rows]

## Sheet: Gene2GO
QueryID	Symbol	Description	GOID	GOTerm	P-Value	Enrichment
[truncated: 5,014 more rows]
