# Supplementary material for: Abnormal transcriptome-wide DNA demethylation induced by folate deficiency causes neural tube defects
Source: Front Genet. 2022 Sep 19;13:987210. doi: 10.3389/fgene.2022.987210 (PMC9529027; doi:10.3389/fgene.2022.987210)
Supplement: Supplementary file 6 [file DataSheet1.zip › supplementary table 16-33/S32 H3K27-4_vs_H3K27-0_peaks.promoter.Path-Analysis.xlsx]

## Sheet: Path_Result
S32 H3K27-4_vs_H3K27-0_peaks.promoter.Path-Analysis
PathwayID	PathwayTerm	QGeneInPath	QGeneSum	BGGeneInPath	BGGeneSum	P-Value	FDR	Enrichment	(-log10P)
Path:03010	Ribosome	51	542	175	8759	9.5223e-22	2.84717e-19	4.70964	21.0213
Path:05171	Coronavirus disease - COVID-19	52	542	246	8759	1.58027e-15	2.3625e-13	3.41604	14.8013
Path:03013	Nucleocytoplasmic transport	32	542	172	8759	1.4804e-08	1.47547e-06	3.00661	7.82962
Path:03040	Spliceosome	24	542	134	8759	1.96391e-06	0.000133767	2.89442	5.70688
Path:05016	Huntington disease	39	542	286	8759	2.23691e-06	0.000133767	2.20371	5.65035
Path:05014	Amyotrophic lateral sclerosis	44	542	352	8759	5.27651e-06	0.000262946	2.02006	5.27765
Path:00970	Aminoacyl-tRNA biosynthesis	12	542	44	8759	9.46848e-06	0.00040444	4.40741	5.02372
Path:04110	Cell cycle	20	542	122	8759	5.30949e-05	0.00198442	2.64927	4.27495
Path:05012	Parkinson disease	30	542	233	8759	9.92444e-05	0.00329712	2.08075	4.00329
Path:03020	RNA polymerase	8	542	27	8759	0.000158559	0.00474091	4.7883	3.79981
Path:03420	Nucleotide excision repair	9	542	43	8759	0.0010545	0.0286632	3.38243	2.97695
Path:03008	Ribosome biogenesis in eukaryotes	16	542	113	8759	0.00151838	0.037807	2.28821	2.81862
Path:04714	Thermogenesis	25	542	215	8759	0.00166306	0.037807	1.87913	2.77909
Path:05203	Viral carcinogenesis	25	542	217	8759	0.00189232	0.037807	1.86181	2.72301
Path:05022	Pathways of neurodegeneration - multiple diseases	44	542	456	8759	0.00201683	0.037807	1.55935	2.69533
Path:05020	Prion disease	28	542	254	8759	0.00202311	0.037807	1.78147	2.69398
Path:05010	Alzheimer disease	36	542	355	8759	0.00220917	0.0388553	1.63881	2.65577
Path:01230	Biosynthesis of amino acids	12	542	79	8759	0.00317053	0.052666	2.45476	2.49887
Path:03022	Basal transcription factors	8	542	43	8759	0.00431754	0.0679444	3.00661	2.36476
Path:03030	DNA replication	7	542	35	8759	0.004924	0.0736138	3.2321	2.30768
Path:03015	mRNA surveillance pathway	13	542	100	8759	0.00842612	0.119972	2.10087	2.07437
Path:04530	Tight junction	18	542	166	8759	0.014102	0.189174	1.75235	1.85072
Path:00190	Oxidative phosphorylation	14	542	119	8759	0.014918	0.189174	1.90124	1.82629
Path:04120	Ubiquitin mediated proteolysis	16	542	143	8759	0.0151845	0.189174	1.80817	1.8186
Path:04810	Regulation of actin cytoskeleton	22	542	219	8759	0.0165462	0.197893	1.62343	1.7813
Path:00450	Selenocompound metabolism	4	542	17	8759	0.0180882	0.208014	3.80247	1.7426
Path:05017	Spinocerebellar ataxia	15	542	141	8759	0.0276315	0.305993	1.7192	1.5586
Path:03018	RNA degradation	10	542	82	8759	0.0292425	0.311029	1.97079	1.53399
Path:04114	Oocyte meiosis	13	542	118	8759	0.0301667	0.311029	1.7804	1.52047
Path:04932	Non-alcoholic fatty liver disease	15	542	146	8759	0.0361907	0.359307	1.66033	1.4414
Path:05135	Yersinia infection	14	542	134	8759	0.0372526	0.359307	1.68841	1.42884
Path:03430	Mismatch repair	4	542	22	8759	0.0435847	0.407244	2.93828	1.36067
Path:04910	Insulin signaling pathway	14	542	139	8759	0.0483591	0.438163	1.62768	1.31552
Path:04550	Signaling pathways regulating pluripotency of stem cells	14	542	140	8759	0.0508304	0.447009	1.61605	1.29388
Path:05034	Alcoholism	18	542	196	8759	0.0596587	0.509656	1.48413	1.22433
Path:05418	Fluid shear stress and atherosclerosis	14	542	145	8759	0.0644982	0.535693	1.56033	1.19045
Path:04919	Thyroid hormone signaling pathway	12	542	120	8759	0.0671859	0.542935	1.61605	1.17272
Path:05132	Salmonella infection	21	542	250	8759	0.0940198	0.739787	1.35748	1.02678
Path:04216	Ferroptosis	5	542	40	8759	0.0985545	0.748893	2.02006	1.00632
Path:00270	Cysteine and methionine metabolism	6	542	52	8759	0.100186	0.748893	1.86467	0.999191
Path:00670	One carbon pool by folate	3	542	19	8759	0.109287	0.78091	2.55166	0.961433
Path:01523	Antifolate resistance	4	542	30	8759	0.11137	0.78091	2.15474	0.953232
Path:04015	Rap1 signaling pathway	18	542	214	8759	0.113473	0.78091	1.3593	0.945108
Path:04330	Notch signaling pathway	6	542	54	8759	0.114917	0.78091	1.79561	0.939617
Path:01210	2-Oxocarboxylic acid metabolism	3	542	20	8759	0.122959	0.816996	2.42408	0.910239
Path:05205	Proteoglycans in cancer	17	542	205	8759	0.132971	0.829621	1.34014	0.876244
Path:00630	Glyoxylate and dicarboxylate metabolism	4	542	32	8759	0.132986	0.829621	2.02006	0.876193
Path:05230	Central carbon metabolism in cancer	7	542	69	8759	0.133183	0.829621	1.63947	0.87555
Path:04611	Platelet activation	11	542	124	8759	0.144669	0.856684	1.43359	0.839623
Path:01200	Carbon metabolism	11	542	124	8759	0.144669	0.856684	1.43359	0.839623
Path:04140	Autophagy - animal	12	542	138	8759	0.146123	0.856684	1.40526	0.83528
Path:03410	Base excision repair	4	542	34	8759	0.156162	0.897932	1.90124	0.806424
Path:03050	Proteasome	5	542	47	8759	0.163254	0.909268	1.7192	0.787137
Path:05134	Legionellosis	6	542	60	8759	0.165039	0.909268	1.61605	0.782413
Path:00900	Terpenoid backbone biosynthesis	3	542	23	8759	0.167257	0.909268	2.10789	0.776617
Path:04024	cAMP signaling pathway	17	542	215	8759	0.177756	0.932442	1.27781	0.750175
Path:05202	Transcriptional misregulation in cancer	17	542	215	8759	0.177756	0.932442	1.27781	0.750175
Path:04310	Wnt signaling pathway	13	542	160	8759	0.190922	0.946327	1.31304	0.719145
Path:04211	Longevity regulating pathway	8	542	90	8759	0.19228	0.946327	1.43649	0.716066
Path:04914	Progesterone-mediated oocyte maturation	8	542	90	8759	0.19228	0.946327	1.43649	0.716066
Path:05217	Basal cell carcinoma	6	542	63	8759	0.193063	0.946327	1.5391	0.7143
Path:03460	Fanconi anemia pathway	5	542	51	8759	0.206204	0.985883	1.58436	0.685703
Path:04666	Fc gamma R-mediated phagocytosis	8	542	92	8759	0.208445	0.985883	1.40526	0.681008
Path:04722	Neurotrophin signaling pathway	10	542	121	8759	0.215248	0.985883	1.33558	0.667061
Path:04340	Hedgehog signaling pathway	5	542	52	8759	0.217482	0.985883	1.5539	0.662576
Path:04218	Cellular senescence	14	542	179	8759	0.217996	0.985883	1.26395	0.661552
Path:00290	Valine, leucine and isoleucine biosynthesis	1	542	4	8759	0.225511	0.985883	4.04013	0.646833
Path:00601	Glycosphingolipid biosynthesis - lacto and neolacto series	3	542	27	8759	0.231998	0.985883	1.79561	0.634516
Path:00010	Glycolysis / Gluconeogenesis	6	542	67	8759	0.232951	0.985883	1.44721	0.632735
Path:00260	Glycine, serine and threonine metabolism	4	542	40	8759	0.233129	0.985883	1.61605	0.632404
Path:00730	Thiamine metabolism	2	542	15	8759	0.236813	0.985883	2.15474	0.625594
Path:04071	Sphingolipid signaling pathway	10	542	124	8759	0.237403	0.985883	1.30327	0.624513
Path:05322	Systemic lupus erythematosus	11	542	139	8759	0.241437	0.988898	1.27889	0.617197
Path:04141	Protein processing in endoplasmic reticulum	13	542	169	8759	0.246865	0.99412	1.24312	0.60754
Path:04260	Cardiac muscle contraction	7	542	83	8759	0.253022	0.99412	1.36294	0.596842
Path:05031	Amphetamine addiction	6	542	69	8759	0.253795	0.99412	1.40526	0.595517
Path:04510	Focal adhesion	15	542	200	8759	0.256011	0.99412	1.21204	0.591742
Path:00603	Glycosphingolipid biosynthesis - globo and isoglobo series	2	542	16	8759	0.260317	0.997119	2.02006	0.584497
Path:04390	Hippo signaling pathway	12	542	157	8759	0.265318	0.997119	1.2352	0.576233
Path:05215	Prostate cancer	8	542	99	8759	0.268749	0.997119	1.3059	0.570653
Path:04612	Antigen processing and presentation	7	542	85	8759	0.272354	0.997119	1.33087	0.564867
Path:00524	Neomycin, kanamycin and gentamicin biosynthesis	1	542	5	8759	0.273457	0.997119	3.2321	0.56311
Path:04115	p53 signaling pathway	6	542	72	8759	0.285948	1	1.34671	0.543714
Path:00511	Other glycan degradation	2	542	18	8759	0.307289	1	1.79561	0.512454
Path:04136	Autophagy - other	3	542	32	8759	0.317637	1	1.51505	0.498069
Path:04971	Gastric acid secretion	6	542	75	8759	0.318911	1	1.29284	0.49633
Path:05220	Chronic myeloid leukemia	6	542	76	8759	0.33003	1	1.27583	0.481446
Path:05100	Bacterial invasion of epithelial cells	6	542	76	8759	0.33003	1	1.27583	0.481446
Path:00310	Lysine degradation	5	542	63	8759	0.350489	1	1.28258	0.455325
Path:00770	Pantothenate and CoA biosynthesis	2	542	20	8759	0.353652	1	1.61605	0.451424
Path:01240	Biosynthesis of cofactors	11	542	154	8759	0.355765	1	1.15432	0.448837
Path:04022	cGMP-PKG signaling pathway	12	542	171	8759	0.368655	1	1.13407	0.43338
Path:04931	Insulin resistance	8	542	110	8759	0.371278	1	1.17531	0.430301
Path:00531	Glycosaminoglycan degradation	2	542	21	8759	0.376435	1	1.5391	0.42431
Path:04664	Fc epsilon RI signaling pathway	5	542	66	8759	0.388058	1	1.22428	0.411103
Path:04964	Proximal tubule bicarbonate reclamation	2	542	22	8759	0.398879	1	1.46914	0.399159
Path:00740	Riboflavin metabolism	1	542	8	8759	0.400239	1	2.02006	0.397681
Path:04122	Sulfur relay system	1	542	8	8759	0.400239	1	2.02006	0.397681
Path:04720	Long-term potentiation	5	542	67	8759	0.400567	1	1.20601	0.397325
Path:05216	Thyroid cancer	3	542	37	8759	0.403729	1	1.31031	0.39391
Path:00250	Alanine, aspartate and glutamate metabolism	3	542	38	8759	0.42064	1	1.27583	0.37609
Path:04916	Melanogenesis	7	542	100	8759	0.424895	1	1.13124	0.371719
Path:04670	Leukocyte transendothelial migration	8	542	116	8759	0.428714	1	1.11452	0.367832
Path:05166	Human T-cell leukemia virus 1 infection	16	542	242	8759	0.429071	1	1.06846	0.367471
Path:00480	Glutathione metabolism	5	542	70	8759	0.43788	1	1.15432	0.358645
Path:04977	Vitamin digestion and absorption	2	542	24	8759	0.442575	1	1.34671	0.354014
Path:04072	Phospholipase D signaling pathway	10	542	149	8759	0.442629	1	1.0846	0.35396
Path:04520	Adherens junction	5	542	71	8759	0.45021	1	1.13806	0.346585
Path:00562	Inositol phosphate metabolism	5	542	72	8759	0.462468	1	1.12226	0.334918
Path:04921	Oxytocin signaling pathway	10	542	153	8759	0.47636	1	1.05624	0.322064
Path:00340	Histidine metabolism	2	542	26	8759	0.484456	1	1.24312	0.314746
Path:00790	Folate biosynthesis	2	542	26	8759	0.484456	1	1.24312	0.314746
Path:00860	Porphyrin metabolism	3	542	42	8759	0.486435	1	1.15432	0.312975
Path:04917	Prolactin signaling pathway	5	542	74	8759	0.486732	1	1.09193	0.31271
Path:05213	Endometrial cancer	4	542	58	8759	0.486828	1	1.11452	0.312625
Path:04370	VEGF signaling pathway	4	542	58	8759	0.486828	1	1.11452	0.312625
Path:04144	Endocytosis	17	542	267	8759	0.488015	1	1.02895	0.311567
Path:04217	Necroptosis	11	542	171	8759	0.492228	1	1.03957	0.307834
Path:04962	Vasopressin-regulated water reabsorption	3	542	43	8759	0.502326	1	1.12748	0.299015
Path:04662	B cell receptor signaling pathway	5	542	76	8759	0.510599	1	1.06319	0.29192
Path:04152	AMPK signaling pathway	8	542	126	8759	0.522761	1	1.02606	0.281697
Path:04750	Inflammatory mediator regulation of TRP channels	8	542	127	8759	0.531899	1	1.01799	0.274171
Path:00072	NA	1	542	12	8759	0.535603	1	1.34671	0.271157
Path:04213	Longevity regulating pathway - multiple species	4	542	62	8759	0.539968	1	1.04261	0.267632
Path:04070	Phosphatidylinositol signaling system	6	542	95	8759	0.539978	1	1.02066	0.267624
Path:04623	Cytosolic DNA-sensing pathway	4	542	63	8759	0.552814	1	1.02606	0.257421
Path:05161	Hepatitis B	10	542	163	8759	0.558377	1	0.991443	0.253072
Path:04066	HIF-1 signaling pathway	7	542	114	8759	0.564329	1	0.992312	0.248468
Path:04068	FoxO signaling pathway	8	542	131	8759	0.567764	1	0.986902	0.245832
Path:05030	Cocaine addiction	3	542	48	8759	0.577708	1	1.01003	0.238292
Path:04930	Type II diabetes mellitus	3	542	48	8759	0.577708	1	1.01003	0.238292
Path:04012	ErbB signaling pathway	5	542	83	8759	0.590141	1	0.973525	0.229044
Path:00533	Glycosaminoglycan biosynthesis - keratan sulfate	1	542	14	8759	0.591375	1	1.15432	0.228137
Path:04915	Estrogen signaling pathway	8	542	134	8759	0.593845	1	0.964807	0.226327
Path:00020	Citrate cycle (TCA cycle)	2	542	32	8759	0.597623	1	1.01003	0.223573
Path:04728	Dopaminergic synapse	8	542	135	8759	0.602366	1	0.95766	0.220139
Path:00510	N-Glycan biosynthesis	3	542	50	8759	0.605781	1	0.969631	0.217685
Path:04660	T cell receptor signaling pathway	6	542	102	8759	0.610516	1	0.950619	0.214303
Path:04210	Apoptosis	8	542	136	8759	0.610797	1	0.950619	0.214103
Path:04371	Apelin signaling pathway	8	542	136	8759	0.610797	1	0.950619	0.214103
Path:00230	Purine metabolism	8	542	136	8759	0.610797	1	0.950619	0.214103
Path:00604	Glycosphingolipid biosynthesis - ganglio series	1	542	15	8759	0.616701	1	1.07737	0.209925
Path:05165	Human papillomavirus infection	21	542	357	8759	0.629311	1	0.950619	0.201135
Path:04922	Glucagon signaling pathway	6	542	104	8759	0.62954	1	0.932337	0.200976
Path:00500	Starch and sucrose metabolism	2	542	34	8759	0.630963	1	0.950619	0.199996
Path:04150	mTOR signaling pathway	9	542	156	8759	0.63495	1	0.932337	0.197261
Path:05221	Acute myeloid leukemia	4	542	70	8759	0.637015	1	0.923458	0.195851
Path:05210	Colorectal cancer	5	542	88	8759	0.642365	1	0.918211	0.192218
Path:04978	Mineral absorption	3	542	53	8759	0.64551	1	0.914746	0.190097
Path:00051	Fructose and mannose metabolism	2	542	35	8759	0.646808	1	0.923458	0.189224
Path:05169	Epstein-Barr virus infection	13	542	226	8759	0.648879	1	0.929587	0.187836
Path:00330	Arginine and proline metabolism	3	542	54	8759	0.658106	1	0.897806	0.181704
Path:04912	GnRH signaling pathway	5	542	90	8759	0.662054	1	0.897806	0.179107
Path:00910	Nitrogen metabolism	1	542	17	8759	0.662749	1	0.950619	0.178651
Path:04657	IL-17 signaling pathway	5	542	91	8759	0.671632	1	0.88794	0.172869
Path:05032	Morphine addiction	5	542	91	8759	0.671632	1	0.88794	0.172869
Path:00120	Primary bile acid biosynthesis	1	542	18	8759	0.683658	1	0.897806	0.165161
Path:00061	Fatty acid biosynthesis	1	542	18	8759	0.683658	1	0.897806	0.165161
Path:05160	Hepatitis C	9	542	164	8759	0.693345	1	0.886858	0.15905
Path:05224	Breast cancer	8	542	147	8759	0.696971	1	0.879484	0.156785
Path:00620	Pyruvate metabolism	2	542	39	8759	0.704825	1	0.828744	0.151919
Path:00350	Tyrosine metabolism	2	542	39	8759	0.704825	1	0.828744	0.151919
Path:00513	Various types of N-glycan biosynthesis	2	542	40	8759	0.718029	1	0.808026	0.143858
Path:00100	Steroid biosynthesis	1	542	20	8759	0.721675	1	0.808026	0.141659
Path:00220	Arginine biosynthesis	1	542	20	8759	0.721675	1	0.808026	0.141659
Path:01100	Metabolic pathways	91	542	1546	8759	0.723651	1	0.951234	0.140471
Path:03440	Homologous recombination	2	542	41	8759	0.730732	1	0.788318	0.136242
Path:05219	Bladder cancer	2	542	41	8759	0.730732	1	0.788318	0.136242
Path:04935	Growth hormone synthesis, secretion and action	6	542	116	8759	0.731621	1	0.835889	0.135714
Path:04620	Toll-like receptor signaling pathway	5	542	100	8759	0.749624	1	0.808026	0.125156
Path:05164	Influenza A	9	542	173	8759	0.751646	1	0.840721	0.123987
Path:05225	Hepatocellular carcinoma	9	542	173	8759	0.751646	1	0.840721	0.123987
Path:00360	Phenylalanine metabolism	1	542	22	8759	0.75513	1	0.734569	0.121978
Path:04913	Ovarian steroidogenesis	3	542	63	8759	0.756965	1	0.769548	0.120924
Path:04925	Aldosterone synthesis and secretion	5	542	102	8759	0.764945	1	0.792182	0.11637
Path:04723	Retrograde endocannabinoid signaling	7	542	140	8759	0.771563	1	0.808026	0.112629
Path:04137	Mitophagy - animal	3	542	66	8759	0.784328	1	0.734569	0.105502
Path:05170	Human immunodeficiency virus 1 infection	12	542	233	8759	0.785515	1	0.832301	0.104845
Path:05163	Human cytomegalovirus infection	13	542	251	8759	0.786197	1	0.836999	0.104469
Path:05152	Tuberculosis	9	542	180	8759	0.791366	1	0.808026	0.101622
Path:04934	Cushing syndrome	8	542	162	8759	0.793085	1	0.79805	0.10068
Path:05310	Asthma	1	542	25	8759	0.797937	1	0.646421	0.0980312
Path:00563	Glycosylphosphatidylinositol (GPI)-anchor biosynthesis	1	542	25	8759	0.797937	1	0.646421	0.0980312
Path:04658	Th1 and Th2 cell differentiation	4	542	88	8759	0.802456	1	0.734569	0.0955786
Path:04512	ECM-receptor interaction	4	542	88	8759	0.802456	1	0.734569	0.0955786
Path:04973	Carbohydrate digestion and absorption	2	542	48	8759	0.80665	1	0.673355	0.0933148
Path:04727	GABAergic synapse	4	542	89	8759	0.809523	1	0.726315	0.091771
Path:04979	Cholesterol metabolism	2	542	49	8759	0.815788	1	0.659613	0.0884224
Path:04622	RIG-I-like receptor signaling pathway	3	542	70	8759	0.8168	1	0.692594	0.0878844
Path:05140	Leishmaniasis	3	542	70	8759	0.8168	1	0.692594	0.0878844
Path:04926	Relaxin signaling pathway	6	542	129	8759	0.817886	1	0.751652	0.0873071
Path:05145	Toxoplasmosis	5	542	110	8759	0.819168	1	0.734569	0.0866272
Path:04744	Phototransduction	1	542	27	8759	0.822239	1	0.598538	0.0850019
Path:04920	Adipocytokine signaling pathway	3	542	71	8759	0.824239	1	0.682839	0.0839466
Path:02010	ABC transporters	2	542	50	8759	0.824539	1	0.646421	0.0837889
Path:00600	Sphingolipid metabolism	2	542	50	8759	0.824539	1	0.646421	0.0837889
Path:05226	Gastric cancer	7	542	150	8759	0.828619	1	0.754157	0.0816452
Path:04625	C-type lectin receptor signaling pathway	5	542	112	8759	0.831032	1	0.721452	0.0803823
Path:05223	Non-small cell lung cancer	3	542	72	8759	0.83142	1	0.673355	0.0801797
Path:05218	Melanoma	3	542	72	8759	0.83142	1	0.673355	0.0801797
Path:04927	Cortisol synthesis and secretion	3	542	72	8759	0.83142	1	0.673355	0.0801797
Path:00512	Mucin type O-glycan biosynthesis	1	542	28	8759	0.833273	1	0.577161	0.0792128
Path:00650	Butanoate metabolism	1	542	28	8759	0.833273	1	0.577161	0.0792128
Path:01522	Endocrine resistance	4	542	93	8759	0.83575	1	0.695076	0.0779236
Path:05222	Small cell lung cancer	4	542	93	8759	0.83575	1	0.695076	0.0779236
Path:04724	Glutamatergic synapse	5	542	113	8759	0.836723	1	0.715067	0.0774185
Path:04261	Adrenergic signaling in cardiomyocytes	7	542	152	8759	0.838567	1	0.744234	0.0764621
Path:04710	Circadian rhythm	1	542	29	8759	0.843623	1	0.557259	0.0738517
Path:05214	Glioma	3	542	74	8759	0.845027	1	0.655156	0.0731292
Path:04918	Thyroid hormone synthesis	3	542	74	8759	0.845027	1	0.655156	0.0731292
Path:04924	Renin secretion	3	542	75	8759	0.851467	1	0.646421	0.069832
Path:04151	PI3K-Akt signaling pathway	18	542	359	8759	0.855368	1	0.810277	0.0678472
Path:04650	Natural killer cell mediated cytotoxicity	5	542	117	8759	0.857936	1	0.69062	0.0665451
Path:05144	Malaria	2	542	55	8759	0.862918	1	0.587655	0.0640303
Path:05412	Arrhythmogenic right ventricular cardiomyopathy	3	542	77	8759	0.863651	1	0.629631	0.0636618
Path:05133	Pertussis	3	542	77	8759	0.863651	1	0.629631	0.0636618
Path:00564	Glycerophospholipid metabolism	4	542	98	8759	0.864226	1	0.659613	0.0633728
Path:04713	Circadian entrainment	4	542	98	8759	0.864226	1	0.659613	0.0633728
Path:05231	Choline metabolism in cancer	4	542	98	8759	0.864226	1	0.659613	0.0633728
Path:04923	Regulation of lipolysis in adipocytes	2	542	56	8759	0.869607	1	0.577161	0.0606769
Path:00280	Valine, leucine and isoleucine degradation	2	542	56	8759	0.869607	1	0.577161	0.0606769
Path:00052	Galactose metabolism	1	542	32	8759	0.870981	1	0.505016	0.0599914
Path:04215	Apoptosis - multiple species	1	542	32	8759	0.870981	1	0.505016	0.0599914
Path:04976	Bile secretion	4	542	100	8759	0.874375	1	0.646421	0.0583022
Path:01524	Platinum drug resistance	3	542	79	8759	0.874948	1	0.613691	0.0580178
Path:01521	EGFR tyrosine kinase inhibitor resistance	3	542	79	8759	0.874948	1	0.613691	0.0580178
Path:04360	Axon guidance	8	542	180	8759	0.876096	1	0.718245	0.0574483
Path:04010	MAPK signaling pathway	14	542	294	8759	0.879026	1	0.769548	0.0559982
Path:04270	Vascular smooth muscle contraction	6	542	142	8759	0.880694	1	0.682839	0.0551749
Path:05167	Kaposi sarcoma-associated herpesvirus infection	10	542	220	8759	0.881972	1	0.734569	0.0545451
Path:05168	Herpes simplex virus 1 infection	22	542	443	8759	0.886968	1	0.802554	0.0520919
Path:05142	Chagas disease	4	542	103	8759	0.888369	1	0.627593	0.0514064
Path:04730	Long-term depression	2	542	60	8759	0.893467	1	0.538684	0.0489216
Path:05162	Measles	6	542	146	8759	0.895919	1	0.664131	0.0477312
Path:04961	Endocrine and other factor-regulated calcium reabsorption	2	542	61	8759	0.898763	1	0.529853	0.0463546
Path:05340	Primary immunodeficiency	1	542	36	8759	0.900173	1	0.448903	0.0456741
Path:05206	MicroRNAs in cancer	14	542	303	8759	0.903128	1	0.746691	0.0442505
Path:00561	Glycerolipid metabolism	2	542	62	8759	0.903814	1	0.521307	0.0439209
Path:05321	Inflammatory bowel disease	2	542	62	8759	0.903814	1	0.521307	0.0439209
Path:05146	Amoebiasis	4	542	107	8759	0.904901	1	0.604131	0.0433991
Path:05143	African trypanosomiasis	1	542	37	8759	0.906375	1	0.436771	0.0426919
Path:04970	Salivary secretion	3	542	86	8759	0.908221	1	0.563739	0.0418086
Path:04911	Insulin secretion	3	542	86	8759	0.908221	1	0.563739	0.0418086
Path:04540	Gap junction	3	542	86	8759	0.908221	1	0.563739	0.0418086
Path:04929	GnRH secretion	2	542	63	8759	0.908629	1	0.513032	0.0416135
Path:04928	Parathyroid hormone synthesis, secretion and action	4	542	108	8759	0.90868	1	0.598538	0.0415891
Path:04974	Protein digestion and absorption	4	542	108	8759	0.90868	1	0.598538	0.0415891
Path:04960	Aldosterone-regulated sodium reabsorption	1	542	38	8759	0.912193	1	0.425277	0.0399131
Path:04062	Chemokine signaling pathway	8	542	192	8759	0.914555	1	0.673355	0.0387903
Path:05235	PD-L1 expression and PD-1 checkpoint pathway in cancer	3	542	88	8759	0.916133	1	0.550927	0.0380413
Path:05033	Nicotine addiction	1	542	40	8759	0.922769	1	0.404013	0.034907
Path:04668	TNF signaling pathway	4	542	113	8759	0.925644	1	0.572054	0.033556
Path:05211	Renal cell carcinoma	2	542	67	8759	0.925719	1	0.482403	0.0335206
Path:00140	Steroid hormone biosynthesis	3	542	91	8759	0.926842	1	0.532764	0.0329941
Path:04742	Taste transduction	3	542	91	8759	0.926842	1	0.532764	0.0329941
Path:04610	Complement and coagulation cascades	3	542	93	8759	0.93327	1	0.521307	0.0299929
Path:05200	Pathways in cancer	26	542	541	8759	0.933375	1	0.776661	0.0299438
Path:04020	Calcium signaling pathway	10	542	240	8759	0.934093	1	0.673355	0.0296099
Path:04672	Intestinal immune network for IgA production	1	542	43	8759	0.936296	1	0.375826	0.0285866
Path:00514	Other types of O-glycan biosynthesis	1	542	43	8759	0.936296	1	0.375826	0.0285866
Path:04975	Fat digestion and absorption	1	542	43	8759	0.936296	1	0.375826	0.0285866
Path:00982	Drug metabolism - cytochrome P450	2	542	70	8759	0.93651	1	0.461729	0.0284878
Path:00565	Ether lipid metabolism	1	542	48	8759	0.953792	1	0.336677	0.0205463
Path:00520	Amino sugar and nucleotide sugar metabolism	1	542	49	8759	0.956667	1	0.329806	0.0192392
Path:04659	Th17 cell differentiation	3	542	104	8759	0.960221	1	0.466169	0.0176289
Path:00380	Tryptophan metabolism	1	542	51	8759	0.961893	1	0.316873	0.0168735
Path:00071	Fatty acid degradation	1	542	52	8759	0.964264	1	0.310779	0.0158039
Path:04142	Lysosome	4	542	131	8759	0.965714	1	0.493451	0.0151517
Path:05416	Viral myocarditis	2	542	83	8759	0.968291	1	0.38941	0.0139941
Path:00590	Arachidonic acid metabolism	2	542	86	8759	0.973062	1	0.375826	0.0118593
Path:00240	Pyrimidine metabolism	1	542	58	8759	0.975702	1	0.27863	0.010683
Path:04014	Ras signaling pathway	8	542	231	8759	0.977784	1	0.559672	0.00975692
Path:00983	Drug metabolism - other enzymes	2	542	91	8759	0.979516	1	0.355176	0.00898838
Path:05410	Hypertrophic cardiomyopathy	2	542	91	8759	0.979516	1	0.355176	0.00898838
Path:01212	Fatty acid metabolism	1	542	61	8759	0.979966	1	0.264927	0.00878905
Path:04630	JAK-STAT signaling pathway	5	542	168	8759	0.981122	1	0.480968	0.00827684
Path:04350	TGF-beta signaling pathway	2	542	94	8759	0.982641	1	0.343841	0.00760528
Path:05414	Dilated cardiomyopathy	2	542	94	8759	0.982641	1	0.343841	0.00760528
Path:04380	Osteoclast differentiation	3	542	123	8759	0.984349	1	0.394159	0.00685092
Path:04940	Type I diabetes mellitus	1	542	65	8759	0.984512	1	0.248623	0.00677878
Path:04145	Phagosome	5	542	177	8759	0.987265	1	0.456512	0.00556629
Path:04726	Serotonergic synapse	3	542	131	8759	0.989563	1	0.370088	0.0045565
Path:00980	Metabolism of xenobiotics by cytochrome P450	1	542	72	8759	0.990132	1	0.224452	0.00430685
Path:04064	NF-kappa B signaling pathway	2	542	105	8759	0.990602	1	0.307819	0.00410094
Path:05212	Pancreatic cancer	1	542	76	8759	0.992374	1	0.212638	0.00332456
Path:04725	Cholinergic synapse	2	542	112	8759	0.993671	1	0.288581	0.00275727
Path:04060	Cytokine-cytokine receptor interaction	9	542	292	8759	0.994987	1	0.498098	0.00218256
Path:04621	NOD-like receptor signaling pathway	5	542	202	8759	0.995919	1	0.400013	0.00177581
Path:04146	Peroxisome	1	542	86	8759	0.995999	1	0.187913	0.0017413
Path:05323	Rheumatoid arthritis	1	542	87	8759	0.996249	1	0.185753	0.00163228
Path:03320	PPAR signaling pathway	1	542	89	8759	0.996703	1	0.181579	0.00143428
Path:04640	Hematopoietic cell lineage	1	542	94	8759	0.997613	1	0.17192	0.00103807
Path:00830	Retinol metabolism	1	542	96	8759	0.997902	1	0.168339	0.000912126
Path:05204	Chemical carcinogenesis - DNA adducts	1	542	100	8759	0.99838	1	0.161605	0.000704199
Path:04514	Cell adhesion molecules	3	542	167	8759	0.99843	1	0.290309	0.000682507
Path:04933	AGE-RAGE signaling pathway in diabetic complications	1	542	101	8759	0.998481	1	0.160005	0.000660087
Path:04972	Pancreatic secretion	1	542	114	8759	0.999345	1	0.141759	0.000284557
Path:04080	Neuroactive ligand-receptor interaction	8	542	358	8759	0.999901	1	0.361129	4.29615e-05
Path:04740	Olfactory transduction	13	542	1157	8759	1	1	0.181579	0

## Sheet: Path2Gene
PathwayID	PathwayTerm	QueryID	Symbol	Description	P-Value	FDR	Enrichment
Path:03010	Ribosome	ENSMUSG00000074129	Rpl13a	ribosomal protein L13A [Source:MGI Symbol;Acc:MGI:1351455]	9.5223e-22	2.84717e-19	4.70964
Path:03010	Ribosome	ENSMUSG00000047675	Rps8	ribosomal protein S8 [Source:MGI Symbol;Acc:MGI:98166]	9.5223e-22	2.84717e-19	4.70964
Path:03010	Ribosome	ENSMUSG00000030744	Rps3	ribosomal protein S3 [Source:MGI Symbol;Acc:MGI:1350917]	9.5223e-22	2.84717e-19	4.70964
Path:03010	Ribosome	ENSMUSG00000025794	Rpl14	ribosomal protein L14 [Source:MGI Symbol;Acc:MGI:1914365]	9.5223e-22	2.84717e-19	4.70964
Path:03010	Ribosome	ENSMUSG00000073702	Rpl31	ribosomal protein L31 [Source:MGI Symbol;Acc:MGI:2149632]	9.5223e-22	2.84717e-19	4.70964
Path:03010	Ribosome	ENSMUSG00000046364	Rpl27a	ribosomal protein L27A [Source:MGI Symbol;Acc:MGI:1347076]	9.5223e-22	2.84717e-19	4.70964
Path:03010	Ribosome	ENSMUSG00000028936	Rpl22	ribosomal protein L22 [Source:MGI Symbol;Acc:MGI:99262]	9.5223e-22	2.84717e-19	4.70964
Path:03010	Ribosome	ENSMUSG00000029614	Rpl6	ribosomal protein L6 [Source:MGI Symbol;Acc:MGI:108057]	9.5223e-22	2.84717e-19	4.70964
Path:03010	Ribosome	ENSMUSG00000043716	Rpl7	ribosomal protein L7 [Source:MGI Symbol;Acc:MGI:98073]	9.5223e-22	2.84717e-19	4.70964
Path:03010	Ribosome	ENSMUSG00000060636	Rpl35a	ribosomal protein L35A [Source:MGI Symbol;Acc:MGI:1928894]	9.5223e-22	2.84717e-19	4.70964
Path:03010	Ribosome	ENSMUSG00000038900	Rpl12	ribosomal protein L12 [Source:MGI Symbol;Acc:MGI:98002]	9.5223e-22	2.84717e-19	4.70964
Path:03010	Ribosome	ENSMUSG00000025508	Rplp2	ribosomal protein, large P2 [Source:MGI Symbol;Acc:MGI:1914436]	9.5223e-22	2.84717e-19	4.70964
Path:03010	Ribosome	ENSMUSG00000038274	Fau	Finkel-Biskis-Reilly murine sarcoma virus (FBR-MuSV) ubiquitously expressed (fox derived) [Source:MGI Symbol;Acc:MGI:102547]	9.5223e-22	2.84717e-19	4.70964
Path:03010	Ribosome	ENSMUSG00000048758	Rpl29	ribosomal protein L29 [Source:MGI Symbol;Acc:MGI:99687]	9.5223e-22	2.84717e-19	4.70964
Path:03010	Ribosome	ENSMUSG00000090862	Rps13	ribosomal protein S13 [Source:MGI Symbol;Acc:MGI:1915302]	9.5223e-22	2.84717e-19	4.70964
Path:03010	Ribosome	ENSMUSG00000046330	Rpl37a	ribosomal protein L37a [Source:MGI Symbol;Acc:MGI:98068]	9.5223e-22	2.84717e-19	4.70964
Path:03010	Ribosome	ENSMUSG00000060036	Rpl3	ribosomal protein L3 [Source:MGI Symbol;Acc:MGI:1351605]	9.5223e-22	2.84717e-19	4.70964
Path:03010	Ribosome	ENSMUSG00000006333	Rps9	ribosomal protein S9 [Source:MGI Symbol;Acc:MGI:1924096]	9.5223e-22	2.84717e-19	4.70964
Path:03010	Ribosome	ENSMUSG00000045128	Rpl18a	ribosomal protein L18A [Source:MGI Symbol;Acc:MGI:1924058]	9.5223e-22	2.84717e-19	4.70964
Path:03010	Ribosome	ENSMUSG00000062997	Rpl35	ribosomal protein L35 [Source:MGI Symbol;Acc:MGI:1913739]	9.5223e-22	2.84717e-19	4.70964
Path:03010	Ribosome	ENSMUSG00000012405	Rpl15	ribosomal protein L15 [Source:MGI Symbol;Acc:MGI:1913730]	9.5223e-22	2.84717e-19	4.70964
Path:03010	Ribosome	ENSMUSG00000024902	Mrpl11	mitochondrial ribosomal protein L11 [Source:MGI Symbol;Acc:MGI:2137215]	9.5223e-22	2.84717e-19	4.70964
Path:03010	Ribosome	ENSMUSG00000098274	Rpl24	ribosomal protein L24 [Source:MGI Symbol;Acc:MGI:1915443]	9.5223e-22	2.84717e-19	4.70964
Path:03010	Ribosome	ENSMUSG00000003429	Rps11	ribosomal protein S11 [Source:MGI Symbol;Acc:MGI:1351329]	9.5223e-22	2.84717e-19	4.70964
Path:03010	Ribosome	ENSMUSG00000020460	Rps27a	ribosomal protein S27A [Source:MGI Symbol;Acc:MGI:1925544]	9.5223e-22	2.84717e-19	4.70964
Path:03010	Ribosome	ENSMUSG00000061477	Rps7	ribosomal protein S7 [Source:MGI Symbol;Acc:MGI:1333818]	9.5223e-22	2.84717e-19	4.70964
Path:03010	Ribosome	ENSMUSG00000031320	Rps4x	ribosomal protein S4, X-linked [Source:MGI Symbol;Acc:MGI:98158]	9.5223e-22	2.84717e-19	4.70964
Path:03010	Ribosome	ENSMUSG00000045948	Mrps12	mitochondrial ribosomal protein S12 [Source:MGI Symbol;Acc:MGI:1346333]	9.5223e-22	2.84717e-19	4.70964
Path:03010	Ribosome	ENSMUSG00000032399	Rpl4	ribosomal protein L4 [Source:MGI Symbol;Acc:MGI:1915141]	9.5223e-22	2.84717e-19	4.70964
Path:03010	Ribosome	ENSMUSG00000030432	Rpl28	ribosomal protein L28 [Source:MGI Symbol;Acc:MGI:101839]	9.5223e-22	2.84717e-19	4.70964
Path:03010	Ribosome	ENSMUSG00000093674	Rpl41	ribosomal protein L41 [Source:MGI Symbol;Acc:MGI:1915195]	9.5223e-22	2.84717e-19	4.70964
Path:03010	Ribosome	ENSMUSG00000041841	Rpl37	ribosomal protein L37 [Source:MGI Symbol;Acc:MGI:1914531]	9.5223e-22	2.84717e-19	4.70964
Path:03010	Ribosome	ENSMUSG00000049517	Rps23	ribosomal protein S23 [Source:MGI Symbol;Acc:MGI:1913725]	9.5223e-22	2.84717e-19	4.70964
Path:03010	Ribosome	ENSMUSG00000025290	Rps24	ribosomal protein S24 [Source:MGI Symbol;Acc:MGI:98147]	9.5223e-22	2.84717e-19	4.70964
Path:03010	Ribosome	ENSMUSG00000008668	Rps18	ribosomal protein S18 [Source:MGI Symbol;Acc:MGI:98146]	9.5223e-22	2.84717e-19	4.70964
Path:03010	Ribosome	ENSMUSG00000007892	Rplp1	ribosomal protein, large, P1 [Source:MGI Symbol;Acc:MGI:1927099]	9.5223e-22	2.84717e-19	4.70964
Path:03010	Ribosome	ENSMUSG00000047215	Rpl9	ribosomal protein L9 [Source:MGI Symbol;Acc:MGI:1298373]	9.5223e-22	2.84717e-19	4.70964
Path:03010	Ribosome	ENSMUSG00000025362	Rps26	ribosomal protein S26 [Source:MGI Symbol;Acc:MGI:1351628]	9.5223e-22	2.84717e-19	4.70964
Path:03010	Ribosome	ENSMUSG00000009927	Rps25	ribosomal protein S25 [Source:MGI Symbol;Acc:MGI:1922867]	9.5223e-22	2.84717e-19	4.70964
Path:03010	Ribosome	ENSMUSG00000003970	Rpl8	ribosomal protein L8 [Source:MGI Symbol;Acc:MGI:1350927]	9.5223e-22	2.84717e-19	4.70964
Path:03010	Ribosome	ENSMUSG00000071415	Rpl23	ribosomal protein L23 [Source:MGI Symbol;Acc:MGI:1929455]	9.5223e-22	2.84717e-19	4.70964
Path:03010	Ribosome	ENSMUSG00000057863	Rpl36	ribosomal protein L36 [Source:MGI Symbol;Acc:MGI:1860603]	9.5223e-22	2.84717e-19	4.70964
Path:03010	Ribosome	ENSMUSG00000067274	Rplp0	ribosomal protein, large, P0 [Source:MGI Symbol;Acc:MGI:1927636]	9.5223e-22	2.84717e-19	4.70964
Path:03010	Ribosome	ENSMUSG00000027374	Mrps5	mitochondrial ribosomal protein S5 [Source:MGI Symbol;Acc:MGI:1924971]	9.5223e-22	2.84717e-19	4.70964
Path:03010	Ribosome	ENSMUSG00000058558	Rpl5	ribosomal protein L5 [Source:MGI Symbol;Acc:MGI:102854]	9.5223e-22	2.84717e-19	4.70964
Path:03010	Ribosome	ENSMUSG00000063316	Rpl27	ribosomal protein L27 [Source:MGI Symbol;Acc:MGI:98036]	9.5223e-22	2.84717e-19	4.70964
Path:03010	Ribosome	ENSMUSG00000090733	Rps27	ribosomal protein S27 [Source:MGI Symbol;Acc:MGI:1888676]	9.5223e-22	2.84717e-19	4.70964
Path:03010	Ribosome	ENSMUSG00000062647	Rpl7a	ribosomal protein L7A [Source:MGI Symbol;Acc:MGI:1353472]	9.5223e-22	2.84717e-19	4.70964
Path:03010	Ribosome	ENSMUSG00000058600	Rpl30	ribosomal protein L30 [Source:MGI Symbol;Acc:MGI:98037]	9.5223e-22	2.84717e-19	4.70964
Path:03010	Ribosome	ENSMUSG00000028081	Rps3a1	ribosomal protein S3A1 [Source:MGI Symbol;Acc:MGI:1202063]	9.5223e-22	2.84717e-19	4.70964
Path:03010	Ribosome	ENSMUSG00000040952	Rps19	ribosomal protein S19 [Source:MGI Symbol;Acc:MGI:1333780]	9.5223e-22	2.84717e-19	4.70964
Path:05171	Coronavirus disease - COVID-19	ENSMUSG00000074129	Rpl13a	ribosomal protein L13A [Source:MGI Symbol;Acc:MGI:1351455]	1.58027e-15	2.3625e-13	3.41604
Path:05171	Coronavirus disease - COVID-19	ENSMUSG00000047675	Rps8	ribosomal protein S8 [Source:MGI Symbol;Acc:MGI:98166]	1.58027e-15	2.3625e-13	3.41604
Path:05171	Coronavirus disease - COVID-19	ENSMUSG00000030744	Rps3	ribosomal protein S3 [Source:MGI Symbol;Acc:MGI:1350917]	1.58027e-15	2.3625e-13	3.41604
Path:05171	Coronavirus disease - COVID-19	ENSMUSG00000025794	Rpl14	ribosomal protein L14 [Source:MGI Symbol;Acc:MGI:1914365]	1.58027e-15	2.3625e-13	3.41604
Path:05171	Coronavirus disease - COVID-19	ENSMUSG00000073702	Rpl31	ribosomal protein L31 [Source:MGI Symbol;Acc:MGI:2149632]	1.58027e-15	2.3625e-13	3.41604
Path:05171	Coronavirus disease - COVID-19	ENSMUSG00000046364	Rpl27a	ribosomal protein L27A [Source:MGI Symbol;Acc:MGI:1347076]	1.58027e-15	2.3625e-13	3.41604
Path:05171	Coronavirus disease - COVID-19	ENSMUSG00000028936	Rpl22	ribosomal protein L22 [Source:MGI Symbol;Acc:MGI:99262]	1.58027e-15	2.3625e-13	3.41604
Path:05171	Coronavirus disease - COVID-19	ENSMUSG00000029614	Rpl6	ribosomal protein L6 [Source:MGI Symbol;Acc:MGI:108057]	1.58027e-15	2.3625e-13	3.41604
Path:05171	Coronavirus disease - COVID-19	ENSMUSG00000043716	Rpl7	ribosomal protein L7 [Source:MGI Symbol;Acc:MGI:98073]	1.58027e-15	2.3625e-13	3.41604
Path:05171	Coronavirus disease - COVID-19	ENSMUSG00000060636	Rpl35a	ribosomal protein L35A [Source:MGI Symbol;Acc:MGI:1928894]	1.58027e-15	2.3625e-13	3.41604
Path:05171	Coronavirus disease - COVID-19	ENSMUSG00000038900	Rpl12	ribosomal protein L12 [Source:MGI Symbol;Acc:MGI:98002]	1.58027e-15	2.3625e-13	3.41604
Path:05171	Coronavirus disease - COVID-19	ENSMUSG00000025508	Rplp2	ribosomal protein, large P2 [Source:MGI Symbol;Acc:MGI:1914436]	1.58027e-15	2.3625e-13	3.41604
Path:05171	Coronavirus disease - COVID-19	ENSMUSG00000038274	Fau	Finkel-Biskis-Reilly murine sarcoma virus (FBR-MuSV) ubiquitously expressed (fox derived) [Source:MGI Symbol;Acc:MGI:102547]	1.58027e-15	2.3625e-13	3.41604
Path:05171	Coronavirus disease - COVID-19	ENSMUSG00000048758	Rpl29	ribosomal protein L29 [Source:MGI Symbol;Acc:MGI:99687]	1.58027e-15	2.3625e-13	3.41604
Path:05171	Coronavirus disease - COVID-19	ENSMUSG00000090862	Rps13	ribosomal protein S13 [Source:MGI Symbol;Acc:MGI:1915302]	1.58027e-15	2.3625e-13	3.41604
Path:05171	Coronavirus disease - COVID-19	ENSMUSG00000046330	Rpl37a	ribosomal protein L37a [Source:MGI Symbol;Acc:MGI:98068]	1.58027e-15	2.3625e-13	3.41604
Path:05171	Coronavirus disease - COVID-19	ENSMUSG00000060036	Rpl3	ribosomal protein L3 [Source:MGI Symbol;Acc:MGI:1351605]	1.58027e-15	2.3625e-13	3.41604
Path:05171	Coronavirus disease - COVID-19	ENSMUSG00000006333	Rps9	ribosomal protein S9 [Source:MGI Symbol;Acc:MGI:1924096]	1.58027e-15	2.3625e-13	3.41604
Path:05171	Coronavirus disease - COVID-19	ENSMUSG00000045128	Rpl18a	ribosomal protein L18A [Source:MGI Symbol;Acc:MGI:1924058]	1.58027e-15	2.3625e-13	3.41604
Path:05171	Coronavirus disease - COVID-19	ENSMUSG00000062997	Rpl35	ribosomal protein L35 [Source:MGI Symbol;Acc:MGI:1913739]	1.58027e-15	2.3625e-13	3.41604
Path:05171	Coronavirus disease - COVID-19	ENSMUSG00000012405	Rpl15	ribosomal protein L15 [Source:MGI Symbol;Acc:MGI:1913730]	1.58027e-15	2.3625e-13	3.41604
Path:05171	Coronavirus disease - COVID-19	ENSMUSG00000021025	Nfkbia	nuclear factor of kappa light polypeptide gene enhancer in B cells inhibitor, alpha [Source:MGI Symbol;Acc:MGI:104741]	1.58027e-15	2.3625e-13	3.41604
Path:05171	Coronavirus disease - COVID-19	ENSMUSG00000098274	Rpl24	ribosomal protein L24 [Source:MGI Symbol;Acc:MGI:1915443]	1.58027e-15	2.3625e-13	3.41604
Path:05171	Coronavirus disease - COVID-19	ENSMUSG00000004864	Mapk13	mitogen-activated protein kinase 13 [Source:MGI Symbol;Acc:MGI:1346864]	1.58027e-15	2.3625e-13	3.41604
Path:05171	Coronavirus disease - COVID-19	ENSMUSG00000003429	Rps11	ribosomal protein S11 [Source:MGI Symbol;Acc:MGI:1351329]	1.58027e-15	2.3625e-13	3.41604
Path:05171	Coronavirus disease - COVID-19	ENSMUSG00000020460	Rps27a	ribosomal protein S27A [Source:MGI Symbol;Acc:MGI:1925544]	1.58027e-15	2.3625e-13	3.41604
Path:05171	Coronavirus disease - COVID-19	ENSMUSG00000061477	Rps7	ribosomal protein S7 [Source:MGI Symbol;Acc:MGI:1333818]	1.58027e-15	2.3625e-13	3.41604
Path:05171	Coronavirus disease - COVID-19	ENSMUSG00000031320	Rps4x	ribosomal protein S4, X-linked [Source:MGI Symbol;Acc:MGI:98158]	1.58027e-15	2.3625e-13	3.41604
Path:05171	Coronavirus disease - COVID-19	ENSMUSG00000032399	Rpl4	ribosomal protein L4 [Source:MGI Symbol;Acc:MGI:1915141]	1.58027e-15	2.3625e-13	3.41604
Path:05171	Coronavirus disease - COVID-19	ENSMUSG00000030432	Rpl28	ribosomal protein L28 [Source:MGI Symbol;Acc:MGI:101839]	1.58027e-15	2.3625e-13	3.41604
Path:05171	Coronavirus disease - COVID-19	ENSMUSG00000093674	Rpl41	ribosomal protein L41 [Source:MGI Symbol;Acc:MGI:1915195]	1.58027e-15	2.3625e-13	3.41604
Path:05171	Coronavirus disease - COVID-19	ENSMUSG00000041841	Rpl37	ribosomal protein L37 [Source:MGI Symbol;Acc:MGI:1914531]	1.58027e-15	2.3625e-13	3.41604
Path:05171	Coronavirus disease - COVID-19	ENSMUSG00000049517	Rps23	ribosomal protein S23 [Source:MGI Symbol;Acc:MGI:1913725]	1.58027e-15	2.3625e-13	3.41604
Path:05171	Coronavirus disease - COVID-19	ENSMUSG00000025290	Rps24	ribosomal protein S24 [Source:MGI Symbol;Acc:MGI:98147]	1.58027e-15	2.3625e-13	3.41604
Path:05171	Coronavirus disease - COVID-19	ENSMUSG00000008668	Rps18	ribosomal protein S18 [Source:MGI Symbol;Acc:MGI:98146]	1.58027e-15	2.3625e-13	3.41604
Path:05171	Coronavirus disease - COVID-19	ENSMUSG00000001930	Vwf	Von Willebrand factor [Source:MGI Symbol;Acc:MGI:98941]	1.58027e-15	2.3625e-13	3.41604
Path:05171	Coronavirus disease - COVID-19	ENSMUSG00000007892	Rplp1	ribosomal protein, large, P1 [Source:MGI Symbol;Acc:MGI:1927099]	1.58027e-15	2.3625e-13	3.41604
Path:05171	Coronavirus disease - COVID-19	ENSMUSG00000047215	Rpl9	ribosomal protein L9 [Source:MGI Symbol;Acc:MGI:1298373]	1.58027e-15	2.3625e-13	3.41604
Path:05171	Coronavirus disease - COVID-19	ENSMUSG00000025362	Rps26	ribosomal protein S26 [Source:MGI Symbol;Acc:MGI:1351628]	1.58027e-15	2.3625e-13	3.41604
Path:05171	Coronavirus disease - COVID-19	ENSMUSG00000009927	Rps25	ribosomal protein S25 [Source:MGI Symbol;Acc:MGI:1922867]	1.58027e-15	2.3625e-13	3.41604
Path:05171	Coronavirus disease - COVID-19	ENSMUSG00000003970	Rpl8	ribosomal protein L8 [Source:MGI Symbol;Acc:MGI:1350927]	1.58027e-15	2.3625e-13	3.41604
Path:05171	Coronavirus disease - COVID-19	ENSMUSG00000071415	Rpl23	ribosomal protein L23 [Source:MGI Symbol;Acc:MGI:1929455]	1.58027e-15	2.3625e-13	3.41604
Path:05171	Coronavirus disease - COVID-19	ENSMUSG00000057863	Rpl36	ribosomal protein L36 [Source:MGI Symbol;Acc:MGI:1860603]	1.58027e-15	2.3625e-13	3.41604
Path:05171	Coronavirus disease - COVID-19	ENSMUSG00000067274	Rplp0	ribosomal protein, large, P0 [Source:MGI Symbol;Acc:MGI:1927636]	1.58027e-15	2.3625e-13	3.41604
Path:05171	Coronavirus disease - COVID-19	ENSMUSG00000058558	Rpl5	ribosomal protein L5 [Source:MGI Symbol;Acc:MGI:102854]	1.58027e-15	2.3625e-13	3.41604
Path:05171	Coronavirus disease - COVID-19	ENSMUSG00000063316	Rpl27	ribosomal protein L27 [Source:MGI Symbol;Acc:MGI:98036]	1.58027e-15	2.3625e-13	3.41604
Path:05171	Coronavirus disease - COVID-19	ENSMUSG00000090733	Rps27	ribosomal protein S27 [Source:MGI Symbol;Acc:MGI:1888676]	1.58027e-15	2.3625e-13	3.41604
Path:05171	Coronavirus disease - COVID-19	ENSMUSG00000062647	Rpl7a	ribosomal protein L7A [Source:MGI Symbol;Acc:MGI:1353472]	1.58027e-15	2.3625e-13	3.41604
Path:05171	Coronavirus disease - COVID-19	ENSMUSG00000058600	Rpl30	ribosomal protein L30 [Source:MGI Symbol;Acc:MGI:98037]	1.58027e-15	2.3625e-13	3.41604
Path:05171	Coronavirus disease - COVID-19	ENSMUSG00000066861	Oas1g	2'-5' oligoadenylate synthetase 1G [Source:MGI Symbol;Acc:MGI:97429]	1.58027e-15	2.3625e-13	3.41604
Path:05171	Coronavirus disease - COVID-19	ENSMUSG00000028081	Rps3a1	ribosomal protein S3A1 [Source:MGI Symbol;Acc:MGI:1202063]	1.58027e-15	2.3625e-13	3.41604
Path:05171	Coronavirus disease - COVID-19	ENSMUSG00000040952	Rps19	ribosomal protein S19 [Source:MGI Symbol;Acc:MGI:1333780]	1.58027e-15	2.3625e-13	3.41604
Path:03013	Nucleocytoplasmic transport	ENSMUSG00000020738	Sumo2	small ubiquitin-like modifier 2 [Source:MGI Symbol;Acc:MGI:2158813]	1.4804e-08	1.47547e-06	3.00661
Path:03013	Nucleocytoplasmic transport	ENSMUSG00000034681	Rnps1	RNA binding protein with serine rich domain 1 [Source:MGI Symbol;Acc:MGI:97960]	1.4804e-08	1.47547e-06	3.00661
Path:03013	Nucleocytoplasmic transport	ENSMUSG00000021282	Eif5	eukaryotic translation initiation factor 5 [Source:MGI Symbol;Acc:MGI:95309]	1.4804e-08	1.47547e-06	3.00661
Path:03013	Nucleocytoplasmic transport	ENSMUSG00000074656	Eif2s2	eukaryotic translation initiation factor 2, subunit 2 (beta) [Source:MGI Symbol;Acc:MGI:1914454]	1.4804e-08	1.47547e-06	3.00661
Path:03013	Nucleocytoplasmic transport	ENSMUSG00000058301	Upf1	UPF1 regulator of nonsense transcripts homolog (yeast) [Source:MGI Symbol;Acc:MGI:107995]	1.4804e-08	1.47547e-06	3.00661
Path:03013	Nucleocytoplasmic transport	ENSMUSG00000022336	Eif3e	eukaryotic translation initiation factor 3, subunit E [Source:MGI Symbol;Acc:MGI:99257]	1.4804e-08	1.47547e-06	3.00661
Path:03013	Nucleocytoplasmic transport	ENSMUSG00000029715	Pop7	processing of precursor 7, ribonuclease P family, (S. cerevisiae) [Source:MGI Symbol;Acc:MGI:1921347]	1.4804e-08	1.47547e-06	3.00661
Path:03013	Nucleocytoplasmic transport	ENSMUSG00000069049	Eif2s3y	eukaryotic translation initiation factor 2, subunit 3, structural gene Y-linked [Source:MGI Symbol;Acc:MGI:1349430]	1.4804e-08	1.47547e-06	3.00661
Path:03013	Nucleocytoplasmic transport	ENSMUSG00000035530	Eif1	eukaryotic translation initiation factor 1 [Source:MGI Symbol;Acc:MGI:105125]	1.4804e-08	1.47547e-06	3.00661
Path:03013	Nucleocytoplasmic transport	ENSMUSG00000028683	Eif2b3	eukaryotic translation initiation factor 2B, subunit 3 [Source:MGI Symbol;Acc:MGI:1313286]	1.4804e-08	1.47547e-06	3.00661
Path:03013	Nucleocytoplasmic transport	ENSMUSG00000020290	Xpo1	exportin 1 [Source:MGI Symbol;Acc:MGI:2144013]	1.4804e-08	1.47547e-06	3.00661
Path:03013	Nucleocytoplasmic transport	ENSMUSG00000041459	Tardbp	TAR DNA binding protein [Source:MGI Symbol;Acc:MGI:2387629]	1.4804e-08	1.47547e-06	3.00661
Path:03013	Nucleocytoplasmic transport	ENSMUSG00000037742	Eef1a1	eukaryotic translation elongation factor 1 alpha 1 [Source:MGI Symbol;Acc:MGI:1096881]	1.4804e-08	1.47547e-06	3.00661
Path:03013	Nucleocytoplasmic transport	ENSMUSG00000001440	Kpnb1	karyopherin (importin) beta 1 [Source:MGI Symbol;Acc:MGI:107532]	1.4804e-08	1.47547e-06	3.00661
Path:03013	Nucleocytoplasmic transport	ENSMUSG00000031490	Eif4ebp1	eukaryotic translation initiation factor 4E binding protein 1 [Source:MGI Symbol;Acc:MGI:103267]	1.4804e-08	1.47547e-06	3.00661
Path:03013	Nucleocytoplasmic transport	ENSMUSG00000059796	Eif4a1	eukaryotic translation initiation factor 4A1 [Source:MGI Symbol;Acc:MGI:95303]	1.4804e-08	1.47547e-06	3.00661
Path:03013	Nucleocytoplasmic transport	ENSMUSG00000040667	Nup88	nucleoporin 88 [Source:MGI Symbol;Acc:MGI:104900]	1.4804e-08	1.47547e-06	3.00661
Path:03013	Nucleocytoplasmic transport	ENSMUSG00000065944	Rnu2-10	U2 small nuclear RNA 10 [Source:MGI Symbol;Acc:MGI:97976]	1.4804e-08	1.47547e-06	3.00661
Path:03013	Nucleocytoplasmic transport	ENSMUSG00000016554	Eif3d	eukaryotic translation initiation factor 3, subunit D [Source:MGI Symbol;Acc:MGI:1933181]	1.4804e-08	1.47547e-06	3.00661
Path:03013	Nucleocytoplasmic transport	ENSMUSG00000025580	Eif4a3	eukaryotic translation initiation factor 4A3 [Source:MGI Symbol;Acc:MGI:1923731]	1.4804e-08	1.47547e-06	3.00661
Path:03013	Nucleocytoplasmic transport	ENSMUSG00000045983	Eif4g1	eukaryotic translation initiation factor 4, gamma 1 [Source:MGI Symbol;Acc:MGI:2384784]	1.4804e-08	1.47547e-06	3.00661
Path:03013	Nucleocytoplasmic transport	ENSMUSG00000022884	Eif4a2	eukaryotic translation initiation factor 4A2 [Source:MGI Symbol;Acc:MGI:106906]	1.4804e-08	1.47547e-06	3.00661
Path:03013	Nucleocytoplasmic transport	ENSMUSG00000044709	Gemin7	gem nuclear organelle associated protein 7 [Source:MGI Symbol;Acc:MGI:1916981]	1.4804e-08	1.47547e-06	3.00661
Path:03013	Nucleocytoplasmic transport	ENSMUSG00000058655	Eif4b	eukaryotic translation initiation factor 4B [Source:MGI Symbol;Acc:MGI:95304]	1.4804e-08	1.47547e-06	3.00661
Path:03013	Nucleocytoplasmic transport	ENSMUSG00000020265	Sumo3	small ubiquitin-like modifier 3 [Source:MGI Symbol;Acc:MGI:1336201]	1.4804e-08	1.47547e-06	3.00661
Path:03013	Nucleocytoplasmic transport	ENSMUSG00000030738	Eif3c	eukaryotic translation initiation factor 3, subunit C [Source:MGI Symbol;Acc:MGI:1926966]	1.4804e-08	1.47547e-06	3.00661
Path:03013	Nucleocytoplasmic transport	ENSMUSG00000028287	1700009N14Rik	RIKEN cDNA 1700009N14 gene [Source:MGI Symbol;Acc:MGI:1922721]	1.4804e-08	1.47547e-06	3.00661
Path:03013	Nucleocytoplasmic transport	ENSMUSG00000015120	Ube2i	ubiquitin-conjugating enzyme E2I [Source:MGI Symbol;Acc:MGI:107365]	1.4804e-08	1.47547e-06	3.00661
Path:03013	Nucleocytoplasmic transport	ENSMUSG00000021116	Eif2s1	eukaryotic translation initiation factor 2, subunit 1 alpha [Source:MGI Symbol;Acc:MGI:95299]	1.4804e-08	1.47547e-06	3.00661
Path:03013	Nucleocytoplasmic transport	ENSMUSG00000034826	Nup54	nucleoporin 54 [Source:MGI Symbol;Acc:MGI:1920460]	1.4804e-08	1.47547e-06	3.00661
Path:03013	Nucleocytoplasmic transport	ENSMUSG00000035150	Eif2s3x	eukaryotic translation initiation factor 2, subunit 3, structural gene X-linked [Source:MGI Symbol;Acc:MGI:1349431]	1.4804e-08	1.47547e-06	3.00661
Path:03013	Nucleocytoplasmic transport	ENSMUSG00000060152	Pop5	processing of precursor 5, ribonuclease P/MRP family (S. cerevisiae) [Source:MGI Symbol;Acc:MGI:2151221]	1.4804e-08	1.47547e-06	3.00661
Path:03040	Spliceosome	ENSMUSG00000020719	Ddx5	DEAD (Asp-Glu-Ala-Asp) box polypeptide 5 [Source:MGI Symbol;Acc:MGI:105037]	1.96391e-06	0.000133767	2.89442
Path:03040	Spliceosome	ENSMUSG00000037993	Dhx38	DEAH (Asp-Glu-Ala-His) box polypeptide 38 [Source:MGI Symbol;Acc:MGI:1927617]	1.96391e-06	0.000133767	2.89442
Path:03040	Spliceosome	ENSMUSG00000015656	Hspa8	heat shock protein 8 [Source:MGI Symbol;Acc:MGI:105384]	1.96391e-06	0.000133767	2.89442
Path:03040	Spliceosome	ENSMUSG00000002129	Sf3a1	splicing factor 3a, subunit 1 [Source:MGI Symbol;Acc:MGI:1914715]	1.96391e-06	0.000133767	2.89442
Path:03040	Spliceosome	ENSMUSG00000052488	Cherp	calcium homeostasis endoplasmic reticulum protein [Source:MGI Symbol;Acc:MGI:106417]	1.96391e-06	0.000133767	2.89442
Path:03040	Spliceosome	ENSMUSG00000024422	Dhx16	DEAH (Asp-Glu-Ala-His) box polypeptide 16 [Source:MGI Symbol;Acc:MGI:1916442]	1.96391e-06	0.000133767	2.89442
Path:03040	Spliceosome	ENSMUSG00000003360	Ddx23	DEAD (Asp-Glu-Ala-Asp) box polypeptide 23 [Source:MGI Symbol;Acc:MGI:1921601]	1.96391e-06	0.000133767	2.89442
Path:03040	Spliceosome	ENSMUSG00000010608	Rbm25	RNA binding motif protein 25 [Source:MGI Symbol;Acc:MGI:1914289]	1.96391e-06	0.000133767	2.89442
Path:03040	Spliceosome	ENSMUSG00000065944	Rnu2-10	U2 small nuclear RNA 10 [Source:MGI Symbol;Acc:MGI:97976]	1.96391e-06	0.000133767	2.89442
Path:03040	Spliceosome	ENSMUSG00000025024	Smndc1	survival motor neuron domain containing 1 [Source:MGI Symbol;Acc:MGI:1923729]	1.96391e-06	0.000133767	2.89442
Path:03040	Spliceosome	ENSMUSG00000003660	Snrnp200	small nuclear ribonucleoprotein 200 (U5) [Source:MGI Symbol;Acc:MGI:2444401]	1.96391e-06	0.000133767	2.89442
Path:03040	Spliceosome	ENSMUSG00000025580	Eif4a3	eukaryotic translation initiation factor 4A3 [Source:MGI Symbol;Acc:MGI:1923731]	1.96391e-06	0.000133767	2.89442
Path:03040	Spliceosome	ENSMUSG00000060288	Ppih	peptidyl prolyl isomerase H [Source:MGI Symbol;Acc:MGI:106499]	1.96391e-06	0.000133767	2.89442
Path:03040	Spliceosome	ENSMUSG00000020850	Prpf8	pre-mRNA processing factor 8 [Source:MGI Symbol;Acc:MGI:2179381]	1.96391e-06	0.000133767	2.89442
Path:03040	Spliceosome	ENSMUSG00000020211	Sf3a2	splicing factor 3a, subunit 2 [Source:MGI Symbol;Acc:MGI:104912]	1.96391e-06	0.000133767	2.89442
Path:03040	Spliceosome	ENSMUSG00000002524	Puf60	poly-U binding splicing factor 60 [Source:MGI Symbol;Acc:MGI:1915209]	1.96391e-06	0.000133767	2.89442
Path:03040	Spliceosome	ENSMUSG00000060373	Hnrnpc	heterogeneous nuclear ribonucleoprotein C [Source:MGI Symbol;Acc:MGI:107795]	1.96391e-06	0.000133767	2.89442
Path:03040	Spliceosome	ENSMUSG00000071172	Srsf3	serine and arginine-rich splicing factor 3 [Source:MGI Symbol;Acc:MGI:98285]	1.96391e-06	0.000133767	2.89442
Path:03040	Spliceosome	ENSMUSG00000046434	Hnrnpa1	heterogeneous nuclear ribonucleoprotein A1 [Source:MGI Symbol;Acc:MGI:104820]	1.96391e-06	0.000133767	2.89442
Path:03040	Spliceosome	ENSMUSG00000028676	Srsf10	serine and arginine-rich splicing factor 10 [Source:MGI Symbol;Acc:MGI:1333805]	1.96391e-06	0.000133767	2.89442
Path:03040	Spliceosome	ENSMUSG00000021134	Srsf5	serine and arginine-rich splicing factor 5 [Source:MGI Symbol;Acc:MGI:98287]	1.96391e-06	0.000133767	2.89442
Path:03040	Spliceosome	ENSMUSG00000027881	Prpf38b	PRP38 pre-mRNA processing factor 38 (yeast) domain containing B [Source:MGI Symbol;Acc:MGI:1914171]	1.96391e-06	0.000133767	2.89442
Path:03040	Spliceosome	ENSMUSG00000059005	Hnrnpa3	heterogeneous nuclear ribonucleoprotein A3 [Source:MGI Symbol;Acc:MGI:1917171]	1.96391e-06	0.000133767	2.89442
Path:03040	Spliceosome	ENSMUSG00000061479	Snrpa	small nuclear ribonucleoprotein polypeptide A [Source:MGI Symbol;Acc:MGI:1855690]	1.96391e-06	0.000133767	2.89442
Path:05016	Huntington disease	ENSMUSG00000058440	Nrf1	nuclear respiratory factor 1 [Source:MGI Symbol;Acc:MGI:1332235]	2.23691e-06	0.000133767	2.20371
Path:05016	Huntington disease	ENSMUSG00000031783	Polr2c	polymerase (RNA) II (DNA directed) polypeptide C [Source:MGI Symbol;Acc:MGI:109299]	2.23691e-06	0.000133767	2.20371
Path:05016	Huntington disease	ENSMUSG00000037204	Atg101	autophagy related 101 [Source:MGI Symbol;Acc:MGI:1915368]	2.23691e-06	0.000133767	2.20371
Path:05016	Huntington disease	ENSMUSG00000014313	Cox6c	cytochrome c oxidase subunit 6C [Source:MGI Symbol;Acc:MGI:104614]	2.23691e-06	0.000133767	2.20371
Path:05016	Huntington disease	ENSMUSG00000063856	Gpx1	glutathione peroxidase 1 [Source:MGI Symbol;Acc:MGI:104887]	2.23691e-06	0.000133767	2.20371
Path:05016	Huntington disease	ENSMUSG00000004667	Polr2e	polymerase (RNA) II (DNA directed) polypeptide E [Source:MGI Symbol;Acc:MGI:1913670]	2.23691e-06	0.000133767	2.20371
Path:05016	Huntington disease	ENSMUSG00000031633	Slc25a4	solute carrier family 25 (mitochondrial carrier, adenine nucleotide translocator), member 4 [Source:MGI Symbol;Acc:MGI:1353495]	2.23691e-06	0.000133767	2.20371
Path:05016	Huntington disease	ENSMUSG00000022890	Atp5j	ATP synthase, H+ transporting, mitochondrial F0 complex, subunit F [Source:MGI Symbol;Acc:MGI:107777]	2.23691e-06	0.000133767	2.20371
Path:05016	Huntington disease	ENSMUSG00000071662	Polr2g	polymerase (RNA) II (DNA directed) polypeptide G [Source:MGI Symbol;Acc:MGI:1914960]	2.23691e-06	0.000133767	2.20371
Path:05016	Huntington disease	ENSMUSG00000018286	Psmb6	proteasome (prosome, macropain) subunit, beta type 6 [Source:MGI Symbol;Acc:MGI:104880]	2.23691e-06	0.000133767	2.20371
Path:05016	Huntington disease	ENSMUSG00000024258	Polr2d	polymerase (RNA) II (DNA directed) polypeptide D [Source:MGI Symbol;Acc:MGI:1916491]	2.23691e-06	0.000133767	2.20371
Path:05016	Huntington disease	ENSMUSG00000025907	Rb1cc1	RB1-inducible coiled-coil 1 [Source:MGI Symbol;Acc:MGI:1341850]	2.23691e-06	0.000133767	2.20371
Path:05016	Huntington disease	ENSMUSG00000006057	Atp5g1	ATP synthase, H+ transporting, mitochondrial F0 complex, subunit C1 (subunit 9) [Source:MGI Symbol;Acc:MGI:107653]	2.23691e-06	0.000133767	2.20371
Path:05016	Huntington disease	ENSMUSG00000037351	Actr1b	ARP1 actin-related protein 1B, centractin beta [Source:MGI Symbol;Acc:MGI:1917446]	2.23691e-06	0.000133767	2.20371
Path:05016	Huntington disease	ENSMUSG00000021024	Psma6	proteasome subunit alpha 6 [Source:MGI Symbol;Acc:MGI:1347006]	2.23691e-06	0.000133767	2.20371
Path:05016	Huntington disease	ENSMUSG00000005625	Psmd4	proteasome (prosome, macropain) 26S subunit, non-ATPase, 4 [Source:MGI Symbol;Acc:MGI:1201670]	2.23691e-06	0.000133767	2.20371
Path:05016	Huntington disease	ENSMUSG00000101337	Dnah7c	dynein, axonemal, heavy chain 7C [Source:MGI Symbol;Acc:MGI:3639762]	2.23691e-06	0.000133767	2.20371
Path:05016	Huntington disease	ENSMUSG00000062380	Tubb3	tubulin, beta 3 class III [Source:MGI Symbol;Acc:MGI:107813]	2.23691e-06	0.000133767	2.20371
Path:05016	Huntington disease	ENSMUSG00000041144	Dnah7b	dynein, axonemal, heavy chain 7B [Source:MGI Symbol;Acc:MGI:2684953]	2.23691e-06	0.000133767	2.20371
Path:05016	Huntington disease	ENSMUSG00000017778	Cox7c	cytochrome c oxidase subunit 7C [Source:MGI Symbol;Acc:MGI:103226]	2.23691e-06	0.000133767	2.20371
Path:05016	Huntington disease	ENSMUSG00000031818	Cox4i1	cytochrome c oxidase subunit 4I1 [Source:MGI Symbol;Acc:MGI:88473]	2.23691e-06	0.000133767	2.20371
Path:05016	Huntington disease	ENSMUSG00000044708	Kcnj10	potassium inwardly-rectifying channel, subfamily J, member 10 [Source:MGI Symbol;Acc:MGI:1194504]	2.23691e-06	0.000133767	2.20371
Path:05016	Huntington disease	ENSMUSG00000020720	Psmd12	proteasome (prosome, macropain) 26S subunit, non-ATPase, 12 [Source:MGI Symbol;Acc:MGI:1914247]	2.23691e-06	0.000133767	2.20371
Path:05016	Huntington disease	ENSMUSG00000044894	Uqcrq	ubiquinol-cytochrome c reductase, complex III subunit VII [Source:MGI Symbol;Acc:MGI:107807]	2.23691e-06	0.000133767	2.20371
Path:05016	Huntington disease	ENSMUSG00000030884	Uqcrc2	ubiquinol cytochrome c reductase core protein 2 [Source:MGI Symbol;Acc:MGI:1914253]	2.23691e-06	0.000133767	2.20371
Path:05016	Huntington disease	ENSMUSG00000029578	Wipi2	WD repeat domain, phosphoinositide interacting 2 [Source:MGI Symbol;Acc:MGI:1923831]	2.23691e-06	0.000133767	2.20371
Path:05016	Huntington disease	ENSMUSG00000002948	Map2k7	mitogen-activated protein kinase kinase 7 [Source:MGI Symbol;Acc:MGI:1346871]	2.23691e-06	0.000133767	2.20371
Path:05016	Huntington disease	ENSMUSG00000000088	Cox5a	cytochrome c oxidase subunit 5A [Source:MGI Symbol;Acc:MGI:88474]	2.23691e-06	0.000133767	2.20371
Path:05016	Huntington disease	ENSMUSG00000062683	Atp5g2	ATP synthase, H+ transporting, mitochondrial F0 complex, subunit C2 (subunit 9) [Source:MGI Symbol;Acc:MGI:1915192]	2.23691e-06	0.000133767	2.20371
Path:05016	Huntington disease	ENSMUSG00000059734	Ndufs8	NADH:ubiquinone oxidoreductase core subunit S8 [Source:MGI Symbol;Acc:MGI:2385079]	2.23691e-06	0.000133767	2.20371
Path:05016	Huntington disease	ENSMUSG00000037152	Ndufc1	NADH:ubiquinone oxidoreductase subunit C1 [Source:MGI Symbol;Acc:MGI:1913627]	2.23691e-06	0.000133767	2.20371
Path:05016	Huntington disease	ENSMUSG00000014294	Ndufa2	NADH:ubiquinone oxidoreductase subunit A2 [Source:MGI Symbol;Acc:MGI:1343103]	2.23691e-06	0.000133767	2.20371
Path:05016	Huntington disease	ENSMUSG00000016319	Slc25a5	solute carrier family 25 (mitochondrial carrier, adenine nucleotide translocator), member 5 [Source:MGI Symbol;Acc:MGI:1353496]	2.23691e-06	0.000133767	2.20371
Path:05016	Huntington disease	ENSMUSG00000025393	Atp5b	ATP synthase, H+ transporting mitochondrial F1 complex, beta subunit [Source:MGI Symbol;Acc:MGI:107801]	2.23691e-06	0.000133767	2.20371
Path:05016	Huntington disease	ENSMUSG00000041881	Ndufa7	NADH:ubiquinone oxidoreductase subunit A7 [Source:MGI Symbol;Acc:MGI:1913666]	2.23691e-06	0.000133767	2.20371
Path:05016	Huntington disease	ENSMUSG00000059552	Trp53	transformation related protein 53 [Source:MGI Symbol;Acc:MGI:98834]	2.23691e-06	0.000133767	2.20371
Path:05016	Huntington disease	ENSMUSG00000039041	Adrm1	adhesion regulating molecule 1 [Source:MGI Symbol;Acc:MGI:1929289]	2.23691e-06	0.000133767	2.20371
Path:05016	Huntington disease	ENSMUSG00000005198	Polr2a	polymerase (RNA) II (DNA directed) polypeptide A [Source:MGI Symbol;Acc:MGI:98086]	2.23691e-06	0.000133767	2.20371
Path:05016	Huntington disease	ENSMUSG00000028800	Hdac1	histone deacetylase 1 [Source:MGI Symbol;Acc:MGI:108086]	2.23691e-06	0.000133767	2.20371
Path:05014	Amyotrophic lateral sclerosis	ENSMUSG00000037204	Atg101	autophagy related 101 [Source:MGI Symbol;Acc:MGI:1915368]	5.27651e-06	0.000262946	2.02006
Path:05014	Amyotrophic lateral sclerosis	ENSMUSG00000014313	Cox6c	cytochrome c oxidase subunit 6C [Source:MGI Symbol;Acc:MGI:104614]	5.27651e-06	0.000262946	2.02006
Path:05014	Amyotrophic lateral sclerosis	ENSMUSG00000031161	Hdac6	histone deacetylase 6 [Source:MGI Symbol;Acc:MGI:1333752]	5.27651e-06	0.000262946	2.02006
Path:05014	Amyotrophic lateral sclerosis	ENSMUSG00000029580	Actb	actin, beta [Source:MGI Symbol;Acc:MGI:87904]	5.27651e-06	0.000262946	2.02006
Path:05014	Amyotrophic lateral sclerosis	ENSMUSG00000063856	Gpx1	glutathione peroxidase 1 [Source:MGI Symbol;Acc:MGI:104887]	5.27651e-06	0.000262946	2.02006
Path:05014	Amyotrophic lateral sclerosis	ENSMUSG00000020734	Grin2c	glutamate receptor, ionotropic, NMDA2C (epsilon 3) [Source:MGI Symbol;Acc:MGI:95822]	5.27651e-06	0.000262946	2.02006
Path:05014	Amyotrophic lateral sclerosis	ENSMUSG00000022890	Atp5j	ATP synthase, H+ transporting, mitochondrial F0 complex, subunit F [Source:MGI Symbol;Acc:MGI:107777]	5.27651e-06	0.000262946	2.02006
Path:05014	Amyotrophic lateral sclerosis	ENSMUSG00000018293	Pfn1	profilin 1 [Source:MGI Symbol;Acc:MGI:97549]	5.27651e-06	0.000262946	2.02006
Path:05014	Amyotrophic lateral sclerosis	ENSMUSG00000018286	Psmb6	proteasome (prosome, macropain) subunit, beta type 6 [Source:MGI Symbol;Acc:MGI:104880]	5.27651e-06	0.000262946	2.02006
Path:05014	Amyotrophic lateral sclerosis	ENSMUSG00000041459	Tardbp	TAR DNA binding protein [Source:MGI Symbol;Acc:MGI:2387629]	5.27651e-06	0.000262946	2.02006
Path:05014	Amyotrophic lateral sclerosis	ENSMUSG00000025907	Rb1cc1	RB1-inducible coiled-coil 1 [Source:MGI Symbol;Acc:MGI:1341850]	5.27651e-06	0.000262946	2.02006
Path:05014	Amyotrophic lateral sclerosis	ENSMUSG00000040667	Nup88	nucleoporin 88 [Source:MGI Symbol;Acc:MGI:104900]	5.27651e-06	0.000262946	2.02006
Path:05014	Amyotrophic lateral sclerosis	ENSMUSG00000006057	Atp5g1	ATP synthase, H+ transporting, mitochondrial F0 complex, subunit C1 (subunit 9) [Source:MGI Symbol;Acc:MGI:107653]	5.27651e-06	0.000262946	2.02006
Path:05014	Amyotrophic lateral sclerosis	ENSMUSG00000037351	Actr1b	ARP1 actin-related protein 1B, centractin beta [Source:MGI Symbol;Acc:MGI:1917446]	5.27651e-06	0.000262946	2.02006
Path:05014	Amyotrophic lateral sclerosis	ENSMUSG00000021024	Psma6	proteasome subunit alpha 6 [Source:MGI Symbol;Acc:MGI:1347006]	5.27651e-06	0.000262946	2.02006
Path:05014	Amyotrophic lateral sclerosis	ENSMUSG00000005625	Psmd4	proteasome (prosome, macropain) 26S subunit, non-ATPase, 4 [Source:MGI Symbol;Acc:MGI:1201670]	5.27651e-06	0.000262946	2.02006
Path:05014	Amyotrophic lateral sclerosis	ENSMUSG00000004864	Mapk13	mitogen-activated protein kinase 13 [Source:MGI Symbol;Acc:MGI:1346864]	5.27651e-06	0.000262946	2.02006
Path:05014	Amyotrophic lateral sclerosis	ENSMUSG00000101337	Dnah7c	dynein, axonemal, heavy chain 7C [Source:MGI Symbol;Acc:MGI:3639762]	5.27651e-06	0.000262946	2.02006
Path:05014	Amyotrophic lateral sclerosis	ENSMUSG00000062380	Tubb3	tubulin, beta 3 class III [Source:MGI Symbol;Acc:MGI:107813]	5.27651e-06	0.000262946	2.02006
Path:05014	Amyotrophic lateral sclerosis	ENSMUSG00000041144	Dnah7b	dynein, axonemal, heavy chain 7B [Source:MGI Symbol;Acc:MGI:2684953]	5.27651e-06	0.000262946	2.02006
Path:05014	Amyotrophic lateral sclerosis	ENSMUSG00000017778	Cox7c	cytochrome c oxidase subunit 7C [Source:MGI Symbol;Acc:MGI:103226]	5.27651e-06	0.000262946	2.02006
Path:05014	Amyotrophic lateral sclerosis	ENSMUSG00000031818	Cox4i1	cytochrome c oxidase subunit 4I1 [Source:MGI Symbol;Acc:MGI:88473]	5.27651e-06	0.000262946	2.02006
Path:05014	Amyotrophic lateral sclerosis	ENSMUSG00000020720	Psmd12	proteasome (prosome, macropain) 26S subunit, non-ATPase, 12 [Source:MGI Symbol;Acc:MGI:1914247]	5.27651e-06	0.000262946	2.02006
Path:05014	Amyotrophic lateral sclerosis	ENSMUSG00000044894	Uqcrq	ubiquinol-cytochrome c reductase, complex III subunit VII [Source:MGI Symbol;Acc:MGI:107807]	5.27651e-06	0.000262946	2.02006
Path:05014	Amyotrophic lateral sclerosis	ENSMUSG00000030884	Uqcrc2	ubiquinol cytochrome c reductase core protein 2 [Source:MGI Symbol;Acc:MGI:1914253]	5.27651e-06	0.000262946	2.02006
Path:05014	Amyotrophic lateral sclerosis	ENSMUSG00000029578	Wipi2	WD repeat domain, phosphoinositide interacting 2 [Source:MGI Symbol;Acc:MGI:1923831]	5.27651e-06	0.000262946	2.02006
Path:05014	Amyotrophic lateral sclerosis	ENSMUSG00000071172	Srsf3	serine and arginine-rich splicing factor 3 [Source:MGI Symbol;Acc:MGI:98285]	5.27651e-06	0.000262946	2.02006
Path:05014	Amyotrophic lateral sclerosis	ENSMUSG00000021116	Eif2s1	eukaryotic translation initiation factor 2, subunit 1 alpha [Source:MGI Symbol;Acc:MGI:95299]	5.27651e-06	0.000262946	2.02006
Path:05014	Amyotrophic lateral sclerosis	ENSMUSG00000000088	Cox5a	cytochrome c oxidase subunit 5A [Source:MGI Symbol;Acc:MGI:88474]	5.27651e-06	0.000262946	2.02006
Path:05014	Amyotrophic lateral sclerosis	ENSMUSG00000037236	Matr3	matrin 3 [Source:MGI Symbol;Acc:MGI:1298379]	5.27651e-06	0.000262946	2.02006
Path:05014	Amyotrophic lateral sclerosis	ENSMUSG00000062683	Atp5g2	ATP synthase, H+ transporting, mitochondrial F0 complex, subunit C2 (subunit 9) [Source:MGI Symbol;Acc:MGI:1915192]	5.27651e-06	0.000262946	2.02006
Path:05014	Amyotrophic lateral sclerosis	ENSMUSG00000059734	Ndufs8	NADH:ubiquinone oxidoreductase core subunit S8 [Source:MGI Symbol;Acc:MGI:2385079]	5.27651e-06	0.000262946	2.02006
Path:05014	Amyotrophic lateral sclerosis	ENSMUSG00000037152	Ndufc1	NADH:ubiquinone oxidoreductase subunit C1 [Source:MGI Symbol;Acc:MGI:1913627]	5.27651e-06	0.000262946	2.02006
Path:05014	Amyotrophic lateral sclerosis	ENSMUSG00000014294	Ndufa2	NADH:ubiquinone oxidoreductase subunit A2 [Source:MGI Symbol;Acc:MGI:1343103]	5.27651e-06	0.000262946	2.02006
Path:05014	Amyotrophic lateral sclerosis	ENSMUSG00000004980	Hnrnpa2b1	heterogeneous nuclear ribonucleoprotein A2/B1 [Source:MGI Symbol;Acc:MGI:104819]	5.27651e-06	0.000262946	2.02006
Path:05014	Amyotrophic lateral sclerosis	ENSMUSG00000034826	Nup54	nucleoporin 54 [Source:MGI Symbol;Acc:MGI:1920460]	5.27651e-06	0.000262946	2.02006
Path:05014	Amyotrophic lateral sclerosis	ENSMUSG00000046434	Hnrnpa1	heterogeneous nuclear ribonucleoprotein A1 [Source:MGI Symbol;Acc:MGI:104820]	5.27651e-06	0.000262946	2.02006
Path:05014	Amyotrophic lateral sclerosis	ENSMUSG00000054455	Vapb	vesicle-associated membrane protein, associated protein B and C [Source:MGI Symbol;Acc:MGI:1928744]	5.27651e-06	0.000262946	2.02006
Path:05014	Amyotrophic lateral sclerosis	ENSMUSG00000025393	Atp5b	ATP synthase, H+ transporting mitochondrial F1 complex, beta subunit [Source:MGI Symbol;Acc:MGI:107801]	5.27651e-06	0.000262946	2.02006
Path:05014	Amyotrophic lateral sclerosis	ENSMUSG00000041881	Ndufa7	NADH:ubiquinone oxidoreductase subunit A7 [Source:MGI Symbol;Acc:MGI:1913666]	5.27651e-06	0.000262946	2.02006
Path:05014	Amyotrophic lateral sclerosis	ENSMUSG00000059005	Hnrnpa3	heterogeneous nuclear ribonucleoprotein A3 [Source:MGI Symbol;Acc:MGI:1917171]	5.27651e-06	0.000262946	2.02006
Path:05014	Amyotrophic lateral sclerosis	ENSMUSG00000059552	Trp53	transformation related protein 53 [Source:MGI Symbol;Acc:MGI:98834]	5.27651e-06	0.000262946	2.02006
Path:05014	Amyotrophic lateral sclerosis	ENSMUSG00000039041	Adrm1	adhesion regulating molecule 1 [Source:MGI Symbol;Acc:MGI:1929289]	5.27651e-06	0.000262946	2.02006
Path:05014	Amyotrophic lateral sclerosis	ENSMUSG00000032637	Atxn2l	ataxin 2-like [Source:MGI Symbol;Acc:MGI:2446242]	5.27651e-06	0.000262946	2.02006
Path:00970	Aminoacyl-tRNA biosynthesis	ENSMUSG00000021266	Wars	tryptophanyl-tRNA synthetase [Source:MGI Symbol;Acc:MGI:104630]	9.46848e-06	0.00040444	4.40741
Path:00970	Aminoacyl-tRNA biosynthesis	ENSMUSG00000070699	Sars2	seryl-aminoacyl-tRNA synthetase 2 [Source:MGI Symbol;Acc:MGI:1919234]	9.46848e-06	0.00040444	4.40741
Path:00970	Aminoacyl-tRNA biosynthesis	ENSMUSG00000024493	Lars	leucyl-tRNA synthetase [Source:MGI Symbol;Acc:MGI:1913808]	9.46848e-06	0.00040444	4.40741
Path:00970	Aminoacyl-tRNA biosynthesis	ENSMUSG00000024587	Nars	asparaginyl-tRNA synthetase [Source:MGI Symbol;Acc:MGI:1917473]	9.46848e-06	0.00040444	4.40741
Path:00970	Aminoacyl-tRNA biosynthesis	ENSMUSG00000037851	Iars	isoleucine-tRNA synthetase [Source:MGI Symbol;Acc:MGI:2145219]	9.46848e-06	0.00040444	4.40741
Path:00970	Aminoacyl-tRNA biosynthesis	ENSMUSG00000026615	Eprs	glutamyl-prolyl-tRNA synthetase [Source:MGI Symbol;Acc:MGI:97838]	9.46848e-06	0.00040444	4.40741
Path:00970	Aminoacyl-tRNA biosynthesis	ENSMUSG00000040354	Mars1	methionine-tRNA synthetase 1 [Source:MGI Symbol;Acc:MGI:1345633]	9.46848e-06	0.00040444	4.40741
Path:00970	Aminoacyl-tRNA biosynthesis	ENSMUSG00000007029	Vars	valyl-tRNA synthetase [Source:MGI Symbol;Acc:MGI:90675]	9.46848e-06	0.00040444	4.40741
Path:00970	Aminoacyl-tRNA biosynthesis	ENSMUSG00000031960	Aars	alanyl-tRNA synthetase [Source:MGI Symbol;Acc:MGI:2384560]	9.46848e-06	0.00040444	4.40741
Path:00970	Aminoacyl-tRNA biosynthesis	ENSMUSG00000028811	Yars	tyrosyl-tRNA synthetase [Source:MGI Symbol;Acc:MGI:2147627]	9.46848e-06	0.00040444	4.40741
Path:00970	Aminoacyl-tRNA biosynthesis	ENSMUSG00000028107	Tars2	threonyl-tRNA synthetase 2, mitochondrial (putative) [Source:MGI Symbol;Acc:MGI:1919057]	9.46848e-06	0.00040444	4.40741
Path:00970	Aminoacyl-tRNA biosynthesis	ENSMUSG00000010755	Cars	cysteinyl-tRNA synthetase [Source:MGI Symbol;Acc:MGI:1351477]	9.46848e-06	0.00040444	4.40741
Path:04110	Cell cycle	ENSMUSG00000041431	Ccnb1	cyclin B1 [Source:MGI Symbol;Acc:MGI:88302]	5.30949e-05	0.00198442	2.64927
Path:04110	Cell cycle	ENSMUSG00000066979	Bub3	BUB3 mitotic checkpoint protein [Source:MGI Symbol;Acc:MGI:1343463]	5.30949e-05	0.00198442	2.64927
Path:04110	Cell cycle	ENSMUSG00000051391	Ywhag	tyrosine 3-monooxygenase/tryptophan 5-monooxygenase activation protein, gamma polypeptide [Source:MGI Symbol;Acc:MGI:108109]	5.30949e-05	0.00198442	2.64927
Path:04110	Cell cycle	ENSMUSG00000027342	Pcna	proliferating cell nuclear antigen [Source:MGI Symbol;Acc:MGI:97503]	5.30949e-05	0.00198442	2.64927
Path:04110	Cell cycle	ENSMUSG00000005410	Mcm5	minichromosome maintenance complex component 5 [Source:MGI Symbol;Acc:MGI:103197]	5.30949e-05	0.00198442	2.64927
Path:04110	Cell cycle	ENSMUSG00000017499	Cdc6	cell division cycle 6 [Source:MGI Symbol;Acc:MGI:1345150]	5.30949e-05	0.00198442	2.64927
Path:04110	Cell cycle	ENSMUSG00000029012	Orc5	origin recognition complex, subunit 5 [Source:MGI Symbol;Acc:MGI:1347044]	5.30949e-05	0.00198442	2.64927
Path:04110	Cell cycle	ENSMUSG00000025135	Anapc11	anaphase promoting complex subunit 11 [Source:MGI Symbol;Acc:MGI:1913406]	5.30949e-05	0.00198442	2.64927
Path:04110	Cell cycle	ENSMUSG00000024370	Cdc23	CDC23 cell division cycle 23 [Source:MGI Symbol;Acc:MGI:1098815]	5.30949e-05	0.00198442	2.64927
Path:04110	Cell cycle	ENSMUSG00000022314	Rad21	RAD21 cohesin complex component [Source:MGI Symbol;Acc:MGI:108016]	5.30949e-05	0.00198442	2.64927
Path:04110	Cell cycle	ENSMUSG00000024974	Smc3	structural maintenance of chromosomes 3 [Source:MGI Symbol;Acc:MGI:1339795]	5.30949e-05	0.00198442	2.64927
Path:04110	Cell cycle	ENSMUSG00000026761	Orc4	origin recognition complex, subunit 4 [Source:MGI Symbol;Acc:MGI:1347043]	5.30949e-05	0.00198442	2.64927
Path:04110	Cell cycle	ENSMUSG00000002870	Mcm2	minichromosome maintenance complex component 2 [Source:MGI Symbol;Acc:MGI:105380]	5.30949e-05	0.00198442	2.64927
Path:04110	Cell cycle	ENSMUSG00000028587	Orc1	origin recognition complex, subunit 1 [Source:MGI Symbol;Acc:MGI:1328337]	5.30949e-05	0.00198442	2.64927
Path:04110	Cell cycle	ENSMUSG00000022812	Gsk3b	glycogen synthase kinase 3 beta [Source:MGI Symbol;Acc:MGI:1861437]	5.30949e-05	0.00198442	2.64927
Path:04110	Cell cycle	ENSMUSG00000059552	Trp53	transformation related protein 53 [Source:MGI Symbol;Acc:MGI:98834]	5.30949e-05	0.00198442	2.64927
Path:04110	Cell cycle	ENSMUSG00000029554	Mad1l1	MAD1 mitotic arrest deficient 1-like 1 [Source:MGI Symbol;Acc:MGI:1341857]	5.30949e-05	0.00198442	2.64927
Path:04110	Cell cycle	ENSMUSG00000041133	Smc1a	structural maintenance of chromosomes 1A [Source:MGI Symbol;Acc:MGI:1344345]	5.30949e-05	0.00198442	2.64927
Path:04110	Cell cycle	ENSMUSG00000018965	Ywhah	tyrosine 3-monooxygenase/tryptophan 5-monooxygenase activation protein, eta polypeptide [Source:MGI Symbol;Acc:MGI:109194]	5.30949e-05	0.00198442	2.64927
Path:04110	Cell cycle	ENSMUSG00000028800	Hdac1	histone deacetylase 1 [Source:MGI Symbol;Acc:MGI:108086]	5.30949e-05	0.00198442	2.64927
Path:05012	Parkinson disease	ENSMUSG00000014313	Cox6c	cytochrome c oxidase subunit 6C [Source:MGI Symbol;Acc:MGI:104614]	9.92444e-05	0.00329712	2.08075
Path:05012	Parkinson disease	ENSMUSG00000031633	Slc25a4	solute carrier family 25 (mitochondrial carrier, adenine nucleotide translocator), member 4 [Source:MGI Symbol;Acc:MGI:1353495]	9.92444e-05	0.00329712	2.08075
Path:05012	Parkinson disease	ENSMUSG00000022890	Atp5j	ATP synthase, H+ transporting, mitochondrial F0 complex, subunit F [Source:MGI Symbol;Acc:MGI:107777]	9.92444e-05	0.00329712	2.08075
Path:05012	Parkinson disease	ENSMUSG00000018286	Psmb6	proteasome (prosome, macropain) subunit, beta type 6 [Source:MGI Symbol;Acc:MGI:104880]	9.92444e-05	0.00329712	2.08075
Path:05012	Parkinson disease	ENSMUSG00000001924	Uba1	ubiquitin-like modifier activating enzyme 1 [Source:MGI Symbol;Acc:MGI:98890]	9.92444e-05	0.00329712	2.08075
Path:05012	Parkinson disease	ENSMUSG00000006057	Atp5g1	ATP synthase, H+ transporting, mitochondrial F0 complex, subunit C1 (subunit 9) [Source:MGI Symbol;Acc:MGI:107653]	9.92444e-05	0.00329712	2.08075
Path:05012	Parkinson disease	ENSMUSG00000019370	Calm3	calmodulin 3 [Source:MGI Symbol;Acc:MGI:103249]	9.92444e-05	0.00329712	2.08075
Path:05012	Parkinson disease	ENSMUSG00000021024	Psma6	proteasome subunit alpha 6 [Source:MGI Symbol;Acc:MGI:1347006]	9.92444e-05	0.00329712	2.08075
Path:05012	Parkinson disease	ENSMUSG00000005034	Prkacb	protein kinase, cAMP dependent, catalytic, beta [Source:MGI Symbol;Acc:MGI:97594]	9.92444e-05	0.00329712	2.08075
Path:05012	Parkinson disease	ENSMUSG00000005625	Psmd4	proteasome (prosome, macropain) 26S subunit, non-ATPase, 4 [Source:MGI Symbol;Acc:MGI:1201670]	9.92444e-05	0.00329712	2.08075
Path:05012	Parkinson disease	ENSMUSG00000062380	Tubb3	tubulin, beta 3 class III [Source:MGI Symbol;Acc:MGI:107813]	9.92444e-05	0.00329712	2.08075
Path:05012	Parkinson disease	ENSMUSG00000020460	Rps27a	ribosomal protein S27A [Source:MGI Symbol;Acc:MGI:1925544]	9.92444e-05	0.00329712	2.08075
Path:05012	Parkinson disease	ENSMUSG00000017778	Cox7c	cytochrome c oxidase subunit 7C [Source:MGI Symbol;Acc:MGI:103226]	9.92444e-05	0.00329712	2.08075
Path:05012	Parkinson disease	ENSMUSG00000031818	Cox4i1	cytochrome c oxidase subunit 4I1 [Source:MGI Symbol;Acc:MGI:88473]	9.92444e-05	0.00329712	2.08075
Path:05012	Parkinson disease	ENSMUSG00000020720	Psmd12	proteasome (prosome, macropain) 26S subunit, non-ATPase, 12 [Source:MGI Symbol;Acc:MGI:1914247]	9.92444e-05	0.00329712	2.08075
Path:05012	Parkinson disease	ENSMUSG00000044894	Uqcrq	ubiquinol-cytochrome c reductase, complex III subunit VII [Source:MGI Symbol;Acc:MGI:107807]	9.92444e-05	0.00329712	2.08075
Path:05012	Parkinson disease	ENSMUSG00000030884	Uqcrc2	ubiquinol cytochrome c reductase core protein 2 [Source:MGI Symbol;Acc:MGI:1914253]	9.92444e-05	0.00329712	2.08075
Path:05012	Parkinson disease	ENSMUSG00000021116	Eif2s1	eukaryotic translation initiation factor 2, subunit 1 alpha [Source:MGI Symbol;Acc:MGI:95299]	9.92444e-05	0.00329712	2.08075
Path:05012	Parkinson disease	ENSMUSG00000000088	Cox5a	cytochrome c oxidase subunit 5A [Source:MGI Symbol;Acc:MGI:88474]	9.92444e-05	0.00329712	2.08075
Path:05012	Parkinson disease	ENSMUSG00000062683	Atp5g2	ATP synthase, H+ transporting, mitochondrial F0 complex, subunit C2 (subunit 9) [Source:MGI Symbol;Acc:MGI:1915192]	9.92444e-05	0.00329712	2.08075
Path:05012	Parkinson disease	ENSMUSG00000059734	Ndufs8	NADH:ubiquinone oxidoreductase core subunit S8 [Source:MGI Symbol;Acc:MGI:2385079]	9.92444e-05	0.00329712	2.08075
Path:05012	Parkinson disease	ENSMUSG00000037152	Ndufc1	NADH:ubiquinone oxidoreductase subunit C1 [Source:MGI Symbol;Acc:MGI:1913627]	9.92444e-05	0.00329712	2.08075
Path:05012	Parkinson disease	ENSMUSG00000014294	Ndufa2	NADH:ubiquinone oxidoreductase subunit A2 [Source:MGI Symbol;Acc:MGI:1343103]	9.92444e-05	0.00329712	2.08075
Path:05012	Parkinson disease	ENSMUSG00000016319	Slc25a5	solute carrier family 25 (mitochondrial carrier, adenine nucleotide translocator), member 5 [Source:MGI Symbol;Acc:MGI:1353496]	9.92444e-05	0.00329712	2.08075
Path:05012	Parkinson disease	ENSMUSG00000025037	Maoa	monoamine oxidase A [Source:MGI Symbol;Acc:MGI:96915]	9.92444e-05	0.00329712	2.08075
Path:05012	Parkinson disease	ENSMUSG00000005981	Trap1	TNF receptor-associated protein 1 [Source:MGI Symbol;Acc:MGI:1915265]	9.92444e-05	0.00329712	2.08075
Path:05012	Parkinson disease	ENSMUSG00000025393	Atp5b	ATP synthase, H+ transporting mitochondrial F1 complex, beta subunit [Source:MGI Symbol;Acc:MGI:107801]	9.92444e-05	0.00329712	2.08075
Path:05012	Parkinson disease	ENSMUSG00000041881	Ndufa7	NADH:ubiquinone oxidoreductase subunit A7 [Source:MGI Symbol;Acc:MGI:1913666]	9.92444e-05	0.00329712	2.08075
Path:05012	Parkinson disease	ENSMUSG00000059552	Trp53	transformation related protein 53 [Source:MGI Symbol;Acc:MGI:98834]	9.92444e-05	0.00329712	2.08075
Path:05012	Parkinson disease	ENSMUSG00000039041	Adrm1	adhesion regulating molecule 1 [Source:MGI Symbol;Acc:MGI:1929289]	9.92444e-05	0.00329712	2.08075
Path:03020	RNA polymerase	ENSMUSG00000025280	Polr3a	polymerase (RNA) III (DNA directed) polypeptide A [Source:MGI Symbol;Acc:MGI:2681836]	0.000158559	0.00474091	4.7883
Path:03020	RNA polymerase	ENSMUSG00000031783	Polr2c	polymerase (RNA) II (DNA directed) polypeptide C [Source:MGI Symbol;Acc:MGI:109299]	0.000158559	0.00474091	4.7883
Path:03020	RNA polymerase	ENSMUSG00000049553	Polr1a	polymerase (RNA) I polypeptide A [Source:MGI Symbol;Acc:MGI:1096397]	0.000158559	0.00474091	4.7883
Path:03020	RNA polymerase	ENSMUSG00000004667	Polr2e	polymerase (RNA) II (DNA directed) polypeptide E [Source:MGI Symbol;Acc:MGI:1913670]	0.000158559	0.00474091	4.7883
Path:03020	RNA polymerase	ENSMUSG00000071662	Polr2g	polymerase (RNA) II (DNA directed) polypeptide G [Source:MGI Symbol;Acc:MGI:1914960]	0.000158559	0.00474091	4.7883
Path:03020	RNA polymerase	ENSMUSG00000024258	Polr2d	polymerase (RNA) II (DNA directed) polypeptide D [Source:MGI Symbol;Acc:MGI:1916491]	0.000158559	0.00474091	4.7883
Path:03020	RNA polymerase	ENSMUSG00000067148	Polr1c	polymerase (RNA) I polypeptide C [Source:MGI Symbol;Acc:MGI:103288]	0.000158559	0.00474091	4.7883
Path:03020	RNA polymerase	ENSMUSG00000005198	Polr2a	polymerase (RNA) II (DNA directed) polypeptide A [Source:MGI Symbol;Acc:MGI:98086]	0.000158559	0.00474091	4.7883
Path:03420	Nucleotide excision repair	ENSMUSG00000027342	Pcna	proliferating cell nuclear antigen [Source:MGI Symbol;Acc:MGI:97503]	0.0010545	0.0286632	3.38243
Path:03420	Nucleotide excision repair	ENSMUSG00000023104	Rfc2	replication factor C (activator 1) 2 [Source:MGI Symbol;Acc:MGI:1341868]	0.0010545	0.0286632	3.38243
Path:03420	Nucleotide excision repair	ENSMUSG00000001524	Gtf2h4	general transcription factor II H, polypeptide 4 [Source:MGI Symbol;Acc:MGI:1338799]	0.0010545	0.0286632	3.38243
Path:03420	Nucleotide excision repair	ENSMUSG00000006599	Gtf2h1	general transcription factor II H, polypeptide 1 [Source:MGI Symbol;Acc:MGI:1277216]	0.0010545	0.0286632	3.38243
Path:03420	Nucleotide excision repair	ENSMUSG00000007080	Pole	polymerase (DNA directed), epsilon [Source:MGI Symbol;Acc:MGI:1196391]	0.0010545	0.0286632	3.38243
Path:03420	Nucleotide excision repair	ENSMUSG00000030042	Pole4	polymerase (DNA-directed), epsilon 4 (p12 subunit) [Source:MGI Symbol;Acc:MGI:1914229]	0.0010545	0.0286632	3.38243
Path:03420	Nucleotide excision repair	ENSMUSG00000028426	Rad23b	RAD23 homolog B, nucleotide excision repair protein [Source:MGI Symbol;Acc:MGI:105128]	0.0010545	0.0286632	3.38243
Path:03420	Nucleotide excision repair	ENSMUSG00000024740	Ddb1	damage specific DNA binding protein 1 [Source:MGI Symbol;Acc:MGI:1202384]	0.0010545	0.0286632	3.38243
Path:03420	Nucleotide excision repair	ENSMUSG00000028884	Rpa2	replication protein A2 [Source:MGI Symbol;Acc:MGI:1339939]	0.0010545	0.0286632	3.38243
Path:03008	Ribosome biogenesis in eukaryotes	ENSMUSG00000021149	Gtpbp4	GTP binding protein 4 [Source:MGI Symbol;Acc:MGI:1916487]	0.00151838	0.037807	2.28821
Path:03008	Ribosome biogenesis in eukaryotes	ENSMUSG00000041438	Utp4	UTP4 small subunit processome component [Source:MGI Symbol;Acc:MGI:1096573]	0.00151838	0.037807	2.28821
Path:03008	Ribosome biogenesis in eukaryotes	ENSMUSG00000029715	Pop7	processing of precursor 7, ribonuclease P family, (S. cerevisiae) [Source:MGI Symbol;Acc:MGI:1921347]	0.00151838	0.037807	2.28821
Path:03008	Ribosome biogenesis in eukaryotes	ENSMUSG00000003848	Nob1	NIN1/RPN12 binding protein 1 homolog [Source:MGI Symbol;Acc:MGI:1914869]	0.00151838	0.037807	2.28821
Path:03008	Ribosome biogenesis in eukaryotes	ENSMUSG00000020290	Xpo1	exportin 1 [Source:MGI Symbol;Acc:MGI:2144013]	0.00151838	0.037807	2.28821
Path:03008	Ribosome biogenesis in eukaryotes	ENSMUSG00000026020	Nop58	NOP58 ribonucleoprotein [Source:MGI Symbol;Acc:MGI:1933184]	0.00151838	0.037807	2.28821
Path:03008	Ribosome biogenesis in eukaryotes	ENSMUSG00000027433	Xrn2	5'-3' exoribonuclease 2 [Source:MGI Symbol;Acc:MGI:894687]	0.00151838	0.037807	2.28821
Path:03008	Ribosome biogenesis in eukaryotes	ENSMUSG00000028287	1700009N14Rik	RIKEN cDNA 1700009N14 gene [Source:MGI Symbol;Acc:MGI:1922721]	0.00151838	0.037807	2.28821
Path:03008	Ribosome biogenesis in eukaryotes	ENSMUSG00000028869	Gnl2	guanine nucleotide binding protein-like 2 (nucleolar) [Source:MGI Symbol;Acc:MGI:2385207]	0.00151838	0.037807	2.28821
Path:03008	Ribosome biogenesis in eukaryotes	ENSMUSG00000058006	Mdn1	midasin AAA ATPase 1 [Source:MGI Symbol;Acc:MGI:1926159]	0.00151838	0.037807	2.28821
Path:03008	Ribosome biogenesis in eukaryotes	ENSMUSG00000078941	Ak6	adenylate kinase 6 [Source:MGI Symbol;Acc:MGI:5510732]	0.00151838	0.037807	2.28821
Path:03008	Ribosome biogenesis in eukaryotes	ENSMUSG00000032834	Pwp2	PWP2 periodic tryptophan protein homolog (yeast) [Source:MGI Symbol;Acc:MGI:1341200]	0.00151838	0.037807	2.28821
Path:03008	Ribosome biogenesis in eukaryotes	ENSMUSG00000027405	Nop56	NOP56 ribonucleoprotein [Source:MGI Symbol;Acc:MGI:1914384]	0.00151838	0.037807	2.28821
Path:03008	Ribosome biogenesis in eukaryotes	ENSMUSG00000029701	Rbm28	RNA binding motif protein 28 [Source:MGI Symbol;Acc:MGI:2655711]	0.00151838	0.037807	2.28821
Path:03008	Ribosome biogenesis in eukaryotes	ENSMUSG00000025337	Sbds	SBDS ribosome maturation factor [Source:MGI Symbol;Acc:MGI:1913961]	0.00151838	0.037807	2.28821
Path:03008	Ribosome biogenesis in eukaryotes	ENSMUSG00000060152	Pop5	processing of precursor 5, ribonuclease P/MRP family (S. cerevisiae) [Source:MGI Symbol;Acc:MGI:2151221]	0.00151838	0.037807	2.28821
Path:04714	Thermogenesis	ENSMUSG00000024142	Mlst8	MTOR associated protein, LST8 homolog (S. cerevisiae) [Source:MGI Symbol;Acc:MGI:1929514]	0.00166306	0.037807	1.87913
Path:04714	Thermogenesis	ENSMUSG00000014313	Cox6c	cytochrome c oxidase subunit 6C [Source:MGI Symbol;Acc:MGI:104614]	0.00166306	0.037807	1.87913
Path:04714	Thermogenesis	ENSMUSG00000029580	Actb	actin, beta [Source:MGI Symbol;Acc:MGI:87904]	0.00166306	0.037807	1.87913
Path:04714	Thermogenesis	ENSMUSG00000022890	Atp5j	ATP synthase, H+ transporting, mitochondrial F0 complex, subunit F [Source:MGI Symbol;Acc:MGI:107777]	0.00166306	0.037807	1.87913
Path:04714	Thermogenesis	ENSMUSG00000048351	Coa7	cytochrome c oxidase assembly factor 7 [Source:MGI Symbol;Acc:MGI:1917143]	0.00166306	0.037807	1.87913
Path:04714	Thermogenesis	ENSMUSG00000006057	Atp5g1	ATP synthase, H+ transporting, mitochondrial F0 complex, subunit C1 (subunit 9) [Source:MGI Symbol;Acc:MGI:107653]	0.00166306	0.037807	1.87913
Path:04714	Thermogenesis	ENSMUSG00000031565	Fgfr1	fibroblast growth factor receptor 1 [Source:MGI Symbol;Acc:MGI:95522]	0.00166306	0.037807	1.87913
Path:04714	Thermogenesis	ENSMUSG00000005034	Prkacb	protein kinase, cAMP dependent, catalytic, beta [Source:MGI Symbol;Acc:MGI:97594]	0.00166306	0.037807	1.87913
Path:04714	Thermogenesis	ENSMUSG00000004864	Mapk13	mitogen-activated protein kinase 13 [Source:MGI Symbol;Acc:MGI:1346864]	0.00166306	0.037807	1.87913
Path:04714	Thermogenesis	ENSMUSG00000051671	Coa6	cytochrome c oxidase assembly factor 6 [Source:MGI Symbol;Acc:MGI:1915142]	0.00166306	0.037807	1.87913
Path:04714	Thermogenesis	ENSMUSG00000017778	Cox7c	cytochrome c oxidase subunit 7C [Source:MGI Symbol;Acc:MGI:103226]	0.00166306	0.037807	1.87913
Path:04714	Thermogenesis	ENSMUSG00000035505	Cox18	cytochrome c oxidase assembly protein 18 [Source:MGI Symbol;Acc:MGI:2448532]	0.00166306	0.037807	1.87913
Path:04714	Thermogenesis	ENSMUSG00000002496	Tsc2	TSC complex subunit 2 [Source:MGI Symbol;Acc:MGI:102548]	0.00166306	0.037807	1.87913
Path:04714	Thermogenesis	ENSMUSG00000031818	Cox4i1	cytochrome c oxidase subunit 4I1 [Source:MGI Symbol;Acc:MGI:88473]	0.00166306	0.037807	1.87913
Path:04714	Thermogenesis	ENSMUSG00000044894	Uqcrq	ubiquinol-cytochrome c reductase, complex III subunit VII [Source:MGI Symbol;Acc:MGI:107807]	0.00166306	0.037807	1.87913
Path:04714	Thermogenesis	ENSMUSG00000030884	Uqcrc2	ubiquinol cytochrome c reductase core protein 2 [Source:MGI Symbol;Acc:MGI:1914253]	0.00166306	0.037807	1.87913
Path:04714	Thermogenesis	ENSMUSG00000000088	Cox5a	cytochrome c oxidase subunit 5A [Source:MGI Symbol;Acc:MGI:88474]	0.00166306	0.037807	1.87913
Path:04714	Thermogenesis	ENSMUSG00000062683	Atp5g2	ATP synthase, H+ transporting, mitochondrial F0 complex, subunit C2 (subunit 9) [Source:MGI Symbol;Acc:MGI:1915192]	0.00166306	0.037807	1.87913
Path:04714	Thermogenesis	ENSMUSG00000059734	Ndufs8	NADH:ubiquinone oxidoreductase core subunit S8 [Source:MGI Symbol;Acc:MGI:2385079]	0.00166306	0.037807	1.87913
Path:04714	Thermogenesis	ENSMUSG00000037152	Ndufc1	NADH:ubiquinone oxidoreductase subunit C1 [Source:MGI Symbol;Acc:MGI:1913627]	0.00166306	0.037807	1.87913
Path:04714	Thermogenesis	ENSMUSG00000029513	Prkab1	protein kinase, AMP-activated, beta 1 non-catalytic subunit [Source:MGI Symbol;Acc:MGI:1336167]	0.00166306	0.037807	1.87913
Path:04714	Thermogenesis	ENSMUSG00000014294	Ndufa2	NADH:ubiquinone oxidoreductase subunit A2 [Source:MGI Symbol;Acc:MGI:1343103]	0.00166306	0.037807	1.87913
Path:04714	Thermogenesis	ENSMUSG00000007880	Arid1a	AT rich interactive domain 1A (SWI-like) [Source:MGI Symbol;Acc:MGI:1935147]	0.00166306	0.037807	1.87913
Path:04714	Thermogenesis	ENSMUSG00000025393	Atp5b	ATP synthase, H+ transporting mitochondrial F1 complex, beta subunit [Source:MGI Symbol;Acc:MGI:107801]	0.00166306	0.037807	1.87913
Path:04714	Thermogenesis	ENSMUSG00000041881	Ndufa7	NADH:ubiquinone oxidoreductase subunit A7 [Source:MGI Symbol;Acc:MGI:1913666]	0.00166306	0.037807	1.87913
Path:05203	Viral carcinogenesis	ENSMUSG00000051391	Ywhag	tyrosine 3-monooxygenase/tryptophan 5-monooxygenase activation protein, gamma polypeptide [Source:MGI Symbol;Acc:MGI:108109]	0.00189232	0.037807	1.86181
Path:05203	Viral carcinogenesis	ENSMUSG00000066036	Ubr4	ubiquitin protein ligase E3 component n-recognin 4 [Source:MGI Symbol;Acc:MGI:1916366]	0.00189232	0.037807	1.86181
Path:05203	Viral carcinogenesis	ENSMUSG00000069268	H2bc7	H2B clustered histone 7 [Source:MGI Symbol;Acc:MGI:2448383]	0.00189232	0.037807	1.86181
Path:05203	Viral carcinogenesis	ENSMUSG00000031161	Hdac6	histone deacetylase 6 [Source:MGI Symbol;Acc:MGI:1333752]	0.00189232	0.037807	1.86181
Path:05203	Viral carcinogenesis	ENSMUSG00000054808	Actn4	actinin alpha 4 [Source:MGI Symbol;Acc:MGI:1890773]	0.00189232	0.037807	1.86181
Path:05203	Viral carcinogenesis	ENSMUSG00000039191	Rbpj	recombination signal binding protein for immunoglobulin kappa J region [Source:MGI Symbol;Acc:MGI:96522]	0.00189232	0.037807	1.86181
Path:05203	Viral carcinogenesis	ENSMUSG00000020962	Gtf2a1	general transcription factor II A, 1 [Source:MGI Symbol;Acc:MGI:1933277]	0.00189232	0.037807	1.86181
Path:05203	Viral carcinogenesis	ENSMUSG00000021025	Nfkbia	nuclear factor of kappa light polypeptide gene enhancer in B cells inhibitor, alpha [Source:MGI Symbol;Acc:MGI:104741]	0.00189232	0.037807	1.86181
Path:05203	Viral carcinogenesis	ENSMUSG00000001524	Gtf2h4	general transcription factor II H, polypeptide 4 [Source:MGI Symbol;Acc:MGI:1338799]	0.00189232	0.037807	1.86181
Path:05203	Viral carcinogenesis	ENSMUSG00000005034	Prkacb	protein kinase, cAMP dependent, catalytic, beta [Source:MGI Symbol;Acc:MGI:97594]	0.00189232	0.037807	1.86181
Path:05203	Viral carcinogenesis	ENSMUSG00000024436	Mrps18b	mitochondrial ribosomal protein S18B [Source:MGI Symbol;Acc:MGI:1914223]	0.00189232	0.037807	1.86181
Path:05203	Viral carcinogenesis	ENSMUSG00000001424	Snd1	staphylococcal nuclease and tudor domain containing 1 [Source:MGI Symbol;Acc:MGI:1929266]	0.00189232	0.037807	1.86181
Path:05203	Viral carcinogenesis	ENSMUSG00000067455	H4c11	H4 clustered histone 11 [Source:MGI Symbol;Acc:MGI:2448436]	0.00189232	0.037807	1.86181
Path:05203	Viral carcinogenesis	ENSMUSG00000006599	Gtf2h1	general transcription factor II H, polypeptide 1 [Source:MGI Symbol;Acc:MGI:1277216]	0.00189232	0.037807	1.86181
Path:05203	Viral carcinogenesis	ENSMUSG00000032294	Pkm	pyruvate kinase, muscle [Source:MGI Symbol;Acc:MGI:97591]	0.00189232	0.037807	1.86181
Path:05203	Viral carcinogenesis	ENSMUSG00000016528	Mapkapk2	MAP kinase-activated protein kinase 2 [Source:MGI Symbol;Acc:MGI:109298]	0.00189232	0.037807	1.86181
Path:05203	Viral carcinogenesis	ENSMUSG00000022710	Usp7	ubiquitin specific peptidase 7 [Source:MGI Symbol;Acc:MGI:2182061]	0.00189232	0.037807	1.86181
Path:05203	Viral carcinogenesis	ENSMUSG00000114456	H2bc9	H2B clustered histone 9 [Source:MGI Symbol;Acc:MGI:2448387]	0.00189232	0.037807	1.86181
Path:05203	Viral carcinogenesis	ENSMUSG00000024740	Ddb1	damage specific DNA binding protein 1 [Source:MGI Symbol;Acc:MGI:1202384]	0.00189232	0.037807	1.86181
Path:05203	Viral carcinogenesis	ENSMUSG00000000787	Ddx3x	DEAD/H (Asp-Glu-Ala-Asp/His) box polypeptide 3, X-linked [Source:MGI Symbol;Acc:MGI:103064]	0.00189232	0.037807	1.86181
Path:05203	Viral carcinogenesis	ENSMUSG00000059552	Trp53	transformation related protein 53 [Source:MGI Symbol;Acc:MGI:98834]	0.00189232	0.037807	1.86181
Path:05203	Viral carcinogenesis	ENSMUSG00000029554	Mad1l1	MAD1 mitotic arrest deficient 1-like 1 [Source:MGI Symbol;Acc:MGI:1341857]	0.00189232	0.037807	1.86181
Path:05203	Viral carcinogenesis	ENSMUSG00000018965	Ywhah	tyrosine 3-monooxygenase/tryptophan 5-monooxygenase activation protein, eta polypeptide [Source:MGI Symbol;Acc:MGI:109194]	0.00189232	0.037807	1.86181
Path:05203	Viral carcinogenesis	ENSMUSG00000060981	H4c8	H4 clustered histone 8 [Source:MGI Symbol;Acc:MGI:2448427]	0.00189232	0.037807	1.86181
Path:05203	Viral carcinogenesis	ENSMUSG00000028800	Hdac1	histone deacetylase 1 [Source:MGI Symbol;Acc:MGI:108086]	0.00189232	0.037807	1.86181
Path:05022	Pathways of neurodegeneration - multiple diseases	ENSMUSG00000037204	Atg101	autophagy related 101 [Source:MGI Symbol;Acc:MGI:1915368]	0.00201683	0.037807	1.55935
Path:05022	Pathways of neurodegeneration - multiple diseases	ENSMUSG00000014313	Cox6c	cytochrome c oxidase subunit 6C [Source:MGI Symbol;Acc:MGI:104614]	0.00201683	0.037807	1.55935
Path:05022	Pathways of neurodegeneration - multiple diseases	ENSMUSG00000035027	Map2k2	mitogen-activated protein kinase kinase 2 [Source:MGI Symbol;Acc:MGI:1346867]	0.00201683	0.037807	1.55935
Path:05022	Pathways of neurodegeneration - multiple diseases	ENSMUSG00000063856	Gpx1	glutathione peroxidase 1 [Source:MGI Symbol;Acc:MGI:104887]	0.00201683	0.037807	1.55935
Path:05022	Pathways of neurodegeneration - multiple diseases	ENSMUSG00000020734	Grin2c	glutamate receptor, ionotropic, NMDA2C (epsilon 3) [Source:MGI Symbol;Acc:MGI:95822]	0.00201683	0.037807	1.55935
Path:05022	Pathways of neurodegeneration - multiple diseases	ENSMUSG00000024576	Csnk1a1	casein kinase 1, alpha 1 [Source:MGI Symbol;Acc:MGI:1934950]	0.00201683	0.037807	1.55935
Path:05022	Pathways of neurodegeneration - multiple diseases	ENSMUSG00000031633	Slc25a4	solute carrier family 25 (mitochondrial carrier, adenine nucleotide translocator), member 4 [Source:MGI Symbol;Acc:MGI:1353495]	0.00201683	0.037807	1.55935
Path:05022	Pathways of neurodegeneration - multiple diseases	ENSMUSG00000022890	Atp5j	ATP synthase, H+ transporting, mitochondrial F0 complex, subunit F [Source:MGI Symbol;Acc:MGI:107777]	0.00201683	0.037807	1.55935
Path:05022	Pathways of neurodegeneration - multiple diseases	ENSMUSG00000018286	Psmb6	proteasome (prosome, macropain) subunit, beta type 6 [Source:MGI Symbol;Acc:MGI:104880]	0.00201683	0.037807	1.55935
Path:05022	Pathways of neurodegeneration - multiple diseases	ENSMUSG00000001924	Uba1	ubiquitin-like modifier activating enzyme 1 [Source:MGI Symbol;Acc:MGI:98890]	0.00201683	0.037807	1.55935
Path:05022	Pathways of neurodegeneration - multiple diseases	ENSMUSG00000041459	Tardbp	TAR DNA binding protein [Source:MGI Symbol;Acc:MGI:2387629]	0.00201683	0.037807	1.55935
Path:05022	Pathways of neurodegeneration - multiple diseases	ENSMUSG00000025907	Rb1cc1	RB1-inducible coiled-coil 1 [Source:MGI Symbol;Acc:MGI:1341850]	0.00201683	0.037807	1.55935
Path:05022	Pathways of neurodegeneration - multiple diseases	ENSMUSG00000006057	Atp5g1	ATP synthase, H+ transporting, mitochondrial F0 complex, subunit C1 (subunit 9) [Source:MGI Symbol;Acc:MGI:107653]	0.00201683	0.037807	1.55935
Path:05022	Pathways of neurodegeneration - multiple diseases	ENSMUSG00000037351	Actr1b	ARP1 actin-related protein 1B, centractin beta [Source:MGI Symbol;Acc:MGI:1917446]	0.00201683	0.037807	1.55935
Path:05022	Pathways of neurodegeneration - multiple diseases	ENSMUSG00000019370	Calm3	calmodulin 3 [Source:MGI Symbol;Acc:MGI:103249]	0.00201683	0.037807	1.55935
Path:05022	Pathways of neurodegeneration - multiple diseases	ENSMUSG00000021024	Psma6	proteasome subunit alpha 6 [Source:MGI Symbol;Acc:MGI:1347006]	0.00201683	0.037807	1.55935
Path:05022	Pathways of neurodegeneration - multiple diseases	ENSMUSG00000005625	Psmd4	proteasome (prosome, macropain) 26S subunit, non-ATPase, 4 [Source:MGI Symbol;Acc:MGI:1201670]	0.00201683	0.037807	1.55935
Path:05022	Pathways of neurodegeneration - multiple diseases	ENSMUSG00000004864	Mapk13	mitogen-activated protein kinase 13 [Source:MGI Symbol;Acc:MGI:1346864]	0.00201683	0.037807	1.55935
Path:05022	Pathways of neurodegeneration - multiple diseases	ENSMUSG00000101337	Dnah7c	dynein, axonemal, heavy chain 7C [Source:MGI Symbol;Acc:MGI:3639762]	0.00201683	0.037807	1.55935
Path:05022	Pathways of neurodegeneration - multiple diseases	ENSMUSG00000062380	Tubb3	tubulin, beta 3 class III [Source:MGI Symbol;Acc:MGI:107813]	0.00201683	0.037807	1.55935
Path:05022	Pathways of neurodegeneration - multiple diseases	ENSMUSG00000041144	Dnah7b	dynein, axonemal, heavy chain 7B [Source:MGI Symbol;Acc:MGI:2684953]	0.00201683	0.037807	1.55935
Path:05022	Pathways of neurodegeneration - multiple diseases	ENSMUSG00000020460	Rps27a	ribosomal protein S27A [Source:MGI Symbol;Acc:MGI:1925544]	0.00201683	0.037807	1.55935
Path:05022	Pathways of neurodegeneration - multiple diseases	ENSMUSG00000017778	Cox7c	cytochrome c oxidase subunit 7C [Source:MGI Symbol;Acc:MGI:103226]	0.00201683	0.037807	1.55935
Path:05022	Pathways of neurodegeneration - multiple diseases	ENSMUSG00000031818	Cox4i1	cytochrome c oxidase subunit 4I1 [Source:MGI Symbol;Acc:MGI:88473]	0.00201683	0.037807	1.55935
Path:05022	Pathways of neurodegeneration - multiple diseases	ENSMUSG00000020720	Psmd12	proteasome (prosome, macropain) 26S subunit, non-ATPase, 12 [Source:MGI Symbol;Acc:MGI:1914247]	0.00201683	0.037807	1.55935
Path:05022	Pathways of neurodegeneration - multiple diseases	ENSMUSG00000044894	Uqcrq	ubiquinol-cytochrome c reductase, complex III subunit VII [Source:MGI Symbol;Acc:MGI:107807]	0.00201683	0.037807	1.55935
Path:05022	Pathways of neurodegeneration - multiple diseases	ENSMUSG00000030884	Uqcrc2	ubiquinol cytochrome c reductase core protein 2 [Source:MGI Symbol;Acc:MGI:1914253]	0.00201683	0.037807	1.55935
Path:05022	Pathways of neurodegeneration - multiple diseases	ENSMUSG00000029578	Wipi2	WD repeat domain, phosphoinositide interacting 2 [Source:MGI Symbol;Acc:MGI:1923831]	0.00201683	0.037807	1.55935
Path:05022	Pathways of neurodegeneration - multiple diseases	ENSMUSG00000002948	Map2k7	mitogen-activated protein kinase kinase 7 [Source:MGI Symbol;Acc:MGI:1346871]	0.00201683	0.037807	1.55935
Path:05022	Pathways of neurodegeneration - multiple diseases	ENSMUSG00000021116	Eif2s1	eukaryotic translation initiation factor 2, subunit 1 alpha [Source:MGI Symbol;Acc:MGI:95299]	0.00201683	0.037807	1.55935
Path:05022	Pathways of neurodegeneration - multiple diseases	ENSMUSG00000000088	Cox5a	cytochrome c oxidase subunit 5A [Source:MGI Symbol;Acc:MGI:88474]	0.00201683	0.037807	1.55935
Path:05022	Pathways of neurodegeneration - multiple diseases	ENSMUSG00000062683	Atp5g2	ATP synthase, H+ transporting, mitochondrial F0 complex, subunit C2 (subunit 9) [Source:MGI Symbol;Acc:MGI:1915192]	0.00201683	0.037807	1.55935
Path:05022	Pathways of neurodegeneration - multiple diseases	ENSMUSG00000059734	Ndufs8	NADH:ubiquinone oxidoreductase core subunit S8 [Source:MGI Symbol;Acc:MGI:2385079]	0.00201683	0.037807	1.55935
Path:05022	Pathways of neurodegeneration - multiple diseases	ENSMUSG00000037152	Ndufc1	NADH:ubiquinone oxidoreductase subunit C1 [Source:MGI Symbol;Acc:MGI:1913627]	0.00201683	0.037807	1.55935
Path:05022	Pathways of neurodegeneration - multiple diseases	ENSMUSG00000014294	Ndufa2	NADH:ubiquinone oxidoreductase subunit A2 [Source:MGI Symbol;Acc:MGI:1343103]	0.00201683	0.037807	1.55935
Path:05022	Pathways of neurodegeneration - multiple diseases	ENSMUSG00000016319	Slc25a5	solute carrier family 25 (mitochondrial carrier, adenine nucleotide translocator), member 5 [Source:MGI Symbol;Acc:MGI:1353496]	0.00201683	0.037807	1.55935
Path:05022	Pathways of neurodegeneration - multiple diseases	ENSMUSG00000054455	Vapb	vesicle-associated membrane protein, associated protein B and C [Source:MGI Symbol;Acc:MGI:1928744]	0.00201683	0.037807	1.55935
Path:05022	Pathways of neurodegeneration - multiple diseases	ENSMUSG00000005981	Trap1	TNF receptor-associated protein 1 [Source:MGI Symbol;Acc:MGI:1915265]	0.00201683	0.037807	1.55935
Path:05022	Pathways of neurodegeneration - multiple diseases	ENSMUSG00000025393	Atp5b	ATP synthase, H+ transporting mitochondrial F1 complex, beta subunit [Source:MGI Symbol;Acc:MGI:107801]	0.00201683	0.037807	1.55935
Path:05022	Pathways of neurodegeneration - multiple diseases	ENSMUSG00000041881	Ndufa7	NADH:ubiquinone oxidoreductase subunit A7 [Source:MGI Symbol;Acc:MGI:1913666]	0.00201683	0.037807	1.55935
Path:05022	Pathways of neurodegeneration - multiple diseases	ENSMUSG00000022812	Gsk3b	glycogen synthase kinase 3 beta [Source:MGI Symbol;Acc:MGI:1861437]	0.00201683	0.037807	1.55935
Path:05022	Pathways of neurodegeneration - multiple diseases	ENSMUSG00000039041	Adrm1	adhesion regulating molecule 1 [Source:MGI Symbol;Acc:MGI:1929289]	0.00201683	0.037807	1.55935
Path:05022	Pathways of neurodegeneration - multiple diseases	ENSMUSG00000022382	Wnt7b	wingless-type MMTV integration site family, member 7B [Source:MGI Symbol;Acc:MGI:98962]	0.00201683	0.037807	1.55935
Path:05022	Pathways of neurodegeneration - multiple diseases	ENSMUSG00000032637	Atxn2l	ataxin 2-like [Source:MGI Symbol;Acc:MGI:2446242]	0.00201683	0.037807	1.55935
Path:05020	Prion disease	ENSMUSG00000014313	Cox6c	cytochrome c oxidase subunit 6C [Source:MGI Symbol;Acc:MGI:104614]	0.00202311	0.037807	1.78147
Path:05020	Prion disease	ENSMUSG00000015656	Hspa8	heat shock protein 8 [Source:MGI Symbol;Acc:MGI:105384]	0.00202311	0.037807	1.78147
Path:05020	Prion disease	ENSMUSG00000020734	Grin2c	glutamate receptor, ionotropic, NMDA2C (epsilon 3) [Source:MGI Symbol;Acc:MGI:95822]	0.00202311	0.037807	1.78147
Path:05020	Prion disease	ENSMUSG00000031633	Slc25a4	solute carrier family 25 (mitochondrial carrier, adenine nucleotide translocator), member 4 [Source:MGI Symbol;Acc:MGI:1353495]	0.00202311	0.037807	1.78147
Path:05020	Prion disease	ENSMUSG00000022890	Atp5j	ATP synthase, H+ transporting, mitochondrial F0 complex, subunit F [Source:MGI Symbol;Acc:MGI:107777]	0.00202311	0.037807	1.78147
Path:05020	Prion disease	ENSMUSG00000018286	Psmb6	proteasome (prosome, macropain) subunit, beta type 6 [Source:MGI Symbol;Acc:MGI:104880]	0.00202311	0.037807	1.78147
Path:05020	Prion disease	ENSMUSG00000006057	Atp5g1	ATP synthase, H+ transporting, mitochondrial F0 complex, subunit C1 (subunit 9) [Source:MGI Symbol;Acc:MGI:107653]	0.00202311	0.037807	1.78147
Path:05020	Prion disease	ENSMUSG00000021024	Psma6	proteasome subunit alpha 6 [Source:MGI Symbol;Acc:MGI:1347006]	0.00202311	0.037807	1.78147
Path:05020	Prion disease	ENSMUSG00000005034	Prkacb	protein kinase, cAMP dependent, catalytic, beta [Source:MGI Symbol;Acc:MGI:97594]	0.00202311	0.037807	1.78147
Path:05020	Prion disease	ENSMUSG00000005625	Psmd4	proteasome (prosome, macropain) 26S subunit, non-ATPase, 4 [Source:MGI Symbol;Acc:MGI:1201670]	0.00202311	0.037807	1.78147
Path:05020	Prion disease	ENSMUSG00000004864	Mapk13	mitogen-activated protein kinase 13 [Source:MGI Symbol;Acc:MGI:1346864]	0.00202311	0.037807	1.78147
Path:05020	Prion disease	ENSMUSG00000062380	Tubb3	tubulin, beta 3 class III [Source:MGI Symbol;Acc:MGI:107813]	0.00202311	0.037807	1.78147
Path:05020	Prion disease	ENSMUSG00000017778	Cox7c	cytochrome c oxidase subunit 7C [Source:MGI Symbol;Acc:MGI:103226]	0.00202311	0.037807	1.78147
Path:05020	Prion disease	ENSMUSG00000031818	Cox4i1	cytochrome c oxidase subunit 4I1 [Source:MGI Symbol;Acc:MGI:88473]	0.00202311	0.037807	1.78147
Path:05020	Prion disease	ENSMUSG00000020720	Psmd12	proteasome (prosome, macropain) 26S subunit, non-ATPase, 12 [Source:MGI Symbol;Acc:MGI:1914247]	0.00202311	0.037807	1.78147
Path:05020	Prion disease	ENSMUSG00000044894	Uqcrq	ubiquinol-cytochrome c reductase, complex III subunit VII [Source:MGI Symbol;Acc:MGI:107807]	0.00202311	0.037807	1.78147
Path:05020	Prion disease	ENSMUSG00000030884	Uqcrc2	ubiquinol cytochrome c reductase core protein 2 [Source:MGI Symbol;Acc:MGI:1914253]	0.00202311	0.037807	1.78147
Path:05020	Prion disease	ENSMUSG00000021116	Eif2s1	eukaryotic translation initiation factor 2, subunit 1 alpha [Source:MGI Symbol;Acc:MGI:95299]	0.00202311	0.037807	1.78147
Path:05020	Prion disease	ENSMUSG00000000088	Cox5a	cytochrome c oxidase subunit 5A [Source:MGI Symbol;Acc:MGI:88474]	0.00202311	0.037807	1.78147
Path:05020	Prion disease	ENSMUSG00000062683	Atp5g2	ATP synthase, H+ transporting, mitochondrial F0 complex, subunit C2 (subunit 9) [Source:MGI Symbol;Acc:MGI:1915192]	0.00202311	0.037807	1.78147
Path:05020	Prion disease	ENSMUSG00000059734	Ndufs8	NADH:ubiquinone oxidoreductase core subunit S8 [Source:MGI Symbol;Acc:MGI:2385079]	0.00202311	0.037807	1.78147
Path:05020	Prion disease	ENSMUSG00000037152	Ndufc1	NADH:ubiquinone oxidoreductase subunit C1 [Source:MGI Symbol;Acc:MGI:1913627]	0.00202311	0.037807	1.78147
Path:05020	Prion disease	ENSMUSG00000014294	Ndufa2	NADH:ubiquinone oxidoreductase subunit A2 [Source:MGI Symbol;Acc:MGI:1343103]	0.00202311	0.037807	1.78147
Path:05020	Prion disease	ENSMUSG00000016319	Slc25a5	solute carrier family 25 (mitochondrial carrier, adenine nucleotide translocator), member 5 [Source:MGI Symbol;Acc:MGI:1353496]	0.00202311	0.037807	1.78147
Path:05020	Prion disease	ENSMUSG00000025393	Atp5b	ATP synthase, H+ transporting mitochondrial F1 complex, beta subunit [Source:MGI Symbol;Acc:MGI:107801]	0.00202311	0.037807	1.78147
Path:05020	Prion disease	ENSMUSG00000041881	Ndufa7	NADH:ubiquinone oxidoreductase subunit A7 [Source:MGI Symbol;Acc:MGI:1913666]	0.00202311	0.037807	1.78147
Path:05020	Prion disease	ENSMUSG00000022812	Gsk3b	glycogen synthase kinase 3 beta [Source:MGI Symbol;Acc:MGI:1861437]	0.00202311	0.037807	1.78147
Path:05020	Prion disease	ENSMUSG00000039041	Adrm1	adhesion regulating molecule 1 [Source:MGI Symbol;Acc:MGI:1929289]	0.00202311	0.037807	1.78147
Path:05010	Alzheimer disease	ENSMUSG00000037204	Atg101	autophagy related 101 [Source:MGI Symbol;Acc:MGI:1915368]	0.00220917	0.0388553	1.63881
Path:05010	Alzheimer disease	ENSMUSG00000014313	Cox6c	cytochrome c oxidase subunit 6C [Source:MGI Symbol;Acc:MGI:104614]	0.00220917	0.0388553	1.63881
Path:05010	Alzheimer disease	ENSMUSG00000035027	Map2k2	mitogen-activated protein kinase kinase 2 [Source:MGI Symbol;Acc:MGI:1346867]	0.00220917	0.0388553	1.63881
Path:05010	Alzheimer disease	ENSMUSG00000020734	Grin2c	glutamate receptor, ionotropic, NMDA2C (epsilon 3) [Source:MGI Symbol;Acc:MGI:95822]	0.00220917	0.0388553	1.63881
Path:05010	Alzheimer disease	ENSMUSG00000024576	Csnk1a1	casein kinase 1, alpha 1 [Source:MGI Symbol;Acc:MGI:1934950]	0.00220917	0.0388553	1.63881
Path:05010	Alzheimer disease	ENSMUSG00000031633	Slc25a4	solute carrier family 25 (mitochondrial carrier, adenine nucleotide translocator), member 4 [Source:MGI Symbol;Acc:MGI:1353495]	0.00220917	0.0388553	1.63881
Path:05010	Alzheimer disease	ENSMUSG00000022890	Atp5j	ATP synthase, H+ transporting, mitochondrial F0 complex, subunit F [Source:MGI Symbol;Acc:MGI:107777]	0.00220917	0.0388553	1.63881
Path:05010	Alzheimer disease	ENSMUSG00000018286	Psmb6	proteasome (prosome, macropain) subunit, beta type 6 [Source:MGI Symbol;Acc:MGI:104880]	0.00220917	0.0388553	1.63881
Path:05010	Alzheimer disease	ENSMUSG00000025907	Rb1cc1	RB1-inducible coiled-coil 1 [Source:MGI Symbol;Acc:MGI:1341850]	0.00220917	0.0388553	1.63881
Path:05010	Alzheimer disease	ENSMUSG00000036835	Psenen	presenilin enhancer gamma secretase subunit [Source:MGI Symbol;Acc:MGI:1913590]	0.00220917	0.0388553	1.63881
Path:05010	Alzheimer disease	ENSMUSG00000006057	Atp5g1	ATP synthase, H+ transporting, mitochondrial F0 complex, subunit C1 (subunit 9) [Source:MGI Symbol;Acc:MGI:107653]	0.00220917	0.0388553	1.63881
Path:05010	Alzheimer disease	ENSMUSG00000019370	Calm3	calmodulin 3 [Source:MGI Symbol;Acc:MGI:103249]	0.00220917	0.0388553	1.63881
Path:05010	Alzheimer disease	ENSMUSG00000021024	Psma6	proteasome subunit alpha 6 [Source:MGI Symbol;Acc:MGI:1347006]	0.00220917	0.0388553	1.63881
Path:05010	Alzheimer disease	ENSMUSG00000005625	Psmd4	proteasome (prosome, macropain) 26S subunit, non-ATPase, 4 [Source:MGI Symbol;Acc:MGI:1201670]	0.00220917	0.0388553	1.63881
Path:05010	Alzheimer disease	ENSMUSG00000062380	Tubb3	tubulin, beta 3 class III [Source:MGI Symbol;Acc:MGI:107813]	0.00220917	0.0388553	1.63881
Path:05010	Alzheimer disease	ENSMUSG00000017778	Cox7c	cytochrome c oxidase subunit 7C [Source:MGI Symbol;Acc:MGI:103226]	0.00220917	0.0388553	1.63881
Path:05010	Alzheimer disease	ENSMUSG00000057666	Gapdh	glyceraldehyde-3-phosphate dehydrogenase [Source:MGI Symbol;Acc:MGI:95640]	0.00220917	0.0388553	1.63881
Path:05010	Alzheimer disease	ENSMUSG00000031818	Cox4i1	cytochrome c oxidase subunit 4I1 [Source:MGI Symbol;Acc:MGI:88473]	0.00220917	0.0388553	1.63881
Path:05010	Alzheimer disease	ENSMUSG00000020720	Psmd12	proteasome (prosome, macropain) 26S subunit, non-ATPase, 12 [Source:MGI Symbol;Acc:MGI:1914247]	0.00220917	0.0388553	1.63881
Path:05010	Alzheimer disease	ENSMUSG00000044894	Uqcrq	ubiquinol-cytochrome c reductase, complex III subunit VII [Source:MGI Symbol;Acc:MGI:107807]	0.00220917	0.0388553	1.63881
Path:05010	Alzheimer disease	ENSMUSG00000030884	Uqcrc2	ubiquinol cytochrome c reductase core protein 2 [Source:MGI Symbol;Acc:MGI:1914253]	0.00220917	0.0388553	1.63881
Path:05010	Alzheimer disease	ENSMUSG00000029578	Wipi2	WD repeat domain, phosphoinositide interacting 2 [Source:MGI Symbol;Acc:MGI:1923831]	0.00220917	0.0388553	1.63881
Path:05010	Alzheimer disease	ENSMUSG00000002948	Map2k7	mitogen-activated protein kinase kinase 7 [Source:MGI Symbol;Acc:MGI:1346871]	0.00220917	0.0388553	1.63881
Path:05010	Alzheimer disease	ENSMUSG00000021116	Eif2s1	eukaryotic translation initiation factor 2, subunit 1 alpha [Source:MGI Symbol;Acc:MGI:95299]	0.00220917	0.0388553	1.63881
Path:05010	Alzheimer disease	ENSMUSG00000003458	Ncstn	nicastrin [Source:MGI Symbol;Acc:MGI:1891700]	0.00220917	0.0388553	1.63881
Path:05010	Alzheimer disease	ENSMUSG00000000088	Cox5a	cytochrome c oxidase subunit 5A [Source:MGI Symbol;Acc:MGI:88474]	0.00220917	0.0388553	1.63881
Path:05010	Alzheimer disease	ENSMUSG00000062683	Atp5g2	ATP synthase, H+ transporting, mitochondrial F0 complex, subunit C2 (subunit 9) [Source:MGI Symbol;Acc:MGI:1915192]	0.00220917	0.0388553	1.63881
Path:05010	Alzheimer disease	ENSMUSG00000059734	Ndufs8	NADH:ubiquinone oxidoreductase core subunit S8 [Source:MGI Symbol;Acc:MGI:2385079]	0.00220917	0.0388553	1.63881
Path:05010	Alzheimer disease	ENSMUSG00000037152	Ndufc1	NADH:ubiquinone oxidoreductase subunit C1 [Source:MGI Symbol;Acc:MGI:1913627]	0.00220917	0.0388553	1.63881
Path:05010	Alzheimer disease	ENSMUSG00000014294	Ndufa2	NADH:ubiquinone oxidoreductase subunit A2 [Source:MGI Symbol;Acc:MGI:1343103]	0.00220917	0.0388553	1.63881
Path:05010	Alzheimer disease	ENSMUSG00000016319	Slc25a5	solute carrier family 25 (mitochondrial carrier, adenine nucleotide translocator), member 5 [Source:MGI Symbol;Acc:MGI:1353496]	0.00220917	0.0388553	1.63881
Path:05010	Alzheimer disease	ENSMUSG00000025393	Atp5b	ATP synthase, H+ transporting mitochondrial F1 complex, beta subunit [Source:MGI Symbol;Acc:MGI:107801]	0.00220917	0.0388553	1.63881
Path:05010	Alzheimer disease	ENSMUSG00000041881	Ndufa7	NADH:ubiquinone oxidoreductase subunit A7 [Source:MGI Symbol;Acc:MGI:1913666]	0.00220917	0.0388553	1.63881
Path:05010	Alzheimer disease	ENSMUSG00000022812	Gsk3b	glycogen synthase kinase 3 beta [Source:MGI Symbol;Acc:MGI:1861437]	0.00220917	0.0388553	1.63881
Path:05010	Alzheimer disease	ENSMUSG00000039041	Adrm1	adhesion regulating molecule 1 [Source:MGI Symbol;Acc:MGI:1929289]	0.00220917	0.0388553	1.63881
Path:05010	Alzheimer disease	ENSMUSG00000022382	Wnt7b	wingless-type MMTV integration site family, member 7B [Source:MGI Symbol;Acc:MGI:98962]	0.00220917	0.0388553	1.63881
Path:01230	Biosynthesis of amino acids	ENSMUSG00000031700	Gpt2	glutamic pyruvate transaminase (alanine aminotransferase) 2 [Source:MGI Symbol;Acc:MGI:1915391]	0.00317053	0.052666	2.45476
Path:01230	Biosynthesis of amino acids	ENSMUSG00000063524	Eno1	enolase 1, alpha non-neuron [Source:MGI Symbol;Acc:MGI:95393]	0.00317053	0.052666	2.45476
Path:01230	Biosynthesis of amino acids	ENSMUSG00000029752	Asns	asparagine synthetase [Source:MGI Symbol;Acc:MGI:1350929]	0.00317053	0.052666	2.45476
Path:01230	Biosynthesis of amino acids	ENSMUSG00000030268	Bcat1	branched chain aminotransferase 1, cytosolic [Source:MGI Symbol;Acc:MGI:104861]	0.00317053	0.052666	2.45476
Path:01230	Biosynthesis of amino acids	ENSMUSG00000032294	Pkm	pyruvate kinase, muscle [Source:MGI Symbol;Acc:MGI:97591]	0.00317053	0.052666	2.45476
Path:01230	Biosynthesis of amino acids	ENSMUSG00000057666	Gapdh	glyceraldehyde-3-phosphate dehydrogenase [Source:MGI Symbol;Acc:MGI:95640]	0.00317053	0.052666	2.45476
Path:01230	Biosynthesis of amino acids	ENSMUSG00000021311	Mtr	5-methyltetrahydrofolate-homocysteine methyltransferase [Source:MGI Symbol;Acc:MGI:894292]	0.00317053	0.052666	2.45476
Path:01230	Biosynthesis of amino acids	ENSMUSG00000004267	Eno2	enolase 2, gamma neuronal [Source:MGI Symbol;Acc:MGI:95394]	0.00317053	0.052666	2.45476
Path:01230	Biosynthesis of amino acids	ENSMUSG00000022477	Aco2	aconitase 2, mitochondrial [Source:MGI Symbol;Acc:MGI:87880]	0.00317053	0.052666	2.45476
Path:01230	Biosynthesis of amino acids	ENSMUSG00000028179	Cth	cystathionase (cystathionine gamma-lyase) [Source:MGI Symbol;Acc:MGI:1339968]	0.00317053	0.052666	2.45476
Path:01230	Biosynthesis of amino acids	ENSMUSG00000020534	Shmt1	serine hydroxymethyltransferase 1 (soluble) [Source:MGI Symbol;Acc:MGI:98299]	0.00317053	0.052666	2.45476
Path:01230	Biosynthesis of amino acids	ENSMUSG00000029446	Psph	phosphoserine phosphatase [Source:MGI Symbol;Acc:MGI:97788]	0.00317053	0.052666	2.45476
Path:03022	Basal transcription factors	ENSMUSG00000060261	Gtf2i	general transcription factor II I [Source:MGI Symbol;Acc:MGI:1202722]	0.00431754	0.0679444	3.00661
Path:03022	Basal transcription factors	ENSMUSG00000003680	Taf6l	TATA-box binding protein associated factor 6 like [Source:MGI Symbol;Acc:MGI:2444957]	0.00431754	0.0679444	3.00661
Path:03022	Basal transcription factors	ENSMUSG00000038697	Taf5l	TATA-box binding protein associated factor 5 like [Source:MGI Symbol;Acc:MGI:1919039]	0.00431754	0.0679444	3.00661
Path:03022	Basal transcription factors	ENSMUSG00000020962	Gtf2a1	general transcription factor II A, 1 [Source:MGI Symbol;Acc:MGI:1933277]	0.00431754	0.0679444	3.00661
Path:03022	Basal transcription factors	ENSMUSG00000001524	Gtf2h4	general transcription factor II H, polypeptide 4 [Source:MGI Symbol;Acc:MGI:1338799]	0.00431754	0.0679444	3.00661
Path:03022	Basal transcription factors	ENSMUSG00000006599	Gtf2h1	general transcription factor II H, polypeptide 1 [Source:MGI Symbol;Acc:MGI:1277216]	0.00431754	0.0679444	3.00661
Path:03022	Basal transcription factors	ENSMUSG00000036980	Taf6	TATA-box binding protein associated factor 6 [Source:MGI Symbol;Acc:MGI:109129]	0.00431754	0.0679444	3.00661
Path:03022	Basal transcription factors	ENSMUSG00000020680	Taf15	TATA-box binding protein associated factor 15 [Source:MGI Symbol;Acc:MGI:1917689]	0.00431754	0.0679444	3.00661
Path:03030	DNA replication	ENSMUSG00000027342	Pcna	proliferating cell nuclear antigen [Source:MGI Symbol;Acc:MGI:97503]	0.004924	0.0736138	3.2321
Path:03030	DNA replication	ENSMUSG00000023104	Rfc2	replication factor C (activator 1) 2 [Source:MGI Symbol;Acc:MGI:1341868]	0.004924	0.0736138	3.2321
Path:03030	DNA replication	ENSMUSG00000005410	Mcm5	minichromosome maintenance complex component 5 [Source:MGI Symbol;Acc:MGI:103197]	0.004924	0.0736138	3.2321
Path:03030	DNA replication	ENSMUSG00000007080	Pole	polymerase (DNA directed), epsilon [Source:MGI Symbol;Acc:MGI:1196391]	0.004924	0.0736138	3.2321
Path:03030	DNA replication	ENSMUSG00000030042	Pole4	polymerase (DNA-directed), epsilon 4 (p12 subunit) [Source:MGI Symbol;Acc:MGI:1914229]	0.004924	0.0736138	3.2321
Path:03030	DNA replication	ENSMUSG00000002870	Mcm2	minichromosome maintenance complex component 2 [Source:MGI Symbol;Acc:MGI:105380]	0.004924	0.0736138	3.2321
Path:03030	DNA replication	ENSMUSG00000028884	Rpa2	replication protein A2 [Source:MGI Symbol;Acc:MGI:1339939]	0.004924	0.0736138	3.2321
Path:03015	mRNA surveillance pathway	ENSMUSG00000034681	Rnps1	RNA binding protein with serine rich domain 1 [Source:MGI Symbol;Acc:MGI:97960]	0.00842612	0.119972	2.10087
Path:03015	mRNA surveillance pathway	ENSMUSG00000024360	Etf1	eukaryotic translation termination factor 1 [Source:MGI Symbol;Acc:MGI:2385071]	0.00842612	0.119972	2.10087
Path:03015	mRNA surveillance pathway	ENSMUSG00000021022	Ppp2r3c	protein phosphatase 2, regulatory subunit B'', gamma [Source:MGI Symbol;Acc:MGI:1930009]	0.00842612	0.119972	2.10087
Path:03015	mRNA surveillance pathway	ENSMUSG00000058301	Upf1	UPF1 regulator of nonsense transcripts homolog (yeast) [Source:MGI Symbol;Acc:MGI:107995]	0.00842612	0.119972	2.10087
Path:03015	mRNA surveillance pathway	ENSMUSG00000004455	Ppp1cc	protein phosphatase 1 catalytic subunit gamma [Source:MGI Symbol;Acc:MGI:104872]	0.00842612	0.119972	2.10087
Path:03015	mRNA surveillance pathway	ENSMUSG00000041459	Tardbp	TAR DNA binding protein [Source:MGI Symbol;Acc:MGI:2387629]	0.00842612	0.119972	2.10087
Path:03015	mRNA surveillance pathway	ENSMUSG00000041328	Pcf11	PCF11 cleavage and polyadenylation factor subunit [Source:MGI Symbol;Acc:MGI:1919579]	0.00842612	0.119972	2.10087
Path:03015	mRNA surveillance pathway	ENSMUSG00000027498	Cstf1	cleavage stimulation factor, 3' pre-RNA, subunit 1 [Source:MGI Symbol;Acc:MGI:1914587]	0.00842612	0.119972	2.10087
Path:03015	mRNA surveillance pathway	ENSMUSG00000042772	Smg7	Smg-7 homolog, nonsense mediated mRNA decay factor (C. elegans) [Source:MGI Symbol;Acc:MGI:2682334]	0.00842612	0.119972	2.10087
Path:03015	mRNA surveillance pathway	ENSMUSG00000025580	Eif4a3	eukaryotic translation initiation factor 4A3 [Source:MGI Symbol;Acc:MGI:1923731]	0.00842612	0.119972	2.10087
Path:03015	mRNA surveillance pathway	ENSMUSG00000027176	Cstf3	cleavage stimulation factor, 3' pre-RNA, subunit 3 [Source:MGI Symbol;Acc:MGI:1351825]	0.00842612	0.119972	2.10087
Path:03015	mRNA surveillance pathway	ENSMUSG00000001415	Smg5	Smg-5 homolog, nonsense mediated mRNA decay factor (C. elegans) [Source:MGI Symbol;Acc:MGI:2447364]	0.00842612	0.119972	2.10087
Path:03015	mRNA surveillance pathway	ENSMUSG00000053536	Cstf2t	cleavage stimulation factor, 3' pre-RNA subunit 2, tau [Source:MGI Symbol;Acc:MGI:1932622]	0.00842612	0.119972	2.10087
Path:04530	Tight junction	ENSMUSG00000032531	Amotl2	angiomotin-like 2 [Source:MGI Symbol;Acc:MGI:1929286]	0.014102	0.189174	1.75235
Path:04530	Tight junction	ENSMUSG00000020580	Rock2	Rho-associated coiled-coil containing protein kinase 2 [Source:MGI Symbol;Acc:MGI:107926]	0.014102	0.189174	1.75235
Path:04530	Tight junction	ENSMUSG00000027342	Pcna	proliferating cell nuclear antigen [Source:MGI Symbol;Acc:MGI:97503]	0.014102	0.189174	1.75235
Path:04530	Tight junction	ENSMUSG00000020361	Hspa4	heat shock protein 4 [Source:MGI Symbol;Acc:MGI:1342292]	0.014102	0.189174	1.75235
Path:04530	Tight junction	ENSMUSG00000029580	Actb	actin, beta [Source:MGI Symbol;Acc:MGI:87904]	0.014102	0.189174	1.75235
Path:04530	Tight junction	ENSMUSG00000054808	Actn4	actinin alpha 4 [Source:MGI Symbol;Acc:MGI:1890773]	0.014102	0.189174	1.75235
Path:04530	Tight junction	ENSMUSG00000026341	Actr3	ARP3 actin-related protein 3 [Source:MGI Symbol;Acc:MGI:1921367]	0.014102	0.189174	1.75235
Path:04530	Tight junction	ENSMUSG00000005699	Pard6a	par-6 family cell polarity regulator alpha [Source:MGI Symbol;Acc:MGI:1927223]	0.014102	0.189174	1.75235
Path:04530	Tight junction	ENSMUSG00000005034	Prkacb	protein kinase, cAMP dependent, catalytic, beta [Source:MGI Symbol;Acc:MGI:97594]	0.014102	0.189174	1.75235
Path:04530	Tight junction	ENSMUSG00000002489	Tiam1	T cell lymphoma invasion and metastasis 1 [Source:MGI Symbol;Acc:MGI:103306]	0.014102	0.189174	1.75235
Path:04530	Tight junction	ENSMUSG00000032216	Nedd4	neural precursor cell expressed, developmentally down-regulated 4 [Source:MGI Symbol;Acc:MGI:97297]	0.014102	0.189174	1.75235
Path:04530	Tight junction	ENSMUSG00000028059	Arhgef2	rho/rac guanine nucleotide exchange factor (GEF) 2 [Source:MGI Symbol;Acc:MGI:103264]	0.014102	0.189174	1.75235
Path:04530	Tight junction	ENSMUSG00000025812	Pard3	par-3 family cell polarity regulator [Source:MGI Symbol;Acc:MGI:2135608]	0.014102	0.189174	1.75235
Path:04530	Tight junction	ENSMUSG00000002948	Map2k7	mitogen-activated protein kinase kinase 7 [Source:MGI Symbol;Acc:MGI:1346871]	0.014102	0.189174	1.75235
Path:04530	Tight junction	ENSMUSG00000024048	Myl12a	myosin, light chain 12A, regulatory, non-sarcomeric [Source:MGI Symbol;Acc:MGI:1914518]	0.014102	0.189174	1.75235
Path:04530	Tight junction	ENSMUSG00000029513	Prkab1	protein kinase, AMP-activated, beta 1 non-catalytic subunit [Source:MGI Symbol;Acc:MGI:1336167]	0.014102	0.189174	1.75235
Path:04530	Tight junction	ENSMUSG00000029622	Arpc1b	actin related protein 2/3 complex, subunit 1B [Source:MGI Symbol;Acc:MGI:1343142]	0.014102	0.189174	1.75235
Path:04530	Tight junction	ENSMUSG00000028402	Mpdz	multiple PDZ domain protein [Source:MGI Symbol;Acc:MGI:1343489]	0.014102	0.189174	1.75235
Path:00190	Oxidative phosphorylation	ENSMUSG00000014313	Cox6c	cytochrome c oxidase subunit 6C [Source:MGI Symbol;Acc:MGI:104614]	0.014918	0.189174	1.90124
Path:00190	Oxidative phosphorylation	ENSMUSG00000022890	Atp5j	ATP synthase, H+ transporting, mitochondrial F0 complex, subunit F [Source:MGI Symbol;Acc:MGI:107777]	0.014918	0.189174	1.90124
Path:00190	Oxidative phosphorylation	ENSMUSG00000006057	Atp5g1	ATP synthase, H+ transporting, mitochondrial F0 complex, subunit C1 (subunit 9) [Source:MGI Symbol;Acc:MGI:107653]	0.014918	0.189174	1.90124
Path:00190	Oxidative phosphorylation	ENSMUSG00000017778	Cox7c	cytochrome c oxidase subunit 7C [Source:MGI Symbol;Acc:MGI:103226]	0.014918	0.189174	1.90124
Path:00190	Oxidative phosphorylation	ENSMUSG00000031818	Cox4i1	cytochrome c oxidase subunit 4I1 [Source:MGI Symbol;Acc:MGI:88473]	0.014918	0.189174	1.90124
Path:00190	Oxidative phosphorylation	ENSMUSG00000044894	Uqcrq	ubiquinol-cytochrome c reductase, complex III subunit VII [Source:MGI Symbol;Acc:MGI:107807]	0.014918	0.189174	1.90124
Path:00190	Oxidative phosphorylation	ENSMUSG00000030884	Uqcrc2	ubiquinol cytochrome c reductase core protein 2 [Source:MGI Symbol;Acc:MGI:1914253]	0.014918	0.189174	1.90124
Path:00190	Oxidative phosphorylation	ENSMUSG00000000088	Cox5a	cytochrome c oxidase subunit 5A [Source:MGI Symbol;Acc:MGI:88474]	0.014918	0.189174	1.90124
Path:00190	Oxidative phosphorylation	ENSMUSG00000062683	Atp5g2	ATP synthase, H+ transporting, mitochondrial F0 complex, subunit C2 (subunit 9) [Source:MGI Symbol;Acc:MGI:1915192]	0.014918	0.189174	1.90124
Path:00190	Oxidative phosphorylation	ENSMUSG00000059734	Ndufs8	NADH:ubiquinone oxidoreductase core subunit S8 [Source:MGI Symbol;Acc:MGI:2385079]	0.014918	0.189174	1.90124
Path:00190	Oxidative phosphorylation	ENSMUSG00000037152	Ndufc1	NADH:ubiquinone oxidoreductase subunit C1 [Source:MGI Symbol;Acc:MGI:1913627]	0.014918	0.189174	1.90124
Path:00190	Oxidative phosphorylation	ENSMUSG00000014294	Ndufa2	NADH:ubiquinone oxidoreductase subunit A2 [Source:MGI Symbol;Acc:MGI:1343103]	0.014918	0.189174	1.90124
Path:00190	Oxidative phosphorylation	ENSMUSG00000025393	Atp5b	ATP synthase, H+ transporting mitochondrial F1 complex, beta subunit [Source:MGI Symbol;Acc:MGI:107801]	0.014918	0.189174	1.90124
Path:00190	Oxidative phosphorylation	ENSMUSG00000041881	Ndufa7	NADH:ubiquinone oxidoreductase subunit A7 [Source:MGI Symbol;Acc:MGI:1913666]	0.014918	0.189174	1.90124
Path:04120	Ubiquitin mediated proteolysis	ENSMUSG00000052997	Uba2	ubiquitin-like modifier activating enzyme 2 [Source:MGI Symbol;Acc:MGI:1858313]	0.0151845	0.189174	1.80817
Path:04120	Ubiquitin mediated proteolysis	ENSMUSG00000025261	Huwe1	HECT, UBA and WWE domain containing 1 [Source:MGI Symbol;Acc:MGI:1926884]	0.0151845	0.189174	1.80817
Path:04120	Ubiquitin mediated proteolysis	ENSMUSG00000001924	Uba1	ubiquitin-like modifier activating enzyme 1 [Source:MGI Symbol;Acc:MGI:98890]	0.0151845	0.189174	1.80817
Path:04120	Ubiquitin mediated proteolysis	ENSMUSG00000025135	Anapc11	anaphase promoting complex subunit 11 [Source:MGI Symbol;Acc:MGI:1913406]	0.0151845	0.189174	1.80817
Path:04120	Ubiquitin mediated proteolysis	ENSMUSG00000024370	Cdc23	CDC23 cell division cycle 23 [Source:MGI Symbol;Acc:MGI:1098815]	0.0151845	0.189174	1.80817
Path:04120	Ubiquitin mediated proteolysis	ENSMUSG00000024073	Birc6	baculoviral IAP repeat-containing 6 [Source:MGI Symbol;Acc:MGI:1276108]	0.0151845	0.189174	1.80817
Path:04120	Ubiquitin mediated proteolysis	ENSMUSG00000051234	Rnf7	ring finger protein 7 [Source:MGI Symbol;Acc:MGI:1337096]	0.0151845	0.189174	1.80817
Path:04120	Ubiquitin mediated proteolysis	ENSMUSG00000040782	Cop1	COP1, E3 ubiquitin ligase [Source:MGI Symbol;Acc:MGI:1347046]	0.0151845	0.189174	1.80817
Path:04120	Ubiquitin mediated proteolysis	ENSMUSG00000020460	Rps27a	ribosomal protein S27A [Source:MGI Symbol;Acc:MGI:1925544]	0.0151845	0.189174	1.80817
Path:04120	Ubiquitin mediated proteolysis	ENSMUSG00000032216	Nedd4	neural precursor cell expressed, developmentally down-regulated 4 [Source:MGI Symbol;Acc:MGI:97297]	0.0151845	0.189174	1.80817
Path:04120	Ubiquitin mediated proteolysis	ENSMUSG00000036241	Ube2r2	ubiquitin-conjugating enzyme E2R 2 [Source:MGI Symbol;Acc:MGI:1914865]	0.0151845	0.189174	1.80817
Path:04120	Ubiquitin mediated proteolysis	ENSMUSG00000015120	Ube2i	ubiquitin-conjugating enzyme E2I [Source:MGI Symbol;Acc:MGI:107365]	0.0151845	0.189174	1.80817
Path:04120	Ubiquitin mediated proteolysis	ENSMUSG00000052833	Sae1	SUMO1 activating enzyme subunit 1 [Source:MGI Symbol;Acc:MGI:1929264]	0.0151845	0.189174	1.80817
Path:04120	Ubiquitin mediated proteolysis	ENSMUSG00000024740	Ddb1	damage specific DNA binding protein 1 [Source:MGI Symbol;Acc:MGI:1202384]	0.0151845	0.189174	1.80817
Path:04120	Ubiquitin mediated proteolysis	ENSMUSG00000060860	Ube2s	ubiquitin-conjugating enzyme E2S [Source:MGI Symbol;Acc:MGI:1925141]	0.0151845	0.189174	1.80817
Path:04120	Ubiquitin mediated proteolysis	ENSMUSG00000004018	Fancl	Fanconi anemia, complementation group L [Source:MGI Symbol;Acc:MGI:1914280]	0.0151845	0.189174	1.80817
Path:04810	Regulation of actin cytoskeleton	ENSMUSG00000020580	Rock2	Rho-associated coiled-coil containing protein kinase 2 [Source:MGI Symbol;Acc:MGI:107926]	0.0165462	0.197893	1.62343
Path:04810	Regulation of actin cytoskeleton	ENSMUSG00000035027	Map2k2	mitogen-activated protein kinase kinase 2 [Source:MGI Symbol;Acc:MGI:1346867]	0.0165462	0.197893	1.62343
Path:04810	Regulation of actin cytoskeleton	ENSMUSG00000029580	Actb	actin, beta [Source:MGI Symbol;Acc:MGI:87904]	0.0165462	0.197893	1.62343
Path:04810	Regulation of actin cytoskeleton	ENSMUSG00000017776	Crk	v-crk avian sarcoma virus CT10 oncogene homolog [Source:MGI Symbol;Acc:MGI:88508]	0.0165462	0.197893	1.62343
Path:04810	Regulation of actin cytoskeleton	ENSMUSG00000054808	Actn4	actinin alpha 4 [Source:MGI Symbol;Acc:MGI:1890773]	0.0165462	0.197893	1.62343
Path:04810	Regulation of actin cytoskeleton	ENSMUSG00000004455	Ppp1cc	protein phosphatase 1 catalytic subunit gamma [Source:MGI Symbol;Acc:MGI:104872]	0.0165462	0.197893	1.62343
Path:04810	Regulation of actin cytoskeleton	ENSMUSG00000031511	Arhgef7	Rho guanine nucleotide exchange factor (GEF7) [Source:MGI Symbol;Acc:MGI:1860493]	0.0165462	0.197893	1.62343
Path:04810	Regulation of actin cytoskeleton	ENSMUSG00000026341	Actr3	ARP3 actin-related protein 3 [Source:MGI Symbol;Acc:MGI:1921367]	0.0165462	0.197893	1.62343
Path:04810	Regulation of actin cytoskeleton	ENSMUSG00000018293	Pfn1	profilin 1 [Source:MGI Symbol;Acc:MGI:97549]	0.0165462	0.197893	1.62343
Path:04810	Regulation of actin cytoskeleton	ENSMUSG00000005947	Itgae	integrin alpha E, epithelial-associated [Source:MGI Symbol;Acc:MGI:1298377]	0.0165462	0.197893	1.62343
Path:04810	Regulation of actin cytoskeleton	ENSMUSG00000060459	Kng2	kininogen 2 [Source:MGI Symbol;Acc:MGI:3027157]	0.0165462	0.197893	1.62343
Path:04810	Regulation of actin cytoskeleton	ENSMUSG00000009621	Vav2	vav 2 oncogene [Source:MGI Symbol;Acc:MGI:102718]	0.0165462	0.197893	1.62343
Path:04810	Regulation of actin cytoskeleton	ENSMUSG00000025265	Fgd1	FYVE, RhoGEF and PH domain containing 1 [Source:MGI Symbol;Acc:MGI:104566]	0.0165462	0.197893	1.62343
Path:04810	Regulation of actin cytoskeleton	ENSMUSG00000031565	Fgfr1	fibroblast growth factor receptor 1 [Source:MGI Symbol;Acc:MGI:95522]	0.0165462	0.197893	1.62343
Path:04810	Regulation of actin cytoskeleton	ENSMUSG00000027470	Mylk2	myosin, light polypeptide kinase 2, skeletal muscle [Source:MGI Symbol;Acc:MGI:2139434]	0.0165462	0.197893	1.62343
Path:04810	Regulation of actin cytoskeleton	ENSMUSG00000056201	Cfl1	cofilin 1, non-muscle [Source:MGI Symbol;Acc:MGI:101757]	0.0165462	0.197893	1.62343
Path:04810	Regulation of actin cytoskeleton	ENSMUSG00000002489	Tiam1	T cell lymphoma invasion and metastasis 1 [Source:MGI Symbol;Acc:MGI:103306]	0.0165462	0.197893	1.62343
Path:04810	Regulation of actin cytoskeleton	ENSMUSG00000024048	Myl12a	myosin, light chain 12A, regulatory, non-sarcomeric [Source:MGI Symbol;Acc:MGI:1914518]	0.0165462	0.197893	1.62343
Path:04810	Regulation of actin cytoskeleton	ENSMUSG00000022995	Enah	ENAH actin regulator [Source:MGI Symbol;Acc:MGI:108360]	0.0165462	0.197893	1.62343
Path:04810	Regulation of actin cytoskeleton	ENSMUSG00000041347	Bdkrb1	bradykinin receptor, beta 1 [Source:MGI Symbol;Acc:MGI:88144]	0.0165462	0.197893	1.62343
Path:04810	Regulation of actin cytoskeleton	ENSMUSG00000029622	Arpc1b	actin related protein 2/3 complex, subunit 1B [Source:MGI Symbol;Acc:MGI:1343142]	0.0165462	0.197893	1.62343
Path:04810	Regulation of actin cytoskeleton	ENSMUSG00000028126	Pip5k1a	phosphatidylinositol-4-phosphate 5-kinase, type 1 alpha [Source:MGI Symbol;Acc:MGI:107929]	0.0165462	0.197893	1.62343
Path:00450	Selenocompound metabolism	ENSMUSG00000026662	Sephs1	selenophosphate synthetase 1 [Source:MGI Symbol;Acc:MGI:1923580]	0.0180882	0.208014	3.80247
Path:00450	Selenocompound metabolism	ENSMUSG00000040354	Mars1	methionine-tRNA synthetase 1 [Source:MGI Symbol;Acc:MGI:1345633]	0.0180882	0.208014	3.80247
Path:00450	Selenocompound metabolism	ENSMUSG00000021311	Mtr	5-methyltetrahydrofolate-homocysteine methyltransferase [Source:MGI Symbol;Acc:MGI:894292]	0.0180882	0.208014	3.80247
Path:00450	Selenocompound metabolism	ENSMUSG00000028179	Cth	cystathionase (cystathionine gamma-lyase) [Source:MGI Symbol;Acc:MGI:1339968]	0.0180882	0.208014	3.80247
Path:05017	Spinocerebellar ataxia	ENSMUSG00000037204	Atg101	autophagy related 101 [Source:MGI Symbol;Acc:MGI:1915368]	0.0276315	0.305993	1.7192
Path:05017	Spinocerebellar ataxia	ENSMUSG00000020734	Grin2c	glutamate receptor, ionotropic, NMDA2C (epsilon 3) [Source:MGI Symbol;Acc:MGI:95822]	0.0276315	0.305993	1.7192
Path:05017	Spinocerebellar ataxia	ENSMUSG00000031633	Slc25a4	solute carrier family 25 (mitochondrial carrier, adenine nucleotide translocator), member 4 [Source:MGI Symbol;Acc:MGI:1353495]	0.0276315	0.305993	1.7192
Path:05017	Spinocerebellar ataxia	ENSMUSG00000020594	Pum2	pumilio RNA-binding family member 2 [Source:MGI Symbol;Acc:MGI:1931751]	0.0276315	0.305993	1.7192
Path:05017	Spinocerebellar ataxia	ENSMUSG00000039191	Rbpj	recombination signal binding protein for immunoglobulin kappa J region [Source:MGI Symbol;Acc:MGI:96522]	0.0276315	0.305993	1.7192
Path:05017	Spinocerebellar ataxia	ENSMUSG00000018286	Psmb6	proteasome (prosome, macropain) subunit, beta type 6 [Source:MGI Symbol;Acc:MGI:104880]	0.0276315	0.305993	1.7192
Path:05017	Spinocerebellar ataxia	ENSMUSG00000025907	Rb1cc1	RB1-inducible coiled-coil 1 [Source:MGI Symbol;Acc:MGI:1341850]	0.0276315	0.305993	1.7192
Path:05017	Spinocerebellar ataxia	ENSMUSG00000021024	Psma6	proteasome subunit alpha 6 [Source:MGI Symbol;Acc:MGI:1347006]	0.0276315	0.305993	1.7192
Path:05017	Spinocerebellar ataxia	ENSMUSG00000005625	Psmd4	proteasome (prosome, macropain) 26S subunit, non-ATPase, 4 [Source:MGI Symbol;Acc:MGI:1201670]	0.0276315	0.305993	1.7192
Path:05017	Spinocerebellar ataxia	ENSMUSG00000020720	Psmd12	proteasome (prosome, macropain) 26S subunit, non-ATPase, 12 [Source:MGI Symbol;Acc:MGI:1914247]	0.0276315	0.305993	1.7192
Path:05017	Spinocerebellar ataxia	ENSMUSG00000029578	Wipi2	WD repeat domain, phosphoinositide interacting 2 [Source:MGI Symbol;Acc:MGI:1923831]	0.0276315	0.305993	1.7192
Path:05017	Spinocerebellar ataxia	ENSMUSG00000016319	Slc25a5	solute carrier family 25 (mitochondrial carrier, adenine nucleotide translocator), member 5 [Source:MGI Symbol;Acc:MGI:1353496]	0.0276315	0.305993	1.7192
Path:05017	Spinocerebellar ataxia	ENSMUSG00000027405	Nop56	NOP56 ribonucleoprotein [Source:MGI Symbol;Acc:MGI:1914384]	0.0276315	0.305993	1.7192
Path:05017	Spinocerebellar ataxia	ENSMUSG00000039041	Adrm1	adhesion regulating molecule 1 [Source:MGI Symbol;Acc:MGI:1929289]	0.0276315	0.305993	1.7192
Path:05017	Spinocerebellar ataxia	ENSMUSG00000032637	Atxn2l	ataxin 2-like [Source:MGI Symbol;Acc:MGI:2446242]	0.0276315	0.305993	1.7192
Path:03018	RNA degradation	ENSMUSG00000063524	Eno1	enolase 1, alpha non-neuron [Source:MGI Symbol;Acc:MGI:95393]	0.0292425	0.311029	1.97079
Path:03018	RNA degradation	ENSMUSG00000034259	Exosc4	exosome component 4 [Source:MGI Symbol;Acc:MGI:1923576]	0.0292425	0.311029	1.97079
Path:03018	RNA degradation	ENSMUSG00000025980	Hspd1	heat shock protein 1 (chaperonin) [Source:MGI Symbol;Acc:MGI:96242]	0.0292425	0.311029	1.97079
Path:03018	RNA degradation	ENSMUSG00000024359	Hspa9	heat shock protein 9 [Source:MGI Symbol;Acc:MGI:96245]	0.0292425	0.311029	1.97079
Path:03018	RNA degradation	ENSMUSG00000035632	Cnot3	CCR4-NOT transcription complex, subunit 3 [Source:MGI Symbol;Acc:MGI:2385261]	0.0292425	0.311029	1.97079
Path:03018	RNA degradation	ENSMUSG00000016018	Mtrex	Mtr4 exosome RNA helicase [Source:MGI Symbol;Acc:MGI:1919448]	0.0292425	0.311029	1.97079
Path:03018	RNA degradation	ENSMUSG00000039356	Exosc2	exosome component 2 [Source:MGI Symbol;Acc:MGI:2385133]	0.0292425	0.311029	1.97079
Path:03018	RNA degradation	ENSMUSG00000020515	Cnot8	CCR4-NOT transcription complex, subunit 8 [Source:MGI Symbol;Acc:MGI:1916375]	0.0292425	0.311029	1.97079
Path:03018	RNA degradation	ENSMUSG00000027433	Xrn2	5'-3' exoribonuclease 2 [Source:MGI Symbol;Acc:MGI:894687]	0.0292425	0.311029	1.97079
Path:03018	RNA degradation	ENSMUSG00000004267	Eno2	enolase 2, gamma neuronal [Source:MGI Symbol;Acc:MGI:95394]	0.0292425	0.311029	1.97079
Path:04114	Oocyte meiosis	ENSMUSG00000041431	Ccnb1	cyclin B1 [Source:MGI Symbol;Acc:MGI:88302]	0.0301667	0.311029	1.7804
Path:04114	Oocyte meiosis	ENSMUSG00000051391	Ywhag	tyrosine 3-monooxygenase/tryptophan 5-monooxygenase activation protein, gamma polypeptide [Source:MGI Symbol;Acc:MGI:108109]	0.0301667	0.311029	1.7804
Path:04114	Oocyte meiosis	ENSMUSG00000004455	Ppp1cc	protein phosphatase 1 catalytic subunit gamma [Source:MGI Symbol;Acc:MGI:104872]	0.0301667	0.311029	1.7804
Path:04114	Oocyte meiosis	ENSMUSG00000025135	Anapc11	anaphase promoting complex subunit 11 [Source:MGI Symbol;Acc:MGI:1913406]	0.0301667	0.311029	1.7804
Path:04114	Oocyte meiosis	ENSMUSG00000024370	Cdc23	CDC23 cell division cycle 23 [Source:MGI Symbol;Acc:MGI:1098815]	0.0301667	0.311029	1.7804
Path:04114	Oocyte meiosis	ENSMUSG00000024974	Smc3	structural maintenance of chromosomes 3 [Source:MGI Symbol;Acc:MGI:1339795]	0.0301667	0.311029	1.7804
Path:04114	Oocyte meiosis	ENSMUSG00000027496	Aurka	aurora kinase A [Source:MGI Symbol;Acc:MGI:894678]	0.0301667	0.311029	1.7804
Path:04114	Oocyte meiosis	ENSMUSG00000019370	Calm3	calmodulin 3 [Source:MGI Symbol;Acc:MGI:103249]	0.0301667	0.311029	1.7804
Path:04114	Oocyte meiosis	ENSMUSG00000005034	Prkacb	protein kinase, cAMP dependent, catalytic, beta [Source:MGI Symbol;Acc:MGI:97594]	0.0301667	0.311029	1.7804
Path:04114	Oocyte meiosis	ENSMUSG00000004864	Mapk13	mitogen-activated protein kinase 13 [Source:MGI Symbol;Acc:MGI:1346864]	0.0301667	0.311029	1.7804
Path:04114	Oocyte meiosis	ENSMUSG00000029554	Mad1l1	MAD1 mitotic arrest deficient 1-like 1 [Source:MGI Symbol;Acc:MGI:1341857]	0.0301667	0.311029	1.7804
Path:04114	Oocyte meiosis	ENSMUSG00000041133	Smc1a	structural maintenance of chromosomes 1A [Source:MGI Symbol;Acc:MGI:1344345]	0.0301667	0.311029	1.7804
Path:04114	Oocyte meiosis	ENSMUSG00000018965	Ywhah	tyrosine 3-monooxygenase/tryptophan 5-monooxygenase activation protein, eta polypeptide [Source:MGI Symbol;Acc:MGI:109194]	0.0301667	0.311029	1.7804
Path:04932	Non-alcoholic fatty liver disease	ENSMUSG00000014313	Cox6c	cytochrome c oxidase subunit 6C [Source:MGI Symbol;Acc:MGI:104614]	0.0361907	0.359307	1.66033
Path:04932	Non-alcoholic fatty liver disease	ENSMUSG00000038342	Mlxip	MLX interacting protein [Source:MGI Symbol;Acc:MGI:2141183]	0.0361907	0.359307	1.66033
Path:04932	Non-alcoholic fatty liver disease	ENSMUSG00000017778	Cox7c	cytochrome c oxidase subunit 7C [Source:MGI Symbol;Acc:MGI:103226]	0.0361907	0.359307	1.66033
Path:04932	Non-alcoholic fatty liver disease	ENSMUSG00000031818	Cox4i1	cytochrome c oxidase subunit 4I1 [Source:MGI Symbol;Acc:MGI:88473]	0.0361907	0.359307	1.66033
Path:04932	Non-alcoholic fatty liver disease	ENSMUSG00000044894	Uqcrq	ubiquinol-cytochrome c reductase, complex III subunit VII [Source:MGI Symbol;Acc:MGI:107807]	0.0361907	0.359307	1.66033
Path:04932	Non-alcoholic fatty liver disease	ENSMUSG00000030884	Uqcrc2	ubiquinol cytochrome c reductase core protein 2 [Source:MGI Symbol;Acc:MGI:1914253]	0.0361907	0.359307	1.66033
Path:04932	Non-alcoholic fatty liver disease	ENSMUSG00000026457	Adipor1	adiponectin receptor 1 [Source:MGI Symbol;Acc:MGI:1919924]	0.0361907	0.359307	1.66033
Path:04932	Non-alcoholic fatty liver disease	ENSMUSG00000021116	Eif2s1	eukaryotic translation initiation factor 2, subunit 1 alpha [Source:MGI Symbol;Acc:MGI:95299]	0.0361907	0.359307	1.66033
Path:04932	Non-alcoholic fatty liver disease	ENSMUSG00000000088	Cox5a	cytochrome c oxidase subunit 5A [Source:MGI Symbol;Acc:MGI:88474]	0.0361907	0.359307	1.66033
Path:04932	Non-alcoholic fatty liver disease	ENSMUSG00000059734	Ndufs8	NADH:ubiquinone oxidoreductase core subunit S8 [Source:MGI Symbol;Acc:MGI:2385079]	0.0361907	0.359307	1.66033
Path:04932	Non-alcoholic fatty liver disease	ENSMUSG00000037152	Ndufc1	NADH:ubiquinone oxidoreductase subunit C1 [Source:MGI Symbol;Acc:MGI:1913627]	0.0361907	0.359307	1.66033
Path:04932	Non-alcoholic fatty liver disease	ENSMUSG00000029513	Prkab1	protein kinase, AMP-activated, beta 1 non-catalytic subunit [Source:MGI Symbol;Acc:MGI:1336167]	0.0361907	0.359307	1.66033
Path:04932	Non-alcoholic fatty liver disease	ENSMUSG00000014294	Ndufa2	NADH:ubiquinone oxidoreductase subunit A2 [Source:MGI Symbol;Acc:MGI:1343103]	0.0361907	0.359307	1.66033
Path:04932	Non-alcoholic fatty liver disease	ENSMUSG00000041881	Ndufa7	NADH:ubiquinone oxidoreductase subunit A7 [Source:MGI Symbol;Acc:MGI:1913666]	0.0361907	0.359307	1.66033
Path:04932	Non-alcoholic fatty liver disease	ENSMUSG00000022812	Gsk3b	glycogen synthase kinase 3 beta [Source:MGI Symbol;Acc:MGI:1861437]	0.0361907	0.359307	1.66033
Path:05135	Yersinia infection	ENSMUSG00000020580	Rock2	Rho-associated coiled-coil containing protein kinase 2 [Source:MGI Symbol;Acc:MGI:107926]	0.0372526	0.359307	1.68841
Path:05135	Yersinia infection	ENSMUSG00000035027	Map2k2	mitogen-activated protein kinase kinase 2 [Source:MGI Symbol;Acc:MGI:1346867]	0.0372526	0.359307	1.68841
Path:05135	Yersinia infection	ENSMUSG00000017670	Elmo2	engulfment and cell motility 2 [Source:MGI Symbol;Acc:MGI:2153045]	0.0372526	0.359307	1.68841
Path:05135	Yersinia infection	ENSMUSG00000029580	Actb	actin, beta [Source:MGI Symbol;Acc:MGI:87904]	0.0372526	0.359307	1.68841
Path:05135	Yersinia infection	ENSMUSG00000017776	Crk	v-crk avian sarcoma virus CT10 oncogene homolog [Source:MGI Symbol;Acc:MGI:88508]	0.0372526	0.359307	1.68841
Path:05135	Yersinia infection	ENSMUSG00000031511	Arhgef7	Rho guanine nucleotide exchange factor (GEF7) [Source:MGI Symbol;Acc:MGI:1860493]	0.0372526	0.359307	1.68841
Path:05135	Yersinia infection	ENSMUSG00000026341	Actr3	ARP3 actin-related protein 3 [Source:MGI Symbol;Acc:MGI:1921367]	0.0372526	0.359307	1.68841
Path:05135	Yersinia infection	ENSMUSG00000009621	Vav2	vav 2 oncogene [Source:MGI Symbol;Acc:MGI:102718]	0.0372526	0.359307	1.68841
Path:05135	Yersinia infection	ENSMUSG00000021025	Nfkbia	nuclear factor of kappa light polypeptide gene enhancer in B cells inhibitor, alpha [Source:MGI Symbol;Acc:MGI:104741]	0.0372526	0.359307	1.68841
Path:05135	Yersinia infection	ENSMUSG00000004864	Mapk13	mitogen-activated protein kinase 13 [Source:MGI Symbol;Acc:MGI:1346864]	0.0372526	0.359307	1.68841
Path:05135	Yersinia infection	ENSMUSG00000002948	Map2k7	mitogen-activated protein kinase kinase 7 [Source:MGI Symbol;Acc:MGI:1346871]	0.0372526	0.359307	1.68841
Path:05135	Yersinia infection	ENSMUSG00000029622	Arpc1b	actin related protein 2/3 complex, subunit 1B [Source:MGI Symbol;Acc:MGI:1343142]	0.0372526	0.359307	1.68841
Path:05135	Yersinia infection	ENSMUSG00000028126	Pip5k1a	phosphatidylinositol-4-phosphate 5-kinase, type 1 alpha [Source:MGI Symbol;Acc:MGI:107929]	0.0372526	0.359307	1.68841
Path:05135	Yersinia infection	ENSMUSG00000022812	Gsk3b	glycogen synthase kinase 3 beta [Source:MGI Symbol;Acc:MGI:1861437]	0.0372526	0.359307	1.68841
Path:03430	Mismatch repair	ENSMUSG00000027342	Pcna	proliferating cell nuclear antigen [Source:MGI Symbol;Acc:MGI:97503]	0.0435847	0.407244	2.93828
Path:03430	Mismatch repair	ENSMUSG00000023104	Rfc2	replication factor C (activator 1) 2 [Source:MGI Symbol;Acc:MGI:1341868]	0.0435847	0.407244	2.93828
Path:03430	Mismatch repair	ENSMUSG00000005370	Msh6	mutS homolog 6 [Source:MGI Symbol;Acc:MGI:1343961]	0.0435847	0.407244	2.93828
Path:03430	Mismatch repair	ENSMUSG00000028884	Rpa2	replication protein A2 [Source:MGI Symbol;Acc:MGI:1339939]	0.0435847	0.407244	2.93828
Path:04910	Insulin signaling pathway	ENSMUSG00000035027	Map2k2	mitogen-activated protein kinase kinase 2 [Source:MGI Symbol;Acc:MGI:1346867]	0.0483591	0.438163	1.62768
Path:04910	Insulin signaling pathway	ENSMUSG00000017776	Crk	v-crk avian sarcoma virus CT10 oncogene homolog [Source:MGI Symbol;Acc:MGI:88508]	0.0483591	0.438163	1.62768
Path:04910	Insulin signaling pathway	ENSMUSG00000004455	Ppp1cc	protein phosphatase 1 catalytic subunit gamma [Source:MGI Symbol;Acc:MGI:104872]	0.0483591	0.438163	1.62768
Path:04910	Insulin signaling pathway	ENSMUSG00000000628	Hk2	hexokinase 2 [Source:MGI Symbol;Acc:MGI:1315197]	0.0483591	0.438163	1.62768
Path:04910	Insulin signaling pathway	ENSMUSG00000031490	Eif4ebp1	eukaryotic translation initiation factor 4E binding protein 1 [Source:MGI Symbol;Acc:MGI:103267]	0.0483591	0.438163	1.62768
Path:04910	Insulin signaling pathway	ENSMUSG00000019370	Calm3	calmodulin 3 [Source:MGI Symbol;Acc:MGI:103249]	0.0483591	0.438163	1.62768
Path:04910	Insulin signaling pathway	ENSMUSG00000005034	Prkacb	protein kinase, cAMP dependent, catalytic, beta [Source:MGI Symbol;Acc:MGI:97594]	0.0483591	0.438163	1.62768
Path:04910	Insulin signaling pathway	ENSMUSG00000032737	Inppl1	inositol polyphosphate phosphatase-like 1 [Source:MGI Symbol;Acc:MGI:1333787]	0.0483591	0.438163	1.62768
Path:04910	Insulin signaling pathway	ENSMUSG00000020792	Exoc7	exocyst complex component 7 [Source:MGI Symbol;Acc:MGI:1859270]	0.0483591	0.438163	1.62768
Path:04910	Insulin signaling pathway	ENSMUSG00000033059	Pygb	brain glycogen phosphorylase [Source:MGI Symbol;Acc:MGI:97828]	0.0483591	0.438163	1.62768
Path:04910	Insulin signaling pathway	ENSMUSG00000002496	Tsc2	TSC complex subunit 2 [Source:MGI Symbol;Acc:MGI:102548]	0.0483591	0.438163	1.62768
Path:04910	Insulin signaling pathway	ENSMUSG00000020027	Socs2	suppressor of cytokine signaling 2 [Source:MGI Symbol;Acc:MGI:1201787]	0.0483591	0.438163	1.62768
Path:04910	Insulin signaling pathway	ENSMUSG00000029513	Prkab1	protein kinase, AMP-activated, beta 1 non-catalytic subunit [Source:MGI Symbol;Acc:MGI:1336167]	0.0483591	0.438163	1.62768
Path:04910	Insulin signaling pathway	ENSMUSG00000022812	Gsk3b	glycogen synthase kinase 3 beta [Source:MGI Symbol;Acc:MGI:1861437]	0.0483591	0.438163	1.62768
Path:04550	Signaling pathways regulating pluripotency of stem cells	ENSMUSG00000035027	Map2k2	mitogen-activated protein kinase kinase 2 [Source:MGI Symbol;Acc:MGI:1346867]	0.0508304	0.447009	1.61605
Path:04550	Signaling pathways regulating pluripotency of stem cells	ENSMUSG00000074637	Sox2	SRY (sex determining region Y)-box 2 [Source:MGI Symbol;Acc:MGI:98364]	0.0508304	0.447009	1.61605
Path:04550	Signaling pathways regulating pluripotency of stem cells	ENSMUSG00000000532	Acvr1b	activin A receptor, type 1B [Source:MGI Symbol;Acc:MGI:1338944]	0.0508304	0.447009	1.61605
Path:04550	Signaling pathways regulating pluripotency of stem cells	ENSMUSG00000031565	Fgfr1	fibroblast growth factor receptor 1 [Source:MGI Symbol;Acc:MGI:95522]	0.0508304	0.447009	1.61605
Path:04550	Signaling pathways regulating pluripotency of stem cells	ENSMUSG00000036202	Rif1	replication timing regulatory factor 1 [Source:MGI Symbol;Acc:MGI:1098622]	0.0508304	0.447009	1.61605
Path:04550	Signaling pathways regulating pluripotency of stem cells	ENSMUSG00000004864	Mapk13	mitogen-activated protein kinase 13 [Source:MGI Symbol;Acc:MGI:1346864]	0.0508304	0.447009	1.61605
Path:04550	Signaling pathways regulating pluripotency of stem cells	ENSMUSG00000038518	Jarid2	jumonji, AT rich interactive domain 2 [Source:MGI Symbol;Acc:MGI:104813]	0.0508304	0.447009	1.61605
Path:04550	Signaling pathways regulating pluripotency of stem cells	ENSMUSG00000034394	Lif	leukemia inhibitory factor [Source:MGI Symbol;Acc:MGI:96787]	0.0508304	0.447009	1.61605
Path:04550	Signaling pathways regulating pluripotency of stem cells	ENSMUSG00000018537	Pcgf2	polycomb group ring finger 2 [Source:MGI Symbol;Acc:MGI:99161]	0.0508304	0.447009	1.61605
Path:04550	Signaling pathways regulating pluripotency of stem cells	ENSMUSG00000018604	Tbx3	T-box 3 [Source:MGI Symbol;Acc:MGI:98495]	0.0508304	0.447009	1.61605
Path:04550	Signaling pathways regulating pluripotency of stem cells	ENSMUSG00000012396	Nanog	Nanog homeobox [Source:MGI Symbol;Acc:MGI:1919200]	0.0508304	0.447009	1.61605
Path:04550	Signaling pathways regulating pluripotency of stem cells	ENSMUSG00000022812	Gsk3b	glycogen synthase kinase 3 beta [Source:MGI Symbol;Acc:MGI:1861437]	0.0508304	0.447009	1.61605
Path:04550	Signaling pathways regulating pluripotency of stem cells	ENSMUSG00000024406	Pou5f1	POU domain, class 5, transcription factor 1 [Source:MGI Symbol;Acc:MGI:101893]	0.0508304	0.447009	1.61605
Path:04550	Signaling pathways regulating pluripotency of stem cells	ENSMUSG00000022382	Wnt7b	wingless-type MMTV integration site family, member 7B [Source:MGI Symbol;Acc:MGI:98962]	0.0508304	0.447009	1.61605
Path:05034	Alcoholism	ENSMUSG00000031748	Gnao1	guanine nucleotide binding protein, alpha O [Source:MGI Symbol;Acc:MGI:95775]	0.0596587	0.509656	1.48413
Path:05034	Alcoholism	ENSMUSG00000069268	H2bc7	H2B clustered histone 7 [Source:MGI Symbol;Acc:MGI:2448383]	0.0596587	0.509656	1.48413
Path:05034	Alcoholism	ENSMUSG00000031161	Hdac6	histone deacetylase 6 [Source:MGI Symbol;Acc:MGI:1333752]	0.0596587	0.509656	1.48413
Path:05034	Alcoholism	ENSMUSG00000020734	Grin2c	glutamate receptor, ionotropic, NMDA2C (epsilon 3) [Source:MGI Symbol;Acc:MGI:95822]	0.0596587	0.509656	1.48413
Path:05034	Alcoholism	ENSMUSG00000004455	Ppp1cc	protein phosphatase 1 catalytic subunit gamma [Source:MGI Symbol;Acc:MGI:104872]	0.0596587	0.509656	1.48413
Path:05034	Alcoholism	ENSMUSG00000100210	H3c7	H3 clustered histone 7 [Source:MGI Symbol;Acc:MGI:2448329]	0.0596587	0.509656	1.48413
Path:05034	Alcoholism	ENSMUSG00000061615	H2ac4	H2A clustered histone 4 [Source:MGI Symbol;Acc:MGI:2448306]	0.0596587	0.509656	1.48413
Path:05034	Alcoholism	ENSMUSG00000037894	H2az1	H2A.Z variant histone 1 [Source:MGI Symbol;Acc:MGI:1888388]	0.0596587	0.509656	1.48413
Path:05034	Alcoholism	ENSMUSG00000069273	H3c6	H3 clustered histone 6 [Source:MGI Symbol;Acc:MGI:2448326]	0.0596587	0.509656	1.48413
Path:05034	Alcoholism	ENSMUSG00000019370	Calm3	calmodulin 3 [Source:MGI Symbol;Acc:MGI:103249]	0.0596587	0.509656	1.48413
Path:05034	Alcoholism	ENSMUSG00000005034	Prkacb	protein kinase, cAMP dependent, catalytic, beta [Source:MGI Symbol;Acc:MGI:97594]	0.0596587	0.509656	1.48413
Path:05034	Alcoholism	ENSMUSG00000067455	H4c11	H4 clustered histone 11 [Source:MGI Symbol;Acc:MGI:2448436]	0.0596587	0.509656	1.48413
Path:05034	Alcoholism	ENSMUSG00000074403	H3c13	H3 clustered histone 13 [Source:MGI Symbol;Acc:MGI:2448351]	0.0596587	0.509656	1.48413
Path:05034	Alcoholism	ENSMUSG00000114456	H2bc9	H2B clustered histone 9 [Source:MGI Symbol;Acc:MGI:2448387]	0.0596587	0.509656	1.48413
Path:05034	Alcoholism	ENSMUSG00000025037	Maoa	monoamine oxidase A [Source:MGI Symbol;Acc:MGI:96915]	0.0596587	0.509656	1.48413
Path:05034	Alcoholism	ENSMUSG00000063314	Gm12657	predicted gene 12657 [Source:MGI Symbol;Acc:MGI:3651714]	0.0596587	0.509656	1.48413
Path:05034	Alcoholism	ENSMUSG00000060981	H4c8	H4 clustered histone 8 [Source:MGI Symbol;Acc:MGI:2448427]	0.0596587	0.509656	1.48413
Path:05034	Alcoholism	ENSMUSG00000028800	Hdac1	histone deacetylase 1 [Source:MGI Symbol;Acc:MGI:108086]	0.0596587	0.509656	1.48413
Path:05418	Fluid shear stress and atherosclerosis	ENSMUSG00000020738	Sumo2	small ubiquitin-like modifier 2 [Source:MGI Symbol;Acc:MGI:2158813]	0.0644982	0.535693	1.56033
Path:05418	Fluid shear stress and atherosclerosis	ENSMUSG00000029580	Actb	actin, beta [Source:MGI Symbol;Acc:MGI:87904]	0.0644982	0.535693	1.56033
Path:05418	Fluid shear stress and atherosclerosis	ENSMUSG00000055148	Klf2	Kruppel-like factor 2 (lung) [Source:MGI Symbol;Acc:MGI:1342772]	0.0644982	0.535693	1.56033
Path:05418	Fluid shear stress and atherosclerosis	ENSMUSG00000023944	Hsp90ab1	heat shock protein 90 alpha (cytosolic), class B member 1 [Source:MGI Symbol;Acc:MGI:96247]	0.0644982	0.535693	1.56033
Path:05418	Fluid shear stress and atherosclerosis	ENSMUSG00000020717	Pecam1	platelet/endothelial cell adhesion molecule 1 [Source:MGI Symbol;Acc:MGI:97537]	0.0644982	0.535693	1.56033
Path:05418	Fluid shear stress and atherosclerosis	ENSMUSG00000019370	Calm3	calmodulin 3 [Source:MGI Symbol;Acc:MGI:103249]	0.0644982	0.535693	1.56033
Path:05418	Fluid shear stress and atherosclerosis	ENSMUSG00000004864	Mapk13	mitogen-activated protein kinase 13 [Source:MGI Symbol;Acc:MGI:1346864]	0.0644982	0.535693	1.56033
Path:05418	Fluid shear stress and atherosclerosis	ENSMUSG00000020265	Sumo3	small ubiquitin-like modifier 3 [Source:MGI Symbol;Acc:MGI:1336201]	0.0644982	0.535693	1.56033
Path:05418	Fluid shear stress and atherosclerosis	ENSMUSG00000028059	Arhgef2	rho/rac guanine nucleotide exchange factor (GEF) 2 [Source:MGI Symbol;Acc:MGI:103264]	0.0644982	0.535693	1.56033
Path:05418	Fluid shear stress and atherosclerosis	ENSMUSG00000005413	Hmox1	heme oxygenase 1 [Source:MGI Symbol;Acc:MGI:96163]	0.0644982	0.535693	1.56033
Path:05418	Fluid shear stress and atherosclerosis	ENSMUSG00000002948	Map2k7	mitogen-activated protein kinase kinase 7 [Source:MGI Symbol;Acc:MGI:1346871]	0.0644982	0.535693	1.56033
Path:05418	Fluid shear stress and atherosclerosis	ENSMUSG00000014158	Trpv4	transient receptor potential cation channel, subfamily V, member 4 [Source:MGI Symbol;Acc:MGI:1926945]	0.0644982	0.535693	1.56033
Path:05418	Fluid shear stress and atherosclerosis	ENSMUSG00000021477	Ctsl	cathepsin L [Source:MGI Symbol;Acc:MGI:88564]	0.0644982	0.535693	1.56033
Path:05418	Fluid shear stress and atherosclerosis	ENSMUSG00000059552	Trp53	transformation related protein 53 [Source:MGI Symbol;Acc:MGI:98834]	0.0644982	0.535693	1.56033
Path:04919	Thyroid hormone signaling pathway	ENSMUSG00000056476	Med12l	mediator complex subunit 12-like [Source:MGI Symbol;Acc:MGI:2139916]	0.0671859	0.542935	1.61605
Path:04919	Thyroid hormone signaling pathway	ENSMUSG00000017210	Med24	mediator complex subunit 24 [Source:MGI Symbol;Acc:MGI:1344385]	0.0671859	0.542935	1.61605
Path:04919	Thyroid hormone signaling pathway	ENSMUSG00000035027	Map2k2	mitogen-activated protein kinase kinase 2 [Source:MGI Symbol;Acc:MGI:1346867]	0.0671859	0.542935	1.61605
Path:04919	Thyroid hormone signaling pathway	ENSMUSG00000029580	Actb	actin, beta [Source:MGI Symbol;Acc:MGI:87904]	0.0671859	0.542935	1.61605
Path:04919	Thyroid hormone signaling pathway	ENSMUSG00000005034	Prkacb	protein kinase, cAMP dependent, catalytic, beta [Source:MGI Symbol;Acc:MGI:97594]	0.0671859	0.542935	1.61605
Path:04919	Thyroid hormone signaling pathway	ENSMUSG00000041329	Atp1b2	ATPase, Na+/K+ transporting, beta 2 polypeptide [Source:MGI Symbol;Acc:MGI:88109]	0.0671859	0.542935	1.61605
Path:04919	Thyroid hormone signaling pathway	ENSMUSG00000002496	Tsc2	TSC complex subunit 2 [Source:MGI Symbol;Acc:MGI:102548]	0.0671859	0.542935	1.61605
Path:04919	Thyroid hormone signaling pathway	ENSMUSG00000058756	Thra	thyroid hormone receptor alpha [Source:MGI Symbol;Acc:MGI:98742]	0.0671859	0.542935	1.61605
Path:04919	Thyroid hormone signaling pathway	ENSMUSG00000022812	Gsk3b	glycogen synthase kinase 3 beta [Source:MGI Symbol;Acc:MGI:1861437]	0.0671859	0.542935	1.61605
Path:04919	Thyroid hormone signaling pathway	ENSMUSG00000059552	Trp53	transformation related protein 53 [Source:MGI Symbol;Acc:MGI:98834]	0.0671859	0.542935	1.61605
Path:04919	Thyroid hormone signaling pathway	ENSMUSG00000018076	Med13l	mediator complex subunit 13-like [Source:MGI Symbol;Acc:MGI:2670178]	0.0671859	0.542935	1.61605
Path:04919	Thyroid hormone signaling pathway	ENSMUSG00000028800	Hdac1	histone deacetylase 1 [Source:MGI Symbol;Acc:MGI:108086]	0.0671859	0.542935	1.61605
Path:05132	Salmonella infection	ENSMUSG00000020580	Rock2	Rho-associated coiled-coil containing protein kinase 2 [Source:MGI Symbol;Acc:MGI:107926]	0.0940198	0.739787	1.35748
Path:05132	Salmonella infection	ENSMUSG00000030744	Rps3	ribosomal protein S3 [Source:MGI Symbol;Acc:MGI:1350917]	0.0940198	0.739787	1.35748
Path:05132	Salmonella infection	ENSMUSG00000024985	Tcf7l2	transcription factor 7 like 2, T cell specific, HMG box [Source:MGI Symbol;Acc:MGI:1202879]	0.0940198	0.739787	1.35748
Path:05132	Salmonella infection	ENSMUSG00000035027	Map2k2	mitogen-activated protein kinase kinase 2 [Source:MGI Symbol;Acc:MGI:1346867]	0.0940198	0.739787	1.35748
Path:05132	Salmonella infection	ENSMUSG00000017670	Elmo2	engulfment and cell motility 2 [Source:MGI Symbol;Acc:MGI:2153045]	0.0940198	0.739787	1.35748
Path:05132	Salmonella infection	ENSMUSG00000029580	Actb	actin, beta [Source:MGI Symbol;Acc:MGI:87904]	0.0940198	0.739787	1.35748
Path:05132	Salmonella infection	ENSMUSG00000023944	Hsp90ab1	heat shock protein 90 alpha (cytosolic), class B member 1 [Source:MGI Symbol;Acc:MGI:96247]	0.0940198	0.739787	1.35748
Path:05132	Salmonella infection	ENSMUSG00000026341	Actr3	ARP3 actin-related protein 3 [Source:MGI Symbol;Acc:MGI:1921367]	0.0940198	0.739787	1.35748
Path:05132	Salmonella infection	ENSMUSG00000018293	Pfn1	profilin 1 [Source:MGI Symbol;Acc:MGI:97549]	0.0940198	0.739787	1.35748
Path:05132	Salmonella infection	ENSMUSG00000021025	Nfkbia	nuclear factor of kappa light polypeptide gene enhancer in B cells inhibitor, alpha [Source:MGI Symbol;Acc:MGI:104741]	0.0940198	0.739787	1.35748
Path:05132	Salmonella infection	ENSMUSG00000037351	Actr1b	ARP1 actin-related protein 1B, centractin beta [Source:MGI Symbol;Acc:MGI:1917446]	0.0940198	0.739787	1.35748
Path:05132	Salmonella infection	ENSMUSG00000004864	Mapk13	mitogen-activated protein kinase 13 [Source:MGI Symbol;Acc:MGI:1346864]	0.0940198	0.739787	1.35748
Path:05132	Salmonella infection	ENSMUSG00000062380	Tubb3	tubulin, beta 3 class III [Source:MGI Symbol;Acc:MGI:107813]	0.0940198	0.739787	1.35748
Path:05132	Salmonella infection	ENSMUSG00000020792	Exoc7	exocyst complex component 7 [Source:MGI Symbol;Acc:MGI:1859270]	0.0940198	0.739787	1.35748
Path:05132	Salmonella infection	ENSMUSG00000003269	Cyth2	cytohesin 2 [Source:MGI Symbol;Acc:MGI:1334255]	0.0940198	0.739787	1.35748
Path:05132	Salmonella infection	ENSMUSG00000057666	Gapdh	glyceraldehyde-3-phosphate dehydrogenase [Source:MGI Symbol;Acc:MGI:95640]	0.0940198	0.739787	1.35748
Path:05132	Salmonella infection	ENSMUSG00000019173	Rab5c	RAB5C, member RAS oncogene family [Source:MGI Symbol;Acc:MGI:105306]	0.0940198	0.739787	1.35748
Path:05132	Salmonella infection	ENSMUSG00000002948	Map2k7	mitogen-activated protein kinase kinase 7 [Source:MGI Symbol;Acc:MGI:1346871]	0.0940198	0.739787	1.35748
Path:05132	Salmonella infection	ENSMUSG00000024048	Myl12a	myosin, light chain 12A, regulatory, non-sarcomeric [Source:MGI Symbol;Acc:MGI:1914518]	0.0940198	0.739787	1.35748
Path:05132	Salmonella infection	ENSMUSG00000079164	Tlr5	toll-like receptor 5 [Source:MGI Symbol;Acc:MGI:1858171]	0.0940198	0.739787	1.35748
Path:05132	Salmonella infection	ENSMUSG00000029622	Arpc1b	actin related protein 2/3 complex, subunit 1B [Source:MGI Symbol;Acc:MGI:1343142]	0.0940198	0.739787	1.35748
Path:04216	Ferroptosis	ENSMUSG00000075706	Gpx4	glutathione peroxidase 4 [Source:MGI Symbol;Acc:MGI:104767]	0.0985545	0.748893	2.02006
Path:04216	Ferroptosis	ENSMUSG00000010095	Slc3a2	solute carrier family 3 (activators of dibasic and neutral amino acid transport), member 2 [Source:MGI Symbol;Acc:MGI:96955]	0.0985545	0.748893	2.02006
Path:04216	Ferroptosis	ENSMUSG00000005413	Hmox1	heme oxygenase 1 [Source:MGI Symbol;Acc:MGI:96163]	0.0985545	0.748893	2.02006
Path:04216	Ferroptosis	ENSMUSG00000050708	Ftl1	ferritin light polypeptide 1 [Source:MGI Symbol;Acc:MGI:95589]	0.0985545	0.748893	2.02006
Path:04216	Ferroptosis	ENSMUSG00000059552	Trp53	transformation related protein 53 [Source:MGI Symbol;Acc:MGI:98834]	0.0985545	0.748893	2.02006
Path:00270	Cysteine and methionine metabolism	ENSMUSG00000030268	Bcat1	branched chain aminotransferase 1, cytosolic [Source:MGI Symbol;Acc:MGI:104861]	0.100186	0.748893	1.86467
Path:00270	Cysteine and methionine metabolism	ENSMUSG00000004099	Dnmt1	DNA methyltransferase (cytosine-5) 1 [Source:MGI Symbol;Acc:MGI:94912]	0.100186	0.748893	1.86467
Path:00270	Cysteine and methionine metabolism	ENSMUSG00000021311	Mtr	5-methyltetrahydrofolate-homocysteine methyltransferase [Source:MGI Symbol;Acc:MGI:894292]	0.100186	0.748893	1.86467
Path:00270	Cysteine and methionine metabolism	ENSMUSG00000019179	Mdh2	malate dehydrogenase 2, NAD (mitochondrial) [Source:MGI Symbol;Acc:MGI:97050]	0.100186	0.748893	1.86467
Path:00270	Cysteine and methionine metabolism	ENSMUSG00000071708	Sms	spermine synthase [Source:MGI Symbol;Acc:MGI:109490]	0.100186	0.748893	1.86467
Path:00270	Cysteine and methionine metabolism	ENSMUSG00000028179	Cth	cystathionase (cystathionine gamma-lyase) [Source:MGI Symbol;Acc:MGI:1339968]	0.100186	0.748893	1.86467
Path:00670	One carbon pool by folate	ENSMUSG00000021311	Mtr	5-methyltetrahydrofolate-homocysteine methyltransferase [Source:MGI Symbol;Acc:MGI:894292]	0.109287	0.78091	2.55166
Path:00670	One carbon pool by folate	ENSMUSG00000005667	Mthfd2	methylenetetrahydrofolate dehydrogenase (NAD+ dependent), methenyltetrahydrofolate cyclohydrolase [Source:MGI Symbol;Acc:MGI:1338850]	0.109287	0.78091	2.55166
Path:00670	One carbon pool by folate	ENSMUSG00000020534	Shmt1	serine hydroxymethyltransferase 1 (soluble) [Source:MGI Symbol;Acc:MGI:98299]	0.109287	0.78091	2.55166
Path:01523	Antifolate resistance	ENSMUSG00000023088	Abcc1	ATP-binding cassette, sub-family C (CFTR/MRP), member 1 [Source:MGI Symbol;Acc:MGI:102676]	0.11137	0.78091	2.15474
Path:01523	Antifolate resistance	ENSMUSG00000032849	Abcc4	ATP-binding cassette, sub-family C (CFTR/MRP), member 4 [Source:MGI Symbol;Acc:MGI:2443111]	0.11137	0.78091	2.15474
Path:01523	Antifolate resistance	ENSMUSG00000001827	Folr1	folate receptor 1 (adult) [Source:MGI Symbol;Acc:MGI:95568]	0.11137	0.78091	2.15474
Path:01523	Antifolate resistance	ENSMUSG00000020534	Shmt1	serine hydroxymethyltransferase 1 (soluble) [Source:MGI Symbol;Acc:MGI:98299]	0.11137	0.78091	2.15474
Path:04015	Rap1 signaling pathway	ENSMUSG00000049044	Rapgef4	Rap guanine nucleotide exchange factor (GEF) 4 [Source:MGI Symbol;Acc:MGI:1917723]	0.113473	0.78091	1.3593
Path:04015	Rap1 signaling pathway	ENSMUSG00000031748	Gnao1	guanine nucleotide binding protein, alpha O [Source:MGI Symbol;Acc:MGI:95775]	0.113473	0.78091	1.3593
Path:04015	Rap1 signaling pathway	ENSMUSG00000035027	Map2k2	mitogen-activated protein kinase kinase 2 [Source:MGI Symbol;Acc:MGI:1346867]	0.113473	0.78091	1.3593
Path:04015	Rap1 signaling pathway	ENSMUSG00000029580	Actb	actin, beta [Source:MGI Symbol;Acc:MGI:87904]	0.113473	0.78091	1.3593
Path:04015	Rap1 signaling pathway	ENSMUSG00000017776	Crk	v-crk avian sarcoma virus CT10 oncogene homolog [Source:MGI Symbol;Acc:MGI:88508]	0.113473	0.78091	1.3593
Path:04015	Rap1 signaling pathway	ENSMUSG00000018293	Pfn1	profilin 1 [Source:MGI Symbol;Acc:MGI:97549]	0.113473	0.78091	1.3593
Path:04015	Rap1 signaling pathway	ENSMUSG00000005699	Pard6a	par-6 family cell polarity regulator alpha [Source:MGI Symbol;Acc:MGI:1927223]	0.113473	0.78091	1.3593
Path:04015	Rap1 signaling pathway	ENSMUSG00000009621	Vav2	vav 2 oncogene [Source:MGI Symbol;Acc:MGI:102718]	0.113473	0.78091	1.3593
Path:04015	Rap1 signaling pathway	ENSMUSG00000019370	Calm3	calmodulin 3 [Source:MGI Symbol;Acc:MGI:103249]	0.113473	0.78091	1.3593
Path:04015	Rap1 signaling pathway	ENSMUSG00000031565	Fgfr1	fibroblast growth factor receptor 1 [Source:MGI Symbol;Acc:MGI:95522]	0.113473	0.78091	1.3593
Path:04015	Rap1 signaling pathway	ENSMUSG00000004864	Mapk13	mitogen-activated protein kinase 13 [Source:MGI Symbol;Acc:MGI:1346864]	0.113473	0.78091	1.3593
Path:04015	Rap1 signaling pathway	ENSMUSG00000002489	Tiam1	T cell lymphoma invasion and metastasis 1 [Source:MGI Symbol;Acc:MGI:103306]	0.113473	0.78091	1.3593
Path:04015	Rap1 signaling pathway	ENSMUSG00000040003	Magi2	membrane associated guanylate kinase, WW and PDZ domain containing 2 [Source:MGI Symbol;Acc:MGI:1354953]	0.113473	0.78091	1.3593
Path:04015	Rap1 signaling pathway	ENSMUSG00000028465	Tln1	talin 1 [Source:MGI Symbol;Acc:MGI:1099832]	0.113473	0.78091	1.3593
Path:04015	Rap1 signaling pathway	ENSMUSG00000025812	Pard3	par-3 family cell polarity regulator [Source:MGI Symbol;Acc:MGI:2135608]	0.113473	0.78091	1.3593
Path:04015	Rap1 signaling pathway	ENSMUSG00000022995	Enah	ENAH actin regulator [Source:MGI Symbol;Acc:MGI:108360]	0.113473	0.78091	1.3593
Path:04015	Rap1 signaling pathway	ENSMUSG00000052698	Tln2	talin 2 [Source:MGI Symbol;Acc:MGI:1917799]	0.113473	0.78091	1.3593
Path:04015	Rap1 signaling pathway	ENSMUSG00000066513	Klk1b4	kallikrein 1-related pepidase b4 [Source:MGI Symbol;Acc:MGI:97320]	0.113473	0.78091	1.3593
Path:04330	Notch signaling pathway	ENSMUSG00000030970	Ctbp2	C-terminal binding protein 2 [Source:MGI Symbol;Acc:MGI:1201686]	0.114917	0.78091	1.79561
Path:04330	Notch signaling pathway	ENSMUSG00000039191	Rbpj	recombination signal binding protein for immunoglobulin kappa J region [Source:MGI Symbol;Acc:MGI:96522]	0.114917	0.78091	1.79561
Path:04330	Notch signaling pathway	ENSMUSG00000048001	Hes5	hes family bHLH transcription factor 5 [Source:MGI Symbol;Acc:MGI:104876]	0.114917	0.78091	1.79561
Path:04330	Notch signaling pathway	ENSMUSG00000036835	Psenen	presenilin enhancer gamma secretase subunit [Source:MGI Symbol;Acc:MGI:1913590]	0.114917	0.78091	1.79561
Path:04330	Notch signaling pathway	ENSMUSG00000003458	Ncstn	nicastrin [Source:MGI Symbol;Acc:MGI:1891700]	0.114917	0.78091	1.79561
Path:04330	Notch signaling pathway	ENSMUSG00000028800	Hdac1	histone deacetylase 1 [Source:MGI Symbol;Acc:MGI:108086]	0.114917	0.78091	1.79561
Path:01210	2-Oxocarboxylic acid metabolism	ENSMUSG00000031700	Gpt2	glutamic pyruvate transaminase (alanine aminotransferase) 2 [Source:MGI Symbol;Acc:MGI:1915391]	0.122959	0.816996	2.42408
Path:01210	2-Oxocarboxylic acid metabolism	ENSMUSG00000030268	Bcat1	branched chain aminotransferase 1, cytosolic [Source:MGI Symbol;Acc:MGI:104861]	0.122959	0.816996	2.42408
Path:01210	2-Oxocarboxylic acid metabolism	ENSMUSG00000022477	Aco2	aconitase 2, mitochondrial [Source:MGI Symbol;Acc:MGI:87880]	0.122959	0.816996	2.42408
Path:05205	Proteoglycans in cancer	ENSMUSG00000020719	Ddx5	DEAD (Asp-Glu-Ala-Asp) box polypeptide 5 [Source:MGI Symbol;Acc:MGI:105037]	0.132971	0.829621	1.34014
Path:05205	Proteoglycans in cancer	ENSMUSG00000020580	Rock2	Rho-associated coiled-coil containing protein kinase 2 [Source:MGI Symbol;Acc:MGI:107926]	0.132971	0.829621	1.34014
Path:05205	Proteoglycans in cancer	ENSMUSG00000035027	Map2k2	mitogen-activated protein kinase kinase 2 [Source:MGI Symbol;Acc:MGI:1346867]	0.132971	0.829621	1.34014
Path:05205	Proteoglycans in cancer	ENSMUSG00000029580	Actb	actin, beta [Source:MGI Symbol;Acc:MGI:87904]	0.132971	0.829621	1.34014
Path:05205	Proteoglycans in cancer	ENSMUSG00000004455	Ppp1cc	protein phosphatase 1 catalytic subunit gamma [Source:MGI Symbol;Acc:MGI:104872]	0.132971	0.829621	1.34014
Path:05205	Proteoglycans in cancer	ENSMUSG00000021466	Ptch1	patched 1 [Source:MGI Symbol;Acc:MGI:105373]	0.132971	0.829621	1.34014
Path:05205	Proteoglycans in cancer	ENSMUSG00000028763	Hspg2	perlecan (heparan sulfate proteoglycan 2) [Source:MGI Symbol;Acc:MGI:96257]	0.132971	0.829621	1.34014
Path:05205	Proteoglycans in cancer	ENSMUSG00000009621	Vav2	vav 2 oncogene [Source:MGI Symbol;Acc:MGI:102718]	0.132971	0.829621	1.34014
Path:05205	Proteoglycans in cancer	ENSMUSG00000031565	Fgfr1	fibroblast growth factor receptor 1 [Source:MGI Symbol;Acc:MGI:95522]	0.132971	0.829621	1.34014
Path:05205	Proteoglycans in cancer	ENSMUSG00000005034	Prkacb	protein kinase, cAMP dependent, catalytic, beta [Source:MGI Symbol;Acc:MGI:97594]	0.132971	0.829621	1.34014
Path:05205	Proteoglycans in cancer	ENSMUSG00000004864	Mapk13	mitogen-activated protein kinase 13 [Source:MGI Symbol;Acc:MGI:1346864]	0.132971	0.829621	1.34014
Path:05205	Proteoglycans in cancer	ENSMUSG00000002489	Tiam1	T cell lymphoma invasion and metastasis 1 [Source:MGI Symbol;Acc:MGI:103306]	0.132971	0.829621	1.34014
Path:05205	Proteoglycans in cancer	ENSMUSG00000058655	Eif4b	eukaryotic translation initiation factor 4B [Source:MGI Symbol;Acc:MGI:95304]	0.132971	0.829621	1.34014
Path:05205	Proteoglycans in cancer	ENSMUSG00000012396	Nanog	Nanog homeobox [Source:MGI Symbol;Acc:MGI:1919200]	0.132971	0.829621	1.34014
Path:05205	Proteoglycans in cancer	ENSMUSG00000021477	Ctsl	cathepsin L [Source:MGI Symbol;Acc:MGI:88564]	0.132971	0.829621	1.34014
Path:05205	Proteoglycans in cancer	ENSMUSG00000059552	Trp53	transformation related protein 53 [Source:MGI Symbol;Acc:MGI:98834]	0.132971	0.829621	1.34014
Path:05205	Proteoglycans in cancer	ENSMUSG00000022382	Wnt7b	wingless-type MMTV integration site family, member 7B [Source:MGI Symbol;Acc:MGI:98962]	0.132971	0.829621	1.34014
Path:00630	Glyoxylate and dicarboxylate metabolism	ENSMUSG00000006395	Hyi	hydroxypyruvate isomerase (putative) [Source:MGI Symbol;Acc:MGI:1915430]	0.132986	0.829621	2.02006
Path:00630	Glyoxylate and dicarboxylate metabolism	ENSMUSG00000019179	Mdh2	malate dehydrogenase 2, NAD (mitochondrial) [Source:MGI Symbol;Acc:MGI:97050]	0.132986	0.829621	2.02006
Path:00630	Glyoxylate and dicarboxylate metabolism	ENSMUSG00000022477	Aco2	aconitase 2, mitochondrial [Source:MGI Symbol;Acc:MGI:87880]	0.132986	0.829621	2.02006
Path:00630	Glyoxylate and dicarboxylate metabolism	ENSMUSG00000020534	Shmt1	serine hydroxymethyltransferase 1 (soluble) [Source:MGI Symbol;Acc:MGI:98299]	0.132986	0.829621	2.02006
Path:05230	Central carbon metabolism in cancer	ENSMUSG00000035027	Map2k2	mitogen-activated protein kinase kinase 2 [Source:MGI Symbol;Acc:MGI:1346867]	0.133183	0.829621	1.63947
Path:05230	Central carbon metabolism in cancer	ENSMUSG00000040010	Slc7a5	solute carrier family 7 (cationic amino acid transporter, y+ system), member 5 [Source:MGI Symbol;Acc:MGI:1298205]	0.133183	0.829621	1.63947
Path:05230	Central carbon metabolism in cancer	ENSMUSG00000000628	Hk2	hexokinase 2 [Source:MGI Symbol;Acc:MGI:1315197]	0.133183	0.829621	1.63947
Path:05230	Central carbon metabolism in cancer	ENSMUSG00000031565	Fgfr1	fibroblast growth factor receptor 1 [Source:MGI Symbol;Acc:MGI:95522]	0.133183	0.829621	1.63947
Path:05230	Central carbon metabolism in cancer	ENSMUSG00000032294	Pkm	pyruvate kinase, muscle [Source:MGI Symbol;Acc:MGI:97591]	0.133183	0.829621	1.63947
Path:05230	Central carbon metabolism in cancer	ENSMUSG00000038028	Tigar	Trp53 induced glycolysis regulatory phosphatase [Source:MGI Symbol;Acc:MGI:2442752]	0.133183	0.829621	1.63947
Path:05230	Central carbon metabolism in cancer	ENSMUSG00000059552	Trp53	transformation related protein 53 [Source:MGI Symbol;Acc:MGI:98834]	0.133183	0.829621	1.63947
Path:04611	Platelet activation	ENSMUSG00000020580	Rock2	Rho-associated coiled-coil containing protein kinase 2 [Source:MGI Symbol;Acc:MGI:107926]	0.144669	0.856684	1.43359
Path:04611	Platelet activation	ENSMUSG00000029580	Actb	actin, beta [Source:MGI Symbol;Acc:MGI:87904]	0.144669	0.856684	1.43359
Path:04611	Platelet activation	ENSMUSG00000004455	Ppp1cc	protein phosphatase 1 catalytic subunit gamma [Source:MGI Symbol;Acc:MGI:104872]	0.144669	0.856684	1.43359
Path:04611	Platelet activation	ENSMUSG00000005034	Prkacb	protein kinase, cAMP dependent, catalytic, beta [Source:MGI Symbol;Acc:MGI:97594]	0.144669	0.856684	1.43359
Path:04611	Platelet activation	ENSMUSG00000058715	Fcer1g	Fc receptor, IgE, high affinity I, gamma polypeptide [Source:MGI Symbol;Acc:MGI:95496]	0.144669	0.856684	1.43359
Path:04611	Platelet activation	ENSMUSG00000004864	Mapk13	mitogen-activated protein kinase 13 [Source:MGI Symbol;Acc:MGI:1346864]	0.144669	0.856684	1.43359
Path:04611	Platelet activation	ENSMUSG00000027470	Mylk2	myosin, light polypeptide kinase 2, skeletal muscle [Source:MGI Symbol;Acc:MGI:2139434]	0.144669	0.856684	1.43359
Path:04611	Platelet activation	ENSMUSG00000028465	Tln1	talin 1 [Source:MGI Symbol;Acc:MGI:1099832]	0.144669	0.856684	1.43359
Path:04611	Platelet activation	ENSMUSG00000001930	Vwf	Von Willebrand factor [Source:MGI Symbol;Acc:MGI:98941]	0.144669	0.856684	1.43359
Path:04611	Platelet activation	ENSMUSG00000024048	Myl12a	myosin, light chain 12A, regulatory, non-sarcomeric [Source:MGI Symbol;Acc:MGI:1914518]	0.144669	0.856684	1.43359
Path:04611	Platelet activation	ENSMUSG00000052698	Tln2	talin 2 [Source:MGI Symbol;Acc:MGI:1917799]	0.144669	0.856684	1.43359
Path:01200	Carbon metabolism	ENSMUSG00000031700	Gpt2	glutamic pyruvate transaminase (alanine aminotransferase) 2 [Source:MGI Symbol;Acc:MGI:1915391]	0.144669	0.856684	1.43359
Path:01200	Carbon metabolism	ENSMUSG00000063524	Eno1	enolase 1, alpha non-neuron [Source:MGI Symbol;Acc:MGI:95393]	0.144669	0.856684	1.43359
Path:01200	Carbon metabolism	ENSMUSG00000000628	Hk2	hexokinase 2 [Source:MGI Symbol;Acc:MGI:1315197]	0.144669	0.856684	1.43359
Path:01200	Carbon metabolism	ENSMUSG00000032294	Pkm	pyruvate kinase, muscle [Source:MGI Symbol;Acc:MGI:97591]	0.144669	0.856684	1.43359
Path:01200	Carbon metabolism	ENSMUSG00000028138	Adh5	alcohol dehydrogenase 5 (class III), chi polypeptide [Source:MGI Symbol;Acc:MGI:87929]	0.144669	0.856684	1.43359
Path:01200	Carbon metabolism	ENSMUSG00000057666	Gapdh	glyceraldehyde-3-phosphate dehydrogenase [Source:MGI Symbol;Acc:MGI:95640]	0.144669	0.856684	1.43359
Path:01200	Carbon metabolism	ENSMUSG00000019179	Mdh2	malate dehydrogenase 2, NAD (mitochondrial) [Source:MGI Symbol;Acc:MGI:97050]	0.144669	0.856684	1.43359
Path:01200	Carbon metabolism	ENSMUSG00000004267	Eno2	enolase 2, gamma neuronal [Source:MGI Symbol;Acc:MGI:95394]	0.144669	0.856684	1.43359
Path:01200	Carbon metabolism	ENSMUSG00000022477	Aco2	aconitase 2, mitochondrial [Source:MGI Symbol;Acc:MGI:87880]	0.144669	0.856684	1.43359
Path:01200	Carbon metabolism	ENSMUSG00000020534	Shmt1	serine hydroxymethyltransferase 1 (soluble) [Source:MGI Symbol;Acc:MGI:98299]	0.144669	0.856684	1.43359
Path:01200	Carbon metabolism	ENSMUSG00000029446	Psph	phosphoserine phosphatase [Source:MGI Symbol;Acc:MGI:97788]	0.144669	0.856684	1.43359
Path:04140	Autophagy - animal	ENSMUSG00000024142	Mlst8	MTOR associated protein, LST8 homolog (S. cerevisiae) [Source:MGI Symbol;Acc:MGI:1929514]	0.146123	0.856684	1.40526
Path:04140	Autophagy - animal	ENSMUSG00000066551	Hmgb1	high mobility group box 1 [Source:MGI Symbol;Acc:MGI:96113]	0.146123	0.856684	1.40526
Path:04140	Autophagy - animal	ENSMUSG00000037204	Atg101	autophagy related 101 [Source:MGI Symbol;Acc:MGI:1915368]	0.146123	0.856684	1.40526
Path:04140	Autophagy - animal	ENSMUSG00000035027	Map2k2	mitogen-activated protein kinase kinase 2 [Source:MGI Symbol;Acc:MGI:1346867]	0.146123	0.856684	1.40526
Path:04140	Autophagy - animal	ENSMUSG00000035354	Uvrag	UV radiation resistance associated gene [Source:MGI Symbol;Acc:MGI:1925860]	0.146123	0.856684	1.40526
Path:04140	Autophagy - animal	ENSMUSG00000025907	Rb1cc1	RB1-inducible coiled-coil 1 [Source:MGI Symbol;Acc:MGI:1341850]	0.146123	0.856684	1.40526
Path:04140	Autophagy - animal	ENSMUSG00000005034	Prkacb	protein kinase, cAMP dependent, catalytic, beta [Source:MGI Symbol;Acc:MGI:97594]	0.146123	0.856684	1.40526
Path:04140	Autophagy - animal	ENSMUSG00000002496	Tsc2	TSC complex subunit 2 [Source:MGI Symbol;Acc:MGI:102548]	0.146123	0.856684	1.40526
Path:04140	Autophagy - animal	ENSMUSG00000037062	Sh3glb1	SH3-domain GRB2-like B1 (endophilin) [Source:MGI Symbol;Acc:MGI:1859730]	0.146123	0.856684	1.40526
Path:04140	Autophagy - animal	ENSMUSG00000029578	Wipi2	WD repeat domain, phosphoinositide interacting 2 [Source:MGI Symbol;Acc:MGI:1923831]	0.146123	0.856684	1.40526
Path:04140	Autophagy - animal	ENSMUSG00000021116	Eif2s1	eukaryotic translation initiation factor 2, subunit 1 alpha [Source:MGI Symbol;Acc:MGI:95299]	0.146123	0.856684	1.40526
Path:04140	Autophagy - animal	ENSMUSG00000021477	Ctsl	cathepsin L [Source:MGI Symbol;Acc:MGI:88564]	0.146123	0.856684	1.40526
Path:03410	Base excision repair	ENSMUSG00000066551	Hmgb1	high mobility group box 1 [Source:MGI Symbol;Acc:MGI:96113]	0.156162	0.897932	1.90124
Path:03410	Base excision repair	ENSMUSG00000027342	Pcna	proliferating cell nuclear antigen [Source:MGI Symbol;Acc:MGI:97503]	0.156162	0.897932	1.90124
Path:03410	Base excision repair	ENSMUSG00000007080	Pole	polymerase (DNA directed), epsilon [Source:MGI Symbol;Acc:MGI:1196391]	0.156162	0.897932	1.90124
Path:03410	Base excision repair	ENSMUSG00000030042	Pole4	polymerase (DNA-directed), epsilon 4 (p12 subunit) [Source:MGI Symbol;Acc:MGI:1914229]	0.156162	0.897932	1.90124
Path:03050	Proteasome	ENSMUSG00000018286	Psmb6	proteasome (prosome, macropain) subunit, beta type 6 [Source:MGI Symbol;Acc:MGI:104880]	0.163254	0.909268	1.7192
Path:03050	Proteasome	ENSMUSG00000021024	Psma6	proteasome subunit alpha 6 [Source:MGI Symbol;Acc:MGI:1347006]	0.163254	0.909268	1.7192
Path:03050	Proteasome	ENSMUSG00000005625	Psmd4	proteasome (prosome, macropain) 26S subunit, non-ATPase, 4 [Source:MGI Symbol;Acc:MGI:1201670]	0.163254	0.909268	1.7192
Path:03050	Proteasome	ENSMUSG00000020720	Psmd12	proteasome (prosome, macropain) 26S subunit, non-ATPase, 12 [Source:MGI Symbol;Acc:MGI:1914247]	0.163254	0.909268	1.7192
Path:03050	Proteasome	ENSMUSG00000039041	Adrm1	adhesion regulating molecule 1 [Source:MGI Symbol;Acc:MGI:1929289]	0.163254	0.909268	1.7192
Path:05134	Legionellosis	ENSMUSG00000015656	Hspa8	heat shock protein 8 [Source:MGI Symbol;Acc:MGI:105384]	0.165039	0.909268	1.61605
Path:05134	Legionellosis	ENSMUSG00000025980	Hspd1	heat shock protein 1 (chaperonin) [Source:MGI Symbol;Acc:MGI:96242]	0.165039	0.909268	1.61605
Path:05134	Legionellosis	ENSMUSG00000037742	Eef1a1	eukaryotic translation elongation factor 1 alpha 1 [Source:MGI Symbol;Acc:MGI:1096881]	0.165039	0.909268	1.61605
Path:05134	Legionellosis	ENSMUSG00000021025	Nfkbia	nuclear factor of kappa light polypeptide gene enhancer in B cells inhibitor, alpha [Source:MGI Symbol;Acc:MGI:104741]	0.165039	0.909268	1.61605
Path:05134	Legionellosis	ENSMUSG00000079164	Tlr5	toll-like receptor 5 [Source:MGI Symbol;Acc:MGI:1858171]	0.165039	0.909268	1.61605
Path:05134	Legionellosis	ENSMUSG00000071644	Eef1g	eukaryotic translation elongation factor 1 gamma [Source:MGI Symbol;Acc:MGI:1914410]	0.165039	0.909268	1.61605
Path:00900	Terpenoid backbone biosynthesis	ENSMUSG00000012117	Dhdds	dehydrodolichyl diphosphate synthase [Source:MGI Symbol;Acc:MGI:1914672]	0.167257	0.909268	2.10789
Path:00900	Terpenoid backbone biosynthesis	ENSMUSG00000039662	Icmt	isoprenylcysteine carboxyl methyltransferase [Source:MGI Symbol;Acc:MGI:1888594]	0.167257	0.909268	2.10789
Path:00900	Terpenoid backbone biosynthesis	ENSMUSG00000021670	Hmgcr	3-hydroxy-3-methylglutaryl-Coenzyme A reductase [Source:MGI Symbol;Acc:MGI:96159]	0.167257	0.909268	2.10789
Path:04024	cAMP signaling pathway	ENSMUSG00000020580	Rock2	Rho-associated coiled-coil containing protein kinase 2 [Source:MGI Symbol;Acc:MGI:107926]	0.177756	0.932442	1.27781
Path:04024	cAMP signaling pathway	ENSMUSG00000049044	Rapgef4	Rap guanine nucleotide exchange factor (GEF) 4 [Source:MGI Symbol;Acc:MGI:1917723]	0.177756	0.932442	1.27781
Path:04024	cAMP signaling pathway	ENSMUSG00000025407	Gli1	GLI-Kruppel family member GLI1 [Source:MGI Symbol;Acc:MGI:95727]	0.177756	0.932442	1.27781
Path:04024	cAMP signaling pathway	ENSMUSG00000035027	Map2k2	mitogen-activated protein kinase kinase 2 [Source:MGI Symbol;Acc:MGI:1346867]	0.177756	0.932442	1.27781
Path:04024	cAMP signaling pathway	ENSMUSG00000020734	Grin2c	glutamate receptor, ionotropic, NMDA2C (epsilon 3) [Source:MGI Symbol;Acc:MGI:95822]	0.177756	0.932442	1.27781
Path:04024	cAMP signaling pathway	ENSMUSG00000004455	Ppp1cc	protein phosphatase 1 catalytic subunit gamma [Source:MGI Symbol;Acc:MGI:104872]	0.177756	0.932442	1.27781
Path:04024	cAMP signaling pathway	ENSMUSG00000021466	Ptch1	patched 1 [Source:MGI Symbol;Acc:MGI:105373]	0.177756	0.932442	1.27781
Path:04024	cAMP signaling pathway	ENSMUSG00000024462	Gabbr1	gamma-aminobutyric acid (GABA) B receptor, 1 [Source:MGI Symbol;Acc:MGI:1860139]	0.177756	0.932442	1.27781
Path:04024	cAMP signaling pathway	ENSMUSG00000009621	Vav2	vav 2 oncogene [Source:MGI Symbol;Acc:MGI:102718]	0.177756	0.932442	1.27781
Path:04024	cAMP signaling pathway	ENSMUSG00000021025	Nfkbia	nuclear factor of kappa light polypeptide gene enhancer in B cells inhibitor, alpha [Source:MGI Symbol;Acc:MGI:104741]	0.177756	0.932442	1.27781
Path:04024	cAMP signaling pathway	ENSMUSG00000019370	Calm3	calmodulin 3 [Source:MGI Symbol;Acc:MGI:103249]	0.177756	0.932442	1.27781
Path:04024	cAMP signaling pathway	ENSMUSG00000005034	Prkacb	protein kinase, cAMP dependent, catalytic, beta [Source:MGI Symbol;Acc:MGI:97594]	0.177756	0.932442	1.27781
Path:04024	cAMP signaling pathway	ENSMUSG00000002489	Tiam1	T cell lymphoma invasion and metastasis 1 [Source:MGI Symbol;Acc:MGI:103306]	0.177756	0.932442	1.27781
Path:04024	cAMP signaling pathway	ENSMUSG00000042429	Adora1	adenosine A1 receptor [Source:MGI Symbol;Acc:MGI:99401]	0.177756	0.932442	1.27781
Path:04024	cAMP signaling pathway	ENSMUSG00000041329	Atp1b2	ATPase, Na+/K+ transporting, beta 2 polypeptide [Source:MGI Symbol;Acc:MGI:88109]	0.177756	0.932442	1.27781
Path:04024	cAMP signaling pathway	ENSMUSG00000051314	Ffar2	free fatty acid receptor 2 [Source:MGI Symbol;Acc:MGI:2441731]	0.177756	0.932442	1.27781
Path:04024	cAMP signaling pathway	ENSMUSG00000032849	Abcc4	ATP-binding cassette, sub-family C (CFTR/MRP), member 4 [Source:MGI Symbol;Acc:MGI:2443111]	0.177756	0.932442	1.27781
Path:05202	Transcriptional misregulation in cancer	ENSMUSG00000020719	Ddx5	DEAD (Asp-Glu-Ala-Asp) box polypeptide 5 [Source:MGI Symbol;Acc:MGI:105037]	0.177756	0.932442	1.27781
Path:05202	Transcriptional misregulation in cancer	ENSMUSG00000011960	Ccnt1	cyclin T1 [Source:MGI Symbol;Acc:MGI:1328363]	0.177756	0.932442	1.27781
Path:05202	Transcriptional misregulation in cancer	ENSMUSG00000100210	H3c7	H3 clustered histone 7 [Source:MGI Symbol;Acc:MGI:2448329]	0.177756	0.932442	1.27781
Path:05202	Transcriptional misregulation in cancer	ENSMUSG00000013089	Etv5	ets variant 5 [Source:MGI Symbol;Acc:MGI:1096867]	0.177756	0.932442	1.27781
Path:05202	Transcriptional misregulation in cancer	ENSMUSG00000009079	Ewsr1	Ewing sarcoma breakpoint region 1 [Source:MGI Symbol;Acc:MGI:99960]	0.177756	0.932442	1.27781
Path:05202	Transcriptional misregulation in cancer	ENSMUSG00000069273	H3c6	H3 clustered histone 6 [Source:MGI Symbol;Acc:MGI:2448326]	0.177756	0.932442	1.27781
Path:05202	Transcriptional misregulation in cancer	ENSMUSG00000001552	Jup	junction plakoglobin [Source:MGI Symbol;Acc:MGI:96650]	0.177756	0.932442	1.27781
Path:05202	Transcriptional misregulation in cancer	ENSMUSG00000037169	Mycn	v-myc avian myelocytomatosis viral related oncogene, neuroblastoma derived [Source:MGI Symbol;Acc:MGI:97357]	0.177756	0.932442	1.27781
Path:05202	Transcriptional misregulation in cancer	ENSMUSG00000074403	H3c13	H3 clustered histone 13 [Source:MGI Symbol;Acc:MGI:2448351]	0.177756	0.932442	1.27781
Path:05202	Transcriptional misregulation in cancer	ENSMUSG00000017724	Etv4	ets variant 4 [Source:MGI Symbol;Acc:MGI:99423]	0.177756	0.932442	1.27781
Path:05202	Transcriptional misregulation in cancer	ENSMUSG00000026349	Ccnt2	cyclin T2 [Source:MGI Symbol;Acc:MGI:1920199]	0.177756	0.932442	1.27781
Path:05202	Transcriptional misregulation in cancer	ENSMUSG00000025223	Ldb1	LIM domain binding 1 [Source:MGI Symbol;Acc:MGI:894762]	0.177756	0.932442	1.27781
Path:05202	Transcriptional misregulation in cancer	ENSMUSG00000029178	Klf3	Kruppel-like factor 3 (basic) [Source:MGI Symbol;Acc:MGI:1342773]	0.177756	0.932442	1.27781
Path:05202	Transcriptional misregulation in cancer	ENSMUSG00000063314	Gm12657	predicted gene 12657 [Source:MGI Symbol;Acc:MGI:3651714]	0.177756	0.932442	1.27781
Path:05202	Transcriptional misregulation in cancer	ENSMUSG00000059552	Trp53	transformation related protein 53 [Source:MGI Symbol;Acc:MGI:98834]	0.177756	0.932442	1.27781
Path:05202	Transcriptional misregulation in cancer	ENSMUSG00000020680	Taf15	TATA-box binding protein associated factor 15 [Source:MGI Symbol;Acc:MGI:1917689]	0.177756	0.932442	1.27781
Path:05202	Transcriptional misregulation in cancer	ENSMUSG00000028800	Hdac1	histone deacetylase 1 [Source:MGI Symbol;Acc:MGI:108086]	0.177756	0.932442	1.27781
Path:04310	Wnt signaling pathway	ENSMUSG00000020580	Rock2	Rho-associated coiled-coil containing protein kinase 2 [Source:MGI Symbol;Acc:MGI:107926]	0.190922	0.946327	1.31304
Path:04310	Wnt signaling pathway	ENSMUSG00000024985	Tcf7l2	transcription factor 7 like 2, T cell specific, HMG box [Source:MGI Symbol;Acc:MGI:1202879]	0.190922	0.946327	1.31304
Path:04310	Wnt signaling pathway	ENSMUSG00000030970	Ctbp2	C-terminal binding protein 2 [Source:MGI Symbol;Acc:MGI:1201686]	0.190922	0.946327	1.31304
Path:04310	Wnt signaling pathway	ENSMUSG00000024576	Csnk1a1	casein kinase 1, alpha 1 [Source:MGI Symbol;Acc:MGI:1934950]	0.190922	0.946327	1.31304
Path:04310	Wnt signaling pathway	ENSMUSG00000031661	Nkd1	naked cuticle 1 [Source:MGI Symbol;Acc:MGI:2135954]	0.190922	0.946327	1.31304
Path:04310	Wnt signaling pathway	ENSMUSG00000022240	Ctnnd2	catenin (cadherin associated protein), delta 2 [Source:MGI Symbol;Acc:MGI:1195966]	0.190922	0.946327	1.31304
Path:04310	Wnt signaling pathway	ENSMUSG00000005034	Prkacb	protein kinase, cAMP dependent, catalytic, beta [Source:MGI Symbol;Acc:MGI:97594]	0.190922	0.946327	1.31304
Path:04310	Wnt signaling pathway	ENSMUSG00000000753	Serpinf1	serine (or cysteine) peptidase inhibitor, clade F, member 1 [Source:MGI Symbol;Acc:MGI:108080]	0.190922	0.946327	1.31304
Path:04310	Wnt signaling pathway	ENSMUSG00000018822	Sfrp5	secreted frizzled-related sequence protein 5 [Source:MGI Symbol;Acc:MGI:1860298]	0.190922	0.946327	1.31304
Path:04310	Wnt signaling pathway	ENSMUSG00000022812	Gsk3b	glycogen synthase kinase 3 beta [Source:MGI Symbol;Acc:MGI:1861437]	0.190922	0.946327	1.31304
Path:04310	Wnt signaling pathway	ENSMUSG00000059552	Trp53	transformation related protein 53 [Source:MGI Symbol;Acc:MGI:98834]	0.190922	0.946327	1.31304
Path:04310	Wnt signaling pathway	ENSMUSG00000022382	Wnt7b	wingless-type MMTV integration site family, member 7B [Source:MGI Symbol;Acc:MGI:98962]	0.190922	0.946327	1.31304
Path:04310	Wnt signaling pathway	ENSMUSG00000053754	Chd8	chromodomain helicase DNA binding protein 8 [Source:MGI Symbol;Acc:MGI:1915022]	0.190922	0.946327	1.31304
Path:04211	Longevity regulating pathway	ENSMUSG00000037204	Atg101	autophagy related 101 [Source:MGI Symbol;Acc:MGI:1915368]	0.19228	0.946327	1.43649
Path:04211	Longevity regulating pathway	ENSMUSG00000025907	Rb1cc1	RB1-inducible coiled-coil 1 [Source:MGI Symbol;Acc:MGI:1341850]	0.19228	0.946327	1.43649
Path:04211	Longevity regulating pathway	ENSMUSG00000031490	Eif4ebp1	eukaryotic translation initiation factor 4E binding protein 1 [Source:MGI Symbol;Acc:MGI:103267]	0.19228	0.946327	1.43649
Path:04211	Longevity regulating pathway	ENSMUSG00000005034	Prkacb	protein kinase, cAMP dependent, catalytic, beta [Source:MGI Symbol;Acc:MGI:97594]	0.19228	0.946327	1.43649
Path:04211	Longevity regulating pathway	ENSMUSG00000002496	Tsc2	TSC complex subunit 2 [Source:MGI Symbol;Acc:MGI:102548]	0.19228	0.946327	1.43649
Path:04211	Longevity regulating pathway	ENSMUSG00000026457	Adipor1	adiponectin receptor 1 [Source:MGI Symbol;Acc:MGI:1919924]	0.19228	0.946327	1.43649
Path:04211	Longevity regulating pathway	ENSMUSG00000029513	Prkab1	protein kinase, AMP-activated, beta 1 non-catalytic subunit [Source:MGI Symbol;Acc:MGI:1336167]	0.19228	0.946327	1.43649
Path:04211	Longevity regulating pathway	ENSMUSG00000059552	Trp53	transformation related protein 53 [Source:MGI Symbol;Acc:MGI:98834]	0.19228	0.946327	1.43649
Path:04914	Progesterone-mediated oocyte maturation	ENSMUSG00000041431	Ccnb1	cyclin B1 [Source:MGI Symbol;Acc:MGI:88302]	0.19228	0.946327	1.43649
Path:04914	Progesterone-mediated oocyte maturation	ENSMUSG00000023944	Hsp90ab1	heat shock protein 90 alpha (cytosolic), class B member 1 [Source:MGI Symbol;Acc:MGI:96247]	0.19228	0.946327	1.43649
Path:04914	Progesterone-mediated oocyte maturation	ENSMUSG00000025135	Anapc11	anaphase promoting complex subunit 11 [Source:MGI Symbol;Acc:MGI:1913406]	0.19228	0.946327	1.43649
Path:04914	Progesterone-mediated oocyte maturation	ENSMUSG00000024370	Cdc23	CDC23 cell division cycle 23 [Source:MGI Symbol;Acc:MGI:1098815]	0.19228	0.946327	1.43649
Path:04914	Progesterone-mediated oocyte maturation	ENSMUSG00000027496	Aurka	aurora kinase A [Source:MGI Symbol;Acc:MGI:894678]	0.19228	0.946327	1.43649
Path:04914	Progesterone-mediated oocyte maturation	ENSMUSG00000005034	Prkacb	protein kinase, cAMP dependent, catalytic, beta [Source:MGI Symbol;Acc:MGI:97594]	0.19228	0.946327	1.43649
Path:04914	Progesterone-mediated oocyte maturation	ENSMUSG00000004864	Mapk13	mitogen-activated protein kinase 13 [Source:MGI Symbol;Acc:MGI:1346864]	0.19228	0.946327	1.43649
Path:04914	Progesterone-mediated oocyte maturation	ENSMUSG00000029554	Mad1l1	MAD1 mitotic arrest deficient 1-like 1 [Source:MGI Symbol;Acc:MGI:1341857]	0.19228	0.946327	1.43649
Path:05217	Basal cell carcinoma	ENSMUSG00000025407	Gli1	GLI-Kruppel family member GLI1 [Source:MGI Symbol;Acc:MGI:95727]	0.193063	0.946327	1.5391
Path:05217	Basal cell carcinoma	ENSMUSG00000024985	Tcf7l2	transcription factor 7 like 2, T cell specific, HMG box [Source:MGI Symbol;Acc:MGI:1202879]	0.193063	0.946327	1.5391
Path:05217	Basal cell carcinoma	ENSMUSG00000021466	Ptch1	patched 1 [Source:MGI Symbol;Acc:MGI:105373]	0.193063	0.946327	1.5391
Path:05217	Basal cell carcinoma	ENSMUSG00000022812	Gsk3b	glycogen synthase kinase 3 beta [Source:MGI Symbol;Acc:MGI:1861437]	0.193063	0.946327	1.5391
Path:05217	Basal cell carcinoma	ENSMUSG00000059552	Trp53	transformation related protein 53 [Source:MGI Symbol;Acc:MGI:98834]	0.193063	0.946327	1.5391
Path:05217	Basal cell carcinoma	ENSMUSG00000022382	Wnt7b	wingless-type MMTV integration site family, member 7B [Source:MGI Symbol;Acc:MGI:98962]	0.193063	0.946327	1.5391
Path:03460	Fanconi anemia pathway	ENSMUSG00000024906	Mus81	MUS81 structure-specific endonuclease subunit [Source:MGI Symbol;Acc:MGI:1918961]	0.206204	0.985883	1.58436
Path:03460	Fanconi anemia pathway	ENSMUSG00000021461	Fancc	Fanconi anemia, complementation group C [Source:MGI Symbol;Acc:MGI:95480]	0.206204	0.985883	1.58436
Path:03460	Fanconi anemia pathway	ENSMUSG00000045102	Poln	DNA polymerase N [Source:MGI Symbol;Acc:MGI:2675617]	0.206204	0.985883	1.58436
Path:03460	Fanconi anemia pathway	ENSMUSG00000004018	Fancl	Fanconi anemia, complementation group L [Source:MGI Symbol;Acc:MGI:1914280]	0.206204	0.985883	1.58436
Path:03460	Fanconi anemia pathway	ENSMUSG00000028884	Rpa2	replication protein A2 [Source:MGI Symbol;Acc:MGI:1339939]	0.206204	0.985883	1.58436
Path:04666	Fc gamma R-mediated phagocytosis	ENSMUSG00000017776	Crk	v-crk avian sarcoma virus CT10 oncogene homolog [Source:MGI Symbol;Acc:MGI:88508]	0.208445	0.985883	1.40526
Path:04666	Fc gamma R-mediated phagocytosis	ENSMUSG00000026341	Actr3	ARP3 actin-related protein 3 [Source:MGI Symbol;Acc:MGI:1921367]	0.208445	0.985883	1.40526
Path:04666	Fc gamma R-mediated phagocytosis	ENSMUSG00000009621	Vav2	vav 2 oncogene [Source:MGI Symbol;Acc:MGI:102718]	0.208445	0.985883	1.40526
Path:04666	Fc gamma R-mediated phagocytosis	ENSMUSG00000032737	Inppl1	inositol polyphosphate phosphatase-like 1 [Source:MGI Symbol;Acc:MGI:1333787]	0.208445	0.985883	1.40526
Path:04666	Fc gamma R-mediated phagocytosis	ENSMUSG00000056201	Cfl1	cofilin 1, non-muscle [Source:MGI Symbol;Acc:MGI:101757]	0.208445	0.985883	1.40526
Path:04666	Fc gamma R-mediated phagocytosis	ENSMUSG00000057342	Sphk2	sphingosine kinase 2 [Source:MGI Symbol;Acc:MGI:1861380]	0.208445	0.985883	1.40526
Path:04666	Fc gamma R-mediated phagocytosis	ENSMUSG00000029622	Arpc1b	actin related protein 2/3 complex, subunit 1B [Source:MGI Symbol;Acc:MGI:1343142]	0.208445	0.985883	1.40526
Path:04666	Fc gamma R-mediated phagocytosis	ENSMUSG00000028126	Pip5k1a	phosphatidylinositol-4-phosphate 5-kinase, type 1 alpha [Source:MGI Symbol;Acc:MGI:107929]	0.208445	0.985883	1.40526
Path:04722	Neurotrophin signaling pathway	ENSMUSG00000035027	Map2k2	mitogen-activated protein kinase kinase 2 [Source:MGI Symbol;Acc:MGI:1346867]	0.215248	0.985883	1.33558
Path:04722	Neurotrophin signaling pathway	ENSMUSG00000017776	Crk	v-crk avian sarcoma virus CT10 oncogene homolog [Source:MGI Symbol;Acc:MGI:88508]	0.215248	0.985883	1.33558
Path:04722	Neurotrophin signaling pathway	ENSMUSG00000021025	Nfkbia	nuclear factor of kappa light polypeptide gene enhancer in B cells inhibitor, alpha [Source:MGI Symbol;Acc:MGI:104741]	0.215248	0.985883	1.33558
Path:04722	Neurotrophin signaling pathway	ENSMUSG00000019370	Calm3	calmodulin 3 [Source:MGI Symbol;Acc:MGI:103249]	0.215248	0.985883	1.33558
Path:04722	Neurotrophin signaling pathway	ENSMUSG00000004864	Mapk13	mitogen-activated protein kinase 13 [Source:MGI Symbol;Acc:MGI:1346864]	0.215248	0.985883	1.33558
Path:04722	Neurotrophin signaling pathway	ENSMUSG00000016528	Mapkapk2	MAP kinase-activated protein kinase 2 [Source:MGI Symbol;Acc:MGI:109298]	0.215248	0.985883	1.33558
Path:04722	Neurotrophin signaling pathway	ENSMUSG00000002948	Map2k7	mitogen-activated protein kinase kinase 7 [Source:MGI Symbol;Acc:MGI:1346871]	0.215248	0.985883	1.33558
Path:04722	Neurotrophin signaling pathway	ENSMUSG00000030220	Arhgdib	Rho, GDP dissociation inhibitor (GDI) beta [Source:MGI Symbol;Acc:MGI:101940]	0.215248	0.985883	1.33558
Path:04722	Neurotrophin signaling pathway	ENSMUSG00000022812	Gsk3b	glycogen synthase kinase 3 beta [Source:MGI Symbol;Acc:MGI:1861437]	0.215248	0.985883	1.33558
Path:04722	Neurotrophin signaling pathway	ENSMUSG00000059552	Trp53	transformation related protein 53 [Source:MGI Symbol;Acc:MGI:98834]	0.215248	0.985883	1.33558
Path:04340	Hedgehog signaling pathway	ENSMUSG00000025407	Gli1	GLI-Kruppel family member GLI1 [Source:MGI Symbol;Acc:MGI:95727]	0.217482	0.985883	1.5539
Path:04340	Hedgehog signaling pathway	ENSMUSG00000024576	Csnk1a1	casein kinase 1, alpha 1 [Source:MGI Symbol;Acc:MGI:1934950]	0.217482	0.985883	1.5539
Path:04340	Hedgehog signaling pathway	ENSMUSG00000021466	Ptch1	patched 1 [Source:MGI Symbol;Acc:MGI:105373]	0.217482	0.985883	1.5539
Path:04340	Hedgehog signaling pathway	ENSMUSG00000005034	Prkacb	protein kinase, cAMP dependent, catalytic, beta [Source:MGI Symbol;Acc:MGI:97594]	0.217482	0.985883	1.5539
Path:04340	Hedgehog signaling pathway	ENSMUSG00000022812	Gsk3b	glycogen synthase kinase 3 beta [Source:MGI Symbol;Acc:MGI:1861437]	0.217482	0.985883	1.5539
Path:04218	Cellular senescence	ENSMUSG00000041431	Ccnb1	cyclin B1 [Source:MGI Symbol;Acc:MGI:88302]	0.217996	0.985883	1.26395
Path:04218	Cellular senescence	ENSMUSG00000035027	Map2k2	mitogen-activated protein kinase kinase 2 [Source:MGI Symbol;Acc:MGI:1346867]	0.217996	0.985883	1.26395
Path:04218	Cellular senescence	ENSMUSG00000004455	Ppp1cc	protein phosphatase 1 catalytic subunit gamma [Source:MGI Symbol;Acc:MGI:104872]	0.217996	0.985883	1.26395
Path:04218	Cellular senescence	ENSMUSG00000031633	Slc25a4	solute carrier family 25 (mitochondrial carrier, adenine nucleotide translocator), member 4 [Source:MGI Symbol;Acc:MGI:1353495]	0.217996	0.985883	1.26395
Path:04218	Cellular senescence	ENSMUSG00000031490	Eif4ebp1	eukaryotic translation initiation factor 4E binding protein 1 [Source:MGI Symbol;Acc:MGI:103267]	0.217996	0.985883	1.26395
Path:04218	Cellular senescence	ENSMUSG00000019370	Calm3	calmodulin 3 [Source:MGI Symbol;Acc:MGI:103249]	0.217996	0.985883	1.26395
Path:04218	Cellular senescence	ENSMUSG00000004864	Mapk13	mitogen-activated protein kinase 13 [Source:MGI Symbol;Acc:MGI:1346864]	0.217996	0.985883	1.26395
Path:04218	Cellular senescence	ENSMUSG00000002496	Tsc2	TSC complex subunit 2 [Source:MGI Symbol;Acc:MGI:102548]	0.217996	0.985883	1.26395
Path:04218	Cellular senescence	ENSMUSG00000016528	Mapkapk2	MAP kinase-activated protein kinase 2 [Source:MGI Symbol;Acc:MGI:109298]	0.217996	0.985883	1.26395
Path:04218	Cellular senescence	ENSMUSG00000017861	Mybl2	myeloblastosis oncogene-like 2 [Source:MGI Symbol;Acc:MGI:101785]	0.217996	0.985883	1.26395
Path:04218	Cellular senescence	ENSMUSG00000085793	Lin52	lin-52 homolog (C. elegans) [Source:MGI Symbol;Acc:MGI:3045391]	0.217996	0.985883	1.26395
Path:04218	Cellular senescence	ENSMUSG00000016319	Slc25a5	solute carrier family 25 (mitochondrial carrier, adenine nucleotide translocator), member 5 [Source:MGI Symbol;Acc:MGI:1353496]	0.217996	0.985883	1.26395
Path:04218	Cellular senescence	ENSMUSG00000014158	Trpv4	transient receptor potential cation channel, subfamily V, member 4 [Source:MGI Symbol;Acc:MGI:1926945]	0.217996	0.985883	1.26395
Path:04218	Cellular senescence	ENSMUSG00000059552	Trp53	transformation related protein 53 [Source:MGI Symbol;Acc:MGI:98834]	0.217996	0.985883	1.26395
Path:00290	Valine, leucine and isoleucine biosynthesis	ENSMUSG00000030268	Bcat1	branched chain aminotransferase 1, cytosolic [Source:MGI Symbol;Acc:MGI:104861]	0.225511	0.985883	4.04013
Path:00601	Glycosphingolipid biosynthesis - lacto and neolacto series	ENSMUSG00000107167	Gm34653	predicted gene, 34653 [Source:MGI Symbol;Acc:MGI:5593812]	0.231998	0.985883	1.79561
Path:00601	Glycosphingolipid biosynthesis - lacto and neolacto series	ENSMUSG00000032038	St3gal4	ST3 beta-galactoside alpha-2,3-sialyltransferase 4 [Source:MGI Symbol;Acc:MGI:1316743]	0.231998	0.985883	1.79561
Path:00601	Glycosphingolipid biosynthesis - lacto and neolacto series	ENSMUSG00000008461	Fut1	fucosyltransferase 1 [Source:MGI Symbol;Acc:MGI:109375]	0.231998	0.985883	1.79561
Path:00010	Glycolysis / Gluconeogenesis	ENSMUSG00000063524	Eno1	enolase 1, alpha non-neuron [Source:MGI Symbol;Acc:MGI:95393]	0.232951	0.985883	1.44721
Path:00010	Glycolysis / Gluconeogenesis	ENSMUSG00000000628	Hk2	hexokinase 2 [Source:MGI Symbol;Acc:MGI:1315197]	0.232951	0.985883	1.44721
Path:00010	Glycolysis / Gluconeogenesis	ENSMUSG00000032294	Pkm	pyruvate kinase, muscle [Source:MGI Symbol;Acc:MGI:97591]	0.232951	0.985883	1.44721
Path:00010	Glycolysis / Gluconeogenesis	ENSMUSG00000028138	Adh5	alcohol dehydrogenase 5 (class III), chi polypeptide [Source:MGI Symbol;Acc:MGI:87929]	0.232951	0.985883	1.44721
Path:00010	Glycolysis / Gluconeogenesis	ENSMUSG00000057666	Gapdh	glyceraldehyde-3-phosphate dehydrogenase [Source:MGI Symbol;Acc:MGI:95640]	0.232951	0.985883	1.44721
Path:00010	Glycolysis / Gluconeogenesis	ENSMUSG00000004267	Eno2	enolase 2, gamma neuronal [Source:MGI Symbol;Acc:MGI:95394]	0.232951	0.985883	1.44721
Path:00260	Glycine, serine and threonine metabolism	ENSMUSG00000025037	Maoa	monoamine oxidase A [Source:MGI Symbol;Acc:MGI:96915]	0.233129	0.985883	1.61605
Path:00260	Glycine, serine and threonine metabolism	ENSMUSG00000028179	Cth	cystathionase (cystathionine gamma-lyase) [Source:MGI Symbol;Acc:MGI:1339968]	0.233129	0.985883	1.61605
Path:00260	Glycine, serine and threonine metabolism	ENSMUSG00000020534	Shmt1	serine hydroxymethyltransferase 1 (soluble) [Source:MGI Symbol;Acc:MGI:98299]	0.233129	0.985883	1.61605
Path:00260	Glycine, serine and threonine metabolism	ENSMUSG00000029446	Psph	phosphoserine phosphatase [Source:MGI Symbol;Acc:MGI:97788]	0.233129	0.985883	1.61605
Path:00730	Thiamine metabolism	ENSMUSG00000028792	Ak2	adenylate kinase 2 [Source:MGI Symbol;Acc:MGI:87978]	0.236813	0.985883	2.15474
Path:00730	Thiamine metabolism	ENSMUSG00000041323	Ak7	adenylate kinase 7 [Source:MGI Symbol;Acc:MGI:1926051]	0.236813	0.985883	2.15474
Path:04071	Sphingolipid signaling pathway	ENSMUSG00000020580	Rock2	Rho-associated coiled-coil containing protein kinase 2 [Source:MGI Symbol;Acc:MGI:107926]	0.237403	0.985883	1.30327
Path:04071	Sphingolipid signaling pathway	ENSMUSG00000021022	Ppp2r3c	protein phosphatase 2, regulatory subunit B'', gamma [Source:MGI Symbol;Acc:MGI:1930009]	0.237403	0.985883	1.30327
Path:04071	Sphingolipid signaling pathway	ENSMUSG00000035027	Map2k2	mitogen-activated protein kinase kinase 2 [Source:MGI Symbol;Acc:MGI:1346867]	0.237403	0.985883	1.30327
Path:04071	Sphingolipid signaling pathway	ENSMUSG00000060459	Kng2	kininogen 2 [Source:MGI Symbol;Acc:MGI:3027157]	0.237403	0.985883	1.30327
Path:04071	Sphingolipid signaling pathway	ENSMUSG00000058715	Fcer1g	Fc receptor, IgE, high affinity I, gamma polypeptide [Source:MGI Symbol;Acc:MGI:95496]	0.237403	0.985883	1.30327
Path:04071	Sphingolipid signaling pathway	ENSMUSG00000004864	Mapk13	mitogen-activated protein kinase 13 [Source:MGI Symbol;Acc:MGI:1346864]	0.237403	0.985883	1.30327
Path:04071	Sphingolipid signaling pathway	ENSMUSG00000042429	Adora1	adenosine A1 receptor [Source:MGI Symbol;Acc:MGI:99401]	0.237403	0.985883	1.30327
Path:04071	Sphingolipid signaling pathway	ENSMUSG00000023088	Abcc1	ATP-binding cassette, sub-family C (CFTR/MRP), member 1 [Source:MGI Symbol;Acc:MGI:102676]	0.237403	0.985883	1.30327
Path:04071	Sphingolipid signaling pathway	ENSMUSG00000057342	Sphk2	sphingosine kinase 2 [Source:MGI Symbol;Acc:MGI:1861380]	0.237403	0.985883	1.30327
Path:04071	Sphingolipid signaling pathway	ENSMUSG00000059552	Trp53	transformation related protein 53 [Source:MGI Symbol;Acc:MGI:98834]	0.237403	0.985883	1.30327
Path:05322	Systemic lupus erythematosus	ENSMUSG00000069268	H2bc7	H2B clustered histone 7 [Source:MGI Symbol;Acc:MGI:2448383]	0.241437	0.988898	1.27889
Path:05322	Systemic lupus erythematosus	ENSMUSG00000054808	Actn4	actinin alpha 4 [Source:MGI Symbol;Acc:MGI:1890773]	0.241437	0.988898	1.27889
Path:05322	Systemic lupus erythematosus	ENSMUSG00000100210	H3c7	H3 clustered histone 7 [Source:MGI Symbol;Acc:MGI:2448329]	0.241437	0.988898	1.27889
Path:05322	Systemic lupus erythematosus	ENSMUSG00000061615	H2ac4	H2A clustered histone 4 [Source:MGI Symbol;Acc:MGI:2448306]	0.241437	0.988898	1.27889
Path:05322	Systemic lupus erythematosus	ENSMUSG00000037894	H2az1	H2A.Z variant histone 1 [Source:MGI Symbol;Acc:MGI:1888388]	0.241437	0.988898	1.27889
Path:05322	Systemic lupus erythematosus	ENSMUSG00000069273	H3c6	H3 clustered histone 6 [Source:MGI Symbol;Acc:MGI:2448326]	0.241437	0.988898	1.27889
Path:05322	Systemic lupus erythematosus	ENSMUSG00000067455	H4c11	H4 clustered histone 11 [Source:MGI Symbol;Acc:MGI:2448436]	0.241437	0.988898	1.27889
Path:05322	Systemic lupus erythematosus	ENSMUSG00000074403	H3c13	H3 clustered histone 13 [Source:MGI Symbol;Acc:MGI:2448351]	0.241437	0.988898	1.27889
Path:05322	Systemic lupus erythematosus	ENSMUSG00000114456	H2bc9	H2B clustered histone 9 [Source:MGI Symbol;Acc:MGI:2448387]	0.241437	0.988898	1.27889
Path:05322	Systemic lupus erythematosus	ENSMUSG00000063314	Gm12657	predicted gene 12657 [Source:MGI Symbol;Acc:MGI:3651714]	0.241437	0.988898	1.27889
Path:05322	Systemic lupus erythematosus	ENSMUSG00000060981	H4c8	H4 clustered histone 8 [Source:MGI Symbol;Acc:MGI:2448427]	0.241437	0.988898	1.27889
Path:04141	Protein processing in endoplasmic reticulum	ENSMUSG00000036646	Man1b1	mannosidase, alpha, class 1B, member 1 [Source:MGI Symbol;Acc:MGI:2684954]	0.246865	0.99412	1.24312
Path:04141	Protein processing in endoplasmic reticulum	ENSMUSG00000015656	Hspa8	heat shock protein 8 [Source:MGI Symbol;Acc:MGI:105384]	0.246865	0.99412	1.24312
Path:04141	Protein processing in endoplasmic reticulum	ENSMUSG00000021427	Ssr1	signal sequence receptor, alpha [Source:MGI Symbol;Acc:MGI:105082]	0.246865	0.99412	1.24312
Path:04141	Protein processing in endoplasmic reticulum	ENSMUSG00000023944	Hsp90ab1	heat shock protein 90 alpha (cytosolic), class B member 1 [Source:MGI Symbol;Acc:MGI:96247]	0.246865	0.99412	1.24312
Path:04141	Protein processing in endoplasmic reticulum	ENSMUSG00000020634	Ubxn2a	UBX domain protein 2A [Source:MGI Symbol;Acc:MGI:2442310]	0.246865	0.99412	1.24312
Path:04141	Protein processing in endoplasmic reticulum	ENSMUSG00000032115	Hyou1	hypoxia up-regulated 1 [Source:MGI Symbol;Acc:MGI:108030]	0.246865	0.99412	1.24312
Path:04141	Protein processing in endoplasmic reticulum	ENSMUSG00000001052	Sec24b	Sec24 related gene family, member B (S. cerevisiae) [Source:MGI Symbol;Acc:MGI:2139764]	0.246865	0.99412	1.24312
Path:04141	Protein processing in endoplasmic reticulum	ENSMUSG00000046873	Mbtps2	membrane-bound transcription factor peptidase, site 2 [Source:MGI Symbol;Acc:MGI:2444506]	0.246865	0.99412	1.24312
Path:04141	Protein processing in endoplasmic reticulum	ENSMUSG00000071655	Ubxn1	UBX domain protein 1 [Source:MGI Symbol;Acc:MGI:1289301]	0.246865	0.99412	1.24312
Path:04141	Protein processing in endoplasmic reticulum	ENSMUSG00000002948	Map2k7	mitogen-activated protein kinase kinase 7 [Source:MGI Symbol;Acc:MGI:1346871]	0.246865	0.99412	1.24312
Path:04141	Protein processing in endoplasmic reticulum	ENSMUSG00000028426	Rad23b	RAD23 homolog B, nucleotide excision repair protein [Source:MGI Symbol;Acc:MGI:105128]	0.246865	0.99412	1.24312
Path:04141	Protein processing in endoplasmic reticulum	ENSMUSG00000021116	Eif2s1	eukaryotic translation initiation factor 2, subunit 1 alpha [Source:MGI Symbol;Acc:MGI:95299]	0.246865	0.99412	1.24312
Path:04141	Protein processing in endoplasmic reticulum	ENSMUSG00000041355	Ssr2	signal sequence receptor, beta [Source:MGI Symbol;Acc:MGI:1913506]	0.246865	0.99412	1.24312
Path:04260	Cardiac muscle contraction	ENSMUSG00000014313	Cox6c	cytochrome c oxidase subunit 6C [Source:MGI Symbol;Acc:MGI:104614]	0.253022	0.99412	1.36294
Path:04260	Cardiac muscle contraction	ENSMUSG00000017778	Cox7c	cytochrome c oxidase subunit 7C [Source:MGI Symbol;Acc:MGI:103226]	0.253022	0.99412	1.36294
Path:04260	Cardiac muscle contraction	ENSMUSG00000041329	Atp1b2	ATPase, Na+/K+ transporting, beta 2 polypeptide [Source:MGI Symbol;Acc:MGI:88109]	0.253022	0.99412	1.36294
Path:04260	Cardiac muscle contraction	ENSMUSG00000031818	Cox4i1	cytochrome c oxidase subunit 4I1 [Source:MGI Symbol;Acc:MGI:88473]	0.253022	0.99412	1.36294
Path:04260	Cardiac muscle contraction	ENSMUSG00000044894	Uqcrq	ubiquinol-cytochrome c reductase, complex III subunit VII [Source:MGI Symbol;Acc:MGI:107807]	0.253022	0.99412	1.36294
Path:04260	Cardiac muscle contraction	ENSMUSG00000030884	Uqcrc2	ubiquinol cytochrome c reductase core protein 2 [Source:MGI Symbol;Acc:MGI:1914253]	0.253022	0.99412	1.36294
Path:04260	Cardiac muscle contraction	ENSMUSG00000000088	Cox5a	cytochrome c oxidase subunit 5A [Source:MGI Symbol;Acc:MGI:88474]	0.253022	0.99412	1.36294
Path:05031	Amphetamine addiction	ENSMUSG00000020734	Grin2c	glutamate receptor, ionotropic, NMDA2C (epsilon 3) [Source:MGI Symbol;Acc:MGI:95822]	0.253795	0.99412	1.40526
Path:05031	Amphetamine addiction	ENSMUSG00000004455	Ppp1cc	protein phosphatase 1 catalytic subunit gamma [Source:MGI Symbol;Acc:MGI:104872]	0.253795	0.99412	1.40526
Path:05031	Amphetamine addiction	ENSMUSG00000019370	Calm3	calmodulin 3 [Source:MGI Symbol;Acc:MGI:103249]	0.253795	0.99412	1.40526
Path:05031	Amphetamine addiction	ENSMUSG00000005034	Prkacb	protein kinase, cAMP dependent, catalytic, beta [Source:MGI Symbol;Acc:MGI:97594]	0.253795	0.99412	1.40526
Path:05031	Amphetamine addiction	ENSMUSG00000025037	Maoa	monoamine oxidase A [Source:MGI Symbol;Acc:MGI:96915]	0.253795	0.99412	1.40526
Path:05031	Amphetamine addiction	ENSMUSG00000028800	Hdac1	histone deacetylase 1 [Source:MGI Symbol;Acc:MGI:108086]	0.253795	0.99412	1.40526
Path:04510	Focal adhesion	ENSMUSG00000020580	Rock2	Rho-associated coiled-coil containing protein kinase 2 [Source:MGI Symbol;Acc:MGI:107926]	0.256011	0.99412	1.21204
Path:04510	Focal adhesion	ENSMUSG00000029580	Actb	actin, beta [Source:MGI Symbol;Acc:MGI:87904]	0.256011	0.99412	1.21204
Path:04510	Focal adhesion	ENSMUSG00000017776	Crk	v-crk avian sarcoma virus CT10 oncogene homolog [Source:MGI Symbol;Acc:MGI:88508]	0.256011	0.99412	1.21204
Path:04510	Focal adhesion	ENSMUSG00000054808	Actn4	actinin alpha 4 [Source:MGI Symbol;Acc:MGI:1890773]	0.256011	0.99412	1.21204
Path:04510	Focal adhesion	ENSMUSG00000004455	Ppp1cc	protein phosphatase 1 catalytic subunit gamma [Source:MGI Symbol;Acc:MGI:104872]	0.256011	0.99412	1.21204
Path:04510	Focal adhesion	ENSMUSG00000009621	Vav2	vav 2 oncogene [Source:MGI Symbol;Acc:MGI:102718]	0.256011	0.99412	1.21204
Path:04510	Focal adhesion	ENSMUSG00000027470	Mylk2	myosin, light polypeptide kinase 2, skeletal muscle [Source:MGI Symbol;Acc:MGI:2139434]	0.256011	0.99412	1.21204
Path:04510	Focal adhesion	ENSMUSG00000028047	Thbs3	thrombospondin 3 [Source:MGI Symbol;Acc:MGI:98739]	0.256011	0.99412	1.21204
Path:04510	Focal adhesion	ENSMUSG00000028465	Tln1	talin 1 [Source:MGI Symbol;Acc:MGI:1099832]	0.256011	0.99412	1.21204
Path:04510	Focal adhesion	ENSMUSG00000001930	Vwf	Von Willebrand factor [Source:MGI Symbol;Acc:MGI:98941]	0.256011	0.99412	1.21204
Path:04510	Focal adhesion	ENSMUSG00000024048	Myl12a	myosin, light chain 12A, regulatory, non-sarcomeric [Source:MGI Symbol;Acc:MGI:1914518]	0.256011	0.99412	1.21204
Path:04510	Focal adhesion	ENSMUSG00000052698	Tln2	talin 2 [Source:MGI Symbol;Acc:MGI:1917799]	0.256011	0.99412	1.21204
Path:04510	Focal adhesion	ENSMUSG00000028126	Pip5k1a	phosphatidylinositol-4-phosphate 5-kinase, type 1 alpha [Source:MGI Symbol;Acc:MGI:107929]	0.256011	0.99412	1.21204
Path:04510	Focal adhesion	ENSMUSG00000022812	Gsk3b	glycogen synthase kinase 3 beta [Source:MGI Symbol;Acc:MGI:1861437]	0.256011	0.99412	1.21204
Path:04510	Focal adhesion	ENSMUSG00000002900	Lamb1	laminin B1 [Source:MGI Symbol;Acc:MGI:96743]	0.256011	0.99412	1.21204
Path:00603	Glycosphingolipid biosynthesis - globo and isoglobo series	ENSMUSG00000031749	St3gal2	ST3 beta-galactoside alpha-2,3-sialyltransferase 2 [Source:MGI Symbol;Acc:MGI:99427]	0.260317	0.997119	2.02006
Path:00603	Glycosphingolipid biosynthesis - globo and isoglobo series	ENSMUSG00000008461	Fut1	fucosyltransferase 1 [Source:MGI Symbol;Acc:MGI:109375]	0.260317	0.997119	2.02006
Path:04390	Hippo signaling pathway	ENSMUSG00000051391	Ywhag	tyrosine 3-monooxygenase/tryptophan 5-monooxygenase activation protein, gamma polypeptide [Source:MGI Symbol;Acc:MGI:108109]	0.265318	0.997119	1.2352
Path:04390	Hippo signaling pathway	ENSMUSG00000024985	Tcf7l2	transcription factor 7 like 2, T cell specific, HMG box [Source:MGI Symbol;Acc:MGI:1202879]	0.265318	0.997119	1.2352
Path:04390	Hippo signaling pathway	ENSMUSG00000029580	Actb	actin, beta [Source:MGI Symbol;Acc:MGI:87904]	0.265318	0.997119	1.2352
Path:04390	Hippo signaling pathway	ENSMUSG00000074637	Sox2	SRY (sex determining region Y)-box 2 [Source:MGI Symbol;Acc:MGI:98364]	0.265318	0.997119	1.2352
Path:04390	Hippo signaling pathway	ENSMUSG00000004455	Ppp1cc	protein phosphatase 1 catalytic subunit gamma [Source:MGI Symbol;Acc:MGI:104872]	0.265318	0.997119	1.2352
Path:04390	Hippo signaling pathway	ENSMUSG00000031661	Nkd1	naked cuticle 1 [Source:MGI Symbol;Acc:MGI:2135954]	0.265318	0.997119	1.2352
Path:04390	Hippo signaling pathway	ENSMUSG00000005699	Pard6a	par-6 family cell polarity regulator alpha [Source:MGI Symbol;Acc:MGI:1927223]	0.265318	0.997119	1.2352
Path:04390	Hippo signaling pathway	ENSMUSG00000021782	Dlg5	discs large MAGUK scaffold protein 5 [Source:MGI Symbol;Acc:MGI:1918478]	0.265318	0.997119	1.2352
Path:04390	Hippo signaling pathway	ENSMUSG00000025812	Pard3	par-3 family cell polarity regulator [Source:MGI Symbol;Acc:MGI:2135608]	0.265318	0.997119	1.2352
Path:04390	Hippo signaling pathway	ENSMUSG00000022812	Gsk3b	glycogen synthase kinase 3 beta [Source:MGI Symbol;Acc:MGI:1861437]	0.265318	0.997119	1.2352
Path:04390	Hippo signaling pathway	ENSMUSG00000022382	Wnt7b	wingless-type MMTV integration site family, member 7B [Source:MGI Symbol;Acc:MGI:98962]	0.265318	0.997119	1.2352
Path:04390	Hippo signaling pathway	ENSMUSG00000018965	Ywhah	tyrosine 3-monooxygenase/tryptophan 5-monooxygenase activation protein, eta polypeptide [Source:MGI Symbol;Acc:MGI:109194]	0.265318	0.997119	1.2352
Path:05215	Prostate cancer	ENSMUSG00000024985	Tcf7l2	transcription factor 7 like 2, T cell specific, HMG box [Source:MGI Symbol;Acc:MGI:1202879]	0.268749	0.997119	1.3059
Path:05215	Prostate cancer	ENSMUSG00000035027	Map2k2	mitogen-activated protein kinase kinase 2 [Source:MGI Symbol;Acc:MGI:1346867]	0.268749	0.997119	1.3059
Path:05215	Prostate cancer	ENSMUSG00000023944	Hsp90ab1	heat shock protein 90 alpha (cytosolic), class B member 1 [Source:MGI Symbol;Acc:MGI:96247]	0.268749	0.997119	1.3059
Path:05215	Prostate cancer	ENSMUSG00000013089	Etv5	ets variant 5 [Source:MGI Symbol;Acc:MGI:1096867]	0.268749	0.997119	1.3059
Path:05215	Prostate cancer	ENSMUSG00000021025	Nfkbia	nuclear factor of kappa light polypeptide gene enhancer in B cells inhibitor, alpha [Source:MGI Symbol;Acc:MGI:104741]	0.268749	0.997119	1.3059
Path:05215	Prostate cancer	ENSMUSG00000031565	Fgfr1	fibroblast growth factor receptor 1 [Source:MGI Symbol;Acc:MGI:95522]	0.268749	0.997119	1.3059
Path:05215	Prostate cancer	ENSMUSG00000022812	Gsk3b	glycogen synthase kinase 3 beta [Source:MGI Symbol;Acc:MGI:1861437]	0.268749	0.997119	1.3059
Path:05215	Prostate cancer	ENSMUSG00000059552	Trp53	transformation related protein 53 [Source:MGI Symbol;Acc:MGI:98834]	0.268749	0.997119	1.3059
Path:04612	Antigen processing and presentation	ENSMUSG00000015656	Hspa8	heat shock protein 8 [Source:MGI Symbol;Acc:MGI:105384]	0.272354	0.997119	1.33087
Path:04612	Antigen processing and presentation	ENSMUSG00000020361	Hspa4	heat shock protein 4 [Source:MGI Symbol;Acc:MGI:1342292]	0.272354	0.997119	1.33087
Path:04612	Antigen processing and presentation	ENSMUSG00000032897	Nfyc	nuclear transcription factor-Y gamma [Source:MGI Symbol;Acc:MGI:107901]	0.272354	0.997119	1.33087
Path:04612	Antigen processing and presentation	ENSMUSG00000023944	Hsp90ab1	heat shock protein 90 alpha (cytosolic), class B member 1 [Source:MGI Symbol;Acc:MGI:96247]	0.272354	0.997119	1.33087
Path:04612	Antigen processing and presentation	ENSMUSG00000060802	B2m	beta-2 microglobulin [Source:MGI Symbol;Acc:MGI:88127]	0.272354	0.997119	1.33087
Path:04612	Antigen processing and presentation	ENSMUSG00000024610	Cd74	CD74 antigen (invariant polypeptide of major histocompatibility complex, class II antigen-associated) [Source:MGI Symbol;Acc:MGI:96534]	0.272354	0.997119	1.33087
Path:04612	Antigen processing and presentation	ENSMUSG00000021477	Ctsl	cathepsin L [Source:MGI Symbol;Acc:MGI:88564]	0.272354	0.997119	1.33087
Path:00524	Neomycin, kanamycin and gentamicin biosynthesis	ENSMUSG00000000628	Hk2	hexokinase 2 [Source:MGI Symbol;Acc:MGI:1315197]	0.273457	0.997119	3.2321
Path:04115	p53 signaling pathway	ENSMUSG00000041431	Ccnb1	cyclin B1 [Source:MGI Symbol;Acc:MGI:88302]	0.285948	1	1.34671
Path:04115	p53 signaling pathway	ENSMUSG00000040782	Cop1	COP1, E3 ubiquitin ligase [Source:MGI Symbol;Acc:MGI:1347046]	0.285948	1	1.34671
Path:04115	p53 signaling pathway	ENSMUSG00000020649	Rrm2	ribonucleotide reductase M2 [Source:MGI Symbol;Acc:MGI:98181]	0.285948	1	1.34671
Path:04115	p53 signaling pathway	ENSMUSG00000002496	Tsc2	TSC complex subunit 2 [Source:MGI Symbol;Acc:MGI:102548]	0.285948	1	1.34671
Path:04115	p53 signaling pathway	ENSMUSG00000029385	Ccng2	cyclin G2 [Source:MGI Symbol;Acc:MGI:1095734]	0.285948	1	1.34671
Path:04115	p53 signaling pathway	ENSMUSG00000059552	Trp53	transformation related protein 53 [Source:MGI Symbol;Acc:MGI:98834]	0.285948	1	1.34671
Path:00511	Other glycan degradation	ENSMUSG00000032295	Man2c1	mannosidase, alpha, class 2C, member 1 [Source:MGI Symbol;Acc:MGI:1920994]	0.307289	1	1.79561
Path:00511	Other glycan degradation	ENSMUSG00000029119	Man2b2	mannosidase 2, alpha B2 [Source:MGI Symbol;Acc:MGI:1195262]	0.307289	1	1.79561
Path:04136	Autophagy - other	ENSMUSG00000024142	Mlst8	MTOR associated protein, LST8 homolog (S. cerevisiae) [Source:MGI Symbol;Acc:MGI:1929514]	0.317637	1	1.51505
Path:04136	Autophagy - other	ENSMUSG00000037204	Atg101	autophagy related 101 [Source:MGI Symbol;Acc:MGI:1915368]	0.317637	1	1.51505
Path:04136	Autophagy - other	ENSMUSG00000029578	Wipi2	WD repeat domain, phosphoinositide interacting 2 [Source:MGI Symbol;Acc:MGI:1923831]	0.317637	1	1.51505
Path:04971	Gastric acid secretion	ENSMUSG00000029580	Actb	actin, beta [Source:MGI Symbol;Acc:MGI:87904]	0.318911	1	1.29284
Path:04971	Gastric acid secretion	ENSMUSG00000019370	Calm3	calmodulin 3 [Source:MGI Symbol;Acc:MGI:103249]	0.318911	1	1.29284
Path:04971	Gastric acid secretion	ENSMUSG00000005034	Prkacb	protein kinase, cAMP dependent, catalytic, beta [Source:MGI Symbol;Acc:MGI:97594]	0.318911	1	1.29284
Path:04971	Gastric acid secretion	ENSMUSG00000027470	Mylk2	myosin, light polypeptide kinase 2, skeletal muscle [Source:MGI Symbol;Acc:MGI:2139434]	0.318911	1	1.29284
Path:04971	Gastric acid secretion	ENSMUSG00000041329	Atp1b2	ATPase, Na+/K+ transporting, beta 2 polypeptide [Source:MGI Symbol;Acc:MGI:88109]	0.318911	1	1.29284
Path:04971	Gastric acid secretion	ENSMUSG00000044708	Kcnj10	potassium inwardly-rectifying channel, subfamily J, member 10 [Source:MGI Symbol;Acc:MGI:1194504]	0.318911	1	1.29284
Path:05220	Chronic myeloid leukemia	ENSMUSG00000035027	Map2k2	mitogen-activated protein kinase kinase 2 [Source:MGI Symbol;Acc:MGI:1346867]	0.33003	1	1.27583
Path:05220	Chronic myeloid leukemia	ENSMUSG00000017776	Crk	v-crk avian sarcoma virus CT10 oncogene homolog [Source:MGI Symbol;Acc:MGI:88508]	0.33003	1	1.27583
Path:05220	Chronic myeloid leukemia	ENSMUSG00000030970	Ctbp2	C-terminal binding protein 2 [Source:MGI Symbol;Acc:MGI:1201686]	0.33003	1	1.27583
Path:05220	Chronic myeloid leukemia	ENSMUSG00000021025	Nfkbia	nuclear factor of kappa light polypeptide gene enhancer in B cells inhibitor, alpha [Source:MGI Symbol;Acc:MGI:104741]	0.33003	1	1.27583
Path:05220	Chronic myeloid leukemia	ENSMUSG00000059552	Trp53	transformation related protein 53 [Source:MGI Symbol;Acc:MGI:98834]	0.33003	1	1.27583
Path:05220	Chronic myeloid leukemia	ENSMUSG00000028800	Hdac1	histone deacetylase 1 [Source:MGI Symbol;Acc:MGI:108086]	0.33003	1	1.27583
Path:05100	Bacterial invasion of epithelial cells	ENSMUSG00000017670	Elmo2	engulfment and cell motility 2 [Source:MGI Symbol;Acc:MGI:2153045]	0.33003	1	1.27583
Path:05100	Bacterial invasion of epithelial cells	ENSMUSG00000029580	Actb	actin, beta [Source:MGI Symbol;Acc:MGI:87904]	0.33003	1	1.27583
Path:05100	Bacterial invasion of epithelial cells	ENSMUSG00000017776	Crk	v-crk avian sarcoma virus CT10 oncogene homolog [Source:MGI Symbol;Acc:MGI:88508]	0.33003	1	1.27583
Path:05100	Bacterial invasion of epithelial cells	ENSMUSG00000026341	Actr3	ARP3 actin-related protein 3 [Source:MGI Symbol;Acc:MGI:1921367]	0.33003	1	1.27583
Path:05100	Bacterial invasion of epithelial cells	ENSMUSG00000026276	Septin2	septin 2 [Source:MGI Symbol;Acc:MGI:97298]	0.33003	1	1.27583
Path:05100	Bacterial invasion of epithelial cells	ENSMUSG00000029622	Arpc1b	actin related protein 2/3 complex, subunit 1B [Source:MGI Symbol;Acc:MGI:1343142]	0.33003	1	1.27583
Path:00310	Lysine degradation	ENSMUSG00000059851	Kmt5c	lysine methyltransferase 5C [Source:MGI Symbol;Acc:MGI:2385262]	0.350489	1	1.28258
Path:00310	Lysine degradation	ENSMUSG00000055027	Smyd1	SET and MYND domain containing 1 [Source:MGI Symbol;Acc:MGI:104790]	0.350489	1	1.28258
Path:00310	Lysine degradation	ENSMUSG00000054823	Nsd3	nuclear receptor binding SET domain protein 3 [Source:MGI Symbol;Acc:MGI:2142581]	0.350489	1	1.28258
Path:00310	Lysine degradation	ENSMUSG00000029004	Kmt2e	lysine (K)-specific methyltransferase 2E [Source:MGI Symbol;Acc:MGI:1924825]	0.350489	1	1.28258
Path:00310	Lysine degradation	ENSMUSG00000042308	Setd1a	SET domain containing 1A [Source:MGI Symbol;Acc:MGI:2446244]	0.350489	1	1.28258
Path:00770	Pantothenate and CoA biosynthesis	ENSMUSG00000025894	Aasdhppt	aminoadipate-semialdehyde dehydrogenase-phosphopantetheinyl transferase [Source:MGI Symbol;Acc:MGI:1914868]	0.353652	1	1.61605
Path:00770	Pantothenate and CoA biosynthesis	ENSMUSG00000030268	Bcat1	branched chain aminotransferase 1, cytosolic [Source:MGI Symbol;Acc:MGI:104861]	0.353652	1	1.61605
Path:01240	Biosynthesis of cofactors	ENSMUSG00000042642	Flad1	flavin adenine dinucleotide synthetase 1 [Source:MGI Symbol;Acc:MGI:2443030]	0.355765	1	1.15432
Path:01240	Biosynthesis of cofactors	ENSMUSG00000033735	Spr	sepiapterin reductase [Source:MGI Symbol;Acc:MGI:103078]	0.355765	1	1.15432
Path:01240	Biosynthesis of cofactors	ENSMUSG00000030268	Bcat1	branched chain aminotransferase 1, cytosolic [Source:MGI Symbol;Acc:MGI:104861]	0.355765	1	1.15432
Path:01240	Biosynthesis of cofactors	ENSMUSG00000030979	Uros	uroporphyrinogen III synthase [Source:MGI Symbol;Acc:MGI:98917]	0.355765	1	1.15432
Path:01240	Biosynthesis of cofactors	ENSMUSG00000028792	Ak2	adenylate kinase 2 [Source:MGI Symbol;Acc:MGI:87978]	0.355765	1	1.15432
Path:01240	Biosynthesis of cofactors	ENSMUSG00000041323	Ak7	adenylate kinase 7 [Source:MGI Symbol;Acc:MGI:1926051]	0.355765	1	1.15432
Path:01240	Biosynthesis of cofactors	ENSMUSG00000032294	Pkm	pyruvate kinase, muscle [Source:MGI Symbol;Acc:MGI:97591]	0.355765	1	1.15432
Path:01240	Biosynthesis of cofactors	ENSMUSG00000026615	Eprs	glutamyl-prolyl-tRNA synthetase [Source:MGI Symbol;Acc:MGI:97838]	0.355765	1	1.15432
Path:01240	Biosynthesis of cofactors	ENSMUSG00000005667	Mthfd2	methylenetetrahydrofolate dehydrogenase (NAD+ dependent), methenyltetrahydrofolate cyclohydrolase [Source:MGI Symbol;Acc:MGI:1338850]	0.355765	1	1.15432
Path:01240	Biosynthesis of cofactors	ENSMUSG00000078941	Ak6	adenylate kinase 6 [Source:MGI Symbol;Acc:MGI:5510732]	0.355765	1	1.15432
Path:01240	Biosynthesis of cofactors	ENSMUSG00000020534	Shmt1	serine hydroxymethyltransferase 1 (soluble) [Source:MGI Symbol;Acc:MGI:98299]	0.355765	1	1.15432
Path:04022	cGMP-PKG signaling pathway	ENSMUSG00000020580	Rock2	Rho-associated coiled-coil containing protein kinase 2 [Source:MGI Symbol;Acc:MGI:107926]	0.368655	1	1.13407
Path:04022	cGMP-PKG signaling pathway	ENSMUSG00000060261	Gtf2i	general transcription factor II I [Source:MGI Symbol;Acc:MGI:1202722]	0.368655	1	1.13407
Path:04022	cGMP-PKG signaling pathway	ENSMUSG00000035027	Map2k2	mitogen-activated protein kinase kinase 2 [Source:MGI Symbol;Acc:MGI:1346867]	0.368655	1	1.13407
Path:04022	cGMP-PKG signaling pathway	ENSMUSG00000004455	Ppp1cc	protein phosphatase 1 catalytic subunit gamma [Source:MGI Symbol;Acc:MGI:104872]	0.368655	1	1.13407
Path:04022	cGMP-PKG signaling pathway	ENSMUSG00000031633	Slc25a4	solute carrier family 25 (mitochondrial carrier, adenine nucleotide translocator), member 4 [Source:MGI Symbol;Acc:MGI:1353495]	0.368655	1	1.13407
Path:04022	cGMP-PKG signaling pathway	ENSMUSG00000060459	Kng2	kininogen 2 [Source:MGI Symbol;Acc:MGI:3027157]	0.368655	1	1.13407
Path:04022	cGMP-PKG signaling pathway	ENSMUSG00000110195	Pde2a	phosphodiesterase 2A, cGMP-stimulated [Source:MGI Symbol;Acc:MGI:2446107]	0.368655	1	1.13407
Path:04022	cGMP-PKG signaling pathway	ENSMUSG00000019370	Calm3	calmodulin 3 [Source:MGI Symbol;Acc:MGI:103249]	0.368655	1	1.13407
Path:04022	cGMP-PKG signaling pathway	ENSMUSG00000027470	Mylk2	myosin, light polypeptide kinase 2, skeletal muscle [Source:MGI Symbol;Acc:MGI:2139434]	0.368655	1	1.13407
Path:04022	cGMP-PKG signaling pathway	ENSMUSG00000042429	Adora1	adenosine A1 receptor [Source:MGI Symbol;Acc:MGI:99401]	0.368655	1	1.13407
Path:04022	cGMP-PKG signaling pathway	ENSMUSG00000041329	Atp1b2	ATPase, Na+/K+ transporting, beta 2 polypeptide [Source:MGI Symbol;Acc:MGI:88109]	0.368655	1	1.13407
Path:04022	cGMP-PKG signaling pathway	ENSMUSG00000016319	Slc25a5	solute carrier family 25 (mitochondrial carrier, adenine nucleotide translocator), member 5 [Source:MGI Symbol;Acc:MGI:1353496]	0.368655	1	1.13407
Path:04931	Insulin resistance	ENSMUSG00000038342	Mlxip	MLX interacting protein [Source:MGI Symbol;Acc:MGI:2141183]	0.371278	1	1.17531
Path:04931	Insulin resistance	ENSMUSG00000004455	Ppp1cc	protein phosphatase 1 catalytic subunit gamma [Source:MGI Symbol;Acc:MGI:104872]	0.371278	1	1.17531
Path:04931	Insulin resistance	ENSMUSG00000021025	Nfkbia	nuclear factor of kappa light polypeptide gene enhancer in B cells inhibitor, alpha [Source:MGI Symbol;Acc:MGI:104741]	0.371278	1	1.17531
Path:04931	Insulin resistance	ENSMUSG00000033059	Pygb	brain glycogen phosphorylase [Source:MGI Symbol;Acc:MGI:97828]	0.371278	1	1.17531
Path:04931	Insulin resistance	ENSMUSG00000034160	Ogt	O-linked N-acetylglucosamine (GlcNAc) transferase (UDP-N-acetylglucosamine:polypeptide-N-acetylglucosaminyl transferase) [Source:MGI Symbol;Acc:MGI:1339639]	0.371278	1	1.17531
Path:04931	Insulin resistance	ENSMUSG00000032715	Trib3	tribbles pseudokinase 3 [Source:MGI Symbol;Acc:MGI:1345675]	0.371278	1	1.17531
Path:04931	Insulin resistance	ENSMUSG00000029513	Prkab1	protein kinase, AMP-activated, beta 1 non-catalytic subunit [Source:MGI Symbol;Acc:MGI:1336167]	0.371278	1	1.17531
Path:04931	Insulin resistance	ENSMUSG00000022812	Gsk3b	glycogen synthase kinase 3 beta [Source:MGI Symbol;Acc:MGI:1861437]	0.371278	1	1.17531
Path:00531	Glycosaminoglycan degradation	ENSMUSG00000029678	Hyal5	hyaluronoglucosaminidase 5 [Source:MGI Symbol;Acc:MGI:1921718]	0.376435	1	1.5391
Path:00531	Glycosaminoglycan degradation	ENSMUSG00000015027	Galns	galactosamine (N-acetyl)-6-sulfate sulfatase [Source:MGI Symbol;Acc:MGI:1355303]	0.376435	1	1.5391
Path:04664	Fc epsilon RI signaling pathway	ENSMUSG00000035027	Map2k2	mitogen-activated protein kinase kinase 2 [Source:MGI Symbol;Acc:MGI:1346867]	0.388058	1	1.22428
Path:04664	Fc epsilon RI signaling pathway	ENSMUSG00000009621	Vav2	vav 2 oncogene [Source:MGI Symbol;Acc:MGI:102718]	0.388058	1	1.22428
Path:04664	Fc epsilon RI signaling pathway	ENSMUSG00000058715	Fcer1g	Fc receptor, IgE, high affinity I, gamma polypeptide [Source:MGI Symbol;Acc:MGI:95496]	0.388058	1	1.22428
Path:04664	Fc epsilon RI signaling pathway	ENSMUSG00000004864	Mapk13	mitogen-activated protein kinase 13 [Source:MGI Symbol;Acc:MGI:1346864]	0.388058	1	1.22428
Path:04664	Fc epsilon RI signaling pathway	ENSMUSG00000002948	Map2k7	mitogen-activated protein kinase kinase 7 [Source:MGI Symbol;Acc:MGI:1346871]	0.388058	1	1.22428
Path:04964	Proximal tubule bicarbonate reclamation	ENSMUSG00000041329	Atp1b2	ATPase, Na+/K+ transporting, beta 2 polypeptide [Source:MGI Symbol;Acc:MGI:88109]	0.398879	1	1.46914
Path:04964	Proximal tubule bicarbonate reclamation	ENSMUSG00000010064	Slc38a3	solute carrier family 38, member 3 [Source:MGI Symbol;Acc:MGI:1923507]	0.398879	1	1.46914
Path:00740	Riboflavin metabolism	ENSMUSG00000042642	Flad1	flavin adenine dinucleotide synthetase 1 [Source:MGI Symbol;Acc:MGI:2443030]	0.400239	1	2.02006
Path:04122	Sulfur relay system	ENSMUSG00000069020	Urm1	ubiquitin related modifier 1 [Source:MGI Symbol;Acc:MGI:1915455]	0.400239	1	2.02006
Path:04720	Long-term potentiation	ENSMUSG00000035027	Map2k2	mitogen-activated protein kinase kinase 2 [Source:MGI Symbol;Acc:MGI:1346867]	0.400567	1	1.20601
Path:04720	Long-term potentiation	ENSMUSG00000020734	Grin2c	glutamate receptor, ionotropic, NMDA2C (epsilon 3) [Source:MGI Symbol;Acc:MGI:95822]	0.400567	1	1.20601
Path:04720	Long-term potentiation	ENSMUSG00000004455	Ppp1cc	protein phosphatase 1 catalytic subunit gamma [Source:MGI Symbol;Acc:MGI:104872]	0.400567	1	1.20601
Path:04720	Long-term potentiation	ENSMUSG00000019370	Calm3	calmodulin 3 [Source:MGI Symbol;Acc:MGI:103249]	0.400567	1	1.20601
Path:04720	Long-term potentiation	ENSMUSG00000005034	Prkacb	protein kinase, cAMP dependent, catalytic, beta [Source:MGI Symbol;Acc:MGI:97594]	0.400567	1	1.20601
Path:05216	Thyroid cancer	ENSMUSG00000024985	Tcf7l2	transcription factor 7 like 2, T cell specific, HMG box [Source:MGI Symbol;Acc:MGI:1202879]	0.403729	1	1.31031
Path:05216	Thyroid cancer	ENSMUSG00000035027	Map2k2	mitogen-activated protein kinase kinase 2 [Source:MGI Symbol;Acc:MGI:1346867]	0.403729	1	1.31031
Path:05216	Thyroid cancer	ENSMUSG00000059552	Trp53	transformation related protein 53 [Source:MGI Symbol;Acc:MGI:98834]	0.403729	1	1.31031
Path:00250	Alanine, aspartate and glutamate metabolism	ENSMUSG00000031700	Gpt2	glutamic pyruvate transaminase (alanine aminotransferase) 2 [Source:MGI Symbol;Acc:MGI:1915391]	0.42064	1	1.27583
Path:00250	Alanine, aspartate and glutamate metabolism	ENSMUSG00000029752	Asns	asparagine synthetase [Source:MGI Symbol;Acc:MGI:1350929]	0.42064	1	1.27583
Path:00250	Alanine, aspartate and glutamate metabolism	ENSMUSG00000020774	Aspa	aspartoacylase [Source:MGI Symbol;Acc:MGI:87914]	0.42064	1	1.27583
Path:04916	Melanogenesis	ENSMUSG00000031748	Gnao1	guanine nucleotide binding protein, alpha O [Source:MGI Symbol;Acc:MGI:95775]	0.424895	1	1.13124
Path:04916	Melanogenesis	ENSMUSG00000024985	Tcf7l2	transcription factor 7 like 2, T cell specific, HMG box [Source:MGI Symbol;Acc:MGI:1202879]	0.424895	1	1.13124
Path:04916	Melanogenesis	ENSMUSG00000035027	Map2k2	mitogen-activated protein kinase kinase 2 [Source:MGI Symbol;Acc:MGI:1346867]	0.424895	1	1.13124
Path:04916	Melanogenesis	ENSMUSG00000019370	Calm3	calmodulin 3 [Source:MGI Symbol;Acc:MGI:103249]	0.424895	1	1.13124
Path:04916	Melanogenesis	ENSMUSG00000005034	Prkacb	protein kinase, cAMP dependent, catalytic, beta [Source:MGI Symbol;Acc:MGI:97594]	0.424895	1	1.13124
Path:04916	Melanogenesis	ENSMUSG00000022812	Gsk3b	glycogen synthase kinase 3 beta [Source:MGI Symbol;Acc:MGI:1861437]	0.424895	1	1.13124
Path:04916	Melanogenesis	ENSMUSG00000022382	Wnt7b	wingless-type MMTV integration site family, member 7B [Source:MGI Symbol;Acc:MGI:98962]	0.424895	1	1.13124
Path:04670	Leukocyte transendothelial migration	ENSMUSG00000020580	Rock2	Rho-associated coiled-coil containing protein kinase 2 [Source:MGI Symbol;Acc:MGI:107926]	0.428714	1	1.11452
Path:04670	Leukocyte transendothelial migration	ENSMUSG00000049044	Rapgef4	Rap guanine nucleotide exchange factor (GEF) 4 [Source:MGI Symbol;Acc:MGI:1917723]	0.428714	1	1.11452
Path:04670	Leukocyte transendothelial migration	ENSMUSG00000029580	Actb	actin, beta [Source:MGI Symbol;Acc:MGI:87904]	0.428714	1	1.11452
Path:04670	Leukocyte transendothelial migration	ENSMUSG00000054808	Actn4	actinin alpha 4 [Source:MGI Symbol;Acc:MGI:1890773]	0.428714	1	1.11452
Path:04670	Leukocyte transendothelial migration	ENSMUSG00000020717	Pecam1	platelet/endothelial cell adhesion molecule 1 [Source:MGI Symbol;Acc:MGI:97537]	0.428714	1	1.11452
Path:04670	Leukocyte transendothelial migration	ENSMUSG00000009621	Vav2	vav 2 oncogene [Source:MGI Symbol;Acc:MGI:102718]	0.428714	1	1.11452
Path:04670	Leukocyte transendothelial migration	ENSMUSG00000004864	Mapk13	mitogen-activated protein kinase 13 [Source:MGI Symbol;Acc:MGI:1346864]	0.428714	1	1.11452
Path:04670	Leukocyte transendothelial migration	ENSMUSG00000024048	Myl12a	myosin, light chain 12A, regulatory, non-sarcomeric [Source:MGI Symbol;Acc:MGI:1914518]	0.428714	1	1.11452
Path:05166	Human T-cell leukemia virus 1 infection	ENSMUSG00000066979	Bub3	BUB3 mitotic checkpoint protein [Source:MGI Symbol;Acc:MGI:1343463]	0.429071	1	1.06846
Path:05166	Human T-cell leukemia virus 1 infection	ENSMUSG00000035027	Map2k2	mitogen-activated protein kinase kinase 2 [Source:MGI Symbol;Acc:MGI:1346867]	0.429071	1	1.06846
Path:05166	Human T-cell leukemia virus 1 infection	ENSMUSG00000031633	Slc25a4	solute carrier family 25 (mitochondrial carrier, adenine nucleotide translocator), member 4 [Source:MGI Symbol;Acc:MGI:1353495]	0.429071	1	1.06846
Path:05166	Human T-cell leukemia virus 1 infection	ENSMUSG00000060802	B2m	beta-2 microglobulin [Source:MGI Symbol;Acc:MGI:88127]	0.429071	1	1.06846
Path:05166	Human T-cell leukemia virus 1 infection	ENSMUSG00000048450	Msx1	msh homeobox 1 [Source:MGI Symbol;Acc:MGI:97168]	0.429071	1	1.06846
Path:05166	Human T-cell leukemia virus 1 infection	ENSMUSG00000020290	Xpo1	exportin 1 [Source:MGI Symbol;Acc:MGI:2144013]	0.429071	1	1.06846
Path:05166	Human T-cell leukemia virus 1 infection	ENSMUSG00000025135	Anapc11	anaphase promoting complex subunit 11 [Source:MGI Symbol;Acc:MGI:1913406]	0.429071	1	1.06846
Path:05166	Human T-cell leukemia virus 1 infection	ENSMUSG00000024370	Cdc23	CDC23 cell division cycle 23 [Source:MGI Symbol;Acc:MGI:1098815]	0.429071	1	1.06846
Path:05166	Human T-cell leukemia virus 1 infection	ENSMUSG00000021025	Nfkbia	nuclear factor of kappa light polypeptide gene enhancer in B cells inhibitor, alpha [Source:MGI Symbol;Acc:MGI:104741]	0.429071	1	1.06846
Path:05166	Human T-cell leukemia virus 1 infection	ENSMUSG00000005034	Prkacb	protein kinase, cAMP dependent, catalytic, beta [Source:MGI Symbol;Acc:MGI:97594]	0.429071	1	1.06846
Path:05166	Human T-cell leukemia virus 1 infection	ENSMUSG00000028465	Tln1	talin 1 [Source:MGI Symbol;Acc:MGI:1099832]	0.429071	1	1.06846
Path:05166	Human T-cell leukemia virus 1 infection	ENSMUSG00000028287	1700009N14Rik	RIKEN cDNA 1700009N14 gene [Source:MGI Symbol;Acc:MGI:1922721]	0.429071	1	1.06846
Path:05166	Human T-cell leukemia virus 1 infection	ENSMUSG00000016319	Slc25a5	solute carrier family 25 (mitochondrial carrier, adenine nucleotide translocator), member 5 [Source:MGI Symbol;Acc:MGI:1353496]	0.429071	1	1.06846
Path:05166	Human T-cell leukemia virus 1 infection	ENSMUSG00000052698	Tln2	talin 2 [Source:MGI Symbol;Acc:MGI:1917799]	0.429071	1	1.06846
Path:05166	Human T-cell leukemia virus 1 infection	ENSMUSG00000059552	Trp53	transformation related protein 53 [Source:MGI Symbol;Acc:MGI:98834]	0.429071	1	1.06846
Path:05166	Human T-cell leukemia virus 1 infection	ENSMUSG00000029554	Mad1l1	MAD1 mitotic arrest deficient 1-like 1 [Source:MGI Symbol;Acc:MGI:1341857]	0.429071	1	1.06846
Path:00480	Glutathione metabolism	ENSMUSG00000063856	Gpx1	glutathione peroxidase 1 [Source:MGI Symbol;Acc:MGI:104887]	0.43788	1	1.15432
Path:00480	Glutathione metabolism	ENSMUSG00000075706	Gpx4	glutathione peroxidase 4 [Source:MGI Symbol;Acc:MGI:104767]	0.43788	1	1.15432
Path:00480	Glutathione metabolism	ENSMUSG00000020649	Rrm2	ribonucleotide reductase M2 [Source:MGI Symbol;Acc:MGI:98181]	0.43788	1	1.15432
Path:00480	Glutathione metabolism	ENSMUSG00000026701	Prdx6	peroxiredoxin 6 [Source:MGI Symbol;Acc:MGI:894320]	0.43788	1	1.15432
Path:00480	Glutathione metabolism	ENSMUSG00000071708	Sms	spermine synthase [Source:MGI Symbol;Acc:MGI:109490]	0.43788	1	1.15432
Path:04977	Vitamin digestion and absorption	ENSMUSG00000027463	Slc52a3	solute carrier protein family 52, member 3 [Source:MGI Symbol;Acc:MGI:1916948]	0.442575	1	1.34671
Path:04977	Vitamin digestion and absorption	ENSMUSG00000023088	Abcc1	ATP-binding cassette, sub-family C (CFTR/MRP), member 1 [Source:MGI Symbol;Acc:MGI:102676]	0.442575	1	1.34671
Path:04072	Phospholipase D signaling pathway	ENSMUSG00000049044	Rapgef4	Rap guanine nucleotide exchange factor (GEF) 4 [Source:MGI Symbol;Acc:MGI:1917723]	0.442629	1	1.0846
Path:04072	Phospholipase D signaling pathway	ENSMUSG00000035027	Map2k2	mitogen-activated protein kinase kinase 2 [Source:MGI Symbol;Acc:MGI:1346867]	0.442629	1	1.0846
Path:04072	Phospholipase D signaling pathway	ENSMUSG00000063239	Grm4	glutamate receptor, metabotropic 4 [Source:MGI Symbol;Acc:MGI:1351341]	0.442629	1	1.0846
Path:04072	Phospholipase D signaling pathway	ENSMUSG00000001211	Agpat3	1-acylglycerol-3-phosphate O-acyltransferase 3 [Source:MGI Symbol;Acc:MGI:1336186]	0.442629	1	1.0846
Path:04072	Phospholipase D signaling pathway	ENSMUSG00000058715	Fcer1g	Fc receptor, IgE, high affinity I, gamma polypeptide [Source:MGI Symbol;Acc:MGI:95496]	0.442629	1	1.0846
Path:04072	Phospholipase D signaling pathway	ENSMUSG00000003269	Cyth2	cytohesin 2 [Source:MGI Symbol;Acc:MGI:1334255]	0.442629	1	1.0846
Path:04072	Phospholipase D signaling pathway	ENSMUSG00000002496	Tsc2	TSC complex subunit 2 [Source:MGI Symbol;Acc:MGI:102548]	0.442629	1	1.0846
Path:04072	Phospholipase D signaling pathway	ENSMUSG00000034254	Agpat1	1-acylglycerol-3-phosphate O-acyltransferase 1 (lysophosphatidic acid acyltransferase, alpha) [Source:MGI Symbol;Acc:MGI:1932075]	0.442629	1	1.0846
Path:04072	Phospholipase D signaling pathway	ENSMUSG00000057342	Sphk2	sphingosine kinase 2 [Source:MGI Symbol;Acc:MGI:1861380]	0.442629	1	1.0846
Path:04072	Phospholipase D signaling pathway	ENSMUSG00000028126	Pip5k1a	phosphatidylinositol-4-phosphate 5-kinase, type 1 alpha [Source:MGI Symbol;Acc:MGI:107929]	0.442629	1	1.0846
Path:04520	Adherens junction	ENSMUSG00000024985	Tcf7l2	transcription factor 7 like 2, T cell specific, HMG box [Source:MGI Symbol;Acc:MGI:1202879]	0.45021	1	1.13806
Path:04520	Adherens junction	ENSMUSG00000029580	Actb	actin, beta [Source:MGI Symbol;Acc:MGI:87904]	0.45021	1	1.13806
Path:04520	Adherens junction	ENSMUSG00000054808	Actn4	actinin alpha 4 [Source:MGI Symbol;Acc:MGI:1890773]	0.45021	1	1.13806
Path:04520	Adherens junction	ENSMUSG00000031565	Fgfr1	fibroblast growth factor receptor 1 [Source:MGI Symbol;Acc:MGI:95522]	0.45021	1	1.13806
Path:04520	Adherens junction	ENSMUSG00000025812	Pard3	par-3 family cell polarity regulator [Source:MGI Symbol;Acc:MGI:2135608]	0.45021	1	1.13806
Path:00562	Inositol phosphate metabolism	ENSMUSG00000037940	Inpp4b	inositol polyphosphate-4-phosphatase, type II [Source:MGI Symbol;Acc:MGI:2158925]	0.462468	1	1.12226
Path:00562	Inositol phosphate metabolism	ENSMUSG00000026925	Inpp5e	inositol polyphosphate-5-phosphatase E [Source:MGI Symbol;Acc:MGI:1927753]	0.462468	1	1.12226
Path:00562	Inositol phosphate metabolism	ENSMUSG00000032737	Inppl1	inositol polyphosphate phosphatase-like 1 [Source:MGI Symbol;Acc:MGI:1333787]	0.462468	1	1.12226
Path:00562	Inositol phosphate metabolism	ENSMUSG00000030682	Cdipt	CDP-diacylglycerol--inositol 3-phosphatidyltransferase (phosphatidylinositol synthase) [Source:MGI Symbol;Acc:MGI:105491]	0.462468	1	1.12226
Path:00562	Inositol phosphate metabolism	ENSMUSG00000028126	Pip5k1a	phosphatidylinositol-4-phosphate 5-kinase, type 1 alpha [Source:MGI Symbol;Acc:MGI:107929]	0.462468	1	1.12226
Path:04921	Oxytocin signaling pathway	ENSMUSG00000020580	Rock2	Rho-associated coiled-coil containing protein kinase 2 [Source:MGI Symbol;Acc:MGI:107926]	0.47636	1	1.05624
Path:04921	Oxytocin signaling pathway	ENSMUSG00000031748	Gnao1	guanine nucleotide binding protein, alpha O [Source:MGI Symbol;Acc:MGI:95775]	0.47636	1	1.05624
Path:04921	Oxytocin signaling pathway	ENSMUSG00000035027	Map2k2	mitogen-activated protein kinase kinase 2 [Source:MGI Symbol;Acc:MGI:1346867]	0.47636	1	1.05624
Path:04921	Oxytocin signaling pathway	ENSMUSG00000029580	Actb	actin, beta [Source:MGI Symbol;Acc:MGI:87904]	0.47636	1	1.05624
Path:04921	Oxytocin signaling pathway	ENSMUSG00000004455	Ppp1cc	protein phosphatase 1 catalytic subunit gamma [Source:MGI Symbol;Acc:MGI:104872]	0.47636	1	1.05624
Path:04921	Oxytocin signaling pathway	ENSMUSG00000019370	Calm3	calmodulin 3 [Source:MGI Symbol;Acc:MGI:103249]	0.47636	1	1.05624
Path:04921	Oxytocin signaling pathway	ENSMUSG00000005034	Prkacb	protein kinase, cAMP dependent, catalytic, beta [Source:MGI Symbol;Acc:MGI:97594]	0.47636	1	1.05624
Path:04921	Oxytocin signaling pathway	ENSMUSG00000027470	Mylk2	myosin, light polypeptide kinase 2, skeletal muscle [Source:MGI Symbol;Acc:MGI:2139434]	0.47636	1	1.05624
Path:04921	Oxytocin signaling pathway	ENSMUSG00000029513	Prkab1	protein kinase, AMP-activated, beta 1 non-catalytic subunit [Source:MGI Symbol;Acc:MGI:1336167]	0.47636	1	1.05624
Path:04921	Oxytocin signaling pathway	ENSMUSG00000034994	Eef2	eukaryotic translation elongation factor 2 [Source:MGI Symbol;Acc:MGI:95288]	0.47636	1	1.05624
Path:00340	Histidine metabolism	ENSMUSG00000020774	Aspa	aspartoacylase [Source:MGI Symbol;Acc:MGI:87914]	0.484456	1	1.24312
Path:00340	Histidine metabolism	ENSMUSG00000025037	Maoa	monoamine oxidase A [Source:MGI Symbol;Acc:MGI:96915]	0.484456	1	1.24312
Path:00790	Folate biosynthesis	ENSMUSG00000033735	Spr	sepiapterin reductase [Source:MGI Symbol;Acc:MGI:103078]	0.484456	1	1.24312
Path:00790	Folate biosynthesis	ENSMUSG00000021496	Pcbd2	pterin 4 alpha carbinolamine dehydratase/dimerization cofactor of hepatocyte nuclear factor 1 alpha (TCF1) 2 [Source:MGI Symbol;Acc:MGI:1919812]	0.484456	1	1.24312
Path:00860	Porphyrin metabolism	ENSMUSG00000030979	Uros	uroporphyrinogen III synthase [Source:MGI Symbol;Acc:MGI:98917]	0.486435	1	1.15432
Path:00860	Porphyrin metabolism	ENSMUSG00000026615	Eprs	glutamyl-prolyl-tRNA synthetase [Source:MGI Symbol;Acc:MGI:97838]	0.486435	1	1.15432
Path:00860	Porphyrin metabolism	ENSMUSG00000005413	Hmox1	heme oxygenase 1 [Source:MGI Symbol;Acc:MGI:96163]	0.486435	1	1.15432
Path:04917	Prolactin signaling pathway	ENSMUSG00000035027	Map2k2	mitogen-activated protein kinase kinase 2 [Source:MGI Symbol;Acc:MGI:1346867]	0.486732	1	1.09193
Path:04917	Prolactin signaling pathway	ENSMUSG00000004864	Mapk13	mitogen-activated protein kinase 13 [Source:MGI Symbol;Acc:MGI:1346864]	0.486732	1	1.09193
Path:04917	Prolactin signaling pathway	ENSMUSG00000020027	Socs2	suppressor of cytokine signaling 2 [Source:MGI Symbol;Acc:MGI:1201787]	0.486732	1	1.09193
Path:04917	Prolactin signaling pathway	ENSMUSG00000003555	Cyp17a1	cytochrome P450, family 17, subfamily a, polypeptide 1 [Source:MGI Symbol;Acc:MGI:88586]	0.486732	1	1.09193
Path:04917	Prolactin signaling pathway	ENSMUSG00000022812	Gsk3b	glycogen synthase kinase 3 beta [Source:MGI Symbol;Acc:MGI:1861437]	0.486732	1	1.09193
Path:05213	Endometrial cancer	ENSMUSG00000024985	Tcf7l2	transcription factor 7 like 2, T cell specific, HMG box [Source:MGI Symbol;Acc:MGI:1202879]	0.486828	1	1.11452
Path:05213	Endometrial cancer	ENSMUSG00000035027	Map2k2	mitogen-activated protein kinase kinase 2 [Source:MGI Symbol;Acc:MGI:1346867]	0.486828	1	1.11452
Path:05213	Endometrial cancer	ENSMUSG00000022812	Gsk3b	glycogen synthase kinase 3 beta [Source:MGI Symbol;Acc:MGI:1861437]	0.486828	1	1.11452
Path:05213	Endometrial cancer	ENSMUSG00000059552	Trp53	transformation related protein 53 [Source:MGI Symbol;Acc:MGI:98834]	0.486828	1	1.11452
Path:04370	VEGF signaling pathway	ENSMUSG00000035027	Map2k2	mitogen-activated protein kinase kinase 2 [Source:MGI Symbol;Acc:MGI:1346867]	0.486828	1	1.11452
Path:04370	VEGF signaling pathway	ENSMUSG00000004864	Mapk13	mitogen-activated protein kinase 13 [Source:MGI Symbol;Acc:MGI:1346864]	0.486828	1	1.11452
Path:04370	VEGF signaling pathway	ENSMUSG00000016528	Mapkapk2	MAP kinase-activated protein kinase 2 [Source:MGI Symbol;Acc:MGI:109298]	0.486828	1	1.11452
Path:04370	VEGF signaling pathway	ENSMUSG00000057342	Sphk2	sphingosine kinase 2 [Source:MGI Symbol;Acc:MGI:1861380]	0.486828	1	1.11452
Path:04144	Endocytosis	ENSMUSG00000033916	Chmp2a	charged multivesicular body protein 2A [Source:MGI Symbol;Acc:MGI:1916203]	0.488015	1	1.02895
Path:04144	Endocytosis	ENSMUSG00000015656	Hspa8	heat shock protein 8 [Source:MGI Symbol;Acc:MGI:105384]	0.488015	1	1.02895
Path:04144	Endocytosis	ENSMUSG00000026341	Actr3	ARP3 actin-related protein 3 [Source:MGI Symbol;Acc:MGI:1921367]	0.488015	1	1.02895
Path:04144	Endocytosis	ENSMUSG00000005699	Pard6a	par-6 family cell polarity regulator alpha [Source:MGI Symbol;Acc:MGI:1927223]	0.488015	1	1.02895
Path:04144	Endocytosis	ENSMUSG00000027423	Snx5	sorting nexin 5 [Source:MGI Symbol;Acc:MGI:1916428]	0.488015	1	1.02895
Path:04144	Endocytosis	ENSMUSG00000003269	Cyth2	cytohesin 2 [Source:MGI Symbol;Acc:MGI:1334255]	0.488015	1	1.02895
Path:04144	Endocytosis	ENSMUSG00000032216	Nedd4	neural precursor cell expressed, developmentally down-regulated 4 [Source:MGI Symbol;Acc:MGI:97297]	0.488015	1	1.02895
Path:04144	Endocytosis	ENSMUSG00000018820	Zfyve27	zinc finger, FYVE domain containing 27 [Source:MGI Symbol;Acc:MGI:1919602]	0.488015	1	1.02895
Path:04144	Endocytosis	ENSMUSG00000037062	Sh3glb1	SH3-domain GRB2-like B1 (endophilin) [Source:MGI Symbol;Acc:MGI:1859730]	0.488015	1	1.02895
Path:04144	Endocytosis	ENSMUSG00000019173	Rab5c	RAB5C, member RAS oncogene family [Source:MGI Symbol;Acc:MGI:105306]	0.488015	1	1.02895
Path:04144	Endocytosis	ENSMUSG00000000743	Chmp1a	charged multivesicular body protein 1A [Source:MGI Symbol;Acc:MGI:1920159]	0.488015	1	1.02895
Path:04144	Endocytosis	ENSMUSG00000025812	Pard3	par-3 family cell polarity regulator [Source:MGI Symbol;Acc:MGI:2135608]	0.488015	1	1.02895
Path:04144	Endocytosis	ENSMUSG00000001827	Folr1	folate receptor 1 (adult) [Source:MGI Symbol;Acc:MGI:95568]	0.488015	1	1.02895
Path:04144	Endocytosis	ENSMUSG00000029622	Arpc1b	actin related protein 2/3 complex, subunit 1B [Source:MGI Symbol;Acc:MGI:1343142]	0.488015	1	1.02895
Path:04144	Endocytosis	ENSMUSG00000028126	Pip5k1a	phosphatidylinositol-4-phosphate 5-kinase, type 1 alpha [Source:MGI Symbol;Acc:MGI:107929]	0.488015	1	1.02895
Path:04144	Endocytosis	ENSMUSG00000034560	Washc4	WASH complex subunit 4 [Source:MGI Symbol;Acc:MGI:2441787]	0.488015	1	1.02895
Path:04144	Endocytosis	ENSMUSG00000031696	Vps35	VPS35 retromer complex component [Source:MGI Symbol;Acc:MGI:1890467]	0.488015	1	1.02895
Path:04217	Necroptosis	ENSMUSG00000066551	Hmgb1	high mobility group box 1 [Source:MGI Symbol;Acc:MGI:96113]	0.492228	1	1.03957
Path:04217	Necroptosis	ENSMUSG00000033916	Chmp2a	charged multivesicular body protein 2A [Source:MGI Symbol;Acc:MGI:1916203]	0.492228	1	1.03957
Path:04217	Necroptosis	ENSMUSG00000031633	Slc25a4	solute carrier family 25 (mitochondrial carrier, adenine nucleotide translocator), member 4 [Source:MGI Symbol;Acc:MGI:1353495]	0.492228	1	1.03957
Path:04217	Necroptosis	ENSMUSG00000023944	Hsp90ab1	heat shock protein 90 alpha (cytosolic), class B member 1 [Source:MGI Symbol;Acc:MGI:96247]	0.492228	1	1.03957
Path:04217	Necroptosis	ENSMUSG00000061615	H2ac4	H2A clustered histone 4 [Source:MGI Symbol;Acc:MGI:2448306]	0.492228	1	1.03957
Path:04217	Necroptosis	ENSMUSG00000037894	H2az1	H2A.Z variant histone 1 [Source:MGI Symbol;Acc:MGI:1888388]	0.492228	1	1.03957
Path:04217	Necroptosis	ENSMUSG00000033059	Pygb	brain glycogen phosphorylase [Source:MGI Symbol;Acc:MGI:97828]	0.492228	1	1.03957
Path:04217	Necroptosis	ENSMUSG00000000743	Chmp1a	charged multivesicular body protein 1A [Source:MGI Symbol;Acc:MGI:1920159]	0.492228	1	1.03957
Path:04217	Necroptosis	ENSMUSG00000062939	Stat4	signal transducer and activator of transcription 4 [Source:MGI Symbol;Acc:MGI:103062]	0.492228	1	1.03957
Path:04217	Necroptosis	ENSMUSG00000016319	Slc25a5	solute carrier family 25 (mitochondrial carrier, adenine nucleotide translocator), member 5 [Source:MGI Symbol;Acc:MGI:1353496]	0.492228	1	1.03957
Path:04217	Necroptosis	ENSMUSG00000050708	Ftl1	ferritin light polypeptide 1 [Source:MGI Symbol;Acc:MGI:95589]	0.492228	1	1.03957
Path:04962	Vasopressin-regulated water reabsorption	ENSMUSG00000005034	Prkacb	protein kinase, cAMP dependent, catalytic, beta [Source:MGI Symbol;Acc:MGI:97594]	0.502326	1	1.12748
Path:04962	Vasopressin-regulated water reabsorption	ENSMUSG00000019173	Rab5c	RAB5C, member RAS oncogene family [Source:MGI Symbol;Acc:MGI:105306]	0.502326	1	1.12748
Path:04962	Vasopressin-regulated water reabsorption	ENSMUSG00000030220	Arhgdib	Rho, GDP dissociation inhibitor (GDI) beta [Source:MGI Symbol;Acc:MGI:101940]	0.502326	1	1.12748
Path:04662	B cell receptor signaling pathway	ENSMUSG00000035027	Map2k2	mitogen-activated protein kinase kinase 2 [Source:MGI Symbol;Acc:MGI:1346867]	0.510599	1	1.06319
Path:04662	B cell receptor signaling pathway	ENSMUSG00000009621	Vav2	vav 2 oncogene [Source:MGI Symbol;Acc:MGI:102718]	0.510599	1	1.06319
Path:04662	B cell receptor signaling pathway	ENSMUSG00000021025	Nfkbia	nuclear factor of kappa light polypeptide gene enhancer in B cells inhibitor, alpha [Source:MGI Symbol;Acc:MGI:104741]	0.510599	1	1.06319
Path:04662	B cell receptor signaling pathway	ENSMUSG00000032737	Inppl1	inositol polyphosphate phosphatase-like 1 [Source:MGI Symbol;Acc:MGI:1333787]	0.510599	1	1.06319
Path:04662	B cell receptor signaling pathway	ENSMUSG00000022812	Gsk3b	glycogen synthase kinase 3 beta [Source:MGI Symbol;Acc:MGI:1861437]	0.510599	1	1.06319
Path:04152	AMPK signaling pathway	ENSMUSG00000021022	Ppp2r3c	protein phosphatase 2, regulatory subunit B'', gamma [Source:MGI Symbol;Acc:MGI:1930009]	0.522761	1	1.02606
Path:04152	AMPK signaling pathway	ENSMUSG00000031490	Eif4ebp1	eukaryotic translation initiation factor 4E binding protein 1 [Source:MGI Symbol;Acc:MGI:103267]	0.522761	1	1.02606
Path:04152	AMPK signaling pathway	ENSMUSG00000040028	Elavl1	ELAV (embryonic lethal, abnormal vision)-like 1 (Hu antigen R) [Source:MGI Symbol;Acc:MGI:1100851]	0.522761	1	1.02606
Path:04152	AMPK signaling pathway	ENSMUSG00000002496	Tsc2	TSC complex subunit 2 [Source:MGI Symbol;Acc:MGI:102548]	0.522761	1	1.02606
Path:04152	AMPK signaling pathway	ENSMUSG00000026457	Adipor1	adiponectin receptor 1 [Source:MGI Symbol;Acc:MGI:1919924]	0.522761	1	1.02606
Path:04152	AMPK signaling pathway	ENSMUSG00000029513	Prkab1	protein kinase, AMP-activated, beta 1 non-catalytic subunit [Source:MGI Symbol;Acc:MGI:1336167]	0.522761	1	1.02606
Path:04152	AMPK signaling pathway	ENSMUSG00000034994	Eef2	eukaryotic translation elongation factor 2 [Source:MGI Symbol;Acc:MGI:95288]	0.522761	1	1.02606
Path:04152	AMPK signaling pathway	ENSMUSG00000021670	Hmgcr	3-hydroxy-3-methylglutaryl-Coenzyme A reductase [Source:MGI Symbol;Acc:MGI:96159]	0.522761	1	1.02606
Path:04750	Inflammatory mediator regulation of TRP channels	ENSMUSG00000004455	Ppp1cc	protein phosphatase 1 catalytic subunit gamma [Source:MGI Symbol;Acc:MGI:104872]	0.531899	1	1.01799
Path:04750	Inflammatory mediator regulation of TRP channels	ENSMUSG00000060459	Kng2	kininogen 2 [Source:MGI Symbol;Acc:MGI:3027157]	0.531899	1	1.01799
Path:04750	Inflammatory mediator regulation of TRP channels	ENSMUSG00000019370	Calm3	calmodulin 3 [Source:MGI Symbol;Acc:MGI:103249]	0.531899	1	1.01799
Path:04750	Inflammatory mediator regulation of TRP channels	ENSMUSG00000005034	Prkacb	protein kinase, cAMP dependent, catalytic, beta [Source:MGI Symbol;Acc:MGI:97594]	0.531899	1	1.01799
Path:04750	Inflammatory mediator regulation of TRP channels	ENSMUSG00000004864	Mapk13	mitogen-activated protein kinase 13 [Source:MGI Symbol;Acc:MGI:1346864]	0.531899	1	1.01799
Path:04750	Inflammatory mediator regulation of TRP channels	ENSMUSG00000041347	Bdkrb1	bradykinin receptor, beta 1 [Source:MGI Symbol;Acc:MGI:88144]	0.531899	1	1.01799
Path:04750	Inflammatory mediator regulation of TRP channels	ENSMUSG00000014158	Trpv4	transient receptor potential cation channel, subfamily V, member 4 [Source:MGI Symbol;Acc:MGI:1926945]	0.531899	1	1.01799
Path:04750	Inflammatory mediator regulation of TRP channels	ENSMUSG00000066513	Klk1b4	kallikrein 1-related pepidase b4 [Source:MGI Symbol;Acc:MGI:97320]	0.531899	1	1.01799
Path:00072	NA	ENSMUSG00000028167	Bdh2	3-hydroxybutyrate dehydrogenase, type 2 [Source:MGI Symbol;Acc:MGI:1917022]	0.535603	1	1.34671
Path:04213	Longevity regulating pathway - multiple species	ENSMUSG00000015656	Hspa8	heat shock protein 8 [Source:MGI Symbol;Acc:MGI:105384]	0.539968	1	1.04261
Path:04213	Longevity regulating pathway - multiple species	ENSMUSG00000005034	Prkacb	protein kinase, cAMP dependent, catalytic, beta [Source:MGI Symbol;Acc:MGI:97594]	0.539968	1	1.04261
Path:04213	Longevity regulating pathway - multiple species	ENSMUSG00000029513	Prkab1	protein kinase, AMP-activated, beta 1 non-catalytic subunit [Source:MGI Symbol;Acc:MGI:1336167]	0.539968	1	1.04261
Path:04213	Longevity regulating pathway - multiple species	ENSMUSG00000028800	Hdac1	histone deacetylase 1 [Source:MGI Symbol;Acc:MGI:108086]	0.539968	1	1.04261
Path:04070	Phosphatidylinositol signaling system	ENSMUSG00000037940	Inpp4b	inositol polyphosphate-4-phosphatase, type II [Source:MGI Symbol;Acc:MGI:2158925]	0.539978	1	1.02066
Path:04070	Phosphatidylinositol signaling system	ENSMUSG00000026925	Inpp5e	inositol polyphosphate-5-phosphatase E [Source:MGI Symbol;Acc:MGI:1927753]	0.539978	1	1.02066
Path:04070	Phosphatidylinositol signaling system	ENSMUSG00000019370	Calm3	calmodulin 3 [Source:MGI Symbol;Acc:MGI:103249]	0.539978	1	1.02066
Path:04070	Phosphatidylinositol signaling system	ENSMUSG00000032737	Inppl1	inositol polyphosphate phosphatase-like 1 [Source:MGI Symbol;Acc:MGI:1333787]	0.539978	1	1.02066
Path:04070	Phosphatidylinositol signaling system	ENSMUSG00000030682	Cdipt	CDP-diacylglycerol--inositol 3-phosphatidyltransferase (phosphatidylinositol synthase) [Source:MGI Symbol;Acc:MGI:105491]	0.539978	1	1.02066
Path:04070	Phosphatidylinositol signaling system	ENSMUSG00000028126	Pip5k1a	phosphatidylinositol-4-phosphate 5-kinase, type 1 alpha [Source:MGI Symbol;Acc:MGI:107929]	0.539978	1	1.02066
Path:04623	Cytosolic DNA-sensing pathway	ENSMUSG00000025280	Polr3a	polymerase (RNA) III (DNA directed) polypeptide A [Source:MGI Symbol;Acc:MGI:2681836]	0.552814	1	1.02606
Path:04623	Cytosolic DNA-sensing pathway	ENSMUSG00000004667	Polr2e	polymerase (RNA) II (DNA directed) polypeptide E [Source:MGI Symbol;Acc:MGI:1913670]	0.552814	1	1.02606
Path:04623	Cytosolic DNA-sensing pathway	ENSMUSG00000021025	Nfkbia	nuclear factor of kappa light polypeptide gene enhancer in B cells inhibitor, alpha [Source:MGI Symbol;Acc:MGI:104741]	0.552814	1	1.02606
Path:04623	Cytosolic DNA-sensing pathway	ENSMUSG00000067148	Polr1c	polymerase (RNA) I polypeptide C [Source:MGI Symbol;Acc:MGI:103288]	0.552814	1	1.02606
Path:05161	Hepatitis B	ENSMUSG00000027342	Pcna	proliferating cell nuclear antigen [Source:MGI Symbol;Acc:MGI:97503]	0.558377	1	0.991443
Path:05161	Hepatitis B	ENSMUSG00000035027	Map2k2	mitogen-activated protein kinase kinase 2 [Source:MGI Symbol;Acc:MGI:1346867]	0.558377	1	0.991443
Path:05161	Hepatitis B	ENSMUSG00000028763	Hspg2	perlecan (heparan sulfate proteoglycan 2) [Source:MGI Symbol;Acc:MGI:96257]	0.558377	1	0.991443
Path:05161	Hepatitis B	ENSMUSG00000021025	Nfkbia	nuclear factor of kappa light polypeptide gene enhancer in B cells inhibitor, alpha [Source:MGI Symbol;Acc:MGI:104741]	0.558377	1	0.991443
Path:05161	Hepatitis B	ENSMUSG00000004864	Mapk13	mitogen-activated protein kinase 13 [Source:MGI Symbol;Acc:MGI:1346864]	0.558377	1	0.991443
Path:05161	Hepatitis B	ENSMUSG00000002948	Map2k7	mitogen-activated protein kinase kinase 7 [Source:MGI Symbol;Acc:MGI:1346871]	0.558377	1	0.991443
Path:05161	Hepatitis B	ENSMUSG00000062939	Stat4	signal transducer and activator of transcription 4 [Source:MGI Symbol;Acc:MGI:103062]	0.558377	1	0.991443
Path:05161	Hepatitis B	ENSMUSG00000024740	Ddb1	damage specific DNA binding protein 1 [Source:MGI Symbol;Acc:MGI:1202384]	0.558377	1	0.991443
Path:05161	Hepatitis B	ENSMUSG00000000787	Ddx3x	DEAD/H (Asp-Glu-Ala-Asp/His) box polypeptide 3, X-linked [Source:MGI Symbol;Acc:MGI:103064]	0.558377	1	0.991443
Path:05161	Hepatitis B	ENSMUSG00000059552	Trp53	transformation related protein 53 [Source:MGI Symbol;Acc:MGI:98834]	0.558377	1	0.991443
Path:04066	HIF-1 signaling pathway	ENSMUSG00000063524	Eno1	enolase 1, alpha non-neuron [Source:MGI Symbol;Acc:MGI:95393]	0.564329	1	0.992312
Path:04066	HIF-1 signaling pathway	ENSMUSG00000035027	Map2k2	mitogen-activated protein kinase kinase 2 [Source:MGI Symbol;Acc:MGI:1346867]	0.564329	1	0.992312
Path:04066	HIF-1 signaling pathway	ENSMUSG00000000628	Hk2	hexokinase 2 [Source:MGI Symbol;Acc:MGI:1315197]	0.564329	1	0.992312
Path:04066	HIF-1 signaling pathway	ENSMUSG00000031490	Eif4ebp1	eukaryotic translation initiation factor 4E binding protein 1 [Source:MGI Symbol;Acc:MGI:103267]	0.564329	1	0.992312
Path:04066	HIF-1 signaling pathway	ENSMUSG00000057666	Gapdh	glyceraldehyde-3-phosphate dehydrogenase [Source:MGI Symbol;Acc:MGI:95640]	0.564329	1	0.992312
Path:04066	HIF-1 signaling pathway	ENSMUSG00000005413	Hmox1	heme oxygenase 1 [Source:MGI Symbol;Acc:MGI:96163]	0.564329	1	0.992312
Path:04066	HIF-1 signaling pathway	ENSMUSG00000004267	Eno2	enolase 2, gamma neuronal [Source:MGI Symbol;Acc:MGI:95394]	0.564329	1	0.992312
Path:04068	FoxO signaling pathway	ENSMUSG00000041431	Ccnb1	cyclin B1 [Source:MGI Symbol;Acc:MGI:88302]	0.567764	1	0.986902
Path:04068	FoxO signaling pathway	ENSMUSG00000035027	Map2k2	mitogen-activated protein kinase kinase 2 [Source:MGI Symbol;Acc:MGI:1346867]	0.567764	1	0.986902
Path:04068	FoxO signaling pathway	ENSMUSG00000055148	Klf2	Kruppel-like factor 2 (lung) [Source:MGI Symbol;Acc:MGI:1342772]	0.567764	1	0.986902
Path:04068	FoxO signaling pathway	ENSMUSG00000004864	Mapk13	mitogen-activated protein kinase 13 [Source:MGI Symbol;Acc:MGI:1346864]	0.567764	1	0.986902
Path:04068	FoxO signaling pathway	ENSMUSG00000018209	Stk4	serine/threonine kinase 4 [Source:MGI Symbol;Acc:MGI:1929004]	0.567764	1	0.986902
Path:04068	FoxO signaling pathway	ENSMUSG00000029385	Ccng2	cyclin G2 [Source:MGI Symbol;Acc:MGI:1095734]	0.567764	1	0.986902
Path:04068	FoxO signaling pathway	ENSMUSG00000022710	Usp7	ubiquitin specific peptidase 7 [Source:MGI Symbol;Acc:MGI:2182061]	0.567764	1	0.986902
Path:04068	FoxO signaling pathway	ENSMUSG00000029513	Prkab1	protein kinase, AMP-activated, beta 1 non-catalytic subunit [Source:MGI Symbol;Acc:MGI:1336167]	0.567764	1	0.986902
Path:05030	Cocaine addiction	ENSMUSG00000020734	Grin2c	glutamate receptor, ionotropic, NMDA2C (epsilon 3) [Source:MGI Symbol;Acc:MGI:95822]	0.577708	1	1.01003
Path:05030	Cocaine addiction	ENSMUSG00000005034	Prkacb	protein kinase, cAMP dependent, catalytic, beta [Source:MGI Symbol;Acc:MGI:97594]	0.577708	1	1.01003
Path:05030	Cocaine addiction	ENSMUSG00000025037	Maoa	monoamine oxidase A [Source:MGI Symbol;Acc:MGI:96915]	0.577708	1	1.01003
Path:04930	Type II diabetes mellitus	ENSMUSG00000000628	Hk2	hexokinase 2 [Source:MGI Symbol;Acc:MGI:1315197]	0.577708	1	1.01003
Path:04930	Type II diabetes mellitus	ENSMUSG00000032294	Pkm	pyruvate kinase, muscle [Source:MGI Symbol;Acc:MGI:97591]	0.577708	1	1.01003
Path:04930	Type II diabetes mellitus	ENSMUSG00000020027	Socs2	suppressor of cytokine signaling 2 [Source:MGI Symbol;Acc:MGI:1201787]	0.577708	1	1.01003
Path:04012	ErbB signaling pathway	ENSMUSG00000035027	Map2k2	mitogen-activated protein kinase kinase 2 [Source:MGI Symbol;Acc:MGI:1346867]	0.590141	1	0.973525
Path:04012	ErbB signaling pathway	ENSMUSG00000017776	Crk	v-crk avian sarcoma virus CT10 oncogene homolog [Source:MGI Symbol;Acc:MGI:88508]	0.590141	1	0.973525
Path:04012	ErbB signaling pathway	ENSMUSG00000031490	Eif4ebp1	eukaryotic translation initiation factor 4E binding protein 1 [Source:MGI Symbol;Acc:MGI:103267]	0.590141	1	0.973525
Path:04012	ErbB signaling pathway	ENSMUSG00000002948	Map2k7	mitogen-activated protein kinase kinase 7 [Source:MGI Symbol;Acc:MGI:1346871]	0.590141	1	0.973525
Path:04012	ErbB signaling pathway	ENSMUSG00000022812	Gsk3b	glycogen synthase kinase 3 beta [Source:MGI Symbol;Acc:MGI:1861437]	0.590141	1	0.973525
Path:00533	Glycosaminoglycan biosynthesis - keratan sulfate	ENSMUSG00000031749	St3gal2	ST3 beta-galactoside alpha-2,3-sialyltransferase 2 [Source:MGI Symbol;Acc:MGI:99427]	0.591375	1	1.15432
Path:04915	Estrogen signaling pathway	ENSMUSG00000031748	Gnao1	guanine nucleotide binding protein, alpha O [Source:MGI Symbol;Acc:MGI:95775]	0.593845	1	0.964807
Path:04915	Estrogen signaling pathway	ENSMUSG00000015656	Hspa8	heat shock protein 8 [Source:MGI Symbol;Acc:MGI:105384]	0.593845	1	0.964807
Path:04915	Estrogen signaling pathway	ENSMUSG00000035027	Map2k2	mitogen-activated protein kinase kinase 2 [Source:MGI Symbol;Acc:MGI:1346867]	0.593845	1	0.964807
Path:04915	Estrogen signaling pathway	ENSMUSG00000024222	Fkbp5	FK506 binding protein 5 [Source:MGI Symbol;Acc:MGI:104670]	0.593845	1	0.964807
Path:04915	Estrogen signaling pathway	ENSMUSG00000023944	Hsp90ab1	heat shock protein 90 alpha (cytosolic), class B member 1 [Source:MGI Symbol;Acc:MGI:96247]	0.593845	1	0.964807
Path:04915	Estrogen signaling pathway	ENSMUSG00000024462	Gabbr1	gamma-aminobutyric acid (GABA) B receptor, 1 [Source:MGI Symbol;Acc:MGI:1860139]	0.593845	1	0.964807
Path:04915	Estrogen signaling pathway	ENSMUSG00000019370	Calm3	calmodulin 3 [Source:MGI Symbol;Acc:MGI:103249]	0.593845	1	0.964807
Path:04915	Estrogen signaling pathway	ENSMUSG00000005034	Prkacb	protein kinase, cAMP dependent, catalytic, beta [Source:MGI Symbol;Acc:MGI:97594]	0.593845	1	0.964807
Path:00020	Citrate cycle (TCA cycle)	ENSMUSG00000019179	Mdh2	malate dehydrogenase 2, NAD (mitochondrial) [Source:MGI Symbol;Acc:MGI:97050]	0.597623	1	1.01003
Path:00020	Citrate cycle (TCA cycle)	ENSMUSG00000022477	Aco2	aconitase 2, mitochondrial [Source:MGI Symbol;Acc:MGI:87880]	0.597623	1	1.01003
Path:04728	Dopaminergic synapse	ENSMUSG00000031748	Gnao1	guanine nucleotide binding protein, alpha O [Source:MGI Symbol;Acc:MGI:95775]	0.602366	1	0.95766
Path:04728	Dopaminergic synapse	ENSMUSG00000021022	Ppp2r3c	protein phosphatase 2, regulatory subunit B'', gamma [Source:MGI Symbol;Acc:MGI:1930009]	0.602366	1	0.95766
Path:04728	Dopaminergic synapse	ENSMUSG00000004455	Ppp1cc	protein phosphatase 1 catalytic subunit gamma [Source:MGI Symbol;Acc:MGI:104872]	0.602366	1	0.95766
Path:04728	Dopaminergic synapse	ENSMUSG00000019370	Calm3	calmodulin 3 [Source:MGI Symbol;Acc:MGI:103249]	0.602366	1	0.95766
Path:04728	Dopaminergic synapse	ENSMUSG00000005034	Prkacb	protein kinase, cAMP dependent, catalytic, beta [Source:MGI Symbol;Acc:MGI:97594]	0.602366	1	0.95766
Path:04728	Dopaminergic synapse	ENSMUSG00000004864	Mapk13	mitogen-activated protein kinase 13 [Source:MGI Symbol;Acc:MGI:1346864]	0.602366	1	0.95766
Path:04728	Dopaminergic synapse	ENSMUSG00000025037	Maoa	monoamine oxidase A [Source:MGI Symbol;Acc:MGI:96915]	0.602366	1	0.95766
Path:04728	Dopaminergic synapse	ENSMUSG00000022812	Gsk3b	glycogen synthase kinase 3 beta [Source:MGI Symbol;Acc:MGI:1861437]	0.602366	1	0.95766
Path:00510	N-Glycan biosynthesis	ENSMUSG00000036646	Man1b1	mannosidase, alpha, class 1B, member 1 [Source:MGI Symbol;Acc:MGI:2684954]	0.605781	1	0.969631
Path:00510	N-Glycan biosynthesis	ENSMUSG00000039740	Alg2	asparagine-linked glycosylation 2 (alpha-1,3-mannosyltransferase) [Source:MGI Symbol;Acc:MGI:1914731]	0.605781	1	0.969631
Path:00510	N-Glycan biosynthesis	ENSMUSG00000035704	Alg8	asparagine-linked glycosylation 8 (alpha-1,3-glucosyltransferase) [Source:MGI Symbol;Acc:MGI:2141959]	0.605781	1	0.969631
Path:04660	T cell receptor signaling pathway	ENSMUSG00000035027	Map2k2	mitogen-activated protein kinase kinase 2 [Source:MGI Symbol;Acc:MGI:1346867]	0.610516	1	0.950619
Path:04660	T cell receptor signaling pathway	ENSMUSG00000009621	Vav2	vav 2 oncogene [Source:MGI Symbol;Acc:MGI:102718]	0.610516	1	0.950619
Path:04660	T cell receptor signaling pathway	ENSMUSG00000021025	Nfkbia	nuclear factor of kappa light polypeptide gene enhancer in B cells inhibitor, alpha [Source:MGI Symbol;Acc:MGI:104741]	0.610516	1	0.950619
Path:04660	T cell receptor signaling pathway	ENSMUSG00000004864	Mapk13	mitogen-activated protein kinase 13 [Source:MGI Symbol;Acc:MGI:1346864]	0.610516	1	0.950619
Path:04660	T cell receptor signaling pathway	ENSMUSG00000002948	Map2k7	mitogen-activated protein kinase kinase 7 [Source:MGI Symbol;Acc:MGI:1346871]	0.610516	1	0.950619
Path:04660	T cell receptor signaling pathway	ENSMUSG00000022812	Gsk3b	glycogen synthase kinase 3 beta [Source:MGI Symbol;Acc:MGI:1861437]	0.610516	1	0.950619
Path:04210	Apoptosis	ENSMUSG00000035027	Map2k2	mitogen-activated protein kinase kinase 2 [Source:MGI Symbol;Acc:MGI:1346867]	0.610797	1	0.950619
Path:04210	Apoptosis	ENSMUSG00000029580	Actb	actin, beta [Source:MGI Symbol;Acc:MGI:87904]	0.610797	1	0.950619
Path:04210	Apoptosis	ENSMUSG00000021025	Nfkbia	nuclear factor of kappa light polypeptide gene enhancer in B cells inhibitor, alpha [Source:MGI Symbol;Acc:MGI:104741]	0.610797	1	0.950619
Path:04210	Apoptosis	ENSMUSG00000057738	Sptan1	spectrin alpha, non-erythrocytic 1 [Source:MGI Symbol;Acc:MGI:98386]	0.610797	1	0.950619
Path:04210	Apoptosis	ENSMUSG00000021116	Eif2s1	eukaryotic translation initiation factor 2, subunit 1 alpha [Source:MGI Symbol;Acc:MGI:95299]	0.610797	1	0.950619
Path:04210	Apoptosis	ENSMUSG00000038612	Mcl1	myeloid cell leukemia sequence 1 [Source:MGI Symbol;Acc:MGI:101769]	0.610797	1	0.950619
Path:04210	Apoptosis	ENSMUSG00000021477	Ctsl	cathepsin L [Source:MGI Symbol;Acc:MGI:88564]	0.610797	1	0.950619
Path:04210	Apoptosis	ENSMUSG00000059552	Trp53	transformation related protein 53 [Source:MGI Symbol;Acc:MGI:98834]	0.610797	1	0.950619
Path:04371	Apelin signaling pathway	ENSMUSG00000058440	Nrf1	nuclear respiratory factor 1 [Source:MGI Symbol;Acc:MGI:1332235]	0.610797	1	0.950619
Path:04371	Apelin signaling pathway	ENSMUSG00000035027	Map2k2	mitogen-activated protein kinase kinase 2 [Source:MGI Symbol;Acc:MGI:1346867]	0.610797	1	0.950619
Path:04371	Apelin signaling pathway	ENSMUSG00000055148	Klf2	Kruppel-like factor 2 (lung) [Source:MGI Symbol;Acc:MGI:1342772]	0.610797	1	0.950619
Path:04371	Apelin signaling pathway	ENSMUSG00000019370	Calm3	calmodulin 3 [Source:MGI Symbol;Acc:MGI:103249]	0.610797	1	0.950619
Path:04371	Apelin signaling pathway	ENSMUSG00000005034	Prkacb	protein kinase, cAMP dependent, catalytic, beta [Source:MGI Symbol;Acc:MGI:97594]	0.610797	1	0.950619
Path:04371	Apelin signaling pathway	ENSMUSG00000027470	Mylk2	myosin, light polypeptide kinase 2, skeletal muscle [Source:MGI Symbol;Acc:MGI:2139434]	0.610797	1	0.950619
Path:04371	Apelin signaling pathway	ENSMUSG00000057342	Sphk2	sphingosine kinase 2 [Source:MGI Symbol;Acc:MGI:1861380]	0.610797	1	0.950619
Path:04371	Apelin signaling pathway	ENSMUSG00000029513	Prkab1	protein kinase, AMP-activated, beta 1 non-catalytic subunit [Source:MGI Symbol;Acc:MGI:1336167]	0.610797	1	0.950619
Path:00230	Purine metabolism	ENSMUSG00000062867	Impdh2	inosine monophosphate dehydrogenase 2 [Source:MGI Symbol;Acc:MGI:109367]	0.610797	1	0.950619
Path:00230	Purine metabolism	ENSMUSG00000028792	Ak2	adenylate kinase 2 [Source:MGI Symbol;Acc:MGI:87978]	0.610797	1	0.950619
Path:00230	Purine metabolism	ENSMUSG00000110195	Pde2a	phosphodiesterase 2A, cGMP-stimulated [Source:MGI Symbol;Acc:MGI:2446107]	0.610797	1	0.950619
Path:00230	Purine metabolism	ENSMUSG00000041323	Ak7	adenylate kinase 7 [Source:MGI Symbol;Acc:MGI:1926051]	0.610797	1	0.950619
Path:00230	Purine metabolism	ENSMUSG00000032294	Pkm	pyruvate kinase, muscle [Source:MGI Symbol;Acc:MGI:97591]	0.610797	1	0.950619
Path:00230	Purine metabolism	ENSMUSG00000020649	Rrm2	ribonucleotide reductase M2 [Source:MGI Symbol;Acc:MGI:98181]	0.610797	1	0.950619
Path:00230	Purine metabolism	ENSMUSG00000078941	Ak6	adenylate kinase 6 [Source:MGI Symbol;Acc:MGI:5510732]	0.610797	1	0.950619
Path:00230	Purine metabolism	ENSMUSG00000002326	Gmpr2	guanosine monophosphate reductase 2 [Source:MGI Symbol;Acc:MGI:1917903]	0.610797	1	0.950619
Path:00604	Glycosphingolipid biosynthesis - ganglio series	ENSMUSG00000031749	St3gal2	ST3 beta-galactoside alpha-2,3-sialyltransferase 2 [Source:MGI Symbol;Acc:MGI:99427]	0.616701	1	1.07737
Path:05165	Human papillomavirus infection	ENSMUSG00000021022	Ppp2r3c	protein phosphatase 2, regulatory subunit B'', gamma [Source:MGI Symbol;Acc:MGI:1930009]	0.629311	1	0.950619
Path:05165	Human papillomavirus infection	ENSMUSG00000066036	Ubr4	ubiquitin protein ligase E3 component n-recognin 4 [Source:MGI Symbol;Acc:MGI:1916366]	0.629311	1	0.950619
Path:05165	Human papillomavirus infection	ENSMUSG00000024985	Tcf7l2	transcription factor 7 like 2, T cell specific, HMG box [Source:MGI Symbol;Acc:MGI:1202879]	0.629311	1	0.950619
Path:05165	Human papillomavirus infection	ENSMUSG00000035027	Map2k2	mitogen-activated protein kinase kinase 2 [Source:MGI Symbol;Acc:MGI:1346867]	0.629311	1	0.950619
Path:05165	Human papillomavirus infection	ENSMUSG00000024576	Csnk1a1	casein kinase 1, alpha 1 [Source:MGI Symbol;Acc:MGI:1934950]	0.629311	1	0.950619
Path:05165	Human papillomavirus infection	ENSMUSG00000039191	Rbpj	recombination signal binding protein for immunoglobulin kappa J region [Source:MGI Symbol;Acc:MGI:96522]	0.629311	1	0.950619
Path:05165	Human papillomavirus infection	ENSMUSG00000005699	Pard6a	par-6 family cell polarity regulator alpha [Source:MGI Symbol;Acc:MGI:1927223]	0.629311	1	0.950619
Path:05165	Human papillomavirus infection	ENSMUSG00000031490	Eif4ebp1	eukaryotic translation initiation factor 4E binding protein 1 [Source:MGI Symbol;Acc:MGI:103267]	0.629311	1	0.950619
Path:05165	Human papillomavirus infection	ENSMUSG00000048001	Hes5	hes family bHLH transcription factor 5 [Source:MGI Symbol;Acc:MGI:104876]	0.629311	1	0.950619
Path:05165	Human papillomavirus infection	ENSMUSG00000005034	Prkacb	protein kinase, cAMP dependent, catalytic, beta [Source:MGI Symbol;Acc:MGI:97594]	0.629311	1	0.950619
Path:05165	Human papillomavirus infection	ENSMUSG00000028047	Thbs3	thrombospondin 3 [Source:MGI Symbol;Acc:MGI:98739]	0.629311	1	0.950619
Path:05165	Human papillomavirus infection	ENSMUSG00000032294	Pkm	pyruvate kinase, muscle [Source:MGI Symbol;Acc:MGI:97591]	0.629311	1	0.950619
Path:05165	Human papillomavirus infection	ENSMUSG00000002496	Tsc2	TSC complex subunit 2 [Source:MGI Symbol;Acc:MGI:102548]	0.629311	1	0.950619
Path:05165	Human papillomavirus infection	ENSMUSG00000028423	Nfx1	nuclear transcription factor, X-box binding 1 [Source:MGI Symbol;Acc:MGI:1921414]	0.629311	1	0.950619
Path:05165	Human papillomavirus infection	ENSMUSG00000001930	Vwf	Von Willebrand factor [Source:MGI Symbol;Acc:MGI:98941]	0.629311	1	0.950619
Path:05165	Human papillomavirus infection	ENSMUSG00000025812	Pard3	par-3 family cell polarity regulator [Source:MGI Symbol;Acc:MGI:2135608]	0.629311	1	0.950619
Path:05165	Human papillomavirus infection	ENSMUSG00000022812	Gsk3b	glycogen synthase kinase 3 beta [Source:MGI Symbol;Acc:MGI:1861437]	0.629311	1	0.950619
Path:05165	Human papillomavirus infection	ENSMUSG00000059552	Trp53	transformation related protein 53 [Source:MGI Symbol;Acc:MGI:98834]	0.629311	1	0.950619
Path:05165	Human papillomavirus infection	ENSMUSG00000022382	Wnt7b	wingless-type MMTV integration site family, member 7B [Source:MGI Symbol;Acc:MGI:98962]	0.629311	1	0.950619
Path:05165	Human papillomavirus infection	ENSMUSG00000002900	Lamb1	laminin B1 [Source:MGI Symbol;Acc:MGI:96743]	0.629311	1	0.950619
Path:05165	Human papillomavirus infection	ENSMUSG00000028800	Hdac1	histone deacetylase 1 [Source:MGI Symbol;Acc:MGI:108086]	0.629311	1	0.950619
Path:04922	Glucagon signaling pathway	ENSMUSG00000020463	Ppp4r3b	protein phosphatase 4 regulatory subunit 3B [Source:MGI Symbol;Acc:MGI:2144474]	0.62954	1	0.932337
Path:04922	Glucagon signaling pathway	ENSMUSG00000019370	Calm3	calmodulin 3 [Source:MGI Symbol;Acc:MGI:103249]	0.62954	1	0.932337
Path:04922	Glucagon signaling pathway	ENSMUSG00000005034	Prkacb	protein kinase, cAMP dependent, catalytic, beta [Source:MGI Symbol;Acc:MGI:97594]	0.62954	1	0.932337
Path:04922	Glucagon signaling pathway	ENSMUSG00000032294	Pkm	pyruvate kinase, muscle [Source:MGI Symbol;Acc:MGI:97591]	0.62954	1	0.932337
Path:04922	Glucagon signaling pathway	ENSMUSG00000033059	Pygb	brain glycogen phosphorylase [Source:MGI Symbol;Acc:MGI:97828]	0.62954	1	0.932337
Path:04922	Glucagon signaling pathway	ENSMUSG00000029513	Prkab1	protein kinase, AMP-activated, beta 1 non-catalytic subunit [Source:MGI Symbol;Acc:MGI:1336167]	0.62954	1	0.932337
Path:00500	Starch and sucrose metabolism	ENSMUSG00000000628	Hk2	hexokinase 2 [Source:MGI Symbol;Acc:MGI:1315197]	0.630963	1	0.950619
Path:00500	Starch and sucrose metabolism	ENSMUSG00000033059	Pygb	brain glycogen phosphorylase [Source:MGI Symbol;Acc:MGI:97828]	0.630963	1	0.950619
Path:04150	mTOR signaling pathway	ENSMUSG00000024142	Mlst8	MTOR associated protein, LST8 homolog (S. cerevisiae) [Source:MGI Symbol;Acc:MGI:1929514]	0.63495	1	0.932337
Path:04150	mTOR signaling pathway	ENSMUSG00000035027	Map2k2	mitogen-activated protein kinase kinase 2 [Source:MGI Symbol;Acc:MGI:1346867]	0.63495	1	0.932337
Path:04150	mTOR signaling pathway	ENSMUSG00000040010	Slc7a5	solute carrier family 7 (cationic amino acid transporter, y+ system), member 5 [Source:MGI Symbol;Acc:MGI:1298205]	0.63495	1	0.932337
Path:04150	mTOR signaling pathway	ENSMUSG00000031490	Eif4ebp1	eukaryotic translation initiation factor 4E binding protein 1 [Source:MGI Symbol;Acc:MGI:103267]	0.63495	1	0.932337
Path:04150	mTOR signaling pathway	ENSMUSG00000010095	Slc3a2	solute carrier family 3 (activators of dibasic and neutral amino acid transport), member 2 [Source:MGI Symbol;Acc:MGI:96955]	0.63495	1	0.932337
Path:04150	mTOR signaling pathway	ENSMUSG00000002496	Tsc2	TSC complex subunit 2 [Source:MGI Symbol;Acc:MGI:102548]	0.63495	1	0.932337
Path:04150	mTOR signaling pathway	ENSMUSG00000058655	Eif4b	eukaryotic translation initiation factor 4B [Source:MGI Symbol;Acc:MGI:95304]	0.63495	1	0.932337
Path:04150	mTOR signaling pathway	ENSMUSG00000022812	Gsk3b	glycogen synthase kinase 3 beta [Source:MGI Symbol;Acc:MGI:1861437]	0.63495	1	0.932337
Path:04150	mTOR signaling pathway	ENSMUSG00000022382	Wnt7b	wingless-type MMTV integration site family, member 7B [Source:MGI Symbol;Acc:MGI:98962]	0.63495	1	0.932337
Path:05221	Acute myeloid leukemia	ENSMUSG00000024985	Tcf7l2	transcription factor 7 like 2, T cell specific, HMG box [Source:MGI Symbol;Acc:MGI:1202879]	0.637015	1	0.923458
Path:05221	Acute myeloid leukemia	ENSMUSG00000035027	Map2k2	mitogen-activated protein kinase kinase 2 [Source:MGI Symbol;Acc:MGI:1346867]	0.637015	1	0.923458
Path:05221	Acute myeloid leukemia	ENSMUSG00000031490	Eif4ebp1	eukaryotic translation initiation factor 4E binding protein 1 [Source:MGI Symbol;Acc:MGI:103267]	0.637015	1	0.923458
Path:05221	Acute myeloid leukemia	ENSMUSG00000001552	Jup	junction plakoglobin [Source:MGI Symbol;Acc:MGI:96650]	0.637015	1	0.923458
Path:05210	Colorectal cancer	ENSMUSG00000024985	Tcf7l2	transcription factor 7 like 2, T cell specific, HMG box [Source:MGI Symbol;Acc:MGI:1202879]	0.642365	1	0.918211
Path:05210	Colorectal cancer	ENSMUSG00000035027	Map2k2	mitogen-activated protein kinase kinase 2 [Source:MGI Symbol;Acc:MGI:1346867]	0.642365	1	0.918211
Path:05210	Colorectal cancer	ENSMUSG00000005370	Msh6	mutS homolog 6 [Source:MGI Symbol;Acc:MGI:1343961]	0.642365	1	0.918211
Path:05210	Colorectal cancer	ENSMUSG00000022812	Gsk3b	glycogen synthase kinase 3 beta [Source:MGI Symbol;Acc:MGI:1861437]	0.642365	1	0.918211
Path:05210	Colorectal cancer	ENSMUSG00000059552	Trp53	transformation related protein 53 [Source:MGI Symbol;Acc:MGI:98834]	0.642365	1	0.918211
Path:04978	Mineral absorption	ENSMUSG00000041329	Atp1b2	ATPase, Na+/K+ transporting, beta 2 polypeptide [Source:MGI Symbol;Acc:MGI:88109]	0.64551	1	0.914746
Path:04978	Mineral absorption	ENSMUSG00000005413	Hmox1	heme oxygenase 1 [Source:MGI Symbol;Acc:MGI:96163]	0.64551	1	0.914746
Path:04978	Mineral absorption	ENSMUSG00000050708	Ftl1	ferritin light polypeptide 1 [Source:MGI Symbol;Acc:MGI:95589]	0.64551	1	0.914746
Path:00051	Fructose and mannose metabolism	ENSMUSG00000000628	Hk2	hexokinase 2 [Source:MGI Symbol;Acc:MGI:1315197]	0.646808	1	0.923458
Path:00051	Fructose and mannose metabolism	ENSMUSG00000038028	Tigar	Trp53 induced glycolysis regulatory phosphatase [Source:MGI Symbol;Acc:MGI:2442752]	0.646808	1	0.923458
Path:05169	Epstein-Barr virus infection	ENSMUSG00000060802	B2m	beta-2 microglobulin [Source:MGI Symbol;Acc:MGI:88127]	0.648879	1	0.929587
Path:05169	Epstein-Barr virus infection	ENSMUSG00000039191	Rbpj	recombination signal binding protein for immunoglobulin kappa J region [Source:MGI Symbol;Acc:MGI:96522]	0.648879	1	0.929587
Path:05169	Epstein-Barr virus infection	ENSMUSG00000021025	Nfkbia	nuclear factor of kappa light polypeptide gene enhancer in B cells inhibitor, alpha [Source:MGI Symbol;Acc:MGI:104741]	0.648879	1	0.929587
Path:05169	Epstein-Barr virus infection	ENSMUSG00000005625	Psmd4	proteasome (prosome, macropain) 26S subunit, non-ATPase, 4 [Source:MGI Symbol;Acc:MGI:1201670]	0.648879	1	0.929587
Path:05169	Epstein-Barr virus infection	ENSMUSG00000004864	Mapk13	mitogen-activated protein kinase 13 [Source:MGI Symbol;Acc:MGI:1346864]	0.648879	1	0.929587
Path:05169	Epstein-Barr virus infection	ENSMUSG00000032216	Nedd4	neural precursor cell expressed, developmentally down-regulated 4 [Source:MGI Symbol;Acc:MGI:97297]	0.648879	1	0.929587
Path:05169	Epstein-Barr virus infection	ENSMUSG00000020720	Psmd12	proteasome (prosome, macropain) 26S subunit, non-ATPase, 12 [Source:MGI Symbol;Acc:MGI:1914247]	0.648879	1	0.929587
Path:05169	Epstein-Barr virus infection	ENSMUSG00000022710	Usp7	ubiquitin specific peptidase 7 [Source:MGI Symbol;Acc:MGI:2182061]	0.648879	1	0.929587
Path:05169	Epstein-Barr virus infection	ENSMUSG00000002948	Map2k7	mitogen-activated protein kinase kinase 7 [Source:MGI Symbol;Acc:MGI:1346871]	0.648879	1	0.929587
Path:05169	Epstein-Barr virus infection	ENSMUSG00000059552	Trp53	transformation related protein 53 [Source:MGI Symbol;Acc:MGI:98834]	0.648879	1	0.929587
Path:05169	Epstein-Barr virus infection	ENSMUSG00000039041	Adrm1	adhesion regulating molecule 1 [Source:MGI Symbol;Acc:MGI:1929289]	0.648879	1	0.929587
Path:05169	Epstein-Barr virus infection	ENSMUSG00000066861	Oas1g	2'-5' oligoadenylate synthetase 1G [Source:MGI Symbol;Acc:MGI:97429]	0.648879	1	0.929587
Path:05169	Epstein-Barr virus infection	ENSMUSG00000028800	Hdac1	histone deacetylase 1 [Source:MGI Symbol;Acc:MGI:108086]	0.648879	1	0.929587
Path:00330	Arginine and proline metabolism	ENSMUSG00000001270	Ckb	creatine kinase, brain [Source:MGI Symbol;Acc:MGI:88407]	0.658106	1	0.897806
Path:00330	Arginine and proline metabolism	ENSMUSG00000071708	Sms	spermine synthase [Source:MGI Symbol;Acc:MGI:109490]	0.658106	1	0.897806
Path:00330	Arginine and proline metabolism	ENSMUSG00000025037	Maoa	monoamine oxidase A [Source:MGI Symbol;Acc:MGI:96915]	0.658106	1	0.897806
Path:04912	GnRH signaling pathway	ENSMUSG00000035027	Map2k2	mitogen-activated protein kinase kinase 2 [Source:MGI Symbol;Acc:MGI:1346867]	0.662054	1	0.897806
Path:04912	GnRH signaling pathway	ENSMUSG00000019370	Calm3	calmodulin 3 [Source:MGI Symbol;Acc:MGI:103249]	0.662054	1	0.897806
Path:04912	GnRH signaling pathway	ENSMUSG00000005034	Prkacb	protein kinase, cAMP dependent, catalytic, beta [Source:MGI Symbol;Acc:MGI:97594]	0.662054	1	0.897806
Path:04912	GnRH signaling pathway	ENSMUSG00000004864	Mapk13	mitogen-activated protein kinase 13 [Source:MGI Symbol;Acc:MGI:1346864]	0.662054	1	0.897806
Path:04912	GnRH signaling pathway	ENSMUSG00000002948	Map2k7	mitogen-activated protein kinase kinase 7 [Source:MGI Symbol;Acc:MGI:1346871]	0.662054	1	0.897806
Path:00910	Nitrogen metabolism	ENSMUSG00000028463	Car9	carbonic anhydrase 9 [Source:MGI Symbol;Acc:MGI:2447188]	0.662749	1	0.950619
Path:04657	IL-17 signaling pathway	ENSMUSG00000023944	Hsp90ab1	heat shock protein 90 alpha (cytosolic), class B member 1 [Source:MGI Symbol;Acc:MGI:96247]	0.671632	1	0.88794
Path:04657	IL-17 signaling pathway	ENSMUSG00000021025	Nfkbia	nuclear factor of kappa light polypeptide gene enhancer in B cells inhibitor, alpha [Source:MGI Symbol;Acc:MGI:104741]	0.671632	1	0.88794
Path:04657	IL-17 signaling pathway	ENSMUSG00000040028	Elavl1	ELAV (embryonic lethal, abnormal vision)-like 1 (Hu antigen R) [Source:MGI Symbol;Acc:MGI:1100851]	0.671632	1	0.88794
Path:04657	IL-17 signaling pathway	ENSMUSG00000004864	Mapk13	mitogen-activated protein kinase 13 [Source:MGI Symbol;Acc:MGI:1346864]	0.671632	1	0.88794
Path:04657	IL-17 signaling pathway	ENSMUSG00000022812	Gsk3b	glycogen synthase kinase 3 beta [Source:MGI Symbol;Acc:MGI:1861437]	0.671632	1	0.88794
Path:05032	Morphine addiction	ENSMUSG00000031748	Gnao1	guanine nucleotide binding protein, alpha O [Source:MGI Symbol;Acc:MGI:95775]	0.671632	1	0.88794
Path:05032	Morphine addiction	ENSMUSG00000024462	Gabbr1	gamma-aminobutyric acid (GABA) B receptor, 1 [Source:MGI Symbol;Acc:MGI:1860139]	0.671632	1	0.88794
Path:05032	Morphine addiction	ENSMUSG00000110195	Pde2a	phosphodiesterase 2A, cGMP-stimulated [Source:MGI Symbol;Acc:MGI:2446107]	0.671632	1	0.88794
Path:05032	Morphine addiction	ENSMUSG00000005034	Prkacb	protein kinase, cAMP dependent, catalytic, beta [Source:MGI Symbol;Acc:MGI:97594]	0.671632	1	0.88794
Path:05032	Morphine addiction	ENSMUSG00000042429	Adora1	adenosine A1 receptor [Source:MGI Symbol;Acc:MGI:99401]	0.671632	1	0.88794
Path:00120	Primary bile acid biosynthesis	ENSMUSG00000017307	Acot8	acyl-CoA thioesterase 8 [Source:MGI Symbol;Acc:MGI:2158201]	0.683658	1	0.897806
Path:00061	Fatty acid biosynthesis	ENSMUSG00000015016	Acsf3	acyl-CoA synthetase family member 3 [Source:MGI Symbol;Acc:MGI:2182591]	0.683658	1	0.897806
Path:05160	Hepatitis C	ENSMUSG00000051391	Ywhag	tyrosine 3-monooxygenase/tryptophan 5-monooxygenase activation protein, gamma polypeptide [Source:MGI Symbol;Acc:MGI:108109]	0.693345	1	0.886858
Path:05160	Hepatitis C	ENSMUSG00000035027	Map2k2	mitogen-activated protein kinase kinase 2 [Source:MGI Symbol;Acc:MGI:1346867]	0.693345	1	0.886858
Path:05160	Hepatitis C	ENSMUSG00000022336	Eif3e	eukaryotic translation initiation factor 3, subunit E [Source:MGI Symbol;Acc:MGI:99257]	0.693345	1	0.886858
Path:05160	Hepatitis C	ENSMUSG00000021025	Nfkbia	nuclear factor of kappa light polypeptide gene enhancer in B cells inhibitor, alpha [Source:MGI Symbol;Acc:MGI:104741]	0.693345	1	0.886858
Path:05160	Hepatitis C	ENSMUSG00000021116	Eif2s1	eukaryotic translation initiation factor 2, subunit 1 alpha [Source:MGI Symbol;Acc:MGI:95299]	0.693345	1	0.886858
Path:05160	Hepatitis C	ENSMUSG00000022812	Gsk3b	glycogen synthase kinase 3 beta [Source:MGI Symbol;Acc:MGI:1861437]	0.693345	1	0.886858
Path:05160	Hepatitis C	ENSMUSG00000059552	Trp53	transformation related protein 53 [Source:MGI Symbol;Acc:MGI:98834]	0.693345	1	0.886858
Path:05160	Hepatitis C	ENSMUSG00000066861	Oas1g	2'-5' oligoadenylate synthetase 1G [Source:MGI Symbol;Acc:MGI:97429]	0.693345	1	0.886858
Path:05160	Hepatitis C	ENSMUSG00000018965	Ywhah	tyrosine 3-monooxygenase/tryptophan 5-monooxygenase activation protein, eta polypeptide [Source:MGI Symbol;Acc:MGI:109194]	0.693345	1	0.886858
Path:05224	Breast cancer	ENSMUSG00000024985	Tcf7l2	transcription factor 7 like 2, T cell specific, HMG box [Source:MGI Symbol;Acc:MGI:1202879]	0.696971	1	0.879484
Path:05224	Breast cancer	ENSMUSG00000035027	Map2k2	mitogen-activated protein kinase kinase 2 [Source:MGI Symbol;Acc:MGI:1346867]	0.696971	1	0.879484
Path:05224	Breast cancer	ENSMUSG00000024576	Csnk1a1	casein kinase 1, alpha 1 [Source:MGI Symbol;Acc:MGI:1934950]	0.696971	1	0.879484
Path:05224	Breast cancer	ENSMUSG00000048001	Hes5	hes family bHLH transcription factor 5 [Source:MGI Symbol;Acc:MGI:104876]	0.696971	1	0.879484
Path:05224	Breast cancer	ENSMUSG00000031565	Fgfr1	fibroblast growth factor receptor 1 [Source:MGI Symbol;Acc:MGI:95522]	0.696971	1	0.879484
Path:05224	Breast cancer	ENSMUSG00000022812	Gsk3b	glycogen synthase kinase 3 beta [Source:MGI Symbol;Acc:MGI:1861437]	0.696971	1	0.879484
Path:05224	Breast cancer	ENSMUSG00000059552	Trp53	transformation related protein 53 [Source:MGI Symbol;Acc:MGI:98834]	0.696971	1	0.879484
Path:05224	Breast cancer	ENSMUSG00000022382	Wnt7b	wingless-type MMTV integration site family, member 7B [Source:MGI Symbol;Acc:MGI:98962]	0.696971	1	0.879484
Path:00620	Pyruvate metabolism	ENSMUSG00000032294	Pkm	pyruvate kinase, muscle [Source:MGI Symbol;Acc:MGI:97591]	0.704825	1	0.828744
Path:00620	Pyruvate metabolism	ENSMUSG00000019179	Mdh2	malate dehydrogenase 2, NAD (mitochondrial) [Source:MGI Symbol;Acc:MGI:97050]	0.704825	1	0.828744
Path:00350	Tyrosine metabolism	ENSMUSG00000028138	Adh5	alcohol dehydrogenase 5 (class III), chi polypeptide [Source:MGI Symbol;Acc:MGI:87929]	0.704825	1	0.828744
Path:00350	Tyrosine metabolism	ENSMUSG00000025037	Maoa	monoamine oxidase A [Source:MGI Symbol;Acc:MGI:96915]	0.704825	1	0.828744
Path:00513	Various types of N-glycan biosynthesis	ENSMUSG00000036646	Man1b1	mannosidase, alpha, class 1B, member 1 [Source:MGI Symbol;Acc:MGI:2684954]	0.718029	1	0.808026
Path:00513	Various types of N-glycan biosynthesis	ENSMUSG00000039740	Alg2	asparagine-linked glycosylation 2 (alpha-1,3-mannosyltransferase) [Source:MGI Symbol;Acc:MGI:1914731]	0.718029	1	0.808026
Path:00100	Steroid biosynthesis	ENSMUSG00000004880	Lbr	lamin B receptor [Source:MGI Symbol;Acc:MGI:2138281]	0.721675	1	0.808026
Path:00220	Arginine biosynthesis	ENSMUSG00000031700	Gpt2	glutamic pyruvate transaminase (alanine aminotransferase) 2 [Source:MGI Symbol;Acc:MGI:1915391]	0.721675	1	0.808026
Path:01100	Metabolic pathways	ENSMUSG00000031700	Gpt2	glutamic pyruvate transaminase (alanine aminotransferase) 2 [Source:MGI Symbol;Acc:MGI:1915391]	0.723651	1	0.951234
Path:01100	Metabolic pathways	ENSMUSG00000036646	Man1b1	mannosidase, alpha, class 1B, member 1 [Source:MGI Symbol;Acc:MGI:2684954]	0.723651	1	0.951234
Path:01100	Metabolic pathways	ENSMUSG00000063524	Eno1	enolase 1, alpha non-neuron [Source:MGI Symbol;Acc:MGI:95393]	0.723651	1	0.951234
Path:01100	Metabolic pathways	ENSMUSG00000029752	Asns	asparagine synthetase [Source:MGI Symbol;Acc:MGI:1350929]	0.723651	1	0.951234
Path:01100	Metabolic pathways	ENSMUSG00000037940	Inpp4b	inositol polyphosphate-4-phosphatase, type II [Source:MGI Symbol;Acc:MGI:2158925]	0.723651	1	0.951234
Path:01100	Metabolic pathways	ENSMUSG00000062867	Impdh2	inosine monophosphate dehydrogenase 2 [Source:MGI Symbol;Acc:MGI:109367]	0.723651	1	0.951234
Path:01100	Metabolic pathways	ENSMUSG00000014313	Cox6c	cytochrome c oxidase subunit 6C [Source:MGI Symbol;Acc:MGI:104614]	0.723651	1	0.951234
Path:01100	Metabolic pathways	ENSMUSG00000059851	Kmt5c	lysine methyltransferase 5C [Source:MGI Symbol;Acc:MGI:2385262]	0.723651	1	0.951234
Path:01100	Metabolic pathways	ENSMUSG00000028653	Trit1	tRNA isopentenyltransferase 1 [Source:MGI Symbol;Acc:MGI:1914216]	0.723651	1	0.951234
Path:01100	Metabolic pathways	ENSMUSG00000029678	Hyal5	hyaluronoglucosaminidase 5 [Source:MGI Symbol;Acc:MGI:1921718]	0.723651	1	0.951234
Path:01100	Metabolic pathways	ENSMUSG00000063856	Gpx1	glutathione peroxidase 1 [Source:MGI Symbol;Acc:MGI:104887]	0.723651	1	0.951234
Path:01100	Metabolic pathways	ENSMUSG00000032323	Cyp11a1	cytochrome P450, family 11, subfamily a, polypeptide 1 [Source:MGI Symbol;Acc:MGI:88582]	0.723651	1	0.951234
Path:01100	Metabolic pathways	ENSMUSG00000020774	Aspa	aspartoacylase [Source:MGI Symbol;Acc:MGI:87914]	0.723651	1	0.951234
Path:01100	Metabolic pathways	ENSMUSG00000022890	Atp5j	ATP synthase, H+ transporting, mitochondrial F0 complex, subunit F [Source:MGI Symbol;Acc:MGI:107777]	0.723651	1	0.951234
Path:01100	Metabolic pathways	ENSMUSG00000015027	Galns	galactosamine (N-acetyl)-6-sulfate sulfatase [Source:MGI Symbol;Acc:MGI:1355303]	0.723651	1	0.951234
Path:01100	Metabolic pathways	ENSMUSG00000026662	Sephs1	selenophosphate synthetase 1 [Source:MGI Symbol;Acc:MGI:1923580]	0.723651	1	0.951234
Path:01100	Metabolic pathways	ENSMUSG00000042642	Flad1	flavin adenine dinucleotide synthetase 1 [Source:MGI Symbol;Acc:MGI:2443030]	0.723651	1	0.951234
Path:01100	Metabolic pathways	ENSMUSG00000033735	Spr	sepiapterin reductase [Source:MGI Symbol;Acc:MGI:103078]	0.723651	1	0.951234
Path:01100	Metabolic pathways	ENSMUSG00000004880	Lbr	lamin B receptor [Source:MGI Symbol;Acc:MGI:2138281]	0.723651	1	0.951234
Path:01100	Metabolic pathways	ENSMUSG00000000628	Hk2	hexokinase 2 [Source:MGI Symbol;Acc:MGI:1315197]	0.723651	1	0.951234
Path:01100	Metabolic pathways	ENSMUSG00000026925	Inpp5e	inositol polyphosphate-5-phosphatase E [Source:MGI Symbol;Acc:MGI:1927753]	0.723651	1	0.951234
Path:01100	Metabolic pathways	ENSMUSG00000031749	St3gal2	ST3 beta-galactoside alpha-2,3-sialyltransferase 2 [Source:MGI Symbol;Acc:MGI:99427]	0.723651	1	0.951234
Path:01100	Metabolic pathways	ENSMUSG00000001211	Agpat3	1-acylglycerol-3-phosphate O-acyltransferase 3 [Source:MGI Symbol;Acc:MGI:1336186]	0.723651	1	0.951234
Path:01100	Metabolic pathways	ENSMUSG00000030268	Bcat1	branched chain aminotransferase 1, cytosolic [Source:MGI Symbol;Acc:MGI:104861]	0.723651	1	0.951234
Path:01100	Metabolic pathways	ENSMUSG00000030979	Uros	uroporphyrinogen III synthase [Source:MGI Symbol;Acc:MGI:98917]	0.723651	1	0.951234
Path:01100	Metabolic pathways	ENSMUSG00000028792	Ak2	adenylate kinase 2 [Source:MGI Symbol;Acc:MGI:87978]	0.723651	1	0.951234
Path:01100	Metabolic pathways	ENSMUSG00000110195	Pde2a	phosphodiesterase 2A, cGMP-stimulated [Source:MGI Symbol;Acc:MGI:2446107]	0.723651	1	0.951234
Path:01100	Metabolic pathways	ENSMUSG00000050229	Pigm	phosphatidylinositol glycan anchor biosynthesis, class M [Source:MGI Symbol;Acc:MGI:1914806]	0.723651	1	0.951234
Path:01100	Metabolic pathways	ENSMUSG00000041323	Ak7	adenylate kinase 7 [Source:MGI Symbol;Acc:MGI:1926051]	0.723651	1	0.951234
Path:01100	Metabolic pathways	ENSMUSG00000075706	Gpx4	glutathione peroxidase 4 [Source:MGI Symbol;Acc:MGI:104767]	0.723651	1	0.951234
Path:01100	Metabolic pathways	ENSMUSG00000004099	Dnmt1	DNA methyltransferase (cytosine-5) 1 [Source:MGI Symbol;Acc:MGI:94912]	0.723651	1	0.951234
Path:01100	Metabolic pathways	ENSMUSG00000006057	Atp5g1	ATP synthase, H+ transporting, mitochondrial F0 complex, subunit C1 (subunit 9) [Source:MGI Symbol;Acc:MGI:107653]	0.723651	1	0.951234
Path:01100	Metabolic pathways	ENSMUSG00000032737	Inppl1	inositol polyphosphate phosphatase-like 1 [Source:MGI Symbol;Acc:MGI:1333787]	0.723651	1	0.951234
Path:01100	Metabolic pathways	ENSMUSG00000001270	Ckb	creatine kinase, brain [Source:MGI Symbol;Acc:MGI:88407]	0.723651	1	0.951234
Path:01100	Metabolic pathways	ENSMUSG00000006395	Hyi	hydroxypyruvate isomerase (putative) [Source:MGI Symbol;Acc:MGI:1915430]	0.723651	1	0.951234
Path:01100	Metabolic pathways	ENSMUSG00000032294	Pkm	pyruvate kinase, muscle [Source:MGI Symbol;Acc:MGI:97591]	0.723651	1	0.951234
Path:01100	Metabolic pathways	ENSMUSG00000020649	Rrm2	ribonucleotide reductase M2 [Source:MGI Symbol;Acc:MGI:98181]	0.723651	1	0.951234
Path:01100	Metabolic pathways	ENSMUSG00000017778	Cox7c	cytochrome c oxidase subunit 7C [Source:MGI Symbol;Acc:MGI:103226]	0.723651	1	0.951234
Path:01100	Metabolic pathways	ENSMUSG00000021496	Pcbd2	pterin 4 alpha carbinolamine dehydratase/dimerization cofactor of hepatocyte nuclear factor 1 alpha (TCF1) 2 [Source:MGI Symbol;Acc:MGI:1919812]	0.723651	1	0.951234
Path:01100	Metabolic pathways	ENSMUSG00000039740	Alg2	asparagine-linked glycosylation 2 (alpha-1,3-mannosyltransferase) [Source:MGI Symbol;Acc:MGI:1914731]	0.723651	1	0.951234
Path:01100	Metabolic pathways	ENSMUSG00000026701	Prdx6	peroxiredoxin 6 [Source:MGI Symbol;Acc:MGI:894320]	0.723651	1	0.951234
Path:01100	Metabolic pathways	ENSMUSG00000033059	Pygb	brain glycogen phosphorylase [Source:MGI Symbol;Acc:MGI:97828]	0.723651	1	0.951234
Path:01100	Metabolic pathways	ENSMUSG00000028138	Adh5	alcohol dehydrogenase 5 (class III), chi polypeptide [Source:MGI Symbol;Acc:MGI:87929]	0.723651	1	0.951234
Path:01100	Metabolic pathways	ENSMUSG00000026615	Eprs	glutamyl-prolyl-tRNA synthetase [Source:MGI Symbol;Acc:MGI:97838]	0.723651	1	0.951234
Path:01100	Metabolic pathways	ENSMUSG00000057666	Gapdh	glyceraldehyde-3-phosphate dehydrogenase [Source:MGI Symbol;Acc:MGI:95640]	0.723651	1	0.951234
Path:01100	Metabolic pathways	ENSMUSG00000028167	Bdh2	3-hydroxybutyrate dehydrogenase, type 2 [Source:MGI Symbol;Acc:MGI:1917022]	0.723651	1	0.951234
Path:01100	Metabolic pathways	ENSMUSG00000031818	Cox4i1	cytochrome c oxidase subunit 4I1 [Source:MGI Symbol;Acc:MGI:88473]	0.723651	1	0.951234
Path:01100	Metabolic pathways	ENSMUSG00000040354	Mars1	methionine-tRNA synthetase 1 [Source:MGI Symbol;Acc:MGI:1345633]	0.723651	1	0.951234
Path:01100	Metabolic pathways	ENSMUSG00000021311	Mtr	5-methyltetrahydrofolate-homocysteine methyltransferase [Source:MGI Symbol;Acc:MGI:894292]	0.723651	1	0.951234
Path:01100	Metabolic pathways	ENSMUSG00000034254	Agpat1	1-acylglycerol-3-phosphate O-acyltransferase 1 (lysophosphatidic acid acyltransferase, alpha) [Source:MGI Symbol;Acc:MGI:1932075]	0.723651	1	0.951234
Path:01100	Metabolic pathways	ENSMUSG00000015016	Acsf3	acyl-CoA synthetase family member 3 [Source:MGI Symbol;Acc:MGI:2182591]	0.723651	1	0.951234
Path:01100	Metabolic pathways	ENSMUSG00000044894	Uqcrq	ubiquinol-cytochrome c reductase, complex III subunit VII [Source:MGI Symbol;Acc:MGI:107807]	0.723651	1	0.951234
Path:01100	Metabolic pathways	ENSMUSG00000057342	Sphk2	sphingosine kinase 2 [Source:MGI Symbol;Acc:MGI:1861380]	0.723651	1	0.951234
Path:01100	Metabolic pathways	ENSMUSG00000030884	Uqcrc2	ubiquinol cytochrome c reductase core protein 2 [Source:MGI Symbol;Acc:MGI:1914253]	0.723651	1	0.951234
Path:01100	Metabolic pathways	ENSMUSG00000005667	Mthfd2	methylenetetrahydrofolate dehydrogenase (NAD+ dependent), methenyltetrahydrofolate cyclohydrolase [Source:MGI Symbol;Acc:MGI:1338850]	0.723651	1	0.951234
Path:01100	Metabolic pathways	ENSMUSG00000005413	Hmox1	heme oxygenase 1 [Source:MGI Symbol;Acc:MGI:96163]	0.723651	1	0.951234
Path:01100	Metabolic pathways	ENSMUSG00000003555	Cyp17a1	cytochrome P450, family 17, subfamily a, polypeptide 1 [Source:MGI Symbol;Acc:MGI:88586]	0.723651	1	0.951234
Path:01100	Metabolic pathways	ENSMUSG00000019179	Mdh2	malate dehydrogenase 2, NAD (mitochondrial) [Source:MGI Symbol;Acc:MGI:97050]	0.723651	1	0.951234
Path:01100	Metabolic pathways	ENSMUSG00000000088	Cox5a	cytochrome c oxidase subunit 5A [Source:MGI Symbol;Acc:MGI:88474]	0.723651	1	0.951234
Path:01100	Metabolic pathways	ENSMUSG00000004267	Eno2	enolase 2, gamma neuronal [Source:MGI Symbol;Acc:MGI:95394]	0.723651	1	0.951234
Path:01100	Metabolic pathways	ENSMUSG00000078941	Ak6	adenylate kinase 6 [Source:MGI Symbol;Acc:MGI:5510732]	0.723651	1	0.951234
Path:01100	Metabolic pathways	ENSMUSG00000062683	Atp5g2	ATP synthase, H+ transporting, mitochondrial F0 complex, subunit C2 (subunit 9) [Source:MGI Symbol;Acc:MGI:1915192]	0.723651	1	0.951234
Path:01100	Metabolic pathways	ENSMUSG00000020745	Pafah1b1	platelet-activating factor acetylhydrolase, isoform 1b, subunit 1 [Source:MGI Symbol;Acc:MGI:109520]	0.723651	1	0.951234
Path:01100	Metabolic pathways	ENSMUSG00000107167	Gm34653	predicted gene, 34653 [Source:MGI Symbol;Acc:MGI:5593812]	0.723651	1	0.951234
Path:01100	Metabolic pathways	ENSMUSG00000055027	Smyd1	SET and MYND domain containing 1 [Source:MGI Symbol;Acc:MGI:104790]	0.723651	1	0.951234
Path:01100	Metabolic pathways	ENSMUSG00000059734	Ndufs8	NADH:ubiquinone oxidoreductase core subunit S8 [Source:MGI Symbol;Acc:MGI:2385079]	0.723651	1	0.951234
Path:01100	Metabolic pathways	ENSMUSG00000037152	Ndufc1	NADH:ubiquinone oxidoreductase subunit C1 [Source:MGI Symbol;Acc:MGI:1913627]	0.723651	1	0.951234
Path:01100	Metabolic pathways	ENSMUSG00000071072	Ptges3	prostaglandin E synthase 3 [Source:MGI Symbol;Acc:MGI:1929282]	0.723651	1	0.951234
Path:01100	Metabolic pathways	ENSMUSG00000014294	Ndufa2	NADH:ubiquinone oxidoreductase subunit A2 [Source:MGI Symbol;Acc:MGI:1343103]	0.723651	1	0.951234
Path:01100	Metabolic pathways	ENSMUSG00000038028	Tigar	Trp53 induced glycolysis regulatory phosphatase [Source:MGI Symbol;Acc:MGI:2442752]	0.723651	1	0.951234
Path:01100	Metabolic pathways	ENSMUSG00000054823	Nsd3	nuclear receptor binding SET domain protein 3 [Source:MGI Symbol;Acc:MGI:2142581]	0.723651	1	0.951234
Path:01100	Metabolic pathways	ENSMUSG00000071708	Sms	spermine synthase [Source:MGI Symbol;Acc:MGI:109490]	0.723651	1	0.951234
Path:01100	Metabolic pathways	ENSMUSG00000021670	Hmgcr	3-hydroxy-3-methylglutaryl-Coenzyme A reductase [Source:MGI Symbol;Acc:MGI:96159]	0.723651	1	0.951234
Path:01100	Metabolic pathways	ENSMUSG00000032038	St3gal4	ST3 beta-galactoside alpha-2,3-sialyltransferase 4 [Source:MGI Symbol;Acc:MGI:1316743]	0.723651	1	0.951234
Path:01100	Metabolic pathways	ENSMUSG00000029004	Kmt2e	lysine (K)-specific methyltransferase 2E [Source:MGI Symbol;Acc:MGI:1924825]	0.723651	1	0.951234
Path:01100	Metabolic pathways	ENSMUSG00000022477	Aco2	aconitase 2, mitochondrial [Source:MGI Symbol;Acc:MGI:87880]	0.723651	1	0.951234
Path:01100	Metabolic pathways	ENSMUSG00000025037	Maoa	monoamine oxidase A [Source:MGI Symbol;Acc:MGI:96915]	0.723651	1	0.951234
Path:01100	Metabolic pathways	ENSMUSG00000028179	Cth	cystathionase (cystathionine gamma-lyase) [Source:MGI Symbol;Acc:MGI:1339968]	0.723651	1	0.951234
Path:01100	Metabolic pathways	ENSMUSG00000030682	Cdipt	CDP-diacylglycerol--inositol 3-phosphatidyltransferase (phosphatidylinositol synthase) [Source:MGI Symbol;Acc:MGI:105491]	0.723651	1	0.951234
Path:01100	Metabolic pathways	ENSMUSG00000008461	Fut1	fucosyltransferase 1 [Source:MGI Symbol;Acc:MGI:109375]	0.723651	1	0.951234
Path:01100	Metabolic pathways	ENSMUSG00000042308	Setd1a	SET domain containing 1A [Source:MGI Symbol;Acc:MGI:2446244]	0.723651	1	0.951234
Path:01100	Metabolic pathways	ENSMUSG00000028381	Ugcg	UDP-glucose ceramide glucosyltransferase [Source:MGI Symbol;Acc:MGI:1332243]	0.723651	1	0.951234
Path:01100	Metabolic pathways	ENSMUSG00000028126	Pip5k1a	phosphatidylinositol-4-phosphate 5-kinase, type 1 alpha [Source:MGI Symbol;Acc:MGI:107929]	0.723651	1	0.951234
Path:01100	Metabolic pathways	ENSMUSG00000035704	Alg8	asparagine-linked glycosylation 8 (alpha-1,3-glucosyltransferase) [Source:MGI Symbol;Acc:MGI:2141959]	0.723651	1	0.951234
Path:01100	Metabolic pathways	ENSMUSG00000025393	Atp5b	ATP synthase, H+ transporting mitochondrial F1 complex, beta subunit [Source:MGI Symbol;Acc:MGI:107801]	0.723651	1	0.951234
Path:01100	Metabolic pathways	ENSMUSG00000041881	Ndufa7	NADH:ubiquinone oxidoreductase subunit A7 [Source:MGI Symbol;Acc:MGI:1913666]	0.723651	1	0.951234
Path:01100	Metabolic pathways	ENSMUSG00000017307	Acot8	acyl-CoA thioesterase 8 [Source:MGI Symbol;Acc:MGI:2158201]	0.723651	1	0.951234
Path:01100	Metabolic pathways	ENSMUSG00000020534	Shmt1	serine hydroxymethyltransferase 1 (soluble) [Source:MGI Symbol;Acc:MGI:98299]	0.723651	1	0.951234
Path:01100	Metabolic pathways	ENSMUSG00000002326	Gmpr2	guanosine monophosphate reductase 2 [Source:MGI Symbol;Acc:MGI:1917903]	0.723651	1	0.951234
Path:01100	Metabolic pathways	ENSMUSG00000029446	Psph	phosphoserine phosphatase [Source:MGI Symbol;Acc:MGI:97788]	0.723651	1	0.951234
Path:01100	Metabolic pathways	ENSMUSG00000028463	Car9	carbonic anhydrase 9 [Source:MGI Symbol;Acc:MGI:2447188]	0.723651	1	0.951234
Path:03440	Homologous recombination	ENSMUSG00000024906	Mus81	MUS81 structure-specific endonuclease subunit [Source:MGI Symbol;Acc:MGI:1918961]	0.730732	1	0.788318
Path:03440	Homologous recombination	ENSMUSG00000028884	Rpa2	replication protein A2 [Source:MGI Symbol;Acc:MGI:1339939]	0.730732	1	0.788318
Path:05219	Bladder cancer	ENSMUSG00000035027	Map2k2	mitogen-activated protein kinase kinase 2 [Source:MGI Symbol;Acc:MGI:1346867]	0.730732	1	0.788318
Path:05219	Bladder cancer	ENSMUSG00000059552	Trp53	transformation related protein 53 [Source:MGI Symbol;Acc:MGI:98834]	0.730732	1	0.788318
Path:04935	Growth hormone synthesis, secretion and action	ENSMUSG00000035027	Map2k2	mitogen-activated protein kinase kinase 2 [Source:MGI Symbol;Acc:MGI:1346867]	0.731621	1	0.835889
Path:04935	Growth hormone synthesis, secretion and action	ENSMUSG00000017776	Crk	v-crk avian sarcoma virus CT10 oncogene homolog [Source:MGI Symbol;Acc:MGI:88508]	0.731621	1	0.835889
Path:04935	Growth hormone synthesis, secretion and action	ENSMUSG00000005034	Prkacb	protein kinase, cAMP dependent, catalytic, beta [Source:MGI Symbol;Acc:MGI:97594]	0.731621	1	0.835889
Path:04935	Growth hormone synthesis, secretion and action	ENSMUSG00000004864	Mapk13	mitogen-activated protein kinase 13 [Source:MGI Symbol;Acc:MGI:1346864]	0.731621	1	0.835889
Path:04935	Growth hormone synthesis, secretion and action	ENSMUSG00000020027	Socs2	suppressor of cytokine signaling 2 [Source:MGI Symbol;Acc:MGI:1201787]	0.731621	1	0.835889
Path:04935	Growth hormone synthesis, secretion and action	ENSMUSG00000022812	Gsk3b	glycogen synthase kinase 3 beta [Source:MGI Symbol;Acc:MGI:1861437]	0.731621	1	0.835889
Path:04620	Toll-like receptor signaling pathway	ENSMUSG00000035027	Map2k2	mitogen-activated protein kinase kinase 2 [Source:MGI Symbol;Acc:MGI:1346867]	0.749624	1	0.808026
Path:04620	Toll-like receptor signaling pathway	ENSMUSG00000021025	Nfkbia	nuclear factor of kappa light polypeptide gene enhancer in B cells inhibitor, alpha [Source:MGI Symbol;Acc:MGI:104741]	0.749624	1	0.808026
Path:04620	Toll-like receptor signaling pathway	ENSMUSG00000004864	Mapk13	mitogen-activated protein kinase 13 [Source:MGI Symbol;Acc:MGI:1346864]	0.749624	1	0.808026
Path:04620	Toll-like receptor signaling pathway	ENSMUSG00000002948	Map2k7	mitogen-activated protein kinase kinase 7 [Source:MGI Symbol;Acc:MGI:1346871]	0.749624	1	0.808026
Path:04620	Toll-like receptor signaling pathway	ENSMUSG00000079164	Tlr5	toll-like receptor 5 [Source:MGI Symbol;Acc:MGI:1858171]	0.749624	1	0.808026
Path:05164	Influenza A	ENSMUSG00000018362	Kpna2	karyopherin (importin) alpha 2 [Source:MGI Symbol;Acc:MGI:103561]	0.751646	1	0.840721
Path:05164	Influenza A	ENSMUSG00000035027	Map2k2	mitogen-activated protein kinase kinase 2 [Source:MGI Symbol;Acc:MGI:1346867]	0.751646	1	0.840721
Path:05164	Influenza A	ENSMUSG00000029580	Actb	actin, beta [Source:MGI Symbol;Acc:MGI:87904]	0.751646	1	0.840721
Path:05164	Influenza A	ENSMUSG00000031633	Slc25a4	solute carrier family 25 (mitochondrial carrier, adenine nucleotide translocator), member 4 [Source:MGI Symbol;Acc:MGI:1353495]	0.751646	1	0.840721
Path:05164	Influenza A	ENSMUSG00000020290	Xpo1	exportin 1 [Source:MGI Symbol;Acc:MGI:2144013]	0.751646	1	0.840721
Path:05164	Influenza A	ENSMUSG00000021025	Nfkbia	nuclear factor of kappa light polypeptide gene enhancer in B cells inhibitor, alpha [Source:MGI Symbol;Acc:MGI:104741]	0.751646	1	0.840721
Path:05164	Influenza A	ENSMUSG00000021116	Eif2s1	eukaryotic translation initiation factor 2, subunit 1 alpha [Source:MGI Symbol;Acc:MGI:95299]	0.751646	1	0.840721
Path:05164	Influenza A	ENSMUSG00000016319	Slc25a5	solute carrier family 25 (mitochondrial carrier, adenine nucleotide translocator), member 5 [Source:MGI Symbol;Acc:MGI:1353496]	0.751646	1	0.840721
Path:05164	Influenza A	ENSMUSG00000066861	Oas1g	2'-5' oligoadenylate synthetase 1G [Source:MGI Symbol;Acc:MGI:97429]	0.751646	1	0.840721
Path:05225	Hepatocellular carcinoma	ENSMUSG00000024985	Tcf7l2	transcription factor 7 like 2, T cell specific, HMG box [Source:MGI Symbol;Acc:MGI:1202879]	0.751646	1	0.840721
Path:05225	Hepatocellular carcinoma	ENSMUSG00000035027	Map2k2	mitogen-activated protein kinase kinase 2 [Source:MGI Symbol;Acc:MGI:1346867]	0.751646	1	0.840721
Path:05225	Hepatocellular carcinoma	ENSMUSG00000029580	Actb	actin, beta [Source:MGI Symbol;Acc:MGI:87904]	0.751646	1	0.840721
Path:05225	Hepatocellular carcinoma	ENSMUSG00000024576	Csnk1a1	casein kinase 1, alpha 1 [Source:MGI Symbol;Acc:MGI:1934950]	0.751646	1	0.840721
Path:05225	Hepatocellular carcinoma	ENSMUSG00000005413	Hmox1	heme oxygenase 1 [Source:MGI Symbol;Acc:MGI:96163]	0.751646	1	0.840721
Path:05225	Hepatocellular carcinoma	ENSMUSG00000007880	Arid1a	AT rich interactive domain 1A (SWI-like) [Source:MGI Symbol;Acc:MGI:1935147]	0.751646	1	0.840721
Path:05225	Hepatocellular carcinoma	ENSMUSG00000022812	Gsk3b	glycogen synthase kinase 3 beta [Source:MGI Symbol;Acc:MGI:1861437]	0.751646	1	0.840721
Path:05225	Hepatocellular carcinoma	ENSMUSG00000059552	Trp53	transformation related protein 53 [Source:MGI Symbol;Acc:MGI:98834]	0.751646	1	0.840721
Path:05225	Hepatocellular carcinoma	ENSMUSG00000022382	Wnt7b	wingless-type MMTV integration site family, member 7B [Source:MGI Symbol;Acc:MGI:98962]	0.751646	1	0.840721
Path:00360	Phenylalanine metabolism	ENSMUSG00000025037	Maoa	monoamine oxidase A [Source:MGI Symbol;Acc:MGI:96915]	0.75513	1	0.734569
Path:04913	Ovarian steroidogenesis	ENSMUSG00000032323	Cyp11a1	cytochrome P450, family 11, subfamily a, polypeptide 1 [Source:MGI Symbol;Acc:MGI:88582]	0.756965	1	0.769548
Path:04913	Ovarian steroidogenesis	ENSMUSG00000005034	Prkacb	protein kinase, cAMP dependent, catalytic, beta [Source:MGI Symbol;Acc:MGI:97594]	0.756965	1	0.769548
Path:04913	Ovarian steroidogenesis	ENSMUSG00000003555	Cyp17a1	cytochrome P450, family 17, subfamily a, polypeptide 1 [Source:MGI Symbol;Acc:MGI:88586]	0.756965	1	0.769548
Path:04925	Aldosterone synthesis and secretion	ENSMUSG00000032323	Cyp11a1	cytochrome P450, family 11, subfamily a, polypeptide 1 [Source:MGI Symbol;Acc:MGI:88582]	0.764945	1	0.792182
Path:04925	Aldosterone synthesis and secretion	ENSMUSG00000110195	Pde2a	phosphodiesterase 2A, cGMP-stimulated [Source:MGI Symbol;Acc:MGI:2446107]	0.764945	1	0.792182
Path:04925	Aldosterone synthesis and secretion	ENSMUSG00000019370	Calm3	calmodulin 3 [Source:MGI Symbol;Acc:MGI:103249]	0.764945	1	0.792182
Path:04925	Aldosterone synthesis and secretion	ENSMUSG00000005034	Prkacb	protein kinase, cAMP dependent, catalytic, beta [Source:MGI Symbol;Acc:MGI:97594]	0.764945	1	0.792182
Path:04925	Aldosterone synthesis and secretion	ENSMUSG00000041329	Atp1b2	ATPase, Na+/K+ transporting, beta 2 polypeptide [Source:MGI Symbol;Acc:MGI:88109]	0.764945	1	0.792182
Path:04723	Retrograde endocannabinoid signaling	ENSMUSG00000031748	Gnao1	guanine nucleotide binding protein, alpha O [Source:MGI Symbol;Acc:MGI:95775]	0.771563	1	0.808026
Path:04723	Retrograde endocannabinoid signaling	ENSMUSG00000005034	Prkacb	protein kinase, cAMP dependent, catalytic, beta [Source:MGI Symbol;Acc:MGI:97594]	0.771563	1	0.808026
Path:04723	Retrograde endocannabinoid signaling	ENSMUSG00000004864	Mapk13	mitogen-activated protein kinase 13 [Source:MGI Symbol;Acc:MGI:1346864]	0.771563	1	0.808026
Path:04723	Retrograde endocannabinoid signaling	ENSMUSG00000059734	Ndufs8	NADH:ubiquinone oxidoreductase core subunit S8 [Source:MGI Symbol;Acc:MGI:2385079]	0.771563	1	0.808026
Path:04723	Retrograde endocannabinoid signaling	ENSMUSG00000037152	Ndufc1	NADH:ubiquinone oxidoreductase subunit C1 [Source:MGI Symbol;Acc:MGI:1913627]	0.771563	1	0.808026
Path:04723	Retrograde endocannabinoid signaling	ENSMUSG00000014294	Ndufa2	NADH:ubiquinone oxidoreductase subunit A2 [Source:MGI Symbol;Acc:MGI:1343103]	0.771563	1	0.808026
Path:04723	Retrograde endocannabinoid signaling	ENSMUSG00000041881	Ndufa7	NADH:ubiquinone oxidoreductase subunit A7 [Source:MGI Symbol;Acc:MGI:1913666]	0.771563	1	0.808026
Path:04137	Mitophagy - animal	ENSMUSG00000017119	Nbr1	NBR1, autophagy cargo receptor [Source:MGI Symbol;Acc:MGI:108498]	0.784328	1	0.734569
Path:04137	Mitophagy - animal	ENSMUSG00000020460	Rps27a	ribosomal protein S27A [Source:MGI Symbol;Acc:MGI:1925544]	0.784328	1	0.734569
Path:04137	Mitophagy - animal	ENSMUSG00000059552	Trp53	transformation related protein 53 [Source:MGI Symbol;Acc:MGI:98834]	0.784328	1	0.734569
Path:05170	Human immunodeficiency virus 1 infection	ENSMUSG00000041431	Ccnb1	cyclin B1 [Source:MGI Symbol;Acc:MGI:88302]	0.785515	1	0.832301
Path:05170	Human immunodeficiency virus 1 infection	ENSMUSG00000031748	Gnao1	guanine nucleotide binding protein, alpha O [Source:MGI Symbol;Acc:MGI:95775]	0.785515	1	0.832301
Path:05170	Human immunodeficiency virus 1 infection	ENSMUSG00000035027	Map2k2	mitogen-activated protein kinase kinase 2 [Source:MGI Symbol;Acc:MGI:1346867]	0.785515	1	0.832301
Path:05170	Human immunodeficiency virus 1 infection	ENSMUSG00000017776	Crk	v-crk avian sarcoma virus CT10 oncogene homolog [Source:MGI Symbol;Acc:MGI:88508]	0.785515	1	0.832301
Path:05170	Human immunodeficiency virus 1 infection	ENSMUSG00000060802	B2m	beta-2 microglobulin [Source:MGI Symbol;Acc:MGI:88127]	0.785515	1	0.832301
Path:05170	Human immunodeficiency virus 1 infection	ENSMUSG00000021025	Nfkbia	nuclear factor of kappa light polypeptide gene enhancer in B cells inhibitor, alpha [Source:MGI Symbol;Acc:MGI:104741]	0.785515	1	0.832301
Path:05170	Human immunodeficiency virus 1 infection	ENSMUSG00000019370	Calm3	calmodulin 3 [Source:MGI Symbol;Acc:MGI:103249]	0.785515	1	0.832301
Path:05170	Human immunodeficiency virus 1 infection	ENSMUSG00000004864	Mapk13	mitogen-activated protein kinase 13 [Source:MGI Symbol;Acc:MGI:1346864]	0.785515	1	0.832301
Path:05170	Human immunodeficiency virus 1 infection	ENSMUSG00000056201	Cfl1	cofilin 1, non-muscle [Source:MGI Symbol;Acc:MGI:101757]	0.785515	1	0.832301
Path:05170	Human immunodeficiency virus 1 infection	ENSMUSG00000051234	Rnf7	ring finger protein 7 [Source:MGI Symbol;Acc:MGI:1337096]	0.785515	1	0.832301
Path:05170	Human immunodeficiency virus 1 infection	ENSMUSG00000002948	Map2k7	mitogen-activated protein kinase kinase 7 [Source:MGI Symbol;Acc:MGI:1346871]	0.785515	1	0.832301
Path:05170	Human immunodeficiency virus 1 infection	ENSMUSG00000024740	Ddb1	damage specific DNA binding protein 1 [Source:MGI Symbol;Acc:MGI:1202384]	0.785515	1	0.832301
Path:05163	Human cytomegalovirus infection	ENSMUSG00000020580	Rock2	Rho-associated coiled-coil containing protein kinase 2 [Source:MGI Symbol;Acc:MGI:107926]	0.786197	1	0.836999
Path:05163	Human cytomegalovirus infection	ENSMUSG00000031748	Gnao1	guanine nucleotide binding protein, alpha O [Source:MGI Symbol;Acc:MGI:95775]	0.786197	1	0.836999
Path:05163	Human cytomegalovirus infection	ENSMUSG00000035027	Map2k2	mitogen-activated protein kinase kinase 2 [Source:MGI Symbol;Acc:MGI:1346867]	0.786197	1	0.836999
Path:05163	Human cytomegalovirus infection	ENSMUSG00000017776	Crk	v-crk avian sarcoma virus CT10 oncogene homolog [Source:MGI Symbol;Acc:MGI:88508]	0.786197	1	0.836999
Path:05163	Human cytomegalovirus infection	ENSMUSG00000060802	B2m	beta-2 microglobulin [Source:MGI Symbol;Acc:MGI:88127]	0.786197	1	0.836999
Path:05163	Human cytomegalovirus infection	ENSMUSG00000031490	Eif4ebp1	eukaryotic translation initiation factor 4E binding protein 1 [Source:MGI Symbol;Acc:MGI:103267]	0.786197	1	0.836999
Path:05163	Human cytomegalovirus infection	ENSMUSG00000021025	Nfkbia	nuclear factor of kappa light polypeptide gene enhancer in B cells inhibitor, alpha [Source:MGI Symbol;Acc:MGI:104741]	0.786197	1	0.836999
Path:05163	Human cytomegalovirus infection	ENSMUSG00000019370	Calm3	calmodulin 3 [Source:MGI Symbol;Acc:MGI:103249]	0.786197	1	0.836999
Path:05163	Human cytomegalovirus infection	ENSMUSG00000005034	Prkacb	protein kinase, cAMP dependent, catalytic, beta [Source:MGI Symbol;Acc:MGI:97594]	0.786197	1	0.836999
Path:05163	Human cytomegalovirus infection	ENSMUSG00000004864	Mapk13	mitogen-activated protein kinase 13 [Source:MGI Symbol;Acc:MGI:1346864]	0.786197	1	0.836999
Path:05163	Human cytomegalovirus infection	ENSMUSG00000002496	Tsc2	TSC complex subunit 2 [Source:MGI Symbol;Acc:MGI:102548]	0.786197	1	0.836999
Path:05163	Human cytomegalovirus infection	ENSMUSG00000022812	Gsk3b	glycogen synthase kinase 3 beta [Source:MGI Symbol;Acc:MGI:1861437]	0.786197	1	0.836999
Path:05163	Human cytomegalovirus infection	ENSMUSG00000059552	Trp53	transformation related protein 53 [Source:MGI Symbol;Acc:MGI:98834]	0.786197	1	0.836999
Path:05152	Tuberculosis	ENSMUSG00000025980	Hspd1	heat shock protein 1 (chaperonin) [Source:MGI Symbol;Acc:MGI:96242]	0.791366	1	0.808026
Path:05152	Tuberculosis	ENSMUSG00000032897	Nfyc	nuclear transcription factor-Y gamma [Source:MGI Symbol;Acc:MGI:107901]	0.791366	1	0.808026
Path:05152	Tuberculosis	ENSMUSG00000024359	Hspa9	heat shock protein 9 [Source:MGI Symbol;Acc:MGI:96245]	0.791366	1	0.808026
Path:05152	Tuberculosis	ENSMUSG00000019370	Calm3	calmodulin 3 [Source:MGI Symbol;Acc:MGI:103249]	0.791366	1	0.808026
Path:05152	Tuberculosis	ENSMUSG00000058715	Fcer1g	Fc receptor, IgE, high affinity I, gamma polypeptide [Source:MGI Symbol;Acc:MGI:95496]	0.791366	1	0.808026
Path:05152	Tuberculosis	ENSMUSG00000004864	Mapk13	mitogen-activated protein kinase 13 [Source:MGI Symbol;Acc:MGI:1346864]	0.791366	1	0.808026
Path:05152	Tuberculosis	ENSMUSG00000024610	Cd74	CD74 antigen (invariant polypeptide of major histocompatibility complex, class II antigen-associated) [Source:MGI Symbol;Acc:MGI:96534]	0.791366	1	0.808026
Path:05152	Tuberculosis	ENSMUSG00000057342	Sphk2	sphingosine kinase 2 [Source:MGI Symbol;Acc:MGI:1861380]	0.791366	1	0.808026
Path:05152	Tuberculosis	ENSMUSG00000019173	Rab5c	RAB5C, member RAS oncogene family [Source:MGI Symbol;Acc:MGI:105306]	0.791366	1	0.808026
Path:04934	Cushing syndrome	ENSMUSG00000024985	Tcf7l2	transcription factor 7 like 2, T cell specific, HMG box [Source:MGI Symbol;Acc:MGI:1202879]	0.793085	1	0.79805
Path:04934	Cushing syndrome	ENSMUSG00000035027	Map2k2	mitogen-activated protein kinase kinase 2 [Source:MGI Symbol;Acc:MGI:1346867]	0.793085	1	0.79805
Path:04934	Cushing syndrome	ENSMUSG00000032323	Cyp11a1	cytochrome P450, family 11, subfamily a, polypeptide 1 [Source:MGI Symbol;Acc:MGI:88582]	0.793085	1	0.79805
Path:04934	Cushing syndrome	ENSMUSG00000005034	Prkacb	protein kinase, cAMP dependent, catalytic, beta [Source:MGI Symbol;Acc:MGI:97594]	0.793085	1	0.79805
Path:04934	Cushing syndrome	ENSMUSG00000031575	Ash2l	ASH2 like histone lysine methyltransferase complex subunit [Source:MGI Symbol;Acc:MGI:1344416]	0.793085	1	0.79805
Path:04934	Cushing syndrome	ENSMUSG00000003555	Cyp17a1	cytochrome P450, family 17, subfamily a, polypeptide 1 [Source:MGI Symbol;Acc:MGI:88586]	0.793085	1	0.79805
Path:04934	Cushing syndrome	ENSMUSG00000022812	Gsk3b	glycogen synthase kinase 3 beta [Source:MGI Symbol;Acc:MGI:1861437]	0.793085	1	0.79805
Path:04934	Cushing syndrome	ENSMUSG00000022382	Wnt7b	wingless-type MMTV integration site family, member 7B [Source:MGI Symbol;Acc:MGI:98962]	0.793085	1	0.79805
Path:05310	Asthma	ENSMUSG00000058715	Fcer1g	Fc receptor, IgE, high affinity I, gamma polypeptide [Source:MGI Symbol;Acc:MGI:95496]	0.797937	1	0.646421
Path:00563	Glycosylphosphatidylinositol (GPI)-anchor biosynthesis	ENSMUSG00000050229	Pigm	phosphatidylinositol glycan anchor biosynthesis, class M [Source:MGI Symbol;Acc:MGI:1914806]	0.797937	1	0.646421
Path:04658	Th1 and Th2 cell differentiation	ENSMUSG00000039191	Rbpj	recombination signal binding protein for immunoglobulin kappa J region [Source:MGI Symbol;Acc:MGI:96522]	0.802456	1	0.734569
Path:04658	Th1 and Th2 cell differentiation	ENSMUSG00000021025	Nfkbia	nuclear factor of kappa light polypeptide gene enhancer in B cells inhibitor, alpha [Source:MGI Symbol;Acc:MGI:104741]	0.802456	1	0.734569
Path:04658	Th1 and Th2 cell differentiation	ENSMUSG00000004864	Mapk13	mitogen-activated protein kinase 13 [Source:MGI Symbol;Acc:MGI:1346864]	0.802456	1	0.734569
Path:04658	Th1 and Th2 cell differentiation	ENSMUSG00000062939	Stat4	signal transducer and activator of transcription 4 [Source:MGI Symbol;Acc:MGI:103062]	0.802456	1	0.734569
Path:04512	ECM-receptor interaction	ENSMUSG00000028763	Hspg2	perlecan (heparan sulfate proteoglycan 2) [Source:MGI Symbol;Acc:MGI:96257]	0.802456	1	0.734569
Path:04512	ECM-receptor interaction	ENSMUSG00000028047	Thbs3	thrombospondin 3 [Source:MGI Symbol;Acc:MGI:98739]	0.802456	1	0.734569
Path:04512	ECM-receptor interaction	ENSMUSG00000001930	Vwf	Von Willebrand factor [Source:MGI Symbol;Acc:MGI:98941]	0.802456	1	0.734569
Path:04512	ECM-receptor interaction	ENSMUSG00000002900	Lamb1	laminin B1 [Source:MGI Symbol;Acc:MGI:96743]	0.802456	1	0.734569
Path:04973	Carbohydrate digestion and absorption	ENSMUSG00000000628	Hk2	hexokinase 2 [Source:MGI Symbol;Acc:MGI:1315197]	0.80665	1	0.673355
Path:04973	Carbohydrate digestion and absorption	ENSMUSG00000041329	Atp1b2	ATPase, Na+/K+ transporting, beta 2 polypeptide [Source:MGI Symbol;Acc:MGI:88109]	0.80665	1	0.673355
Path:04727	GABAergic synapse	ENSMUSG00000031748	Gnao1	guanine nucleotide binding protein, alpha O [Source:MGI Symbol;Acc:MGI:95775]	0.809523	1	0.726315
Path:04727	GABAergic synapse	ENSMUSG00000024462	Gabbr1	gamma-aminobutyric acid (GABA) B receptor, 1 [Source:MGI Symbol;Acc:MGI:1860139]	0.809523	1	0.726315
Path:04727	GABAergic synapse	ENSMUSG00000005034	Prkacb	protein kinase, cAMP dependent, catalytic, beta [Source:MGI Symbol;Acc:MGI:97594]	0.809523	1	0.726315
Path:04727	GABAergic synapse	ENSMUSG00000010064	Slc38a3	solute carrier family 38, member 3 [Source:MGI Symbol;Acc:MGI:1923507]	0.809523	1	0.726315
Path:04979	Cholesterol metabolism	ENSMUSG00000029103	Lrpap1	low density lipoprotein receptor-related protein associated protein 1 [Source:MGI Symbol;Acc:MGI:96829]	0.815788	1	0.659613
Path:04979	Cholesterol metabolism	ENSMUSG00000054455	Vapb	vesicle-associated membrane protein, associated protein B and C [Source:MGI Symbol;Acc:MGI:1928744]	0.815788	1	0.659613
Path:04622	RIG-I-like receptor signaling pathway	ENSMUSG00000021025	Nfkbia	nuclear factor of kappa light polypeptide gene enhancer in B cells inhibitor, alpha [Source:MGI Symbol;Acc:MGI:104741]	0.8168	1	0.692594
Path:04622	RIG-I-like receptor signaling pathway	ENSMUSG00000004864	Mapk13	mitogen-activated protein kinase 13 [Source:MGI Symbol;Acc:MGI:1346864]	0.8168	1	0.692594
Path:04622	RIG-I-like receptor signaling pathway	ENSMUSG00000000787	Ddx3x	DEAD/H (Asp-Glu-Ala-Asp/His) box polypeptide 3, X-linked [Source:MGI Symbol;Acc:MGI:103064]	0.8168	1	0.692594
Path:05140	Leishmaniasis	ENSMUSG00000037742	Eef1a1	eukaryotic translation elongation factor 1 alpha 1 [Source:MGI Symbol;Acc:MGI:1096881]	0.8168	1	0.692594
Path:05140	Leishmaniasis	ENSMUSG00000021025	Nfkbia	nuclear factor of kappa light polypeptide gene enhancer in B cells inhibitor, alpha [Source:MGI Symbol;Acc:MGI:104741]	0.8168	1	0.692594
Path:05140	Leishmaniasis	ENSMUSG00000004864	Mapk13	mitogen-activated protein kinase 13 [Source:MGI Symbol;Acc:MGI:1346864]	0.8168	1	0.692594
Path:04926	Relaxin signaling pathway	ENSMUSG00000031748	Gnao1	guanine nucleotide binding protein, alpha O [Source:MGI Symbol;Acc:MGI:95775]	0.817886	1	0.751652
Path:04926	Relaxin signaling pathway	ENSMUSG00000035027	Map2k2	mitogen-activated protein kinase kinase 2 [Source:MGI Symbol;Acc:MGI:1346867]	0.817886	1	0.751652
Path:04926	Relaxin signaling pathway	ENSMUSG00000021025	Nfkbia	nuclear factor of kappa light polypeptide gene enhancer in B cells inhibitor, alpha [Source:MGI Symbol;Acc:MGI:104741]	0.817886	1	0.751652
Path:04926	Relaxin signaling pathway	ENSMUSG00000005034	Prkacb	protein kinase, cAMP dependent, catalytic, beta [Source:MGI Symbol;Acc:MGI:97594]	0.817886	1	0.751652
Path:04926	Relaxin signaling pathway	ENSMUSG00000004864	Mapk13	mitogen-activated protein kinase 13 [Source:MGI Symbol;Acc:MGI:1346864]	0.817886	1	0.751652
Path:04926	Relaxin signaling pathway	ENSMUSG00000002948	Map2k7	mitogen-activated protein kinase kinase 7 [Source:MGI Symbol;Acc:MGI:1346871]	0.817886	1	0.751652
Path:05145	Toxoplasmosis	ENSMUSG00000031748	Gnao1	guanine nucleotide binding protein, alpha O [Source:MGI Symbol;Acc:MGI:95775]	0.819168	1	0.734569
Path:05145	Toxoplasmosis	ENSMUSG00000015656	Hspa8	heat shock protein 8 [Source:MGI Symbol;Acc:MGI:105384]	0.819168	1	0.734569
Path:05145	Toxoplasmosis	ENSMUSG00000021025	Nfkbia	nuclear factor of kappa light polypeptide gene enhancer in B cells inhibitor, alpha [Source:MGI Symbol;Acc:MGI:104741]	0.819168	1	0.734569
Path:05145	Toxoplasmosis	ENSMUSG00000004864	Mapk13	mitogen-activated protein kinase 13 [Source:MGI Symbol;Acc:MGI:1346864]	0.819168	1	0.734569
Path:05145	Toxoplasmosis	ENSMUSG00000002900	Lamb1	laminin B1 [Source:MGI Symbol;Acc:MGI:96743]	0.819168	1	0.734569
Path:04744	Phototransduction	ENSMUSG00000019370	Calm3	calmodulin 3 [Source:MGI Symbol;Acc:MGI:103249]	0.822239	1	0.598538
Path:04920	Adipocytokine signaling pathway	ENSMUSG00000021025	Nfkbia	nuclear factor of kappa light polypeptide gene enhancer in B cells inhibitor, alpha [Source:MGI Symbol;Acc:MGI:104741]	0.824239	1	0.682839
Path:04920	Adipocytokine signaling pathway	ENSMUSG00000026457	Adipor1	adiponectin receptor 1 [Source:MGI Symbol;Acc:MGI:1919924]	0.824239	1	0.682839
Path:04920	Adipocytokine signaling pathway	ENSMUSG00000029513	Prkab1	protein kinase, AMP-activated, beta 1 non-catalytic subunit [Source:MGI Symbol;Acc:MGI:1336167]	0.824239	1	0.682839
Path:02010	ABC transporters	ENSMUSG00000023088	Abcc1	ATP-binding cassette, sub-family C (CFTR/MRP), member 1 [Source:MGI Symbol;Acc:MGI:102676]	0.824539	1	0.646421
Path:02010	ABC transporters	ENSMUSG00000032849	Abcc4	ATP-binding cassette, sub-family C (CFTR/MRP), member 4 [Source:MGI Symbol;Acc:MGI:2443111]	0.824539	1	0.646421
Path:00600	Sphingolipid metabolism	ENSMUSG00000057342	Sphk2	sphingosine kinase 2 [Source:MGI Symbol;Acc:MGI:1861380]	0.824539	1	0.646421
Path:00600	Sphingolipid metabolism	ENSMUSG00000028381	Ugcg	UDP-glucose ceramide glucosyltransferase [Source:MGI Symbol;Acc:MGI:1332243]	0.824539	1	0.646421
Path:05226	Gastric cancer	ENSMUSG00000024985	Tcf7l2	transcription factor 7 like 2, T cell specific, HMG box [Source:MGI Symbol;Acc:MGI:1202879]	0.828619	1	0.754157
Path:05226	Gastric cancer	ENSMUSG00000035027	Map2k2	mitogen-activated protein kinase kinase 2 [Source:MGI Symbol;Acc:MGI:1346867]	0.828619	1	0.754157
Path:05226	Gastric cancer	ENSMUSG00000024576	Csnk1a1	casein kinase 1, alpha 1 [Source:MGI Symbol;Acc:MGI:1934950]	0.828619	1	0.754157
Path:05226	Gastric cancer	ENSMUSG00000001552	Jup	junction plakoglobin [Source:MGI Symbol;Acc:MGI:96650]	0.828619	1	0.754157
Path:05226	Gastric cancer	ENSMUSG00000022812	Gsk3b	glycogen synthase kinase 3 beta [Source:MGI Symbol;Acc:MGI:1861437]	0.828619	1	0.754157
Path:05226	Gastric cancer	ENSMUSG00000059552	Trp53	transformation related protein 53 [Source:MGI Symbol;Acc:MGI:98834]	0.828619	1	0.754157
Path:05226	Gastric cancer	ENSMUSG00000022382	Wnt7b	wingless-type MMTV integration site family, member 7B [Source:MGI Symbol;Acc:MGI:98962]	0.828619	1	0.754157
Path:04625	C-type lectin receptor signaling pathway	ENSMUSG00000021025	Nfkbia	nuclear factor of kappa light polypeptide gene enhancer in B cells inhibitor, alpha [Source:MGI Symbol;Acc:MGI:104741]	0.831032	1	0.721452
Path:04625	C-type lectin receptor signaling pathway	ENSMUSG00000019370	Calm3	calmodulin 3 [Source:MGI Symbol;Acc:MGI:103249]	0.831032	1	0.721452
Path:04625	C-type lectin receptor signaling pathway	ENSMUSG00000058715	Fcer1g	Fc receptor, IgE, high affinity I, gamma polypeptide [Source:MGI Symbol;Acc:MGI:95496]	0.831032	1	0.721452
Path:04625	C-type lectin receptor signaling pathway	ENSMUSG00000004864	Mapk13	mitogen-activated protein kinase 13 [Source:MGI Symbol;Acc:MGI:1346864]	0.831032	1	0.721452
Path:04625	C-type lectin receptor signaling pathway	ENSMUSG00000016528	Mapkapk2	MAP kinase-activated protein kinase 2 [Source:MGI Symbol;Acc:MGI:109298]	0.831032	1	0.721452
Path:05223	Non-small cell lung cancer	ENSMUSG00000035027	Map2k2	mitogen-activated protein kinase kinase 2 [Source:MGI Symbol;Acc:MGI:1346867]	0.83142	1	0.673355
Path:05223	Non-small cell lung cancer	ENSMUSG00000018209	Stk4	serine/threonine kinase 4 [Source:MGI Symbol;Acc:MGI:1929004]	0.83142	1	0.673355
Path:05223	Non-small cell lung cancer	ENSMUSG00000059552	Trp53	transformation related protein 53 [Source:MGI Symbol;Acc:MGI:98834]	0.83142	1	0.673355
Path:05218	Melanoma	ENSMUSG00000035027	Map2k2	mitogen-activated protein kinase kinase 2 [Source:MGI Symbol;Acc:MGI:1346867]	0.83142	1	0.673355
Path:05218	Melanoma	ENSMUSG00000031565	Fgfr1	fibroblast growth factor receptor 1 [Source:MGI Symbol;Acc:MGI:95522]	0.83142	1	0.673355
Path:05218	Melanoma	ENSMUSG00000059552	Trp53	transformation related protein 53 [Source:MGI Symbol;Acc:MGI:98834]	0.83142	1	0.673355
Path:04927	Cortisol synthesis and secretion	ENSMUSG00000032323	Cyp11a1	cytochrome P450, family 11, subfamily a, polypeptide 1 [Source:MGI Symbol;Acc:MGI:88582]	0.83142	1	0.673355
Path:04927	Cortisol synthesis and secretion	ENSMUSG00000005034	Prkacb	protein kinase, cAMP dependent, catalytic, beta [Source:MGI Symbol;Acc:MGI:97594]	0.83142	1	0.673355
Path:04927	Cortisol synthesis and secretion	ENSMUSG00000003555	Cyp17a1	cytochrome P450, family 17, subfamily a, polypeptide 1 [Source:MGI Symbol;Acc:MGI:88586]	0.83142	1	0.673355
Path:00512	Mucin type O-glycan biosynthesis	ENSMUSG00000031749	St3gal2	ST3 beta-galactoside alpha-2,3-sialyltransferase 2 [Source:MGI Symbol;Acc:MGI:99427]	0.833273	1	0.577161
Path:00650	Butanoate metabolism	ENSMUSG00000028167	Bdh2	3-hydroxybutyrate dehydrogenase, type 2 [Source:MGI Symbol;Acc:MGI:1917022]	0.833273	1	0.577161
Path:01522	Endocrine resistance	ENSMUSG00000035027	Map2k2	mitogen-activated protein kinase kinase 2 [Source:MGI Symbol;Acc:MGI:1346867]	0.83575	1	0.695076
Path:01522	Endocrine resistance	ENSMUSG00000005034	Prkacb	protein kinase, cAMP dependent, catalytic, beta [Source:MGI Symbol;Acc:MGI:97594]	0.83575	1	0.695076
Path:01522	Endocrine resistance	ENSMUSG00000004864	Mapk13	mitogen-activated protein kinase 13 [Source:MGI Symbol;Acc:MGI:1346864]	0.83575	1	0.695076
Path:01522	Endocrine resistance	ENSMUSG00000059552	Trp53	transformation related protein 53 [Source:MGI Symbol;Acc:MGI:98834]	0.83575	1	0.695076
Path:05222	Small cell lung cancer	ENSMUSG00000021025	Nfkbia	nuclear factor of kappa light polypeptide gene enhancer in B cells inhibitor, alpha [Source:MGI Symbol;Acc:MGI:104741]	0.83575	1	0.695076
Path:05222	Small cell lung cancer	ENSMUSG00000062248	Cks2	CDC28 protein kinase regulatory subunit 2 [Source:MGI Symbol;Acc:MGI:1913447]	0.83575	1	0.695076
Path:05222	Small cell lung cancer	ENSMUSG00000059552	Trp53	transformation related protein 53 [Source:MGI Symbol;Acc:MGI:98834]	0.83575	1	0.695076
Path:05222	Small cell lung cancer	ENSMUSG00000002900	Lamb1	laminin B1 [Source:MGI Symbol;Acc:MGI:96743]	0.83575	1	0.695076
Path:04724	Glutamatergic synapse	ENSMUSG00000031748	Gnao1	guanine nucleotide binding protein, alpha O [Source:MGI Symbol;Acc:MGI:95775]	0.836723	1	0.715067
Path:04724	Glutamatergic synapse	ENSMUSG00000020734	Grin2c	glutamate receptor, ionotropic, NMDA2C (epsilon 3) [Source:MGI Symbol;Acc:MGI:95822]	0.836723	1	0.715067
Path:04724	Glutamatergic synapse	ENSMUSG00000063239	Grm4	glutamate receptor, metabotropic 4 [Source:MGI Symbol;Acc:MGI:1351341]	0.836723	1	0.715067
Path:04724	Glutamatergic synapse	ENSMUSG00000005034	Prkacb	protein kinase, cAMP dependent, catalytic, beta [Source:MGI Symbol;Acc:MGI:97594]	0.836723	1	0.715067
Path:04724	Glutamatergic synapse	ENSMUSG00000010064	Slc38a3	solute carrier family 38, member 3 [Source:MGI Symbol;Acc:MGI:1923507]	0.836723	1	0.715067
Path:04261	Adrenergic signaling in cardiomyocytes	ENSMUSG00000049044	Rapgef4	Rap guanine nucleotide exchange factor (GEF) 4 [Source:MGI Symbol;Acc:MGI:1917723]	0.838567	1	0.744234
Path:04261	Adrenergic signaling in cardiomyocytes	ENSMUSG00000021022	Ppp2r3c	protein phosphatase 2, regulatory subunit B'', gamma [Source:MGI Symbol;Acc:MGI:1930009]	0.838567	1	0.744234
Path:04261	Adrenergic signaling in cardiomyocytes	ENSMUSG00000004455	Ppp1cc	protein phosphatase 1 catalytic subunit gamma [Source:MGI Symbol;Acc:MGI:104872]	0.838567	1	0.744234
Path:04261	Adrenergic signaling in cardiomyocytes	ENSMUSG00000019370	Calm3	calmodulin 3 [Source:MGI Symbol;Acc:MGI:103249]	0.838567	1	0.744234
Path:04261	Adrenergic signaling in cardiomyocytes	ENSMUSG00000005034	Prkacb	protein kinase, cAMP dependent, catalytic, beta [Source:MGI Symbol;Acc:MGI:97594]	0.838567	1	0.744234
Path:04261	Adrenergic signaling in cardiomyocytes	ENSMUSG00000004864	Mapk13	mitogen-activated protein kinase 13 [Source:MGI Symbol;Acc:MGI:1346864]	0.838567	1	0.744234
Path:04261	Adrenergic signaling in cardiomyocytes	ENSMUSG00000041329	Atp1b2	ATPase, Na+/K+ transporting, beta 2 polypeptide [Source:MGI Symbol;Acc:MGI:88109]	0.838567	1	0.744234
Path:04710	Circadian rhythm	ENSMUSG00000029513	Prkab1	protein kinase, AMP-activated, beta 1 non-catalytic subunit [Source:MGI Symbol;Acc:MGI:1336167]	0.843623	1	0.557259
Path:05214	Glioma	ENSMUSG00000035027	Map2k2	mitogen-activated protein kinase kinase 2 [Source:MGI Symbol;Acc:MGI:1346867]	0.845027	1	0.655156
Path:05214	Glioma	ENSMUSG00000019370	Calm3	calmodulin 3 [Source:MGI Symbol;Acc:MGI:103249]	0.845027	1	0.655156
Path:05214	Glioma	ENSMUSG00000059552	Trp53	transformation related protein 53 [Source:MGI Symbol;Acc:MGI:98834]	0.845027	1	0.655156
Path:04918	Thyroid hormone synthesis	ENSMUSG00000063856	Gpx1	glutathione peroxidase 1 [Source:MGI Symbol;Acc:MGI:104887]	0.845027	1	0.655156
Path:04918	Thyroid hormone synthesis	ENSMUSG00000005034	Prkacb	protein kinase, cAMP dependent, catalytic, beta [Source:MGI Symbol;Acc:MGI:97594]	0.845027	1	0.655156
Path:04918	Thyroid hormone synthesis	ENSMUSG00000041329	Atp1b2	ATPase, Na+/K+ transporting, beta 2 polypeptide [Source:MGI Symbol;Acc:MGI:88109]	0.845027	1	0.655156
Path:04924	Renin secretion	ENSMUSG00000019370	Calm3	calmodulin 3 [Source:MGI Symbol;Acc:MGI:103249]	0.851467	1	0.646421
Path:04924	Renin secretion	ENSMUSG00000005034	Prkacb	protein kinase, cAMP dependent, catalytic, beta [Source:MGI Symbol;Acc:MGI:97594]	0.851467	1	0.646421
Path:04924	Renin secretion	ENSMUSG00000042429	Adora1	adenosine A1 receptor [Source:MGI Symbol;Acc:MGI:99401]	0.851467	1	0.646421
Path:04151	PI3K-Akt signaling pathway	ENSMUSG00000024142	Mlst8	MTOR associated protein, LST8 homolog (S. cerevisiae) [Source:MGI Symbol;Acc:MGI:1929514]	0.855368	1	0.810277
Path:04151	PI3K-Akt signaling pathway	ENSMUSG00000051391	Ywhag	tyrosine 3-monooxygenase/tryptophan 5-monooxygenase activation protein, gamma polypeptide [Source:MGI Symbol;Acc:MGI:108109]	0.855368	1	0.810277
Path:04151	PI3K-Akt signaling pathway	ENSMUSG00000021022	Ppp2r3c	protein phosphatase 2, regulatory subunit B'', gamma [Source:MGI Symbol;Acc:MGI:1930009]	0.855368	1	0.810277
Path:04151	PI3K-Akt signaling pathway	ENSMUSG00000035027	Map2k2	mitogen-activated protein kinase kinase 2 [Source:MGI Symbol;Acc:MGI:1346867]	0.855368	1	0.810277
Path:04151	PI3K-Akt signaling pathway	ENSMUSG00000023944	Hsp90ab1	heat shock protein 90 alpha (cytosolic), class B member 1 [Source:MGI Symbol;Acc:MGI:96247]	0.855368	1	0.810277
Path:04151	PI3K-Akt signaling pathway	ENSMUSG00000031490	Eif4ebp1	eukaryotic translation initiation factor 4E binding protein 1 [Source:MGI Symbol;Acc:MGI:103267]	0.855368	1	0.810277
Path:04151	PI3K-Akt signaling pathway	ENSMUSG00000031565	Fgfr1	fibroblast growth factor receptor 1 [Source:MGI Symbol;Acc:MGI:95522]	0.855368	1	0.810277
Path:04151	PI3K-Akt signaling pathway	ENSMUSG00000028047	Thbs3	thrombospondin 3 [Source:MGI Symbol;Acc:MGI:98739]	0.855368	1	0.810277
Path:04151	PI3K-Akt signaling pathway	ENSMUSG00000040003	Magi2	membrane associated guanylate kinase, WW and PDZ domain containing 2 [Source:MGI Symbol;Acc:MGI:1354953]	0.855368	1	0.810277
Path:04151	PI3K-Akt signaling pathway	ENSMUSG00000002496	Tsc2	TSC complex subunit 2 [Source:MGI Symbol;Acc:MGI:102548]	0.855368	1	0.810277
Path:04151	PI3K-Akt signaling pathway	ENSMUSG00000058655	Eif4b	eukaryotic translation initiation factor 4B [Source:MGI Symbol;Acc:MGI:95304]	0.855368	1	0.810277
Path:04151	PI3K-Akt signaling pathway	ENSMUSG00000001930	Vwf	Von Willebrand factor [Source:MGI Symbol;Acc:MGI:98941]	0.855368	1	0.810277
Path:04151	PI3K-Akt signaling pathway	ENSMUSG00000038612	Mcl1	myeloid cell leukemia sequence 1 [Source:MGI Symbol;Acc:MGI:101769]	0.855368	1	0.810277
Path:04151	PI3K-Akt signaling pathway	ENSMUSG00000066513	Klk1b4	kallikrein 1-related pepidase b4 [Source:MGI Symbol;Acc:MGI:97320]	0.855368	1	0.810277
Path:04151	PI3K-Akt signaling pathway	ENSMUSG00000022812	Gsk3b	glycogen synthase kinase 3 beta [Source:MGI Symbol;Acc:MGI:1861437]	0.855368	1	0.810277
Path:04151	PI3K-Akt signaling pathway	ENSMUSG00000059552	Trp53	transformation related protein 53 [Source:MGI Symbol;Acc:MGI:98834]	0.855368	1	0.810277
Path:04151	PI3K-Akt signaling pathway	ENSMUSG00000002900	Lamb1	laminin B1 [Source:MGI Symbol;Acc:MGI:96743]	0.855368	1	0.810277
Path:04151	PI3K-Akt signaling pathway	ENSMUSG00000018965	Ywhah	tyrosine 3-monooxygenase/tryptophan 5-monooxygenase activation protein, eta polypeptide [Source:MGI Symbol;Acc:MGI:109194]	0.855368	1	0.810277
Path:04650	Natural killer cell mediated cytotoxicity	ENSMUSG00000035027	Map2k2	mitogen-activated protein kinase kinase 2 [Source:MGI Symbol;Acc:MGI:1346867]	0.857936	1	0.69062
Path:04650	Natural killer cell mediated cytotoxicity	ENSMUSG00000009621	Vav2	vav 2 oncogene [Source:MGI Symbol;Acc:MGI:102718]	0.857936	1	0.69062
Path:04650	Natural killer cell mediated cytotoxicity	ENSMUSG00000058715	Fcer1g	Fc receptor, IgE, high affinity I, gamma polypeptide [Source:MGI Symbol;Acc:MGI:95496]	0.857936	1	0.69062
Path:04650	Natural killer cell mediated cytotoxicity	ENSMUSG00000053219	Raet1e	retinoic acid early transcript 1E [Source:MGI Symbol;Acc:MGI:2675273]	0.857936	1	0.69062
Path:04650	Natural killer cell mediated cytotoxicity	ENSMUSG00000054520	Sh3bp2	SH3-domain binding protein 2 [Source:MGI Symbol;Acc:MGI:1346349]	0.857936	1	0.69062
Path:05144	Malaria	ENSMUSG00000020717	Pecam1	platelet/endothelial cell adhesion molecule 1 [Source:MGI Symbol;Acc:MGI:97537]	0.862918	1	0.587655
Path:05144	Malaria	ENSMUSG00000028047	Thbs3	thrombospondin 3 [Source:MGI Symbol;Acc:MGI:98739]	0.862918	1	0.587655
Path:05412	Arrhythmogenic right ventricular cardiomyopathy	ENSMUSG00000024985	Tcf7l2	transcription factor 7 like 2, T cell specific, HMG box [Source:MGI Symbol;Acc:MGI:1202879]	0.863651	1	0.629631
Path:05412	Arrhythmogenic right ventricular cardiomyopathy	ENSMUSG00000029580	Actb	actin, beta [Source:MGI Symbol;Acc:MGI:87904]	0.863651	1	0.629631
Path:05412	Arrhythmogenic right ventricular cardiomyopathy	ENSMUSG00000001552	Jup	junction plakoglobin [Source:MGI Symbol;Acc:MGI:96650]	0.863651	1	0.629631
Path:05133	Pertussis	ENSMUSG00000019370	Calm3	calmodulin 3 [Source:MGI Symbol;Acc:MGI:103249]	0.863651	1	0.629631
Path:05133	Pertussis	ENSMUSG00000004864	Mapk13	mitogen-activated protein kinase 13 [Source:MGI Symbol;Acc:MGI:1346864]	0.863651	1	0.629631
Path:05133	Pertussis	ENSMUSG00000056201	Cfl1	cofilin 1, non-muscle [Source:MGI Symbol;Acc:MGI:101757]	0.863651	1	0.629631
Path:00564	Glycerophospholipid metabolism	ENSMUSG00000001211	Agpat3	1-acylglycerol-3-phosphate O-acyltransferase 3 [Source:MGI Symbol;Acc:MGI:1336186]	0.864226	1	0.659613
Path:00564	Glycerophospholipid metabolism	ENSMUSG00000034254	Agpat1	1-acylglycerol-3-phosphate O-acyltransferase 1 (lysophosphatidic acid acyltransferase, alpha) [Source:MGI Symbol;Acc:MGI:1932075]	0.864226	1	0.659613
Path:00564	Glycerophospholipid metabolism	ENSMUSG00000030682	Cdipt	CDP-diacylglycerol--inositol 3-phosphatidyltransferase (phosphatidylinositol synthase) [Source:MGI Symbol;Acc:MGI:105491]	0.864226	1	0.659613
Path:00564	Glycerophospholipid metabolism	ENSMUSG00000009995	Taz	tafazzin [Source:MGI Symbol;Acc:MGI:109626]	0.864226	1	0.659613
Path:04713	Circadian entrainment	ENSMUSG00000031748	Gnao1	guanine nucleotide binding protein, alpha O [Source:MGI Symbol;Acc:MGI:95775]	0.864226	1	0.659613
Path:04713	Circadian entrainment	ENSMUSG00000020734	Grin2c	glutamate receptor, ionotropic, NMDA2C (epsilon 3) [Source:MGI Symbol;Acc:MGI:95822]	0.864226	1	0.659613
Path:04713	Circadian entrainment	ENSMUSG00000019370	Calm3	calmodulin 3 [Source:MGI Symbol;Acc:MGI:103249]	0.864226	1	0.659613
Path:04713	Circadian entrainment	ENSMUSG00000005034	Prkacb	protein kinase, cAMP dependent, catalytic, beta [Source:MGI Symbol;Acc:MGI:97594]	0.864226	1	0.659613
Path:05231	Choline metabolism in cancer	ENSMUSG00000035027	Map2k2	mitogen-activated protein kinase kinase 2 [Source:MGI Symbol;Acc:MGI:1346867]	0.864226	1	0.659613
Path:05231	Choline metabolism in cancer	ENSMUSG00000031490	Eif4ebp1	eukaryotic translation initiation factor 4E binding protein 1 [Source:MGI Symbol;Acc:MGI:103267]	0.864226	1	0.659613
Path:05231	Choline metabolism in cancer	ENSMUSG00000002496	Tsc2	TSC complex subunit 2 [Source:MGI Symbol;Acc:MGI:102548]	0.864226	1	0.659613
Path:05231	Choline metabolism in cancer	ENSMUSG00000028126	Pip5k1a	phosphatidylinositol-4-phosphate 5-kinase, type 1 alpha [Source:MGI Symbol;Acc:MGI:107929]	0.864226	1	0.659613
Path:04923	Regulation of lipolysis in adipocytes	ENSMUSG00000005034	Prkacb	protein kinase, cAMP dependent, catalytic, beta [Source:MGI Symbol;Acc:MGI:97594]	0.869607	1	0.577161
Path:04923	Regulation of lipolysis in adipocytes	ENSMUSG00000042429	Adora1	adenosine A1 receptor [Source:MGI Symbol;Acc:MGI:99401]	0.869607	1	0.577161
Path:00280	Valine, leucine and isoleucine degradation	ENSMUSG00000030268	Bcat1	branched chain aminotransferase 1, cytosolic [Source:MGI Symbol;Acc:MGI:104861]	0.869607	1	0.577161
Path:00280	Valine, leucine and isoleucine degradation	ENSMUSG00000015016	Acsf3	acyl-CoA synthetase family member 3 [Source:MGI Symbol;Acc:MGI:2182591]	0.869607	1	0.577161
Path:00052	Galactose metabolism	ENSMUSG00000000628	Hk2	hexokinase 2 [Source:MGI Symbol;Acc:MGI:1315197]	0.870981	1	0.505016
Path:04215	Apoptosis - multiple species	ENSMUSG00000024073	Birc6	baculoviral IAP repeat-containing 6 [Source:MGI Symbol;Acc:MGI:1276108]	0.870981	1	0.505016
Path:04976	Bile secretion	ENSMUSG00000005034	Prkacb	protein kinase, cAMP dependent, catalytic, beta [Source:MGI Symbol;Acc:MGI:97594]	0.874375	1	0.646421
Path:04976	Bile secretion	ENSMUSG00000041329	Atp1b2	ATPase, Na+/K+ transporting, beta 2 polypeptide [Source:MGI Symbol;Acc:MGI:88109]	0.874375	1	0.646421
Path:04976	Bile secretion	ENSMUSG00000032849	Abcc4	ATP-binding cassette, sub-family C (CFTR/MRP), member 4 [Source:MGI Symbol;Acc:MGI:2443111]	0.874375	1	0.646421
Path:04976	Bile secretion	ENSMUSG00000021670	Hmgcr	3-hydroxy-3-methylglutaryl-Coenzyme A reductase [Source:MGI Symbol;Acc:MGI:96159]	0.874375	1	0.646421
Path:01524	Platinum drug resistance	ENSMUSG00000020914	Top2a	topoisomerase (DNA) II alpha [Source:MGI Symbol;Acc:MGI:98790]	0.874948	1	0.613691
Path:01524	Platinum drug resistance	ENSMUSG00000005370	Msh6	mutS homolog 6 [Source:MGI Symbol;Acc:MGI:1343961]	0.874948	1	0.613691
Path:01524	Platinum drug resistance	ENSMUSG00000059552	Trp53	transformation related protein 53 [Source:MGI Symbol;Acc:MGI:98834]	0.874948	1	0.613691
Path:01521	EGFR tyrosine kinase inhibitor resistance	ENSMUSG00000035027	Map2k2	mitogen-activated protein kinase kinase 2 [Source:MGI Symbol;Acc:MGI:1346867]	0.874948	1	0.613691
Path:01521	EGFR tyrosine kinase inhibitor resistance	ENSMUSG00000031490	Eif4ebp1	eukaryotic translation initiation factor 4E binding protein 1 [Source:MGI Symbol;Acc:MGI:103267]	0.874948	1	0.613691
Path:01521	EGFR tyrosine kinase inhibitor resistance	ENSMUSG00000022812	Gsk3b	glycogen synthase kinase 3 beta [Source:MGI Symbol;Acc:MGI:1861437]	0.874948	1	0.613691
Path:04360	Axon guidance	ENSMUSG00000020580	Rock2	Rho-associated coiled-coil containing protein kinase 2 [Source:MGI Symbol;Acc:MGI:107926]	0.876096	1	0.718245
Path:04360	Axon guidance	ENSMUSG00000021466	Ptch1	patched 1 [Source:MGI Symbol;Acc:MGI:105373]	0.876096	1	0.718245
Path:04360	Axon guidance	ENSMUSG00000005699	Pard6a	par-6 family cell polarity regulator alpha [Source:MGI Symbol;Acc:MGI:1927223]	0.876096	1	0.718245
Path:04360	Axon guidance	ENSMUSG00000056201	Cfl1	cofilin 1, non-muscle [Source:MGI Symbol;Acc:MGI:101757]	0.876096	1	0.718245
Path:04360	Axon guidance	ENSMUSG00000025812	Pard3	par-3 family cell polarity regulator [Source:MGI Symbol;Acc:MGI:2135608]	0.876096	1	0.718245
Path:04360	Axon guidance	ENSMUSG00000024048	Myl12a	myosin, light chain 12A, regulatory, non-sarcomeric [Source:MGI Symbol;Acc:MGI:1914518]	0.876096	1	0.718245
Path:04360	Axon guidance	ENSMUSG00000022995	Enah	ENAH actin regulator [Source:MGI Symbol;Acc:MGI:108360]	0.876096	1	0.718245
Path:04360	Axon guidance	ENSMUSG00000022812	Gsk3b	glycogen synthase kinase 3 beta [Source:MGI Symbol;Acc:MGI:1861437]	0.876096	1	0.718245
Path:04010	MAPK signaling pathway	ENSMUSG00000015656	Hspa8	heat shock protein 8 [Source:MGI Symbol;Acc:MGI:105384]	0.879026	1	0.769548
Path:04010	MAPK signaling pathway	ENSMUSG00000035027	Map2k2	mitogen-activated protein kinase kinase 2 [Source:MGI Symbol;Acc:MGI:1346867]	0.879026	1	0.769548
Path:04010	MAPK signaling pathway	ENSMUSG00000017776	Crk	v-crk avian sarcoma virus CT10 oncogene homolog [Source:MGI Symbol;Acc:MGI:88508]	0.879026	1	0.769548
Path:04010	MAPK signaling pathway	ENSMUSG00000039384	Dusp10	dual specificity phosphatase 10 [Source:MGI Symbol;Acc:MGI:1927070]	0.879026	1	0.769548
Path:04010	MAPK signaling pathway	ENSMUSG00000031530	Dusp4	dual specificity phosphatase 4 [Source:MGI Symbol;Acc:MGI:2442191]	0.879026	1	0.769548
Path:04010	MAPK signaling pathway	ENSMUSG00000031565	Fgfr1	fibroblast growth factor receptor 1 [Source:MGI Symbol;Acc:MGI:95522]	0.879026	1	0.769548
Path:04010	MAPK signaling pathway	ENSMUSG00000005034	Prkacb	protein kinase, cAMP dependent, catalytic, beta [Source:MGI Symbol;Acc:MGI:97594]	0.879026	1	0.769548
Path:04010	MAPK signaling pathway	ENSMUSG00000004864	Mapk13	mitogen-activated protein kinase 13 [Source:MGI Symbol;Acc:MGI:1346864]	0.879026	1	0.769548
Path:04010	MAPK signaling pathway	ENSMUSG00000018209	Stk4	serine/threonine kinase 4 [Source:MGI Symbol;Acc:MGI:1929004]	0.879026	1	0.769548
Path:04010	MAPK signaling pathway	ENSMUSG00000003099	Ppp5c	protein phosphatase 5, catalytic subunit [Source:MGI Symbol;Acc:MGI:102666]	0.879026	1	0.769548
Path:04010	MAPK signaling pathway	ENSMUSG00000016528	Mapkapk2	MAP kinase-activated protein kinase 2 [Source:MGI Symbol;Acc:MGI:109298]	0.879026	1	0.769548
Path:04010	MAPK signaling pathway	ENSMUSG00000002948	Map2k7	mitogen-activated protein kinase kinase 7 [Source:MGI Symbol;Acc:MGI:1346871]	0.879026	1	0.769548
Path:04010	MAPK signaling pathway	ENSMUSG00000066513	Klk1b4	kallikrein 1-related pepidase b4 [Source:MGI Symbol;Acc:MGI:97320]	0.879026	1	0.769548
Path:04010	MAPK signaling pathway	ENSMUSG00000059552	Trp53	transformation related protein 53 [Source:MGI Symbol;Acc:MGI:98834]	0.879026	1	0.769548
Path:04270	Vascular smooth muscle contraction	ENSMUSG00000020580	Rock2	Rho-associated coiled-coil containing protein kinase 2 [Source:MGI Symbol;Acc:MGI:107926]	0.880694	1	0.682839
Path:04270	Vascular smooth muscle contraction	ENSMUSG00000035027	Map2k2	mitogen-activated protein kinase kinase 2 [Source:MGI Symbol;Acc:MGI:1346867]	0.880694	1	0.682839
Path:04270	Vascular smooth muscle contraction	ENSMUSG00000004455	Ppp1cc	protein phosphatase 1 catalytic subunit gamma [Source:MGI Symbol;Acc:MGI:104872]	0.880694	1	0.682839
Path:04270	Vascular smooth muscle contraction	ENSMUSG00000019370	Calm3	calmodulin 3 [Source:MGI Symbol;Acc:MGI:103249]	0.880694	1	0.682839
Path:04270	Vascular smooth muscle contraction	ENSMUSG00000005034	Prkacb	protein kinase, cAMP dependent, catalytic, beta [Source:MGI Symbol;Acc:MGI:97594]	0.880694	1	0.682839
Path:04270	Vascular smooth muscle contraction	ENSMUSG00000027470	Mylk2	myosin, light polypeptide kinase 2, skeletal muscle [Source:MGI Symbol;Acc:MGI:2139434]	0.880694	1	0.682839
Path:05167	Kaposi sarcoma-associated herpesvirus infection	ENSMUSG00000024985	Tcf7l2	transcription factor 7 like 2, T cell specific, HMG box [Source:MGI Symbol;Acc:MGI:1202879]	0.881972	1	0.734569
Path:05167	Kaposi sarcoma-associated herpesvirus infection	ENSMUSG00000035027	Map2k2	mitogen-activated protein kinase kinase 2 [Source:MGI Symbol;Acc:MGI:1346867]	0.881972	1	0.734569
Path:05167	Kaposi sarcoma-associated herpesvirus infection	ENSMUSG00000021025	Nfkbia	nuclear factor of kappa light polypeptide gene enhancer in B cells inhibitor, alpha [Source:MGI Symbol;Acc:MGI:104741]	0.881972	1	0.734569
Path:05167	Kaposi sarcoma-associated herpesvirus infection	ENSMUSG00000019370	Calm3	calmodulin 3 [Source:MGI Symbol;Acc:MGI:103249]	0.881972	1	0.734569
Path:05167	Kaposi sarcoma-associated herpesvirus infection	ENSMUSG00000004864	Mapk13	mitogen-activated protein kinase 13 [Source:MGI Symbol;Acc:MGI:1346864]	0.881972	1	0.734569
Path:05167	Kaposi sarcoma-associated herpesvirus infection	ENSMUSG00000020460	Rps27a	ribosomal protein S27A [Source:MGI Symbol;Acc:MGI:1925544]	0.881972	1	0.734569
Path:05167	Kaposi sarcoma-associated herpesvirus infection	ENSMUSG00000016528	Mapkapk2	MAP kinase-activated protein kinase 2 [Source:MGI Symbol;Acc:MGI:109298]	0.881972	1	0.734569
Path:05167	Kaposi sarcoma-associated herpesvirus infection	ENSMUSG00000002948	Map2k7	mitogen-activated protein kinase kinase 7 [Source:MGI Symbol;Acc:MGI:1346871]	0.881972	1	0.734569
Path:05167	Kaposi sarcoma-associated herpesvirus infection	ENSMUSG00000022812	Gsk3b	glycogen synthase kinase 3 beta [Source:MGI Symbol;Acc:MGI:1861437]	0.881972	1	0.734569
Path:05167	Kaposi sarcoma-associated herpesvirus infection	ENSMUSG00000059552	Trp53	transformation related protein 53 [Source:MGI Symbol;Acc:MGI:98834]	0.881972	1	0.734569
Path:05168	Herpes simplex virus 1 infection	ENSMUSG00000072774	Zfp951	zinc finger protein 951 [Source:MGI Symbol;Acc:MGI:2441896]	0.886968	1	0.802554
Path:05168	Herpes simplex virus 1 infection	ENSMUSG00000004455	Ppp1cc	protein phosphatase 1 catalytic subunit gamma [Source:MGI Symbol;Acc:MGI:104872]	0.886968	1	0.802554
Path:05168	Herpes simplex virus 1 infection	ENSMUSG00000028683	Eif2b3	eukaryotic translation initiation factor 2B, subunit 3 [Source:MGI Symbol;Acc:MGI:1313286]	0.886968	1	0.802554
Path:05168	Herpes simplex virus 1 infection	ENSMUSG00000060802	B2m	beta-2 microglobulin [Source:MGI Symbol;Acc:MGI:88127]	0.886968	1	0.802554
Path:05168	Herpes simplex virus 1 infection	ENSMUSG00000052446	Zfp961	zinc finger protein 961 [Source:MGI Symbol;Acc:MGI:3583954]	0.886968	1	0.802554
Path:05168	Herpes simplex virus 1 infection	ENSMUSG00000031490	Eif4ebp1	eukaryotic translation initiation factor 4E binding protein 1 [Source:MGI Symbol;Acc:MGI:103267]	0.886968	1	0.802554
Path:05168	Herpes simplex virus 1 infection	ENSMUSG00000031386	Hcfc1	host cell factor C1 [Source:MGI Symbol;Acc:MGI:105942]	0.886968	1	0.802554
Path:05168	Herpes simplex virus 1 infection	ENSMUSG00000021025	Nfkbia	nuclear factor of kappa light polypeptide gene enhancer in B cells inhibitor, alpha [Source:MGI Symbol;Acc:MGI:104741]	0.886968	1	0.802554
Path:05168	Herpes simplex virus 1 infection	ENSMUSG00000063047	Zfp780b	zinc finger protein 780B [Source:MGI Symbol;Acc:MGI:2444764]	0.886968	1	0.802554
Path:05168	Herpes simplex virus 1 infection	ENSMUSG00000024610	Cd74	CD74 antigen (invariant polypeptide of major histocompatibility complex, class II antigen-associated) [Source:MGI Symbol;Acc:MGI:96534]	0.886968	1	0.802554
Path:05168	Herpes simplex virus 1 infection	ENSMUSG00000074221	Zfp568	zinc finger protein 568 [Source:MGI Symbol;Acc:MGI:2142347]	0.886968	1	0.802554
Path:05168	Herpes simplex virus 1 infection	ENSMUSG00000002496	Tsc2	TSC complex subunit 2 [Source:MGI Symbol;Acc:MGI:102548]	0.886968	1	0.802554
Path:05168	Herpes simplex virus 1 infection	ENSMUSG00000057093	Zfp607b	zinc finger protein 607B [Source:MGI Symbol;Acc:MGI:2148237]	0.886968	1	0.802554
Path:05168	Herpes simplex virus 1 infection	ENSMUSG00000071172	Srsf3	serine and arginine-rich splicing factor 3 [Source:MGI Symbol;Acc:MGI:98285]	0.886968	1	0.802554
Path:05168	Herpes simplex virus 1 infection	ENSMUSG00000021116	Eif2s1	eukaryotic translation initiation factor 2, subunit 1 alpha [Source:MGI Symbol;Acc:MGI:95299]	0.886968	1	0.802554
Path:05168	Herpes simplex virus 1 infection	ENSMUSG00000036036	Zfp57	zinc finger protein 57 [Source:MGI Symbol;Acc:MGI:99204]	0.886968	1	0.802554
Path:05168	Herpes simplex virus 1 infection	ENSMUSG00000067916	Zfp991	zinc finger protein 991 [Source:MGI Symbol;Acc:MGI:3701604]	0.886968	1	0.802554
Path:05168	Herpes simplex virus 1 infection	ENSMUSG00000021134	Srsf5	serine and arginine-rich splicing factor 5 [Source:MGI Symbol;Acc:MGI:98287]	0.886968	1	0.802554
Path:05168	Herpes simplex virus 1 infection	ENSMUSG00000064194	Zfp936	zinc finger protein 936 [Source:MGI Symbol;Acc:MGI:3642994]	0.886968	1	0.802554
Path:05168	Herpes simplex virus 1 infection	ENSMUSG00000059552	Trp53	transformation related protein 53 [Source:MGI Symbol;Acc:MGI:98834]	0.886968	1	0.802554
Path:05168	Herpes simplex virus 1 infection	ENSMUSG00000048921	Zfp689	zinc finger protein 689 [Source:MGI Symbol;Acc:MGI:1918381]	0.886968	1	0.802554
Path:05168	Herpes simplex virus 1 infection	ENSMUSG00000066861	Oas1g	2'-5' oligoadenylate synthetase 1G [Source:MGI Symbol;Acc:MGI:97429]	0.886968	1	0.802554
Path:05142	Chagas disease	ENSMUSG00000031748	Gnao1	guanine nucleotide binding protein, alpha O [Source:MGI Symbol;Acc:MGI:95775]	0.888369	1	0.627593
Path:05142	Chagas disease	ENSMUSG00000060459	Kng2	kininogen 2 [Source:MGI Symbol;Acc:MGI:3027157]	0.888369	1	0.627593
Path:05142	Chagas disease	ENSMUSG00000021025	Nfkbia	nuclear factor of kappa light polypeptide gene enhancer in B cells inhibitor, alpha [Source:MGI Symbol;Acc:MGI:104741]	0.888369	1	0.627593
Path:05142	Chagas disease	ENSMUSG00000004864	Mapk13	mitogen-activated protein kinase 13 [Source:MGI Symbol;Acc:MGI:1346864]	0.888369	1	0.627593
Path:04730	Long-term depression	ENSMUSG00000031748	Gnao1	guanine nucleotide binding protein, alpha O [Source:MGI Symbol;Acc:MGI:95775]	0.893467	1	0.538684
Path:04730	Long-term depression	ENSMUSG00000035027	Map2k2	mitogen-activated protein kinase kinase 2 [Source:MGI Symbol;Acc:MGI:1346867]	0.893467	1	0.538684
Path:05162	Measles	ENSMUSG00000015656	Hspa8	heat shock protein 8 [Source:MGI Symbol;Acc:MGI:105384]	0.895919	1	0.664131
Path:05162	Measles	ENSMUSG00000021025	Nfkbia	nuclear factor of kappa light polypeptide gene enhancer in B cells inhibitor, alpha [Source:MGI Symbol;Acc:MGI:104741]	0.895919	1	0.664131
Path:05162	Measles	ENSMUSG00000021116	Eif2s1	eukaryotic translation initiation factor 2, subunit 1 alpha [Source:MGI Symbol;Acc:MGI:95299]	0.895919	1	0.664131
Path:05162	Measles	ENSMUSG00000022812	Gsk3b	glycogen synthase kinase 3 beta [Source:MGI Symbol;Acc:MGI:1861437]	0.895919	1	0.664131
Path:05162	Measles	ENSMUSG00000059552	Trp53	transformation related protein 53 [Source:MGI Symbol;Acc:MGI:98834]	0.895919	1	0.664131
Path:05162	Measles	ENSMUSG00000066861	Oas1g	2'-5' oligoadenylate synthetase 1G [Source:MGI Symbol;Acc:MGI:97429]	0.895919	1	0.664131
Path:04961	Endocrine and other factor-regulated calcium reabsorption	ENSMUSG00000005034	Prkacb	protein kinase, cAMP dependent, catalytic, beta [Source:MGI Symbol;Acc:MGI:97594]	0.898763	1	0.529853
Path:04961	Endocrine and other factor-regulated calcium reabsorption	ENSMUSG00000041329	Atp1b2	ATPase, Na+/K+ transporting, beta 2 polypeptide [Source:MGI Symbol;Acc:MGI:88109]	0.898763	1	0.529853
Path:05340	Primary immunodeficiency	ENSMUSG00000010142	Tnfrsf13b	tumor necrosis factor receptor superfamily, member 13b [Source:MGI Symbol;Acc:MGI:1889411]	0.900173	1	0.448903
Path:05206	MicroRNAs in cancer	ENSMUSG00000035027	Map2k2	mitogen-activated protein kinase kinase 2 [Source:MGI Symbol;Acc:MGI:1346867]	0.903128	1	0.746691
Path:05206	MicroRNAs in cancer	ENSMUSG00000041313	Slc7a1	solute carrier family 7 (cationic amino acid transporter, y+ system), member 1 [Source:MGI Symbol;Acc:MGI:88117]	0.903128	1	0.746691
Path:05206	MicroRNAs in cancer	ENSMUSG00000017776	Crk	v-crk avian sarcoma virus CT10 oncogene homolog [Source:MGI Symbol;Acc:MGI:88508]	0.903128	1	0.746691
Path:05206	MicroRNAs in cancer	ENSMUSG00000065435	Mir135b	microRNA 135b [Source:MGI Symbol;Acc:MGI:3618732]	0.903128	1	0.746691
Path:05206	MicroRNAs in cancer	ENSMUSG00000024791	Cdca5	cell division cycle associated 5 [Source:MGI Symbol;Acc:MGI:1915099]	0.903128	1	0.746691
Path:05206	MicroRNAs in cancer	ENSMUSG00000004099	Dnmt1	DNA methyltransferase (cytosine-5) 1 [Source:MGI Symbol;Acc:MGI:94912]	0.903128	1	0.746691
Path:05206	MicroRNAs in cancer	ENSMUSG00000079259	Trim71	tripartite motif-containing 71 [Source:MGI Symbol;Acc:MGI:2685973]	0.903128	1	0.746691
Path:05206	MicroRNAs in cancer	ENSMUSG00000023088	Abcc1	ATP-binding cassette, sub-family C (CFTR/MRP), member 1 [Source:MGI Symbol;Acc:MGI:102676]	0.903128	1	0.746691
Path:05206	MicroRNAs in cancer	ENSMUSG00000065406	Mirlet7i	microRNA let7i [Source:MGI Symbol;Acc:MGI:2676802]	0.903128	1	0.746691
Path:05206	MicroRNAs in cancer	ENSMUSG00000005413	Hmox1	heme oxygenase 1 [Source:MGI Symbol;Acc:MGI:96163]	0.903128	1	0.746691
Path:05206	MicroRNAs in cancer	ENSMUSG00000015120	Ube2i	ubiquitin-conjugating enzyme E2I [Source:MGI Symbol;Acc:MGI:107365]	0.903128	1	0.746691
Path:05206	MicroRNAs in cancer	ENSMUSG00000038612	Mcl1	myeloid cell leukemia sequence 1 [Source:MGI Symbol;Acc:MGI:101769]	0.903128	1	0.746691
Path:05206	MicroRNAs in cancer	ENSMUSG00000059552	Trp53	transformation related protein 53 [Source:MGI Symbol;Acc:MGI:98834]	0.903128	1	0.746691
Path:05206	MicroRNAs in cancer	ENSMUSG00000028800	Hdac1	histone deacetylase 1 [Source:MGI Symbol;Acc:MGI:108086]	0.903128	1	0.746691
Path:00561	Glycerolipid metabolism	ENSMUSG00000001211	Agpat3	1-acylglycerol-3-phosphate O-acyltransferase 3 [Source:MGI Symbol;Acc:MGI:1336186]	0.903814	1	0.521307
Path:00561	Glycerolipid metabolism	ENSMUSG00000034254	Agpat1	1-acylglycerol-3-phosphate O-acyltransferase 1 (lysophosphatidic acid acyltransferase, alpha) [Source:MGI Symbol;Acc:MGI:1932075]	0.903814	1	0.521307
Path:05321	Inflammatory bowel disease	ENSMUSG00000062939	Stat4	signal transducer and activator of transcription 4 [Source:MGI Symbol;Acc:MGI:103062]	0.903814	1	0.521307
Path:05321	Inflammatory bowel disease	ENSMUSG00000079164	Tlr5	toll-like receptor 5 [Source:MGI Symbol;Acc:MGI:1858171]	0.903814	1	0.521307
Path:05146	Amoebiasis	ENSMUSG00000054808	Actn4	actinin alpha 4 [Source:MGI Symbol;Acc:MGI:1890773]	0.904901	1	0.604131
Path:05146	Amoebiasis	ENSMUSG00000005034	Prkacb	protein kinase, cAMP dependent, catalytic, beta [Source:MGI Symbol;Acc:MGI:97594]	0.904901	1	0.604131
Path:05146	Amoebiasis	ENSMUSG00000019173	Rab5c	RAB5C, member RAS oncogene family [Source:MGI Symbol;Acc:MGI:105306]	0.904901	1	0.604131
Path:05146	Amoebiasis	ENSMUSG00000002900	Lamb1	laminin B1 [Source:MGI Symbol;Acc:MGI:96743]	0.904901	1	0.604131
Path:05143	African trypanosomiasis	ENSMUSG00000060459	Kng2	kininogen 2 [Source:MGI Symbol;Acc:MGI:3027157]	0.906375	1	0.436771
[truncated: 190 more rows]

## Sheet: Gene2Path
QueryID	Symbol	Description	PathwayID	PathwayTerm	P-Value	Enrichment
ENSMUSG00000000088	Cox5a	cytochrome c oxidase subunit 5A [Source:MGI Symbol;Acc:MGI:88474]	Path:05016	Huntington disease	2.23691e-06	2.20371
ENSMUSG00000000088	Cox5a	cytochrome c oxidase subunit 5A [Source:MGI Symbol;Acc:MGI:88474]	Path:05014	Amyotrophic lateral sclerosis	5.27651e-06	2.02006
ENSMUSG00000000088	Cox5a	cytochrome c oxidase subunit 5A [Source:MGI Symbol;Acc:MGI:88474]	Path:05012	Parkinson disease	9.92444e-05	2.08075
ENSMUSG00000000088	Cox5a	cytochrome c oxidase subunit 5A [Source:MGI Symbol;Acc:MGI:88474]	Path:04714	Thermogenesis	0.00166306	1.87913
ENSMUSG00000000088	Cox5a	cytochrome c oxidase subunit 5A [Source:MGI Symbol;Acc:MGI:88474]	Path:05022	Pathways of neurodegeneration - multiple diseases	0.00201683	1.55935
ENSMUSG00000000088	Cox5a	cytochrome c oxidase subunit 5A [Source:MGI Symbol;Acc:MGI:88474]	Path:05020	Prion disease	0.00202311	1.78147
ENSMUSG00000000088	Cox5a	cytochrome c oxidase subunit 5A [Source:MGI Symbol;Acc:MGI:88474]	Path:05010	Alzheimer disease	0.00220917	1.63881
ENSMUSG00000000088	Cox5a	cytochrome c oxidase subunit 5A [Source:MGI Symbol;Acc:MGI:88474]	Path:00190	Oxidative phosphorylation	0.014918	1.90124
ENSMUSG00000000088	Cox5a	cytochrome c oxidase subunit 5A [Source:MGI Symbol;Acc:MGI:88474]	Path:04932	Non-alcoholic fatty liver disease	0.0361907	1.66033
ENSMUSG00000000088	Cox5a	cytochrome c oxidase subunit 5A [Source:MGI Symbol;Acc:MGI:88474]	Path:04260	Cardiac muscle contraction	0.253022	1.36294
ENSMUSG00000000088	Cox5a	cytochrome c oxidase subunit 5A [Source:MGI Symbol;Acc:MGI:88474]	Path:01100	Metabolic pathways	0.723651	0.951234
ENSMUSG00000000532	Acvr1b	activin A receptor, type 1B [Source:MGI Symbol;Acc:MGI:1338944]	Path:04550	Signaling pathways regulating pluripotency of stem cells	0.0508304	1.61605
ENSMUSG00000000532	Acvr1b	activin A receptor, type 1B [Source:MGI Symbol;Acc:MGI:1338944]	Path:04350	TGF-beta signaling pathway	0.982641	0.343841
ENSMUSG00000000532	Acvr1b	activin A receptor, type 1B [Source:MGI Symbol;Acc:MGI:1338944]	Path:04060	Cytokine-cytokine receptor interaction	0.994987	0.498098
ENSMUSG00000000628	Hk2	hexokinase 2 [Source:MGI Symbol;Acc:MGI:1315197]	Path:04910	Insulin signaling pathway	0.0483591	1.62768
ENSMUSG00000000628	Hk2	hexokinase 2 [Source:MGI Symbol;Acc:MGI:1315197]	Path:05230	Central carbon metabolism in cancer	0.133183	1.63947
ENSMUSG00000000628	Hk2	hexokinase 2 [Source:MGI Symbol;Acc:MGI:1315197]	Path:01200	Carbon metabolism	0.144669	1.43359
ENSMUSG00000000628	Hk2	hexokinase 2 [Source:MGI Symbol;Acc:MGI:1315197]	Path:00010	Glycolysis / Gluconeogenesis	0.232951	1.44721
ENSMUSG00000000628	Hk2	hexokinase 2 [Source:MGI Symbol;Acc:MGI:1315197]	Path:00524	Neomycin, kanamycin and gentamicin biosynthesis	0.273457	3.2321
ENSMUSG00000000628	Hk2	hexokinase 2 [Source:MGI Symbol;Acc:MGI:1315197]	Path:04066	HIF-1 signaling pathway	0.564329	0.992312
ENSMUSG00000000628	Hk2	hexokinase 2 [Source:MGI Symbol;Acc:MGI:1315197]	Path:04930	Type II diabetes mellitus	0.577708	1.01003
ENSMUSG00000000628	Hk2	hexokinase 2 [Source:MGI Symbol;Acc:MGI:1315197]	Path:00500	Starch and sucrose metabolism	0.630963	0.950619
ENSMUSG00000000628	Hk2	hexokinase 2 [Source:MGI Symbol;Acc:MGI:1315197]	Path:00051	Fructose and mannose metabolism	0.646808	0.923458
ENSMUSG00000000628	Hk2	hexokinase 2 [Source:MGI Symbol;Acc:MGI:1315197]	Path:01100	Metabolic pathways	0.723651	0.951234
ENSMUSG00000000628	Hk2	hexokinase 2 [Source:MGI Symbol;Acc:MGI:1315197]	Path:04973	Carbohydrate digestion and absorption	0.80665	0.673355
ENSMUSG00000000628	Hk2	hexokinase 2 [Source:MGI Symbol;Acc:MGI:1315197]	Path:00052	Galactose metabolism	0.870981	0.505016
ENSMUSG00000000628	Hk2	hexokinase 2 [Source:MGI Symbol;Acc:MGI:1315197]	Path:00520	Amino sugar and nucleotide sugar metabolism	0.956667	0.329806
ENSMUSG00000000743	Chmp1a	charged multivesicular body protein 1A [Source:MGI Symbol;Acc:MGI:1920159]	Path:04144	Endocytosis	0.488015	1.02895
ENSMUSG00000000743	Chmp1a	charged multivesicular body protein 1A [Source:MGI Symbol;Acc:MGI:1920159]	Path:04217	Necroptosis	0.492228	1.03957
ENSMUSG00000000753	Serpinf1	serine (or cysteine) peptidase inhibitor, clade F, member 1 [Source:MGI Symbol;Acc:MGI:108080]	Path:04310	Wnt signaling pathway	0.190922	1.31304
ENSMUSG00000000787	Ddx3x	DEAD/H (Asp-Glu-Ala-Asp/His) box polypeptide 3, X-linked [Source:MGI Symbol;Acc:MGI:103064]	Path:05203	Viral carcinogenesis	0.00189232	1.86181
ENSMUSG00000000787	Ddx3x	DEAD/H (Asp-Glu-Ala-Asp/His) box polypeptide 3, X-linked [Source:MGI Symbol;Acc:MGI:103064]	Path:05161	Hepatitis B	0.558377	0.991443
ENSMUSG00000000787	Ddx3x	DEAD/H (Asp-Glu-Ala-Asp/His) box polypeptide 3, X-linked [Source:MGI Symbol;Acc:MGI:103064]	Path:04622	RIG-I-like receptor signaling pathway	0.8168	0.692594
ENSMUSG00000001052	Sec24b	Sec24 related gene family, member B (S. cerevisiae) [Source:MGI Symbol;Acc:MGI:2139764]	Path:04141	Protein processing in endoplasmic reticulum	0.246865	1.24312
ENSMUSG00000001211	Agpat3	1-acylglycerol-3-phosphate O-acyltransferase 3 [Source:MGI Symbol;Acc:MGI:1336186]	Path:04072	Phospholipase D signaling pathway	0.442629	1.0846
ENSMUSG00000001211	Agpat3	1-acylglycerol-3-phosphate O-acyltransferase 3 [Source:MGI Symbol;Acc:MGI:1336186]	Path:01100	Metabolic pathways	0.723651	0.951234
ENSMUSG00000001211	Agpat3	1-acylglycerol-3-phosphate O-acyltransferase 3 [Source:MGI Symbol;Acc:MGI:1336186]	Path:00564	Glycerophospholipid metabolism	0.864226	0.659613
ENSMUSG00000001211	Agpat3	1-acylglycerol-3-phosphate O-acyltransferase 3 [Source:MGI Symbol;Acc:MGI:1336186]	Path:00561	Glycerolipid metabolism	0.903814	0.521307
ENSMUSG00000001270	Ckb	creatine kinase, brain [Source:MGI Symbol;Acc:MGI:88407]	Path:00330	Arginine and proline metabolism	0.658106	0.897806
ENSMUSG00000001270	Ckb	creatine kinase, brain [Source:MGI Symbol;Acc:MGI:88407]	Path:01100	Metabolic pathways	0.723651	0.951234
ENSMUSG00000001415	Smg5	Smg-5 homolog, nonsense mediated mRNA decay factor (C. elegans) [Source:MGI Symbol;Acc:MGI:2447364]	Path:03015	mRNA surveillance pathway	0.00842612	2.10087
ENSMUSG00000001424	Snd1	staphylococcal nuclease and tudor domain containing 1 [Source:MGI Symbol;Acc:MGI:1929266]	Path:05203	Viral carcinogenesis	0.00189232	1.86181
ENSMUSG00000001440	Kpnb1	karyopherin (importin) beta 1 [Source:MGI Symbol;Acc:MGI:107532]	Path:03013	Nucleocytoplasmic transport	1.4804e-08	3.00661
ENSMUSG00000001524	Gtf2h4	general transcription factor II H, polypeptide 4 [Source:MGI Symbol;Acc:MGI:1338799]	Path:03420	Nucleotide excision repair	0.0010545	3.38243
ENSMUSG00000001524	Gtf2h4	general transcription factor II H, polypeptide 4 [Source:MGI Symbol;Acc:MGI:1338799]	Path:05203	Viral carcinogenesis	0.00189232	1.86181
ENSMUSG00000001524	Gtf2h4	general transcription factor II H, polypeptide 4 [Source:MGI Symbol;Acc:MGI:1338799]	Path:03022	Basal transcription factors	0.00431754	3.00661
ENSMUSG00000001552	Jup	junction plakoglobin [Source:MGI Symbol;Acc:MGI:96650]	Path:05202	Transcriptional misregulation in cancer	0.177756	1.27781
ENSMUSG00000001552	Jup	junction plakoglobin [Source:MGI Symbol;Acc:MGI:96650]	Path:05221	Acute myeloid leukemia	0.637015	0.923458
ENSMUSG00000001552	Jup	junction plakoglobin [Source:MGI Symbol;Acc:MGI:96650]	Path:05226	Gastric cancer	0.828619	0.754157
ENSMUSG00000001552	Jup	junction plakoglobin [Source:MGI Symbol;Acc:MGI:96650]	Path:05412	Arrhythmogenic right ventricular cardiomyopathy	0.863651	0.629631
ENSMUSG00000001552	Jup	junction plakoglobin [Source:MGI Symbol;Acc:MGI:96650]	Path:05200	Pathways in cancer	0.933375	0.776661
ENSMUSG00000001741	Il16	interleukin 16 [Source:MGI Symbol;Acc:MGI:1270855]	Path:04060	Cytokine-cytokine receptor interaction	0.994987	0.498098
ENSMUSG00000001827	Folr1	folate receptor 1 (adult) [Source:MGI Symbol;Acc:MGI:95568]	Path:01523	Antifolate resistance	0.11137	2.15474
ENSMUSG00000001827	Folr1	folate receptor 1 (adult) [Source:MGI Symbol;Acc:MGI:95568]	Path:04144	Endocytosis	0.488015	1.02895
ENSMUSG00000001924	Uba1	ubiquitin-like modifier activating enzyme 1 [Source:MGI Symbol;Acc:MGI:98890]	Path:05012	Parkinson disease	9.92444e-05	2.08075
ENSMUSG00000001924	Uba1	ubiquitin-like modifier activating enzyme 1 [Source:MGI Symbol;Acc:MGI:98890]	Path:05022	Pathways of neurodegeneration - multiple diseases	0.00201683	1.55935
ENSMUSG00000001924	Uba1	ubiquitin-like modifier activating enzyme 1 [Source:MGI Symbol;Acc:MGI:98890]	Path:04120	Ubiquitin mediated proteolysis	0.0151845	1.80817
ENSMUSG00000001930	Vwf	Von Willebrand factor [Source:MGI Symbol;Acc:MGI:98941]	Path:05171	Coronavirus disease - COVID-19	1.58027e-15	3.41604
ENSMUSG00000001930	Vwf	Von Willebrand factor [Source:MGI Symbol;Acc:MGI:98941]	Path:04611	Platelet activation	0.144669	1.43359
ENSMUSG00000001930	Vwf	Von Willebrand factor [Source:MGI Symbol;Acc:MGI:98941]	Path:04510	Focal adhesion	0.256011	1.21204
ENSMUSG00000001930	Vwf	Von Willebrand factor [Source:MGI Symbol;Acc:MGI:98941]	Path:05165	Human papillomavirus infection	0.629311	0.950619
ENSMUSG00000001930	Vwf	Von Willebrand factor [Source:MGI Symbol;Acc:MGI:98941]	Path:04512	ECM-receptor interaction	0.802456	0.734569
ENSMUSG00000001930	Vwf	Von Willebrand factor [Source:MGI Symbol;Acc:MGI:98941]	Path:04151	PI3K-Akt signaling pathway	0.855368	0.810277
ENSMUSG00000001930	Vwf	Von Willebrand factor [Source:MGI Symbol;Acc:MGI:98941]	Path:04610	Complement and coagulation cascades	0.93327	0.521307
ENSMUSG00000002129	Sf3a1	splicing factor 3a, subunit 1 [Source:MGI Symbol;Acc:MGI:1914715]	Path:03040	Spliceosome	1.96391e-06	2.89442
ENSMUSG00000002326	Gmpr2	guanosine monophosphate reductase 2 [Source:MGI Symbol;Acc:MGI:1917903]	Path:00230	Purine metabolism	0.610797	0.950619
ENSMUSG00000002326	Gmpr2	guanosine monophosphate reductase 2 [Source:MGI Symbol;Acc:MGI:1917903]	Path:01100	Metabolic pathways	0.723651	0.951234
ENSMUSG00000002489	Tiam1	T cell lymphoma invasion and metastasis 1 [Source:MGI Symbol;Acc:MGI:103306]	Path:04530	Tight junction	0.014102	1.75235
ENSMUSG00000002489	Tiam1	T cell lymphoma invasion and metastasis 1 [Source:MGI Symbol;Acc:MGI:103306]	Path:04810	Regulation of actin cytoskeleton	0.0165462	1.62343
ENSMUSG00000002489	Tiam1	T cell lymphoma invasion and metastasis 1 [Source:MGI Symbol;Acc:MGI:103306]	Path:04015	Rap1 signaling pathway	0.113473	1.3593
ENSMUSG00000002489	Tiam1	T cell lymphoma invasion and metastasis 1 [Source:MGI Symbol;Acc:MGI:103306]	Path:05205	Proteoglycans in cancer	0.132971	1.34014
ENSMUSG00000002489	Tiam1	T cell lymphoma invasion and metastasis 1 [Source:MGI Symbol;Acc:MGI:103306]	Path:04024	cAMP signaling pathway	0.177756	1.27781
ENSMUSG00000002489	Tiam1	T cell lymphoma invasion and metastasis 1 [Source:MGI Symbol;Acc:MGI:103306]	Path:04062	Chemokine signaling pathway	0.914555	0.673355
ENSMUSG00000002489	Tiam1	T cell lymphoma invasion and metastasis 1 [Source:MGI Symbol;Acc:MGI:103306]	Path:04014	Ras signaling pathway	0.977784	0.559672
ENSMUSG00000002496	Tsc2	TSC complex subunit 2 [Source:MGI Symbol;Acc:MGI:102548]	Path:04714	Thermogenesis	0.00166306	1.87913
ENSMUSG00000002496	Tsc2	TSC complex subunit 2 [Source:MGI Symbol;Acc:MGI:102548]	Path:04910	Insulin signaling pathway	0.0483591	1.62768
ENSMUSG00000002496	Tsc2	TSC complex subunit 2 [Source:MGI Symbol;Acc:MGI:102548]	Path:04919	Thyroid hormone signaling pathway	0.0671859	1.61605
ENSMUSG00000002496	Tsc2	TSC complex subunit 2 [Source:MGI Symbol;Acc:MGI:102548]	Path:04140	Autophagy - animal	0.146123	1.40526
ENSMUSG00000002496	Tsc2	TSC complex subunit 2 [Source:MGI Symbol;Acc:MGI:102548]	Path:04211	Longevity regulating pathway	0.19228	1.43649
ENSMUSG00000002496	Tsc2	TSC complex subunit 2 [Source:MGI Symbol;Acc:MGI:102548]	Path:04218	Cellular senescence	0.217996	1.26395
ENSMUSG00000002496	Tsc2	TSC complex subunit 2 [Source:MGI Symbol;Acc:MGI:102548]	Path:04115	p53 signaling pathway	0.285948	1.34671
ENSMUSG00000002496	Tsc2	TSC complex subunit 2 [Source:MGI Symbol;Acc:MGI:102548]	Path:04072	Phospholipase D signaling pathway	0.442629	1.0846
ENSMUSG00000002496	Tsc2	TSC complex subunit 2 [Source:MGI Symbol;Acc:MGI:102548]	Path:04152	AMPK signaling pathway	0.522761	1.02606
ENSMUSG00000002496	Tsc2	TSC complex subunit 2 [Source:MGI Symbol;Acc:MGI:102548]	Path:05165	Human papillomavirus infection	0.629311	0.950619
ENSMUSG00000002496	Tsc2	TSC complex subunit 2 [Source:MGI Symbol;Acc:MGI:102548]	Path:04150	mTOR signaling pathway	0.63495	0.932337
ENSMUSG00000002496	Tsc2	TSC complex subunit 2 [Source:MGI Symbol;Acc:MGI:102548]	Path:05163	Human cytomegalovirus infection	0.786197	0.836999
ENSMUSG00000002496	Tsc2	TSC complex subunit 2 [Source:MGI Symbol;Acc:MGI:102548]	Path:04151	PI3K-Akt signaling pathway	0.855368	0.810277
ENSMUSG00000002496	Tsc2	TSC complex subunit 2 [Source:MGI Symbol;Acc:MGI:102548]	Path:05231	Choline metabolism in cancer	0.864226	0.659613
ENSMUSG00000002496	Tsc2	TSC complex subunit 2 [Source:MGI Symbol;Acc:MGI:102548]	Path:05168	Herpes simplex virus 1 infection	0.886968	0.802554
ENSMUSG00000002524	Puf60	poly-U binding splicing factor 60 [Source:MGI Symbol;Acc:MGI:1915209]	Path:03040	Spliceosome	1.96391e-06	2.89442
ENSMUSG00000002870	Mcm2	minichromosome maintenance complex component 2 [Source:MGI Symbol;Acc:MGI:105380]	Path:04110	Cell cycle	5.30949e-05	2.64927
ENSMUSG00000002870	Mcm2	minichromosome maintenance complex component 2 [Source:MGI Symbol;Acc:MGI:105380]	Path:03030	DNA replication	0.004924	3.2321
ENSMUSG00000002900	Lamb1	laminin B1 [Source:MGI Symbol;Acc:MGI:96743]	Path:04510	Focal adhesion	0.256011	1.21204
ENSMUSG00000002900	Lamb1	laminin B1 [Source:MGI Symbol;Acc:MGI:96743]	Path:05165	Human papillomavirus infection	0.629311	0.950619
ENSMUSG00000002900	Lamb1	laminin B1 [Source:MGI Symbol;Acc:MGI:96743]	Path:04512	ECM-receptor interaction	0.802456	0.734569
ENSMUSG00000002900	Lamb1	laminin B1 [Source:MGI Symbol;Acc:MGI:96743]	Path:05145	Toxoplasmosis	0.819168	0.734569
ENSMUSG00000002900	Lamb1	laminin B1 [Source:MGI Symbol;Acc:MGI:96743]	Path:05222	Small cell lung cancer	0.83575	0.695076
ENSMUSG00000002900	Lamb1	laminin B1 [Source:MGI Symbol;Acc:MGI:96743]	Path:04151	PI3K-Akt signaling pathway	0.855368	0.810277
ENSMUSG00000002900	Lamb1	laminin B1 [Source:MGI Symbol;Acc:MGI:96743]	Path:05146	Amoebiasis	0.904901	0.604131
ENSMUSG00000002900	Lamb1	laminin B1 [Source:MGI Symbol;Acc:MGI:96743]	Path:05200	Pathways in cancer	0.933375	0.776661
ENSMUSG00000002948	Map2k7	mitogen-activated protein kinase kinase 7 [Source:MGI Symbol;Acc:MGI:1346871]	Path:05016	Huntington disease	2.23691e-06	2.20371
ENSMUSG00000002948	Map2k7	mitogen-activated protein kinase kinase 7 [Source:MGI Symbol;Acc:MGI:1346871]	Path:05022	Pathways of neurodegeneration - multiple diseases	0.00201683	1.55935
ENSMUSG00000002948	Map2k7	mitogen-activated protein kinase kinase 7 [Source:MGI Symbol;Acc:MGI:1346871]	Path:05010	Alzheimer disease	0.00220917	1.63881
ENSMUSG00000002948	Map2k7	mitogen-activated protein kinase kinase 7 [Source:MGI Symbol;Acc:MGI:1346871]	Path:04530	Tight junction	0.014102	1.75235
ENSMUSG00000002948	Map2k7	mitogen-activated protein kinase kinase 7 [Source:MGI Symbol;Acc:MGI:1346871]	Path:05135	Yersinia infection	0.0372526	1.68841
ENSMUSG00000002948	Map2k7	mitogen-activated protein kinase kinase 7 [Source:MGI Symbol;Acc:MGI:1346871]	Path:05418	Fluid shear stress and atherosclerosis	0.0644982	1.56033
ENSMUSG00000002948	Map2k7	mitogen-activated protein kinase kinase 7 [Source:MGI Symbol;Acc:MGI:1346871]	Path:05132	Salmonella infection	0.0940198	1.35748
ENSMUSG00000002948	Map2k7	mitogen-activated protein kinase kinase 7 [Source:MGI Symbol;Acc:MGI:1346871]	Path:04722	Neurotrophin signaling pathway	0.215248	1.33558
ENSMUSG00000002948	Map2k7	mitogen-activated protein kinase kinase 7 [Source:MGI Symbol;Acc:MGI:1346871]	Path:04141	Protein processing in endoplasmic reticulum	0.246865	1.24312
ENSMUSG00000002948	Map2k7	mitogen-activated protein kinase kinase 7 [Source:MGI Symbol;Acc:MGI:1346871]	Path:04664	Fc epsilon RI signaling pathway	0.388058	1.22428
ENSMUSG00000002948	Map2k7	mitogen-activated protein kinase kinase 7 [Source:MGI Symbol;Acc:MGI:1346871]	Path:05161	Hepatitis B	0.558377	0.991443
ENSMUSG00000002948	Map2k7	mitogen-activated protein kinase kinase 7 [Source:MGI Symbol;Acc:MGI:1346871]	Path:04012	ErbB signaling pathway	0.590141	0.973525
ENSMUSG00000002948	Map2k7	mitogen-activated protein kinase kinase 7 [Source:MGI Symbol;Acc:MGI:1346871]	Path:04660	T cell receptor signaling pathway	0.610516	0.950619
ENSMUSG00000002948	Map2k7	mitogen-activated protein kinase kinase 7 [Source:MGI Symbol;Acc:MGI:1346871]	Path:05169	Epstein-Barr virus infection	0.648879	0.929587
ENSMUSG00000002948	Map2k7	mitogen-activated protein kinase kinase 7 [Source:MGI Symbol;Acc:MGI:1346871]	Path:04912	GnRH signaling pathway	0.662054	0.897806
ENSMUSG00000002948	Map2k7	mitogen-activated protein kinase kinase 7 [Source:MGI Symbol;Acc:MGI:1346871]	Path:04620	Toll-like receptor signaling pathway	0.749624	0.808026
ENSMUSG00000002948	Map2k7	mitogen-activated protein kinase kinase 7 [Source:MGI Symbol;Acc:MGI:1346871]	Path:05170	Human immunodeficiency virus 1 infection	0.785515	0.832301
ENSMUSG00000002948	Map2k7	mitogen-activated protein kinase kinase 7 [Source:MGI Symbol;Acc:MGI:1346871]	Path:04926	Relaxin signaling pathway	0.817886	0.751652
ENSMUSG00000002948	Map2k7	mitogen-activated protein kinase kinase 7 [Source:MGI Symbol;Acc:MGI:1346871]	Path:04010	MAPK signaling pathway	0.879026	0.769548
ENSMUSG00000002948	Map2k7	mitogen-activated protein kinase kinase 7 [Source:MGI Symbol;Acc:MGI:1346871]	Path:05167	Kaposi sarcoma-associated herpesvirus infection	0.881972	0.734569
ENSMUSG00000002948	Map2k7	mitogen-activated protein kinase kinase 7 [Source:MGI Symbol;Acc:MGI:1346871]	Path:04668	TNF signaling pathway	0.925644	0.572054
ENSMUSG00000002948	Map2k7	mitogen-activated protein kinase kinase 7 [Source:MGI Symbol;Acc:MGI:1346871]	Path:04380	Osteoclast differentiation	0.984349	0.394159
ENSMUSG00000003099	Ppp5c	protein phosphatase 5, catalytic subunit [Source:MGI Symbol;Acc:MGI:102666]	Path:04010	MAPK signaling pathway	0.879026	0.769548
ENSMUSG00000003269	Cyth2	cytohesin 2 [Source:MGI Symbol;Acc:MGI:1334255]	Path:05132	Salmonella infection	0.0940198	1.35748
ENSMUSG00000003269	Cyth2	cytohesin 2 [Source:MGI Symbol;Acc:MGI:1334255]	Path:04072	Phospholipase D signaling pathway	0.442629	1.0846
ENSMUSG00000003269	Cyth2	cytohesin 2 [Source:MGI Symbol;Acc:MGI:1334255]	Path:04144	Endocytosis	0.488015	1.02895
ENSMUSG00000003271	Sult2b1	sulfotransferase family, cytosolic, 2B, member 1 [Source:MGI Symbol;Acc:MGI:1926342]	Path:00140	Steroid hormone biosynthesis	0.926842	0.532764
ENSMUSG00000003316	Glg1	golgi apparatus protein 1 [Source:MGI Symbol;Acc:MGI:104967]	Path:04514	Cell adhesion molecules	0.99843	0.290309
ENSMUSG00000003360	Ddx23	DEAD (Asp-Glu-Ala-Asp) box polypeptide 23 [Source:MGI Symbol;Acc:MGI:1921601]	Path:03040	Spliceosome	1.96391e-06	2.89442
ENSMUSG00000003429	Rps11	ribosomal protein S11 [Source:MGI Symbol;Acc:MGI:1351329]	Path:03010	Ribosome	9.5223e-22	4.70964
ENSMUSG00000003429	Rps11	ribosomal protein S11 [Source:MGI Symbol;Acc:MGI:1351329]	Path:05171	Coronavirus disease - COVID-19	1.58027e-15	3.41604
ENSMUSG00000003458	Ncstn	nicastrin [Source:MGI Symbol;Acc:MGI:1891700]	Path:05010	Alzheimer disease	0.00220917	1.63881
ENSMUSG00000003458	Ncstn	nicastrin [Source:MGI Symbol;Acc:MGI:1891700]	Path:04330	Notch signaling pathway	0.114917	1.79561
ENSMUSG00000003555	Cyp17a1	cytochrome P450, family 17, subfamily a, polypeptide 1 [Source:MGI Symbol;Acc:MGI:88586]	Path:04917	Prolactin signaling pathway	0.486732	1.09193
ENSMUSG00000003555	Cyp17a1	cytochrome P450, family 17, subfamily a, polypeptide 1 [Source:MGI Symbol;Acc:MGI:88586]	Path:01100	Metabolic pathways	0.723651	0.951234
ENSMUSG00000003555	Cyp17a1	cytochrome P450, family 17, subfamily a, polypeptide 1 [Source:MGI Symbol;Acc:MGI:88586]	Path:04913	Ovarian steroidogenesis	0.756965	0.769548
ENSMUSG00000003555	Cyp17a1	cytochrome P450, family 17, subfamily a, polypeptide 1 [Source:MGI Symbol;Acc:MGI:88586]	Path:04934	Cushing syndrome	0.793085	0.79805
ENSMUSG00000003555	Cyp17a1	cytochrome P450, family 17, subfamily a, polypeptide 1 [Source:MGI Symbol;Acc:MGI:88586]	Path:04927	Cortisol synthesis and secretion	0.83142	0.673355
ENSMUSG00000003555	Cyp17a1	cytochrome P450, family 17, subfamily a, polypeptide 1 [Source:MGI Symbol;Acc:MGI:88586]	Path:00140	Steroid hormone biosynthesis	0.926842	0.532764
ENSMUSG00000003660	Snrnp200	small nuclear ribonucleoprotein 200 (U5) [Source:MGI Symbol;Acc:MGI:2444401]	Path:03040	Spliceosome	1.96391e-06	2.89442
ENSMUSG00000003680	Taf6l	TATA-box binding protein associated factor 6 like [Source:MGI Symbol;Acc:MGI:2444957]	Path:03022	Basal transcription factors	0.00431754	3.00661
ENSMUSG00000003848	Nob1	NIN1/RPN12 binding protein 1 homolog [Source:MGI Symbol;Acc:MGI:1914869]	Path:03008	Ribosome biogenesis in eukaryotes	0.00151838	2.28821
ENSMUSG00000003970	Rpl8	ribosomal protein L8 [Source:MGI Symbol;Acc:MGI:1350927]	Path:03010	Ribosome	9.5223e-22	4.70964
ENSMUSG00000003970	Rpl8	ribosomal protein L8 [Source:MGI Symbol;Acc:MGI:1350927]	Path:05171	Coronavirus disease - COVID-19	1.58027e-15	3.41604
ENSMUSG00000004018	Fancl	Fanconi anemia, complementation group L [Source:MGI Symbol;Acc:MGI:1914280]	Path:04120	Ubiquitin mediated proteolysis	0.0151845	1.80817
ENSMUSG00000004018	Fancl	Fanconi anemia, complementation group L [Source:MGI Symbol;Acc:MGI:1914280]	Path:03460	Fanconi anemia pathway	0.206204	1.58436
ENSMUSG00000004099	Dnmt1	DNA methyltransferase (cytosine-5) 1 [Source:MGI Symbol;Acc:MGI:94912]	Path:00270	Cysteine and methionine metabolism	0.100186	1.86467
ENSMUSG00000004099	Dnmt1	DNA methyltransferase (cytosine-5) 1 [Source:MGI Symbol;Acc:MGI:94912]	Path:01100	Metabolic pathways	0.723651	0.951234
ENSMUSG00000004099	Dnmt1	DNA methyltransferase (cytosine-5) 1 [Source:MGI Symbol;Acc:MGI:94912]	Path:05206	MicroRNAs in cancer	0.903128	0.746691
ENSMUSG00000004267	Eno2	enolase 2, gamma neuronal [Source:MGI Symbol;Acc:MGI:95394]	Path:01230	Biosynthesis of amino acids	0.00317053	2.45476
ENSMUSG00000004267	Eno2	enolase 2, gamma neuronal [Source:MGI Symbol;Acc:MGI:95394]	Path:03018	RNA degradation	0.0292425	1.97079
ENSMUSG00000004267	Eno2	enolase 2, gamma neuronal [Source:MGI Symbol;Acc:MGI:95394]	Path:01200	Carbon metabolism	0.144669	1.43359
ENSMUSG00000004267	Eno2	enolase 2, gamma neuronal [Source:MGI Symbol;Acc:MGI:95394]	Path:00010	Glycolysis / Gluconeogenesis	0.232951	1.44721
ENSMUSG00000004267	Eno2	enolase 2, gamma neuronal [Source:MGI Symbol;Acc:MGI:95394]	Path:04066	HIF-1 signaling pathway	0.564329	0.992312
ENSMUSG00000004267	Eno2	enolase 2, gamma neuronal [Source:MGI Symbol;Acc:MGI:95394]	Path:01100	Metabolic pathways	0.723651	0.951234
ENSMUSG00000004455	Ppp1cc	protein phosphatase 1 catalytic subunit gamma [Source:MGI Symbol;Acc:MGI:104872]	Path:03015	mRNA surveillance pathway	0.00842612	2.10087
ENSMUSG00000004455	Ppp1cc	protein phosphatase 1 catalytic subunit gamma [Source:MGI Symbol;Acc:MGI:104872]	Path:04810	Regulation of actin cytoskeleton	0.0165462	1.62343
ENSMUSG00000004455	Ppp1cc	protein phosphatase 1 catalytic subunit gamma [Source:MGI Symbol;Acc:MGI:104872]	Path:04114	Oocyte meiosis	0.0301667	1.7804
ENSMUSG00000004455	Ppp1cc	protein phosphatase 1 catalytic subunit gamma [Source:MGI Symbol;Acc:MGI:104872]	Path:04910	Insulin signaling pathway	0.0483591	1.62768
ENSMUSG00000004455	Ppp1cc	protein phosphatase 1 catalytic subunit gamma [Source:MGI Symbol;Acc:MGI:104872]	Path:05034	Alcoholism	0.0596587	1.48413
ENSMUSG00000004455	Ppp1cc	protein phosphatase 1 catalytic subunit gamma [Source:MGI Symbol;Acc:MGI:104872]	Path:05205	Proteoglycans in cancer	0.132971	1.34014
ENSMUSG00000004455	Ppp1cc	protein phosphatase 1 catalytic subunit gamma [Source:MGI Symbol;Acc:MGI:104872]	Path:04611	Platelet activation	0.144669	1.43359
ENSMUSG00000004455	Ppp1cc	protein phosphatase 1 catalytic subunit gamma [Source:MGI Symbol;Acc:MGI:104872]	Path:04024	cAMP signaling pathway	0.177756	1.27781
ENSMUSG00000004455	Ppp1cc	protein phosphatase 1 catalytic subunit gamma [Source:MGI Symbol;Acc:MGI:104872]	Path:04218	Cellular senescence	0.217996	1.26395
ENSMUSG00000004455	Ppp1cc	protein phosphatase 1 catalytic subunit gamma [Source:MGI Symbol;Acc:MGI:104872]	Path:05031	Amphetamine addiction	0.253795	1.40526
ENSMUSG00000004455	Ppp1cc	protein phosphatase 1 catalytic subunit gamma [Source:MGI Symbol;Acc:MGI:104872]	Path:04510	Focal adhesion	0.256011	1.21204
ENSMUSG00000004455	Ppp1cc	protein phosphatase 1 catalytic subunit gamma [Source:MGI Symbol;Acc:MGI:104872]	Path:04390	Hippo signaling pathway	0.265318	1.2352
ENSMUSG00000004455	Ppp1cc	protein phosphatase 1 catalytic subunit gamma [Source:MGI Symbol;Acc:MGI:104872]	Path:04022	cGMP-PKG signaling pathway	0.368655	1.13407
ENSMUSG00000004455	Ppp1cc	protein phosphatase 1 catalytic subunit gamma [Source:MGI Symbol;Acc:MGI:104872]	Path:04931	Insulin resistance	0.371278	1.17531
ENSMUSG00000004455	Ppp1cc	protein phosphatase 1 catalytic subunit gamma [Source:MGI Symbol;Acc:MGI:104872]	Path:04720	Long-term potentiation	0.400567	1.20601
ENSMUSG00000004455	Ppp1cc	protein phosphatase 1 catalytic subunit gamma [Source:MGI Symbol;Acc:MGI:104872]	Path:04921	Oxytocin signaling pathway	0.47636	1.05624
ENSMUSG00000004455	Ppp1cc	protein phosphatase 1 catalytic subunit gamma [Source:MGI Symbol;Acc:MGI:104872]	Path:04750	Inflammatory mediator regulation of TRP channels	0.531899	1.01799
ENSMUSG00000004455	Ppp1cc	protein phosphatase 1 catalytic subunit gamma [Source:MGI Symbol;Acc:MGI:104872]	Path:04728	Dopaminergic synapse	0.602366	0.95766
ENSMUSG00000004455	Ppp1cc	protein phosphatase 1 catalytic subunit gamma [Source:MGI Symbol;Acc:MGI:104872]	Path:04261	Adrenergic signaling in cardiomyocytes	0.838567	0.744234
ENSMUSG00000004455	Ppp1cc	protein phosphatase 1 catalytic subunit gamma [Source:MGI Symbol;Acc:MGI:104872]	Path:04270	Vascular smooth muscle contraction	0.880694	0.682839
ENSMUSG00000004455	Ppp1cc	protein phosphatase 1 catalytic subunit gamma [Source:MGI Symbol;Acc:MGI:104872]	Path:05168	Herpes simplex virus 1 infection	0.886968	0.802554
ENSMUSG00000004667	Polr2e	polymerase (RNA) II (DNA directed) polypeptide E [Source:MGI Symbol;Acc:MGI:1913670]	Path:05016	Huntington disease	2.23691e-06	2.20371
ENSMUSG00000004667	Polr2e	polymerase (RNA) II (DNA directed) polypeptide E [Source:MGI Symbol;Acc:MGI:1913670]	Path:03020	RNA polymerase	0.000158559	4.7883
ENSMUSG00000004667	Polr2e	polymerase (RNA) II (DNA directed) polypeptide E [Source:MGI Symbol;Acc:MGI:1913670]	Path:04623	Cytosolic DNA-sensing pathway	0.552814	1.02606
ENSMUSG00000004864	Mapk13	mitogen-activated protein kinase 13 [Source:MGI Symbol;Acc:MGI:1346864]	Path:05171	Coronavirus disease - COVID-19	1.58027e-15	3.41604
ENSMUSG00000004864	Mapk13	mitogen-activated protein kinase 13 [Source:MGI Symbol;Acc:MGI:1346864]	Path:05014	Amyotrophic lateral sclerosis	5.27651e-06	2.02006
ENSMUSG00000004864	Mapk13	mitogen-activated protein kinase 13 [Source:MGI Symbol;Acc:MGI:1346864]	Path:04714	Thermogenesis	0.00166306	1.87913
ENSMUSG00000004864	Mapk13	mitogen-activated protein kinase 13 [Source:MGI Symbol;Acc:MGI:1346864]	Path:05022	Pathways of neurodegeneration - multiple diseases	0.00201683	1.55935
ENSMUSG00000004864	Mapk13	mitogen-activated protein kinase 13 [Source:MGI Symbol;Acc:MGI:1346864]	Path:05020	Prion disease	0.00202311	1.78147
ENSMUSG00000004864	Mapk13	mitogen-activated protein kinase 13 [Source:MGI Symbol;Acc:MGI:1346864]	Path:04114	Oocyte meiosis	0.0301667	1.7804
ENSMUSG00000004864	Mapk13	mitogen-activated protein kinase 13 [Source:MGI Symbol;Acc:MGI:1346864]	Path:05135	Yersinia infection	0.0372526	1.68841
ENSMUSG00000004864	Mapk13	mitogen-activated protein kinase 13 [Source:MGI Symbol;Acc:MGI:1346864]	Path:04550	Signaling pathways regulating pluripotency of stem cells	0.0508304	1.61605
ENSMUSG00000004864	Mapk13	mitogen-activated protein kinase 13 [Source:MGI Symbol;Acc:MGI:1346864]	Path:05418	Fluid shear stress and atherosclerosis	0.0644982	1.56033
ENSMUSG00000004864	Mapk13	mitogen-activated protein kinase 13 [Source:MGI Symbol;Acc:MGI:1346864]	Path:05132	Salmonella infection	0.0940198	1.35748
ENSMUSG00000004864	Mapk13	mitogen-activated protein kinase 13 [Source:MGI Symbol;Acc:MGI:1346864]	Path:04015	Rap1 signaling pathway	0.113473	1.3593
ENSMUSG00000004864	Mapk13	mitogen-activated protein kinase 13 [Source:MGI Symbol;Acc:MGI:1346864]	Path:05205	Proteoglycans in cancer	0.132971	1.34014
ENSMUSG00000004864	Mapk13	mitogen-activated protein kinase 13 [Source:MGI Symbol;Acc:MGI:1346864]	Path:04611	Platelet activation	0.144669	1.43359
ENSMUSG00000004864	Mapk13	mitogen-activated protein kinase 13 [Source:MGI Symbol;Acc:MGI:1346864]	Path:04914	Progesterone-mediated oocyte maturation	0.19228	1.43649
ENSMUSG00000004864	Mapk13	mitogen-activated protein kinase 13 [Source:MGI Symbol;Acc:MGI:1346864]	Path:04722	Neurotrophin signaling pathway	0.215248	1.33558
ENSMUSG00000004864	Mapk13	mitogen-activated protein kinase 13 [Source:MGI Symbol;Acc:MGI:1346864]	Path:04218	Cellular senescence	0.217996	1.26395
ENSMUSG00000004864	Mapk13	mitogen-activated protein kinase 13 [Source:MGI Symbol;Acc:MGI:1346864]	Path:04071	Sphingolipid signaling pathway	0.237403	1.30327
ENSMUSG00000004864	Mapk13	mitogen-activated protein kinase 13 [Source:MGI Symbol;Acc:MGI:1346864]	Path:04664	Fc epsilon RI signaling pathway	0.388058	1.22428
ENSMUSG00000004864	Mapk13	mitogen-activated protein kinase 13 [Source:MGI Symbol;Acc:MGI:1346864]	Path:04670	Leukocyte transendothelial migration	0.428714	1.11452
ENSMUSG00000004864	Mapk13	mitogen-activated protein kinase 13 [Source:MGI Symbol;Acc:MGI:1346864]	Path:04917	Prolactin signaling pathway	0.486732	1.09193
ENSMUSG00000004864	Mapk13	mitogen-activated protein kinase 13 [Source:MGI Symbol;Acc:MGI:1346864]	Path:04370	VEGF signaling pathway	0.486828	1.11452
ENSMUSG00000004864	Mapk13	mitogen-activated protein kinase 13 [Source:MGI Symbol;Acc:MGI:1346864]	Path:04750	Inflammatory mediator regulation of TRP channels	0.531899	1.01799
ENSMUSG00000004864	Mapk13	mitogen-activated protein kinase 13 [Source:MGI Symbol;Acc:MGI:1346864]	Path:05161	Hepatitis B	0.558377	0.991443
ENSMUSG00000004864	Mapk13	mitogen-activated protein kinase 13 [Source:MGI Symbol;Acc:MGI:1346864]	Path:04068	FoxO signaling pathway	0.567764	0.986902
ENSMUSG00000004864	Mapk13	mitogen-activated protein kinase 13 [Source:MGI Symbol;Acc:MGI:1346864]	Path:04728	Dopaminergic synapse	0.602366	0.95766
ENSMUSG00000004864	Mapk13	mitogen-activated protein kinase 13 [Source:MGI Symbol;Acc:MGI:1346864]	Path:04660	T cell receptor signaling pathway	0.610516	0.950619
ENSMUSG00000004864	Mapk13	mitogen-activated protein kinase 13 [Source:MGI Symbol;Acc:MGI:1346864]	Path:05169	Epstein-Barr virus infection	0.648879	0.929587
ENSMUSG00000004864	Mapk13	mitogen-activated protein kinase 13 [Source:MGI Symbol;Acc:MGI:1346864]	Path:04912	GnRH signaling pathway	0.662054	0.897806
ENSMUSG00000004864	Mapk13	mitogen-activated protein kinase 13 [Source:MGI Symbol;Acc:MGI:1346864]	Path:04657	IL-17 signaling pathway	0.671632	0.88794
ENSMUSG00000004864	Mapk13	mitogen-activated protein kinase 13 [Source:MGI Symbol;Acc:MGI:1346864]	Path:04935	Growth hormone synthesis, secretion and action	0.731621	0.835889
ENSMUSG00000004864	Mapk13	mitogen-activated protein kinase 13 [Source:MGI Symbol;Acc:MGI:1346864]	Path:04620	Toll-like receptor signaling pathway	0.749624	0.808026
ENSMUSG00000004864	Mapk13	mitogen-activated protein kinase 13 [Source:MGI Symbol;Acc:MGI:1346864]	Path:04723	Retrograde endocannabinoid signaling	0.771563	0.808026
ENSMUSG00000004864	Mapk13	mitogen-activated protein kinase 13 [Source:MGI Symbol;Acc:MGI:1346864]	Path:05170	Human immunodeficiency virus 1 infection	0.785515	0.832301
ENSMUSG00000004864	Mapk13	mitogen-activated protein kinase 13 [Source:MGI Symbol;Acc:MGI:1346864]	Path:05163	Human cytomegalovirus infection	0.786197	0.836999
ENSMUSG00000004864	Mapk13	mitogen-activated protein kinase 13 [Source:MGI Symbol;Acc:MGI:1346864]	Path:05152	Tuberculosis	0.791366	0.808026
ENSMUSG00000004864	Mapk13	mitogen-activated protein kinase 13 [Source:MGI Symbol;Acc:MGI:1346864]	Path:04658	Th1 and Th2 cell differentiation	0.802456	0.734569
ENSMUSG00000004864	Mapk13	mitogen-activated protein kinase 13 [Source:MGI Symbol;Acc:MGI:1346864]	Path:04622	RIG-I-like receptor signaling pathway	0.8168	0.692594
ENSMUSG00000004864	Mapk13	mitogen-activated protein kinase 13 [Source:MGI Symbol;Acc:MGI:1346864]	Path:05140	Leishmaniasis	0.8168	0.692594
ENSMUSG00000004864	Mapk13	mitogen-activated protein kinase 13 [Source:MGI Symbol;Acc:MGI:1346864]	Path:04926	Relaxin signaling pathway	0.817886	0.751652
ENSMUSG00000004864	Mapk13	mitogen-activated protein kinase 13 [Source:MGI Symbol;Acc:MGI:1346864]	Path:05145	Toxoplasmosis	0.819168	0.734569
ENSMUSG00000004864	Mapk13	mitogen-activated protein kinase 13 [Source:MGI Symbol;Acc:MGI:1346864]	Path:04625	C-type lectin receptor signaling pathway	0.831032	0.721452
ENSMUSG00000004864	Mapk13	mitogen-activated protein kinase 13 [Source:MGI Symbol;Acc:MGI:1346864]	Path:01522	Endocrine resistance	0.83575	0.695076
ENSMUSG00000004864	Mapk13	mitogen-activated protein kinase 13 [Source:MGI Symbol;Acc:MGI:1346864]	Path:04261	Adrenergic signaling in cardiomyocytes	0.838567	0.744234
ENSMUSG00000004864	Mapk13	mitogen-activated protein kinase 13 [Source:MGI Symbol;Acc:MGI:1346864]	Path:05133	Pertussis	0.863651	0.629631
ENSMUSG00000004864	Mapk13	mitogen-activated protein kinase 13 [Source:MGI Symbol;Acc:MGI:1346864]	Path:04010	MAPK signaling pathway	0.879026	0.769548
ENSMUSG00000004864	Mapk13	mitogen-activated protein kinase 13 [Source:MGI Symbol;Acc:MGI:1346864]	Path:05167	Kaposi sarcoma-associated herpesvirus infection	0.881972	0.734569
ENSMUSG00000004864	Mapk13	mitogen-activated protein kinase 13 [Source:MGI Symbol;Acc:MGI:1346864]	Path:05142	Chagas disease	0.888369	0.627593
ENSMUSG00000004864	Mapk13	mitogen-activated protein kinase 13 [Source:MGI Symbol;Acc:MGI:1346864]	Path:05235	PD-L1 expression and PD-1 checkpoint pathway in cancer	0.916133	0.550927
ENSMUSG00000004864	Mapk13	mitogen-activated protein kinase 13 [Source:MGI Symbol;Acc:MGI:1346864]	Path:04668	TNF signaling pathway	0.925644	0.572054
ENSMUSG00000004864	Mapk13	mitogen-activated protein kinase 13 [Source:MGI Symbol;Acc:MGI:1346864]	Path:04659	Th17 cell differentiation	0.960221	0.466169
ENSMUSG00000004864	Mapk13	mitogen-activated protein kinase 13 [Source:MGI Symbol;Acc:MGI:1346864]	Path:04380	Osteoclast differentiation	0.984349	0.394159
ENSMUSG00000004864	Mapk13	mitogen-activated protein kinase 13 [Source:MGI Symbol;Acc:MGI:1346864]	Path:04621	NOD-like receptor signaling pathway	0.995919	0.400013
ENSMUSG00000004864	Mapk13	mitogen-activated protein kinase 13 [Source:MGI Symbol;Acc:MGI:1346864]	Path:04933	AGE-RAGE signaling pathway in diabetic complications	0.998481	0.160005
ENSMUSG00000004880	Lbr	lamin B receptor [Source:MGI Symbol;Acc:MGI:2138281]	Path:00100	Steroid biosynthesis	0.721675	0.808026
ENSMUSG00000004880	Lbr	lamin B receptor [Source:MGI Symbol;Acc:MGI:2138281]	Path:01100	Metabolic pathways	0.723651	0.951234
ENSMUSG00000004980	Hnrnpa2b1	heterogeneous nuclear ribonucleoprotein A2/B1 [Source:MGI Symbol;Acc:MGI:104819]	Path:05014	Amyotrophic lateral sclerosis	5.27651e-06	2.02006
ENSMUSG00000005034	Prkacb	protein kinase, cAMP dependent, catalytic, beta [Source:MGI Symbol;Acc:MGI:97594]	Path:05012	Parkinson disease	9.92444e-05	2.08075
ENSMUSG00000005034	Prkacb	protein kinase, cAMP dependent, catalytic, beta [Source:MGI Symbol;Acc:MGI:97594]	Path:04714	Thermogenesis	0.00166306	1.87913
ENSMUSG00000005034	Prkacb	protein kinase, cAMP dependent, catalytic, beta [Source:MGI Symbol;Acc:MGI:97594]	Path:05203	Viral carcinogenesis	0.00189232	1.86181
ENSMUSG00000005034	Prkacb	protein kinase, cAMP dependent, catalytic, beta [Source:MGI Symbol;Acc:MGI:97594]	Path:05020	Prion disease	0.00202311	1.78147
ENSMUSG00000005034	Prkacb	protein kinase, cAMP dependent, catalytic, beta [Source:MGI Symbol;Acc:MGI:97594]	Path:04530	Tight junction	0.014102	1.75235
ENSMUSG00000005034	Prkacb	protein kinase, cAMP dependent, catalytic, beta [Source:MGI Symbol;Acc:MGI:97594]	Path:04114	Oocyte meiosis	0.0301667	1.7804
ENSMUSG00000005034	Prkacb	protein kinase, cAMP dependent, catalytic, beta [Source:MGI Symbol;Acc:MGI:97594]	Path:04910	Insulin signaling pathway	0.0483591	1.62768
ENSMUSG00000005034	Prkacb	protein kinase, cAMP dependent, catalytic, beta [Source:MGI Symbol;Acc:MGI:97594]	Path:05034	Alcoholism	0.0596587	1.48413
ENSMUSG00000005034	Prkacb	protein kinase, cAMP dependent, catalytic, beta [Source:MGI Symbol;Acc:MGI:97594]	Path:04919	Thyroid hormone signaling pathway	0.0671859	1.61605
ENSMUSG00000005034	Prkacb	protein kinase, cAMP dependent, catalytic, beta [Source:MGI Symbol;Acc:MGI:97594]	Path:05205	Proteoglycans in cancer	0.132971	1.34014
ENSMUSG00000005034	Prkacb	protein kinase, cAMP dependent, catalytic, beta [Source:MGI Symbol;Acc:MGI:97594]	Path:04611	Platelet activation	0.144669	1.43359
ENSMUSG00000005034	Prkacb	protein kinase, cAMP dependent, catalytic, beta [Source:MGI Symbol;Acc:MGI:97594]	Path:04140	Autophagy - animal	0.146123	1.40526
ENSMUSG00000005034	Prkacb	protein kinase, cAMP dependent, catalytic, beta [Source:MGI Symbol;Acc:MGI:97594]	Path:04024	cAMP signaling pathway	0.177756	1.27781
ENSMUSG00000005034	Prkacb	protein kinase, cAMP dependent, catalytic, beta [Source:MGI Symbol;Acc:MGI:97594]	Path:04310	Wnt signaling pathway	0.190922	1.31304
ENSMUSG00000005034	Prkacb	protein kinase, cAMP dependent, catalytic, beta [Source:MGI Symbol;Acc:MGI:97594]	Path:04211	Longevity regulating pathway	0.19228	1.43649
ENSMUSG00000005034	Prkacb	protein kinase, cAMP dependent, catalytic, beta [Source:MGI Symbol;Acc:MGI:97594]	Path:04914	Progesterone-mediated oocyte maturation	0.19228	1.43649
ENSMUSG00000005034	Prkacb	protein kinase, cAMP dependent, catalytic, beta [Source:MGI Symbol;Acc:MGI:97594]	Path:04340	Hedgehog signaling pathway	0.217482	1.5539
ENSMUSG00000005034	Prkacb	protein kinase, cAMP dependent, catalytic, beta [Source:MGI Symbol;Acc:MGI:97594]	Path:05031	Amphetamine addiction	0.253795	1.40526
ENSMUSG00000005034	Prkacb	protein kinase, cAMP dependent, catalytic, beta [Source:MGI Symbol;Acc:MGI:97594]	Path:04971	Gastric acid secretion	0.318911	1.29284
ENSMUSG00000005034	Prkacb	protein kinase, cAMP dependent, catalytic, beta [Source:MGI Symbol;Acc:MGI:97594]	Path:04720	Long-term potentiation	0.400567	1.20601
ENSMUSG00000005034	Prkacb	protein kinase, cAMP dependent, catalytic, beta [Source:MGI Symbol;Acc:MGI:97594]	Path:04916	Melanogenesis	0.424895	1.13124
ENSMUSG00000005034	Prkacb	protein kinase, cAMP dependent, catalytic, beta [Source:MGI Symbol;Acc:MGI:97594]	Path:05166	Human T-cell leukemia virus 1 infection	0.429071	1.06846
ENSMUSG00000005034	Prkacb	protein kinase, cAMP dependent, catalytic, beta [Source:MGI Symbol;Acc:MGI:97594]	Path:04921	Oxytocin signaling pathway	0.47636	1.05624
ENSMUSG00000005034	Prkacb	protein kinase, cAMP dependent, catalytic, beta [Source:MGI Symbol;Acc:MGI:97594]	Path:04962	Vasopressin-regulated water reabsorption	0.502326	1.12748
ENSMUSG00000005034	Prkacb	protein kinase, cAMP dependent, catalytic, beta [Source:MGI Symbol;Acc:MGI:97594]	Path:04750	Inflammatory mediator regulation of TRP channels	0.531899	1.01799
ENSMUSG00000005034	Prkacb	protein kinase, cAMP dependent, catalytic, beta [Source:MGI Symbol;Acc:MGI:97594]	Path:04213	Longevity regulating pathway - multiple species	0.539968	1.04261
ENSMUSG00000005034	Prkacb	protein kinase, cAMP dependent, catalytic, beta [Source:MGI Symbol;Acc:MGI:97594]	Path:05030	Cocaine addiction	0.577708	1.01003
ENSMUSG00000005034	Prkacb	protein kinase, cAMP dependent, catalytic, beta [Source:MGI Symbol;Acc:MGI:97594]	Path:04915	Estrogen signaling pathway	0.593845	0.964807
ENSMUSG00000005034	Prkacb	protein kinase, cAMP dependent, catalytic, beta [Source:MGI Symbol;Acc:MGI:97594]	Path:04728	Dopaminergic synapse	0.602366	0.95766
ENSMUSG00000005034	Prkacb	protein kinase, cAMP dependent, catalytic, beta [Source:MGI Symbol;Acc:MGI:97594]	Path:04371	Apelin signaling pathway	0.610797	0.950619
ENSMUSG00000005034	Prkacb	protein kinase, cAMP dependent, catalytic, beta [Source:MGI Symbol;Acc:MGI:97594]	Path:05165	Human papillomavirus infection	0.629311	0.950619
ENSMUSG00000005034	Prkacb	protein kinase, cAMP dependent, catalytic, beta [Source:MGI Symbol;Acc:MGI:97594]	Path:04922	Glucagon signaling pathway	0.62954	0.932337
ENSMUSG00000005034	Prkacb	protein kinase, cAMP dependent, catalytic, beta [Source:MGI Symbol;Acc:MGI:97594]	Path:04912	GnRH signaling pathway	0.662054	0.897806
ENSMUSG00000005034	Prkacb	protein kinase, cAMP dependent, catalytic, beta [Source:MGI Symbol;Acc:MGI:97594]	Path:05032	Morphine addiction	0.671632	0.88794
ENSMUSG00000005034	Prkacb	protein kinase, cAMP dependent, catalytic, beta [Source:MGI Symbol;Acc:MGI:97594]	Path:04935	Growth hormone synthesis, secretion and action	0.731621	0.835889
ENSMUSG00000005034	Prkacb	protein kinase, cAMP dependent, catalytic, beta [Source:MGI Symbol;Acc:MGI:97594]	Path:04913	Ovarian steroidogenesis	0.756965	0.769548
ENSMUSG00000005034	Prkacb	protein kinase, cAMP dependent, catalytic, beta [Source:MGI Symbol;Acc:MGI:97594]	Path:04925	Aldosterone synthesis and secretion	0.764945	0.792182
ENSMUSG00000005034	Prkacb	protein kinase, cAMP dependent, catalytic, beta [Source:MGI Symbol;Acc:MGI:97594]	Path:04723	Retrograde endocannabinoid signaling	0.771563	0.808026
ENSMUSG00000005034	Prkacb	protein kinase, cAMP dependent, catalytic, beta [Source:MGI Symbol;Acc:MGI:97594]	Path:05163	Human cytomegalovirus infection	0.786197	0.836999
ENSMUSG00000005034	Prkacb	protein kinase, cAMP dependent, catalytic, beta [Source:MGI Symbol;Acc:MGI:97594]	Path:04934	Cushing syndrome	0.793085	0.79805
ENSMUSG00000005034	Prkacb	protein kinase, cAMP dependent, catalytic, beta [Source:MGI Symbol;Acc:MGI:97594]	Path:04727	GABAergic synapse	0.809523	0.726315
ENSMUSG00000005034	Prkacb	protein kinase, cAMP dependent, catalytic, beta [Source:MGI Symbol;Acc:MGI:97594]	Path:04926	Relaxin signaling pathway	0.817886	0.751652
ENSMUSG00000005034	Prkacb	protein kinase, cAMP dependent, catalytic, beta [Source:MGI Symbol;Acc:MGI:97594]	Path:04927	Cortisol synthesis and secretion	0.83142	0.673355
ENSMUSG00000005034	Prkacb	protein kinase, cAMP dependent, catalytic, beta [Source:MGI Symbol;Acc:MGI:97594]	Path:01522	Endocrine resistance	0.83575	0.695076
ENSMUSG00000005034	Prkacb	protein kinase, cAMP dependent, catalytic, beta [Source:MGI Symbol;Acc:MGI:97594]	Path:04724	Glutamatergic synapse	0.836723	0.715067
ENSMUSG00000005034	Prkacb	protein kinase, cAMP dependent, catalytic, beta [Source:MGI Symbol;Acc:MGI:97594]	Path:04261	Adrenergic signaling in cardiomyocytes	0.838567	0.744234
ENSMUSG00000005034	Prkacb	protein kinase, cAMP dependent, catalytic, beta [Source:MGI Symbol;Acc:MGI:97594]	Path:04918	Thyroid hormone synthesis	0.845027	0.655156
ENSMUSG00000005034	Prkacb	protein kinase, cAMP dependent, catalytic, beta [Source:MGI Symbol;Acc:MGI:97594]	Path:04924	Renin secretion	0.851467	0.646421
ENSMUSG00000005034	Prkacb	protein kinase, cAMP dependent, catalytic, beta [Source:MGI Symbol;Acc:MGI:97594]	Path:04713	Circadian entrainment	0.864226	0.659613
ENSMUSG00000005034	Prkacb	protein kinase, cAMP dependent, catalytic, beta [Source:MGI Symbol;Acc:MGI:97594]	Path:04923	Regulation of lipolysis in adipocytes	0.869607	0.577161
ENSMUSG00000005034	Prkacb	protein kinase, cAMP dependent, catalytic, beta [Source:MGI Symbol;Acc:MGI:97594]	Path:04976	Bile secretion	0.874375	0.646421
ENSMUSG00000005034	Prkacb	protein kinase, cAMP dependent, catalytic, beta [Source:MGI Symbol;Acc:MGI:97594]	Path:04010	MAPK signaling pathway	0.879026	0.769548
ENSMUSG00000005034	Prkacb	protein kinase, cAMP dependent, catalytic, beta [Source:MGI Symbol;Acc:MGI:97594]	Path:04270	Vascular smooth muscle contraction	0.880694	0.682839
ENSMUSG00000005034	Prkacb	protein kinase, cAMP dependent, catalytic, beta [Source:MGI Symbol;Acc:MGI:97594]	Path:04961	Endocrine and other factor-regulated calcium reabsorption	0.898763	0.529853
ENSMUSG00000005034	Prkacb	protein kinase, cAMP dependent, catalytic, beta [Source:MGI Symbol;Acc:MGI:97594]	Path:05146	Amoebiasis	0.904901	0.604131
ENSMUSG00000005034	Prkacb	protein kinase, cAMP dependent, catalytic, beta [Source:MGI Symbol;Acc:MGI:97594]	Path:04540	Gap junction	0.908221	0.563739
ENSMUSG00000005034	Prkacb	protein kinase, cAMP dependent, catalytic, beta [Source:MGI Symbol;Acc:MGI:97594]	Path:04911	Insulin secretion	0.908221	0.563739
ENSMUSG00000005034	Prkacb	protein kinase, cAMP dependent, catalytic, beta [Source:MGI Symbol;Acc:MGI:97594]	Path:04970	Salivary secretion	0.908221	0.563739
ENSMUSG00000005034	Prkacb	protein kinase, cAMP dependent, catalytic, beta [Source:MGI Symbol;Acc:MGI:97594]	Path:04928	Parathyroid hormone synthesis, secretion and action	0.90868	0.598538
ENSMUSG00000005034	Prkacb	protein kinase, cAMP dependent, catalytic, beta [Source:MGI Symbol;Acc:MGI:97594]	Path:04062	Chemokine signaling pathway	0.914555	0.673355
ENSMUSG00000005034	Prkacb	protein kinase, cAMP dependent, catalytic, beta [Source:MGI Symbol;Acc:MGI:97594]	Path:04742	Taste transduction	0.926842	0.532764
ENSMUSG00000005034	Prkacb	protein kinase, cAMP dependent, catalytic, beta [Source:MGI Symbol;Acc:MGI:97594]	Path:05200	Pathways in cancer	0.933375	0.776661
ENSMUSG00000005034	Prkacb	protein kinase, cAMP dependent, catalytic, beta [Source:MGI Symbol;Acc:MGI:97594]	Path:04020	Calcium signaling pathway	0.934093	0.673355
ENSMUSG00000005034	Prkacb	protein kinase, cAMP dependent, catalytic, beta [Source:MGI Symbol;Acc:MGI:97594]	Path:04014	Ras signaling pathway	0.977784	0.559672
ENSMUSG00000005034	Prkacb	protein kinase, cAMP dependent, catalytic, beta [Source:MGI Symbol;Acc:MGI:97594]	Path:05414	Dilated cardiomyopathy	0.982641	0.343841
ENSMUSG00000005034	Prkacb	protein kinase, cAMP dependent, catalytic, beta [Source:MGI Symbol;Acc:MGI:97594]	Path:04726	Serotonergic synapse	0.989563	0.370088
ENSMUSG00000005034	Prkacb	protein kinase, cAMP dependent, catalytic, beta [Source:MGI Symbol;Acc:MGI:97594]	Path:04725	Cholinergic synapse	0.993671	0.288581
ENSMUSG00000005034	Prkacb	protein kinase, cAMP dependent, catalytic, beta [Source:MGI Symbol;Acc:MGI:97594]	Path:04740	Olfactory transduction	1	0.181579
ENSMUSG00000005198	Polr2a	polymerase (RNA) II (DNA directed) polypeptide A [Source:MGI Symbol;Acc:MGI:98086]	Path:05016	Huntington disease	2.23691e-06	2.20371
ENSMUSG00000005198	Polr2a	polymerase (RNA) II (DNA directed) polypeptide A [Source:MGI Symbol;Acc:MGI:98086]	Path:03020	RNA polymerase	0.000158559	4.7883
ENSMUSG00000005370	Msh6	mutS homolog 6 [Source:MGI Symbol;Acc:MGI:1343961]	Path:03430	Mismatch repair	0.0435847	2.93828
ENSMUSG00000005370	Msh6	mutS homolog 6 [Source:MGI Symbol;Acc:MGI:1343961]	Path:05210	Colorectal cancer	0.642365	0.918211
ENSMUSG00000005370	Msh6	mutS homolog 6 [Source:MGI Symbol;Acc:MGI:1343961]	Path:01524	Platinum drug resistance	0.874948	0.613691
ENSMUSG00000005370	Msh6	mutS homolog 6 [Source:MGI Symbol;Acc:MGI:1343961]	Path:05200	Pathways in cancer	0.933375	0.776661
ENSMUSG00000005410	Mcm5	minichromosome maintenance complex component 5 [Source:MGI Symbol;Acc:MGI:103197]	Path:04110	Cell cycle	5.30949e-05	2.64927
ENSMUSG00000005410	Mcm5	minichromosome maintenance complex component 5 [Source:MGI Symbol;Acc:MGI:103197]	Path:03030	DNA replication	0.004924	3.2321
ENSMUSG00000005413	Hmox1	heme oxygenase 1 [Source:MGI Symbol;Acc:MGI:96163]	Path:05418	Fluid shear stress and atherosclerosis	0.0644982	1.56033
ENSMUSG00000005413	Hmox1	heme oxygenase 1 [Source:MGI Symbol;Acc:MGI:96163]	Path:04216	Ferroptosis	0.0985545	2.02006
ENSMUSG00000005413	Hmox1	heme oxygenase 1 [Source:MGI Symbol;Acc:MGI:96163]	Path:00860	Porphyrin metabolism	0.486435	1.15432
ENSMUSG00000005413	Hmox1	heme oxygenase 1 [Source:MGI Symbol;Acc:MGI:96163]	Path:04066	HIF-1 signaling pathway	0.564329	0.992312
ENSMUSG00000005413	Hmox1	heme oxygenase 1 [Source:MGI Symbol;Acc:MGI:96163]	Path:04978	Mineral absorption	0.64551	0.914746
ENSMUSG00000005413	Hmox1	heme oxygenase 1 [Source:MGI Symbol;Acc:MGI:96163]	Path:01100	Metabolic pathways	0.723651	0.951234
ENSMUSG00000005413	Hmox1	heme oxygenase 1 [Source:MGI Symbol;Acc:MGI:96163]	Path:05225	Hepatocellular carcinoma	0.751646	0.840721
ENSMUSG00000005413	Hmox1	heme oxygenase 1 [Source:MGI Symbol;Acc:MGI:96163]	Path:05206	MicroRNAs in cancer	0.903128	0.746691
ENSMUSG00000005413	Hmox1	heme oxygenase 1 [Source:MGI Symbol;Acc:MGI:96163]	Path:05200	Pathways in cancer	0.933375	0.776661
ENSMUSG00000005625	Psmd4	proteasome (prosome, macropain) 26S subunit, non-ATPase, 4 [Source:MGI Symbol;Acc:MGI:1201670]	Path:05016	Huntington disease	2.23691e-06	2.20371
ENSMUSG00000005625	Psmd4	proteasome (prosome, macropain) 26S subunit, non-ATPase, 4 [Source:MGI Symbol;Acc:MGI:1201670]	Path:05014	Amyotrophic lateral sclerosis	5.27651e-06	2.02006
ENSMUSG00000005625	Psmd4	proteasome (prosome, macropain) 26S subunit, non-ATPase, 4 [Source:MGI Symbol;Acc:MGI:1201670]	Path:05012	Parkinson disease	9.92444e-05	2.08075
ENSMUSG00000005625	Psmd4	proteasome (prosome, macropain) 26S subunit, non-ATPase, 4 [Source:MGI Symbol;Acc:MGI:1201670]	Path:05022	Pathways of neurodegeneration - multiple diseases	0.00201683	1.55935
ENSMUSG00000005625	Psmd4	proteasome (prosome, macropain) 26S subunit, non-ATPase, 4 [Source:MGI Symbol;Acc:MGI:1201670]	Path:05020	Prion disease	0.00202311	1.78147
ENSMUSG00000005625	Psmd4	proteasome (prosome, macropain) 26S subunit, non-ATPase, 4 [Source:MGI Symbol;Acc:MGI:1201670]	Path:05010	Alzheimer disease	0.00220917	1.63881
ENSMUSG00000005625	Psmd4	proteasome (prosome, macropain) 26S subunit, non-ATPase, 4 [Source:MGI Symbol;Acc:MGI:1201670]	Path:05017	Spinocerebellar ataxia	0.0276315	1.7192
ENSMUSG00000005625	Psmd4	proteasome (prosome, macropain) 26S subunit, non-ATPase, 4 [Source:MGI Symbol;Acc:MGI:1201670]	Path:03050	Proteasome	0.163254	1.7192
ENSMUSG00000005625	Psmd4	proteasome (prosome, macropain) 26S subunit, non-ATPase, 4 [Source:MGI Symbol;Acc:MGI:1201670]	Path:05169	Epstein-Barr virus infection	0.648879	0.929587
ENSMUSG00000005667	Mthfd2	methylenetetrahydrofolate dehydrogenase (NAD+ dependent), methenyltetrahydrofolate cyclohydrolase [Source:MGI Symbol;Acc:MGI:1338850]	Path:00670	One carbon pool by folate	0.109287	2.55166
ENSMUSG00000005667	Mthfd2	methylenetetrahydrofolate dehydrogenase (NAD+ dependent), methenyltetrahydrofolate cyclohydrolase [Source:MGI Symbol;Acc:MGI:1338850]	Path:01240	Biosynthesis of cofactors	0.355765	1.15432
ENSMUSG00000005667	Mthfd2	methylenetetrahydrofolate dehydrogenase (NAD+ dependent), methenyltetrahydrofolate cyclohydrolase [Source:MGI Symbol;Acc:MGI:1338850]	Path:01100	Metabolic pathways	0.723651	0.951234
ENSMUSG00000005699	Pard6a	par-6 family cell polarity regulator alpha [Source:MGI Symbol;Acc:MGI:1927223]	Path:04530	Tight junction	0.014102	1.75235
ENSMUSG00000005699	Pard6a	par-6 family cell polarity regulator alpha [Source:MGI Symbol;Acc:MGI:1927223]	Path:04015	Rap1 signaling pathway	0.113473	1.3593
ENSMUSG00000005699	Pard6a	par-6 family cell polarity regulator alpha [Source:MGI Symbol;Acc:MGI:1927223]	Path:04390	Hippo signaling pathway	0.265318	1.2352
[truncated: 1,854 more rows]
