# Supplementary material for: Abnormal transcriptome-wide DNA demethylation induced by folate deficiency causes neural tube defects
Source: Front Genet. 2022 Sep 19;13:987210. doi: 10.3389/fgene.2022.987210 (PMC9529027; doi:10.3389/fgene.2022.987210)
Supplement: Supplementary file 6 [file DataSheet1.zip › supplementary table 16-33/S33 Primer.xlsx]

## Sheet: Sheet1
mRNA-Primer
gene name	Primer type	Primer sequence
TET1	Forward	ATTTCCGCATCTGGGAACCTG
	Reverse	GGAAGTTGATCTTTGGGGCAAT
TET2	Forward	AAGCAGCCGTCAGCCAAAT
	Reverse	TTCCGTGTTGGGAAAGCATCT
TET3	Forward	TGCGATTGTGTCGAACAAATAGT
	Reverse	TCCATACCGATCCTCCATGAG
TDG	Forward	AGCCACGAATAGCGGTGTTTA
	Reverse	GGTTGAAGCCCAAATTCCAAGT
DNMT1	Forward	AGAGACCAGGATAAGAAACGCA
	Reverse	CTCCTTTGATTTCCGCCTCAAT
DNMT3A	Forward	ATGTGGTTCGGAGATGGCAAG
	Reverse	AGATGGCTTTGCGGTACATGG
DNMT3B	Forward	CGTTAATGGGAACTTCAGTGACC
	Reverse	CTGCGTGTAATTCAGAAGGCT
Gli2	1-Forward	CCAGATGATGTGGTACAGTACA
	1-Reverse	CATGTTGCTCTTGTTGAGGTTG
Smurf1	3-Forward	CTGGTCACTGTCGAATAGAAGT
	3-Reverse	GAAGAGTCCATAGTACGGGTTC
Csnk1g3	4-Forward	GGATTGGTAAACAGTTGCCTAC
	4-Reverse	ACCTGGTTTTTAGACTGCTGTA
Hhatl	Forward	GTTGCCCGACGCCTGATACTTAC
	Reverse	AGGGATCTCTCACGCTCCTTTACC
5hmc-Primer
gene name	Primer type	Primer sequence
Gli2	Forward	CAAACAGTTCCAGGCTCCAA
	Reverse	ATTACCACAGCCCTCCACTT
Smurf1	Forward	AGAGGGATGAACAGCAAGCC
	Reverse	GCTCCACCCCTTGACTACTT
Csnk1g3	Forward	CCTTTAAACCCAGCACTCGG
	Reverse	TGGCTGTCCTGGAACTCATT
Hhatl	Forward	GAGGGAGAGGAGGTTTCTGG
	Reverse	GGAGAGGGAGGTCAAGTGAG
