# Supplementary material for: Abnormal transcriptome-wide DNA demethylation induced by folate deficiency causes neural tube defects
Source: Front Genet. 2022 Sep 19;13:987210. doi: 10.3389/fgene.2022.987210 (PMC9529027; doi:10.3389/fgene.2022.987210)
Supplement: Supplementary file 8 [file Table6.XLS]

## Sheet: BP
S7 MeDIP GO BP_result Up
#Column "GO.ID" stands for the ID of gene ontology term
#Column "Term" stands for the name of gene ontology term
#Column "Ontology" stands for the ontology of GOID belongs to
#Column "Count" stands for the number of DE genes associated with the listed GOID
#Column "Pop.Hits" stands for the number of background population genes associated with the listed GOID
#Column "List.Total" stands for the total number of DE genes
#Column "Pop.Total" stands for the total number of background population genes
#Column "Fold.Enrichment" stands for the Fold Enrichment value of the GOID, it equals (Count/Pop.Hits)/(List.Total/Pop.Total)
#Column "Pvalue" stands for the significance testing value of the GOID
#Column "FDR" stands for the false discovery rate of the GOID, using Benjamini & Hochberg (1995) method
#Column "Enrichment.Score" stands for the Enrichment Score value of the GOID, it equals (-log10(Pvalue))
#Column "Gene.Ratio" stands for the Gene Ratio value genes associated with the GOID, it equals (Count/List.Total)
#Column "GENES" stands for the DE genes associated with the GOID
GO.ID	Term	Ontology	Count	Pop.Hits	List.Total	Pop.Total	Fold.Enrichment	Pvalue	FDR	Enrichment.Score	Gene.Ratio	GENES
GO:0009987	cellular process	Biological process	11747	17243	14568	23355	1.09218	9.26029e-200	6.33867e-196	199.033	0.806356	MPV17//SLC25A36//AKT3//MRPL39//MRPL15//MRPL17//TYMP//MGME1//TDP1//TRPC2//XRCC1//LIG4//ERCC6//APTX//ERCC8//APLF//SIRT1//SMARCAD1//THOC1//RAD50//MDN1//RPL5//NOP2//RPL10//RPLP0//BOP1//RPL6//TRAF7//RSL24D1//RPL23A//RPL3//RPL3L//RPL11//RPF2//RPL24//PWP2//RPS14//RPS15//RPS19//RPS5//MRPS7//RPS28//RPS10//RPS27L//MRPS11//RRP7A//RPS25//MPI//ACAA1A//ACOX1//ABCD1//ACSL1//HSD17B4//ACOT2//ACOT4//PEX2//PEX5//AC…
GO:0044237	cellular metabolic process	Biological process	7106	9833	14568	23355	1.15856	9.76074e-159	3.34061e-155	158.011	0.487781	TDP1//TRPC2//XRCC1//LIG4//ERCC6//APTX//ERCC8//APLF//SIRT1//SMARCAD1//THOC1//RAD50//MPI//ACAA1A//ACOX1//ABCD1//ACSL1//HSD17B4//ACOT2//ACOT4//PEX2//PEX5//ACSL6//ACOT5//SLC27A2//SLC27A5//SLC27A4//CYP4F18//ACOX2//ACSBG1//STX12//ATG5//SYNPO2//EPM2A//IRGM1//RAB19//RAB7//ATG9B//UBXN2A//ULK1//BECN2//AMBRA1//ATG9A//TCIRG1//BAG3//ATG2A//NSFL1C//RUFY4//WDR45//UBQLN1//BECN1//GABARAP//GABARAPL1//TRP53INP1//EM…
GO:0008152	metabolic process	Biological process	7892	11099	14568	23355	1.13994	6.64898e-153	1.51707e-149	152.177	0.541735	TDP1//TRPC2//XRCC1//LIG4//ERCC6//APTX//ERCC8//APLF//SIRT1//SMARCAD1//THOC1//RAD50//MPI//ACAA1A//ACOX1//ABCD1//ACSL1//HSD17B4//ACOT2//ACOT4//PEX2//PEX5//ACSL6//ACOT5//SLC27A2//SLC27A5//SLC27A4//CYP4F18//ACOX2//ACSBG1//STX12//ATG5//SYNPO2//EPM2A//IRGM1//RAB19//RAB7//ATG9B//UBXN2A//ULK1//BECN2//AMBRA1//ATG9A//TCIRG1//BAG3//ATG2A//NSFL1C//RUFY4//WDR45//UBQLN1//BECN1//GABARAP//GABARAPL1//TRP53INP1//EM…
GO:0044238	primary metabolic process	Biological process	6956	9633	14568	23355	1.15765	1.0956e-151	1.87485e-148	150.96	0.477485	TDP1//TRPC2//XRCC1//LIG4//ERCC6//APTX//ERCC8//APLF//SIRT1//SMARCAD1//THOC1//RAD50//MPI//ACAA1A//ACOX1//ABCD1//ACSL1//HSD17B4//ACOT2//ACOT4//PEX2//PEX5//ACSL6//ACOT5//SLC27A2//SLC27A5//SLC27A4//CYP4F18//ACOX2//ACSBG1//ASS1//HTT//DDAH2//DDAH1//ASL//ACTB//CCND1//CCND3//CCNE1//CCNE2//CCNF//CCNI//CDKN1A//CDKN1B//CDKN2A//CDKN2B//CDKN2C//CDKN2D//MNAT1//CCNB3//CCNO//CCNB1//CCNJL//SFN//BCCIP//CDK5RAP1//CC…
GO:0006807	nitrogen compound metabolic process	Biological process	6566	9064	14568	23355	1.16134	4.68371e-144	6.412e-141	143.329	0.450714	TDP1//TRPC2//XRCC1//LIG4//ERCC6//APTX//ERCC8//APLF//SIRT1//SMARCAD1//THOC1//RAD50//MPI//ASL//ARG1//ARG2//ASS1//CEBPA//HTT//NAGS//DDAH2//DDAH1//ACTB//CCND1//CCND3//CCNE1//CCNE2//CCNF//CCNI//CDKN1A//CDKN1B//CDKN2A//CDKN2B//CDKN2C//CDKN2D//MNAT1//CCNB3//CCNO//CCNB1//CCNJL//SFN//BCCIP//CDK5RAP1//CCNY//CNPPD1//GTPBP4//CDK5RAP3//HINFP//E2F4//BACH1//CDK5//CDK16//CDK18//CDK14//KLF11//CDK17//NPAT//CDK15//…
GO:0071704	organic substance metabolic process	Biological process	7571	10652	14568	23355	1.13947	4.89405e-141	5.5833e-138	140.31	0.519701	TDP1//TRPC2//XRCC1//LIG4//ERCC6//APTX//ERCC8//APLF//SIRT1//SMARCAD1//THOC1//RAD50//MPI//ACAA1A//ACOX1//ABCD1//ACSL1//HSD17B4//ACOT2//ACOT4//PEX2//PEX5//ACSL6//ACOT5//SLC27A2//SLC27A5//SLC27A4//CYP4F18//ACOX2//ACSBG1//ASL//ARG1//ARG2//ASS1//CEBPA//HTT//NAGS//DDAH2//DDAH1//ACTB//CCND1//CCND3//CCNE1//CCNE2//CCNF//CCNI//CDKN1A//CDKN1B//CDKN2A//CDKN2B//CDKN2C//CDKN2D//MNAT1//CCNB3//CCNO//CCNB1//CCNJL/…
GO:0051179	localization	Biological process	4585	6105	14568	23355	1.20402	2.0307e-131	1.98573e-128	130.692	0.314731	SLC5A1//SLC5A2//SLC11A2//XPO1//EIF6//RAN//RASL2-9//LSG1//1700009N14RIK//NPM1//NUP88//RPS15//LTV1//NOP9//NUMA1//FBXW11//DCTN1//HTT//ARHGEF2//PAFAH1B1//PAX6//PLK1//CDK5RAP2//INSC//SPRY2//MCPH1//NSFL1C//BCCIP//NDC80//NDE1//UBXN2B//SAPCD2//MISP//NDEL1//GOLGA5//SLC6A5//SLC29A2//SLC17A6//SLC6A9//SLC1A6//SLC1A7//SLC6A11//SLC29A1//DNAAF2//SLC27A1//SLC27A4//CAP1//CXCR4//CXCL12//WNT5A//WASF2//PDXDC1//CCKAR…
GO:0048519	negative regulation of biological process	Biological process	4164	5524	14568	23355	1.20847	1.05065e-120	8.98964e-118	119.979	0.285832	RAD9A//TIMELESS//RAD9B//CLSPN//DNA2//TIPIN//CDT1//HINFP//ATM//CHEK1//CLOCK//E2F1//PEA15A//PTPN11//DOT1L//TIPRL//USP28//ATRIP//ATR//MAPK14//TRP53BP1//ERCC6//CHEK2//DONSON//RHNO1//INTS7//ZGLP1//ZFP282//HALR1//XPO1//ZFP692//ETV5//CGGBP1//BRMS1//ANKRD1//CHD4//FOXP1//E2F8//TPR//LMO1//MZF1//CELA1//EHMT2//HIVEP1//PRDM2//FOXE1//RPL10//FOXP2//TLE6//AEBP1//AEBP2//AHRR//MTA1//MTA3//APBB1//NR2F2//APP//KLF16/…
GO:0032502	developmental process	Biological process	4831	6540	14568	23355	1.18424	3.14622e-117	2.39287e-114	116.502	0.331617	CTNNB1//COBL//FRAT1//FZD5//STIL//WNT1//PEG12//SYNA//VASH2//SYNB//CDH22//NCKAP1L//THOC5//ARHGEF28//ADAM8//AP3B1//RHOA//ATP2B2//BCL2//BCL6//CAP1//CAPZB//CDH11//CDH5//CDH6//CDH8//CDH9//EGFR//EPB42//EPHB2//EXT1//GATA3//GP1BA//PDPN//HGF//IDUA//ILK//ITGB6//KLF2//ARHGEF2//LST1//MSX1//MAP7//P2RX7//PSMB10//HPS1//PTPRO//CYFIP1//SMARCA4//SOX6//WNT8A//NRG1//WDR19//SIDT2//CDH12//TGFB2//UPK3A//VDR//VPREB1//VPR…
GO:0044260	cellular macromolecule metabolic process	Biological process	5435	7484	14568	23355	1.16425	3.54828e-112	2.4288e-109	111.45	0.373078	TDP1//TRPC2//XRCC1//LIG4//ERCC6//APTX//ERCC8//APLF//SIRT1//SMARCAD1//THOC1//RAD50//MPI//ACTB//CCND1//CCND3//CCNE1//CCNE2//CCNF//CCNI//CDKN1A//CDKN1B//CDKN2A//CDKN2B//CDKN2C//CDKN2D//MNAT1//CCNB3//CCNO//CCNB1//CCNJL//SFN//BCCIP//CDK5RAP1//CCNY//CNPPD1//GTPBP4//CDK5RAP3//HINFP//E2F4//BACH1//CDK5//CDK16//CDK18//CDK14//KLF11//CDK17//NPAT//CDK15//E2F6//BRD4//ZGLP1//ZFP282//HALR1//XPO1//ZFP692//ETV5//C…
GO:0048518	positive regulation of biological process	Biological process	4670	6325	14568	23355	1.18369	1.89771e-111	1.18089e-108	110.722	0.320566	APP//GADD45A//KSR1//GADD45B//TNF//TRAF7//GADD45G//TAB1//DAB2IP//BRAF//RAF1//KISS1R//ADAM9//ADORA1//BMP4//EGF//EGFR//F2R//FGF2//GRM1//JAK2//TGFBR1//MAP3K12//MAP3K4//MAP3K5//MAP3K15//CARTPT//TAOK2//MAP3K6//LAMTOR3//LRRK2//MAP3K13//LAMTOR2//ARRB1//CHRNA7//ADRA2B//AGT//ALK//CSPG4//BMP2//CD81//CRKL//DRD4//FCER1A//FGF1//GAB1//GHR//LPAR1//HGF//IGF1//CD74//IL1B//INS2//INSR//KIT//MET//MOS//P2RX7//PDE6G//P…
GO:0019222	regulation of metabolic process	Biological process	4877	6649	14568	23355	1.17592	2.95277e-109	1.68431e-106	108.53	0.334775	SMARCAD1//THOC1//RAD50//ACTB//CCND1//CCND3//CCNE1//CCNE2//CCNF//CCNI//CDKN1A//CDKN1B//CDKN2A//CDKN2B//CDKN2C//CDKN2D//MNAT1//CCNB3//CCNO//CCNB1//CCNJL//SFN//BCCIP//CDK5RAP1//CCNY//CNPPD1//GTPBP4//CDK5RAP3//HINFP//E2F4//BACH1//CDK5//CDK16//CDK18//CDK14//KLF11//CDK17//NPAT//CDK15//E2F6//BRD4//ZGLP1//ZFP282//HALR1//XPO1//ZFP692//ETV5//CGGBP1//BRMS1//ANKRD1//CHD4//FOXP1//E2F8//TPR//LMO1//MZF1//CELA1/…
GO:0043170	macromolecule metabolic process	Biological process	6505	9158	14568	23355	1.13875	1.88021e-108	9.90005e-106	107.726	0.446527	TDP1//TRPC2//XRCC1//LIG4//ERCC6//APTX//ERCC8//APLF//SIRT1//SMARCAD1//THOC1//RAD50//MPI//ACTB//CCND1//CCND3//CCNE1//CCNE2//CCNF//CCNI//CDKN1A//CDKN1B//CDKN2A//CDKN2B//CDKN2C//CDKN2D//MNAT1//CCNB3//CCNO//CCNB1//CCNJL//SFN//BCCIP//CDK5RAP1//CCNY//CNPPD1//GTPBP4//CDK5RAP3//HINFP//E2F4//BACH1//CDK5//CDK16//CDK18//CDK14//KLF11//CDK17//NPAT//CDK15//E2F6//BRD4//ZGLP1//ZFP282//HALR1//XPO1//ZFP692//ETV5//C…
GO:0048523	negative regulation of cellular process	Biological process	3758	4976	14568	23355	1.21076	2.53401e-108	1.23895e-105	107.596	0.257963	RAD9A//TIMELESS//RAD9B//CLSPN//DNA2//TIPIN//CDT1//HINFP//ATM//CHEK1//CLOCK//E2F1//PEA15A//PTPN11//DOT1L//TIPRL//USP28//ATRIP//ATR//MAPK14//TRP53BP1//ERCC6//CHEK2//DONSON//RHNO1//INTS7//ZGLP1//ZFP282//HALR1//XPO1//ZFP692//ETV5//CGGBP1//BRMS1//ANKRD1//CHD4//FOXP1//E2F8//TPR//LMO1//MZF1//CELA1//EHMT2//HIVEP1//PRDM2//FOXE1//RPL10//FOXP2//TLE6//AEBP1//AEBP2//AHRR//MTA1//MTA3//APBB1//NR2F2//APP//KLF16/…
GO:0048856	anatomical structure development	Biological process	4486	6075	14568	23355	1.18384	7.10021e-106	3.24006e-103	105.149	0.307935	CTNNB1//COBL//FRAT1//FZD5//STIL//WNT1//PEG12//SYNA//VASH2//SYNB//CDH22//NCKAP1L//THOC5//ARHGEF28//ADAM8//AP3B1//RHOA//ATP2B2//BCL2//BCL6//CAP1//CAPZB//CDH11//CDH5//CDH6//CDH8//CDH9//EGFR//EPB42//EPHB2//EXT1//GATA3//GP1BA//PDPN//HGF//IDUA//ILK//ITGB6//KLF2//ARHGEF2//LST1//MSX1//MAP7//P2RX7//PSMB10//HPS1//PTPRO//CYFIP1//SMARCA4//SOX6//WNT8A//NRG1//WDR19//SIDT2//CDH12//TGFB2//UPK3A//VDR//VPREB1//VPR…
GO:1901564	organonitrogen compound metabolic process	Biological process	4373	5907	14568	23355	1.18684	1.84089e-105	7.87555e-103	104.735	0.300178	MPI//ASL//ARG1//ARG2//ASS1//CEBPA//HTT//NAGS//DDAH2//DDAH1//ACTB//CCND1//CCND3//CCNE1//CCNE2//CCNF//CCNI//CDKN1A//CDKN1B//CDKN2A//CDKN2B//CDKN2C//CDKN2D//MNAT1//CCNB3//CCNO//CCNB1//CCNJL//SFN//BCCIP//CDK5RAP1//CCNY//CNPPD1//GTPBP4//CDK5RAP3//MTHFD1//APP//GADD45A//KSR1//GADD45B//TNF//TRAF7//GADD45G//TAB1//DAB2IP//BRAF//RAF1//KISS1R//ADAM9//ADORA1//BMP4//EGF//EGFR//F2R//FGF2//GRM1//JAK2//TGFBR1//MA…
GO:0048522	positive regulation of cellular process	Biological process	4303	5805	14568	23355	1.18836	8.15822e-105	3.28488e-102	104.088	0.295373	APP//GADD45A//KSR1//GADD45B//TNF//TRAF7//GADD45G//TAB1//DAB2IP//BRAF//RAF1//KISS1R//ADAM9//ADORA1//BMP4//EGF//EGFR//F2R//FGF2//GRM1//JAK2//TGFBR1//MAP3K12//MAP3K4//MAP3K5//MAP3K15//CARTPT//TAOK2//MAP3K6//LAMTOR3//LRRK2//MAP3K13//LAMTOR2//ARRB1//CHRNA7//ADRA2B//AGT//ALK//CSPG4//BMP2//CD81//CRKL//DRD4//FCER1A//FGF1//GAB1//GHR//LPAR1//HGF//IGF1//CD74//IL1B//INS2//INSR//KIT//MET//MOS//P2RX7//PDE6G//P…
GO:0007275	multicellular organism development	Biological process	4130	5563	14568	23355	1.1902	3.13392e-101	1.19176e-98	100.504	0.283498	CTNNB1//COBL//FRAT1//FZD5//STIL//WNT1//PEG12//HOTAIR//PKDCC//ACP2//ACAN//FGFRL1//NKX3-2//BCAN//BMP4//BMPR1B//CACNA1S//RUNX2//RUNX1//CDKN1C//CHRD//COL11A2//COL13A1//COL2A1//COL1A1//COMP//NCAN//DLL3//EDN1//EIF2AK3//EPHA2//WDR5//FBN1//FOXC2//FST//GDF3//GJA5//GLI2//GNA11//GNAQ//GNAS//HEXA//HEXB//HOXA10//HOXA11//HOXA5//HOXC4//HOXD10//HOXD11//HOXD12//IHH//JAG2//LTBP3//SMAD3//FOXC1//MMP14//MMP16//MMP9//…
GO:0065007	biological regulation	Biological process	8825	12897	14568	23355	1.097	8.34756e-100	3.00732e-97	99.0784	0.60578	SMARCAD1//THOC1//RAD50//RAD9A//TIMELESS//RAD9B//CLSPN//DNA2//TIPIN//CDT1//HINFP//ATM//CHEK1//CLOCK//E2F1//PEA15A//PTPN11//DOT1L//TIPRL//USP28//ATRIP//ATR//MAPK14//TRP53BP1//ERCC6//CHEK2//DONSON//RHNO1//INTS7//ACTB//CCND1//CCND3//CCNE1//CCNE2//CCNF//CCNI//CDKN1A//CDKN1B//CDKN2A//CDKN2B//CDKN2C//CDKN2D//MNAT1//CCNB3//CCNO//CCNB1//CCNJL//SFN//BCCIP//CDK5RAP1//CCNY//CNPPD1//GTPBP4//CDK5RAP3//E2F4//BA…
GO:0031323	regulation of cellular metabolic process	Biological process	4280	5796	14568	23355	1.18385	1.23273e-99	4.21903e-97	98.9091	0.293795	SMARCAD1//THOC1//RAD50//ACTB//CCND1//CCND3//CCNE1//CCNE2//CCNF//CCNI//CDKN1A//CDKN1B//CDKN2A//CDKN2B//CDKN2C//CDKN2D//MNAT1//CCNB3//CCNO//CCNB1//CCNJL//SFN//BCCIP//CDK5RAP1//CCNY//CNPPD1//GTPBP4//CDK5RAP3//HINFP//E2F4//BACH1//CDK5//CDK16//CDK18//CDK14//KLF11//CDK17//NPAT//CDK15//E2F6//BRD4//ZGLP1//ZFP282//HALR1//XPO1//ZFP692//ETV5//CGGBP1//BRMS1//ANKRD1//CHD4//FOXP1//E2F8//TPR//LMO1//MZF1//CELA1/…
GO:0048731	system development	Biological process	3708	4950	14568	23355	1.20092	9.82287e-98	3.20179e-95	97.0078	0.25453	HOTAIR//PKDCC//ACP2//ACAN//FGFRL1//NKX3-2//BCAN//BMP4//BMPR1B//CACNA1S//CTNNB1//RUNX2//RUNX1//CDKN1C//CHRD//COL11A2//COL13A1//COL2A1//COL1A1//COMP//NCAN//DLL3//EDN1//EIF2AK3//EPHA2//WDR5//FBN1//FOXC2//FST//GDF3//GJA5//GLI2//GNA11//GNAQ//GNAS//HEXA//HEXB//HOXA10//HOXA11//HOXA5//HOXC4//HOXD10//HOXD11//HOXD12//IHH//JAG2//LTBP3//SMAD3//FOXC1//MMP14//MMP16//MMP9//NOTCH2//NPR3//PAX1//PITX1//ASH1L//PTHL…
GO:0080090	regulation of primary metabolic process	Biological process	4116	5588	14568	23355	1.18086	4.93582e-92	1.53571e-89	91.3066	0.282537	SMARCAD1//THOC1//RAD50//ACTB//CCND1//CCND3//CCNE1//CCNE2//CCNF//CCNI//CDKN1A//CDKN1B//CDKN2A//CDKN2B//CDKN2C//CDKN2D//MNAT1//CCNB3//CCNO//CCNB1//CCNJL//SFN//BCCIP//CDK5RAP1//CCNY//CNPPD1//GTPBP4//CDK5RAP3//HINFP//E2F4//BACH1//CDK5//CDK16//CDK18//CDK14//KLF11//CDK17//NPAT//CDK15//E2F6//BRD4//ZGLP1//ZFP282//HALR1//XPO1//ZFP692//ETV5//CGGBP1//BRMS1//ANKRD1//CHD4//FOXP1//E2F8//TPR//LMO1//MZF1//CELA1/…
GO:0060255	regulation of macromolecule metabolic process	Biological process	4490	6153	14568	23355	1.16987	6.3763e-92	1.89764e-89	91.1954	0.30821	SMARCAD1//THOC1//RAD50//ACTB//CCND1//CCND3//CCNE1//CCNE2//CCNF//CCNI//CDKN1A//CDKN1B//CDKN2A//CDKN2B//CDKN2C//CDKN2D//MNAT1//CCNB3//CCNO//CCNB1//CCNJL//SFN//BCCIP//CDK5RAP1//CCNY//CNPPD1//GTPBP4//CDK5RAP3//HINFP//E2F4//BACH1//CDK5//CDK16//CDK18//CDK14//KLF11//CDK17//NPAT//CDK15//E2F6//BRD4//ZGLP1//ZFP282//HALR1//XPO1//ZFP692//ETV5//CGGBP1//BRMS1//ANKRD1//CHD4//FOXP1//E2F8//TPR//LMO1//MZF1//CELA1/…
GO:0051234	establishment of localization	Biological process	3431	4568	14568	23355	1.20413	1.51431e-91	4.31893e-89	90.8198	0.235516	SLC5A1//SLC5A2//SLC11A2//XPO1//EIF6//RAN//RASL2-9//LSG1//1700009N14RIK//NPM1//NUP88//RPS15//LTV1//NOP9//NUMA1//FBXW11//DCTN1//HTT//ARHGEF2//PAFAH1B1//PAX6//PLK1//CDK5RAP2//INSC//SPRY2//MCPH1//NSFL1C//BCCIP//NDC80//NDE1//UBXN2B//SAPCD2//MISP//NDEL1//GOLGA5//SLC6A5//SLC29A2//SLC17A6//SLC6A9//SLC1A6//SLC1A7//SLC6A11//SLC29A1//SLC27A1//SLC27A4//CCKAR//CCKBR//HRH2//CHRM5//NMU//GHRL//SLC6A6//FCER1A//FC…
GO:0009893	positive regulation of metabolic process	Biological process	2792	3630	14568	23355	1.23307	1.78397e-91	4.88451e-89	90.7486	0.191653	APP//GADD45A//KSR1//GADD45B//TNF//TRAF7//GADD45G//TAB1//DAB2IP//BRAF//RAF1//KISS1R//ADAM9//ADORA1//BMP4//EGF//EGFR//F2R//FGF2//GRM1//JAK2//TGFBR1//MAP3K12//MAP3K4//MAP3K5//MAP3K15//CARTPT//TAOK2//MAP3K6//LAMTOR3//LRRK2//MAP3K13//LAMTOR2//ARRB1//CHRNA7//ADRA2B//AGT//ALK//CSPG4//BMP2//CD81//CRKL//DRD4//FCER1A//FGF1//GAB1//GHR//LPAR1//HGF//IGF1//CD74//IL1B//INS2//INSR//KIT//MET//MOS//P2RX7//PDE6G//P…
GO:0065008	regulation of biological quality	Biological process	3145	4150	14568	23355	1.21493	1.2012e-90	3.16239e-88	89.9204	0.215884	RAD51C//BRCA2//RAD50//RAD51//RAD51D//TEP1//NSMCE2//TPRKB//XRCC3//POT1A//FBXO4//PARP1//APEX1//ATM//CCNE1//CCNE2//DCLRE1B//XRCC6//MRE11A//PRKDC//ZFP365//TERF2//WRN//XRCC5//DCLRE1C//PARP3//ATR//RTEL1//DNA2//ACD//ERCC4//RIF1//RPA1//CTC1//RECQL4//SLC6A5//SLC29A2//SLC17A6//SLC6A9//SLC1A6//SLC1A7//SLC6A11//SLC29A1//CACNA1A//DVL1//HNMT//GABRA2//PDE1B//PEBP1//HRH3//KCNMB3//CHRNB4//CHRNA4//CHRNB2//CACNA1G/…
GO:0006811	ion transport	Biological process	2566	3311	14568	23355	1.24245	2.70003e-89	6.84508e-87	88.5686	0.176139	SLC5A1//SLC5A2//SLC11A2//XPO1//EIF6//RAN//RASL2-9//LSG1//1700009N14RIK//NPM1//NUP88//RPS15//LTV1//NOP9//SLC27A1//SLC27A4//SLC6A6//FCER1A//FCGR3//SYK//ADA//CCKBR//CSF2//EDN1//EDNRA//BAX//PLS1//VIL1//AGTR1A//SUCNR1//AGT//REN1//SLC9A3//CAMK2D//ADRB2//ATP1A1//DMPK//DRD2//SIK1//NOS1//NOS3//P2RX4//PER1//SCN1B//SLC8A1//YWHAH//WNK1//NKAIN3//NKAIN2//NKAIN4//NKAIN1//SPTBN4//TNF//ARL6IP5//ARL6IP1//SRL//ORAI…
GO:0019538	protein metabolic process	Biological process	3760	5075	14568	23355	1.18777	5.80649e-88	1.41948e-85	87.2361	0.2581	MPI//ACTB//CCND1//CCND3//CCNE1//CCNE2//CCNF//CCNI//CDKN1A//CDKN1B//CDKN2A//CDKN2B//CDKN2C//CDKN2D//MNAT1//CCNB3//CCNO//CCNB1//CCNJL//SFN//BCCIP//CDK5RAP1//CCNY//CNPPD1//GTPBP4//CDK5RAP3//APP//GADD45A//KSR1//GADD45B//TNF//TRAF7//GADD45G//TAB1//DAB2IP//BRAF//RAF1//KISS1R//ADAM9//ADORA1//BMP4//EGF//EGFR//F2R//FGF2//GRM1//JAK2//TGFBR1//MAP3K12//MAP3K4//MAP3K5//MAP3K15//CARTPT//TAOK2//MAP3K6//LAMTOR3/…
GO:0010646	regulation of cell communication	Biological process	2623	3400	14568	23355	1.2368	1.0714e-87	2.52887e-85	86.97	0.180052	APP//GADD45A//KSR1//GADD45B//TNF//TRAF7//GADD45G//TAB1//DAB2IP//ARRB1//CHRNA7//ADRA2B//AGT//ALK//CSPG4//BMP2//CD81//CRKL//DRD4//EGF//FCER1A//FGF1//GAB1//GHR//LPAR1//GRM1//HGF//IGF1//CD74//IL1B//INS2//INSR//KIT//MET//MOS//P2RX7//PDE6G//PTPN11//PTPRC//PXN//RET//SHC1//SOD1//SYK//SHC2//TDGF1//PRDX2//TGFB3//THBS1//TLR4//TRP73//MUC20//WNT5A//MADD//MAP2K5//PROK1//MAP2K1//MAP2K2//MAP2K3//MAP2K4//MAP2K6//…
GO:0006810	transport	Biological process	3309	4408	14568	23355	1.20347	3.71443e-87	8.47509e-85	86.4301	0.227142	SLC5A1//SLC5A2//SLC11A2//XPO1//EIF6//RAN//RASL2-9//LSG1//1700009N14RIK//NPM1//NUP88//RPS15//LTV1//NOP9//GOLGA5//SLC6A5//SLC29A2//SLC17A6//SLC6A9//SLC1A6//SLC1A7//SLC6A11//SLC29A1//SLC27A1//SLC27A4//CCKAR//CCKBR//HRH2//CHRM5//NMU//GHRL//SLC6A6//FCER1A//FCGR3//SYK//ADA//CSF2//EDN1//EDNRA//BAX//CORO1A//MYO7A//P2RX7//SRPX//NCAM1//RALB//PLS1//VIL1//CACNA1B//SNCA//SPHK1//STX1A//UNC13A//BAIAP3//STX1B//D…
GO:0023051	regulation of signaling	Biological process	2628	3412	14568	23355	1.2348	1.53423e-86	3.38767e-84	85.8141	0.180395	APP//GADD45A//KSR1//GADD45B//TNF//TRAF7//GADD45G//TAB1//DAB2IP//ARRB1//CHRNA7//ADRA2B//AGT//ALK//CSPG4//BMP2//CD81//CRKL//DRD4//EGF//FCER1A//FGF1//GAB1//GHR//LPAR1//GRM1//HGF//IGF1//CD74//IL1B//INS2//INSR//KIT//MET//MOS//P2RX7//PDE6G//PTPN11//PTPRC//PXN//RET//SHC1//SOD1//SYK//SHC2//TDGF1//PRDX2//TGFB3//THBS1//TLR4//TRP73//MUC20//WNT5A//MADD//MAP2K5//PROK1//MAP2K1//MAP2K2//MAP2K3//MAP2K4//MAP2K6//…
GO:0051171	regulation of nitrogen compound metabolic process	Biological process	3974	5407	14568	23355	1.17829	8.44605e-86	1.80666e-83	85.0733	0.27279	SMARCAD1//THOC1//RAD50//ACTB//CCND1//CCND3//CCNE1//CCNE2//CCNF//CCNI//CDKN1A//CDKN1B//CDKN2A//CDKN2B//CDKN2C//CDKN2D//MNAT1//CCNB3//CCNO//CCNB1//CCNJL//SFN//BCCIP//CDK5RAP1//CCNY//CNPPD1//GTPBP4//CDK5RAP3//HINFP//E2F4//BACH1//CDK5//CDK16//CDK18//CDK14//KLF11//CDK17//NPAT//CDK15//E2F6//BRD4//ZGLP1//ZFP282//HALR1//XPO1//ZFP692//ETV5//CGGBP1//BRMS1//ANKRD1//CHD4//FOXP1//E2F8//TPR//LMO1//MZF1//CELA1/…
GO:0032879	regulation of localization	Biological process	2233	2847	14568	23355	1.25742	2.54799e-85	5.28515e-83	84.5938	0.153281	NCAM1//RALB//CACNA1B//SNCA//SPHK1//STX1A//UNC13A//BAIAP3//STX1B//DTNBP1//AGT//AGTR1A//REN1//SLC9A3//CAMK2D//ADRB2//ATP1A1//DMPK//DRD2//SIK1//NOS1//NOS3//P2RX4//PER1//SCN1B//SLC8A1//YWHAH//WNK1//NKAIN3//NKAIN2//NKAIN4//NKAIN1//SPTBN4//TNF//ARL6IP5//ARL6IP1//FLOT1//NAPB//RSPO1//SH3GL2//MKLN1//LRRTM2//DLG4//FMR1//LRPAP1//ATXN2//RIN3//ANKRD13B//SDCBP//ANKRD13A//ANKRD13D//WDR54//MTMR2//ARRB1//AP2M1//C…
GO:0071840	cellular component organization or biogenesis	Biological process	4559	6301	14568	23355	1.15995	3.95039e-84	7.95306e-82	83.4034	0.312946	MPV17//SLC25A36//AKT3//MRPL39//MRPL15//MRPL17//TYMP//MGME1//MDN1//RPL5//NOP2//RPL10//RPLP0//BOP1//RPL6//TRAF7//RSL24D1//RPL23A//RPL3//RPL3L//RPL11//RPF2//RPL24//PWP2//RPS14//RPS15//RPS19//RPS5//MRPS7//RPS28//RPS10//RPS27L//MRPS11//RRP7A//RPS25//MPI//STX12//ATG5//SYNPO2//EPM2A//IRGM1//RAB19//RAB7//ATG9B//UBXN2A//ULK1//BECN2//AMBRA1//ATG9A//TCIRG1//BAG3//ATG2A//NSFL1C//RUFY4//WDR45//UBQLN1//BECN1//…
GO:0050789	regulation of biological process	Biological process	8371	12276	14568	23355	1.0932	2.54488e-83	4.97706e-81	82.5943	0.574616	SMARCAD1//THOC1//RAD50//RAD9A//TIMELESS//RAD9B//CLSPN//DNA2//TIPIN//CDT1//HINFP//ATM//CHEK1//CLOCK//E2F1//PEA15A//PTPN11//DOT1L//TIPRL//USP28//ATRIP//ATR//MAPK14//TRP53BP1//ERCC6//CHEK2//DONSON//RHNO1//INTS7//ACTB//CCND1//CCND3//CCNE1//CCNE2//CCNF//CCNI//CDKN1A//CDKN1B//CDKN2A//CDKN2B//CDKN2C//CDKN2D//MNAT1//CCNB3//CCNO//CCNB1//CCNJL//SFN//BCCIP//CDK5RAP1//CCNY//CNPPD1//GTPBP4//CDK5RAP3//E2F4//BA…
GO:0031325	positive regulation of cellular metabolic process	Biological process	2422	3127	14568	23355	1.24173	3.00448e-83	5.71268e-81	82.5222	0.166255	APP//GADD45A//KSR1//GADD45B//TNF//TRAF7//GADD45G//TAB1//DAB2IP//BRAF//RAF1//KISS1R//ADAM9//ADORA1//BMP4//EGF//EGFR//F2R//FGF2//GRM1//JAK2//TGFBR1//MAP3K12//MAP3K4//MAP3K5//MAP3K15//CARTPT//TAOK2//MAP3K6//LAMTOR3//LRRK2//MAP3K13//LAMTOR2//ARRB1//CHRNA7//ADRA2B//AGT//ALK//CSPG4//BMP2//CD81//CRKL//DRD4//FCER1A//FGF1//GAB1//GHR//LPAR1//HGF//IGF1//CD74//IL1B//INS2//INSR//KIT//MET//MOS//P2RX7//PDE6G//P…
GO:0016043	cellular component organization	Biological process	4424	6112	14568	23355	1.16041	2.66207e-81	4.92483e-79	80.5748	0.303679	MPV17//SLC25A36//AKT3//MRPL39//MRPL15//MRPL17//TYMP//MGME1//MDN1//RPL5//NOP2//RPL10//RPLP0//BOP1//RPL6//TRAF7//RSL24D1//RPL23A//RPL3//RPL3L//RPL11//RPF2//RPL24//PWP2//RPS14//RPS15//RPS19//RPS5//MRPS7//RPS28//RPS10//RPS27L//MRPS11//RRP7A//RPS25//STX12//ATG5//SYNPO2//EPM2A//IRGM1//RAB19//RAB7//ATG9B//UBXN2A//ULK1//BECN2//AMBRA1//ATG9A//TCIRG1//BAG3//ATG2A//NSFL1C//RUFY4//WDR45//UBQLN1//BECN1//GABAR…
GO:0010604	positive regulation of macromolecule metabolic process	Biological process	2551	3323	14568	23355	1.23072	4.59637e-81	8.27952e-79	80.3376	0.17511	APP//GADD45A//KSR1//GADD45B//TNF//TRAF7//GADD45G//TAB1//DAB2IP//BRAF//RAF1//KISS1R//ADAM9//ADORA1//BMP4//EGF//EGFR//F2R//FGF2//GRM1//JAK2//TGFBR1//MAP3K12//MAP3K4//MAP3K5//MAP3K15//CARTPT//TAOK2//MAP3K6//LAMTOR3//LRRK2//MAP3K13//LAMTOR2//ARRB1//CHRNA7//ADRA2B//AGT//ALK//CSPG4//BMP2//CD81//CRKL//DRD4//FCER1A//FGF1//GAB1//GHR//LPAR1//HGF//IGF1//CD74//IL1B//INS2//INSR//KIT//MET//MOS//P2RX7//PDE6G//P…
GO:0009966	regulation of signal transduction	Biological process	2218	2849	14568	23355	1.2481	3.48465e-79	6.11601e-77	78.4578	0.152252	APP//GADD45A//KSR1//GADD45B//TNF//TRAF7//GADD45G//TAB1//DAB2IP//ARRB1//CHRNA7//ADRA2B//AGT//ALK//CSPG4//BMP2//CD81//CRKL//DRD4//EGF//FCER1A//FGF1//GAB1//GHR//LPAR1//GRM1//HGF//IGF1//CD74//IL1B//INS2//INSR//KIT//MET//MOS//P2RX7//PDE6G//PTPN11//PTPRC//PXN//RET//SHC1//SOD1//SYK//SHC2//TDGF1//PRDX2//TGFB3//THBS1//TLR4//TRP73//MUC20//WNT5A//MADD//MAP2K5//PROK1//MAP2K1//MAP2K2//MAP2K3//MAP2K4//MAP2K6//…
GO:0048869	cellular developmental process	Biological process	3326	4473	14568	23355	1.19207	5.3235e-79	9.10984e-77	78.2738	0.228309	CTNNB1//KRT8//LAMB2//MYH9//RELN//EPB41L5//LAMC3//FAT3//AMH//GPR149//ZFP830//BMPR1B//PTX3//GDF9//KMT2D//BRCA2//CDC25B//DAZL//DMC1//PLCB1//PTK2B//RPS6KA2//YTHDF2//CCNB1//PABPC1L//PDE3A//FOXO3//FBXO5//TRIP13//APELA//TGFBR3L//ADM//CAV1//ACKR3//ENG//EPHA2//PTK2//FZD4//GJC1//HAS2//HEY1//FOXF1//HHEX//JUNB//KDR//GLMN//CITED2//NKX2-5//NTRK2//PITX2//PTPRJ//QK//SHH//SMARCA4//SOX18//T//MYOCD//CCM2//TDGF1//TE…
GO:0044267	cellular protein metabolic process	Biological process	3333	4488	14568	23355	1.19059	4.28458e-78	7.15315e-76	77.3681	0.228789	ACTB//CCND1//CCND3//CCNE1//CCNE2//CCNF//CCNI//CDKN1A//CDKN1B//CDKN2A//CDKN2B//CDKN2C//CDKN2D//MNAT1//CCNB3//CCNO//CCNB1//CCNJL//SFN//BCCIP//CDK5RAP1//CCNY//CNPPD1//GTPBP4//CDK5RAP3//APP//GADD45A//KSR1//GADD45B//TNF//TRAF7//GADD45G//TAB1//DAB2IP//BRAF//RAF1//KISS1R//ADAM9//ADORA1//BMP4//EGF//EGFR//F2R//FGF2//GRM1//JAK2//TGFBR1//MAP3K12//MAP3K4//MAP3K5//MAP3K15//CARTPT//TAOK2//MAP3K6//LAMTOR3//LRRK…
GO:0030154	cell differentiation	Biological process	3250	4368	14568	23355	1.19284	2.05462e-77	3.34854e-75	76.6873	0.223092	CTNNB1//KRT8//LAMB2//MYH9//RELN//EPB41L5//LAMC3//FAT3//AMH//GPR149//ZFP830//BMPR1B//PTX3//GDF9//KMT2D//BRCA2//CDC25B//DAZL//DMC1//PLCB1//PTK2B//RPS6KA2//YTHDF2//CCNB1//PABPC1L//PDE3A//FOXO3//FBXO5//TRIP13//APELA//TGFBR3L//ADM//CAV1//ACKR3//ENG//EPHA2//PTK2//FZD4//GJC1//HAS2//HEY1//FOXF1//HHEX//JUNB//KDR//GLMN//CITED2//NKX2-5//NTRK2//PITX2//PTPRJ//QK//SHH//SMARCA4//SOX18//T//MYOCD//CCM2//TDGF1//TE…
GO:0051173	positive regulation of nitrogen compound metabolic process	Biological process	2255	2912	14568	23355	1.24147	9.25983e-77	1.47404e-74	76.0334	0.154791	APP//GADD45A//KSR1//GADD45B//TNF//TRAF7//GADD45G//TAB1//DAB2IP//BRAF//RAF1//KISS1R//ADAM9//ADORA1//BMP4//EGF//EGFR//F2R//FGF2//GRM1//JAK2//TGFBR1//MAP3K12//MAP3K4//MAP3K5//MAP3K15//CARTPT//TAOK2//MAP3K6//LAMTOR3//LRRK2//MAP3K13//LAMTOR2//ARRB1//CHRNA7//ADRA2B//AGT//ALK//CSPG4//BMP2//CD81//CRKL//DRD4//FCER1A//FGF1//GAB1//GHR//LPAR1//HGF//IGF1//CD74//IL1B//INS2//INSR//KIT//MET//MOS//P2RX7//PDE6G//P…
GO:0009653	anatomical structure morphogenesis	Biological process	2210	2848	14568	23355	1.24403	1.55648e-76	2.42139e-74	75.8079	0.151702	SYNA//VASH2//SYNB//CDH22//NCKAP1L//THOC5//ARHGEF28//ADAM8//AP3B1//RHOA//ATP2B2//BCL2//BCL6//CAP1//CAPZB//CDH11//CDH5//CDH6//CDH8//CDH9//EGFR//EPB42//EPHB2//EXT1//GATA3//GP1BA//PDPN//HGF//IDUA//ILK//ITGB6//KLF2//ARHGEF2//LST1//MSX1//MAP7//P2RX7//PSMB10//HPS1//PTPRO//CYFIP1//SMARCA4//SOX6//WNT8A//NRG1//WDR19//SIDT2//CDH12//TGFB2//UPK3A//VDR//VPREB1//VPREB2//WNT3//YAP1//STRADB//SSH1//DCHS1//GREM1//C…
GO:0050794	regulation of cellular process	Biological process	7974	11701	14568	23355	1.09253	9.05234e-75	1.37696e-72	74.0432	0.547364	SMARCAD1//THOC1//RAD50//RAD9A//TIMELESS//RAD9B//CLSPN//DNA2//TIPIN//CDT1//HINFP//ATM//CHEK1//CLOCK//E2F1//PEA15A//PTPN11//DOT1L//TIPRL//USP28//ATRIP//ATR//MAPK14//TRP53BP1//ERCC6//CHEK2//DONSON//RHNO1//INTS7//ACTB//CCND1//CCND3//CCNE1//CCNE2//CCNF//CCNI//CDKN1A//CDKN1B//CDKN2A//CDKN2B//CDKN2C//CDKN2D//MNAT1//CCNB3//CCNO//CCNB1//CCNJL//SFN//BCCIP//CDK5RAP1//CCNY//CNPPD1//GTPBP4//CDK5RAP3//E2F4//BA…
GO:0006464	cellular protein modification process	Biological process	2529	3334	14568	23355	1.21608	2.83561e-71	4.12973e-69	70.5474	0.1736	ACTB//CCND1//CCND3//CCNE1//CCNE2//CCNF//CCNI//CDKN1A//CDKN1B//CDKN2A//CDKN2B//CDKN2C//CDKN2D//MNAT1//CCNB3//CCNO//CCNB1//CCNJL//SFN//BCCIP//CDK5RAP1//CCNY//CNPPD1//GTPBP4//CDK5RAP3//APP//GADD45A//KSR1//GADD45B//TNF//TRAF7//GADD45G//TAB1//DAB2IP//BRAF//RAF1//KISS1R//ADAM9//ADORA1//BMP4//EGF//EGFR//F2R//FGF2//GRM1//JAK2//TGFBR1//MAP3K12//MAP3K4//MAP3K5//MAP3K15//CARTPT//TAOK2//MAP3K6//LAMTOR3//LRRK…
GO:0036211	protein modification process	Biological process	2529	3334	14568	23355	1.21608	2.83561e-71	4.12973e-69	70.5474	0.1736	ACTB//CCND1//CCND3//CCNE1//CCNE2//CCNF//CCNI//CDKN1A//CDKN1B//CDKN2A//CDKN2B//CDKN2C//CDKN2D//MNAT1//CCNB3//CCNO//CCNB1//CCNJL//SFN//BCCIP//CDK5RAP1//CCNY//CNPPD1//GTPBP4//CDK5RAP3//APP//GADD45A//KSR1//GADD45B//TNF//TRAF7//GADD45G//TAB1//DAB2IP//BRAF//RAF1//KISS1R//ADAM9//ADORA1//BMP4//EGF//EGFR//F2R//FGF2//GRM1//JAK2//TGFBR1//MAP3K12//MAP3K4//MAP3K5//MAP3K15//CARTPT//TAOK2//MAP3K6//LAMTOR3//LRRK…
GO:0009058	biosynthetic process	Biological process	4007	5545	14568	23355	1.1585	4.25629e-70	6.06965e-68	69.371	0.275055	MPI//ASL//ARG1//ARG2//ASS1//CEBPA//HTT//NAGS//HINFP//E2F4//BACH1//CDK5//CDK16//CDK18//CDK14//KLF11//CDK17//NPAT//CDK15//E2F6//BRD4//MTHFD1//ZGLP1//ZFP282//HALR1//XPO1//ZFP692//ETV5//CGGBP1//BRMS1//ANKRD1//CHD4//FOXP1//E2F8//TPR//LMO1//MZF1//CELA1//EHMT2//HIVEP1//PRDM2//FOXE1//RPL10//FOXP2//TLE6//AEBP1//AEBP2//AHRR//MTA1//MTA3//APBB1//NR2F2//APP//KLF16//ZFHX3//ATF3//ATF4//NEUROG3//BACH2//NKX3-2//B…
GO:0043412	macromolecule modification	Biological process	2646	3519	14568	23355	1.20545	1.89127e-68	2.64198e-66	67.7232	0.181631	ACTB//CCND1//CCND3//CCNE1//CCNE2//CCNF//CCNI//CDKN1A//CDKN1B//CDKN2A//CDKN2B//CDKN2C//CDKN2D//MNAT1//CCNB3//CCNO//CCNB1//CCNJL//SFN//BCCIP//CDK5RAP1//CCNY//CNPPD1//GTPBP4//CDK5RAP3//TFB2M//TFB1M//DIMT1//APP//GADD45A//KSR1//GADD45B//TNF//TRAF7//GADD45G//TAB1//DAB2IP//BRAF//RAF1//KISS1R//ADAM9//ADORA1//BMP4//EGF//EGFR//F2R//FGF2//GRM1//JAK2//TGFBR1//MAP3K12//MAP3K4//MAP3K5//MAP3K15//CARTPT//TAOK2//…
GO:1901576	organic substance biosynthetic process	Biological process	3931	5443	14568	23355	1.15783	6.57396e-68	8.99975e-66	67.1822	0.269838	MPI//ASL//ARG1//ARG2//ASS1//CEBPA//HTT//NAGS//HINFP//E2F4//BACH1//CDK5//CDK16//CDK18//CDK14//KLF11//CDK17//NPAT//CDK15//E2F6//BRD4//MTHFD1//ZGLP1//ZFP282//HALR1//XPO1//ZFP692//ETV5//CGGBP1//BRMS1//ANKRD1//CHD4//FOXP1//E2F8//TPR//LMO1//MZF1//CELA1//EHMT2//HIVEP1//PRDM2//FOXE1//RPL10//FOXP2//TLE6//AEBP1//AEBP2//AHRR//MTA1//MTA3//APBB1//NR2F2//APP//KLF16//ZFHX3//ATF3//ATF4//NEUROG3//BACH2//NKX3-2//B…
GO:0044249	cellular biosynthetic process	Biological process	3878	5365	14568	23355	1.15883	1.5671e-67	2.10329e-65	66.8049	0.2662	MPI//ASL//ARG1//ARG2//ASS1//CEBPA//HTT//NAGS//HINFP//E2F4//BACH1//CDK5//CDK16//CDK18//CDK14//KLF11//CDK17//NPAT//CDK15//E2F6//BRD4//MTHFD1//ZGLP1//ZFP282//HALR1//XPO1//ZFP692//ETV5//CGGBP1//BRMS1//ANKRD1//CHD4//FOXP1//E2F8//TPR//LMO1//MZF1//CELA1//EHMT2//HIVEP1//PRDM2//FOXE1//RPL10//FOXP2//TLE6//AEBP1//AEBP2//AHRR//MTA1//MTA3//APBB1//NR2F2//APP//KLF16//ZFHX3//ATF3//ATF4//NEUROG3//BACH2//NKX3-2//B…
GO:0034641	cellular nitrogen compound metabolic process	Biological process	4231	5906	14568	23355	1.1485	9.15975e-67	1.20574e-64	66.0381	0.290431	TDP1//TRPC2//XRCC1//LIG4//ERCC6//APTX//ERCC8//APLF//SIRT1//SMARCAD1//THOC1//RAD50//ASL//ARG1//ARG2//ASS1//CEBPA//HTT//NAGS//HINFP//E2F4//BACH1//CDK5//CDK16//CDK18//CDK14//KLF11//CDK17//NPAT//CDK15//E2F6//BRD4//ZGLP1//ZFP282//HALR1//XPO1//ZFP692//ETV5//CGGBP1//BRMS1//ANKRD1//CHD4//FOXP1//E2F8//TPR//LMO1//MZF1//CELA1//EHMT2//HIVEP1//PRDM2//FOXE1//RPL10//FOXP2//TLE6//AEBP1//AEBP2//AHRR//MTA1//MTA3//…
GO:0035556	intracellular signal transduction	Biological process	1858	2381	14568	23355	1.25103	9.53677e-67	1.23168e-64	66.0206	0.12754	BRAF//RAF1//ADRA2B//ZFP36L2//PTK2//FGF8//HSF1//IL18//IL1B//SMAD1//MBP//MEF2C//MEN1//NF1//SLC11A1//POU4F2//MAPK11//PTK2B//RET//SCG2//CCL12//CCL5//SHC1//NRG1//TAOK1//TNF//YWHAE//ZFP36//MAP2K5//PEBP1//PPM1L//MAP2K3//MAP2K4//MAP2K6//MAP3K5//MAP3K7//MAPK13//MAPK14//MAPK3//MAP4K4//SETX//RHBDD3//MAPK12//ITPKB//TAOK3//TAOK2//MINK1//NPHS1//SHANK3//MAPK8IP2//FGF23//TNIK//LRRK2//EPGN//BRAP//PLVAP//APP//GADD…
GO:0006796	phosphate-containing compound metabolic process	Biological process	2102	2733	14568	23355	1.23303	1.26768e-66	1.6069e-64	65.897	0.144289	ACTB//CCND1//CCND3//CCNE1//CCNE2//CCNF//CCNI//CDKN1A//CDKN1B//CDKN2A//CDKN2B//CDKN2C//CDKN2D//MNAT1//CCNB3//CCNO//CCNB1//CCNJL//SFN//BCCIP//CDK5RAP1//CCNY//CNPPD1//GTPBP4//CDK5RAP3//APP//GADD45A//KSR1//GADD45B//TNF//TRAF7//GADD45G//TAB1//DAB2IP//BRAF//RAF1//KISS1R//ADAM9//ADORA1//BMP4//EGF//EGFR//F2R//FGF2//GRM1//JAK2//TGFBR1//MAP3K12//MAP3K4//MAP3K5//MAP3K15//CARTPT//TAOK2//MAP3K6//LAMTOR3//LRRK…
GO:0006793	phosphorus metabolic process	Biological process	2117	2755	14568	23355	1.23191	1.47207e-66	1.83206e-64	65.8321	0.145319	ACTB//CCND1//CCND3//CCNE1//CCNE2//CCNF//CCNI//CDKN1A//CDKN1B//CDKN2A//CDKN2B//CDKN2C//CDKN2D//MNAT1//CCNB3//CCNO//CCNB1//CCNJL//SFN//BCCIP//CDK5RAP1//CCNY//CNPPD1//GTPBP4//CDK5RAP3//APP//GADD45A//KSR1//GADD45B//TNF//TRAF7//GADD45G//TAB1//DAB2IP//BRAF//RAF1//KISS1R//ADAM9//ADORA1//BMP4//EGF//EGFR//F2R//FGF2//GRM1//JAK2//TGFBR1//MAP3K12//MAP3K4//MAP3K5//MAP3K15//CARTPT//TAOK2//MAP3K6//LAMTOR3//LRRK…
GO:0048513	animal organ development	Biological process	2723	3644	14568	23355	1.19798	3.99013e-66	4.87722e-64	65.399	0.186917	ACAN//BARX2//BMPR1B//COL2A1//FGF4//FGF6//PKD1//SOX6//SOX9//TGFB2//UNCX//MAPK14//ROR2//OAS1D//ATM//BAX//BCL2//BCL2L1//BMP15//BMP4//DMC1//EIF2B4//ESR2//FGF7//FSHR//INHBA//KDR//KIT//LFNG//LHCGR//SMAD4//FOXC1//KITL//MMP2//NOBOX//SOD1//EIF2B2//UBE3A//VEGFA//EIF2B5//ERMP1//SOHLH1//ZFX//TAF4//PCYT1B//DMRTA1//FOXL2//SPO11//VGF//MSH4//ADRM1//FANCG//ZFP830//KMT2B//IMMP2L//ADAMTS1//AFP//NOS3//PGR//PLA2G4A//…
GO:0048583	regulation of response to stimulus	Biological process	2893	3896	14568	23355	1.19045	4.55002e-66	5.37078e-64	65.342	0.198586	APP//GADD45A//KSR1//GADD45B//TNF//TRAF7//GADD45G//TAB1//DAB2IP//ARRB1//CHRNA7//ADRA2B//AGT//ALK//CSPG4//BMP2//CD81//CRKL//DRD4//EGF//FCER1A//FGF1//GAB1//GHR//LPAR1//GRM1//HGF//IGF1//CD74//IL1B//INS2//INSR//KIT//MET//MOS//P2RX7//PDE6G//PTPN11//PTPRC//PXN//RET//SHC1//SOD1//SYK//SHC2//TDGF1//PRDX2//TGFB3//THBS1//TLR4//TRP73//MUC20//WNT5A//MADD//MAP2K5//PROK1//MAP2K1//MAP2K2//MAP2K3//MAP2K4//MAP2K6//…
GO:0033036	macromolecule localization	Biological process	2269	2978	14568	23355	1.22149	4.55084e-66	5.37078e-64	65.3419	0.155752	XPO1//EIF6//RAN//RASL2-9//LSG1//1700009N14RIK//NPM1//NUP88//RPS15//LTV1//NOP9//SLC27A1//SLC27A4//BAX//AGTR1A//SUCNR1//AGT//REN1//TNF//ARL6IP5//ARL6IP1//EPB41L3//MAL//NFASC//CNTNAP1//PRPF6//TPR//POM121//NUP155//NUP62//POM121L2//NUP188//NUP214//NUP62CL//RAE1//XPO5//NUP107//THOC5//RBM15B//HHEX//SRSF3//THOC1//NUP133//EIF5A//THOC2//THOC6//NUP85//HNRNPA2B1//DDX39B//THOC7//THOC3//GLE1//PHAX//SSB//NOL6//…
GO:0051239	regulation of multicellular organismal process	Biological process	2175	2845	14568	23355	1.22562	3.21771e-65	3.73309e-63	64.4925	0.1493	BMP4//FGF1//FGF2//FGF3//FGF8//FGFR1//FGFR4//GDNF//HOXA11//HOXD11//SIX1//FRS2//BTNL1//LRRC19//GM36028//CD276//ADAM33//BCL6B//BCL6//BTN1A1//ELF1//GATA3//GPAM//LTF//ZFP287//LYN//MOG//BTNL10//S100B//TLR1//TLR6//TRAF3//TICAM2//BTNL9//BTN2A2//MAP2K3//ERMAP//JPH4//NRON//UBASH3A//ICOSL//BTNL2//ANKRD2//LITAF//ZBTB32//BTNL6//BTNL4//SKINT8//SKINT1//TLR9//BTK//CRYBA1//EPHA2//IL10//MERTK//NFKB1//SLC11A1//PPAR…
GO:0006820	anion transport	Biological process	1986	2572	14568	23355	1.23791	4.80271e-65	5.47909e-63	64.3185	0.136326	SLC5A1//SLC5A2//XPO1//EIF6//RAN//RASL2-9//LSG1//1700009N14RIK//NPM1//NUP88//RPS15//LTV1//NOP9//SLC27A1//SLC27A4//SLC6A6//FCER1A//FCGR3//SYK//ADA//CCKBR//CSF2//EDN1//EDNRA//BAX//PLS1//VIL1//AGTR1A//SUCNR1//AGT//REN1//TNF//ARL6IP5//ARL6IP1//CD300A//ADORA3//BTK//LYN//SNAP23//YWHAZ//FCER1G//P2RX1//TRPV1//CD74//PTGER4//ADORA1//SLC38A1//SLC7A12//SLC7A5//SLC7A7//SLC38A5//SLC36A1//SLC6A18//SLC38A7//SLC38…
GO:0006928	movement of cell or subcellular component	Biological process	1680	2135	14568	23355	1.26151	1.36366e-64	1.53021e-62	63.8653	0.115321	DNAAF2//CAP1//CXCR4//PAFAH1B1//CXCL12//WNT5A//WASF2//PDXDC1//PHACTR4//ACVR1//ANXA6//CFL1//EDN3//EDNRB//EFNB1//ERBB4//FGF15//GBX2//GDNF//LAMA5//KITL//NRP2//NRTN//PAX6//RET//SEMA3B//SEMA3F//SEMA4A//SEMA4B//SEMA4C//SEMA4D//SEMA4F//SEMA5A//SEMA5B//SEMA6B//SEMA6C//SEMA7A//SHH//SOX10//SOX8//TBX1//SEMA6D//ALX1//SEMA3G//RADIL//CORO1C//ZEB2//SEMA4G//SMO//AU040320//PRRXL1//CELSR3//APBB1//APBB2//NR2F2//ATOH…
GO:1901360	organic cyclic compound metabolic process	Biological process	3988	5557	14568	23355	1.15052	1.80225e-63	1.98974e-61	62.7442	0.273751	TDP1//TRPC2//XRCC1//LIG4//ERCC6//APTX//ERCC8//APLF//SIRT1//SMARCAD1//THOC1//RAD50//HINFP//E2F4//BACH1//CDK5//CDK16//CDK18//CDK14//KLF11//CDK17//NPAT//CDK15//E2F6//BRD4//ZGLP1//ZFP282//HALR1//XPO1//ZFP692//ETV5//CGGBP1//BRMS1//ANKRD1//CHD4//FOXP1//E2F8//TPR//LMO1//MZF1//CELA1//EHMT2//HIVEP1//PRDM2//FOXE1//RPL10//FOXP2//TLE6//AEBP1//AEBP2//AHRR//MTA1//MTA3//APBB1//NR2F2//APP//KLF16//ZFHX3//ATF3//AT…
GO:0065009	regulation of molecular function	Biological process	1988	2582	14568	23355	1.23436	2.31593e-63	2.51628e-61	62.6353	0.136463	ACTB//CCND1//CCND3//CCNE1//CCNE2//CCNF//CCNI//CDKN1A//CDKN1B//CDKN2A//CDKN2B//CDKN2C//CDKN2D//MNAT1//CCNB3//CCNO//CCNB1//CCNJL//SFN//BCCIP//CDK5RAP1//CCNY//CNPPD1//GTPBP4//CDK5RAP3//APP//GADD45A//KSR1//GADD45B//TNF//TRAF7//GADD45G//TAB1//DAB2IP//BRAF//RAF1//KISS1R//ADAM9//ADORA1//BMP4//EGF//EGFR//F2R//FGF2//GRM1//JAK2//TGFBR1//MAP3K12//MAP3K4//MAP3K5//MAP3K15//CARTPT//TAOK2//MAP3K6//LAMTOR3//LRRK…
GO:0006725	cellular aromatic compound metabolic process	Biological process	3836	5335	14568	23355	1.15272	4.52788e-62	4.84271e-60	61.3441	0.263317	TDP1//TRPC2//XRCC1//LIG4//ERCC6//APTX//ERCC8//APLF//SIRT1//SMARCAD1//THOC1//RAD50//HINFP//E2F4//BACH1//CDK5//CDK16//CDK18//CDK14//KLF11//CDK17//NPAT//CDK15//E2F6//BRD4//ZGLP1//ZFP282//HALR1//XPO1//ZFP692//ETV5//CGGBP1//BRMS1//ANKRD1//CHD4//FOXP1//E2F8//TPR//LMO1//MZF1//CELA1//EHMT2//HIVEP1//PRDM2//FOXE1//RPL10//FOXP2//TLE6//AEBP1//AEBP2//AHRR//MTA1//MTA3//APBB1//NR2F2//APP//KLF16//ZFHX3//ATF3//AT…
GO:0007399	nervous system development	Biological process	1897	2457	14568	23355	1.23778	7.55122e-62	7.95202e-60	61.122	0.130217	STAT3//PPP2R3A//AGTPBP1//AU040320//PRRXL1//CELSR3//APBB1//APBB2//NR2F2//ATOH1//NEUROD4//NEUROG2//BAX//ASPM//CTNNB1//CCK//CCKAR//CDK5//CDK5R1//CDK5R2//CELSR1//CHL1//CXCR4//CCR4//CRKL//DAB1//DCLK1//DCC//DCX//MARK2//ESR2//PTK2//FYN//FZD3//GAS6//GATA2//GATA3//GFRA3//MNX1//HSP90AA1//ITGA3//LMX1B//ASCL1//MATN2//MEF2C//MET//MAPT//NDN//NEO1//NKX6-1//NRP2//NTN1//NTRK2//NR4A2//PAFAH1B1//PAX6//PCNT//PEX7//P…
GO:0010468	regulation of gene expression	Biological process	3447	4750	14568	23355	1.1634	1.51129e-61	1.56739e-59	60.8207	0.236614	HINFP//E2F4//BACH1//CDK5//CDK16//CDK18//CDK14//KLF11//CDK17//NPAT//CDK15//E2F6//BRD4//ZGLP1//ZFP282//HALR1//XPO1//ZFP692//ETV5//CGGBP1//BRMS1//ANKRD1//CHD4//FOXP1//E2F8//TPR//LMO1//MZF1//CELA1//EHMT2//HIVEP1//PRDM2//FOXE1//RPL10//FOXP2//TLE6//AEBP1//AEBP2//AHRR//MTA1//MTA3//APBB1//NR2F2//APP//KLF16//ZFHX3//ATF3//ATF4//NEUROG3//BACH2//NKX3-2//BARX2//BCL6B//BCL6//PRDM1//BMP2//BMP4//BMP6//KLF5//BTG2…
GO:0051641	cellular localization	Biological process	2122	2785	14568	23355	1.22152	2.08592e-61	2.13107e-59	60.6807	0.145662	XPO1//EIF6//RAN//RASL2-9//LSG1//1700009N14RIK//NPM1//NUP88//RPS15//LTV1//NOP9//NUMA1//FBXW11//DCTN1//HTT//ARHGEF2//PAFAH1B1//PAX6//PLK1//CDK5RAP2//INSC//SPRY2//MCPH1//NSFL1C//BCCIP//NDC80//NDE1//UBXN2B//SAPCD2//MISP//NDEL1//DOCK2//BAX//NCAM1//RALB//CACNA1B//SNCA//SPHK1//STX1A//UNC13A//BAIAP3//STX1B//DTNBP1//EPB41L3//MAL//NFASC//CNTNAP1//CD300A//ADORA3//BTK//LYN//SNAP23//YWHAZ//FCER1G//P2RX1//SYK/…
GO:0046483	heterocycle metabolic process	Biological process	3773	5246	14568	23355	1.15302	4.96559e-61	4.99845e-59	60.304	0.258992	TDP1//TRPC2//XRCC1//LIG4//ERCC6//APTX//ERCC8//APLF//SIRT1//SMARCAD1//THOC1//RAD50//HINFP//E2F4//BACH1//CDK5//CDK16//CDK18//CDK14//KLF11//CDK17//NPAT//CDK15//E2F6//BRD4//ZGLP1//ZFP282//HALR1//XPO1//ZFP692//ETV5//CGGBP1//BRMS1//ANKRD1//CHD4//FOXP1//E2F8//TPR//LMO1//MZF1//CELA1//EHMT2//HIVEP1//PRDM2//FOXE1//RPL10//FOXP2//TLE6//AEBP1//AEBP2//AHRR//MTA1//MTA3//APBB1//NR2F2//APP//KLF16//ZFHX3//ATF3//AT…
GO:0071702	organic substance transport	Biological process	1893	2458	14568	23355	1.23466	2.98729e-60	2.96348e-58	59.5247	0.129942	SLC5A1//SLC5A2//XPO1//EIF6//RAN//RASL2-9//LSG1//1700009N14RIK//NPM1//NUP88//RPS15//LTV1//NOP9//SLC27A1//SLC27A4//SLC6A6//FCER1A//FCGR3//SYK//ADA//CCKBR//CSF2//EDN1//EDNRA//BAX//PLS1//VIL1//AGTR1A//SUCNR1//AGT//REN1//TNF//ARL6IP5//ARL6IP1//CD300A//ADORA3//BTK//LYN//SNAP23//YWHAZ//FCER1G//P2RX1//TRPV1//CD74//PTGER4//ADORA1//SLC38A1//SLC7A12//SLC7A5//SLC7A7//SLC38A5//SLC36A1//SLC6A18//SLC38A7//SLC38…
GO:0006139	nucleobase-containing compound metabolic process	Biological process	3687	5129	14568	23355	1.15245	6.39763e-59	6.25597e-57	58.194	0.253089	TDP1//TRPC2//XRCC1//LIG4//ERCC6//APTX//ERCC8//APLF//SIRT1//SMARCAD1//THOC1//RAD50//HINFP//E2F4//BACH1//CDK5//CDK16//CDK18//CDK14//KLF11//CDK17//NPAT//CDK15//E2F6//BRD4//ZGLP1//ZFP282//HALR1//XPO1//ZFP692//ETV5//CGGBP1//BRMS1//ANKRD1//CHD4//FOXP1//E2F8//TPR//LMO1//MZF1//CELA1//EHMT2//HIVEP1//PRDM2//FOXE1//RPL10//FOXP2//TLE6//AEBP1//AEBP2//AHRR//MTA1//MTA3//APBB1//NR2F2//APP//KLF16//ZFHX3//ATF3//AT…
GO:0051049	regulation of transport	Biological process	1477	1869	14568	23355	1.26693	1.48416e-58	1.43086e-56	57.8285	0.101387	CACNA1B//SNCA//SPHK1//STX1A//UNC13A//BAIAP3//STX1B//DTNBP1//AGT//AGTR1A//REN1//SLC9A3//CAMK2D//ADRB2//ATP1A1//DMPK//DRD2//SIK1//NOS1//NOS3//P2RX4//PER1//SCN1B//SLC8A1//YWHAH//WNK1//NKAIN3//NKAIN2//NKAIN4//NKAIN1//SPTBN4//TNF//ARL6IP5//ARL6IP1//FLOT1//NAPB//RSPO1//SH3GL2//MKLN1//LRRTM2//DLG4//FMR1//LRPAP1//ATXN2//RIN3//ANKRD13B//SDCBP//ANKRD13A//ANKRD13D//WDR54//MTMR2//ARRB1//AP2M1//CD63//EGF//INS…
GO:0051246	regulation of protein metabolic process	Biological process	1923	2509	14568	23355	1.22874	1.6814e-58	1.5985e-56	57.7743	0.132002	ACTB//CCND1//CCND3//CCNE1//CCNE2//CCNF//CCNI//CDKN1A//CDKN1B//CDKN2A//CDKN2B//CDKN2C//CDKN2D//MNAT1//CCNB3//CCNO//CCNB1//CCNJL//SFN//BCCIP//CDK5RAP1//CCNY//CNPPD1//GTPBP4//CDK5RAP3//APP//GADD45A//KSR1//GADD45B//TNF//TRAF7//GADD45G//TAB1//DAB2IP//BRAF//RAF1//KISS1R//ADAM9//ADORA1//BMP4//EGF//EGFR//F2R//FGF2//GRM1//JAK2//TGFBR1//MAP3K12//MAP3K4//MAP3K5//MAP3K15//CARTPT//TAOK2//MAP3K6//LAMTOR3//LRRK…
GO:0032268	regulation of cellular protein metabolic process	Biological process	1797	2337	14568	23355	1.23273	3.8215e-56	3.58331e-54	55.4178	0.123353	ACTB//CCND1//CCND3//CCNE1//CCNE2//CCNF//CCNI//CDKN1A//CDKN1B//CDKN2A//CDKN2B//CDKN2C//CDKN2D//MNAT1//CCNB3//CCNO//CCNB1//CCNJL//SFN//BCCIP//CDK5RAP1//CCNY//CNPPD1//GTPBP4//CDK5RAP3//APP//GADD45A//KSR1//GADD45B//TNF//TRAF7//GADD45G//TAB1//DAB2IP//BRAF//RAF1//KISS1R//ADAM9//ADORA1//BMP4//EGF//EGFR//F2R//FGF2//GRM1//JAK2//TGFBR1//MAP3K12//MAP3K4//MAP3K5//MAP3K15//CARTPT//TAOK2//MAP3K6//LAMTOR3//LRRK…
GO:0051128	regulation of cellular component organization	Biological process	1896	2482	14568	23355	1.22466	8.93159e-56	8.26173e-54	55.0491	0.130148	BCOR//PAXIP1//HSD3B7//KAZALD1//ATAD3A//LMX1A//DDR1//CD44//CRKL//CSF2RB//EPB41L3//EPM2A//IGFBP3//IGFBP4//IGFBP5//IL3//ILK//NPM1//PTCH2//RB1//URI1//ROS1//STK11//CDC73//SOCS2//TMC8//XBP1//4932438A13RIK//CLSTN3//NUBP1//FAM107A//IGFBP7//PTTG1//NANOS1//KIF14//GSK3B//MTOR//WFDC1//MAD2L2//RPTOR//IGFBPL1//SBF1//LAMTOR2//MYOCD//KIF26A//TLK1//TLK2//NCAM1//RALB//FLOT1//NAPB//RSPO1//SH3GL2//MKLN1//LRRTM2//DLG…
GO:0040011	locomotion	Biological process	1478	1890	14568	23355	1.2537	1.98392e-53	1.81066e-51	52.7025	0.101455	DNAAF2//CAP1//CXCR4//PAFAH1B1//CXCL12//WNT5A//WASF2//PDXDC1//PHACTR4//ACVR1//ANXA6//CFL1//EDN3//EDNRB//EFNB1//ERBB4//FGF15//GBX2//GDNF//LAMA5//KITL//NRP2//NRTN//PAX6//RET//SEMA3B//SEMA3F//SEMA4A//SEMA4B//SEMA4C//SEMA4D//SEMA4F//SEMA5A//SEMA5B//SEMA6B//SEMA6C//SEMA7A//SHH//SOX10//SOX8//TBX1//SEMA6D//ALX1//SEMA3G//RADIL//CORO1C//ZEB2//SEMA4G//SMO//AU040320//PRRXL1//CELSR3//APBB1//APBB2//NR2F2//ATOH…
GO:0008104	protein localization	Biological process	1942	2561	14568	23355	1.21568	3.69121e-53	3.32452e-51	52.4328	0.133306	XPO1//EIF6//RAN//RASL2-9//LSG1//1700009N14RIK//NPM1//NUP88//RPS15//LTV1//NOP9//BAX//AGTR1A//SUCNR1//EPB41L3//MAL//NFASC//CNTNAP1//NUP107//THOC5//TPR//RBM15B//HHEX//NUP155//SRSF3//THOC1//NUP214//NUP133//EIF5A//THOC2//THOC6//NUP85//HNRNPA2B1//DDX39B//THOC7//RAE1//THOC3//GLE1//SSB//NOL6//XPOT//AP4M1//RHOD//RAB27A//MLPH//MYO1C//MYO6//PICK1//PML//SORL1//SYNGR1//OS9//YWHAE//YWHAG//YWHAQ//YWHAZ//AKAP5//…
GO:1901362	organic cyclic compound biosynthetic process	Biological process	2851	3909	14568	23355	1.16926	1.67689e-52	1.49069e-50	51.7755	0.195703	HINFP//E2F4//BACH1//CDK5//CDK16//CDK18//CDK14//KLF11//CDK17//NPAT//CDK15//E2F6//BRD4//ZGLP1//ZFP282//HALR1//XPO1//ZFP692//ETV5//CGGBP1//BRMS1//ANKRD1//CHD4//FOXP1//E2F8//TPR//LMO1//MZF1//CELA1//EHMT2//HIVEP1//PRDM2//FOXE1//RPL10//FOXP2//TLE6//AEBP1//AEBP2//AHRR//MTA1//MTA3//APBB1//NR2F2//APP//KLF16//ZFHX3//ATF3//ATF4//NEUROG3//BACH2//NKX3-2//BARX2//BCL6B//BCL6//PRDM1//BMP2//BMP4//BMP6//KLF5//BTG2…
GO:0044271	cellular nitrogen compound biosynthetic process	Biological process	3190	4422	14568	23355	1.15652	6.13389e-52	5.38288e-50	51.2123	0.218973	ASL//ARG1//ARG2//ASS1//CEBPA//HTT//NAGS//HINFP//E2F4//BACH1//CDK5//CDK16//CDK18//CDK14//KLF11//CDK17//NPAT//CDK15//E2F6//BRD4//ZGLP1//ZFP282//HALR1//XPO1//ZFP692//ETV5//CGGBP1//BRMS1//ANKRD1//CHD4//FOXP1//E2F8//TPR//LMO1//MZF1//CELA1//EHMT2//HIVEP1//PRDM2//FOXE1//RPL10//FOXP2//TLE6//AEBP1//AEBP2//AHRR//MTA1//MTA3//APBB1//NR2F2//APP//KLF16//ZFHX3//ATF3//ATF4//NEUROG3//BACH2//NKX3-2//BARX2//BCL6B//…
GO:0050790	regulation of catalytic activity	Biological process	1473	1889	14568	23355	1.25012	6.90659e-52	5.98426e-50	51.1607	0.101112	ACTB//CCND1//CCND3//CCNE1//CCNE2//CCNF//CCNI//CDKN1A//CDKN1B//CDKN2A//CDKN2B//CDKN2C//CDKN2D//MNAT1//CCNB3//CCNO//CCNB1//CCNJL//SFN//BCCIP//CDK5RAP1//CCNY//CNPPD1//GTPBP4//CDK5RAP3//APP//GADD45A//KSR1//GADD45B//TNF//TRAF7//GADD45G//TAB1//DAB2IP//BRAF//RAF1//KISS1R//ADAM9//ADORA1//BMP4//EGF//EGFR//F2R//FGF2//GRM1//JAK2//TGFBR1//MAP3K12//MAP3K4//MAP3K5//MAP3K15//CARTPT//TAOK2//MAP3K6//LAMTOR3//LRRK…
GO:0009889	regulation of biosynthetic process	Biological process	2872	3945	14568	23355	1.16712	9.5418e-52	8.1642e-50	51.0204	0.197144	HINFP//E2F4//BACH1//CDK5//CDK16//CDK18//CDK14//KLF11//CDK17//NPAT//CDK15//E2F6//BRD4//ZGLP1//ZFP282//HALR1//XPO1//ZFP692//ETV5//CGGBP1//BRMS1//ANKRD1//CHD4//FOXP1//E2F8//TPR//LMO1//MZF1//CELA1//EHMT2//HIVEP1//PRDM2//FOXE1//RPL10//FOXP2//TLE6//AEBP1//AEBP2//AHRR//MTA1//MTA3//APBB1//NR2F2//APP//KLF16//ZFHX3//ATF3//ATF4//NEUROG3//BACH2//NKX3-2//BARX2//BCL6B//BCL6//PRDM1//BMP2//BMP4//BMP6//KLF5//BTG2…
GO:0006996	organelle organization	Biological process	2754	3771	14568	23355	1.17081	2.63885e-51	2.22999e-49	50.5786	0.189044	MPV17//SLC25A36//AKT3//MRPL39//MRPL15//MRPL17//TYMP//MGME1//MDN1//RPL5//NOP2//RPL10//RPLP0//BOP1//RPL6//TRAF7//RSL24D1//RPL23A//RPL3//RPL3L//RPL11//RPF2//RPL24//PWP2//RPS14//RPS15//RPS19//RPS5//MRPS7//RPS28//RPS10//RPS27L//MRPS11//RRP7A//RPS25//STX12//ATG5//SYNPO2//EPM2A//IRGM1//RAB19//RAB7//ATG9B//UBXN2A//ULK1//BECN2//AMBRA1//ATG9A//TCIRG1//BAG3//ATG2A//NSFL1C//RUFY4//WDR45//UBQLN1//BECN1//GABAR…
GO:0008283	cell population proliferation	Biological process	1581	2047	14568	23355	1.23821	3.79129e-51	3.1648e-49	50.4212	0.108526	BAX//SLAMF1//SLAMF6//ELF4//PELO//GINS4//BRCA2//CHEK1//COPS2//ZPR1//PALB2//PRPF19//BRD4//TAF8//SBDS//NCAPG2//NDEL1//SALL4//DICER1//ESRRB//ACVR1C//IL15//APOA1//BMPR2//HMGB1//TEK//XBP1//PROK2//THAP1//PIK3CB//ERN1//LOXL2//BMP4//FUT1//KDR//ALDH1A2//TIE1//AGER//ALOX5//APOE//APOH//NR2F2//ATP5A1//CAV1//CAV2//AIMP1//ENG//NF1//PRL//PTPRM//SPARC//STAT1//TGFBR1//THBS1//TNF//XDH//VASH1//SYNJ2BP//SULF1//GHRL//…
GO:0009892	negative regulation of metabolic process	Biological process	2301	3100	14568	23355	1.18997	7.85398e-51	6.47716e-49	50.1049	0.157949	ZGLP1//ZFP282//HINFP//HALR1//XPO1//ZFP692//ETV5//CGGBP1//BRMS1//ANKRD1//CHD4//FOXP1//E2F8//TPR//LMO1//MZF1//CELA1//EHMT2//HIVEP1//PRDM2//FOXE1//RPL10//FOXP2//TLE6//AEBP1//AEBP2//AHRR//MTA1//MTA3//APBB1//NR2F2//APP//KLF16//ZFHX3//ATF3//ATF4//NEUROG3//BACH1//BACH2//NKX3-2//BARX2//BCL6B//BCL6//PRDM1//BMP2//BMP4//BMP6//KLF5//BTG2//C1QBP//CIITA//CALR//NR1I3//CTNNB1//CAV1//RUNX1//CBFA2T2//CBFA2T3//CBFB…
GO:0009059	macromolecule biosynthetic process	Biological process	3240	4505	14568	23355	1.153	8.89906e-51	7.25167e-49	50.0507	0.222405	MPI//HINFP//E2F4//BACH1//CDK5//CDK16//CDK18//CDK14//KLF11//CDK17//NPAT//CDK15//E2F6//BRD4//ZGLP1//ZFP282//HALR1//XPO1//ZFP692//ETV5//CGGBP1//BRMS1//ANKRD1//CHD4//FOXP1//E2F8//TPR//LMO1//MZF1//CELA1//EHMT2//HIVEP1//PRDM2//FOXE1//RPL10//FOXP2//TLE6//AEBP1//AEBP2//AHRR//MTA1//MTA3//APBB1//NR2F2//APP//KLF16//ZFHX3//ATF3//ATF4//NEUROG3//BACH2//NKX3-2//BARX2//BCL6B//BCL6//PRDM1//BMP2//BMP4//BMP6//KLF5/…
GO:0016310	phosphorylation	Biological process	1517	1957	14568	23355	1.24272	1.12305e-50	9.04383e-49	49.9496	0.104132	ACTB//CCND1//CCND3//CCNE1//CCNE2//CCNF//CCNI//CDKN1A//CDKN1B//CDKN2A//CDKN2B//CDKN2C//CDKN2D//MNAT1//CCNB3//CCNO//CCNB1//CCNJL//SFN//BCCIP//CDK5RAP1//CCNY//CNPPD1//GTPBP4//CDK5RAP3//APP//GADD45A//KSR1//GADD45B//TNF//TRAF7//GADD45G//TAB1//DAB2IP//BRAF//RAF1//KISS1R//ADAM9//ADORA1//BMP4//EGF//EGFR//F2R//FGF2//GRM1//JAK2//TGFBR1//MAP3K12//MAP3K4//MAP3K5//MAP3K15//CARTPT//TAOK2//MAP3K6//LAMTOR3//LRRK…
GO:0019438	aromatic compound biosynthetic process	Biological process	2752	3774	14568	23355	1.16903	2.64745e-50	2.10718e-48	49.5772	0.188907	HINFP//E2F4//BACH1//CDK5//CDK16//CDK18//CDK14//KLF11//CDK17//NPAT//CDK15//E2F6//BRD4//ZGLP1//ZFP282//HALR1//XPO1//ZFP692//ETV5//CGGBP1//BRMS1//ANKRD1//CHD4//FOXP1//E2F8//TPR//LMO1//MZF1//CELA1//EHMT2//HIVEP1//PRDM2//FOXE1//RPL10//FOXP2//TLE6//AEBP1//AEBP2//AHRR//MTA1//MTA3//APBB1//NR2F2//APP//KLF16//ZFHX3//ATF3//ATF4//NEUROG3//BACH2//NKX3-2//BARX2//BCL6B//BCL6//PRDM1//BMP2//BMP4//BMP6//KLF5//BTG2…
GO:0050793	regulation of developmental process	Biological process	1964	2607	14568	23355	1.20776	2.71991e-50	2.13998e-48	49.5654	0.134816	BMP4//FGF1//FGF2//FGF3//FGF8//FGFR1//FGFR4//GDNF//HOXA11//HOXD11//SIX1//FRS2//ASPM//CTNNB1//CX3CR1//DCT//DRD2//FZD3//GLI3//NOTCH1//PAX6//PRL2C2//SHH//SOX10//SOX2//VEGFA//VEGFC//DMRTA2//DISC1//MAPK8//SMO//ZFP335//SMARCD3//KDM1A//NODAL//MEF2C//TNFAIP3//PKN1//RC3H1//FOXJ1//ADA//H2-DMA//TNFSF13B//TNFSF13//TNFRSF13C//PDCD1//CD86//NDFIP1//LYN//NME1//NME2//IL3//KITL//CD101//BMP2//POU5F1//CITED2//WT1//AL…
GO:0018130	heterocycle biosynthetic process	Biological process	2741	3758	14568	23355	1.16932	3.15607e-50	2.45492e-48	49.5009	0.188152	HINFP//E2F4//BACH1//CDK5//CDK16//CDK18//CDK14//KLF11//CDK17//NPAT//CDK15//E2F6//BRD4//ZGLP1//ZFP282//HALR1//XPO1//ZFP692//ETV5//CGGBP1//BRMS1//ANKRD1//CHD4//FOXP1//E2F8//TPR//LMO1//MZF1//CELA1//EHMT2//HIVEP1//PRDM2//FOXE1//RPL10//FOXP2//TLE6//AEBP1//AEBP2//AHRR//MTA1//MTA3//APBB1//NR2F2//APP//KLF16//ZFHX3//ATF3//ATF4//NEUROG3//BACH2//NKX3-2//BARX2//BCL6B//BCL6//PRDM1//BMP2//BMP4//BMP6//KLF5//BTG2…
GO:0048870	cell motility	Biological process	1330	1692	14568	23355	1.26018	3.92233e-50	2.98315e-48	49.4065	0.091296	DNAAF2//CAP1//CXCR4//PAFAH1B1//CXCL12//WNT5A//WASF2//PDXDC1//PHACTR4//ACVR1//ANXA6//CFL1//EDN3//EDNRB//EFNB1//ERBB4//FGF15//GBX2//GDNF//LAMA5//KITL//NRP2//NRTN//PAX6//RET//SEMA3B//SEMA3F//SEMA4A//SEMA4B//SEMA4C//SEMA4D//SEMA4F//SEMA5A//SEMA5B//SEMA6B//SEMA6C//SEMA7A//SHH//SOX10//SOX8//TBX1//SEMA6D//ALX1//SEMA3G//RADIL//CORO1C//ZEB2//SEMA4G//SMO//AU040320//PRRXL1//CELSR3//APBB1//APBB2//NR2F2//ATOH…
GO:0051674	localization of cell	Biological process	1330	1692	14568	23355	1.26018	3.92233e-50	2.98315e-48	49.4065	0.091296	DNAAF2//CAP1//CXCR4//PAFAH1B1//CXCL12//WNT5A//WASF2//PDXDC1//PHACTR4//ACVR1//ANXA6//CFL1//EDN3//EDNRB//EFNB1//ERBB4//FGF15//GBX2//GDNF//LAMA5//KITL//NRP2//NRTN//PAX6//RET//SEMA3B//SEMA3F//SEMA4A//SEMA4B//SEMA4C//SEMA4D//SEMA4F//SEMA5A//SEMA5B//SEMA6B//SEMA6C//SEMA7A//SHH//SOX10//SOX8//TBX1//SEMA6D//ALX1//SEMA3G//RADIL//CORO1C//ZEB2//SEMA4G//SMO//AU040320//PRRXL1//CELSR3//APBB1//APBB2//NR2F2//ATOH…
GO:0034645	cellular macromolecule biosynthetic process	Biological process	3211	4467	14568	23355	1.1524	6.89782e-50	5.18852e-48	49.1613	0.220415	MPI//HINFP//E2F4//BACH1//CDK5//CDK16//CDK18//CDK14//KLF11//CDK17//NPAT//CDK15//E2F6//BRD4//ZGLP1//ZFP282//HALR1//XPO1//ZFP692//ETV5//CGGBP1//BRMS1//ANKRD1//CHD4//FOXP1//E2F8//TPR//LMO1//MZF1//CELA1//EHMT2//HIVEP1//PRDM2//FOXE1//RPL10//FOXP2//TLE6//AEBP1//AEBP2//AHRR//MTA1//MTA3//APBB1//NR2F2//APP//KLF16//ZFHX3//ATF3//ATF4//NEUROG3//BACH2//NKX3-2//BARX2//BCL6B//BCL6//PRDM1//BMP2//BMP4//BMP6//KLF5/…
GO:0031326	regulation of cellular biosynthetic process	Biological process	2812	3867	14568	23355	1.16579	8.68672e-50	6.46311e-48	49.0611	0.193026	HINFP//E2F4//BACH1//CDK5//CDK16//CDK18//CDK14//KLF11//CDK17//NPAT//CDK15//E2F6//BRD4//ZGLP1//ZFP282//HALR1//XPO1//ZFP692//ETV5//CGGBP1//BRMS1//ANKRD1//CHD4//FOXP1//E2F8//TPR//LMO1//MZF1//CELA1//EHMT2//HIVEP1//PRDM2//FOXE1//RPL10//FOXP2//TLE6//AEBP1//AEBP2//AHRR//MTA1//MTA3//APBB1//NR2F2//APP//KLF16//ZFHX3//ATF3//ATF4//NEUROG3//BACH2//NKX3-2//BARX2//BCL6B//BCL6//PRDM1//BMP2//BMP4//BMP6//KLF5//BTG2…
GO:0048468	cell development	Biological process	1819	2400	14568	23355	1.21507	2.57815e-49	1.89757e-47	48.5887	0.124863	CTNNB1//KRT8//LAMB2//MYH9//RELN//EPB41L5//LAMC3//FAT3//AMH//GPR149//ZFP830//BMPR1B//PTX3//GDF9//KMT2D//BRCA2//CDC25B//DAZL//DMC1//PLCB1//PTK2B//RPS6KA2//YTHDF2//CCNB1//PABPC1L//PDE3A//FOXO3//FBXO5//TRIP13//AU040320//MFSD14A//PAFAH1B1//NECTIN2//RFX2//SEC23IP//TMF1//CCDC136//TBPL1//PLA2G3//ACRBP//TBC1D20//SPACA1//EQTN//SPINK2//PHACTR4//ACVR1//ANXA6//CFL1//EDN3//EDNRB//EFNB1//ERBB4//FGF15//GBX2//GDN…
GO:0090304	nucleic acid metabolic process	Biological process	3364	4703	14568	23355	1.14673	3.12444e-49	2.27519e-47	48.5052	0.230917	TDP1//TRPC2//XRCC1//LIG4//ERCC6//APTX//ERCC8//APLF//SIRT1//SMARCAD1//THOC1//RAD50//HINFP//E2F4//BACH1//CDK5//CDK16//CDK18//CDK14//KLF11//CDK17//NPAT//CDK15//E2F6//BRD4//ZGLP1//ZFP282//HALR1//XPO1//ZFP692//ETV5//CGGBP1//BRMS1//ANKRD1//CHD4//FOXP1//E2F8//TPR//LMO1//MZF1//CELA1//EHMT2//HIVEP1//PRDM2//FOXE1//RPL10//FOXP2//TLE6//AEBP1//AEBP2//AHRR//MTA1//MTA3//APBB1//NR2F2//APP//KLF16//ZFHX3//ATF3//AT…
GO:0008219	cell death	Biological process	1608	2095	14568	23355	1.2305	4.63999e-49	3.34323e-47	48.3335	0.110379	ITGAM//HCAR2//BAK1//BAX//BCL10//BCL2L11//CRKL//PKN1//GGCT//BAD//BCL2//BCL2L1//CCK//JUN//BBC3//TRP53//TRP73//BOK//SFN//PMAIP1//FIS1//TIMM50//DNM1L//LYN//PTEN//BCL2A1A//AURKB//SLC39A10//IRS2//NOC2L//ORMDL3//MIR93//MIR106B//MIR25//CD24A//IL10//ADA//CD44//CD74//MIF//NKX2-5//DFFA//DFFB//DNASE1L3//DNASE2A//ENDOG//DICER1//EXOG//FOXL2//DNASE2B//MIEN1//WDR92//PPIF//TICAM1//BRMS1//UNC5A//UNC5B//DIO3//NOD1/…
GO:1902531	regulation of intracellular signal transduction	Biological process	1251	1584	14568	23355	1.26614	4.78127e-49	3.40914e-47	48.3205	0.0858731	APP//GADD45A//KSR1//GADD45B//TNF//TRAF7//GADD45G//TAB1//DAB2IP//ARRB1//CHRNA7//ADRA2B//AGT//ALK//CSPG4//BMP2//CD81//CRKL//DRD4//EGF//FCER1A//FGF1//GAB1//GHR//LPAR1//GRM1//HGF//IGF1//CD74//IL1B//INS2//INSR//KIT//MET//MOS//P2RX7//PDE6G//PTPN11//PTPRC//PXN//RET//SHC1//SOD1//SYK//SHC2//TDGF1//PRDX2//TGFB3//THBS1//TLR4//TRP73//MUC20//WNT5A//MADD//MAP2K5//PROK1//MAP2K1//MAP2K2//MAP2K3//MAP2K4//MAP2K6//…
GO:0009891	positive regulation of biosynthetic process	Biological process	1464	1888	14568	23355	1.24314	5.52834e-49	3.90118e-47	48.2574	0.100494	FOXA2//USF1//NCOA1//NR1H4//SRF//T//MYOCD//GREM1//NOD2//XBP1//SIRT7//MAML1//NOTCH1//RBPJ//RBM15//MAML2//MAML3//HTR2A//MTPN//IGF1//INSR//CCL21A//CCL19//WIZ//INO80//COX2//DUOXA1//ZFP13//DUOXA2//NKX2-5//APOC3//DGAT1//GPAM//GPLD1//LDLR//SREBF1//TCF7L2//NR1H3//NR1H2//SLC27A1//ACSL5//PLIN5//DGAT2//MFSD2A//ADORA2B//CGA//SCP2//CTNNB1//PXYLP1//GUCA1A//NOS1//NOS2//NOS3//AJUBA//NPM1//CCL5//AVP//CD74//IL1B//P…
GO:0016477	cell migration	Biological process	1210	1527	14568	23355	1.27036	9.01617e-49	6.29752e-47	48.045	0.0830588	CAP1//CXCR4//PAFAH1B1//CXCL12//WNT5A//WASF2//PDXDC1//PHACTR4//ACVR1//ANXA6//CFL1//EDN3//EDNRB//EFNB1//ERBB4//FGF15//GBX2//GDNF//LAMA5//KITL//NRP2//NRTN//PAX6//RET//SEMA3B//SEMA3F//SEMA4A//SEMA4B//SEMA4C//SEMA4D//SEMA4F//SEMA5A//SEMA5B//SEMA6B//SEMA6C//SEMA7A//SHH//SOX10//SOX8//TBX1//SEMA6D//ALX1//SEMA3G//RADIL//CORO1C//ZEB2//SEMA4G//SMO//AU040320//PRRXL1//CELSR3//APBB1//APBB2//NR2F2//ATOH1//NEURO…
GO:0051649	establishment of localization in cell	Biological process	1565	2035	14568	23355	1.23291	1.37351e-48	9.49667e-47	47.8622	0.107427	XPO1//EIF6//RAN//RASL2-9//LSG1//1700009N14RIK//NPM1//NUP88//RPS15//LTV1//NOP9//NUMA1//FBXW11//DCTN1//HTT//ARHGEF2//PAFAH1B1//PAX6//PLK1//CDK5RAP2//INSC//SPRY2//MCPH1//NSFL1C//BCCIP//NDC80//NDE1//UBXN2B//SAPCD2//MISP//NDEL1//BAX//CACNA1B//SNCA//SPHK1//STX1A//UNC13A//BAIAP3//STX1B//DTNBP1//CD300A//ADORA3//BTK//LYN//SNAP23//YWHAZ//FCER1G//P2RX1//SYK//STXBP1//SAR1A//MAPK15//TPR//POM121//NUP155//NUP62…
GO:0034654	nucleobase-containing compound biosynthetic process	Biological process	2691	3694	14568	23355	1.16788	1.9395e-48	1.32759e-46	47.7123	0.18472	HINFP//E2F4//BACH1//CDK5//CDK16//CDK18//CDK14//KLF11//CDK17//NPAT//CDK15//E2F6//BRD4//ZGLP1//ZFP282//HALR1//XPO1//ZFP692//ETV5//CGGBP1//BRMS1//ANKRD1//CHD4//FOXP1//E2F8//TPR//LMO1//MZF1//CELA1//EHMT2//HIVEP1//PRDM2//FOXE1//RPL10//FOXP2//TLE6//AEBP1//AEBP2//AHRR//MTA1//MTA3//APBB1//NR2F2//APP//KLF16//ZFHX3//ATF3//ATF4//NEUROG3//BACH2//NKX3-2//BARX2//BCL6B//BCL6//PRDM1//BMP2//BMP4//BMP6//KLF5//BTG2…
GO:0022008	neurogenesis	Biological process	1444	1862	14568	23355	1.24328	2.44097e-48	1.6543e-46	47.6124	0.0991214	STAT3//PPP2R3A//AGTPBP1//AU040320//PRRXL1//CELSR3//APBB1//APBB2//NR2F2//ATOH1//NEUROD4//NEUROG2//BAX//ASPM//CTNNB1//CCK//CCKAR//CDK5//CDK5R1//CDK5R2//CELSR1//CHL1//CXCR4//CCR4//CRKL//DAB1//DCLK1//DCC//DCX//MARK2//ESR2//PTK2//FYN//FZD3//GAS6//GATA2//GATA3//GFRA3//MNX1//HSP90AA1//ITGA3//LMX1B//ASCL1//MATN2//MEF2C//MET//MAPT//NDN//NEO1//NKX6-1//NRP2//NTN1//NTRK2//NR4A2//PAFAH1B1//PAX6//PCNT//PEX7//P…
GO:0019219	regulation of nucleobase-containing compound metabolic process	Biological process	2712	3730	14568	23355	1.16563	1.07313e-47	7.20154e-46	46.9693	0.186161	SMARCAD1//THOC1//RAD50//HINFP//E2F4//BACH1//CDK5//CDK16//CDK18//CDK14//KLF11//CDK17//NPAT//CDK15//E2F6//BRD4//ZGLP1//ZFP282//HALR1//XPO1//ZFP692//ETV5//CGGBP1//BRMS1//ANKRD1//CHD4//FOXP1//E2F8//TPR//LMO1//MZF1//CELA1//EHMT2//HIVEP1//PRDM2//FOXE1//RPL10//FOXP2//TLE6//AEBP1//AEBP2//AHRR//MTA1//MTA3//APBB1//NR2F2//APP//KLF16//ZFHX3//ATF3//ATF4//NEUROG3//BACH2//NKX3-2//BARX2//BCL6B//BCL6//PRDM1//BMP2…
GO:0016070	RNA metabolic process	Biological process	3033	4216	14568	23355	1.15333	3.50165e-47	2.32707e-45	46.4557	0.208196	HINFP//E2F4//BACH1//CDK5//CDK16//CDK18//CDK14//KLF11//CDK17//NPAT//CDK15//E2F6//BRD4//ZGLP1//ZFP282//HALR1//XPO1//ZFP692//ETV5//CGGBP1//BRMS1//ANKRD1//CHD4//FOXP1//E2F8//TPR//LMO1//MZF1//CELA1//EHMT2//HIVEP1//PRDM2//FOXE1//RPL10//FOXP2//TLE6//AEBP1//AEBP2//AHRR//MTA1//MTA3//APBB1//NR2F2//APP//KLF16//ZFHX3//ATF3//ATF4//NEUROG3//BACH2//NKX3-2//BARX2//BCL6B//BCL6//PRDM1//BMP2//BMP4//BMP6//KLF5//BTG2…
GO:0044093	positive regulation of molecular function	Biological process	1179	1492	14568	23355	1.26685	2.19613e-46	1.44544e-44	45.6583	0.0809308	APP//GADD45A//KSR1//GADD45B//TNF//TRAF7//GADD45G//TAB1//DAB2IP//BRAF//RAF1//KISS1R//ADAM9//ADORA1//BMP4//EGF//EGFR//F2R//FGF2//GRM1//JAK2//TGFBR1//MAP3K12//MAP3K4//MAP3K5//MAP3K15//CARTPT//TAOK2//MAP3K6//LAMTOR3//LRRK2//MAP3K13//LAMTOR2//ARRB1//CHRNA7//ADRA2B//AGT//ALK//CSPG4//BMP2//CD81//CRKL//DRD4//FCER1A//FGF1//GAB1//GHR//LPAR1//HGF//IGF1//CD74//IL1B//INS2//INSR//KIT//MET//MOS//P2RX7//PDE6G//P…
GO:0071705	nitrogen compound transport	Biological process	1566	2047	14568	23355	1.22646	3.19745e-46	2.08444e-44	45.4952	0.107496	XPO1//EIF6//RAN//RASL2-9//LSG1//1700009N14RIK//NPM1//NUP88//RPS15//LTV1//NOP9//SLC6A6//FCER1A//FCGR3//SYK//ADA//CCKBR//CSF2//EDN1//EDNRA//BAX//AGTR1A//SUCNR1//TNF//ARL6IP5//ARL6IP1//CD300A//ADORA3//BTK//LYN//SNAP23//YWHAZ//FCER1G//P2RX1//TRPV1//CD74//PTGER4//ADORA1//SLC38A1//SLC7A12//SLC7A5//SLC7A7//SLC38A5//SLC36A1//SLC6A18//SLC38A7//SLC38A8//SLC36A2//SLC7A11//SLC38A9//SLC7A9//SLC38A11//SLC7A15/…
GO:0031328	positive regulation of cellular biosynthetic process	Biological process	1425	1844	14568	23355	1.23889	3.85304e-46	2.48812e-44	45.4142	0.0978171	FOXA2//USF1//NCOA1//NR1H4//SRF//T//MYOCD//GREM1//NOD2//XBP1//SIRT7//MAML1//NOTCH1//RBPJ//RBM15//MAML2//MAML3//HTR2A//IGF1//INSR//CCL21A//CCL19//WIZ//INO80//COX2//DUOXA1//ZFP13//DUOXA2//NKX2-5//APOC3//DGAT1//GPAM//GPLD1//LDLR//SREBF1//TCF7L2//NR1H3//NR1H2//SLC27A1//ACSL5//PLIN5//DGAT2//MFSD2A//CTNNB1//PXYLP1//ADORA2B//GUCA1A//NOS1//NOS2//NOS3//AVP//CD74//IL1B//PLA2G4A//PLA2G3//AVPR1A//H1F0//ATAD2B…
GO:0051247	positive regulation of protein metabolic process	Biological process	1168	1479	14568	23355	1.26606	1.06633e-45	6.82151e-44	44.9721	0.0801757	APP//GADD45A//KSR1//GADD45B//TNF//TRAF7//GADD45G//TAB1//DAB2IP//BRAF//RAF1//KISS1R//ADAM9//ADORA1//BMP4//EGF//EGFR//F2R//FGF2//GRM1//JAK2//TGFBR1//MAP3K12//MAP3K4//MAP3K5//MAP3K15//CARTPT//TAOK2//MAP3K6//LAMTOR3//LRRK2//MAP3K13//LAMTOR2//ARRB1//CHRNA7//ADRA2B//AGT//ALK//CSPG4//BMP2//CD81//CRKL//DRD4//FCER1A//FGF1//GAB1//GHR//LPAR1//HGF//IGF1//CD74//IL1B//INS2//INSR//KIT//MET//MOS//P2RX7//PDE6G//P…
GO:0010556	regulation of macromolecule biosynthetic process	Biological process	2684	3701	14568	23355	1.16263	1.28808e-45	8.16383e-44	44.8901	0.184239	HINFP//E2F4//BACH1//CDK5//CDK16//CDK18//CDK14//KLF11//CDK17//NPAT//CDK15//E2F6//BRD4//ZGLP1//ZFP282//HALR1//XPO1//ZFP692//ETV5//CGGBP1//BRMS1//ANKRD1//CHD4//FOXP1//E2F8//TPR//LMO1//MZF1//CELA1//EHMT2//HIVEP1//PRDM2//FOXE1//RPL10//FOXP2//TLE6//AEBP1//AEBP2//AHRR//MTA1//MTA3//APBB1//NR2F2//APP//KLF16//ZFHX3//ATF3//ATF4//NEUROG3//BACH2//NKX3-2//BARX2//BCL6B//BCL6//PRDM1//BMP2//BMP4//BMP6//KLF5//BTG2…
GO:0042592	homeostatic process	Biological process	1530	1998	14568	23355	1.22765	1.52658e-45	9.58666e-44	44.8163	0.105025	RAD51C//BRCA2//RAD50//RAD51//RAD51D//TEP1//NSMCE2//TPRKB//XRCC3//POT1A//FBXO4//PARP1//APEX1//ATM//CCNE1//CCNE2//DCLRE1B//XRCC6//MRE11A//PRKDC//ZFP365//TERF2//WRN//XRCC5//DCLRE1C//PARP3//ATR//RTEL1//DNA2//ACD//ERCC4//RIF1//RPA1//CTC1//RECQL4//FCOR//ARRDC3//ADORA1//CCKAR//DRD1//DRD2//GPX1//GPX2//HCRT//HTR2A//NTSR1//TRPV1//STAT3//TRPM2//NMU//IL1B//IL1RN//GCK//RAF1//HK1//HK2//FOXA3//FOXK1//MYT1//NGFR…
GO:0010941	regulation of cell death	Biological process	1315	1689	14568	23355	1.24818	1.70006e-45	1.0579e-43	44.7695	0.0902663	LYN//PTEN//BCL2A1A//AURKB//SLC39A10//IRS2//NOC2L//ORMDL3//MIR93//MIR106B//MIR25//BAX//CD24A//IL10//ADA//BCL10//CD44//CD74//MIF//ALOX12//CAV1//ERBB4//HMOX1//IGF1//IGF1R//LIFR//PIK3R1//PTK2B//ZC3H12A//DICER1//HMGCR//NACA//BAG3//NOL3//CAMK2D//AGT//BNIP3//CAMK2A//CAPN1//CAPN2//CXCR2//GATA6//IGFBP3//LTK//SMAD4//POU4F2//TRP53//MAP3K5//MAPK8//EIF5A//TIGAR//FBXO32//FNDC1//TRIP10//SLC25A4//BCL2//CFLAR//GA…
GO:2000112	regulation of cellular macromolecule biosynthetic process	Biological process	2658	3666	14568	23355	1.16236	5.52742e-45	3.40858e-43	44.2575	0.182455	HINFP//E2F4//BACH1//CDK5//CDK16//CDK18//CDK14//KLF11//CDK17//NPAT//CDK15//E2F6//BRD4//ZGLP1//ZFP282//HALR1//XPO1//ZFP692//ETV5//CGGBP1//BRMS1//ANKRD1//CHD4//FOXP1//E2F8//TPR//LMO1//MZF1//CELA1//EHMT2//HIVEP1//PRDM2//FOXE1//RPL10//FOXP2//TLE6//AEBP1//AEBP2//AHRR//MTA1//MTA3//APBB1//NR2F2//APP//KLF16//ZFHX3//ATF3//ATF4//NEUROG3//BACH2//NKX3-2//BARX2//BCL6B//BCL6//PRDM1//BMP2//BMP4//BMP6//KLF5//BTG2…
GO:0006468	protein phosphorylation	Biological process	1249	1597	14568	23355	1.25383	6.03649e-45	3.68927e-43	44.2192	0.0857359	ACTB//CCND1//CCND3//CCNE1//CCNE2//CCNF//CCNI//CDKN1A//CDKN1B//CDKN2A//CDKN2B//CDKN2C//CDKN2D//MNAT1//CCNB3//CCNO//CCNB1//CCNJL//SFN//BCCIP//CDK5RAP1//CCNY//CNPPD1//GTPBP4//CDK5RAP3//APP//GADD45A//KSR1//GADD45B//TNF//TRAF7//GADD45G//TAB1//DAB2IP//BRAF//RAF1//KISS1R//ADAM9//ADORA1//BMP4//EGF//EGFR//F2R//FGF2//GRM1//JAK2//TGFBR1//MAP3K12//MAP3K4//MAP3K5//MAP3K15//CARTPT//TAOK2//MAP3K6//LAMTOR3//LRRK…
GO:0043269	regulation of ion transport	Biological process	1091	1374	14568	23355	1.27297	1.15514e-44	6.99729e-43	43.9374	0.0748902	AGT//AGTR1A//REN1//SLC9A3//CAMK2D//ADRB2//ATP1A1//DMPK//DRD2//SIK1//NOS1//NOS3//P2RX4//PER1//SCN1B//SLC8A1//YWHAH//WNK1//NKAIN3//NKAIN2//NKAIN4//NKAIN1//SPTBN4//TNF//ARL6IP5//ARL6IP1//CD74//PTGER4//ADORA1//ATP4A//ATP4B//IL13//IL4//SLC36A2//TCIRG1//HK1//TCAF2//PRKCA//GRK6//PML//TMBIM6//BCL2//EPO//ADCYAP1R1//BAK1//BAX//BMP4//CAV1//CD4//GRIN1//LHCGR//P2RX7//TRPC3//FFAR1//AKAP5//ASPH//CRH//CRHR2//P2R…
GO:0032270	positive regulation of cellular protein metabolic process	Biological process	1107	1397	14568	23355	1.27037	1.49841e-44	8.96579e-43	43.8244	0.0759885	APP//GADD45A//KSR1//GADD45B//TNF//TRAF7//GADD45G//TAB1//DAB2IP//BRAF//RAF1//KISS1R//ADAM9//ADORA1//BMP4//EGF//EGFR//F2R//FGF2//GRM1//JAK2//TGFBR1//MAP3K12//MAP3K4//MAP3K5//MAP3K15//CARTPT//TAOK2//MAP3K6//LAMTOR3//LRRK2//MAP3K13//LAMTOR2//ARRB1//CHRNA7//ADRA2B//AGT//ALK//CSPG4//BMP2//CD81//CRKL//DRD4//FCER1A//FGF1//GAB1//GHR//LPAR1//HGF//IGF1//CD74//IL1B//INS2//INSR//KIT//MET//MOS//P2RX7//PDE6G//P…
GO:0048585	negative regulation of response to stimulus	Biological process	1257	1610	14568	23355	1.25167	1.5063e-44	8.96579e-43	43.8221	0.086285	SPRED3//SPRED1//SPRED2//CAV1//DUSP2//DUSP8//PRKCA//DUSP1//DUSP7//DUSP5//LAX1//DUSP4//DUSP10//DUSP16//DUSP3//SPN//SERPING1//A2M//H2-M3//KLRC1//KLRD1//PTPRC//ECM1//PTPRF//SIGIRR//IRAK3//PALM3//CD59A//CD59B//GRK4//GRK5//GRK6//GIPR//LY6G6E//CAMK2B//ARRB1//ADM//DNM1//DNM2//DRD2//DRD3//HTR1B//PLD2//SAG//ARRB2//GTF2H2//ADRB2//TNF//ARL6IP5//HFE//TNFAIP3//FOXJ1//RC3H1//ADORA1//IL4//INS2//PPARG//ASH1L//NLR…
GO:0010557	positive regulation of macromolecule biosynthetic process	Biological process	1345	1737	14568	23355	1.24137	2.7499e-44	1.62268e-42	43.5607	0.0923256	FOXA2//USF1//NCOA1//NR1H4//SRF//T//MYOCD//GREM1//XBP1//SIRT7//MAML1//NOTCH1//RBPJ//RBM15//MAML2//MAML3//IGF1//INSR//CCL21A//CCL19//WIZ//INO80//NKX2-5//CTNNB1//TCF7L2//PXYLP1//H1F0//ATAD2B//ATAD2//SLC35A4//POT1A//FBXO4//ATM//CCT2//CCT3//CCT5//CCT6A//CCT7//MAPKAPK5//PRKCQ//PKIB//AURKB//TCP1//HMBOX1//TNKS//XRCC5//ATR//MAP2K7//MAP3K4//MAPK3//MAPK15//ACD//PNKP//PARN//CIZ1//THOC5//CCNK//SUPT4A//SUPT5//…
GO:0019220	regulation of phosphate metabolic process	Biological process	1185	1509	14568	23355	1.25895	3.67529e-44	2.1502e-42	43.4347	0.0813427	ACTB//CCND1//CCND3//CCNE1//CCNE2//CCNF//CCNI//CDKN1A//CDKN1B//CDKN2A//CDKN2B//CDKN2C//CDKN2D//MNAT1//CCNB3//CCNO//CCNB1//CCNJL//SFN//BCCIP//CDK5RAP1//CCNY//CNPPD1//GTPBP4//CDK5RAP3//APP//GADD45A//KSR1//GADD45B//TNF//TRAF7//GADD45G//TAB1//DAB2IP//BRAF//RAF1//KISS1R//ADAM9//ADORA1//BMP4//EGF//EGFR//F2R//FGF2//GRM1//JAK2//TGFBR1//MAP3K12//MAP3K4//MAP3K5//MAP3K15//CARTPT//TAOK2//MAP3K6//LAMTOR3//LRRK…
GO:0042221	response to chemical	Biological process	3020	4217	14568	23355	1.14811	4.09454e-44	2.37518e-42	43.3878	0.207304	APOD//PLK3//GPX1//HYAL1//PRDX1//PRKCA//PTPRN//SOD1//NUDT15//NOX1//NME5//UCP2//UCP3//ERCC6//FYN//TXNRD2//FOXA2//USF1//NCOA1//NR1H4//BCL2//CES2C//AZGP1//CAR6//GNAT1//PIGR//PIP//PLCB2//RTP2//RTP1//TAS2R121//TAS2R129//TAS2R130//TAS2R134//TAS2R140//RTP4//LPO//PKD1L3//PKD2L1//TAS1R2//TAS1R3//IRAK2//CD24A//IRAK1//CAV1//ECM1//PTPRC//PTPRF//SIGIRR//IRAK3//PALM3//GAS6//CD74//IL7//PAFAH1B1//RIPK2//AXL//TSLP…
GO:0051174	regulation of phosphorus metabolic process	Biological process	1185	1510	14568	23355	1.25812	6.63114e-44	3.8143e-42	43.1784	0.0813427	ACTB//CCND1//CCND3//CCNE1//CCNE2//CCNF//CCNI//CDKN1A//CDKN1B//CDKN2A//CDKN2B//CDKN2C//CDKN2D//MNAT1//CCNB3//CCNO//CCNB1//CCNJL//SFN//BCCIP//CDK5RAP1//CCNY//CNPPD1//GTPBP4//CDK5RAP3//APP//GADD45A//KSR1//GADD45B//TNF//TRAF7//GADD45G//TAB1//DAB2IP//BRAF//RAF1//KISS1R//ADAM9//ADORA1//BMP4//EGF//EGFR//F2R//FGF2//GRM1//JAK2//TGFBR1//MAP3K12//MAP3K4//MAP3K5//MAP3K15//CARTPT//TAOK2//MAP3K6//LAMTOR3//LRRK…
GO:0031324	negative regulation of cellular metabolic process	Biological process	1889	2530	14568	23355	1.19699	7.84982e-44	4.47767e-42	43.1051	0.129668	ZGLP1//ZFP282//HINFP//HALR1//XPO1//ZFP692//ETV5//CGGBP1//BRMS1//ANKRD1//CHD4//FOXP1//E2F8//TPR//LMO1//MZF1//CELA1//EHMT2//HIVEP1//PRDM2//FOXE1//RPL10//FOXP2//TLE6//AEBP1//AEBP2//AHRR//MTA1//MTA3//APBB1//NR2F2//APP//KLF16//ZFHX3//ATF3//ATF4//NEUROG3//BACH1//BACH2//NKX3-2//BARX2//BCL6B//BCL6//PRDM1//BMP2//BMP4//BMP6//KLF5//BTG2//C1QBP//CIITA//CALR//NR1I3//CTNNB1//CAV1//RUNX1//CBFA2T2//CBFA2T3//CBFB…
GO:0051252	regulation of RNA metabolic process	Biological process	2527	3477	14568	23355	1.16515	7.96104e-44	4.50358e-42	43.099	0.173462	HINFP//E2F4//BACH1//CDK5//CDK16//CDK18//CDK14//KLF11//CDK17//NPAT//CDK15//E2F6//BRD4//ZGLP1//ZFP282//HALR1//XPO1//ZFP692//ETV5//CGGBP1//BRMS1//ANKRD1//CHD4//FOXP1//E2F8//TPR//LMO1//MZF1//CELA1//EHMT2//HIVEP1//PRDM2//FOXE1//RPL10//FOXP2//TLE6//AEBP1//AEBP2//AHRR//MTA1//MTA3//APBB1//NR2F2//APP//KLF16//ZFHX3//ATF3//ATF4//NEUROG3//BACH2//NKX3-2//BARX2//BCL6B//BCL6//PRDM1//BMP2//BMP4//BMP6//KLF5//BTG2…
GO:0045935	positive regulation of nucleobase-containing compound metabolic process	Biological process	1377	1785	14568	23355	1.23673	8.1935e-44	4.59709e-42	43.0865	0.0945222	FOXA2//USF1//NCOA1//SUPV3L1//PNPT1//NR1H4//SRF//T//MYOCD//GREM1//XBP1//SIRT7//MAML1//NOTCH1//RBPJ//RBM15//MAML2//MAML3//NKX2-5//PRDM9//UBE2B//ADORA2B//GUCA1A//NOS1//NOS2//NOS3//NUDT21//CDC73//CCNB1//NCBP2//H1F0//ATAD2B//ATAD2//HMGB2//AKT1//PRKCD//DDX11//MRE11A//PML//RAD50//TERF2//RTEL1//GNL3//SIRT6//POT1A//FBXO4//ATM//CTNNB1//CCT2//CCT3//CCT5//CCT6A//CCT7//MAPKAPK5//PRKCQ//PKIB//AURKB//TCP1//HMBO…
GO:0012501	programmed cell death	Biological process	1472	1922	14568	23355	1.22782	8.30268e-44	4.62047e-42	43.0808	0.101043	ITGAM//HCAR2//BAK1//BAX//BCL10//BCL2L11//CRKL//PKN1//GGCT//BAD//BCL2//BCL2L1//CCK//JUN//BBC3//TRP53//TRP73//BOK//SFN//PMAIP1//FIS1//TIMM50//DNM1L//LYN//PTEN//BCL2A1A//AURKB//SLC39A10//IRS2//NOC2L//ORMDL3//MIR93//MIR106B//MIR25//CD24A//IL10//ADA//CD44//CD74//MIF//NKX2-5//DFFA//DFFB//DNASE1L3//DNASE2A//ENDOG//DICER1//EXOG//FOXL2//DNASE2B//MIEN1//WDR92//PPIF//TICAM1//BRMS1//UNC5A//UNC5B//DIO3//NOD1/…
GO:0048699	generation of neurons	Biological process	1340	1732	14568	23355	1.24033	8.95227e-44	4.9418e-42	43.0481	0.0919824	STAT3//PPP2R3A//AGTPBP1//AU040320//PRRXL1//CELSR3//APBB1//APBB2//NR2F2//ATOH1//NEUROD4//NEUROG2//BAX//ASPM//CTNNB1//CCK//CCKAR//CDK5//CDK5R1//CDK5R2//CELSR1//CHL1//CXCR4//CCR4//CRKL//DAB1//DCLK1//DCC//DCX//MARK2//ESR2//PTK2//FYN//FZD3//GAS6//GATA2//GATA3//GFRA3//MNX1//HSP90AA1//ITGA3//LMX1B//ASCL1//MATN2//MEF2C//MET//MAPT//NDN//NEO1//NKX6-1//NRP2//NTN1//NTRK2//NR4A2//PAFAH1B1//PAX6//PCNT//PEX7//P…
GO:0010605	negative regulation of macromolecule metabolic process	Biological process	2100	2842	14568	23355	1.18461	1.06516e-43	5.83282e-42	42.9726	0.144152	ZGLP1//ZFP282//HINFP//HALR1//XPO1//ZFP692//ETV5//CGGBP1//BRMS1//ANKRD1//CHD4//FOXP1//E2F8//TPR//LMO1//MZF1//CELA1//EHMT2//HIVEP1//PRDM2//FOXE1//RPL10//FOXP2//TLE6//AEBP1//AEBP2//AHRR//MTA1//MTA3//APBB1//NR2F2//APP//KLF16//ZFHX3//ATF3//ATF4//NEUROG3//BACH1//BACH2//NKX3-2//BARX2//BCL6B//BCL6//PRDM1//BMP2//BMP4//BMP6//KLF5//BTG2//C1QBP//CIITA//CALR//NR1I3//CTNNB1//CAV1//RUNX1//CBFA2T2//CBFA2T3//CBFB…
GO:0010467	gene expression	Biological process	4165	5969	14568	23355	1.11865	1.14412e-43	6.21546e-42	42.9415	0.285901	HINFP//E2F4//BACH1//CDK5//CDK16//CDK18//CDK14//KLF11//CDK17//NPAT//CDK15//E2F6//BRD4//ZGLP1//ZFP282//HALR1//XPO1//ZFP692//ETV5//CGGBP1//BRMS1//ANKRD1//CHD4//FOXP1//E2F8//TPR//LMO1//MZF1//CELA1//EHMT2//HIVEP1//PRDM2//FOXE1//RPL10//FOXP2//TLE6//AEBP1//AEBP2//AHRR//MTA1//MTA3//APBB1//NR2F2//APP//KLF16//ZFHX3//ATF3//ATF4//NEUROG3//BACH2//NKX3-2//BARX2//BCL6B//BCL6//PRDM1//BMP2//BMP4//BMP6//KLF5//BTG2…
GO:0006915	apoptotic process	Biological process	1431	1864	14568	23355	1.23076	1.54185e-43	8.31021e-42	42.812	0.098229	ITGAM//HCAR2//BAK1//BAX//BCL10//BCL2L11//CRKL//PKN1//GGCT//BAD//BCL2//BCL2L1//CCK//JUN//BBC3//TRP53//TRP73//BOK//SFN//PMAIP1//FIS1//TIMM50//DNM1L//LYN//PTEN//BCL2A1A//AURKB//SLC39A10//IRS2//NOC2L//ORMDL3//MIR93//MIR106B//MIR25//CD24A//IL10//ADA//CD44//CD74//MIF//NKX2-5//DFFA//DFFB//DNASE1L3//DNASE2A//ENDOG//DICER1//EXOG//FOXL2//DNASE2B//AKT1//FAS//SIVA1//TNFRSF23//DNAJA3//CASP8//DDX3X//IL18//NF1/…
GO:0010648	negative regulation of cell communication	Biological process	1069	1348	14568	23355	1.27136	2.75403e-43	1.47276e-41	42.56	0.07338	SPRED3//SPRED1//SPRED2//CAV1//DUSP2//DUSP8//PRKCA//DUSP1//DUSP7//DUSP5//LAX1//DUSP4//DUSP10//DUSP16//DUSP3//ECM1//PTPRC//PTPRF//SIGIRR//IRAK3//PALM3//GRK4//GRK5//GRK6//GIPR//LY6G6E//CAMK2B//ARRB1//ADM//DNM1//DNM2//DRD2//DRD3//HTR1B//PLD2//SAG//ARRB2//GTF2H2//ADRB2//BMP2//ALPK2//RAB7//CBL//PSEN2//CHMP6//CBLB//ZFYVE28//GPRC5A//VPS25//SOCS5//CBLC//ACVR1//CISH//SOCS3//ERBB3//HHIP//RGS16//RGS2//RGS5//…
GO:0043085	positive regulation of catalytic activity	Biological process	897	1107	14568	23355	1.29905	2.87081e-43	1.52331e-41	42.542	0.0615733	APP//GADD45A//KSR1//GADD45B//TNF//TRAF7//GADD45G//TAB1//DAB2IP//BRAF//RAF1//KISS1R//ADAM9//ADORA1//BMP4//EGF//EGFR//F2R//FGF2//GRM1//JAK2//TGFBR1//MAP3K12//MAP3K4//MAP3K5//MAP3K15//CARTPT//TAOK2//MAP3K6//LAMTOR3//LRRK2//MAP3K13//LAMTOR2//ARRB1//CHRNA7//ADRA2B//AGT//ALK//CSPG4//BMP2//CD81//CRKL//DRD4//FCER1A//FGF1//GAB1//GHR//LPAR1//HGF//IGF1//CD74//IL1B//INS2//INSR//KIT//MET//MOS//P2RX7//PDE6G//P…
GO:0031399	regulation of protein modification process	Biological process	1221	1564	14568	23355	1.25158	3.22273e-43	1.69689e-41	42.4918	0.0838138	ACTB//CCND1//CCND3//CCNE1//CCNE2//CCNF//CCNI//CDKN1A//CDKN1B//CDKN2A//CDKN2B//CDKN2C//CDKN2D//MNAT1//CCNB3//CCNO//CCNB1//CCNJL//SFN//BCCIP//CDK5RAP1//CCNY//CNPPD1//GTPBP4//CDK5RAP3//APP//GADD45A//KSR1//GADD45B//TNF//TRAF7//GADD45G//TAB1//DAB2IP//BRAF//RAF1//KISS1R//ADAM9//ADORA1//BMP4//EGF//EGFR//F2R//FGF2//GRM1//JAK2//TGFBR1//MAP3K12//MAP3K4//MAP3K5//MAP3K15//CARTPT//TAOK2//MAP3K6//LAMTOR3//LRRK…
GO:0023057	negative regulation of signaling	Biological process	1070	1351	14568	23355	1.26972	7.41223e-43	3.87303e-41	42.1301	0.0734487	SPRED3//SPRED1//SPRED2//CAV1//DUSP2//DUSP8//PRKCA//DUSP1//DUSP7//DUSP5//LAX1//DUSP4//DUSP10//DUSP16//DUSP3//AP1AR//OPTN//ECM1//PTPRC//PTPRF//SIGIRR//IRAK3//PALM3//GRK4//GRK5//GRK6//GIPR//LY6G6E//CAMK2B//ARRB1//ADM//DNM1//DNM2//DRD2//DRD3//HTR1B//PLD2//SAG//ARRB2//GTF2H2//ADRB2//BMP2//ALPK2//RAB7//CBL//PSEN2//CHMP6//CBLB//ZFYVE28//GPRC5A//VPS25//SOCS5//CBLC//ACVR1//CISH//SOCS3//ERBB3//HHIP//RGS16/…
GO:0007267	cell-cell signaling	Biological process	1313	1703	14568	23355	1.23603	1.68219e-41	8.72316e-40	40.7741	0.090129	FCER1A//FCGR3//SYK//CACNA1B//SNCA//SPHK1//STX1A//UNC13A//BAIAP3//STX1B//DTNBP1//ADORA2A//CDK5//CRH//DRD1//DRD4//APH1B//TH//PARK7//APH1C//RASD2//AGTR1A//SUCNR1//AGT//REN1//CD300A//ADORA3//BTK//LYN//SNAP23//YWHAZ//FCER1G//P2RX1//BMP2//BMP4//POU5F1//ALPK2//WNT11//WNT5A//VANGL2//CHRM1//CHRM3//CHRM4//OPRM1//CHRM5//HRH4//CHRM2//HRH3//CDK5R1//PLCB1//RGS8//RGS10//FZD4//ROR2//FZD2//SNCB//SLC12A6//CHRNB4//…
GO:0009888	tissue development	Biological process	1514	1994	14568	23355	1.21725	2.05355e-41	1.05688e-39	40.6875	0.103926	ACAN//BARX2//BMPR1B//COL2A1//FGF4//FGF6//PKD1//SOX6//SOX9//TGFB2//UNCX//MAPK14//ROR2//ACVR1//CTNNB1//CXCR4//COL4A1//EDN1//EDNRA//ENG//FGF8//FOXC2//FLT1//GBX2//GNA13//IHH//KDR//LEF1//NFATC3//NOTCH4//PITX2//PPP3R1//CXCL12//SFRP2//SEMA5A//SHH//SRF//TBX1//TEK//TGFBR2//VEGFA//RBM15//DLL4//TBX20//STK4//NRARP//VANGL2//ARG2//BCL2//BDNF//BMP4//BMP7//CRLF1//FGFR1//GDNF//GSTA3//LHX1//EPCAM//SMAD1//SMAD2//SM…
GO:0042127	regulation of cell population proliferation	Biological process	1320	1714	14568	23355	1.23465	2.74291e-41	1.40113e-39	40.5618	0.0906096	BMP4//FUT1//KDR//ALDH1A2//TEK//TIE1//AGER//ALOX5//APOE//APOH//NR2F2//ATP5A1//CAV1//CAV2//AIMP1//ENG//NF1//PRL//PTPRM//SPARC//STAT1//TGFBR1//THBS1//TNF//XDH//VASH1//SYNJ2BP//SULF1//GHRL//RGCC//ATOH8//KRIT1//PRKD2//ADORA2B//AKT1//ANG//ARG1//BMP2//BMP6//BMPR2//CDH13//CYBA//ECM1//EGF//EGR3//PLXNB3//F3//FGF2//FGFR3//VEGFD//FLT4//NR4A1//IL10//ITGB3//JUN//NRAS//PDCD6//PDGFB//PGF//PIK3CD//PRKCA//PRKD1//P…
GO:0055085	transmembrane transport	Biological process	1055	1336	14568	23355	1.26598	3.37791e-41	1.71273e-39	40.4714	0.072419	TNF//ARL6IP5//ARL6IP1//SLC38A1//SLC7A12//SLC7A5//SLC7A7//SLC38A5//SLC36A1//SLC6A18//SLC38A7//SLC38A8//SLC36A2//SLC7A11//SLC38A9//SLC7A9//SLC38A11//SLC7A15//SLC7A6//SLC7A8//SLC7A10//SLC38A6//SLC38A2//SLC38A4//SLC38A10//SLC38A3//SRP54C//TRAM2//SEC61A1//SEC61B//ZFAND2B//TRAM1//SLC11A2//TCN2//SLC39A8//SLC25A1//MPC1//SLC8A3//SLC8B1//BHLHA15//MCU//MICU1//VDAC1//LETM1//STOML2//SMDT1//MCUR1//MICU3//ABCC2…
GO:0051254	positive regulation of RNA metabolic process	Biological process	1248	1613	14568	23355	1.2404	1.01441e-40	5.10564e-39	39.9938	0.0856672	FOXA2//USF1//NCOA1//SUPV3L1//PNPT1//NR1H4//SRF//T//MYOCD//GREM1//XBP1//SIRT7//MAML1//NOTCH1//RBPJ//RBM15//MAML2//MAML3//NKX2-5//NUDT21//CDC73//CCNB1//NCBP2//H1F0//ATAD2B//ATAD2//THOC5//CCNK//SUPT4A//SUPT5//KAT7//THOC1//ERCC6//DDX39B//BTBD18//CTNNB1//ELL//ELL2//SUPT6//IKZF1//MAP2K1//CBX7//BRD4//CDK13//GTF2F1//SRSF1//DYRK1A//KHDRBS3//PIK3R1//POLR2A//SMN1//U2AF2//ZPR1//SETX//RBM22//SLC38A2//HNRNPLL/…
GO:0045893	positive regulation of transcription, DNA-templated	Biological process	1173	1508	14568	23355	1.24703	3.77811e-40	1.874e-38	39.4227	0.0805189	FOXA2//USF1//NCOA1//NR1H4//SRF//T//MYOCD//GREM1//XBP1//SIRT7//MAML1//NOTCH1//RBPJ//RBM15//MAML2//MAML3//NKX2-5//H1F0//ATAD2B//ATAD2//THOC5//CCNK//SUPT4A//SUPT5//KAT7//THOC1//ERCC6//DDX39B//BTBD18//CTNNB1//ELL//ELL2//SUPT6//CDC73//IKZF1//MAP2K1//CBX7//BRD4//CDK13//GTF2F1//KLF2//NFE2L1//NFE2L2//TRP53//MAPK7//ATF4//SESN2//CHD6//CREB1//ESR1//PSMC2//PSMC5//WNT10B//PSMC6//CAND1//BNC1//EIF2AK3//ERBB2//P…
GO:1903508	positive regulation of nucleic acid-templated transcription	Biological process	1173	1508	14568	23355	1.24703	3.77811e-40	1.874e-38	39.4227	0.0805189	FOXA2//USF1//NCOA1//NR1H4//SRF//T//MYOCD//GREM1//XBP1//SIRT7//MAML1//NOTCH1//RBPJ//RBM15//MAML2//MAML3//NKX2-5//H1F0//ATAD2B//ATAD2//THOC5//CCNK//SUPT4A//SUPT5//KAT7//THOC1//ERCC6//DDX39B//BTBD18//CTNNB1//ELL//ELL2//SUPT6//CDC73//IKZF1//MAP2K1//CBX7//BRD4//CDK13//GTF2F1//KLF2//NFE2L1//NFE2L2//TRP53//MAPK7//ATF4//SESN2//CHD6//PRDM11//ZBTB48//MAPRE3//TADA3//LBHD1//HINFP//FBXW11//ETV5//KDM3A//TOPORS…
GO:0043067	regulation of programmed cell death	Biological process	1185	1526	14568	23355	1.24493	6.00727e-40	2.95826e-38	39.2213	0.0813427	LYN//PTEN//BCL2A1A//AURKB//SLC39A10//IRS2//NOC2L//ORMDL3//MIR93//MIR106B//MIR25//BAX//CD24A//IL10//ADA//BCL10//CD44//CD74//MIF//ALOX12//CAV1//ERBB4//HMOX1//IGF1//IGF1R//LIFR//PIK3R1//PTK2B//ZC3H12A//DICER1//HMGCR//NACA//BAG3//NOL3//CAMK2D//AGT//BNIP3//CAMK2A//CAPN1//CAPN2//CXCR2//GATA6//IGFBP3//LTK//SMAD4//POU4F2//TRP53//MAP3K5//MAPK8//EIF5A//TIGAR//FBXO32//FNDC1//TRIP10//SLC25A4//BCL2//CFLAR//GA…
GO:1902680	positive regulation of RNA biosynthetic process	Biological process	1173	1509	14568	23355	1.2462	6.58106e-40	3.21767e-38	39.1817	0.0805189	FOXA2//USF1//NCOA1//NR1H4//SRF//T//MYOCD//GREM1//XBP1//SIRT7//MAML1//NOTCH1//RBPJ//RBM15//MAML2//MAML3//NKX2-5//H1F0//ATAD2B//ATAD2//THOC5//CCNK//SUPT4A//SUPT5//KAT7//THOC1//ERCC6//DDX39B//BTBD18//CTNNB1//ELL//ELL2//SUPT6//CDC73//IKZF1//MAP2K1//CBX7//BRD4//CDK13//GTF2F1//KLF2//NFE2L1//NFE2L2//TRP53//MAPK7//ATF4//SESN2//CHD6//PRDM11//ZBTB48//MAPRE3//TADA3//LBHD1//HINFP//FBXW11//ETV5//KDM3A//TOPORS…
GO:0097659	nucleic acid-templated transcription	Biological process	2398	3309	14568	23355	1.1618	7.30413e-40	3.54587e-38	39.1364	0.164607	HINFP//E2F4//BACH1//CDK5//CDK16//CDK18//CDK14//KLF11//CDK17//NPAT//CDK15//E2F6//BRD4//ZGLP1//ZFP282//HALR1//XPO1//ZFP692//ETV5//CGGBP1//BRMS1//ANKRD1//CHD4//FOXP1//E2F8//TPR//LMO1//MZF1//CELA1//EHMT2//HIVEP1//PRDM2//FOXE1//RPL10//FOXP2//TLE6//AEBP1//AEBP2//AHRR//MTA1//MTA3//APBB1//NR2F2//APP//KLF16//ZFHX3//ATF3//ATF4//NEUROG3//BACH2//NKX3-2//BARX2//BCL6B//BCL6//PRDM1//BMP2//BMP4//BMP6//KLF5//BTG2…
GO:0006351	transcription, DNA-templated	Biological process	2395	3305	14568	23355	1.16175	8.71238e-40	4.19974e-38	39.0599	0.164401	HINFP//E2F4//BACH1//CDK5//CDK16//CDK18//CDK14//KLF11//CDK17//NPAT//CDK15//E2F6//BRD4//ZGLP1//ZFP282//HALR1//XPO1//ZFP692//ETV5//CGGBP1//BRMS1//ANKRD1//CHD4//FOXP1//E2F8//TPR//LMO1//MZF1//CELA1//EHMT2//HIVEP1//PRDM2//FOXE1//RPL10//FOXP2//TLE6//AEBP1//AEBP2//AHRR//MTA1//MTA3//APBB1//NR2F2//APP//KLF16//ZFHX3//ATF3//ATF4//NEUROG3//BACH2//NKX3-2//BARX2//BCL6B//BCL6//PRDM1//BMP2//BMP4//BMP6//KLF5//BTG2…
GO:0006366	transcription by RNA polymerase II	Biological process	1836	2474	14568	23355	1.18974	9.27865e-40	4.44142e-38	39.0325	0.12603	ZGLP1//ZFP282//HINFP//HALR1//XPO1//ZFP692//ETV5//CGGBP1//BRMS1//ANKRD1//CHD4//FOXP1//E2F8//TPR//LMO1//MZF1//CELA1//EHMT2//HIVEP1//PRDM2//FOXE1//RPL10//FOXP2//TLE6//AEBP1//AEBP2//AHRR//MTA1//MTA3//APBB1//NR2F2//APP//KLF16//ZFHX3//ATF3//ATF4//NEUROG3//BACH1//BACH2//NKX3-2//BARX2//BCL6B//BCL6//PRDM1//BMP2//BMP4//BMP6//KLF5//BTG2//C1QBP//CIITA//CALR//NR1I3//CTNNB1//CAV1//RUNX1//CBFA2T2//CBFA2T3//CBFB…
GO:0009056	catabolic process	Biological process	1763	2367	14568	23355	1.19408	1.1482e-39	5.45794e-38	38.94	0.121019	STX12//ATG5//SYNPO2//EPM2A//IRGM1//RAB19//RAB7//ATG9B//UBXN2A//ULK1//BECN2//AMBRA1//ATG9A//TCIRG1//BAG3//ATG2A//NSFL1C//RUFY4//WDR45//UBQLN1//BECN1//GABARAP//GABARAPL1//TRP53INP1//EMC6//MAP1LC3A//MAP1LC3B//ATG12//ATG3//UBXN2B//ATG101//TRP53INP2//RAB43//ATG7//VMP1//ATG2B//ATG16L1//GABARAPL2//SMG6//GSPT1//MAGOH//PABPC1//EIF4A3//UPF1//RNPS1//ETF1//HELZ2//SMG5//SMG1//PNLDC1//CTIF//DCP1B//UPF2//EXOSC1…
GO:0032774	RNA biosynthetic process	Biological process	2403	3318	14568	23355	1.16107	1.25007e-39	5.90119e-38	38.9031	0.164951	HINFP//E2F4//BACH1//CDK5//CDK16//CDK18//CDK14//KLF11//CDK17//NPAT//CDK15//E2F6//BRD4//ZGLP1//ZFP282//HALR1//XPO1//ZFP692//ETV5//CGGBP1//BRMS1//ANKRD1//CHD4//FOXP1//E2F8//TPR//LMO1//MZF1//CELA1//EHMT2//HIVEP1//PRDM2//FOXE1//RPL10//FOXP2//TLE6//AEBP1//AEBP2//AHRR//MTA1//MTA3//APBB1//NR2F2//APP//KLF16//ZFHX3//ATF3//ATF4//NEUROG3//BACH2//NKX3-2//BARX2//BCL6B//BCL6//PRDM1//BMP2//BMP4//BMP6//KLF5//BTG2…
GO:0051172	negative regulation of nitrogen compound metabolic process	Biological process	1735	2328	14568	23355	1.1948	2.8998e-39	1.35953e-37	38.5376	0.119097	ZGLP1//ZFP282//HINFP//HALR1//XPO1//ZFP692//ETV5//CGGBP1//BRMS1//ANKRD1//CHD4//FOXP1//E2F8//TPR//LMO1//MZF1//CELA1//EHMT2//HIVEP1//PRDM2//FOXE1//RPL10//FOXP2//TLE6//AEBP1//AEBP2//AHRR//MTA1//MTA3//APBB1//NR2F2//APP//KLF16//ZFHX3//ATF3//ATF4//NEUROG3//BACH1//BACH2//NKX3-2//BARX2//BCL6B//BCL6//PRDM1//BMP2//BMP4//BMP6//KLF5//BTG2//C1QBP//CIITA//CALR//NR1I3//CTNNB1//CAV1//RUNX1//CBFA2T2//CBFA2T3//CBFB…
GO:0032501	multicellular organismal process	Biological process	5786	8534	14568	23355	1.08694	3.9721e-39	1.84959e-37	38.401	0.397172	CTNNB1//COBL//FRAT1//FZD5//STIL//WNT1//PEG12//HOTAIR//PKDCC//ACP2//ACAN//FGFRL1//NKX3-2//BCAN//BMP4//BMPR1B//CACNA1S//RUNX2//RUNX1//CDKN1C//CHRD//COL11A2//COL13A1//COL2A1//COL1A1//COMP//NCAN//DLL3//EDN1//EIF2AK3//EPHA2//WDR5//FBN1//FOXC2//FST//GDF3//GJA5//GLI2//GNA11//GNAQ//GNAS//HEXA//HEXB//HOXA10//HOXA11//HOXA5//HOXC4//HOXD10//HOXD11//HOXD12//IHH//JAG2//LTBP3//SMAD3//FOXC1//MMP14//MMP16//MMP9//…
GO:0042981	regulation of apoptotic process	Biological process	1157	1490	14568	23355	1.24488	5.61306e-39	2.59604e-37	38.2508	0.0794206	LYN//PTEN//BCL2A1A//AURKB//SLC39A10//IRS2//NOC2L//ORMDL3//MIR93//MIR106B//MIR25//BAX//CD24A//IL10//ADA//BCL10//CD44//CD74//MIF//ALOX12//CAV1//ERBB4//HMOX1//IGF1//IGF1R//LIFR//PIK3R1//PTK2B//ZC3H12A//DICER1//HMGCR//NACA//BAG3//NOL3//CAMK2D//AGT//BNIP3//CAMK2A//CAPN1//CAPN2//CXCR2//GATA6//IGFBP3//LTK//SMAD4//POU4F2//TRP53//MAP3K5//MAPK8//EIF5A//TIGAR//FBXO32//FNDC1//TRIP10//SLC25A4//BCL2//CFLAR//GA…
GO:0045184	establishment of protein localization	Biological process	1346	1762	14568	23355	1.22467	5.81495e-39	2.67136e-37	38.2355	0.0923943	XPO1//EIF6//RAN//RASL2-9//LSG1//1700009N14RIK//NPM1//NUP88//RPS15//LTV1//NOP9//BAX//AGTR1A//SUCNR1//NUP107//THOC5//TPR//RBM15B//HHEX//NUP155//SRSF3//THOC1//NUP214//NUP133//EIF5A//THOC2//THOC6//NUP85//HNRNPA2B1//DDX39B//THOC7//RAE1//THOC3//GLE1//SSB//NOL6//XPOT//AP4M1//RHOD//RAB27A//MLPH//MYO1C//MYO6//PICK1//PML//SORL1//SYNGR1//OS9//YWHAE//YWHAG//YWHAQ//YWHAZ//AKAP5//SYNJ2BP//AP1S3//NBEA//NUP54//P…
GO:0009967	positive regulation of signal transduction	Biological process	1170	1509	14568	23355	1.24302	6.95373e-39	3.17322e-37	38.1578	0.080313	APP//GADD45A//KSR1//GADD45B//TNF//TRAF7//GADD45G//TAB1//DAB2IP//ARRB1//CHRNA7//ADRA2B//AGT//ALK//CSPG4//BMP2//CD81//CRKL//DRD4//EGF//FCER1A//FGF1//GAB1//GHR//LPAR1//GRM1//HGF//IGF1//CD74//IL1B//INS2//INSR//KIT//MET//MOS//P2RX7//PDE6G//PTPN11//PTPRC//PXN//RET//SHC1//SOD1//SYK//SHC2//TDGF1//PRDX2//TGFB3//THBS1//TLR4//TRP73//MUC20//WNT5A//MADD//MAP2K5//PROK1//MAP2K1//MAP2K2//MAP2K3//MAP2K4//MAP2K6//…
GO:1903506	regulation of nucleic acid-templated transcription	Biological process	2327	3211	14568	23355	1.16181	1.42365e-38	6.45358e-37	37.8466	0.159734	HINFP//E2F4//BACH1//CDK5//CDK16//CDK18//CDK14//KLF11//CDK17//NPAT//CDK15//E2F6//BRD4//ZGLP1//ZFP282//HALR1//XPO1//ZFP692//ETV5//CGGBP1//BRMS1//ANKRD1//CHD4//FOXP1//E2F8//TPR//LMO1//MZF1//CELA1//EHMT2//HIVEP1//PRDM2//FOXE1//RPL10//FOXP2//TLE6//AEBP1//AEBP2//AHRR//MTA1//MTA3//APBB1//NR2F2//APP//KLF16//ZFHX3//ATF3//ATF4//NEUROG3//BACH2//NKX3-2//BARX2//BCL6B//BCL6//PRDM1//BMP2//BMP4//BMP6//KLF5//BTG2…
GO:0006357	regulation of transcription by RNA polymerase II	Biological process	1786	2407	14568	23355	1.18956	1.50602e-38	6.78206e-37	37.8222	0.122597	ZGLP1//ZFP282//HINFP//HALR1//XPO1//ZFP692//ETV5//CGGBP1//BRMS1//ANKRD1//CHD4//FOXP1//E2F8//TPR//LMO1//MZF1//CELA1//EHMT2//HIVEP1//PRDM2//FOXE1//RPL10//FOXP2//TLE6//AEBP1//AEBP2//AHRR//MTA1//MTA3//APBB1//NR2F2//APP//KLF16//ZFHX3//ATF3//ATF4//NEUROG3//BACH1//BACH2//NKX3-2//BARX2//BCL6B//BCL6//PRDM1//BMP2//BMP4//BMP6//KLF5//BTG2//C1QBP//CIITA//CALR//NR1I3//CTNNB1//CAV1//RUNX1//CBFA2T2//CBFA2T3//CBFB…
GO:0006355	regulation of transcription, DNA-templated	Biological process	2324	3207	14568	23355	1.16176	1.69587e-38	7.58706e-37	37.7706	0.159528	HINFP//E2F4//BACH1//CDK5//CDK16//CDK18//CDK14//KLF11//CDK17//NPAT//CDK15//E2F6//BRD4//ZGLP1//ZFP282//HALR1//XPO1//ZFP692//ETV5//CGGBP1//BRMS1//ANKRD1//CHD4//FOXP1//E2F8//TPR//LMO1//MZF1//CELA1//EHMT2//HIVEP1//PRDM2//FOXE1//RPL10//FOXP2//TLE6//AEBP1//AEBP2//AHRR//MTA1//MTA3//APBB1//NR2F2//APP//KLF16//ZFHX3//ATF3//ATF4//NEUROG3//BACH2//NKX3-2//BARX2//BCL6B//BCL6//PRDM1//BMP2//BMP4//BMP6//KLF5//BTG2…
GO:0030182	neuron differentiation	Biological process	1203	1558	14568	23355	1.23788	1.71218e-38	7.61032e-37	37.7664	0.0825783	STAT3//PPP2R3A//AGTPBP1//SCRIB//RAC1//WDPCP//MIR96//SEC24B//PHOX2A//PHOX2B//SOX11//SOX4//ASCL1//ISL2//PRRXL1//ACTB//ANK3//APC//APP//BCL2//CCK//CCKAR//CDK5//CNP//CREB1//DCLK1//DLX5//DRD2//DST//DVL1//FLOT1//IGF1R//STMN1//LLGL1//NTNG2//RAB8A//MAP1A//MAP1B//MAP2//MAPT//NDN//NKX2-9//NOTCH1//NTN1//NTN3//NUMB//NUMBL//PAK3//PAX6//PITPNA//POU4F2//PTPN11//PTPRZ1//RAB10//RAB3A//SEMA4A//SLIT1//SMN1//SNAP91//…
GO:2001141	regulation of RNA biosynthetic process	Biological process	2328	3214	14568	23355	1.16123	2.42651e-38	1.07158e-36	37.615	0.159802	HINFP//E2F4//BACH1//CDK5//CDK16//CDK18//CDK14//KLF11//CDK17//NPAT//CDK15//E2F6//BRD4//ZGLP1//ZFP282//HALR1//XPO1//ZFP692//ETV5//CGGBP1//BRMS1//ANKRD1//CHD4//FOXP1//E2F8//TPR//LMO1//MZF1//CELA1//EHMT2//HIVEP1//PRDM2//FOXE1//RPL10//FOXP2//TLE6//AEBP1//AEBP2//AHRR//MTA1//MTA3//APBB1//NR2F2//APP//KLF16//ZFHX3//ATF3//ATF4//NEUROG3//BACH2//NKX3-2//BARX2//BCL6B//BCL6//PRDM1//BMP2//BMP4//BMP6//KLF5//BTG2…
GO:0031401	positive regulation of protein modification process	Biological process	840	1044	14568	23355	1.28991	2.59705e-38	1.13954e-36	37.5855	0.0576606	APP//GADD45A//KSR1//GADD45B//TNF//TRAF7//GADD45G//TAB1//DAB2IP//BRAF//RAF1//KISS1R//ADAM9//ADORA1//BMP4//EGF//EGFR//F2R//FGF2//GRM1//JAK2//TGFBR1//MAP3K12//MAP3K4//MAP3K5//MAP3K15//CARTPT//TAOK2//MAP3K6//LAMTOR3//LRRK2//MAP3K13//LAMTOR2//ARRB1//CHRNA7//ADRA2B//AGT//ALK//CSPG4//BMP2//CD81//CRKL//DRD4//FCER1A//FGF1//GAB1//GHR//LPAR1//HGF//IGF1//CD74//IL1B//INS2//INSR//KIT//MET//MOS//P2RX7//PDE6G//P…
GO:0070887	cellular response to chemical stimulus	Biological process	2299	3171	14568	23355	1.16231	2.81833e-38	1.22875e-36	37.55	0.157812	FOXA2//USF1//NCOA1//NR1H4//IRAK2//CD24A//IRAK1//CAV1//ECM1//PTPRC//PTPRF//SIGIRR//IRAK3//PALM3//GAS6//CD74//IL7//PAFAH1B1//RIPK2//AXL//TSLP//TRIM44//THRB//GPHB5//PRCP//ALOX5//LBP//MDK//FFAR2//SLAMF1//SLAMF8//ANO6//CCL21A//CCL19//TRPM2//GPR183//TRPM4//CCR7//RETNLG//ARHGEF5//MSMP//FLT1//MYO9B//PDGFB//PTPRO//RPS19//CCL1//CCL12//CCL17//CCL2//CCL20//CCL22//CCL25//CCL3//CCL4//CCL5//CCL6//CCL7//CCL9//CC…
GO:1901575	organic substance catabolic process	Biological process	1467	1941	14568	23355	1.21167	2.94836e-38	1.27731e-36	37.5304	0.1007	SMG6//GSPT1//MAGOH//PABPC1//EIF4A3//UPF1//RNPS1//ETF1//HELZ2//SMG5//SMG1//PNLDC1//CTIF//DCP1B//UPF2//EXOSC10//RBM8A//MAGOHB//NCBP2//DHX34//SMG9//PARN//SMG8//DCP1A//ALLC//CHIT1//CHIA1//ZFP36L2//PDE12//ZFP36//CNOT6L//CNOT1//RC3H2//RC3H1//PAN2//MLH1//CNOT7//CNOT3//SAMD4B//CNOT2//PAN3//SAMD4//NOCT//PATL1//PATL2//DCPS//POLR2G//ZC3H12A//DNASE1//DNASE1L3//DNASE2A//SPO11//DNASE1L2//ERI3//TREX1//TREX2//XR…
GO:0042325	regulation of phosphorylation	Biological process	1045	1335	14568	23355	1.25492	8.37283e-38	3.60453e-36	37.0771	0.0717326	ACTB//CCND1//CCND3//CCNE1//CCNE2//CCNF//CCNI//CDKN1A//CDKN1B//CDKN2A//CDKN2B//CDKN2C//CDKN2D//MNAT1//CCNB3//CCNO//CCNB1//CCNJL//SFN//BCCIP//CDK5RAP1//CCNY//CNPPD1//GTPBP4//CDK5RAP3//APP//GADD45A//KSR1//GADD45B//TNF//TRAF7//GADD45G//TAB1//DAB2IP//BRAF//RAF1//KISS1R//ADAM9//ADORA1//BMP4//EGF//EGFR//F2R//FGF2//GRM1//JAK2//TGFBR1//MAP3K12//MAP3K4//MAP3K5//MAP3K15//CARTPT//TAOK2//MAP3K6//LAMTOR3//LRRK…
GO:0010647	positive regulation of cell communication	Biological process	1419	1874	14568	23355	1.21393	1.12103e-37	4.79589e-36	36.9504	0.0974053	APP//GADD45A//KSR1//GADD45B//TNF//TRAF7//GADD45G//TAB1//DAB2IP//ARRB1//CHRNA7//ADRA2B//AGT//ALK//CSPG4//BMP2//CD81//CRKL//DRD4//EGF//FCER1A//FGF1//GAB1//GHR//LPAR1//GRM1//HGF//IGF1//CD74//IL1B//INS2//INSR//KIT//MET//MOS//P2RX7//PDE6G//PTPN11//PTPRC//PXN//RET//SHC1//SOD1//SYK//SHC2//TDGF1//PRDX2//TGFB3//THBS1//TLR4//TRP73//MUC20//WNT5A//MADD//MAP2K5//PROK1//MAP2K1//MAP2K2//MAP2K3//MAP2K4//MAP2K6//…
GO:0044085	cellular component biogenesis	Biological process	2133	2930	14568	23355	1.16709	3.63615e-37	1.54593e-35	36.4394	0.146417	MDN1//RPL5//NOP2//RPL10//RPLP0//BOP1//RPL6//TRAF7//RSL24D1//RPL23A//RPL3//RPL3L//RPL11//RPF2//RPL24//PWP2//RPS14//RPS15//RPS19//RPS5//MRPS7//RPS28//RPS10//RPS27L//MRPS11//RRP7A//RPS25//MPI//STX12//ATG5//SYNPO2//EPM2A//IRGM1//RAB19//RAB7//ATG9B//UBXN2A//ULK1//BECN2//AMBRA1//ATG9A//TCIRG1//BAG3//ATG2A//NSFL1C//RUFY4//WDR45//UBQLN1//BECN1//GABARAP//GABARAPL1//TRP53INP1//EMC6//MAP1LC3A//MAP1LC3B//ATG…
GO:0009968	negative regulation of signal transduction	Biological process	960	1217	14568	23355	1.26462	3.9268e-37	1.6592e-35	36.406	0.0658979	SPRED3//SPRED1//SPRED2//CAV1//DUSP2//DUSP8//PRKCA//DUSP1//DUSP7//DUSP5//LAX1//DUSP4//DUSP10//DUSP16//DUSP3//ECM1//PTPRC//PTPRF//SIGIRR//IRAK3//PALM3//GRK4//GRK5//GRK6//GIPR//LY6G6E//CAMK2B//ARRB1//ADM//DNM1//DNM2//DRD2//DRD3//HTR1B//PLD2//SAG//ARRB2//GTF2H2//ADRB2//BMP2//ALPK2//RAB7//CBL//PSEN2//CHMP6//CBLB//ZFYVE28//GPRC5A//VPS25//SOCS5//CBLC//ADIPOQ//APOD//HGS//INPPL1//PTGIR//PTPRJ//SNCA//NDRG4…
GO:0023056	positive regulation of signaling	Biological process	1421	1880	14568	23355	1.21176	4.74752e-37	1.99367e-35	36.3235	0.0975426	APP//GADD45A//KSR1//GADD45B//TNF//TRAF7//GADD45G//TAB1//DAB2IP//ARRB1//CHRNA7//ADRA2B//AGT//ALK//CSPG4//BMP2//CD81//CRKL//DRD4//EGF//FCER1A//FGF1//GAB1//GHR//LPAR1//GRM1//HGF//IGF1//CD74//IL1B//INS2//INSR//KIT//MET//MOS//P2RX7//PDE6G//PTPN11//PTPRC//PXN//RET//SHC1//SOD1//SYK//SHC2//TDGF1//PRDX2//TGFB3//THBS1//TLR4//TRP73//MUC20//WNT5A//MADD//MAP2K5//PROK1//MAP2K1//MAP2K2//MAP2K3//MAP2K4//MAP2K6//…
GO:0030030	cell projection organization	Biological process	1265	1656	14568	23355	1.22464	1.45687e-36	6.08067e-35	35.8366	0.0868342	SRGAP2//ABL2//CTTN//NTN1//P2RY12//SHTN1//MYH10//CFAP43//MEIG1//TPGS1//DNAH1//CEP131//NEURL1A//CFAP69//CFAP44//ARMC2//IFT88//UBE2B//CFAP157//TTC12//PLA2G3//FSIP2//TTLL1//TTLL5//SPEF2//SPAG16//IQCG//ISL2//PRRXL1//ACTB//ANK3//APC//APP//BCL2//CCK//CCKAR//CDK5//CNP//CREB1//DCLK1//DLX5//DRD2//DST//DVL1//FLOT1//IGF1R//STMN1//LLGL1//NTNG2//RAB8A//MAP1A//MAP1B//MAP2//MAPT//NDN//NKX2-9//NOTCH1//NTN3//NUMB/…
GO:0048646	anatomical structure formation involved in morphogenesis	Biological process	949	1205	14568	23355	1.26258	3.35067e-36	1.39002e-34	35.4749	0.0651428	SYNA//VASH2//SYNB//APELA//TGFBR3L//PRKD2//MIR126B//PIK3R6//MMRN2//UNC5B//CALD1//ACTG1//ACVR1//ADAM15//ADAM8//ADRA2B//ANGPT2//ANG//ATP5B//CSPG4//BMP4//BSG//KLF5//ANXA2//CASP8//CAV1//ACKR3//COL15A1//COL18A1//COL4A1//COL4A2//ECM1//S1PR1//EFNA1//EFNB2//EGF//EIF2AK3//ELK3//AIMP1//ENG//EPAS1//EPHA1//EPHA2//EPHB2//EPHB3//EPHB4//EPO//POFUT1//PTK2//FAP//FGF1//FGF18//FGF2//FGF6//FGFR1//VEGFD//FLT1//FLT4//F…
GO:0042886	amide transport	Biological process	1312	1726	14568	23355	1.21863	3.7649e-36	1.55245e-34	35.4242	0.0900604	XPO1//EIF6//RAN//RASL2-9//LSG1//1700009N14RIK//NPM1//NUP88//RPS15//LTV1//NOP9//BAX//AGTR1A//SUCNR1//TRPV1//CD74//PTGER4//ADORA1//NUP107//THOC5//TPR//RBM15B//HHEX//NUP155//SRSF3//THOC1//NUP214//NUP133//EIF5A//THOC2//THOC6//NUP85//HNRNPA2B1//DDX39B//THOC7//RAE1//THOC3//GLE1//SSB//NOL6//XPOT//AP4M1//RHOD//RAB27A//MLPH//MYO1C//MYO6//PICK1//PML//SORL1//SYNGR1//OS9//YWHAE//YWHAG//YWHAQ//YWHAZ//AKAP5//S…
GO:0034613	cellular protein localization	Biological process	1368	1809	14568	23355	1.21235	8.21799e-36	3.36839e-34	35.0852	0.0939044	XPO1//EIF6//RAN//RASL2-9//LSG1//1700009N14RIK//NPM1//NUP88//RPS15//LTV1//NOP9//BAX//EPB41L3//MAL//NFASC//CNTNAP1//NUP107//THOC5//TPR//RBM15B//HHEX//NUP155//SRSF3//THOC1//NUP214//NUP133//EIF5A//THOC2//THOC6//NUP85//HNRNPA2B1//DDX39B//THOC7//RAE1//THOC3//GLE1//SSB//NOL6//XPOT//AP4M1//RHOD//RAB27A//MLPH//MYO1C//MYO6//PICK1//PML//SORL1//SYNGR1//OS9//YWHAE//YWHAG//YWHAQ//YWHAZ//AKAP5//SYNJ2BP//AP1S3//…
GO:0120036	plasma membrane bounded cell projection organization	Biological process	1230	1609	14568	23355	1.22554	8.62142e-36	3.48371e-34	35.0644	0.0844316	SRGAP2//ABL2//CTTN//NTN1//P2RY12//SHTN1//MYH10//CFAP43//MEIG1//TPGS1//DNAH1//CEP131//NEURL1A//CFAP69//CFAP44//ARMC2//IFT88//UBE2B//CFAP157//TTC12//PLA2G3//FSIP2//TTLL1//TTLL5//SPEF2//SPAG16//IQCG//ISL2//PRRXL1//ACTB//ANK3//APC//APP//BCL2//CCK//CCKAR//CDK5//CNP//CREB1//DCLK1//DLX5//DRD2//DST//DVL1//FLOT1//IGF1R//STMN1//LLGL1//NTNG2//RAB8A//MAP1A//MAP1B//MAP2//MAPT//NDN//NKX2-9//NOTCH1//NTN3//NUMB/…
GO:0010562	positive regulation of phosphorus metabolic process	Biological process	778	966	14568	23355	1.29117	8.65202e-36	3.48371e-34	35.0629	0.0534047	APP//GADD45A//KSR1//GADD45B//TNF//TRAF7//GADD45G//TAB1//DAB2IP//BRAF//RAF1//KISS1R//ADAM9//ADORA1//BMP4//EGF//EGFR//F2R//FGF2//GRM1//JAK2//TGFBR1//MAP3K12//MAP3K4//MAP3K5//MAP3K15//CARTPT//TAOK2//MAP3K6//LAMTOR3//LRRK2//MAP3K13//LAMTOR2//ARRB1//CHRNA7//ADRA2B//AGT//ALK//CSPG4//BMP2//CD81//CRKL//DRD4//FCER1A//FGF1//GAB1//GHR//LPAR1//HGF//IGF1//CD74//IL1B//INS2//INSR//KIT//MET//MOS//P2RX7//PDE6G//P…
GO:0045937	positive regulation of phosphate metabolic process	Biological process	778	966	14568	23355	1.29117	8.65202e-36	3.48371e-34	35.0629	0.0534047	APP//GADD45A//KSR1//GADD45B//TNF//TRAF7//GADD45G//TAB1//DAB2IP//BRAF//RAF1//KISS1R//ADAM9//ADORA1//BMP4//EGF//EGFR//F2R//FGF2//GRM1//JAK2//TGFBR1//MAP3K12//MAP3K4//MAP3K5//MAP3K15//CARTPT//TAOK2//MAP3K6//LAMTOR3//LRRK2//MAP3K13//LAMTOR2//ARRB1//CHRNA7//ADRA2B//AGT//ALK//CSPG4//BMP2//CD81//CRKL//DRD4//FCER1A//FGF1//GAB1//GHR//LPAR1//HGF//IGF1//CD74//IL1B//INS2//INSR//KIT//MET//MOS//P2RX7//PDE6G//P…
GO:0022607	cellular component assembly	Biological process	1965	2689	14568	23355	1.17153	1.13323e-35	4.53625e-34	34.9457	0.134885	MDN1//RPL5//NOP2//RPL10//RPLP0//BOP1//RPL6//TRAF7//RSL24D1//RPL23A//RPL3//RPL3L//RPL11//RPF2//RPL24//PWP2//RPS14//RPS15//RPS19//RPS5//MRPS7//RPS28//RPS10//RPS27L//MRPS11//RRP7A//RPS25//STX12//ATG5//SYNPO2//EPM2A//IRGM1//RAB19//RAB7//ATG9B//UBXN2A//ULK1//BECN2//AMBRA1//ATG9A//TCIRG1//BAG3//ATG2A//NSFL1C//RUFY4//WDR45//UBQLN1//BECN1//GABARAP//GABARAPL1//TRP53INP1//EMC6//MAP1LC3A//MAP1LC3B//ATG12//A…
GO:0015833	peptide transport	Biological process	1293	1701	14568	23355	1.21864	1.2821e-35	5.10232e-34	34.8921	0.0887562	XPO1//EIF6//RAN//RASL2-9//LSG1//1700009N14RIK//NPM1//NUP88//RPS15//LTV1//NOP9//BAX//AGTR1A//SUCNR1//TRPV1//CD74//PTGER4//ADORA1//NUP107//THOC5//TPR//RBM15B//HHEX//NUP155//SRSF3//THOC1//NUP214//NUP133//EIF5A//THOC2//THOC6//NUP85//HNRNPA2B1//DDX39B//THOC7//RAE1//THOC3//GLE1//SSB//NOL6//XPOT//AP4M1//RHOD//RAB27A//MLPH//MYO1C//MYO6//PICK1//PML//SORL1//SYNGR1//OS9//YWHAE//YWHAG//YWHAQ//YWHAZ//AKAP5//S…
GO:0070727	cellular macromolecule localization	Biological process	1374	1820	14568	23355	1.21031	2.34095e-35	9.26233e-34	34.6306	0.0943163	XPO1//EIF6//RAN//RASL2-9//LSG1//1700009N14RIK//NPM1//NUP88//RPS15//LTV1//NOP9//BAX//EPB41L3//MAL//NFASC//CNTNAP1//NUP107//THOC5//TPR//RBM15B//HHEX//NUP155//SRSF3//THOC1//NUP214//NUP133//EIF5A//THOC2//THOC6//NUP85//HNRNPA2B1//DDX39B//THOC7//RAE1//THOC3//GLE1//SSB//NOL6//XPOT//AP4M1//RHOD//RAB27A//MLPH//MYO1C//MYO6//PICK1//PML//SORL1//SYNGR1//OS9//YWHAE//YWHAG//YWHAQ//YWHAZ//AKAP5//SYNJ2BP//AP1S3//…
GO:0044248	cellular catabolic process	Biological process	1517	2030	14568	23355	1.19803	3.68434e-35	1.44939e-33	34.4336	0.104132	STX12//ATG5//SYNPO2//EPM2A//IRGM1//RAB19//RAB7//ATG9B//UBXN2A//ULK1//BECN2//AMBRA1//ATG9A//TCIRG1//BAG3//ATG2A//NSFL1C//RUFY4//WDR45//UBQLN1//BECN1//GABARAP//GABARAPL1//TRP53INP1//EMC6//MAP1LC3A//MAP1LC3B//ATG12//ATG3//UBXN2B//ATG101//TRP53INP2//RAB43//ATG7//VMP1//ATG2B//ATG16L1//GABARAPL2//SMG6//GSPT1//MAGOH//PABPC1//EIF4A3//UPF1//RNPS1//ETF1//HELZ2//SMG5//SMG1//PNLDC1//CTIF//DCP1B//UPF2//EXOSC1…
GO:0022610	biological adhesion	Biological process	1087	1406	14568	23355	1.23944	3.71919e-35	1.45474e-33	34.4296	0.0746156	BCL2//DDR1//EMP2//NF1//THY1//ONECUT2//MINK1//PIK3CB//ADAM15//BCL6//CDKN2A//MUC4//HOXA7//JAG1//ENPP2//PIK3R1//THBS1//RASA1//ACER2//AJAP1//POSTN//PLET1//CD36//CD3E//CDH13//CDK6//CSF1//DAG1//EPHA1//FUT1//ILK//ITGB3//JUP//NINJ1//PRKCZ//PTK2B//PTPRJ//CCL25//TDGF1//UTRN//VEGFC//EPB41L5//FERMT1//DISC1//GSK3B//CCL28//SKAP1//PLEKHA2//ACVR1//TGFB2//TGFBR2//ITGA4//ITGB7//TNFRSF12A//ATP5B//PTPRC//CLDN24//CLD…
GO:0034220	ion transmembrane transport	Biological process	908	1151	14568	23355	1.26471	3.77815e-35	1.4694e-33	34.4227	0.0623284	TNF//ARL6IP5//ARL6IP1//SLC38A1//SLC7A12//SLC7A5//SLC7A7//SLC38A5//SLC36A1//SLC6A18//SLC38A7//SLC38A8//SLC36A2//SLC7A11//SLC38A9//SLC7A9//SLC38A11//SLC7A15//SLC7A6//SLC7A8//SLC7A10//SLC38A6//SLC38A2//SLC38A4//SLC38A10//SLC38A3//SRP54C//TRAM2//SEC61A1//SEC61B//ZFAND2B//TRAM1//SLC11A2//TCN2//SLC39A8//SLC25A1//MPC1//SLC8A3//SLC8B1//BHLHA15//MCU//MICU1//VDAC1//LETM1//STOML2//SMDT1//MCUR1//MICU3//ATP4A…
GO:0015031	protein transport	Biological process	1254	1647	14568	23355	1.22063	4.31796e-35	1.66985e-33	34.3647	0.0860791	XPO1//EIF6//RAN//RASL2-9//LSG1//1700009N14RIK//NPM1//NUP88//RPS15//LTV1//NOP9//BAX//AGTR1A//SUCNR1//NUP107//THOC5//TPR//RBM15B//HHEX//NUP155//SRSF3//THOC1//NUP214//NUP133//EIF5A//THOC2//THOC6//NUP85//HNRNPA2B1//DDX39B//THOC7//RAE1//THOC3//GLE1//SSB//NOL6//XPOT//AP4M1//RHOD//RAB27A//MLPH//MYO1C//MYO6//PICK1//PML//SORL1//SYNGR1//OS9//YWHAE//YWHAG//YWHAQ//YWHAZ//AKAP5//SYNJ2BP//AP1S3//NBEA//NUP54//P…
GO:0051270	regulation of cellular component movement	Biological process	857	1080	14568	23355	1.27215	7.02179e-35	2.70023e-33	34.1536	0.0588276	CRKL//PTPN22//SMPD3//ADTRP//ADA//ADORA1//HOXA7//RABGEF1//IL33//ADORA3//AOC3//BDKRB1//ITGA2//ITGA2B//ITGA4//ITGB3//MADCAM1//KITL//MMP9//PECAM1//CCL12//CCL2//SELE//SELP//TACR1//TNFRSF18//TRP53//ZP3//TNFSF18//PTK2B//GPR18//GREM1//CXCR2//EDN3//F7//MDK//ZFP580//PRSS56//ABR//BCR//IL27RA//ADAM8//ICAM1//PTAFR//THY1//JAM3//PLVAP//CCDC65//DRC1//TTLL6//CFAP43//DNAH11//CCDC40//CCDC39//DNAAF1//EMP2//GLUL//PDP…
GO:0007155	cell adhesion	Biological process	1077	1393	14568	23355	1.23949	7.58484e-35	2.90046e-33	34.1201	0.0739292	BCL2//DDR1//EMP2//NF1//THY1//ONECUT2//MINK1//PIK3CB//ADAM15//BCL6//CDKN2A//MUC4//HOXA7//JAG1//ENPP2//PIK3R1//THBS1//RASA1//ACER2//AJAP1//POSTN//PLET1//CD36//CD3E//CDH13//CDK6//CSF1//DAG1//EPHA1//FUT1//ILK//ITGB3//JUP//NINJ1//PRKCZ//PTK2B//PTPRJ//CCL25//TDGF1//UTRN//VEGFC//EPB41L5//FERMT1//DISC1//GSK3B//CCL28//SKAP1//PLEKHA2//ACVR1//TGFB2//TGFBR2//ITGA4//ITGB7//TNFRSF12A//ATP5B//PTPRC//CDH22//AMIG…
GO:0045944	positive regulation of transcription by RNA polymerase II	Biological process	950	1212	14568	23355	1.25661	8.89866e-35	3.38396e-33	34.0507	0.0652114	FOXA2//USF1//NCOA1//SRF//T//MYOCD//GREM1//XBP1//MAML1//NOTCH1//RBPJ//RBM15//MAML2//MAML3//NKX2-5//BTBD18//CTNNB1//ELL//ELL2//SUPT6//CDC73//IKZF1//MAP2K1//CBX7//BRD4//CDK13//GTF2F1//KLF2//NFE2L1//NFE2L2//TRP53//MAPK7//ATF4//SESN2//CHD6//CREB1//ESR1//PSMC2//PSMC5//WNT10B//PSMC6//CAND1//ERCC1//IRF8//POU5F1//SUB1//TAF6//HNF1A//HNF1B//MED16//XPA//MED17//MED24//MED14//ERCC6//PAXIP1//MED30//CARF//PCK1//…
GO:0051241	negative regulation of multicellular organismal process	Biological process	867	1095	14568	23355	1.26936	1.22441e-34	4.63042e-33	33.9121	0.059514	BTK//BTN1A1//CRYBA1//EPHA2//IL10//MERTK//NFKB1//SLC11A1//PPARG//SRGN//PTGER4//NPTN//TIA1//TNFRSF4//TNFSF4//SYT11//BTN2A2//AXL//CEACAM1//CLEC4A2//NDRG2//NLRP12//LRRC32//TWSG1//RGCC//RNF128//ATP2B1//PPP1R11//HDAC9//GPNMB//ADRA1A//ADRA1D//PDCD1//CD86//APOA1//APOA2//TNF//HFE//SMAD7//SLAMF1//VSIR//JAK3//LYN//NME1//NME2//CHRM3//F2R//GJA5//PTPRO//UTS2R//UTS2//CYBA//BMP2//ALPK2//BDNF//CTNNA1//CD24A//NF1/…
GO:0007010	cytoskeleton organization	Biological process	1067	1381	14568	23355	1.23866	2.629e-34	9.88763e-33	33.5802	0.0732427	NUMA1//FBXW11//DCTN1//HTT//ARHGEF2//PAFAH1B1//PAX6//PLK1//CDK5RAP2//INSC//SPRY2//MCPH1//NSFL1C//BCCIP//NDC80//NDE1//UBXN2B//SAPCD2//MISP//NDEL1//TUBG1//TUBG2//MOS//MYH9//DICER1//MEI1//TTLL2//CCDC170//SPATA7//TBCD//NUSAP1//ATXN3//AP1G1//BIRC5//CNP//CRMP1//MARK2//TTBK2//PTK2//FER//GAPDH//KIF2A//MARK3//MAP1A//MAP1B//MAP2//MAP4//MAP6//MAP7//MAPT//NEFL//PRKCZ//SON//MAP6D1//ULK4//CFAP44//TACC3//CEP290/…
GO:0006812	cation transport	Biological process	895	1136	14568	23355	1.26306	2.89584e-34	1.08317e-32	33.5382	0.061436	SLC11A2//FCER1A//FCGR3//SYK//ADA//CCKBR//CSF2//EDN1//EDNRA//SLC9A3//CAMK2D//ADRB2//ATP1A1//DMPK//DRD2//SIK1//NOS1//NOS3//P2RX4//PER1//SCN1B//SLC8A1//YWHAH//WNK1//NKAIN3//NKAIN2//NKAIN4//NKAIN1//SPTBN4//SRL//ORAI1//MS4A1//STIM1//CRACR2B//ORAI2//ORAI3//CRACR2A//CD300A//ADORA3//BTK//LYN//SNAP23//YWHAZ//FCER1G//P2RX1//ATP6V1B1//SLC9A3R1//KCNMB3//KCNQ3//SCN4A//AQP1//ATP1B1//ATP1B2//ATP1B3//FXYD2//ATP4…
GO:0001932	regulation of protein phosphorylation	Biological process	923	1177	14568	23355	1.2572	6.20587e-34	2.30865e-32	33.2072	0.063358	ACTB//CCND1//CCND3//CCNE1//CCNE2//CCNF//CCNI//CDKN1A//CDKN1B//CDKN2A//CDKN2B//CDKN2C//CDKN2D//MNAT1//CCNB3//CCNO//CCNB1//CCNJL//SFN//BCCIP//CDK5RAP1//CCNY//CNPPD1//GTPBP4//CDK5RAP3//APP//GADD45A//KSR1//GADD45B//TNF//TRAF7//GADD45G//TAB1//DAB2IP//BRAF//RAF1//KISS1R//ADAM9//ADORA1//BMP4//EGF//EGFR//F2R//FGF2//GRM1//JAK2//TGFBR1//MAP3K12//MAP3K4//MAP3K5//MAP3K15//CARTPT//TAOK2//MAP3K6//LAMTOR3//LRRK…
GO:0042327	positive regulation of phosphorylation	Biological process	721	893	14568	23355	1.29439	7.18834e-34	2.65969e-32	33.1434	0.049492	APP//GADD45A//KSR1//GADD45B//TNF//TRAF7//GADD45G//TAB1//DAB2IP//BRAF//RAF1//KISS1R//ADAM9//ADORA1//BMP4//EGF//EGFR//F2R//FGF2//GRM1//JAK2//TGFBR1//MAP3K12//MAP3K4//MAP3K5//MAP3K15//CARTPT//TAOK2//MAP3K6//LAMTOR3//LRRK2//MAP3K13//LAMTOR2//ARRB1//CHRNA7//ADRA2B//AGT//ALK//CSPG4//BMP2//CD81//CRKL//DRD4//FCER1A//FGF1//GAB1//GHR//LPAR1//HGF//IGF1//CD74//IL1B//INS2//INSR//KIT//MET//MOS//P2RX7//PDE6G//P…
GO:0006950	response to stress	Biological process	2672	3765	14568	23355	1.13776	1.03581e-33	3.81191e-32	32.9847	0.183416	TDP1//TRPC2//XRCC1//LIG4//ERCC6//APTX//ERCC8//APLF//SIRT1//HINFP//ATM//CHEK1//CLOCK//E2F1//PEA15A//PTPN11//RAD9A//DOT1L//TIPRL//RAD9B//USP28//ATRIP//ATR//MAPK14//CLSPN//TRP53BP1//CHEK2//DONSON//TIPIN//RHNO1//INTS7//APOD//PLK3//GPX1//HYAL1//PRDX1//PRKCA//PTPRN//SOD1//NUDT15//NOX1//NME5//UCP2//UCP3//FYN//TXNRD2//SPO11//SLX4//RAD51C//ERCC1//MSH5//MSH4//SYCP1//SYCP3//SPATA22//RAD23B//XPA//XPC//ERCC2/…
GO:0051240	positive regulation of multicellular organismal process	Biological process	1209	1590	14568	23355	1.21902	2.23442e-33	8.17892e-32	32.6508	0.0829901	BMP4//FGF1//FGF2//FGF3//FGF8//FGFR1//FGFR4//GDNF//HOXA11//HOXD11//SIX1//FRS2//ADRA2A//AGT//AGTR1A//CASP1//CD14//CD36//CD300C2//FGR//FLOT1//TLR3//GAPDH//GATA3//IL10//IL15//INS2//LGALS9//CD209D//GLMN//MIF//SLC11A1//P2RX7//PTGER4//SOD1//SRC//SYK//TNF//TNFSF4//WNT5A//TMF1//CLEC9A//IRF3//CRTAM//CADM1//AGPAT1//PANX1//CLEC4E//SCAMP5//RGCC//PELI1//LURAP1//HILPDA//CEACAM20//OPTN//NFAM1//IL33//CCDC88B//C1Q…
GO:0060548	negative regulation of cell death	Biological process	854	1082	14568	23355	1.26535	3.2031e-33	1.16624e-31	32.4944	0.0586216	BCL2A1A//AURKB//SLC39A10//IRS2//NOC2L//ORMDL3//MIR93//MIR106B//MIR25//ADA//BCL10//CD44//CD74//MIF//ALOX12//CAV1//ERBB4//HMOX1//IGF1//IGF1R//LIFR//PIK3R1//PTK2B//ZC3H12A//HMGCR//NACA//BAG3//NOL3//TRIP10//SLC25A4//BCL2//CFLAR//GATA4//GHRH//HSPA8//HSF1//ILK//JAK2//MDK//NFE2L2//NKX2-5//NPM1//PAX8//PCMT1//PDPK1//QK//RGL2//SFRP2//MYOCD//RAPGEF3//AMBRA1//HSPB6//ACOT1//NUPR1//SIRT5//SIRT4//SIRT1//BAD//BC…
GO:0048666	neuron development	Biological process	996	1285	14568	23355	1.24261	5.58102e-33	2.02127e-31	32.2533	0.068369	SCRIB//RAC1//WDPCP//MIR96//SEC24B//ASCL1//PHOX2B//ISL2//PRRXL1//ACTB//ANK3//APC//APP//BCL2//CCK//CCKAR//CDK5//CNP//CREB1//DCLK1//DLX5//DRD2//DST//DVL1//FLOT1//IGF1R//STMN1//LLGL1//NTNG2//RAB8A//MAP1A//MAP1B//MAP2//MAPT//NDN//NKX2-9//NOTCH1//NTN1//NTN3//NUMB//NUMBL//PAK3//PAX6//PITPNA//POU4F2//PTPN11//PTPRZ1//RAB10//RAB3A//SEMA4A//SLIT1//SMN1//SNAP91//STK11//TOP2B//UCHL1//ULK1//WNT5A//AMIGO1//LMTK…
GO:0072359	circulatory system development	Biological process	925	1185	14568	23355	1.25142	1.18099e-32	4.25466e-31	31.9278	0.0634953	APELA//TGFBR3L//PRKD2//MIR126B//PIK3R6//MMRN2//UNC5B//CALD1//ACTG1//ACVR1//ADAM15//ADAM8//ADRA2B//ANGPT2//ANG//ATP5B//CSPG4//BMP4//BSG//KLF5//ANXA2//CASP8//CAV1//ACKR3//COL15A1//COL18A1//COL4A1//COL4A2//ECM1//S1PR1//EFNA1//EFNB2//EGF//EIF2AK3//ELK3//AIMP1//ENG//EPAS1//EPHA1//EPHA2//EPHB2//EPHB3//EPHB4//EPO//POFUT1//PTK2//FAP//FGF1//FGF18//FGF2//FGF6//FGFR1//VEGFD//FLT1//FLT4//FN1//FZD5//FZD8//GAB…
GO:0045595	regulation of cell differentiation	Biological process	1244	1646	14568	23355	1.21163	2.55202e-32	9.14585e-31	31.5931	0.0853926	ASPM//CTNNB1//CX3CR1//DCT//DRD2//FZD3//GLI3//NOTCH1//PAX6//PRL2C2//SHH//SOX10//SOX2//VEGFA//VEGFC//DMRTA2//DISC1//MAPK8//SMO//ZFP335//SMARCD3//KDM1A//NODAL//NDFIP1//LYN//NME1//NME2//IL3//KITL//CD101//WNT9B//SALL1//BDNF//CTNNA1//CD24A//NF1//KCTD11//TRP53//VAX1//GFI1//GLIS1//SPDEF//SOSTDC1//NANOG//GFAP//FAS//DICER1//RNF10//PHLDB1//DAG1//SMAD7//TIAM1//GREM1//TBX20//CLASP2//CLASP1//POFUT2//AGER//AXIN…
GO:0030334	regulation of cell migration	Biological process	753	944	14568	23355	1.2788	4.62422e-32	1.64858e-30	31.335	0.0516886	CRKL//PTPN22//SMPD3//ADTRP//ADA//ADORA1//HOXA7//RABGEF1//IL33//ADORA3//AOC3//BDKRB1//ITGA2//ITGA2B//ITGA4//ITGB3//MADCAM1//KITL//MMP9//PECAM1//CCL12//CCL2//SELE//SELP//TACR1//TNFRSF18//TRP53//ZP3//TNFSF18//PTK2B//GPR18//GREM1//CXCR2//EDN3//F7//MDK//ZFP580//PRSS56//ABR//BCR//IL27RA//ADAM8//ICAM1//PTAFR//THY1//JAM3//PLVAP//EMP2//GLUL//PDPK1//SEMA4A//CEACAM1//MIR218-2//BMPER//RHOJ//PRKD2//ABL1//ADOR…
GO:0040012	regulation of locomotion	Biological process	822	1042	14568	23355	1.26469	7.50547e-32	2.64902e-30	31.1246	0.056425	CRKL//PTPN22//SMPD3//ADTRP//ADA//ADORA1//HOXA7//RABGEF1//IL33//ADORA3//AOC3//BDKRB1//ITGA2//ITGA2B//ITGA4//ITGB3//MADCAM1//KITL//MMP9//PECAM1//CCL12//CCL2//SELE//SELP//TACR1//TNFRSF18//TRP53//ZP3//TNFSF18//PTK2B//GPR18//GREM1//CXCR2//EDN3//F7//MDK//ZFP580//PRSS56//ABR//BCR//IL27RA//ADAM8//ICAM1//PTAFR//THY1//JAM3//PLVAP//EMP2//GLUL//PDPK1//SEMA4A//CEACAM1//MIR218-2//BMPER//RHOJ//PRKD2//ABL1//ADOR…
GO:2000145	regulation of cell motility	Biological process	788	994	14568	23355	1.27092	7.5078e-32	2.64902e-30	31.1245	0.0540912	CRKL//PTPN22//SMPD3//ADTRP//ADA//ADORA1//HOXA7//RABGEF1//IL33//ADORA3//AOC3//BDKRB1//ITGA2//ITGA2B//ITGA4//ITGB3//MADCAM1//KITL//MMP9//PECAM1//CCL12//CCL2//SELE//SELP//TACR1//TNFRSF18//TRP53//ZP3//TNFSF18//PTK2B//GPR18//GREM1//CXCR2//EDN3//F7//MDK//ZFP580//PRSS56//ABR//BCR//IL27RA//ADAM8//ICAM1//PTAFR//THY1//JAM3//PLVAP//EMP2//GLUL//PDPK1//SEMA4A//CEACAM1//MIR218-2//BMPER//RHOJ//PRKD2//ABL1//ADOR…
GO:0010033	response to organic substance	Biological process	2303	3221	14568	23355	1.14626	7.61552e-32	2.6689e-30	31.1183	0.158086	NR1H4//IRAK2//CD24A//IRAK1//CAV1//ECM1//PTPRC//PTPRF//SIGIRR//IRAK3//PALM3//GAS6//CD74//IL7//PAFAH1B1//RIPK2//AXL//TSLP//TRIM44//ASIC1//ADORA2A//ADRA1B//DBH//DRD1//DRD2//DRD3//DRD4//GNAL//GRIN1//NR4A2//OXTR//PDE1B//PPP1R1B//SLC1A1//SLC18A2//THRB//NCOA1//GPHB5//PRCP//B2M//CD14//CXCL1//H2-M3//IL10//TAP2//TNFAIP3//GPR31B//TLR9//MYD88//SLC22A19//BMP2//BMP4//POU5F1//APOA4//DNAJC3//JKAMP//EDEM2//TMBIM6…
GO:0000902	cell morphogenesis	Biological process	877	1120	14568	23355	1.25534	7.64215e-32	2.6689e-30	31.1168	0.0602004	CTNNB1//KRT8//LAMB2//MYH9//RELN//EPB41L5//LAMC3//FAT3//LATS2//NODAL//ESRRB//COL15A1//COL18A1//ID1//MET//NOTCH4//PECAM1//IFT88//PLOD3//CLIC4//ARHGEF26//COL22A1//COL24A1//HEG1//SCRIB//RAC1//WDPCP//MIR96//SEC24B//JMJD1C//CDH1//CLDN3//FAT1//HRH2//IHH//GRHL2//MAP3K1//MIR205//RAB25//BCL11B//CGN//PALLD//SIPA1L3//RILPL1//RILPL2//ROCK1//FRMD6//CCDC88C//PARD3//MATN1//ISL2//PRRXL1//ACTB//ANK3//APC//APP//BCL…
GO:0035295	tube development	Biological process	918	1180	14568	23355	1.24721	1.89044e-31	6.56857e-30	30.7234	0.0630148	APELA//TGFBR3L//PRKD2//MIR126B//PIK3R6//MMRN2//UNC5B//CALD1//ACTG1//ACVR1//ADAM15//ADAM8//ADRA2B//ANGPT2//ANG//ATP5B//CSPG4//BMP4//BSG//KLF5//ANXA2//CASP8//CAV1//ACKR3//COL15A1//COL18A1//COL4A1//COL4A2//ECM1//S1PR1//EFNA1//EFNB2//EGF//EIF2AK3//ELK3//AIMP1//ENG//EPAS1//EPHA1//EPHA2//EPHB2//EPHB3//EPHB4//EPO//POFUT1//PTK2//FAP//FGF1//FGF18//FGF2//FGF6//FGFR1//VEGFD//FLT1//FLT4//FN1//FZD5//FZD8//GAB…
GO:0033554	cellular response to stress	Biological process	1347	1801	14568	23355	1.19904	2.05043e-31	7.08849e-30	30.6882	0.0924629	TDP1//TRPC2//XRCC1//LIG4//ERCC6//APTX//ERCC8//APLF//SIRT1//HINFP//ATM//CHEK1//CLOCK//E2F1//PEA15A//PTPN11//RAD9A//DOT1L//TIPRL//RAD9B//USP28//ATRIP//ATR//MAPK14//CLSPN//TRP53BP1//CHEK2//DONSON//TIPIN//RHNO1//INTS7//SPO11//SLX4//RAD51C//ERCC1//MSH5//MSH4//SYCP1//SYCP3//SPATA22//RAD23B//XPA//XPC//ERCC2//ERCC3//HMGN1//NABP1//BRCA1//BRCA2//RECQL5//MRE11A//HELQ//RAD51//RAD51B//RAD51D//RAD52//RAD54L//R…
GO:0009719	response to endogenous stimulus	Biological process	1127	1482	14568	23355	1.21915	3.90345e-31	1.34267e-29	30.4086	0.0773613	NR1H4//THRB//NCOA1//GPHB5//PRCP//PKD1L1//PKD2//TMEM107//BMP2//BMP4//POU5F1//TGFBR3L//LPXN//LTBP4//AMHR2//ACVR1//ADAM9//PARP1//BMP8B//BMPR1B//CDH5//CLDN5//COL3A1//CREB1//ENG//PTK2//FOXH1//FOS//USP15//GCNT2//GDNF//HIPK2//HPGD//ITGB5//ITGB6//JUN//LTBP3//MTMR4//SMAD1//SMAD2//SMAD3//SMAD4//SMAD5//SMAD7//CITED2//NLK//NODAL//PML//PTPRK//PXN//CCL2//SKIL//SRC//APPL2//ARRB2//TGFB2//TGFB3//TGFBR1//TGFBR2//T…
GO:0018193	peptidyl-amino acid modification	Biological process	920	1186	14568	23355	1.24361	1.05063e-30	3.59578e-29	29.9785	0.0631521	PPIF//FKBP1B//FKBP4//FKBP5//PPIB//RANBP2//PPWD1//PIN1//PPIA//PPIE//PPIL2//PPIL4//PPID//PPIL1//PPIL3//BCOR//PAXIP1//TPST2//CBL//PSEN2//CHMP6//CBLB//ZFYVE28//GPRC5A//VPS25//SOCS5//CBLC//APLP2//APP//FER//IL15//JAK1//JAK2//JAK3//LIF//OSM//DOHH//DHPS//LIPT1//LIPT2//GCSH//NDUFAB1//SETD2//SETD3//AGT//IL23A//PRKAG2//AXIN1//BMP7//CAB39//CHIL1//EGF//S1PR2//MET//PLK1//RIPK2//SPHK1//STOX1//TRPC5//TRPC6//WNT5…
GO:1902533	positive regulation of intracellular signal transduction	Biological process	756	954	14568	23355	1.27044	1.74648e-30	5.94758e-29	29.7578	0.0518946	APP//GADD45A//KSR1//GADD45B//TNF//TRAF7//GADD45G//TAB1//DAB2IP//ARRB1//CHRNA7//ADRA2B//AGT//ALK//CSPG4//BMP2//CD81//CRKL//DRD4//EGF//FCER1A//FGF1//GAB1//GHR//LPAR1//GRM1//HGF//IGF1//CD74//IL1B//INS2//INSR//KIT//MET//MOS//P2RX7//PDE6G//PTPN11//PTPRC//PXN//RET//SHC1//SOD1//SYK//SHC2//TDGF1//PRDX2//TGFB3//THBS1//TLR4//TRP73//MUC20//WNT5A//MADD//MAP2K5//PROK1//MAP2K1//MAP2K2//MAP2K3//MAP2K4//MAP2K6//…
GO:0009887	animal organ morphogenesis	Biological process	873	1121	14568	23355	1.2485	3.31842e-30	1.12448e-28	29.4791	0.0599259	ACAN//BARX2//BMPR1B//COL2A1//FGF4//FGF6//PKD1//SOX6//SOX9//TGFB2//UNCX//MAPK14//ROR2//AGT//BCL2//BMP2//BMP4//CTNNB1//CD44//FGF2//FGF8//GDNF//GLI3//GPC3//FOXD1//HOXA11//HOXD11//ILK//LAMA5//LHX1//SMAD4//PAX2//PGF//PSPN//PTCH1//SHH//SIX1//TCF21//TIMELESS//WNT1//WNT9B//WNT4//WNT6//WT1//DCHS1//ADAMTS16//FAT4//GREB1L//SALL1//CTNNBIP1//GZF1//STAT3//PPP2R3A//AGTPBP1//FGF1//FGF3//FGFR1//FGFR4//FRS2//DLL1/…
GO:0035239	tube morphogenesis	Biological process	750	947	14568	23355	1.26967	4.27836e-30	1.44263e-28	29.3687	0.0514827	APELA//TGFBR3L//PRKD2//MIR126B//PIK3R6//MMRN2//UNC5B//CALD1//ACTG1//ACVR1//ADAM15//ADAM8//ADRA2B//ANGPT2//ANG//ATP5B//CSPG4//BMP4//BSG//KLF5//ANXA2//CASP8//CAV1//ACKR3//COL15A1//COL18A1//COL4A1//COL4A2//ECM1//S1PR1//EFNA1//EFNB2//EGF//EIF2AK3//ELK3//AIMP1//ENG//EPAS1//EPHA1//EPHA2//EPHB2//EPHB3//EPHB4//EPO//POFUT1//PTK2//FAP//FGF1//FGF18//FGF2//FGF6//FGFR1//VEGFD//FLT1//FLT4//FN1//FZD5//FZD8//GAB…
GO:0001934	positive regulation of protein phosphorylation	Biological process	651	809	14568	23355	1.29007	7.47142e-30	2.50695e-28	29.1266	0.044687	APP//GADD45A//KSR1//GADD45B//TNF//TRAF7//GADD45G//TAB1//DAB2IP//BRAF//RAF1//KISS1R//ADAM9//ADORA1//BMP4//EGF//EGFR//F2R//FGF2//GRM1//JAK2//TGFBR1//MAP3K12//MAP3K4//MAP3K5//MAP3K15//CARTPT//TAOK2//MAP3K6//LAMTOR3//LRRK2//MAP3K13//LAMTOR2//ARRB1//CHRNA7//ADRA2B//AGT//ALK//CSPG4//BMP2//CD81//CRKL//DRD4//FCER1A//FGF1//GAB1//GHR//LPAR1//HGF//IGF1//CD74//IL1B//INS2//INSR//KIT//MET//MOS//P2RX7//PDE6G//P…
GO:0000165	MAPK cascade	Biological process	617	762	14568	23355	1.29811	9.35568e-30	3.12388e-28	29.0289	0.0423531	APP//GADD45A//KSR1//GADD45B//TNF//TRAF7//GADD45G//TAB1//DAB2IP//ARRB1//CHRNA7//ADRA2B//AGT//ALK//CSPG4//BMP2//CD81//CRKL//DRD4//EGF//FCER1A//FGF1//GAB1//GHR//LPAR1//GRM1//HGF//IGF1//CD74//IL1B//INS2//INSR//KIT//MET//MOS//P2RX7//PDE6G//PTPN11//PTPRC//PXN//RET//SHC1//SOD1//SYK//SHC2//TDGF1//PRDX2//TGFB3//THBS1//TLR4//TRP73//MUC20//WNT5A//MADD//MAP2K5//PROK1//MAP2K1//MAP2K2//MAP2K3//MAP2K4//MAP2K6//…
GO:0007166	cell surface receptor signaling pathway	Biological process	1939	2689	14568	23355	1.15602	1.02047e-29	3.39082e-28	28.9912	0.1331	IRAK2//CD24A//IRAK1//CAV1//ECM1//PTPRC//PTPRF//SIGIRR//IRAK3//PALM3//GAS6//CD74//IL7//PAFAH1B1//RIPK2//AXL//TSLP//TRIM44//ADORA1//ADORA2A//ADORA2B//ADORA3//GNAT1//P2RY1//ADCY5//P2RY12//TYROBP//KLRD1//KLRE1//BAG6//MILL2//FPR2//FPR3//CMKLR1//GPLD1//C5AR2//FPR-RS7//FCER1G//LYN//FCNB//FFAR2//H2-M3//BTLA//KLRC1//SH2D1B1//CLEC12B//BMP2//BMP4//POU5F1//NOTCH1//ALPK2//WNT11//WNT5A//VANGL2//JAK1//JAK2//JAK…
GO:0043069	negative regulation of programmed cell death	Biological process	760	963	14568	23355	1.26522	1.34102e-29	4.43443e-28	28.8726	0.0521691	BCL2A1A//AURKB//SLC39A10//IRS2//NOC2L//ORMDL3//MIR93//MIR106B//MIR25//ADA//BCL10//CD44//CD74//MIF//ALOX12//CAV1//ERBB4//HMOX1//IGF1//IGF1R//LIFR//PIK3R1//PTK2B//ZC3H12A//HMGCR//NACA//BAG3//NOL3//TRIP10//SLC25A4//BCL2//CFLAR//GATA4//GHRH//HSPA8//HSF1//ILK//JAK2//MDK//NFE2L2//NKX2-5//NPM1//PAX8//PCMT1//PDPK1//QK//RGL2//SFRP2//MYOCD//RAPGEF3//AMBRA1//HSPB6//ACOT1//NUPR1//SIRT5//SIRT4//SIRT1//BAD//BC…
GO:0051130	positive regulation of cellular component organization	Biological process	937	1216	14568	23355	1.23534	2.08335e-29	6.85604e-28	28.6812	0.0643191	PAXIP1//ARRB1//AP2M1//CD63//DRD2//EGF//FMR1//INSR//PICK1//PTPN5//SELE//SFRP4//SYK//SCYL2//ARRB2//VEGFA//PLCG2//GREM1//SYNJ2BP//MAGI2//ATAD1//TBC1D5//PARD3//DTNBP1//AGT//BMP2//CPB2//RGCC//BRK1//AVIL//AQP1//CFL1//DNM2//FSCN1//HSP90AA1//PIK3R1//RAC1//RAC2//CYFIP1//HDAC4//WNT1//TWF2//WASF2//AUTS2//ABI2//FRMD7//MTOR//ACTR2//ACTR3//ARPC2//CNOT6L//CNOT1//CNOT2//PAN3//MFN1//ANK1//SURF4//TMED9//LMAN1//RIM…
GO:0007167	enzyme linked receptor protein signaling pathway	Biological process	747	946	14568	23355	1.26593	3.04996e-29	9.98898e-28	28.5157	0.0512768	BMP2//BMP4//POU5F1//GNG7//GUCY2D//GUCY2E//NPPC//NPR1//NPR2//GUCY2G//DOK4//ANGPT2//ALK//BDNF//CSPG4//DDR1//BCAR1//CSF1//CSF1R//DOK1//DOK2//EFS//EGFR//EPHA1//EPHA2//EPHA4//EPHA5//EPHA6//EPHA7//EPHA8//EPHB2//EPHB3//EPHB4//EPHB6//ERBB2//ERBB3//ERBB4//PTK2//FER//FES//FGFR1//FGFR3//FGFR4//FGR//FLT1//FLT3//FLT4//FYN//GDNF//GFRA1//GFRA2//GFRA3//GFRA4//HCK//IGF1R//INSR//KDR//KIT//LAT//LCK//LCP2//LTK//BLNK…
GO:0009790	embryo development	Biological process	981	1283	14568	23355	1.22581	1.33748e-28	4.35955e-27	27.8737	0.0673394	CTNNB1//COBL//FRAT1//FZD5//STIL//WNT1//PEG12//PSPH//BRK1//RIC8A//HINFP//RRN3//CELF4//XRCC4//FOXP1//DNAAF2//HBA-A2//SRSF1//ACVR1//ACVR1B//ADA//ADCY9//AMD1//APBA2//SPEG//NR2F2//ARNT2//AXIN1//BCL2L1//BCL2L11//PRDM1//BMP2//RUNX1//CCNK//CDH1//DLL1//DLL3//EDN1//EDNRA//ELL//EMX1//ENDOG//ENO1//EPN1//EPN2//ERCC2//ETV2//MECOM//FGFR1//SH3PXD2A//FKBP10//FOSL1//GATA1//GATA3//GATA4//GATA6//KAT2A//GDF1//GDF3//G…
GO:0051094	positive regulation of developmental process	Biological process	1093	1446	14568	23355	1.2118	1.98317e-28	6.43355e-27	27.7026	0.0750275	BMP4//FGF1//FGF2//FGF3//FGF8//FGFR1//FGFR4//GDNF//HOXA11//HOXD11//SIX1//FRS2//ASPM//CTNNB1//CX3CR1//DCT//DRD2//FZD3//GLI3//NOTCH1//PAX6//PRL2C2//SHH//SOX10//SOX2//VEGFA//VEGFC//DMRTA2//DISC1//MAPK8//SMO//ZFP335//SMARCD3//KDM1A//ADA//H2-DMA//TNFSF13B//TNFSF13//TNFRSF13C//IL3//KITL//CD101//BMP2//POU5F1//SPDEF//GFAP//MFN1//AGER//AXIN2//BMP7//COL1A1//EZH2//GCNT2//PDPN//HDAC2//IL1B//LEF1//SMAD2//SMAD3…
GO:0048878	chemical homeostasis	Biological process	949	1238	14568	23355	1.22893	2.33352e-28	7.53441e-27	27.632	0.0651428	FCOR//GCK//RAF1//HK1//HK2//FOXA3//FOXK1//MYT1//NGFR//PIK3R1//PIK3R2//NR1H4//ABCC8//HK3//TCF7L2//HKDC1//NR1D1//GCKR//ALMS1//CARTPT//KLF15//FOXK2//SIRT1//ATP6V1B1//ADCY6//AKR1B3//AQP2//TFAP2B//UMOD//WFS1//AQP1//CAMK2D//B2M//FGF12//FHL1//HCN1//NTSR1//NPFF//RANGRF//NEDD4L//BSND//RHCG//SLC12A5//GCM2//ANK2//SLC8A2//SLC8A3//CHRNA7//APOE//ATF4//ATP1B1//ATP2A1//ATP2A2//ATP2B2//BCL2//CACNA1C//CACNB4//CALCA…
GO:0022603	regulation of anatomical structure morphogenesis	Biological process	768	980	14568	23355	1.25636	3.73334e-28	1.19975e-26	27.4279	0.0527183	BMP4//FGF1//FGF2//FGF3//FGF8//FGFR1//FGFR4//GDNF//HOXA11//HOXD11//SIX1//FRS2//NODAL//MEF2C//TNFAIP3//PKN1//RC3H1//FOXJ1//ADA//H2-DMA//TNFSF13B//TNFSF13//TNFRSF13C//BMP2//POU5F1//CITED2//WT1//WNT11//WNT5A//VANGL2//ARHGEF18//RHOQ//CDC42EP2//CDC42EP1//ARAP3//BAIAP2//ALDOA//RHOA//RHOC//RHOD//CORO1A//COCH//CSF1R//DAPK3//DIAPH1//EPB41L2//EPB41L3//EPB42//DMTN//EPS8//PLXNB2//PLXNB3//F2//PTK2//FES//FGR//F…
GO:0043066	negative regulation of apoptotic process	Biological process	741	942	14568	23355	1.26109	4.38789e-28	1.40351e-26	27.3577	0.0508649	BCL2A1A//AURKB//SLC39A10//IRS2//NOC2L//ORMDL3//MIR93//MIR106B//MIR25//ADA//BCL10//CD44//CD74//MIF//ALOX12//CAV1//ERBB4//HMOX1//IGF1//IGF1R//LIFR//PIK3R1//PTK2B//ZC3H12A//HMGCR//NACA//BAG3//NOL3//TRIP10//SLC25A4//BCL2//CFLAR//GATA4//GHRH//HSPA8//HSF1//ILK//JAK2//MDK//NFE2L2//NKX2-5//NPM1//PAX8//PCMT1//PDPK1//QK//RGL2//SFRP2//MYOCD//RAPGEF3//AMBRA1//HSPB6//ACOT1//NUPR1//SIRT5//SIRT4//SIRT1//BAD//BC…
GO:0060429	epithelium development	Biological process	921	1199	14568	23355	1.23146	4.47714e-28	1.4254e-26	27.349	0.0632208	ACVR1//CTNNB1//CXCR4//COL4A1//EDN1//EDNRA//ENG//FGF8//FOXC2//FLT1//GBX2//GNA13//IHH//KDR//LEF1//NFATC3//NOTCH4//PITX2//PPP3R1//CXCL12//SFRP2//SEMA5A//SHH//SRF//TBX1//TEK//TGFBR2//VEGFA//RBM15//DLL4//TBX20//STK4//NRARP//VANGL2//ARG2//BCL2//BDNF//BMP4//BMP7//CRLF1//FGFR1//GDNF//GSTA3//LHX1//EPCAM//SMAD1//SMAD2//SMAD3//SMAD5//SMAD7//FOXC1//PAX2//RARA//RET//SFRP1//SIM1//SIX1//TCF21//RARB//WT1//OSR1//…
GO:0071310	cellular response to organic substance	Biological process	1830	2538	14568	23355	1.15595	6.03655e-28	1.91297e-26	27.2192	0.125618	NR1H4//IRAK2//CD24A//IRAK1//CAV1//ECM1//PTPRC//PTPRF//SIGIRR//IRAK3//PALM3//GAS6//CD74//IL7//PAFAH1B1//RIPK2//AXL//TSLP//TRIM44//THRB//NCOA1//GPHB5//PRCP//BMP2//BMP4//POU5F1//XBP1//TGFBR3L//LPXN//LTBP4//AMHR2//ACVR1//ADAM9//PARP1//BMP8B//BMPR1B//CDH5//CLDN5//COL3A1//CREB1//ENG//PTK2//FOXH1//FOS//USP15//GCNT2//GDNF//HIPK2//HPGD//ITGB5//ITGB6//JUN//LTBP3//MTMR4//SMAD1//SMAD2//SMAD3//SMAD4//SMAD5//S…
GO:0009890	negative regulation of biosynthetic process	Biological process	1190	1591	14568	23355	1.1991	9.60514e-28	3.02982e-26	27.0175	0.0816859	ZGLP1//ZFP282//HINFP//HALR1//XPO1//ZFP692//ETV5//CGGBP1//BRMS1//ANKRD1//CHD4//FOXP1//E2F8//TPR//LMO1//MZF1//CELA1//EHMT2//HIVEP1//PRDM2//FOXE1//RPL10//FOXP2//TLE6//AEBP1//AEBP2//AHRR//MTA1//MTA3//APBB1//NR2F2//APP//KLF16//ZFHX3//ATF3//ATF4//NEUROG3//BACH1//BACH2//NKX3-2//BARX2//BCL6B//BCL6//PRDM1//BMP2//BMP4//BMP6//KLF5//BTG2//C1QBP//CIITA//CALR//NR1I3//CTNNB1//CAV1//RUNX1//CBFA2T2//CBFA2T3//CBFB…
GO:0007417	central nervous system development	Biological process	744	948	14568	23355	1.25819	1.21629e-27	3.81904e-26	26.915	0.0510708	APP//GRN//LRP1//SMO//GLI1//GLI2//CFAP43//SYNJ1//GAS8//AMIGO2//B3GNT5//ABR//BCR//SHROOM2//LMX1A//AATK//DSCAML1//ALK//APAF1//ARNT2//ZFHX3//ATM//ATOH1//BRCA2//ASPM//CDH2//CDK5R1//CXCR4//COL4A1//DPYSL2//DCLK1//DCX//DIAPH1//S1PR1//EFNA5//EMX1//EMX2//EOMES//EPHA7//EPOR//ESR2//EXT1//PLXNB2//FGFR1//GABRB3//GLI3//ADGRG1//GSX2//HTT//HES5//FOXJ1//HMX2//HSPG2//IGF1R//KCNA1//LHX2//LLGL1//NME7//MECP2//MEIS1//M…
GO:2000026	regulation of multicellular organismal development	Biological process	1115	1484	14568	23355	1.20454	2.8847e-27	9.01633e-26	26.5399	0.0765376	ASPM//CTNNB1//CX3CR1//DCT//DRD2//FZD3//GLI3//NOTCH1//PAX6//PRL2C2//SHH//SOX10//SOX2//VEGFA//VEGFC//DMRTA2//DISC1//MAPK8//SMO//ZFP335//SMARCD3//KDM1A//NODAL//NDFIP1//LYN//NME1//NME2//IL3//KITL//CD101//WNT9B//SALL1//BDNF//CTNNA1//CD24A//NF1//KCTD11//TRP53//VAX1//PHLDB1//DAG1//HNF4A//TGIF1//CRB2//CLASP2//CLASP1//GFAP//FAS//DICER1//RNF10//GATA1//ZFPM1//RBFOX2//GATA2//EZH2//NF2//ZCCHC24//PITX3//SYNJ1/…
GO:0044070	regulation of anion transport	Biological process	713	906	14568	23355	1.26166	3.72119e-27	1.1578e-25	26.4293	0.0489429	AGT//AGTR1A//REN1//TNF//ARL6IP5//ARL6IP1//CD74//PTGER4//ADORA1//HK1//TCAF2//PRKCA//GRK6//CRH//CRHR2//P2RY1//PTGS1//GHSR//P2RY12//ADORA2B//KCNB1//OXT//OXTR//PLCD1//STX1A//ACSL1//ACSL6//ACSL5//AKT1//AKT2//THBS1//IRS2//THOC5//SUPT6//SETD2//NSUN2//THOC2//AKAP8L//IWS1//EDN1//EDNRA//TRIB3//BRAF//AK1//AOC3//C3//GH//GIP//MET//NR4A3//C2CD5//CLIP3//IL1B//FABP5//INPP5K//ABCA8B//TTC39B//ABCG1//ADIPOQ//APOA1/…
GO:0140352	export from cell	Biological process	739	943	14568	23355	1.25636	4.06041e-27	1.25762e-25	26.3914	0.0507276	FCER1A//FCGR3//SYK//NCAM1//RALB//CACNA1B//SNCA//SPHK1//STX1A//UNC13A//BAIAP3//STX1B//DTNBP1//AGTR1A//SUCNR1//AGT//REN1//CD300A//ADORA3//BTK//LYN//SNAP23//YWHAZ//FCER1G//P2RX1//STXBP1//RIC1//BMP2//CPB2//RGCC//ADTRP//NOTCH1//TNFRSF1B//EXOC8//SNX19//EXOC5//EXOC6//SCAMP1//LIN7A//RIMS1//RIMS2//RAB27A//CDK5//CPLX1//CPLX2//DOC2A//STX2//GCGR//HCK//ITSN1//KCNB1//LLGL1//CDK16//PIK3C2A//PRSS12//RAB11B//RAB3…
GO:0031327	negative regulation of cellular biosynthetic process	Biological process	1158	1548	14568	23355	1.19927	4.85762e-27	1.49777e-25	26.3136	0.0794893	ZGLP1//ZFP282//HINFP//HALR1//XPO1//ZFP692//ETV5//CGGBP1//BRMS1//ANKRD1//CHD4//FOXP1//E2F8//TPR//LMO1//MZF1//CELA1//EHMT2//HIVEP1//PRDM2//FOXE1//RPL10//FOXP2//TLE6//AEBP1//AEBP2//AHRR//MTA1//MTA3//APBB1//NR2F2//APP//KLF16//ZFHX3//ATF3//ATF4//NEUROG3//BACH1//BACH2//NKX3-2//BARX2//BCL6B//BCL6//PRDM1//BMP2//BMP4//BMP6//KLF5//BTG2//C1QBP//CIITA//CALR//NR1I3//CTNNB1//CAV1//RUNX1//CBFA2T2//CBFA2T3//CBFB…
GO:0043408	regulation of MAPK cascade	Biological process	570	706	14568	23355	1.29435	6.03587e-27	1.85271e-25	26.2193	0.0391269	APP//GADD45A//KSR1//GADD45B//TNF//TRAF7//GADD45G//TAB1//DAB2IP//ARRB1//CHRNA7//ADRA2B//AGT//ALK//CSPG4//BMP2//CD81//CRKL//DRD4//EGF//FCER1A//FGF1//GAB1//GHR//LPAR1//GRM1//HGF//IGF1//CD74//IL1B//INS2//INSR//KIT//MET//MOS//P2RX7//PDE6G//PTPN11//PTPRC//PXN//RET//SHC1//SOD1//SYK//SHC2//TDGF1//PRDX2//TGFB3//THBS1//TLR4//TRP73//MUC20//WNT5A//MADD//MAP2K5//PROK1//MAP2K1//MAP2K2//MAP2K3//MAP2K4//MAP2K6//…
GO:0051336	regulation of hydrolase activity	Biological process	792	1020	14568	23355	1.24482	9.63331e-27	2.94375e-25	26.0162	0.0543657	NOD1//APAF1//BAD//BAK1//BAX//BCL10//BCL2L11//CASP8//CASP9//CCK//CDKN2A//CFLAR//COL4A3//EIF2AK3//F2R//F3//RACK1//HSPD1//JAK2//LAPTM5//LCK//BBC3//SMAD3//NGF//NGFR//SLC11A2//P2RX1//PDCD2//PDCD6//PML//PPARG//RET//RNF7//ROBO1//S100A8//S100A9//SLC1A1//SLC22A2//SNCA//STAT1//HIP1//NLRP3//TNF//DAP//XDH//ACER2//CASP8AP2//NLRC4//VCP//HIP1R//KHDC1C//DLC1//BOK//ATP2A3//MTCH1//PIDD1//PMAIP1//DIABLO//PYCARD//RP…
GO:0060341	regulation of cellular localization	Biological process	680	861	14568	23355	1.26615	9.92341e-27	3.01892e-25	26.0033	0.0466776	NCAM1//RALB//SAR1A//MAPK15//PML//TMBIM6//BCL2//EPO//ADCYAP1R1//BAK1//BAX//BMP4//CAV1//CD4//GRIN1//LHCGR//P2RX4//P2RX7//TRPC3//FFAR1//AKAP5//ASPH//THOC5//SUPT6//SETD2//NSUN2//THOC2//AKAP8L//IWS1//CAMK2D//CASQ1//CASQ2//FKBP1B//GSTO1//PDE4D//CHD7//METTL21C//GSTM7//TRDN//NOL3//ANK2//RYR2//SLC8A1//TMEM38B//TMEM38A//HTT//PKD2//P2RY6//ABCA2//NUS1//ARV1//SCP2//SCP2D1//LMX1B//REEP2//REEP1//REEP6//CRYAB//M…
GO:0032989	cellular component morphogenesis	Biological process	665	841	14568	23355	1.26767	2.00918e-26	6.08532e-25	25.697	0.045648	AU040320//MFSD14A//PAFAH1B1//NECTIN2//RFX2//SEC23IP//TMF1//CCDC136//TBPL1//PLA2G3//ACRBP//TBC1D20//SPACA1//EQTN//SPINK2//ISL2//PRRXL1//ACTB//ANK3//APC//APP//BCL2//CCK//CCKAR//CDK5//CNP//CREB1//DCLK1//DLX5//DRD2//DST//DVL1//FLOT1//IGF1R//STMN1//LLGL1//NTNG2//RAB8A//MAP1A//MAP1B//MAP2//MAPT//NDN//NKX2-9//NOTCH1//NTN1//NTN3//NUMB//NUMBL//PAK3//PAX6//PITPNA//POU4F2//PTPN11//PTPRZ1//RAB10//RAB3A//SEMA…
GO:0046903	secretion	Biological process	812	1050	14568	23355	1.23979	2.04454e-26	6.16515e-25	25.6894	0.0557386	CCKAR//CCKBR//HRH2//CHRM5//NMU//GHRL//FCER1A//FCGR3//SYK//ADA//CSF2//EDN1//EDNRA//NCAM1//RALB//CACNA1B//SNCA//SPHK1//STX1A//UNC13A//BAIAP3//STX1B//DTNBP1//AGTR1A//SUCNR1//AGT//REN1//CD300A//ADORA3//BTK//LYN//SNAP23//YWHAZ//FCER1G//P2RX1//STXBP1//TRPV1//CD74//PTGER4//ADORA1//RIC1//BMP2//CPB2//RGCC//ADTRP//NOTCH1//TNFRSF1B//EXOC8//SNX19//EXOC5//EXOC6//SCAMP1//LIN7A//RIMS1//RIMS2//RAB27A//CDK5//CPLX…
GO:0051338	regulation of transferase activity	Biological process	693	882	14568	23355	1.25963	4.65585e-26	1.39672e-24	25.332	0.04757	ACTB//CCND1//CCND3//CCNE1//CCNE2//CCNF//CCNI//CDKN1A//CDKN1B//CDKN2A//CDKN2B//CDKN2C//CDKN2D//MNAT1//CCNB3//CCNO//CCNB1//CCNJL//SFN//BCCIP//CDK5RAP1//CCNY//CNPPD1//GTPBP4//CDK5RAP3//APP//GADD45A//KSR1//GADD45B//TNF//TRAF7//GADD45G//TAB1//DAB2IP//BRAF//RAF1//KISS1R//ADAM9//ADORA1//BMP4//EGF//EGFR//F2R//FGF2//GRM1//JAK2//TGFBR1//MAP3K12//MAP3K4//MAP3K5//MAP3K15//CARTPT//TAOK2//MAP3K6//LAMTOR3//LRRK…
GO:0043549	regulation of kinase activity	Biological process	615	772	14568	23355	1.27714	4.67275e-26	1.39672e-24	25.3304	0.0422158	ACTB//CCND1//CCND3//CCNE1//CCNE2//CCNF//CCNI//CDKN1A//CDKN1B//CDKN2A//CDKN2B//CDKN2C//CDKN2D//MNAT1//CCNB3//CCNO//CCNB1//CCNJL//SFN//BCCIP//CDK5RAP1//CCNY//CNPPD1//GTPBP4//CDK5RAP3//APP//GADD45A//KSR1//GADD45B//TNF//TRAF7//GADD45G//TAB1//DAB2IP//BRAF//RAF1//KISS1R//ADAM9//ADORA1//BMP4//EGF//EGFR//F2R//FGF2//GRM1//JAK2//TGFBR1//MAP3K12//MAP3K4//MAP3K5//MAP3K15//CARTPT//TAOK2//MAP3K6//LAMTOR3//LRRK…
GO:0031175	neuron projection development	Biological process	867	1131	14568	23355	1.22896	5.84885e-26	1.74067e-24	25.2329	0.059514	ISL2//PRRXL1//ACTB//ANK3//APC//APP//BCL2//CCK//CCKAR//CDK5//CNP//CREB1//DCLK1//DLX5//DRD2//DST//DVL1//FLOT1//IGF1R//STMN1//LLGL1//NTNG2//RAB8A//MAP1A//MAP1B//MAP2//MAPT//NDN//NKX2-9//NOTCH1//NTN1//NTN3//NUMB//NUMBL//PAK3//PAX6//PITPNA//POU4F2//PTPN11//PTPRZ1//RAB10//RAB3A//SEMA4A//SLIT1//SMN1//SNAP91//STK11//TOP2B//UCHL1//ULK1//WNT5A//AMIGO1//LMTK2//ACTBL2//VAX2//SLITRK4//SLITRK2//MAP1S//ULK2//ZD…
GO:0030029	actin filament-based process	Biological process	638	805	14568	23355	1.27059	7.0453e-26	2.08767e-24	25.1521	0.0437946	RTKN//ANLN//KIF23//ROCK1//EPB41L5//FRMD6//CCDC88C//PARD3//TRIM32//BRK1//ACTN1//TRIOBP//SHROOM2//ABL2//TLE6//ACTC1//AVIL//RHOA//RHOC//RHOD//ARHGAP6//PCDH15//BCL2//CAV3//CD2AP//CDC42//CFL1//CFL2//CORO1A//CRHR2//BCAR1//CRYAA//DIAPH1//EMP2//ENAH//ELMO2//ELMO1//FSCN1//FAT1//INPPL1//ARHGEF2//RAC3//MARCKSL1//MYO15//MYO1B//MYO1C//MYO5B//MYO6//MYO7A//PRKCI//PTK2B//TMSB4X//SIRPA//RAC1//RAC2//SH3BP1//SORBS3…
GO:0080134	regulation of response to stress	Biological process	946	1246	14568	23355	1.21718	9.17604e-26	2.70733e-24	25.0373	0.0649368	C3//FCER1G//FCGR1//FCGR3//BTK//SPN//ZP3//FCER1A//H2-T23//SERPING1//A2M//MNDAL//XRCC6//HSP90AA1//IFI203//MATR3//PRKDC//HEXIM1//SIN3A//TLR4//XRCC5//MAVS//NLRC4//TOMM70A//AIM2//PQBP1//RBM14//ZBP1//PSPC1//PYCARD//ZCCHC3//SFPQ//TLR9//TYROBP//KLRD1//KLRE1//IL12RB1//IL4//PML//PTPN22//CCL5//STAT1//IL23R//TREML4//DDX58//ZC3H12A//IL27//ERCC6//ZDHHC1//ZDHHC11//PARP9//TRIM44//IL23A//F12//ANO6//TNFAIP3//DNASE…
GO:0045597	positive regulation of cell differentiation	Biological process	735	943	14568	23355	1.24956	9.99273e-26	2.93563e-24	25.0003	0.050453	ASPM//CTNNB1//CX3CR1//DCT//DRD2//FZD3//GLI3//NOTCH1//PAX6//PRL2C2//SHH//SOX10//SOX2//VEGFA//VEGFC//DMRTA2//DISC1//MAPK8//SMO//ZFP335//SMARCD3//KDM1A//IL3//KITL//CD101//SPDEF//GFAP//AGER//AXIN2//BMP2//BMP4//BMP7//COL1A1//EZH2//GCNT2//PDPN//HDAC2//IL1B//LEF1//SMAD2//SMAD3//SMAD4//MDK//FOXC1//SNAI1//MYOCD//ALX1//TGFB1I1//TGFB2//TGFB3//TGFBR1//TGFBR2//FERMT2//CRB2//ZFP703//GLIPR2//SDCBP//MTOR//RGCC//…
GO:0032940	secretion by cell	Biological process	699	894	14568	23355	1.25349	3.43245e-25	1.00407e-23	24.4644	0.0479819	FCER1A//FCGR3//SYK//NCAM1//RALB//CACNA1B//SNCA//SPHK1//STX1A//UNC13A//BAIAP3//STX1B//DTNBP1//AGTR1A//SUCNR1//AGT//REN1//CD300A//ADORA3//BTK//LYN//SNAP23//YWHAZ//FCER1G//P2RX1//STXBP1//RIC1//BMP2//CPB2//RGCC//ADTRP//NOTCH1//TNFRSF1B//EXOC8//SNX19//EXOC5//EXOC6//SCAMP1//LIN7A//RIMS1//RIMS2//RAB27A//CDK5//CPLX1//CPLX2//DOC2A//STX2//GCGR//HCK//ITSN1//KCNB1//LLGL1//CDK16//PIK3C2A//PRSS12//RAB11B//RAB3…
GO:0051050	positive regulation of transport	Biological process	785	1017	14568	23355	1.23745	3.98212e-25	1.1599e-23	24.3999	0.0538852	CACNA1B//SNCA//SPHK1//STX1A//UNC13A//BAIAP3//STX1B//DTNBP1//ARL6IP1//ARRB1//AP2M1//CD63//DRD2//EGF//FMR1//INSR//PICK1//PTPN5//SELE//SFRP4//SYK//SCYL2//ARRB2//VEGFA//PLCG2//GREM1//SYNJ2BP//MAGI2//ATAD1//TBC1D5//PARD3//ADORA1//AGT//BMP2//CPB2//RGCC//ADCYAP1R1//BAK1//BAX//BMP4//CAV1//CD4//GRIN1//LHCGR//P2RX4//P2RX7//TRPC3//FFAR1//AKAP5//ASPH//ADORA2B//KCNB1//OXT//OXTR//PLCD1//ACSL1//ACSL6//ACSL5//AD…
GO:0010558	negative regulation of macromolecule biosynthetic process	Biological process	1113	1493	14568	23355	1.19513	4.68749e-25	1.35957e-23	24.3291	0.0764003	ZGLP1//ZFP282//HINFP//HALR1//XPO1//ZFP692//ETV5//CGGBP1//BRMS1//ANKRD1//CHD4//FOXP1//E2F8//TPR//LMO1//MZF1//CELA1//EHMT2//HIVEP1//PRDM2//FOXE1//RPL10//FOXP2//TLE6//AEBP1//AEBP2//AHRR//MTA1//MTA3//APBB1//NR2F2//APP//KLF16//ZFHX3//ATF3//ATF4//NEUROG3//BACH1//BACH2//NKX3-2//BARX2//BCL6B//BCL6//PRDM1//BMP2//BMP4//BMP6//KLF5//BTG2//C1QBP//CIITA//CALR//NR1I3//CTNNB1//CAV1//RUNX1//CBFA2T2//CBFA2T3//CBFB…
GO:2000113	negative regulation of cellular macromolecule biosynthetic process	Biological process	1102	1477	14568	23355	1.19614	4.9054e-25	1.41677e-23	24.3093	0.0756452	ZGLP1//ZFP282//HINFP//HALR1//XPO1//ZFP692//ETV5//CGGBP1//BRMS1//ANKRD1//CHD4//FOXP1//E2F8//TPR//LMO1//MZF1//CELA1//EHMT2//HIVEP1//PRDM2//FOXE1//RPL10//FOXP2//TLE6//AEBP1//AEBP2//AHRR//MTA1//MTA3//APBB1//NR2F2//APP//KLF16//ZFHX3//ATF3//ATF4//NEUROG3//BACH1//BACH2//NKX3-2//BARX2//BCL6B//BCL6//PRDM1//BMP2//BMP4//BMP6//KLF5//BTG2//C1QBP//CIITA//CALR//NR1I3//CTNNB1//CAV1//RUNX1//CBFA2T2//CBFA2T3//CBFB…
GO:0071495	cellular response to endogenous stimulus	Biological process	972	1289	14568	23355	1.20891	1.02467e-24	2.94702e-23	23.9894	0.0667216	NR1H4//THRB//NCOA1//GPHB5//PRCP//BMP2//BMP4//POU5F1//TGFBR3L//LPXN//LTBP4//AMHR2//ACVR1//ADAM9//PARP1//BMP8B//BMPR1B//CDH5//CLDN5//COL3A1//CREB1//ENG//PTK2//FOXH1//FOS//USP15//GCNT2//GDNF//HIPK2//HPGD//ITGB5//ITGB6//JUN//LTBP3//MTMR4//SMAD1//SMAD2//SMAD3//SMAD4//SMAD5//SMAD7//CITED2//NLK//NODAL//PML//PTPRK//PXN//CCL2//SKIL//SRC//APPL2//ARRB2//TGFB2//TGFB3//TGFBR1//TGFBR2//TGFBR3//FERMT2//TRP53//U…
GO:0046907	intracellular transport	Biological process	1052	1407	14568	23355	1.19868	1.84262e-24	5.2773e-23	23.7346	0.0722131	XPO1//EIF6//RAN//RASL2-9//LSG1//1700009N14RIK//NPM1//NUP88//RPS15//LTV1//NOP9//BAX//SAR1A//MAPK15//TPR//POM121//NUP155//NUP62//POM121L2//NUP188//NUP214//NUP62CL//RAE1//XPO5//NUP107//THOC5//RBM15B//HHEX//SRSF3//THOC1//NUP133//EIF5A//THOC2//THOC6//NUP85//HNRNPA2B1//DDX39B//THOC7//THOC3//GLE1//PHAX//SSB//NOL6//XPOT//AP4M1//RHOD//RAB27A//MLPH//MYO1C//MYO6//PICK1//PML//SORL1//SYNGR1//OS9//YWHAE//YWHAG…
GO:0030155	regulation of cell adhesion	Biological process	583	734	14568	23355	1.27336	3.65573e-24	1.04264e-22	23.437	0.0400192	BCL2//DDR1//EMP2//NF1//THY1//ONECUT2//MINK1//PIK3CB//ADAM15//BCL6//CDKN2A//MUC4//HOXA7//JAG1//ENPP2//PIK3R1//THBS1//RASA1//ACER2//AJAP1//POSTN//PLET1//CD36//CD3E//CDH13//CDK6//CSF1//DAG1//EPHA1//FUT1//ILK//ITGB3//JUP//NINJ1//PRKCZ//PTK2B//PTPRJ//CCL25//TDGF1//UTRN//VEGFC//EPB41L5//FERMT1//DISC1//GSK3B//CCL28//SKAP1//PLEKHA2//ATP5B//PTPRC//CBLL1//LPXN//DSCAML1//AGER//CFL1//DAB1//DSCAM//EPHA5//ERBB…
GO:0001944	vasculature development	Biological process	621	788	14568	23355	1.26341	4.73474e-24	1.34478e-22	23.3247	0.0426277	APELA//TGFBR3L//PRKD2//MIR126B//PIK3R6//MMRN2//UNC5B//CALD1//ACTG1//ACVR1//ADAM15//ADAM8//ADRA2B//ANGPT2//ANG//ATP5B//CSPG4//BMP4//BSG//KLF5//ANXA2//CASP8//CAV1//ACKR3//COL15A1//COL18A1//COL4A1//COL4A2//ECM1//S1PR1//EFNA1//EFNB2//EGF//EIF2AK3//ELK3//AIMP1//ENG//EPAS1//EPHA1//EPHA2//EPHB2//EPHB3//EPHB4//EPO//POFUT1//PTK2//FAP//FGF1//FGF18//FGF2//FGF6//FGFR1//VEGFD//FLT1//FLT4//FN1//FZD5//FZD8//GAB…
GO:0000122	negative regulation of transcription by RNA polymerase II	Biological process	701	903	14568	23355	1.24454	1.01906e-23	2.88242e-22	22.9918	0.0481192	CTNNBIP1//ZFP451//CITED2//VHL//SIRT2//IMPACT//NFE2L1//BAG3//DNAJB1//SLFN1//NACC2//NACA//APP//BMP4//GATA6//HDAC2//NFATC3//PDGFB//POU5F1//PPARA//PPARD//RELA//SOX9//SRF//HDAC4//TGFBR1//CC2D1A//TMBIM6//JUN//PPP1R15A//SCAF4//HEY1//MECP2//ZGLP1//ZFP282//HINFP//HALR1//XPO1//ZFP692//ETV5//CGGBP1//BRMS1//ANKRD1//CHD4//FOXP1//E2F8//TPR//LMO1//MZF1//CELA1//EHMT2//HIVEP1//PRDM2//FOXE1//RPL10//FOXP2//TLE6//AE…
GO:0001568	blood vessel development	Biological process	595	753	14568	23355	1.26678	1.31619e-23	3.70755e-22	22.8807	0.0408429	APELA//TGFBR3L//PRKD2//MIR126B//PIK3R6//MMRN2//UNC5B//CALD1//ACTG1//ACVR1//ADAM15//ADAM8//ADRA2B//ANGPT2//ANG//ATP5B//CSPG4//BMP4//BSG//KLF5//ANXA2//CASP8//CAV1//ACKR3//COL15A1//COL18A1//COL4A1//COL4A2//ECM1//S1PR1//EFNA1//EFNB2//EGF//EIF2AK3//ELK3//AIMP1//ENG//EPAS1//EPHA1//EPHA2//EPHB2//EPHB3//EPHB4//EPO//POFUT1//PTK2//FAP//FGF1//FGF18//FGF2//FGF6//FGFR1//VEGFD//FLT1//FLT4//FN1//FZD5//FZD8//GAB…
GO:0000904	cell morphogenesis involved in differentiation	Biological process	643	821	14568	23355	1.25559	1.37865e-23	3.86757e-22	22.8605	0.0441378	LATS2//NODAL//ESRRB//COL15A1//COL18A1//ID1//MET//NOTCH4//PECAM1//IFT88//PLOD3//CLIC4//ARHGEF26//COL22A1//COL24A1//HEG1//SCRIB//RAC1//WDPCP//MIR96//SEC24B//JMJD1C//CDH1//CLDN3//FAT1//HRH2//IHH//EPB41L5//GRHL2//MAP3K1//MIR205//RAB25//BCL11B//CGN//PALLD//SIPA1L3//RILPL1//RILPL2//ROCK1//FRMD6//CCDC88C//PARD3//MATN1//ISL2//PRRXL1//ACTB//ANK3//APC//APP//BCL2//CCK//CCKAR//CDK5//CNP//CREB1//DCLK1//DLX5//…
GO:0009628	response to abiotic stimulus	Biological process	813	1065	14568	23355	1.22383	1.93941e-23	5.41846e-22	22.7123	0.0558072	WTIP//CAMK2D//RAF1//EGLN2//CHRNA4//CHRNA7//CHRNB2//ADA//ADAM17//ADORA1//AGER//ALAS1//ALDH3A1//ANG//BIRC2//ARNT//ARNT2//ATM//ATP1B1//BMP2//BNIP3//HYOU1//CAMK2G//CASP1//CAV1//CBFA2T3//CD24A//CD38//CRHR1//CRYAA//CRYAB//DPP4//DRD2//EDN1//EDNRA//EGR1//ENG//EPAS1//EPO//VEGFD//FLT1//FOSL2//GRIN2B//HMOX1//HMOX2//IL18//IL3//ITPR2//AJUBA//KCNMA1//KDR//ACOT2//SMAD3//SMAD4//MB//MECP2//MMP2//CITED2//NF1//NFAT…
GO:0051347	positive regulation of transferase activity	Biological process	478	590	14568	23355	1.29884	2.16735e-23	6.03069e-22	22.6641	0.0328116	APP//GADD45A//KSR1//GADD45B//TNF//TRAF7//GADD45G//TAB1//DAB2IP//BRAF//RAF1//KISS1R//ADAM9//ADORA1//BMP4//EGF//EGFR//F2R//FGF2//GRM1//JAK2//TGFBR1//MAP3K12//MAP3K4//MAP3K5//MAP3K15//CARTPT//TAOK2//MAP3K6//LAMTOR3//LRRK2//MAP3K13//LAMTOR2//ARRB1//CHRNA7//ADRA2B//AGT//ALK//CSPG4//BMP2//CD81//CRKL//DRD4//FCER1A//FGF1//GAB1//GHR//LPAR1//HGF//IGF1//CD74//IL1B//INS2//INSR//KIT//MET//MOS//P2RX7//PDE6G//P…
GO:0044281	small molecule metabolic process	Biological process	1217	1656	14568	23355	1.17818	2.40347e-23	6.66061e-22	22.6192	0.0835393	ACAA1A//ACOX1//ABCD1//ACSL1//HSD17B4//ACOT2//ACOT4//PEX2//PEX5//ACSL6//ACOT5//SLC27A2//SLC27A5//SLC27A4//CYP4F18//ACOX2//ACSBG1//ASL//ARG1//ARG2//ASS1//CEBPA//HTT//NAGS//DDAH2//DDAH1//MTHFD1//SIRT4//SLC7A7//EDN1//CD74//MIF//PLA2G4A//PTGIS//PTGS1//TBXAS1//DAGLB//PLA2G10//PLA2G4F//HPGDS//PTGES3//PTGES//PTGES2//PHYH//ILVBL//CD36//CPT1A//PAM//SLC27A6//SLC27A1//SLC27A3//ACOT1//ACSL5//ACSL3//ALDH1A1//A…
GO:0098655	cation transmembrane transport	Biological process	599	760	14568	23355	1.26355	2.9467e-23	8.13312e-22	22.5307	0.0411175	SLC11A2//TCN2//SLC39A8//SLC8A3//SLC8B1//BHLHA15//MCU//MICU1//VDAC1//LETM1//STOML2//SMDT1//MCUR1//MICU3//ATP4A//ATP4B//IL13//IL4//SLC36A2//TCIRG1//PPIF//CAMK2D//CASQ1//CASQ2//FKBP1B//GSTO1//PDE4D//CHD7//METTL21C//GSTM7//TRDN//NOL3//ANK2//RYR2//SLC8A1//TMEM38B//TMEM38A//CCR5//RYR1//ABCC2//ATP5A1//ATP5B//ATP5G1//ATP5J//ATP5K//ATP6//ATP5L//ATP5O//ATP5D//ATP5E//ATP5G2//ATP5H//COX1//ND4//ND5//NDUFS7//S…
GO:0033043	regulation of organelle organization	Biological process	897	1188	14568	23355	1.21048	3.72072e-23	1.02282e-21	22.4294	0.0615733	PAXIP1//SAR1A//MAPK15//APC//TTBK2//ARHGEF2//MID1//MAP1A//MAP1B//MAP2//MAP6D1//TAOK1//CAMSAP1//GAS2L2//APC2//ATXN7//NAV3//DYSF//TRIM54//CAMSAP2//CAMSAP3//SPEF1//TPX2//KATNB1//SPECC1L//CLASP2//CLASP1//EML4//GAS2L1//CKAP2//RCC1//TUBG1//CDK11B//CDC42//NFE2L1//YWHAH//CENPE//KIF20B//L3MBTL1//FBXW5//CCDC8//PDXP//FBXO5//CUL9//FBXO43//CIT//ANAPC1//TACC3//CDC27//CDC23//ANAPC7//CDC16//TPR//BIRC5//ATM//MAD1L…
GO:1901565	organonitrogen compound catabolic process	Biological process	920	1222	14568	23355	1.20697	4.77944e-23	1.30861e-21	22.3206	0.0631521	ALLC//HNMT//ACR//LYPLA1//PPT1//ABHD10//ABHD17A//ABHD17B//LYPLAL1//LYPLA2//ABHD13//ABHD17C//ABHD12//IDS//IDUA//SGSH//CHIL1//OVGP1//CHIT1//CHIA1//GDA//UOX//XDH//URAD//URAH//ADA//ITPA//NUDT1//NUDT15//AMPD3//NT5E//PDE4D//NT5C//DPYS//ALDH6A1//TET3//TET2//TET1//UPP1//UPP2//NT5C3//UBP1//CDA//DCTPP1//ENTPD7//ENTPD4//KLHL3//UBE3C//FBXL14//TOPORS//FBXO4//RNF144A//ARRB1//ATXN3//UBE3B//BIRC6//BTRC//CBL//DDB1…
GO:0006508	proteolysis	Biological process	1227	1673	14568	23355	1.17579	5.48317e-23	1.49531e-21	22.261	0.0842257	COPS8//COPS2//GPS1//COPS3//COPS5//COPS4//COPS7A//COPS7B//TOR1A//REN1//ACR//F3//F12//H13//FURIN//PCSK5//SEC11C//SPCS2//SPCS1//SPPL3//IMMP2L//ADAM17//ADAM19//ADAM9//DAG1//MYH9//P2RX7//PRKCQ//PRTN3//PSEN2//APH1B//APH1A//BACE1//PSENEN//SPPL2A//APH1C//SPPL2B//KLHL3//UBE3C//FBXL14//TOPORS//FBXO4//RNF144A//ARRB1//ATXN3//UBE3B//BIRC6//BTRC//CBL//DDB1//USP17LA//USP15//SPSB2//TRIP12//ITCH//LNX1//USP48//USP…
GO:0044092	negative regulation of molecular function	Biological process	799	1047	14568	23355	1.22343	5.6067e-23	1.52293e-21	22.2513	0.0548462	SPRED3//SPRED1//SPRED2//CAV1//DUSP2//DUSP8//PRKCA//DUSP1//DUSP7//DUSP5//LAX1//DUSP4//DUSP10//DUSP16//DUSP3//ADRB2//ARRB2//DNAJC3//PRKAG2//ADORA2A//AKT1//CAV3//CDKN2A//GADD45A//DRD1//DVL1//EPHA1//GNAQ//ILK//GADD45B//NF1//NF2//PDPK1//PKIA//PKIB//PKIG//INPP5K//PRKAR1A//PTPRC//RB1//TRIM27//TRIB1//THY1//TSC2//WARS//TRIB3//SHB//SMCR8//GADD45G//SH3BP5//TAF7//CEACAM1//PPIA//PPM1E//PKN1//DBNDD2//CHP1//PAR…
GO:0033674	positive regulation of kinase activity	Biological process	419	510	14568	23355	1.31712	6.36271e-23	1.72145e-21	22.1964	0.0287617	APP//GADD45A//KSR1//GADD45B//TNF//TRAF7//GADD45G//TAB1//DAB2IP//BRAF//RAF1//KISS1R//ADAM9//ADORA1//BMP4//EGF//EGFR//F2R//FGF2//GRM1//JAK2//TGFBR1//MAP3K12//MAP3K4//MAP3K5//MAP3K15//CARTPT//TAOK2//MAP3K6//LAMTOR3//LRRK2//MAP3K13//LAMTOR2//ARRB1//CHRNA7//ADRA2B//AGT//ALK//CSPG4//BMP2//CD81//CRKL//DRD4//FCER1A//FGF1//GAB1//GHR//LPAR1//HGF//IGF1//CD74//IL1B//INS2//INSR//KIT//MET//MOS//P2RX7//PDE6G//P…
GO:0032880	regulation of protein localization	Biological process	713	924	14568	23355	1.23708	7.74982e-23	2.08848e-21	22.1107	0.0489429	GCK//BAD//BGLAP2//CASR//CD38//DOC2B//GIP//GLUL//GLP1R//JAK2//NKX6-1//NNAT//PDX1//PFKFB2//PFKM//PRKCE//PTBP1//RBP4//SOX4//TCF7L2//MCU//NLGN2//FFAR1//CAPN10//GPR68//NR0B2//MYRIP//ABAT//SERP1//TRPM2//RPH3AL//GIPR//IRS2//GHRL//SIRT3//PSMD9//TM7SF3//GPR39//PCK2//GPER1//AACS//UCN3//GLRX//LCP1//PTPN1//SH3TC2//SNX3//ATP13A2//NDEL1//ANO1//SRI//ARRB1//ADCY8//CACNA1D//CRH//GPLD1//LEPR//LRP1//PPARD//RAC1//NR…
GO:0045859	regulation of protein kinase activity	Biological process	536	673	14568	23355	1.27682	8.45207e-23	2.2688e-21	22.073	0.036793	ACTB//CCND1//CCND3//CCNE1//CCNE2//CCNF//CCNI//CDKN1A//CDKN1B//CDKN2A//CDKN2B//CDKN2C//CDKN2D//MNAT1//CCNB3//CCNO//CCNB1//CCNJL//SFN//BCCIP//CDK5RAP1//CCNY//CNPPD1//GTPBP4//CDK5RAP3//APP//GADD45A//KSR1//GADD45B//TNF//TRAF7//GADD45G//TAB1//DAB2IP//BRAF//RAF1//KISS1R//ADAM9//ADORA1//BMP4//EGF//EGFR//F2R//FGF2//GRM1//JAK2//TGFBR1//MAP3K12//MAP3K4//MAP3K5//MAP3K15//CARTPT//TAOK2//MAP3K6//LAMTOR3//LRRK…
GO:0051253	negative regulation of RNA metabolic process	Biological process	1023	1374	14568	23355	1.19363	9.38541e-23	2.5095e-21	22.0275	0.0702224	ZGLP1//ZFP282//HINFP//HALR1//XPO1//ZFP692//ETV5//CGGBP1//BRMS1//ANKRD1//CHD4//FOXP1//E2F8//TPR//LMO1//MZF1//CELA1//EHMT2//HIVEP1//PRDM2//FOXE1//RPL10//FOXP2//TLE6//AEBP1//AEBP2//AHRR//MTA1//MTA3//APBB1//NR2F2//APP//KLF16//ZFHX3//ATF3//ATF4//NEUROG3//BACH1//BACH2//NKX3-2//BARX2//BCL6B//BCL6//PRDM1//BMP2//BMP4//BMP6//KLF5//BTG2//C1QBP//CIITA//CALR//NR1I3//CTNNB1//CAV1//RUNX1//CBFA2T2//CBFA2T3//CBFB…
GO:0007420	brain development	Biological process	535	672	14568	23355	1.27633	1.08954e-22	2.90191e-21	21.9628	0.0367243	GATA2//FOXA2//PHOX2B//SEMA4C//SEMA5A//SIX3//WNT1//BMP2//BMP4//CDH2//CDK5//EMX1//FGF8//KAT2A//GLI3//HES1//HES5//LHX1//LHX2//NCOR2//IFT88//NKX2-1//RPGRIP1L//PFDN1//RFX4//FEZF1//UQCRQ//NIN//PAFAH1B1//SZT2//ZEB2//BHLHE22//PRDM8//LRP8//LMX1A//NEUROD6//BTG2//DRD1//EMX2//KIF3A//LEF1//MDK//PROX1//PTEN//RELN//SCT//NR2E1//SMO//ATAT1//TMEM108//PAX6//DLX1//DLX2//GSX2//HOXB3//SSBP3//FOXP2//ATP2B2//ATRN//CD3E/…
GO:0060322	head development	Biological process	574	727	14568	23355	1.26578	1.16074e-22	3.07957e-21	21.9353	0.0394014	CFAP43//SYNJ1//GAS8//AMIGO2//B3GNT5//ABR//BCR//SHROOM2//LMX1A//AATK//DSCAML1//ALK//APAF1//ARNT2//ZFHX3//ATM//ATOH1//BRCA2//ASPM//CDH2//CDK5R1//CXCR4//COL4A1//DPYSL2//DCLK1//DCX//DIAPH1//S1PR1//EFNA5//EMX1//EMX2//EOMES//EPHA7//EPOR//ESR2//EXT1//PLXNB2//FGFR1//GABRB3//GLI3//ADGRG1//GSX2//HTT//HES5//FOXJ1//HMX2//HSPG2//IGF1R//KCNA1//LHX2//LLGL1//NME7//MECP2//MEIS1//MET//FOXC1//MEIS2//MEIS3//NF1//NF2…
GO:0030036	actin cytoskeleton organization	Biological process	566	716	14568	23355	1.26731	1.37837e-22	3.64283e-21	21.8606	0.0388523	RTKN//ANLN//KIF23//TRIM32//BRK1//ACTN1//TRIOBP//SHROOM2//ABL2//TLE6//ACTC1//AVIL//RHOA//RHOC//RHOD//ARHGAP6//PCDH15//BCL2//CAV3//CD2AP//CDC42//CFL1//CFL2//CORO1A//CRHR2//BCAR1//CRYAA//DIAPH1//EMP2//ENAH//ELMO2//ELMO1//FSCN1//FAT1//INPPL1//ARHGEF2//RAC3//MARCKSL1//MYO15//MYO1B//MYO1C//MYO5B//MYO6//MYO7A//PRKCI//PTK2B//TMSB4X//SIRPA//RAC1//RAC2//SH3BP1//SORBS3//SRF//SHROOM4//MTSS1//HIP1//CORO6//PPP…
GO:0045934	negative regulation of nucleobase-containing compound metabolic process	Biological process	1091	1476	14568	23355	1.185	2.20519e-22	5.8056e-21	21.6566	0.0748902	ZGLP1//ZFP282//HINFP//HALR1//XPO1//ZFP692//ETV5//CGGBP1//BRMS1//ANKRD1//CHD4//FOXP1//E2F8//TPR//LMO1//MZF1//CELA1//EHMT2//HIVEP1//PRDM2//FOXE1//RPL10//FOXP2//TLE6//AEBP1//AEBP2//AHRR//MTA1//MTA3//APBB1//NR2F2//APP//KLF16//ZFHX3//ATF3//ATF4//NEUROG3//BACH1//BACH2//NKX3-2//BARX2//BCL6B//BCL6//PRDM1//BMP2//BMP4//BMP6//KLF5//BTG2//C1QBP//CIITA//CALR//NR1I3//CTNNB1//CAV1//RUNX1//CBFA2T2//CBFA2T3//CBFB…
GO:0044087	regulation of cellular component biogenesis	Biological process	747	975	14568	23355	1.22828	2.33975e-22	6.13623e-21	21.6308	0.0512768	NCAM1//RALB//SAR1A//MAPK15//AGRN//MUSK//SIX1//SIX4//COLQ//CAPZB//DMTN//EPHA2//FER//TWF1//RAC1//WAS//TWF2//BIN3//BRK1//AVIL//AQP1//CFL1//DNM2//FSCN1//HSP90AA1//PIK3R1//RAC2//CYFIP1//HDAC4//WNT1//WASF2//AUTS2//ABI2//FRMD7//MTOR//ACTR2//ACTR3//ARPC2//PLXNB3//ATXN2//ATXN2L//CNOT6L//CNOT1//CNOT2//PAN3//PATL2//NAPB//RAB3A//STX1A//STXBP1//RAB3GAP1//UNC13A//STX1B//STXBP5//RIMS1//UNC13B//PARP10//EML2//PAR…
GO:0051248	negative regulation of protein metabolic process	Biological process	785	1030	14568	23355	1.22183	2.61371e-22	6.82856e-21	21.5827	0.0538852	SPRED3//SPRED1//SPRED2//CAV1//DUSP2//DUSP8//PRKCA//DUSP1//DUSP7//DUSP5//LAX1//DUSP4//DUSP10//DUSP16//DUSP3//BCOR//IBTK//PPP1R15B//ARRB1//CHRNA7//AGER//BDKRB1//CRKL//DRD2//DVL1//EPHB2//FBLN1//FKBP8//HSPA4//IGFBP3//IMPACT//INSR//LYN//MICAL1//MAS1//MEN1//GBP4//PAX6//PPARGC1A//PPP2CA//PPP5C//INPP5K//PRKDC//PRNP//PSEN2//PTEN//SIRPA//SH3GL2//SLFN1//SNCA//ARRB2//TSC2//WARS//XDH//CTDSP1//PIP5KL1//ZC3H12A…
GO:0019725	cellular homeostasis	Biological process	744	971	14568	23355	1.22838	2.73657e-22	7.12237e-21	21.5628	0.0510708	FCOR//GCK//RAF1//HK1//HK2//FOXA3//FOXK1//MYT1//NGFR//PIK3R1//PIK3R2//NR1H4//ABCC8//HK3//TCF7L2//HKDC1//NR1D1//GCKR//ALMS1//CARTPT//KLF15//FOXK2//SIRT1//BSND//RHCG//SLC12A5//GCM2//ANK2//SLC8A2//SLC8A3//CHRNA7//APOE//ATF4//ATP1B1//ATP2A1//ATP2A2//ATP2B2//BCL2//CACNA1C//CACNB4//CALCA//CASR//CAV1//CDH5//CSRP3//DMPK//DRD3//EDN1//EDN3//SLC37A4//GPR12//GRIK2//GRIN1//HEXB//HTR2A//SLC8B1//ATP13A1//TRPM8//…
GO:0098660	inorganic ion transmembrane transport	Biological process	574	729	14568	23355	1.26231	3.79465e-22	9.83877e-21	21.4208	0.0394014	SLC11A2//TCN2//SLC39A8//SLC8A3//SLC8B1//BHLHA15//MCU//MICU1//VDAC1//LETM1//STOML2//SMDT1//MCUR1//MICU3//ATP4A//ATP4B//IL13//IL4//SLC36A2//TCIRG1//PPIF//CAMK2D//CASQ1//CASQ2//FKBP1B//GSTO1//PDE4D//CHD7//METTL21C//GSTM7//TRDN//NOL3//ANK2//RYR2//SLC8A1//TMEM38B//TMEM38A//CCR5//RYR1//ABCC2//ATP5A1//ATP5B//ATP5G1//ATP5J//ATP5K//ATP6//ATP5L//ATP5O//ATP5D//ATP5E//ATP5G2//ATP5H//COX1//ND4//ND5//NDUFS7//A…
GO:0043270	positive regulation of ion transport	Biological process	568	721	14568	23355	1.26297	5.03642e-22	1.30092e-20	21.2979	0.0389896	ARL6IP1//ADORA1//ADCYAP1R1//BAK1//BAX//BMP4//CAV1//CD4//GRIN1//LHCGR//P2RX4//P2RX7//TRPC3//FFAR1//AKAP5//ASPH//ADORA2B//KCNB1//OXT//OXTR//PLCD1//STX1A//ACSL1//ACSL6//ACSL5//ADRB2//AKT1//AKT2//ANK3//CNTN1//FGF12//FGF14//GNAS//CXCL1//IKBKB//NKX2-5//SCN1B//SCN5A//SGK1//CNKSR3//SCN3B//AKT3//MLLT6//GPD1L//SCN4B//PRSS8//NEDD4L//BRAF//AK1//AOC3//C3//GH//GIP//MET//NR4A3//C2CD5//CLIP3//ABCG1//ADIPOQ//APOA…
GO:0098609	cell-cell adhesion	Biological process	608	779	14568	23355	1.25126	1.0559e-21	2.71715e-20	20.9764	0.0417353	ACVR1//TGFB2//TGFBR2//CDH22//AMIGO2//CELSR3//DSCAML1//PCDH15//BSG//CDH1//CDH11//CDH13//CDH15//CDH16//CDH17//CDH2//CDH3//CDH4//CDH5//CDH6//CDH8//CDH9//CELSR1//DSC2//DSCAM//DSG2//DSG3//PLXNB2//PLXNB3//CDHR1//PCDH8//PECAM1//PCDHA9//PTPRF//PTPRM//PTPRT//NECTIN2//RET//ROBO1//NPTN//IGSF11//DSG1C//CDH12//PCDH20//CDH23//DSG1B//IGFN1//AMIGO1//IGSF21//CLSTN3//DCHS1//IGSF9B//PRTG//SDK2//CDH24//TENM3//CDH7//…
GO:0010628	positive regulation of gene expression	Biological process	884	1177	14568	23355	1.20408	1.22689e-21	3.14533e-20	20.9112	0.0606809	ADRA2A//AGT//AGTR1A//CASP1//CD14//CD36//CD300C2//FGR//FLOT1//TLR3//GAPDH//GATA3//IL10//IL15//INS2//LGALS9//CD209D//GLMN//MIF//SLC11A1//P2RX7//PTGER4//SOD1//SRC//SYK//TNF//TNFSF4//WNT5A//TMF1//CLEC9A//IRF3//CRTAM//CADM1//AGPAT1//PANX1//CLEC4E//SCAMP5//RGCC//PELI1//LURAP1//HILPDA//CEACAM20//OPTN//NFAM1//IL33//CCDC88B//C1QTNF3//TLR9//IL17F//F12//FOXP1//CD37//H2-T23//IL13//IL4//IL4RA//IL5//RBP4//STX4…
GO:0040007	growth	Biological process	835	1106	14568	23355	1.21035	1.38393e-21	3.53469e-20	20.8589	0.0573174	FSHR//SRC//AMH//GPR149//ZFP830//ESR1//FOXO3//BMPR1B//PTX3//GDF9//KMT2D//HSD3B7//KAZALD1//ATAD3A//LMX1A//DDR1//CD44//CRKL//CSF2RB//EPB41L3//EPM2A//IGFBP3//IGFBP4//IGFBP5//IL3//ILK//NPM1//PTCH2//RB1//URI1//ROS1//STK11//CDC73//SOCS2//TMC8//XBP1//4932438A13RIK//CLSTN3//NUBP1//FAM107A//IGFBP7//PTTG1//NANOS1//KIF14//GSK3B//MTOR//WFDC1//MAD2L2//RPTOR//IGFBPL1//SBF1//LAMTOR2//MYOCD//KIF26A//HBEGF//POU5F1…
GO:0008285	negative regulation of cell population proliferation	Biological process	561	713	14568	23355	1.2614	1.53236e-21	3.89927e-20	20.8146	0.0385091	AGER//ALOX5//APOE//APOH//NR2F2//ATP5A1//CAV1//CAV2//AIMP1//ENG//NF1//PRL//PTPRM//SPARC//STAT1//TGFBR1//THBS1//TNF//XDH//VASH1//SYNJ2BP//SULF1//GHRL//RGCC//ATOH8//KRIT1//BMPR2//NOTCH1//BDNF//CTNNA1//CD24A//KCTD11//TRP53//VAX1//FAS//DICER1//SOX10//RNF10//CTSL//EFNB2//KLF9//PTPRK//VDR//EPPK1//CD109//INTU//SFN//SLURP1//KDF1//SLC6A4//CEND1//ATM//PRDM1//BTK//CASP3//CDKN2A//IL10//LYN//BTLA//CD300A//TYRO…
GO:1903507	negative regulation of nucleic acid-templated transcription	Biological process	947	1270	14568	23355	1.19544	1.8785e-21	4.76234e-20	20.7262	0.0650055	ZGLP1//ZFP282//HINFP//HALR1//XPO1//ZFP692//ETV5//CGGBP1//BRMS1//ANKRD1//CHD4//FOXP1//E2F8//TPR//LMO1//MZF1//CELA1//EHMT2//HIVEP1//PRDM2//FOXE1//RPL10//FOXP2//TLE6//AEBP1//AEBP2//AHRR//MTA1//MTA3//APBB1//NR2F2//APP//KLF16//ZFHX3//ATF3//ATF4//NEUROG3//BACH1//BACH2//NKX3-2//BARX2//BCL6B//BCL6//PRDM1//BMP2//BMP4//BMP6//KLF5//BTG2//C1QBP//CIITA//CALR//NR1I3//CTNNB1//CAV1//RUNX1//CBFA2T2//CBFA2T3//CBFB…
GO:0008284	positive regulation of cell population proliferation	Biological process	764	1004	14568	23355	1.21994	2.04749e-21	5.17162e-20	20.6888	0.0524437	PRKD2//ADORA2B//AKT1//ANG//ARG1//BMP2//BMP4//BMP6//BMPR2//CAV1//CAV2//CDH13//CYBA//ECM1//EGF//EGR3//PLXNB3//F3//FGF2//FGFR3//VEGFD//FLT4//NR4A1//IL10//ITGB3//JUN//KDR//NF1//NRAS//PDCD6//PDGFB//PGF//PIK3CD//PRKCA//PRKD1//PROX1//SCG2//CCL2//CXCL12//SEMA5A//STAT5A//THBS4//VEGFA//VEGFB//VEGFC//VIP//WNT2//WNT5A//VASH2//PPP1R16B//AKT3//DYSF//MYDGF//EGFL7//CCL24//MTOR//AGGF1//NRARP//ZFP580//EMC10//RPTOR…
GO:0045892	negative regulation of transcription, DNA-templated	Biological process	944	1266	14568	23355	1.19541	2.20672e-21	5.5533e-20	20.6563	0.0647996	ZGLP1//ZFP282//HINFP//HALR1//XPO1//ZFP692//ETV5//CGGBP1//BRMS1//ANKRD1//CHD4//FOXP1//E2F8//TPR//LMO1//MZF1//CELA1//EHMT2//HIVEP1//PRDM2//FOXE1//RPL10//FOXP2//TLE6//AEBP1//AEBP2//AHRR//MTA1//MTA3//APBB1//NR2F2//APP//KLF16//ZFHX3//ATF3//ATF4//NEUROG3//BACH1//BACH2//NKX3-2//BARX2//BCL6B//BCL6//PRDM1//BMP2//BMP4//BMP6//KLF5//BTG2//C1QBP//CIITA//CALR//NR1I3//CTNNB1//CAV1//RUNX1//CBFA2T2//CBFA2T3//CBFB…
GO:0032990	cell part morphogenesis	Biological process	583	745	14568	23355	1.25456	2.46662e-21	6.18463e-20	20.6079	0.0400192	ISL2//PRRXL1//ACTB//ANK3//APC//APP//BCL2//CCK//CCKAR//CDK5//CNP//CREB1//DCLK1//DLX5//DRD2//DST//DVL1//FLOT1//IGF1R//STMN1//LLGL1//NTNG2//RAB8A//MAP1A//MAP1B//MAP2//MAPT//NDN//NKX2-9//NOTCH1//NTN1//NTN3//NUMB//NUMBL//PAK3//PAX6//PITPNA//POU4F2//PTPN11//PTPRZ1//RAB10//RAB3A//SEMA4A//SLIT1//SMN1//SNAP91//STK11//TOP2B//UCHL1//ULK1//WNT5A//AMIGO1//LMTK2//ACTBL2//VAX2//SLITRK4//SLITRK2//MAP1S//ULK2//ZD…
GO:1902679	negative regulation of RNA biosynthetic process	Biological process	947	1271	14568	23355	1.1945	2.83501e-21	7.08236e-20	20.5474	0.0650055	ZGLP1//ZFP282//HINFP//HALR1//XPO1//ZFP692//ETV5//CGGBP1//BRMS1//ANKRD1//CHD4//FOXP1//E2F8//TPR//LMO1//MZF1//CELA1//EHMT2//HIVEP1//PRDM2//FOXE1//RPL10//FOXP2//TLE6//AEBP1//AEBP2//AHRR//MTA1//MTA3//APBB1//NR2F2//APP//KLF16//ZFHX3//ATF3//ATF4//NEUROG3//BACH1//BACH2//NKX3-2//BARX2//BCL6B//BCL6//PRDM1//BMP2//BMP4//BMP6//KLF5//BTG2//C1QBP//CIITA//CALR//NR1I3//CTNNB1//CAV1//RUNX1//CBFA2T2//CBFA2T3//CBFB…
GO:0051726	regulation of cell cycle	Biological process	746	979	14568	23355	1.22162	3.28601e-21	8.17917e-20	20.4833	0.0512081	RAD9A//TIMELESS//RAD9B//CLSPN//DNA2//TIPIN//CDT1//HINFP//ATM//CHEK1//CLOCK//E2F1//PEA15A//PTPN11//DOT1L//TIPRL//USP28//ATRIP//ATR//MAPK14//TRP53BP1//ERCC6//CHEK2//DONSON//RHNO1//INTS7//ACTB//CCND1//CCND3//CCNE1//CCNE2//CCNF//CCNI//CDKN1A//CDKN1B//CDKN2A//CDKN2B//CDKN2C//CDKN2D//MNAT1//CCNB3//CCNO//CCNB1//CCNJL//SFN//BCCIP//CDK5RAP1//CCNY//CNPPD1//GTPBP4//CDK5RAP3//RGCC//MDM2//PML//SOX4//TRP53//RB…
GO:1901214	regulation of neuron death	Biological process	320	380	14568	23355	1.35004	3.51259e-21	8.71147e-20	20.4544	0.021966	GABRA5//EGLN2//EGLN3//BAX//BDNF//ESR1//ESR2//GABRB2//GABRB3//GATA3//LANCL1//GRID2//GRIN1//HTT//MEF2C//NPM1//SIGMAR1//TRP53//TRP73//NAE1//KIF14//KCNIP3//NSMF//PARK7//AKT1S1//PINK1//FAIM2//TRIM2//SNCB//AMIGO2//UNC5B//GRM7//XRCC4//ARRB1//BRAF//ADAM8//ADNP//ADORA2A//AGT//XIAP//BIRC5//APOE//RHOA//BCL2//BCL2L1//BTG2//CACNA1A//CHL1//CORO1A//CLN3//CNTF//CNTFR//CRLF1//DNAJC5//DLX1//EN1//EN2//EPOR//ERBB3//…
GO:0048858	cell projection morphogenesis	Biological process	567	723	14568	23355	1.25726	3.65803e-21	9.03942e-20	20.4368	0.0389209	ISL2//PRRXL1//ACTB//ANK3//APC//APP//BCL2//CCK//CCKAR//CDK5//CNP//CREB1//DCLK1//DLX5//DRD2//DST//DVL1//FLOT1//IGF1R//STMN1//LLGL1//NTNG2//RAB8A//MAP1A//MAP1B//MAP2//MAPT//NDN//NKX2-9//NOTCH1//NTN1//NTN3//NUMB//NUMBL//PAK3//PAX6//PITPNA//POU4F2//PTPN11//PTPRZ1//RAB10//RAB3A//SEMA4A//SLIT1//SMN1//SNAP91//STK11//TOP2B//UCHL1//ULK1//WNT5A//AMIGO1//LMTK2//ACTBL2//VAX2//SLITRK4//SLITRK2//MAP1S//ULK2//ZD…
GO:0007610	behavior	Biological process	589	755	14568	23355	1.25069	5.62985e-21	1.3862e-19	20.2495	0.0404311	GRM7//CHRNB2//DRD1//GRIN1//TBR1//GABRA5//ASIC1//BCL2//BDNF//CACNA1E//DBI//DPP4//DRD4//EIF4E//ESR2//GNG7//GRIK2//GRIN2B//HTR1A//MDK//MECP2//MORC1//PENK//SLC1A1//EIF4G1//PDE8B//NR2E1//VDAC1//VDAC3//ASIC4//DEAF1//KALRN//BRINP1//MAPK8IP2//SPIRE1//USP46//FBXL20//RPS6KB1//LYPD1//ALS2//DERL2//APLP2//APP//CNTFR//GLS//OXTR//PHF21A//HELT//UBR3//UBE2Q1//CCKAR//NMUR2//PRLH//ABL2//TACR1//GCNT4//TRPC2//KIRREL3…
GO:0009725	response to hormone	Biological process	553	704	14568	23355	1.25931	5.90161e-21	1.4479e-19	20.229	0.0379599	THRB//NCOA1//GPHB5//PRCP//RHOQ//AKT1//AKT2//APC//CAV2//BCAR1//CSRP3//EIF4EBP1//EIF4EBP2//FOXC2//GPLD1//GRB10//GRB2//IGF1R//INS2//INSR//IRS1//IRS3//IRS4//KL//PDK2//PIK3R1//PIK3R2//PIK3R3//PLCB1//PTPN1//PTPN2//RPE65//SRSF3//ZFP106//SORBS1//SHC1//SREBF1//SLC39A14//OBP2A//SH2B2//PDK4//BCAR3//SOGA1//IRS2//GRB14//FOXO4//SLC2A8//FOXO1//GSK3B//GSK3A//RARRES2//APPL1//NDEL1//PHIP//CRH//ESR2//METTL21C//KDM3…
GO:0051272	positive regulation of cellular component movement	Biological process	482	604	14568	23355	1.27935	5.97509e-21	1.4607e-19	20.2237	0.0330862	ADORA3//AOC3//BDKRB1//ITGA2//ITGA2B//ITGA4//ITGB3//MADCAM1//KITL//MMP9//PECAM1//CCL12//CCL2//SELE//SELP//TACR1//TNFRSF18//TRP53//ZP3//TNFSF18//CXCR2//EDN3//F7//MDK//ZFP580//PRSS56//ADAM8//ICAM1//PTAFR//THY1//JAM3//PLVAP//TTLL6//PRKD2//ABL1//ADORA2B//AGT//AKT1//ANXA3//BMP4//BMPR2//BSG//CALR//BCAR1//EGF//FGF1//FGF2//FOXC2//FLT4//FUT1//GATA3//GPLD1//GRN//KDR//PDCD6//PIK3CD//PRKCA//PRKD1//PROX1//BCAS…
GO:0099536	synaptic signaling	Biological process	700	914	14568	23355	1.22781	6.16757e-21	1.50238e-19	20.2099	0.0480505	CACNA1B//SNCA//SPHK1//STX1A//UNC13A//BAIAP3//STX1B//DTNBP1//ADORA2A//CDK5//CRH//DRD1//DRD4//APH1B//TH//PARK7//APH1C//RASD2//CHRM1//CHRM3//CHRM4//OPRM1//CHRM5//HRH4//CHRM2//HRH3//CDK5R1//PLCB1//RGS8//RGS10//SNCB//SLC12A6//CHRNB4//CHRNB3//GRM2//GRM7//STON2//TPGS1//CHRNA3//CHRNA5//GABRA5//CHRNA2//CHRNA4//CHRNA6//CHRNA7//CHRNB1//CHRNB2//CHRNE//CHRNG//AGRN//APBA2//CACNA1A//CACNA1C//CACNA1E//CACNA1G//C…
GO:1901698	response to nitrogen compound	Biological process	796	1053	14568	23355	1.21189	7.02635e-21	1.70551e-19	20.1533	0.0546403	NR1H4//ASIC1//ADORA2A//ADRA1B//DBH//DRD1//DRD2//DRD3//DRD4//GNAL//GRIN1//NR4A2//OXTR//PDE1B//PPP1R1B//SLC1A1//SLC18A2//GNAS//OPRM1//PTGER1//ADCY5//SLC9A3R1//FLNA//CHRM1//CHRM3//CHRM4//CHRM5//HRH4//CHRM2//HRH3//HTR1A//HTR1B//HTR5B//HTR2A//GPER1//ADCY6//KLF16//GNAI3//GNAO1//GNB5//HTT//NSG1//NSG2//RGS9//CALY//CDK5R1//PLCB1//RGS8//RGS10//RHOQ//AKT1//AKT2//APC//CAV2//BCAR1//CSRP3//EIF4EBP1//EIF4EBP2//…
GO:0007423	sensory organ development	Biological process	511	645	14568	23355	1.27011	7.05313e-21	1.70596e-19	20.1516	0.0350769	BMP6//BMP7//BMPR1B//CRYGA//CRYGB//CRYGC//CRYGE//CRYGF//GDF3//HMGB1//INHBB//MEIS1//FOXC1//MEIS2//MEIS3//PBX2//PBX3//RBP4//SIX3//SIX6//ADAMTS18//TGFB2//IFT88//ATF6//BLOC1S3//MAB21L2//FREM2//SH3PXD2B//SALL2//SMOC1//BBS7//SMG9//SLC39A5//ZDHHC16//SIPA1L3//ABCB5//PBX4//STAT3//PPP2R3A//AGTPBP1//ALDH1A1//PAX2//ALDH1A3//CACNA1S//PITX2//FOXL2//PDS5B//CRYAA//CRYAB//CRYBA1//CRYBA2//CRYBA4//CRYBB1//CRYBB2//CR…
GO:0023061	signal release	Biological process	463	578	14568	23355	1.2842	8.73523e-21	2.10538e-19	20.0587	0.031782	FCER1A//FCGR3//SYK//CACNA1B//SNCA//SPHK1//STX1A//UNC13A//BAIAP3//STX1B//DTNBP1//AGTR1A//SUCNR1//AGT//REN1//CD300A//ADORA3//BTK//LYN//SNAP23//YWHAZ//FCER1G//P2RX1//LIN7A//RIMS1//RIMS2//DVL1//NRXN2//NRXN3//PPT1//PTPRN2//SNAP91//STXBP1//STXBP2//SYN1//SYN2//SYT1//SYT2//LIN7B//LIN7C//SYN3//DGKI//BRSK1//PDZD11//PPFIA3//CRH//CRHR2//P2RY1//PTGS1//GHSR//P2RY12//ADORA2B//KCNB1//OXT//OXTR//PLCD1//NAPB//RAB3…
GO:0034330	cell junction organization	Biological process	587	753	14568	23355	1.24975	8.97763e-21	2.15621e-19	20.0468	0.0402938	CHRNB1//GDNF//JUP//PRKCA//PKP3//DSP//DSG2//GRHL1//NECTIN1//CDH22//ARVCF//CTNND1//CDH11//CDH2//CDH5//CDH6//CDH8//CDH9//CLDN5//FSCN1//CTNND2//PKP1//NR1H4//CDH12//FLCN//PKP4//DCHS1//CDH24//CDH7//CDH18//CDH10//HDAC7//PARD6B//TRPV4//HEG1//FN1//ITGA5//ITGB3//TLN1//TNS1//ACHE//ADD2//AGRN//BDNF//BSN//CACNA1A//CDH1//CDK5//CRKL//DBNL//ERBB4//GJA10//GNPAT//MECP2//MAPT//MYO6//NRXN2//NRXN3//PDGFB//PTEN//SPTBN…
GO:0048584	positive regulation of response to stimulus	Biological process	1593	2235	14568	23355	1.14266	9.68556e-21	2.3181e-19	20.0139	0.109349	APP//GADD45A//KSR1//GADD45B//TNF//TRAF7//GADD45G//TAB1//DAB2IP//ARRB1//CHRNA7//ADRA2B//AGT//ALK//CSPG4//BMP2//CD81//CRKL//DRD4//EGF//FCER1A//FGF1//GAB1//GHR//LPAR1//GRM1//HGF//IGF1//CD74//IL1B//INS2//INSR//KIT//MET//MOS//P2RX7//PDE6G//PTPN11//PTPRC//PXN//RET//SHC1//SOD1//SYK//SHC2//TDGF1//PRDX2//TGFB3//THBS1//TLR4//TRP73//MUC20//WNT5A//MADD//MAP2K5//PROK1//MAP2K1//MAP2K2//MAP2K3//MAP2K4//MAP2K6//…
GO:0070997	neuron death	Biological process	350	422	14568	23355	1.32964	1.0174e-20	2.42651e-19	19.9925	0.0240253	SLC1A1//TBC1D24//ARL6IP5//GABRA5//EGLN2//EGLN3//BAX//BDNF//ESR1//ESR2//GABRB2//GABRB3//GATA3//LANCL1//GRID2//GRIN1//HTT//MEF2C//NPM1//SIGMAR1//TRP53//TRP73//NAE1//KIF14//KCNIP3//NSMF//PARK7//AKT1S1//PINK1//FAIM2//TRIM2//SNCB//AMIGO2//UNC5B//GRM7//XRCC4//ARRB1//BRAF//ADAM8//ADNP//ADORA2A//AGT//XIAP//BIRC5//APOE//RHOA//BCL2//BCL2L1//BTG2//CACNA1A//CHL1//CORO1A//CLN3//CNTF//CNTFR//CRLF1//DNAJC5//DLX…
GO:0098662	inorganic cation transmembrane transport	Biological process	531	674	14568	23355	1.26303	1.13199e-20	2.69044e-19	19.9462	0.0364498	SLC11A2//TCN2//SLC39A8//SLC8A3//SLC8B1//BHLHA15//MCU//MICU1//VDAC1//LETM1//STOML2//SMDT1//MCUR1//MICU3//ATP4A//ATP4B//IL13//IL4//SLC36A2//TCIRG1//PPIF//CAMK2D//CASQ1//CASQ2//FKBP1B//GSTO1//PDE4D//CHD7//METTL21C//GSTM7//TRDN//NOL3//ANK2//RYR2//SLC8A1//TMEM38B//TMEM38A//CCR5//RYR1//ABCC2//ATP5A1//ATP5B//ATP5G1//ATP5J//ATP5K//ATP6//ATP5L//ATP5O//ATP5D//ATP5E//ATP5G2//ATP5H//COX1//ND4//ND5//NDUFS7//A…
GO:0120039	plasma membrane bounded cell projection morphogenesis	Biological process	562	718	14568	23355	1.25485	1.20118e-20	2.84501e-19	19.9204	0.0385777	ISL2//PRRXL1//ACTB//ANK3//APC//APP//BCL2//CCK//CCKAR//CDK5//CNP//CREB1//DCLK1//DLX5//DRD2//DST//DVL1//FLOT1//IGF1R//STMN1//LLGL1//NTNG2//RAB8A//MAP1A//MAP1B//MAP2//MAPT//NDN//NKX2-9//NOTCH1//NTN1//NTN3//NUMB//NUMBL//PAK3//PAX6//PITPNA//POU4F2//PTPN11//PTPRZ1//RAB10//RAB3A//SEMA4A//SLIT1//SMN1//SNAP91//STK11//TOP2B//UCHL1//ULK1//WNT5A//AMIGO1//LMTK2//ACTBL2//VAX2//SLITRK4//SLITRK2//MAP1S//ULK2//ZD…
GO:0044057	regulation of system process	Biological process	489	615	14568	23355	1.27472	1.25593e-20	2.96443e-19	19.901	0.0335667	ADRA1A//ADRA1D//CHRNA7//ADRA1B//AGT//AGTR1A//REN1//ADM//ATP1A1//ATP2A2//CAV1//CHGA//CSRP3//MYH7//GAA//MYL4//MYL3//MYL2//PRKCA//SLC8A1//SLC9A1//PEBP1//PDE5A//APLN//ANK2//CACNA1E//CACNA1G//CALCA//CASQ2//CAV3//DRD2//EPAS1//FKBP1B//MC3R//MDM2//MDM4//MYBPC3//OXT//RYR2//SCN10A//SCN5A//SLC1A1//SNTA1//PDE4D//GPD1L//IRX5//ADORA1//GLRA1//GLS//GSX2//MECP2//PBX3//PHOX2B//NLGN2//TSHZ3//NLGN3//ADRA2B//CHRM3//P…
GO:0048729	tissue morphogenesis	Biological process	537	683	14568	23355	1.26047	1.53097e-20	3.60119e-19	19.815	0.0368616	ACVR1//CTNNB1//CXCR4//COL4A1//EDN1//EDNRA//ENG//FGF8//FOXC2//FLT1//GBX2//GNA13//IHH//KDR//LEF1//NFATC3//NOTCH4//PITX2//PPP3R1//CXCL12//SFRP2//SEMA5A//SHH//SRF//TBX1//TEK//TGFBR2//VEGFA//RBM15//DLL4//TBX20//STK4//NRARP//VANGL2//AGT//BCL2//BMP2//BMP4//CD44//FGF2//GDNF//GLI3//GPC3//FOXD1//HOXA11//HOXD11//ILK//LAMA5//LHX1//SMAD4//PAX2//PGF//PSPN//PTCH1//SIX1//SOX9//TCF21//TIMELESS//WNT1//WNT9B//WNT4/…
GO:0048514	blood vessel morphogenesis	Biological process	517	655	14568	23355	1.2654	1.78531e-20	4.18508e-19	19.7483	0.0354887	APELA//TGFBR3L//PRKD2//MIR126B//PIK3R6//MMRN2//UNC5B//CALD1//ACTG1//ACVR1//ADAM15//ADAM8//ADRA2B//ANGPT2//ANG//ATP5B//CSPG4//BMP4//BSG//KLF5//ANXA2//CASP8//CAV1//ACKR3//COL15A1//COL18A1//COL4A1//COL4A2//ECM1//S1PR1//EFNA1//EFNB2//EGF//EIF2AK3//ELK3//AIMP1//ENG//EPAS1//EPHA1//EPHA2//EPHB2//EPHB3//EPHB4//EPO//POFUT1//PTK2//FAP//FGF1//FGF18//FGF2//FGF6//FGFR1//VEGFD//FLT1//FLT4//FN1//FZD5//FZD8//GAB…
GO:0043410	positive regulation of MAPK cascade	Biological process	419	518	14568	23355	1.29677	2.09026e-20	4.86701e-19	19.6798	0.0287617	APP//GADD45A//KSR1//GADD45B//TNF//TRAF7//GADD45G//TAB1//DAB2IP//ARRB1//CHRNA7//ADRA2B//AGT//ALK//CSPG4//BMP2//CD81//CRKL//DRD4//EGF//FCER1A//FGF1//GAB1//GHR//LPAR1//GRM1//HGF//IGF1//CD74//IL1B//INS2//INSR//KIT//MET//MOS//P2RX7//PDE6G//PTPN11//PTPRC//PXN//RET//SHC1//SOD1//SYK//SHC2//TDGF1//PRDX2//TGFB3//THBS1//TLR4//TRP73//MUC20//WNT5A//MADD//MAP2K5//PROK1//MAP2K1//MAP2K2//MAP2K3//MAP2K4//MAP2K6//…
GO:0097435	supramolecular fiber organization	Biological process	581	746	14568	23355	1.24858	2.09043e-20	4.86701e-19	19.6798	0.0398819	BRK1//ACTN1//TRIOBP//SHROOM2//ABL2//TLE6//ACTC1//AVIL//RHOA//RHOC//RHOD//ARHGAP6//PCDH15//BCL2//CAV3//CD2AP//CDC42//CFL1//CFL2//CORO1A//CRHR2//BCAR1//CRYAA//DIAPH1//EMP2//ENAH//ELMO2//ELMO1//FSCN1//FAT1//INPPL1//ARHGEF2//RAC3//MARCKSL1//MYO15//MYO1B//MYO1C//MYO5B//MYO6//MYO7A//PRKCI//PTK2B//TMSB4X//SIRPA//RAC1//RAC2//SH3BP1//SORBS3//SRF//SHROOM4//MTSS1//HIP1//CORO6//PPP1R9B//SAMD14//TMOD1//TPM1//…
GO:0048589	developmental growth	Biological process	618	799	14568	23355	1.24	2.34211e-20	5.4345e-19	19.6304	0.0424217	ESR1//GPR149//FOXO3//BMPR1B//PTX3//GDF9//KMT2D//HBEGF//POU5F1//RAD51B//SMARCA4//ZFP830//RTF1//PELO//GINS4//BRCA2//CHEK1//COPS2//ZPR1//PALB2//PRPF19//BRD4//TAF8//SBDS//NCAPG2//NDEL1//SALL4//DICER1//ESRRB//ACVR1C//MESP1//NOTCH1//S1PR1//SIRT6//WNT5A//PTK7//NAT8F3//WNT11//VANGL2//SOX9//MEX3C//COMP//ECM1//EXT1//KDR//MSX2//DDR2//BNC2//EVC//MMP13//RARA//RARG//TGFBR2//THBS1//THBS3//RARB//IFT80//ANXA6//NP…
GO:0009057	macromolecule catabolic process	Biological process	950	1281	14568	23355	1.18892	2.71732e-20	6.2838e-19	19.5659	0.0652114	SMG6//GSPT1//MAGOH//PABPC1//EIF4A3//UPF1//RNPS1//ETF1//HELZ2//SMG5//SMG1//PNLDC1//CTIF//DCP1B//UPF2//EXOSC10//RBM8A//MAGOHB//NCBP2//DHX34//SMG9//PARN//SMG8//DCP1A//CHIT1//CHIA1//ZFP36L2//PDE12//ZFP36//CNOT6L//CNOT1//RC3H2//RC3H1//PAN2//MLH1//CNOT7//CNOT3//SAMD4B//CNOT2//PAN3//SAMD4//NOCT//PATL1//PATL2//DCPS//POLR2G//ZC3H12A//DNASE1//DNASE1L3//DNASE2A//SPO11//DNASE1L2//ERI3//TREX1//TREX2//XRN2//IS…
GO:0032269	negative regulation of cellular protein metabolic process	Biological process	734	967	14568	23355	1.21688	4.05498e-20	9.34556e-19	19.392	0.0503844	SPRED3//SPRED1//SPRED2//CAV1//DUSP2//DUSP8//PRKCA//DUSP1//DUSP7//DUSP5//LAX1//DUSP4//DUSP10//DUSP16//DUSP3//BCOR//IBTK//PPP1R15B//ARRB1//CHRNA7//AGER//BDKRB1//CRKL//DRD2//DVL1//EPHB2//FBLN1//FKBP8//HSPA4//IGFBP3//IMPACT//INSR//LYN//MICAL1//MAS1//MEN1//GBP4//PAX6//PPARGC1A//PPP2CA//PPP5C//INPP5K//PRKDC//PRNP//PSEN2//PTEN//SIRPA//SH3GL2//SLFN1//SNCA//ARRB2//TSC2//WARS//XDH//CTDSP1//PIP5KL1//ZC3H12A…
GO:0055082	cellular chemical homeostasis	Biological process	652	849	14568	23355	1.23118	4.50303e-20	1.03434e-18	19.3465	0.0447556	FCOR//GCK//RAF1//HK1//HK2//FOXA3//FOXK1//MYT1//NGFR//PIK3R1//PIK3R2//NR1H4//ABCC8//HK3//TCF7L2//HKDC1//NR1D1//GCKR//ALMS1//CARTPT//KLF15//FOXK2//SIRT1//BSND//RHCG//SLC12A5//GCM2//ANK2//SLC8A2//SLC8A3//CHRNA7//APOE//ATF4//ATP1B1//ATP2A1//ATP2A2//ATP2B2//BCL2//CACNA1C//CACNB4//CALCA//CASR//CAV1//CDH5//CSRP3//DMPK//DRD3//EDN1//EDN3//SLC37A4//GPR12//GRIK2//GRIN1//HEXB//HTR2A//SLC8B1//ATP13A1//TRPM8//…
GO:0007169	transmembrane receptor protein tyrosine kinase signaling pathway	Biological process	469	589	14568	23355	1.27655	4.59939e-20	1.05294e-18	19.3373	0.0321938	CHRNA3//NRG1//PDGFC//NRG2//BRAF//ABL1//ABL2//ADAM17//AKT1//AREG//BTC//CAML//BCAR1//EGF//EGFR//ERBB3//PTK2//GAB1//GRB2//HBEGF//PDPK1//PIGR//PTK2B//PTPN11//SHC1//SOS1//SOX9//SRC//FAM83B//VIL1//SLC30A10//FAM83A//SOCS5//EPGN//RAB7//CBL//PSEN2//CHMP6//CBLB//ZFYVE28//GPRC5A//VPS25//CBLC//RHOQ//AKT2//APC//CAV2//CSRP3//EIF4EBP1//EIF4EBP2//FOXC2//GPLD1//GRB10//IGF1R//INS2//INSR//IRS1//IRS3//IRS4//KL//PDK2…
GO:0051345	positive regulation of hydrolase activity	Biological process	431	536	14568	23355	1.28912	5.06342e-20	1.1553e-18	19.2956	0.0295854	NOD1//APAF1//BAD//BAK1//BAX//BCL10//BCL2L11//CASP8//CASP9//CCK//CDKN2A//CFLAR//COL4A3//EIF2AK3//F2R//F3//RACK1//HSPD1//JAK2//LAPTM5//LCK//BBC3//SMAD3//NGF//NGFR//SLC11A2//P2RX1//PDCD2//PDCD6//PML//PPARG//RET//RNF7//ROBO1//S100A8//S100A9//SLC1A1//SLC22A2//SNCA//STAT1//HIP1//NLRP3//TNF//DAP//XDH//ACER2//CASP8AP2//NLRC4//VCP//HIP1R//KHDC1C//DLC1//BOK//ATP2A3//MTCH1//PIDD1//PMAIP1//DIABLO//PYCARD//RP…
GO:0010243	response to organonitrogen compound	Biological process	718	945	14568	23355	1.21807	6.89872e-20	1.56883e-18	19.1612	0.0492861	NR1H4//ASIC1//ADORA2A//ADRA1B//DBH//DRD1//DRD2//DRD3//DRD4//GNAL//GRIN1//NR4A2//OXTR//PDE1B//PPP1R1B//SLC1A1//SLC18A2//GNAS//OPRM1//PTGER1//ADCY5//SLC9A3R1//FLNA//HTR1A//HTR1B//HTR5B//HTR2A//GPER1//ADCY6//KLF16//GNAI3//GNAO1//GNB5//HTT//NSG1//NSG2//RGS9//CALY//RHOQ//AKT1//AKT2//APC//CAV2//BCAR1//CSRP3//EIF4EBP1//EIF4EBP2//FOXC2//GPLD1//GRB10//GRB2//IGF1R//INS2//INSR//IRS1//IRS3//IRS4//KL//PDK2//P…
GO:0048667	cell morphogenesis involved in neuron differentiation	Biological process	513	652	14568	23355	1.26139	8.51029e-20	1.9289e-18	19.0701	0.0352142	SCRIB//RAC1//WDPCP//MIR96//SEC24B//ISL2//PRRXL1//ACTB//ANK3//APC//APP//BCL2//CCK//CCKAR//CDK5//CNP//CREB1//DCLK1//DLX5//DRD2//DST//DVL1//FLOT1//IGF1R//STMN1//LLGL1//NTNG2//RAB8A//MAP1A//MAP1B//MAP2//MAPT//NDN//NKX2-9//NOTCH1//NTN1//NTN3//NUMB//NUMBL//PAK3//PAX6//PITPNA//POU4F2//PTPN11//PTPRZ1//RAB10//RAB3A//SEMA4A//SLIT1//SMN1//SNAP91//STK11//TOP2B//UCHL1//ULK1//WNT5A//AMIGO1//LMTK2//ACTBL2//VAX2…
GO:0099537	trans-synaptic signaling	Biological process	675	884	14568	23355	1.22414	1.14949e-19	2.59679e-18	18.9395	0.0463344	CACNA1B//SNCA//SPHK1//STX1A//UNC13A//BAIAP3//STX1B//DTNBP1//ADORA2A//CDK5//CRH//DRD1//DRD4//APH1B//TH//PARK7//APH1C//RASD2//SNCB//SLC12A6//CHRNB4//CHRNB3//GRM2//GRM7//STON2//TPGS1//CHRNA3//CHRNA5//GABRA5//CHRNA2//CHRNA4//CHRNA6//CHRNA7//CHRNB1//CHRNB2//CHRNE//CHRNG//AGRN//APBA2//CACNA1A//CACNA1C//CACNA1E//CACNA1G//CACNB1//CACNB2//CACNB3//CACNB4//CTNNB1//CAV2//CDH8//CEL//CHAT//CHRM1//CHRM3//CHRM4/…
GO:1905114	cell surface receptor signaling pathway involved in cell-cell signaling	Biological process	430	536	14568	23355	1.28613	1.27414e-19	2.86892e-18	18.8948	0.0295167	BMP2//BMP4//POU5F1//ALPK2//WNT11//WNT5A//VANGL2//FZD4//ROR2//FZD2//DMPK//BSCL2//CSNK1G2//FBXW11//PRKAA1//PRKAA2//CELA1//MACF1//APC//XIAP//AXIN1//AXIN2//BCL7B//BTRC//CTNNB1//CCND1//CCNE1//CD44//CPE//CSNK2A1//CSNK2A2//CSNK2B//DDB1//DDIT3//DDX3X//DRD2//DVL1//DVL2//DVL3//MARK2//EPM2A//ETV2//FZD1//FZD3//FZD5//FZD7//FZD8//GPC4//GRK5//HHEX//HIC1//INVS//KRT6A//LDB1//LEF1//LRP5//RAC3//MITF//USP34//NLK//CD…
GO:0048812	neuron projection morphogenesis	Biological process	549	704	14568	23355	1.2502	1.45515e-19	3.26574e-18	18.8371	0.0376853	ISL2//PRRXL1//ACTB//ANK3//APC//APP//BCL2//CCK//CCKAR//CDK5//CNP//CREB1//DCLK1//DLX5//DRD2//DST//DVL1//FLOT1//IGF1R//STMN1//LLGL1//NTNG2//RAB8A//MAP1A//MAP1B//MAP2//MAPT//NDN//NKX2-9//NOTCH1//NTN1//NTN3//NUMB//NUMBL//PAK3//PAX6//PITPNA//POU4F2//PTPN11//PTPRZ1//RAB10//RAB3A//SEMA4A//SLIT1//SMN1//SNAP91//STK11//TOP2B//UCHL1//ULK1//WNT5A//AMIGO1//LMTK2//ACTBL2//VAX2//SLITRK4//SLITRK2//MAP1S//ULK2//ZD…
GO:1903530	regulation of secretion by cell	Biological process	520	663	14568	23355	1.25739	1.59844e-19	3.5756e-18	18.7963	0.0356947	CACNA1B//SNCA//SPHK1//STX1A//UNC13A//BAIAP3//STX1B//DTNBP1//AGT//AGTR1A//REN1//RIC1//BMP2//CPB2//RGCC//ADTRP//NOTCH1//TNFRSF1B//CRH//CRHR2//P2RY1//PTGS1//GHSR//P2RY12//ADORA2B//KCNB1//OXT//OXTR//PLCD1//GRM2//GABBR1//ADORA2A//AVP//CCK//DPYSL2//GRIN2B//NR3C1//NTSR1//P2RX7//AVPR1A//GRM7//ADORA1//HTR6//IL1B//IL1RN//NPY5R//PRKG1//HRH3//CHRNA3//CACNA1A//TACR2//SYT17//CHRNA4//CHRNA6//CHRNB2//DRD2//DRD3/…
GO:2000147	positive regulation of cell motility	Biological process	466	587	14568	23355	1.27271	1.82179e-19	4.06194e-18	18.7395	0.0319879	ADORA3//AOC3//BDKRB1//ITGA2//ITGA2B//ITGA4//ITGB3//MADCAM1//KITL//MMP9//PECAM1//CCL12//CCL2//SELE//SELP//TACR1//TNFRSF18//TRP53//ZP3//TNFSF18//CXCR2//EDN3//F7//MDK//ZFP580//PRSS56//ADAM8//ICAM1//PTAFR//THY1//JAM3//PLVAP//PRKD2//ABL1//ADORA2B//AGT//AKT1//ANXA3//BMP4//BMPR2//BSG//CALR//BCAR1//EGF//FGF1//FGF2//FOXC2//FLT4//FUT1//GATA3//GPLD1//GRN//KDR//PDCD6//PIK3CD//PRKCA//PRKD1//PROX1//BCAS3//PTK2…
GO:0032101	regulation of response to external stimulus	Biological process	684	898	14568	23355	1.22112	1.87053e-19	4.15708e-18	18.728	0.0469522	C3//FCER1G//FCGR1//FCGR3//BTK//SPN//ZP3//FCER1A//H2-T23//SERPING1//A2M//MNDAL//XRCC6//HSP90AA1//IFI203//MATR3//PRKDC//HEXIM1//SIN3A//TLR4//XRCC5//MAVS//NLRC4//TOMM70A//AIM2//PQBP1//RBM14//ZBP1//PSPC1//PYCARD//ZCCHC3//SFPQ//TLR9//TYROBP//KLRD1//KLRE1//IL17F//IL12RB1//IL4//PML//PTPN22//CCL5//STAT1//IL23R//TREML4//DDX58//ZC3H12A//IL27//ERCC6//ZDHHC1//ZDHHC11//PARP9//TRIM44//IL23A//F12//ANO6//TNFAIP3…
GO:0007268	chemical synaptic transmission	Biological process	668	875	14568	23355	1.22391	1.94306e-19	4.29041e-18	18.7115	0.0458539	CACNA1B//SNCA//SPHK1//STX1A//UNC13A//BAIAP3//STX1B//DTNBP1//ADORA2A//CDK5//CRH//DRD1//DRD4//APH1B//TH//PARK7//APH1C//RASD2//LIN7A//RIMS1//RIMS2//DVL1//NRXN2//NRXN3//PPT1//PTPRN2//SNAP91//STXBP1//STXBP2//SYN1//SYN2//SYT1//SYT2//LIN7B//LIN7C//SYN3//DGKI//BRSK1//PDZD11//PPFIA3//CACNA1A//CAMK4//DRD2//KIF1B//PTEN//VDAC1//VDAC3//DLGAP2//TMOD2//CHRNB3//CHRNA3//CHRNA5//CHRNA2//CHRNA4//CHRNA7//CHRNB1//CHR…
GO:0098916	anterograde trans-synaptic signaling	Biological process	668	875	14568	23355	1.22391	1.94306e-19	4.29041e-18	18.7115	0.0458539	CACNA1B//SNCA//SPHK1//STX1A//UNC13A//BAIAP3//STX1B//DTNBP1//ADORA2A//CDK5//CRH//DRD1//DRD4//APH1B//TH//PARK7//APH1C//RASD2//SNCB//SLC12A6//CHRNB4//CHRNB3//GRM2//GRM7//STON2//TPGS1//CHRNA3//CHRNA5//GABRA5//CHRNA2//CHRNA4//CHRNA6//CHRNA7//CHRNB1//CHRNB2//CHRNE//CHRNG//AGRN//APBA2//CACNA1A//CACNA1C//CACNA1E//CACNA1G//CACNB1//CACNB2//CACNB3//CACNB4//CTNNB1//CAV2//CDH8//CEL//CHAT//CHRM1//CHRM3//CHRM4/…
GO:0030335	positive regulation of cell migration	Biological process	449	564	14568	23355	1.27628	3.13986e-19	6.91071e-18	18.5031	0.030821	ADORA3//AOC3//BDKRB1//ITGA2//ITGA2B//ITGA4//ITGB3//MADCAM1//KITL//MMP9//PECAM1//CCL12//CCL2//SELE//SELP//TACR1//TNFRSF18//TRP53//ZP3//TNFSF18//CXCR2//EDN3//F7//MDK//ZFP580//PRSS56//ADAM8//ICAM1//PTAFR//THY1//JAM3//PLVAP//PRKD2//ABL1//ADORA2B//AGT//AKT1//ANXA3//BMP4//BMPR2//BSG//CALR//BCAR1//EGF//FGF1//FGF2//FOXC2//FLT4//FUT1//GATA3//GPLD1//GRN//KDR//PDCD6//PIK3CD//PRKCA//PRKD1//PROX1//BCAS3//PTK2…
GO:0040017	positive regulation of locomotion	Biological process	476	602	14568	23355	1.26762	3.19609e-19	7.01193e-18	18.4954	0.0326744	ADORA3//AOC3//BDKRB1//ITGA2//ITGA2B//ITGA4//ITGB3//MADCAM1//KITL//MMP9//PECAM1//CCL12//CCL2//SELE//SELP//TACR1//TNFRSF18//TRP53//ZP3//TNFSF18//CXCR2//EDN3//F7//MDK//ZFP580//PRSS56//ADAM8//ICAM1//PTAFR//THY1//JAM3//PLVAP//PRKD2//ABL1//ADORA2B//AGT//AKT1//ANXA3//BMP4//BMPR2//BSG//CALR//BCAR1//EGF//FGF1//FGF2//FOXC2//FLT4//FUT1//GATA3//GPLD1//GRN//KDR//PDCD6//PIK3CD//PRKCA//PRKD1//PROX1//BCAS3//PTK2…
GO:0045860	positive regulation of protein kinase activity	Biological process	359	439	14568	23355	1.31102	3.64534e-19	7.97199e-18	18.4383	0.0246431	APP//GADD45A//KSR1//GADD45B//TNF//TRAF7//GADD45G//TAB1//DAB2IP//BRAF//RAF1//KISS1R//ADAM9//ADORA1//BMP4//EGF//EGFR//F2R//FGF2//GRM1//JAK2//TGFBR1//MAP3K12//MAP3K4//MAP3K5//MAP3K15//CARTPT//TAOK2//MAP3K6//LAMTOR3//LRRK2//MAP3K13//LAMTOR2//ARRB1//CHRNA7//ADRA2B//AGT//ALK//CSPG4//BMP2//CD81//CRKL//DRD4//FCER1A//FGF1//GAB1//GHR//LPAR1//HGF//IGF1//CD74//IL1B//INS2//INSR//KIT//MET//MOS//P2RX7//PDE6G//P…
GO:0031344	regulation of cell projection organization	Biological process	582	753	14568	23355	1.2391	4.10474e-19	8.94807e-18	18.3867	0.0399506	CAPZB//DMTN//EPHA2//FER//TWF1//RAC1//WAS//TWF2//BIN3//BRK1//AVIL//AQP1//CFL1//DNM2//FSCN1//HSP90AA1//PIK3R1//RAC2//CYFIP1//HDAC4//WNT1//WASF2//AUTS2//ABI2//FRMD7//MTOR//ACTR2//ACTR3//ARPC2//PLXNB3//CCDC88A//AKT1//RHOA//CAMK2G//DPYSL2//NCS1//GATA3//GRID2//NTNG2//PAK3//PAX6//KLK6//PTEN//PTPRF//SFRP2//SFRP1//SMN1//ULK4//TBR1//MBOAT1//DPYSL3//MARK1//ZFP804A//RGMA//DISC1//SLC39A12//NRCAM//BRSK1//GSK3B…
GO:0050801	ion homeostasis	Biological process	628	819	14568	23355	1.22929	4.19634e-19	9.11872e-18	18.3771	0.0431082	CAMK2D//B2M//FGF12//FHL1//HCN1//NTSR1//NPFF//RANGRF//NEDD4L//BSND//RHCG//SLC12A5//GCM2//ANK2//SLC8A2//SLC8A3//CHRNA7//APOE//ATF4//ATP1B1//ATP2A1//ATP2A2//ATP2B2//BCL2//CACNA1C//CACNB4//CALCA//CASR//CAV1//CDH5//CSRP3//DMPK//DRD3//EDN1//EDN3//SLC37A4//GPR12//GRIK2//GRIN1//HEXB//HTR2A//SLC8B1//ATP13A1//TRPM8//PRKCA//PKD2//PTH//PTH1R//PYGM//TRPV5//RYR1//RYR2//RYR3//S100B//CCL2//CCL5//NPTN//SLC8A1//SP…
GO:0051093	negative regulation of developmental process	Biological process	751	997	14568	23355	1.2076	4.54512e-19	9.84537e-18	18.3425	0.0515513	NODAL//FOXJ1//RC3H1//PDCD1//CD86//LYN//NME1//NME2//BMP2//ALPK2//CTNNB1//SALL1//BDNF//CTNNA1//CD24A//NF1//KCTD11//TRP53//VAX1//GFI1//GLIS1//SPDEF//SOSTDC1//NANOG//FAS//DICER1//SOX10//RNF10//BNIP3//TFRC//VAT1//HUWE1//OMA1//MUL1//ADCK1//DNM1L//SPRED3//SPRED1//SPRED2//EFNA1//GATA3//FOXA1//FOXA2//HPN//IL17RD//PPP2CA//PTEN//SFRP2//SFRP1//STRAP//TGFBR3//NKX2-1//TSC2//VEGFA//SPRY2//VASN//ZFP750//LDLRAD4/…
GO:0060627	regulation of vesicle-mediated transport	Biological process	472	597	14568	23355	1.2675	4.68836e-19	1.01236e-17	18.329	0.0323998	FLOT1//NAPB//RSPO1//SH3GL2//MKLN1//LRRTM2//DLG4//FMR1//LRPAP1//ATXN2//RIN3//ANKRD13B//SDCBP//ANKRD13A//ANKRD13D//WDR54//MTMR2//ARRB1//AP2M1//CD63//DRD2//EGF//INSR//PICK1//PTPN5//SELE//SFRP4//SYK//SCYL2//ARRB2//VEGFA//PLCG2//GREM1//SYNJ2BP//MAGI2//ATAD1//TBC1D5//PARD3//DTNBP1//SAR1A//MAPK15//RAB15//RIMS2//RAB8A//RAB10//RAB12//RAB3A//RAB3D//SNAP23//STXBP5L//STX1A//STX4A//LGI3//RAB21//VAMP2//PCLO//R…
GO:1901700	response to oxygen-containing compound	Biological process	1214	1681	14568	23355	1.15779	7.25047e-19	1.56068e-17	18.1396	0.0833333	APOD//PLK3//GPX1//HYAL1//PRDX1//PRKCA//PTPRN//SOD1//NUDT15//NOX1//NME5//UCP2//UCP3//ERCC6//FYN//TXNRD2//APOA4//DRD1//DRD3//GNAL//GNAS//OPRM1//PTGER1//ADCY5//SLC9A3R1//DRD2//DRD4//FLNA//CHRM1//CHRM3//CHRM4//CHRM5//HRH4//CHRM2//HRH3//HTR1A//HTR1B//HTR5B//HTR2A//GPER1//ADCY6//KLF16//GNAI3//GNAO1//GNB5//HTT//NSG1//NSG2//RGS9//SLC1A1//CALY//CDK5R1//PLCB1//RGS8//RGS10//RHOQ//AKT1//AKT2//APC//CAV2//BCAR…
GO:0009894	regulation of catabolic process	Biological process	664	872	14568	23355	1.22076	7.2869e-19	1.56106e-17	18.1375	0.0455794	SLIRP//LRPPRC//SUPV3L1//PNPT1//PPP1R3E//PPP1R3D//PRKAG2//IL3//EIF6//ZBTB7A//TREX1//SLC2A6//MLXIPL//JMJD8//ZDHHC7//NLRP6//GPR137//PIP4K2C//ATM//BCL2//CASP1//CLN3//DDIT3//LMX1B//MTMR4//USP33//RAB8A//MAPT//PIK3R2//PIP4K2A//WDR41//XBP1//XPA//TRIB3//ACER2//TMEM150C//TMEM150A//TPCN2//SMCR8//WDR24//DEPDC5//SOGA1//TMEM150B//MAPK15//ERCC4//BOK//RRAGD//RRAGC//MTOR//IIGP1//TRP53INP1//LRRK2//PYCARD//CISD2//D…
GO:0042391	regulation of membrane potential	Biological process	367	451	14568	23355	1.30458	7.29786e-19	1.56106e-17	18.1368	0.0251922	KCNMB3//CHRNB4//CHRNA4//CHRNB2//CACNA1G//CLN3//GJD2//GLRA1//GNA11//GNA14//GNA15//GNAQ//GRIN2B//KCNB1//KCND2//SCN1A//KCNC2//KCNMB4//KCNMB2//CAMK2D//B2M//FGF12//FHL1//HCN1//NTSR1//NPFF//RANGRF//NEDD4L//ATP5G1//BAX//BNIP3//MAPT//PRKCE//TRPV1//PIP5KL1//HEBP2//MTCH2//PMAIP1//ARL6IP5//PRELID1//RNF122//AKT1//AKT2//BAD//TCL1//VCP//GSK3B//STOML2//MFN1//NDUFC2//TMEM135//CTNS//DMPK//BSCL2//KCNJ2//CACNB4//CL…
GO:0007507	heart development	Biological process	499	636	14568	23355	1.25783	7.71028e-19	1.64414e-17	18.1129	0.0342532	DLL1//ENG//EOMES//FOXH1//FGF8//FOLR1//GATA4//HAND1//IHH//KIF3A//LBX1//SMAD3//MEF2C//MESP1//CITED2//NKX2-5//NODAL//NOTCH1//NOTCH2//PKD2//ALDH1A2//RBPJ//SHH//STIL//CCDC40//SRF//TBR1//TBX3//TBX6//TGFBR2//WNT5A//MIB1//KDM2A//ZIC3//SUFU//TBX22//IFT52//C2CD3//SMO//NOTO//CCDC39//TMED2//TBX20//TBX21//IFT172//DNAAF1//NPHP3//CLUAP1//VANGL2//COL2A1//COL5A1//DVL2//DVL3//LEFTY1//EPHB4//EPO//EPOR//FOXC2//GAA//…
GO:0051046	regulation of secretion	Biological process	572	740	14568	23355	1.23921	8.08584e-19	1.71887e-17	18.0923	0.0392641	CACNA1B//SNCA//SPHK1//STX1A//UNC13A//BAIAP3//STX1B//DTNBP1//AGT//AGTR1A//REN1//CD74//PTGER4//ADORA1//RIC1//BMP2//CPB2//RGCC//ADTRP//NOTCH1//TNFRSF1B//CRH//CRHR2//P2RY1//PTGS1//GHSR//P2RY12//ADORA2B//KCNB1//OXT//OXTR//PLCD1//GRM2//GABBR1//ADORA2A//AVP//CCK//DPYSL2//GRIN2B//NR3C1//NTSR1//P2RX7//AVPR1A//GRM7//HTR6//IL1B//IL1RN//NPY5R//PRKG1//HRH3//SV2A//HTR1A//HTR1B//ABAT//GRIK1//SLC6A1//CHRNA3//CAC…
GO:1901566	organonitrogen compound biosynthetic process	Biological process	1083	1487	14568	23355	1.16761	9.80846e-19	2.0786e-17	18.0084	0.074341	MPI//ASL//ARG1//ARG2//ASS1//CEBPA//HTT//NAGS//MTHFD1//PSTK//EEFSEC//TRNAU1AP//SECISBP2//B4GALT6//B4GALNT1//ST6GALNAC1//ST6GALNAC3//ST6GALNAC4//ST8SIA2//ST8SIA3//ST8SIA4//ST8SIA6//ST6GALNAC5//ST6GALNAC6//B3GALT4//A4GALT//HDC//PRG3//EIF5//DHX29//EIF4H//EIF2S3X//EIF2S2//DENR//MCTS1//EIF4B//EIF3A//EIF3D//RPLP0//DRG1//DRG2//RPL10A//RPL18//RPL19//RPL22//RPL29//RPL30//RPL6//RPL9//RPL8//RPS26//RPL17//RPS…
GO:0006886	intracellular protein transport	Biological process	705	932	14568	23355	1.2127	1.00177e-18	2.1164e-17	17.9992	0.0483937	XPO1//EIF6//RAN//RASL2-9//LSG1//1700009N14RIK//NPM1//NUP88//RPS15//LTV1//NOP9//BAX//NUP107//THOC5//TPR//RBM15B//HHEX//NUP155//SRSF3//THOC1//NUP214//NUP133//EIF5A//THOC2//THOC6//NUP85//HNRNPA2B1//DDX39B//THOC7//RAE1//THOC3//GLE1//SSB//NOL6//XPOT//AP4M1//RHOD//RAB27A//MLPH//MYO1C//MYO6//PICK1//PML//SORL1//SYNGR1//OS9//YWHAE//YWHAG//YWHAQ//YWHAZ//AKAP5//SYNJ2BP//AP1S3//NBEA//NUP54//PPP1R3C//YWHAB//R…
GO:0051129	negative regulation of cellular component organization	Biological process	587	762	14568	23355	1.23499	1.06066e-18	2.23392e-17	17.9744	0.0402938	BCOR//LRRTM2//DLG4//FMR1//LRPAP1//ATXN2//RIN3//ANKRD13B//SDCBP//ANKRD13A//ANKRD13D//WDR54//MTMR2//ADTRP//NOTCH1//TNFRSF1B//APC//TTBK2//ARHGEF2//MID1//MAP1A//MAP1B//MAP2//MAP6D1//TAOK1//CAMSAP1//GAS2L2//APC2//ATXN7//NAV3//DYSF//TRIM54//CAMSAP2//CAMSAP3//SPEF1//TPX2//KATNB1//SPECC1L//CLASP2//CLASP1//EML4//GAS2L1//CKAP2//TPR//BIRC5//ATM//MAD1L1//PLK1//KNTC1//AURKB//ZFP207//CENPE//IK//ZWINT//MAD2L1BP…
GO:0071900	regulation of protein serine/threonine kinase activity	Biological process	349	427	14568	23355	1.31032	1.35351e-18	2.84196e-17	17.8685	0.0239566	ACTB//CCND1//CCND3//CCNE1//CCNE2//CCNF//CCNI//CDKN1A//CDKN1B//CDKN2A//CDKN2B//CDKN2C//CDKN2D//MNAT1//CCNB3//CCNO//CCNB1//CCNJL//SFN//BCCIP//CDK5RAP1//CCNY//CNPPD1//GTPBP4//CDK5RAP3//APP//GADD45A//KSR1//GADD45B//TNF//TRAF7//GADD45G//TAB1//DAB2IP//ARRB1//CHRNA7//ADRA2B//AGT//ALK//CSPG4//BMP2//CD81//CRKL//DRD4//EGF//FCER1A//FGF1//GAB1//GHR//LPAR1//GRM1//HGF//IGF1//CD74//IL1B//INS2//INSR//KIT//MET//M…
GO:0001667	ameboidal-type cell migration	Biological process	357	439	14568	23355	1.30372	2.69446e-18	5.64025e-17	17.5695	0.0245058	PHACTR4//ACVR1//ANXA6//CFL1//EDN3//EDNRB//EFNB1//ERBB4//FGF15//GBX2//GDNF//LAMA5//KITL//NRP2//NRTN//PAX6//RET//SEMA3B//SEMA3F//SEMA4A//SEMA4B//SEMA4C//SEMA4D//SEMA4F//SEMA5A//SEMA5B//SEMA6B//SEMA6C//SEMA7A//SHH//SOX10//SOX8//TBX1//SEMA6D//ALX1//SEMA3G//RADIL//CORO1C//ZEB2//SEMA4G//SMO//MMRN2//ADTRP//AKT1//EFNB2//EGR3//EPHB4//FGF2//GPLD1//NR4A1//KDR//PIK3R3//ROBO1//SRF//TDGF1//VEGFA//GREM1//CLEC14…
GO:0050896	response to stimulus	Biological process	6397	9750	14568	23355	1.05184	2.82273e-18	5.89073e-17	17.5493	0.439113	TDP1//TRPC2//XRCC1//LIG4//ERCC6//APTX//ERCC8//APLF//SIRT1//HINFP//ATM//CHEK1//CLOCK//E2F1//PEA15A//PTPN11//RAD9A//DOT1L//TIPRL//RAD9B//USP28//ATRIP//ATR//MAPK14//CLSPN//TRP53BP1//CHEK2//DONSON//TIPIN//RHNO1//INTS7//BRAF//RAF1//ADRA2B//ZFP36L2//PTK2//FGF8//HSF1//IL18//IL1B//SMAD1//MBP//MEF2C//MEN1//NF1//SLC11A1//POU4F2//MAPK11//PTK2B//RET//SCG2//CCL12//CCL5//SHC1//NRG1//TAOK1//TNF//YWHAE//ZFP36//M…
GO:0120035	regulation of plasma membrane bounded cell projection organization	Biological process	568	737	14568	23355	1.23555	3.30036e-18	6.86655e-17	17.4814	0.0389896	CAPZB//DMTN//EPHA2//FER//TWF1//RAC1//WAS//TWF2//BIN3//BRK1//AVIL//AQP1//CFL1//DNM2//FSCN1//HSP90AA1//PIK3R1//RAC2//CYFIP1//HDAC4//WNT1//WASF2//AUTS2//ABI2//FRMD7//MTOR//ACTR2//ACTR3//ARPC2//PLXNB3//CCDC88A//AKT1//RHOA//CAMK2G//DPYSL2//NCS1//GATA3//GRID2//NTNG2//PAK3//PAX6//KLK6//PTEN//PTPRF//SFRP2//SFRP1//SMN1//ULK4//TBR1//MBOAT1//DPYSL3//MARK1//ZFP804A//RGMA//DISC1//SLC39A12//NRCAM//BRSK1//GSK3B…
GO:0061564	axon development	Biological process	417	523	14568	23355	1.27825	3.59913e-18	7.46547e-17	17.4438	0.0286244	ISL2//PRRXL1//ACTB//ANK3//APC//APP//BCL2//CCK//CCKAR//CDK5//CNP//CREB1//DCLK1//DLX5//DRD2//DST//DVL1//FLOT1//IGF1R//STMN1//LLGL1//NTNG2//RAB8A//MAP1A//MAP1B//MAP2//MAPT//NDN//NKX2-9//NOTCH1//NTN1//NTN3//NUMB//NUMBL//PAK3//PAX6//PITPNA//POU4F2//PTPN11//PTPRZ1//RAB10//RAB3A//SEMA4A//SLIT1//SMN1//SNAP91//STK11//TOP2B//UCHL1//ULK1//WNT5A//AMIGO1//LMTK2//ACTBL2//VAX2//SLITRK4//SLITRK2//MAP1S//ULK2//ZD…
GO:0061061	muscle structure development	Biological process	533	688	14568	23355	1.24199	5.71759e-18	1.18238e-16	17.2428	0.036587	CACNA1S//PITX2//FOXL2//FZD1//TGFBR3//FZD2//VANGL2//TBX3//NKX2-5//KLK1B1//SMAD4//RYR2//ENG//FOXH1//HEY1//NOTCH1//RBPJ//TGFB2//TGFBR1//CCM2L//CHD7//DLL4//UBE4B//HEG1//DSP//CTNNB1//LRP2//S1PR1//SIRT6//TBX2//SRF//T//MYOCD//GREM1//UNC45A//ADGRB1//ZFHX3//CHAT//CHKB//COL19A1//CRYAB//CSRP3//ETV1//FRG1//FXR1//ID3//KY//LAMA5//LBX1//LMNA//MET//FOXK1//MSX1//MYOD1//SCN8A//NRG1//MTSS1//TBX1//TCF15//ZFP609//UNC…
GO:0019637	organophosphate metabolic process	Biological process	646	851	14568	23355	1.21698	7.58701e-18	1.56425e-16	17.1199	0.0443438	GCK//FBP2//GFPT1//GFPT2//HK1//HK2//NFE2L1//PFKM//HK3//TALDO1//PFKFB3//PFKFB1//PFKFB2//PFKFB4//TIGAR//PYGL//PRPS1//PRPSAP2//PRPS1L3//PRPSAP1//PRPS1L1//GPD1//GK2//GPAM//GPAT2//GPD1L//SLC37A2//ACACB//ACLY//ACACA//FASN//HMGCS2//HMGCS1//ACOT12//PPCS//ACAT1//ACSS2//ACSS1//DLD//DLAT//PDHB//ALDOA//ALDOC//BPGM//ENO1//ENO3//GAPDH//GAPDHS//OGDH//PGK1//PKM//PKLR//DHTKD1//HKDC1//TPI1//ENO4//ALDOART1//ENO1B//P…
GO:0006629	lipid metabolic process	Biological process	969	1324	14568	23355	1.17332	7.83301e-18	1.61012e-16	17.1061	0.0665157	ACAA1A//ACOX1//ABCD1//ACSL1//HSD17B4//ACOT2//ACOT4//PEX2//PEX5//ACSL6//ACOT5//SLC27A2//SLC27A5//SLC27A4//CYP4F18//ACOX2//ACSBG1//EDN1//CD74//MIF//PLA2G4A//PTGIS//PTGS1//TBXAS1//DAGLB//PLA2G10//PLA2G4F//HPGDS//PTGES3//PTGES//PTGES2//ADH7//ALDH1A1//AKR1B3//AKR1B8//RDH11//ALDH1A2//RBP2//RDH16//RPE65//DHRS3//BCO1//RARRES2//PHYH//ILVBL//B4GALT6//ABCA2//ITGB8//CLN6//B4GALNT1//ST6GALNAC1//ST6GALNAC3//ST…
GO:0045785	positive regulation of cell adhesion	Biological process	358	442	14568	23355	1.2985	8.39172e-18	1.7198e-16	17.0761	0.0245744	CD36//CD3E//CDH13//CDK6//CSF1//DAG1//EMP2//EPHA1//FUT1//ILK//ITGB3//JUP//NINJ1//PRKCZ//PTK2B//PTPRJ//CCL25//TDGF1//UTRN//VEGFC//EPB41L5//FERMT1//DISC1//GSK3B//CCL28//SKAP1//PLEKHA2//EMILIN1//LIMS1//ALOX15//DMP1//EDIL3//COL26A1//FBLN2//FOXF1//ITGA3//ITGA5//ITGA6//JAK2//NID1//PDGFB//PRKCE//RAC1//RSU1//SPP1//THBS1//VTN//RELL2//EGFLAM//HACD1//VWC2//ABI3BP//DBN1//HSD17B12//SMOC1//NDNF//PPM1F//VIT//SPO…
GO:0098771	inorganic ion homeostasis	Biological process	594	777	14568	23355	1.22559	1.23922e-17	2.53207e-16	16.9069	0.0407743	GCM2//ANK2//SLC8A2//SLC8A3//CHRNA7//APOE//ATF4//ATP1B1//ATP2A1//ATP2A2//ATP2B2//BCL2//CACNA1C//CACNB4//CALCA//CASR//CAV1//CDH5//CSRP3//DMPK//DRD3//EDN1//EDN3//SLC37A4//GPR12//GRIK2//GRIN1//HEXB//HTR2A//SLC8B1//ATP13A1//TRPM8//PRKCA//PKD2//PTH//PTH1R//PYGM//TRPV5//RYR1//RYR2//RYR3//S100B//CCL2//CCL5//NPTN//SLC8A1//SPP1//STC2//STIM1//SLC24A1//TNNI3//TMEM165//UMOD//VDR//ATP13A4//ATP13A3//SLC30A1//TP…
GO:0042330	taxis	Biological process	481	616	14568	23355	1.25183	1.7453e-17	3.55553e-16	16.7581	0.0330176	ID2//NLGN2//ALOX5//LBP//MDK//FFAR2//SLAMF1//SLAMF8//ANO6//CCL21A//CCL19//TRPM2//GPR183//TRPM4//CCR7//RETNLG//ARHGEF5//MSMP//FLT1//MYO9B//PDGFB//PTPRO//RPS19//CCL1//CCL12//CCL17//CCL2//CCL20//CCL22//CCL25//CCL3//CCL4//CCL5//CCL6//CCL7//CCL9//CCL26//CCL24//CHGA//KIT//RAC1//VEGFA//PTK2B//GPR18//GREM1//CXCR2//EDN3//F7//ZFP580//PRSS56//CMTM7//NCKAP1L//CXCR5//CCR6//CXCR4//CCR9//CCR4//CCR5//CCR10//ACKR3…
GO:0044265	cellular macromolecule catabolic process	Biological process	797	1073	14568	23355	1.1908	1.85832e-17	3.77454e-16	16.7309	0.054709	SMG6//GSPT1//MAGOH//PABPC1//EIF4A3//UPF1//RNPS1//ETF1//HELZ2//SMG5//SMG1//PNLDC1//CTIF//DCP1B//UPF2//EXOSC10//RBM8A//MAGOHB//NCBP2//DHX34//SMG9//PARN//SMG8//DCP1A//ZFP36L2//PDE12//ZFP36//CNOT6L//CNOT1//RC3H2//RC3H1//PAN2//MLH1//CNOT7//CNOT3//SAMD4B//CNOT2//PAN3//SAMD4//NOCT//PATL1//PATL2//DCPS//POLR2G//ZC3H12A//DNASE1//DNASE1L3//DNASE2A//SPO11//DNASE1L2//ERI3//TREX1//TREX2//XRN2//ISG20//ERI2//EXO…
GO:0005975	carbohydrate metabolic process	Biological process	442	561	14568	23355	1.2631	2.00805e-17	4.06659e-16	16.6972	0.0303405	NDST1//CHIT1//CHIA1//PHKB//NHLRC1//PPP1R3E//PRKAG2//PYGB//PHKA2//PYGL//AKT1//AKT2//EPM2A//G6PC//SLC37A4//GAA//GNMT//GYS1//IL6ST//LEPR//PHKA1//PHKG1//PPP1CC//PYGM//TCF7L2//UGP2//GYS2//STBD1//PPP1R3C//PCDH12//GSK3B//PPP1R1A//GSK3A//PPP1R2//PHKG2//STK40//AGL//GCK//ACADM//PER2//NR1D1//PTGES3//INPP5K//PPP1R3D//MTOR//PPP1R3G//PFKM//FBP2//B4GALT1//LALBA//TREH//AKR1B3//FUOM//XYLB//CBR2//DCXR//ALDOA//KHK/…
GO:0034762	regulation of transmembrane transport	Biological process	463	591	14568	23355	1.25595	2.36671e-17	4.7788e-16	16.6259	0.031782	TNF//ARL6IP5//ARL6IP1//ATP4A//ATP4B//IL13//IL4//SLC36A2//TCIRG1//HK1//TCAF2//PRKCA//GRK6//ACSL1//ACSL6//ACSL5//AKT1//AKT2//THBS1//IRS2//EDN1//EDNRA//TRIB3//BRAF//AK1//AOC3//C3//GH//GIP//MET//NR4A3//C2CD5//CLIP3//IL1B//FABP5//INPP5K//PPIF//CAMK2D//CASQ1//CASQ2//FKBP1B//GSTO1//PDE4D//CHD7//METTL21C//GSTM7//TRDN//NOL3//ANK2//RYR2//SLC8A1//TMEM38B//TMEM38A//ACTB//BCL2//INS2//PIM1//SNCA//ASPH//HTT//PK…
GO:0006935	chemotaxis	Biological process	477	611	14568	23355	1.25158	2.54841e-17	5.13055e-16	16.5937	0.032743	ALOX5//LBP//MDK//FFAR2//SLAMF1//SLAMF8//ANO6//CCL21A//CCL19//TRPM2//GPR183//TRPM4//CCR7//RETNLG//ARHGEF5//MSMP//FLT1//MYO9B//PDGFB//PTPRO//RPS19//CCL1//CCL12//CCL17//CCL2//CCL20//CCL22//CCL25//CCL3//CCL4//CCL5//CCL6//CCL7//CCL9//CCL26//CCL24//CHGA//KIT//RAC1//VEGFA//PTK2B//GPR18//GREM1//CXCR2//EDN3//F7//ZFP580//PRSS56//UNC5A//UNC5B//PRRXL1//B4GAT1//LMX1A//DSCAML1//ALCAM//ANK3//BOC//APBB1//APBB2//…
GO:1903827	regulation of cellular protein localization	Biological process	441	560	14568	23355	1.2625	2.55734e-17	5.13343e-16	16.5922	0.0302718	LCP1//PTPN1//SH3TC2//SNX3//ATP13A2//NDEL1//BMP4//EPM2A//NUP62//NUP54//TPR//BRCA1//CDK1//CDH1//GLI3//HCLS1//HSP90AB1//HSP90AA1//JAK2//JUP//PIK3R1//PIK3R2//PRKCD//PRKD1//PRKCQ//FLNA//PTPN5//PTPN22//RAN//SHH//TEK//XBP1//ZPR1//ZIC1//MAVS//ZC3H12A//TARDBP//AKAP5//MAPK14//BAG3//SMO//DMAP1//RBM22//NUTF2//IPO5//UACA//GPER1//AKAP1//APOD//CD36//HNF4A//MDFIC//GBP4//NF1//PKIA//PKIG//PPP2CA//FERMT1//CHP1//PKD…
GO:0002009	morphogenesis of an epithelium	Biological process	454	579	14568	23355	1.25706	3.63241e-17	7.27014e-16	16.4398	0.0311642	ACVR1//CTNNB1//CXCR4//COL4A1//EDN1//EDNRA//ENG//FGF8//FOXC2//FLT1//GBX2//GNA13//IHH//KDR//LEF1//NFATC3//NOTCH4//PITX2//PPP3R1//CXCL12//SFRP2//SEMA5A//SHH//SRF//TBX1//TEK//TGFBR2//VEGFA//RBM15//DLL4//TBX20//STK4//NRARP//VANGL2//AGT//BCL2//BMP2//BMP4//CD44//FGF2//GDNF//GLI3//GPC3//FOXD1//HOXA11//HOXD11//ILK//LAMA5//LHX1//SMAD4//PAX2//PGF//PSPN//PTCH1//SIX1//SOX9//TCF21//TIMELESS//WNT1//WNT9B//WNT4/…
GO:0030001	metal ion transport	Biological process	400	503	14568	23355	1.27489	4.00917e-17	8.00081e-16	16.3969	0.0274574	SRL//ORAI1//MS4A1//STIM1//CRACR2B//ORAI2//ORAI3//CRACR2A//CAMK2D//SRI//SLC8A2//SLC8A3//ASIC1//CHRNA4//CHRNA7//CHRNB2//PLCZ1//ANXA6//ATP2A1//ATP2A2//ATP2B2//CACNA1A//CACNA1B//CACNA1C//CACNA1D//CACNA1E//CACNA1S//CACNA2D1//CACNA2D3//CACNB1//CACNB2//CACNB3//CACNB4//CACNG2//CAMK2A//CAMK2B//CAMK2G//CAV1//CORO1A//CCR5//CYP27B1//EPM2A//CACNG5//GJA4//NMUR1//GRIN1//GRIN2B//ITPR2//ITPR3//KCNN4//TMEM37//SLC8…
GO:0007264	small GTPase mediated signal transduction	Biological process	354	439	14568	23355	1.29276	4.84107e-17	9.63288e-16	16.3151	0.0242998	DNMT1//DOK1//DOK2//GRB2//HRAS//JUN//KRAS//KSR1//LAT//MAPKAPK5//MRAS//NF1//NRAS//NTN1//PRKD1//CNKSR1//RFXANK//RIT1//RRAS//RSU1//SOS1//ULK1//RERG//USP28//SYNGAP1//RASGRP3//DOK3//KSR2//ERAS//IQGAP3//SDCBP//RASSF1//RALB//RRAS2//SHTN1//BRAP//DHCR24//USP8//PHACTR4//CDC42EP2//CDC42EP1//BAIAP2//AGTR1A//RHOA//ARHGDIB//BCL6//CDC42//CDH13//CELSR1//CHUK//EDNRA//EPS8//ARHGDIG//GNA12//GNA13//PDPN//ADGRG1//MCF2…
GO:0007049	cell cycle	Biological process	1211	1690	14568	23355	1.14878	5.11905e-17	1.01565e-15	16.2908	0.0831274	TUBG1//TUBG2//NUSAP1//CIT//INCENP//PLK1//RAN//ZFP207//KIF18A//KNSTRN//CDCA8//ZWINT//WRAP73//CENPK//NDC80//MIS12//INO80//KIF18B//NCAPG2//RAD9A//TIMELESS//RAD9B//CLSPN//DNA2//TIPIN//CDT1//HINFP//ATM//CHEK1//CLOCK//E2F1//PEA15A//PTPN11//DOT1L//TIPRL//USP28//ATRIP//ATR//MAPK14//TRP53BP1//ERCC6//CHEK2//DONSON//RHNO1//INTS7//ACTB//CCND1//CCND3//CCNE1//CCNE2//CCNF//CCNI//CDKN1A//CDKN1B//CDKN2A//CDKN2B//…
GO:0001525	angiogenesis	Biological process	428	543	14568	23355	1.26364	5.68253e-17	1.12419e-15	16.2455	0.0293795	ACVR1//CTNNB1//CXCR4//COL4A1//EDN1//EDNRA//ENG//FGF8//FOXC2//FLT1//GBX2//GNA13//IHH//KDR//LEF1//NFATC3//NOTCH4//PITX2//PPP3R1//CXCL12//SFRP2//SEMA5A//SHH//SRF//TBX1//TEK//TGFBR2//VEGFA//RBM15//DLL4//TBX20//STK4//NRARP//VANGL2//JMJD6//E2F8//CDC42//CDH13//VEGFD//FLT4//NOTCH1//PGF//PRL2C2//PTK2B//THBS1//VEGFB//VEGFC//E2F7//RECK//RAMP2//PARVA//CLEC14A//RNF213//ESM1//ADGRA2//LOXL2//MMRN2//ADTRP//AKT1/…
GO:0034765	regulation of ion transmembrane transport	Biological process	459	587	14568	23355	1.25359	6.07264e-17	1.1979e-15	16.2166	0.0315074	TNF//ARL6IP5//ARL6IP1//ATP4A//ATP4B//IL13//IL4//SLC36A2//TCIRG1//HK1//TCAF2//PRKCA//GRK6//ACSL1//ACSL6//ACSL5//AKT1//AKT2//THBS1//IRS2//EDN1//EDNRA//TRIB3//BRAF//AK1//AOC3//C3//GH//GIP//MET//NR4A3//C2CD5//CLIP3//IL1B//FABP5//INPP5K//PPIF//CAMK2D//CASQ1//CASQ2//FKBP1B//GSTO1//PDE4D//CHD7//METTL21C//GSTM7//TRDN//NOL3//ANK2//RYR2//SLC8A1//TMEM38B//TMEM38A//ASPH//HTT//PKD2//P2RY6//STIM1//PLCG2//CRACR…
GO:0051716	cellular response to stimulus	Biological process	5283	8005	14568	23355	1.05803	7.24752e-17	1.42555e-15	16.1398	0.362644	TDP1//TRPC2//XRCC1//LIG4//ERCC6//APTX//ERCC8//APLF//SIRT1//HINFP//ATM//CHEK1//CLOCK//E2F1//PEA15A//PTPN11//RAD9A//DOT1L//TIPRL//RAD9B//USP28//ATRIP//ATR//MAPK14//CLSPN//TRP53BP1//CHEK2//DONSON//TIPIN//RHNO1//INTS7//BRAF//RAF1//ADRA2B//ZFP36L2//PTK2//FGF8//HSF1//IL18//IL1B//SMAD1//MBP//MEF2C//MEN1//NF1//SLC11A1//POU4F2//MAPK11//PTK2B//RET//SCG2//CCL12//CCL5//SHC1//NRG1//TAOK1//TNF//YWHAE//ZFP36//M…
GO:0055080	cation homeostasis	Biological process	582	764	14568	23355	1.22126	9.68561e-17	1.89966e-15	16.0139	0.0399506	GCM2//ANK2//SLC8A2//SLC8A3//CHRNA7//APOE//ATF4//ATP1B1//ATP2A1//ATP2A2//ATP2B2//BCL2//CACNA1C//CACNB4//CALCA//CASR//CAV1//CDH5//CSRP3//DMPK//DRD3//EDN1//EDN3//SLC37A4//GPR12//GRIK2//GRIN1//HEXB//HTR2A//SLC8B1//ATP13A1//TRPM8//PRKCA//PKD2//PTH//PTH1R//PYGM//TRPV5//RYR1//RYR2//RYR3//S100B//CCL2//CCL5//NPTN//SLC8A1//SPP1//STC2//STIM1//SLC24A1//TNNI3//TMEM165//UMOD//VDR//ATP13A4//ATP13A3//SLC30A1//TP…
GO:0043009	chordate embryonic development	Biological process	640	848	14568	23355	1.20994	1.00264e-16	1.96087e-15	15.9989	0.0439319	PSPH//BRK1//RIC8A//HINFP//RRN3//CELF4//XRCC4//FOXP1//DNAAF2//HBA-A2//SRSF1//ACVR1//ACVR1B//ADA//ADCY9//AMD1//APBA2//SPEG//NR2F2//ARNT2//AXIN1//BCL2L1//BCL2L11//PRDM1//BMP2//CTNNB1//RUNX1//CCNK//CDH1//DLL1//DLL3//EDN1//EDNRA//ELL//EMX1//ENDOG//ENO1//EPN1//EPN2//ERCC2//ETV2//MECOM//FGFR1//SH3PXD2A//FKBP10//FOSL1//GATA1//GATA3//GATA4//GATA6//KAT2A//GDF1//GDF3//GLI2//GLI3//GNA12//GNA13//GRIN2B//H13//…
GO:0009792	embryo development ending in birth or egg hatching	Biological process	651	864	14568	23355	1.20795	1.01613e-16	1.98159e-15	15.9931	0.044687	PSPH//BRK1//RIC8A//HINFP//RRN3//CELF4//XRCC4//FOXP1//DNAAF2//HBA-A2//SRSF1//ACVR1//ACVR1B//ADA//ADCY9//AMD1//APBA2//SPEG//NR2F2//ARNT2//AXIN1//BCL2L1//BCL2L11//PRDM1//BMP2//CTNNB1//RUNX1//CCNK//CDH1//DLL1//DLL3//EDN1//EDNRA//ELL//EMX1//ENDOG//ENO1//EPN1//EPN2//ERCC2//ETV2//MECOM//FGFR1//SH3PXD2A//FKBP10//FOSL1//GATA1//GATA3//GATA4//GATA6//KAT2A//GDF1//GDF3//GLI2//GLI3//GNA12//GNA13//GRIN2B//H13//…
GO:0006979	response to oxidative stress	Biological process	332	410	14568	23355	1.29818	1.40884e-16	2.73962e-15	15.8511	0.0227897	APOD//PLK3//GPX1//HYAL1//PRDX1//PRKCA//PTPRN//SOD1//NUDT15//NOX1//NME5//UCP2//UCP3//ERCC6//FYN//TXNRD2//CLN8//APOA4//ALDH2//BCL2//JAK2//MAPT//PML//RNF7//STK24//PDK1//MAP3K5//ARL6IP5//DIABLO//GSKIP//UACA//TACR1//CCS//FANCC//NOS3//PRDX2//CD38//ND1//SP1//XRCC1//TRPM2//ETV5//PRKAA1//PRKAA2//MSRA//PARP1//AIF1//ATF4//ATP2A2//BMP4//EIF2S1//STX2//CHCHD2//GSR//MGAT3//MT3//NFE2L1//NFE2L2//NGFR//SLC11A2//NR…
GO:0043523	regulation of neuron apoptotic process	Biological process	231	272	14568	23355	1.36152	1.42779e-16	2.76862e-15	15.8453	0.0158567	SNCB//AMIGO2//UNC5B//GRM7//XRCC4//ARRB1//BRAF//GABRA5//ADAM8//ADNP//ADORA2A//AGT//XIAP//BIRC5//APOE//RHOA//BAX//BCL2//BCL2L1//BDNF//BTG2//CACNA1A//CHL1//CORO1A//CLN3//CNTF//CNTFR//CRLF1//DNAJC5//DLX1//EN1//EN2//EPOR//ERBB3//F2R//FGF8//FMR1//FPR2//FYN//GABRB2//GABRB3//GBA//GDF5//GDNF//GCLC//GLP1R//GRIK2//GRIN1//GRN//FOXQ1//HIPK2//HMOX1//HRAS//HSPH1//HSPD1//HSP90AB1//IL10//ILK//ITSN1//JAK2//JUN//KD…
GO:0007154	cell communication	Biological process	4531	6824	14568	23355	1.06447	1.49072e-16	2.88248e-15	15.8266	0.311024	BRAF//RAF1//ADRA2B//ZFP36L2//PTK2//FGF8//HSF1//IL18//IL1B//SMAD1//MBP//MEF2C//MEN1//NF1//SLC11A1//POU4F2//MAPK11//PTK2B//RET//SCG2//CCL12//CCL5//SHC1//NRG1//TAOK1//TNF//YWHAE//ZFP36//MAP2K5//PEBP1//PPM1L//MAP2K3//MAP2K4//MAP2K6//MAP3K5//MAP3K7//MAPK13//MAPK14//MAPK3//MAP4K4//SETX//RHBDD3//MAPK12//ITPKB//TAOK3//TAOK2//MINK1//NPHS1//SHANK3//MAPK8IP2//FGF23//TNIK//LRRK2//EPGN//BRAP//PLVAP//APP//GADD…
GO:0007409	axonogenesis	Biological process	384	483	14568	23355	1.27457	1.84947e-16	3.56608e-15	15.733	0.0263591	UNC5A//UNC5B//PRRXL1//B4GAT1//LMX1A//DSCAML1//ALCAM//ANK3//BOC//APBB1//APBB2//ARTN//ATOH1//NEUROG2//BDNF//BMP7//BSG//CDH4//CDK5R1//CHL1//CRMP1//DPYSL2//CSF1R//DAG1//DCC//DLX5//DSCAM//DVL1//EFNA1//EFNA2//EFNA3//EFNA5//EFNB1//EFNB2//EFNB3//ENAH//EPHA1//EPHA2//EPHA4//EPHA5//EPHA6//EPHA7//EPHA8//EPHB2//EPHB3//EPHB4//EPHB6//ETV1//EVL//EXT1//FLOT1//GAP43//GAS1//GATA3//GBX2//GFRA3//GLI2//GLI3//FOXD1//IG…
GO:0010942	positive regulation of cell death	Biological process	517	672	14568	23355	1.23339	2.0071e-16	3.85916e-15	15.6974	0.0354887	BAX//CD24A//IL10//CAMK2D//AGT//BNIP3//CAMK2A//CAPN1//CAPN2//CXCR2//GATA6//HMGCR//IGFBP3//LTK//SMAD4//POU4F2//PTEN//TRP53//MAP3K5//MAPK8//EIF5A//TIGAR//FBXO32//FNDC1//TSPO//SLC6A13//COX2//RIPK1//SLC6A6//HEBP2//LAPTM5//CD44//PIK3CD//PIK3CB//HCAR2//ADIPOQ//CDK5//ARRB1//CDKN2A//IL12A//PDCD4//MAP2K4//ANO6//SCRIB//TNFAIP8//ANKRD1//FAM72A//SP110//PTPA//ABL1//ACE//ADAM17//ADM//ADRB2//AGER//AKT1//ALDH1A1/…
GO:0060284	regulation of cell development	Biological process	458	588	14568	23355	1.24873	2.31469e-16	4.43811e-15	15.6355	0.0314388	ASPM//CTNNB1//CX3CR1//DCT//DRD2//FZD3//GLI3//NOTCH1//PAX6//PRL2C2//SHH//SOX10//SOX2//VEGFA//VEGFC//DMRTA2//DISC1//MAPK8//SMO//ZFP335//SMARCD3//KDM1A//BDNF//CTNNA1//CD24A//NF1//KCTD11//TRP53//VAX1//GFAP//FAS//DICER1//RNF10//HOXA11//HOXD11//NODAL//FRZB//TTC3//EZH2//NF2//ZCCHC24//PITX3//SYNJ1//SOX8//EGR2//RELA//RAC3//RAC1//MIR132//MIR212//LRRK2//BCL2//NGF//RET//GRIP2//MTOR//MAP3K13//EDNRB//TBX6//GSK…
GO:0048598	embryonic morphogenesis	Biological process	505	656	14568	23355	1.23415	3.68295e-16	7.04185e-15	15.4338	0.034665	ACVR1//CTNNB1//CHRD//GATA4//LDB1//LHX1//LRP5//SMAD4//NODAL//UGDH//ZBTB17//TENM4//AMOT//FRS2//DACT1//NAT8F1//PLPP3//NAT8F5//NAT8F3//ATOH8//ARID1A//FOXA2//DUSP2//EOMES//SMAD2//DUSP1//HNF1B//TNRC6C//DUSP5//MIXL1//DUSP4//MACF1//BMP4//BMP7//BMPR2//ETV2//EXT2//HAND1//INHBA//SMAD3//MESP1//MESP2//NF2//NR4A3//PRKACA//PRKAR1A//SCX//SNAI1//SRF//T//TBX6//TLX2//WNT3//ARMC5//CRB2//ECSIT//TXNRD1//TWSG1//WLS//PO…
GO:0030163	protein catabolic process	Biological process	699	937	14568	23355	1.19596	3.73047e-16	7.11284e-15	15.4282	0.0479819	ACR//LYPLA1//PPT1//ABHD10//ABHD17A//ABHD17B//LYPLAL1//LYPLA2//ABHD13//ABHD17C//ABHD12//KLHL3//UBE3C//FBXL14//TOPORS//FBXO4//RNF144A//ARRB1//ATXN3//UBE3B//BIRC6//BTRC//CBL//DDB1//USP17LA//USP15//SPSB2//TRIP12//ITCH//LNX1//USP48//USP33//MDM2//USP34//NEDD4//UHRF1//NTAN1//PSMA2//PSMA3//PSMC2//WDR81//RNF185//RBBP6//RLIM//RNF7//SIAH1A//SIAH2//SPOP//RNF43//KLHL25//ZNRF4//SPSB4//8030462N17RIK//UBE2D1//CD…
GO:0099003	vesicle-mediated transport in synapse	Biological process	219	257	14568	23355	1.36613	3.90871e-16	7.43197e-15	15.408	0.0150329	NAPB//RAB3A//STX1A//STXBP1//RAB3GAP1//UNC13A//STX1B//STXBP5//RIMS1//UNC13B//DDC//SLC18A2//TH//CPLX1//CPLX2//P2RX7//SNAPIN//SNCA//SPTBN2//UNC13C//STX4A//SYT1//VAMP2//CPLX3//CADPS//PPFIA3//OTOF//TRIM9//SCRIB//PCLO//RIMS2//CTBP2//SYDE1//SYNJ1//ERC1//SNAP23//VAMP1//ERC2//SV2A//SNAP29//SNAP47//AP3B1//AP3D1//DNM1//DNM2//MX1//MX2//SNAP91//SH3GL2//SH3GL1//SH3GL3//DNAJC6//STX2//STX19//PRRT2//STX11//GRIK5/…
GO:0048568	embryonic organ development	Biological process	405	514	14568	23355	1.2632	4.38004e-16	8.30509e-15	15.3585	0.0278007	ARNT//PRDM1//CEBPA//CSF2//EGFR//EPAS1//GATA2//FOXD3//HSF1//IGF2//CITED2//NODAL//PDGFB//PKD1//PKD2//SLC8A1//SP1//BPTF//SPINT1//TFEB//ESRRB//TTPA//TMED2//DLL1//ENG//EOMES//FOXH1//FGF8//FOLR1//GATA4//HAND1//IHH//KIF3A//LBX1//SMAD3//MEF2C//MESP1//NKX2-5//NOTCH1//NOTCH2//ALDH1A2//RBPJ//SHH//STIL//CCDC40//SRF//TBR1//TBX3//TBX6//TGFBR2//WNT5A//MIB1//KDM2A//ZIC3//SUFU//TBX22//IFT52//C2CD3//SMO//NOTO//CCD…
GO:0051402	neuron apoptotic process	Biological process	253	303	14568	23355	1.33862	4.43451e-16	8.38515e-15	15.3532	0.0173668	GABRA5//EGLN2//EGLN3//BAX//BDNF//ESR1//ESR2//GABRB2//GABRB3//GATA3//LANCL1//GRID2//GRIN1//HTT//MEF2C//NPM1//SIGMAR1//TRP53//TRP73//NAE1//KIF14//KCNIP3//NSMF//PARK7//AKT1S1//PINK1//FAIM2//TRIM2//SNCB//AMIGO2//UNC5B//GRM7//XRCC4//ARRB1//BRAF//ADAM8//ADNP//ADORA2A//AGT//XIAP//BIRC5//APOE//RHOA//BCL2//BCL2L1//BTG2//CACNA1A//CHL1//CORO1A//CLN3//CNTF//CNTFR//CRLF1//DNAJC5//DLX1//EN1//EN2//EPOR//ERBB3//…
GO:0150063	visual system development	Biological process	345	430	14568	23355	1.28627	5.11276e-16	9.641e-15	15.2913	0.023682	BMP6//BMP7//BMPR1B//CRYGA//CRYGB//CRYGC//CRYGE//CRYGF//GDF3//HMGB1//INHBB//MEIS1//FOXC1//MEIS2//MEIS3//PBX2//PBX3//RBP4//SIX3//SIX6//ADAMTS18//TGFB2//IFT88//ATF6//BLOC1S3//MAB21L2//FREM2//SH3PXD2B//SALL2//SMOC1//BBS7//SMG9//SLC39A5//ZDHHC16//SIPA1L3//ABCB5//PBX4//STAT3//PPP2R3A//AGTPBP1//ALDH1A1//PAX2//ALDH1A3//CACNA1S//PITX2//FOXL2//PDS5B//CRYAA//CRYAB//CRYBA1//CRYBA2//CRYBA4//CRYBB1//CRYBB2//CR…
GO:0051271	negative regulation of cellular component movement	Biological process	255	306	14568	23355	1.33598	5.59875e-16	1.05189e-14	15.2519	0.0175041	ADTRP//ADA//ADORA1//HOXA7//RABGEF1//IL33//GPR18//GREM1//ABR//BCR//IL27RA//ADAMTS9//ADGRB1//AGER//APOE//APOH//NR2F2//BMP10//PTPRM//SERPINF1//THBS1//VASH1//SYNJ2BP//DLL4//PATZ1//DNAJA4//SVBP//DAB2IP//KRIT1//PTPN23//CD63//EVL//IL4//PTPRG//PTPRR//STRAP//TGFBR3//CORO1C//MCC//TACSTD2//DUSP10//PBLD1//ADIPOR1//MARVELD3//MMP28//CYP19A1//DDT//HC//MIF//SLAMF8//BRAF//CYGB//FGF2//HAS1//RAC1//APEX1//S1PR2//IGF…
GO:1901135	carbohydrate derivative metabolic process	Biological process	686	919	14568	23355	1.19671	5.60906e-16	1.05189e-14	15.2511	0.0470895	MPI//B4GALT6//ABCA2//ITGB8//CLN6//B4GALNT1//ST6GALNAC1//ST6GALNAC3//ST6GALNAC4//ST8SIA2//ST8SIA3//ST8SIA4//ST8SIA6//ST6GALNAC5//ST6GALNAC6//B3GALT4//A4GALT//GCK//FBP2//GFPT1//GFPT2//HK1//HK2//NFE2L1//PFKM//HK3//TALDO1//PFKFB3//PFKFB1//PFKFB2//PFKFB4//TIGAR//GALT//UGP2//PYGL//PRPS1//PRPSAP2//PRPS1L3//PRPSAP1//PRPS1L1//EXT1//EXT2//HEXA//NDST2//PDGFRB//B4GALT7//UGDH//PXYLP1//B3GAT3//IDS//IDUA//SGSH/…
GO:0023052	signaling	Biological process	4490	6768	14568	23355	1.06357	5.63957e-16	1.05472e-14	15.2488	0.30821	BRAF//RAF1//ADRA2B//ZFP36L2//PTK2//FGF8//HSF1//IL18//IL1B//SMAD1//MBP//MEF2C//MEN1//NF1//SLC11A1//POU4F2//MAPK11//PTK2B//RET//SCG2//CCL12//CCL5//SHC1//NRG1//TAOK1//TNF//YWHAE//ZFP36//MAP2K5//PEBP1//PPM1L//MAP2K3//MAP2K4//MAP2K6//MAP3K5//MAP3K7//MAPK13//MAPK14//MAPK3//MAP4K4//SETX//RHBDD3//MAPK12//ITPKB//TAOK3//TAOK2//MINK1//NPHS1//SHANK3//MAPK8IP2//FGF23//TNIK//LRRK2//EPGN//BRAP//PLVAP//APP//GADD…
GO:0022407	regulation of cell-cell adhesion	Biological process	346	432	14568	23355	1.28402	7.57873e-16	1.41353e-14	15.1204	0.0237507	ABL1//ABL2//CDH1//MUC4//PTK2//B4GALNT2//JAG1//JAK2//LEF1//NF2//PIK3R1//SPINT2//TNR//VEGFA//WNT1//EPB41L5//PODXL//GTPBP4//MEX3B//RAP1GAP//CD24A//CCR5//MAGI1//ITGA6//ITGAL//SMAD7//CITED2//MYO10//NODAL//CCL2//SOX2//WNT5A//KIF26B//TBX18//FSTL3//CARD11//CAV1//CD3E//CD5//CD80//CD86//DPP4//EFNB1//EFNB2//EFNB3//LGALS1//CCL21A//SPN//TNFRSF14//CCL19//TNFSF13B//TNFSF14//ICOS//LGALS8//PDCD1LG2//CD274//TNFRSF…
GO:0062197	cellular response to chemical stress	Biological process	273	331	14568	23355	1.32225	7.87966e-16	1.46566e-14	15.1035	0.0187397	OXSR1//TRPV4//CASP3//ALDH2//BCL2//GPX1//JAK2//MAPT//PML//RNF7//STK24//PDK1//MAP3K5//ARL6IP5//DIABLO//GSKIP//UACA//APOA4//CCS//FANCC//NOS3//PRDX1//SOD1//PRDX2//ETV5//PRKAA1//PRKAA2//MSRA//PARP1//AIF1//ATF4//ATP2A2//BMP4//EIF2S1//STX2//CHCHD2//GSR//MGAT3//MT3//NFE2L1//NFE2L2//NGFR//SLC11A2//NR4A2//PRKCD//PRKD1//PPARGC1A//RAD52//SLC1A1//SNCA//PYCR1//STX4A//FANCD2//TREX1//XBP1//RBM11//ERMP1//SLC25A24…
GO:0051960	regulation of nervous system development	Biological process	424	542	14568	23355	1.25414	8.26602e-16	1.53336e-14	15.0827	0.0291049	ASPM//CTNNB1//CX3CR1//DCT//DRD2//FZD3//GLI3//NOTCH1//PAX6//PRL2C2//SHH//SOX10//SOX2//VEGFA//VEGFC//DMRTA2//DISC1//MAPK8//SMO//ZFP335//SMARCD3//KDM1A//BDNF//CTNNA1//CD24A//NF1//KCTD11//TRP53//VAX1//GFAP//FAS//DICER1//RNF10//EZH2//NF2//ZCCHC24//PITX3//SYNJ1//SOX8//EGR2//RELA//AATK//CDK5//CDK5R1//CCR5//IFRD1//MAG//MAP2//NTN1//PTPRS//SEMA4F//SEMA6C//D130043K22RIK//CDKL3//SEMA6D//SEMA3G//TNR//DIP2B//T…
GO:0001654	eye development	Biological process	342	427	14568	23355	1.28404	1.11013e-15	2.05374e-14	14.9546	0.0234761	STAT3//PPP2R3A//AGTPBP1//ALDH1A1//PAX2//ALDH1A3//CACNA1S//PITX2//FOXL2//PDS5B//CRYAA//CRYAB//CRYBA1//CRYBA2//CRYBA4//CRYBB1//CRYBB2//CRYGA//CRYGB//CRYGC//CRYGE//CRYGF//CRYGS//FAT1//GATA3//GJA8//MAF//MIP//PAX6//PITX3//NHS//SIX3//SIX5//CRYGN//TGFBR1//TGFBR2//CRYBG3//LIM2//FRS2//BIRC7//CDON//TBC1D20//PYGO2//PDS5A//CTNS//TDRD7//SHROOM2//CTNNB1//FGFR3//MEIS1//CITED2//PROX1//SOX1//SOX11//TFAP2A//LCTL//…
GO:0048880	sensory system development	Biological process	347	434	14568	23355	1.2818	1.11757e-15	2.06193e-14	14.9517	0.0238193	BMP6//BMP7//BMPR1B//CRYGA//CRYGB//CRYGC//CRYGE//CRYGF//GDF3//HMGB1//INHBB//MEIS1//FOXC1//MEIS2//MEIS3//PBX2//PBX3//RBP4//SIX3//SIX6//ADAMTS18//TGFB2//IFT88//ATF6//BLOC1S3//MAB21L2//FREM2//SH3PXD2B//SALL2//SMOC1//BBS7//SMG9//SLC39A5//ZDHHC16//SIPA1L3//ABCB5//PBX4//STAT3//PPP2R3A//AGTPBP1//ALDH1A1//PAX2//ALDH1A3//CACNA1S//PITX2//FOXL2//PDS5B//CRYAA//CRYAB//CRYBA1//CRYBA2//CRYBA4//CRYBB1//CRYBB2//CR…
GO:0050808	synapse organization	Biological process	384	486	14568	23355	1.2667	1.14712e-15	2.11076e-14	14.9404	0.0263591	CHRNB1//GDNF//ACHE//ADD2//AGRN//BDNF//BSN//CACNA1A//CDH1//CDH2//CDH9//CDK5//CRKL//DBNL//ERBB4//GJA10//GNPAT//MECP2//MAPT//MYO6//NRXN2//NRXN3//PDGFB//PTEN//SPTBN2//SHANK2//NRG1//NLGN2//FARP1//IGFN1//CLSTN3//GPM6A//SDK2//NLGN3//PCLO//ADGRL3//CADM1//2610042L04RIK//SHANK3//VPS35//SLC25A46//KIRREL3//PCDHB16//CACNA1S//CACNB1//CACNB2//CACNB3//CACNB4//CACNG2//COL4A1//COL4A5//DCTN1//DVL1//ERBB2//KY//LAMB2…
GO:0022402	cell cycle process	Biological process	852	1165	14568	23355	1.17245	1.17658e-15	2.15916e-14	14.9294	0.0584843	TUBG1//TUBG2//NUSAP1//CIT//INCENP//PLK1//RAN//ZFP207//KIF18A//KNSTRN//CDCA8//ZWINT//WRAP73//CENPK//NDC80//MIS12//INO80//KIF18B//NCAPG2//RCC1//HINFP//TCF19//CAMK2D//ACVR1//ACVR1B//CAMK2A//CAMK2B//CAMK2G//CCND1//CCNE1//CCNE2//CDC25A//CDK4//CDKN1A//CDKN1B//CDKN2A//CDKN2C//CDKN2D//PLK3//E2F1//E2F3//E2F5//EIF4E//EIF4EBP1//INHBA//MNAT1//NFATC1//PIM2//POLE//PPP3CA//RB1//RBBP8//TAF10//USP37//IQGAP3//LATS…
GO:0009611	response to wounding	Biological process	396	503	14568	23355	1.26214	1.1925e-15	2.18253e-14	14.9235	0.0271829	FER1L5//ANXA6//CAV3//MYH2//MYH9//RAB3A//SMPD1//SYT11//DYSF//SYTL4//TRIM72//SYT7//MYH10//CD44//HMOX1//F2R//CLEC10A//TIMP1//ANO6//F11//FGB//ANXA8//AP3B1//APOH//RAB27A//SERPINC1//SERPING1//C3//COMP//F10//F13B//F2//F2RL2//F2RL3//F3//F7//FGA//GAS6//GP1BA//GP1BB//HNF4A//KLKB1//KNG1//LYST//BLOC1S6//PLG//PROC//PROS1//HPS1//PTPRJ//HPS6//SHH//SLC4A1//SERPINA10//TFPI//TFPI2//THBD//VWF//BLOC1S3//NBEAL2//PAPS…
GO:0002521	leukocyte differentiation	Biological process	467	604	14568	23355	1.23954	1.25181e-15	2.28497e-14	14.9025	0.0320566	ID2//IL11RA1//MERTK//PTPRC//STAT5A//STAT5B//TCF3//KAT7//TYRO3//IKZF1//TOX//AXL//SLAMF1//SLAMF6//TUSC2//CD1D1//ITK//PSAP//TXK//ZBTB7B//CD19//IRF8//FCER1G//SEMA4A//CLEC4E//IL4//SPN//STAT6//MTOR//GPR18//EOMES//CCR9//KLRC1//GPR183//6030468B19RIK//ITFG2//ADA//CDH17//POU2AF1//BCL3//DLL1//LFNG//MFNG//NOTCH2//PTK2B//DOCK10//TNFAIP3//DOCK11//PLCG2//LGALS1//NKX2-3//LGALS8//ST3GAL1//BCL2//PRKDC//TRP53//KIT/…
GO:0006873	cellular ion homeostasis	Biological process	526	689	14568	23355	1.2239	1.4809e-15	2.69595e-14	14.8295	0.0361065	GCM2//ANK2//SLC8A2//SLC8A3//CHRNA7//APOE//ATF4//ATP1B1//ATP2A1//ATP2A2//ATP2B2//BCL2//CACNA1C//CACNB4//CALCA//CASR//CAV1//CDH5//CSRP3//DMPK//DRD3//EDN1//EDN3//SLC37A4//GPR12//GRIK2//GRIN1//HEXB//HTR2A//SLC8B1//ATP13A1//TRPM8//PRKCA//PKD2//PTH//PTH1R//PYGM//TRPV5//RYR1//RYR2//RYR3//S100B//CCL2//CCL5//NPTN//SLC8A1//SPP1//STC2//STIM1//SLC24A1//TNNI3//TMEM165//UMOD//VDR//ATP13A4//ATP13A3//SLC30A1//TP…
GO:0050673	epithelial cell proliferation	Biological process	353	443	14568	23355	1.27747	1.63419e-15	2.96711e-14	14.7867	0.0242312	APOA1//BMPR2//HMGB1//TEK//XBP1//PROK2//THAP1//PIK3CB//ERN1//LOXL2//BMP4//FUT1//KDR//ALDH1A2//TIE1//AGER//ALOX5//APOE//APOH//NR2F2//ATP5A1//CAV1//CAV2//AIMP1//ENG//NF1//PRL//PTPRM//SPARC//STAT1//TGFBR1//THBS1//TNF//XDH//VASH1//SYNJ2BP//SULF1//GHRL//RGCC//ATOH8//KRIT1//PRKD2//ADORA2B//AKT1//ANG//ARG1//BMP2//BMP6//CDH13//CYBA//ECM1//EGF//EGR3//PLXNB3//F3//FGF2//FGFR3//VEGFD//FLT4//NR4A1//IL10//ITGB3…
GO:0040013	negative regulation of locomotion	Biological process	273	332	14568	23355	1.31827	1.69629e-15	3.07171e-14	14.7705	0.0187397	ADTRP//ADA//ADORA1//HOXA7//RABGEF1//IL33//GPR18//GREM1//ABR//BCR//IL27RA//ADAMTS9//ADGRB1//AGER//APOE//APOH//NR2F2//BMP10//PTPRM//SERPINF1//THBS1//VASH1//SYNJ2BP//DLL4//PATZ1//DNAJA4//SVBP//DAB2IP//KRIT1//PTPN23//CD63//EVL//IL4//PTPRG//PTPRR//STRAP//TGFBR3//CORO1C//MCC//TACSTD2//DUSP10//PBLD1//ADIPOR1//MARVELD3//MMP28//CYP19A1//DDT//HC//MIF//SLAMF8//BRAF//CYGB//FGF2//HAS1//RAC1//APEX1//S1PR2//IGF…
GO:0048871	multicellular organismal homeostasis	Biological process	416	532	14568	23355	1.25361	1.76014e-15	3.17057e-14	14.7545	0.0285557	FCOR//ARRDC3//ADORA1//CCKAR//DRD1//DRD2//GPX1//GPX2//HCRT//HTR2A//NTSR1//TRPV1//STAT3//TRPM2//NMU//IL1B//IL1RN//ACACA//AKR1B3//CTNNB1//COL11A2//COL2A1//GNAS//PDGFRB//RB1//SCX//SOX9//STK11//YAP1//NANOS1//MIR140//KCNJ1//PRLH//TRP53INP2//TRIM32//AIPL1//SLC28A3//ATP1B2//CDH3//RPE65//SOD1//TULP1//CRB2//POC1B//BBS1//WHRN//ATP6V1B1//ADCY6//AQP2//TFAP2B//UMOD//WFS1//AQP1//CXADR//MUC4//LDB1//LDB2//SRF//CR…
GO:0072507	divalent inorganic cation homeostasis	Biological process	416	532	14568	23355	1.25361	1.76014e-15	3.17057e-14	14.7545	0.0285557	GCM2//ANK2//SLC8A2//SLC8A3//CHRNA7//APOE//ATF4//ATP1B1//ATP2A1//ATP2A2//ATP2B2//BCL2//CACNA1C//CACNB4//CALCA//CASR//CAV1//CDH5//CSRP3//DMPK//DRD3//EDN1//EDN3//SLC37A4//GPR12//GRIK2//GRIN1//HEXB//HTR2A//SLC8B1//ATP13A1//TRPM8//PRKCA//PKD2//PTH//PTH1R//PYGM//TRPV5//RYR1//RYR2//RYR3//S100B//CCL2//CCL5//NPTN//SLC8A1//SPP1//STC2//STIM1//SLC24A1//TNNI3//TMEM165//UMOD//VDR//ATP13A4//ATP13A3//SLC30A1//TP…
GO:0030855	epithelial cell differentiation	Biological process	485	631	14568	23355	1.23223	2.34297e-15	4.20934e-14	14.6302	0.0332921	GPX1//CCM2//HEG1//COL15A1//COL18A1//ID1//MET//NOTCH4//PECAM1//IFT88//PLOD3//CLIC4//ARHGEF26//COL22A1//COL24A1//GATA6//FA2H//GSDMA3//E2F4//CXCR4//ESR1//B4GALT1//MUC2//PAX6//ONECUT2//ADAMTSL4//SLC4A5//SHROOM3//ROS1//EXT1//IL31RA//NKX6-3//FASN//RARA//RARG//RARB//AKR1B3//FEM1B//KCNE1//PGR//SIX3//XBP1//TFCP2L1//GPAT4//NODAL//SCRIB//RAC1//WDPCP//MIR96//SEC24B//MEN1//NKX6-1//PDX1//VHL//ZBED6//BMP4//BMP6…
GO:2000146	negative regulation of cell motility	Biological process	247	297	14568	23355	1.33328	2.6231e-15	4.70029e-14	14.5812	0.016955	ADTRP//ADA//ADORA1//HOXA7//RABGEF1//IL33//GPR18//GREM1//ABR//BCR//IL27RA//ADAMTS9//ADGRB1//AGER//APOE//APOH//NR2F2//BMP10//PTPRM//SERPINF1//THBS1//VASH1//SYNJ2BP//DLL4//PATZ1//DNAJA4//SVBP//DAB2IP//KRIT1//PTPN23//CD63//EVL//IL4//PTPRG//PTPRR//STRAP//TGFBR3//CORO1C//MCC//TACSTD2//DUSP10//PBLD1//ADIPOR1//MARVELD3//MMP28//CYP19A1//DDT//HC//MIF//SLAMF8//BRAF//CYGB//FGF2//HAS1//RAC1//APEX1//S1PR2//IGF…
GO:0031329	regulation of cellular catabolic process	Biological process	548	722	14568	23355	1.21681	2.66692e-15	4.76634e-14	14.574	0.0376167	SLIRP//LRPPRC//SUPV3L1//PNPT1//PPP1R3E//PPP1R3D//NLRP6//GPR137//PIP4K2C//ATM//BCL2//CASP1//CLN3//DDIT3//LMX1B//MTMR4//USP33//RAB8A//MAPT//PIK3R2//PIP4K2A//WDR41//XBP1//XPA//TRIB3//ACER2//TMEM150C//TMEM150A//TPCN2//SMCR8//WDR24//DEPDC5//SOGA1//TMEM150B//MAPK15//ERCC4//BOK//RRAGD//RRAGC//MTOR//IIGP1//TRP53INP1//LRRK2//PYCARD//CISD2//DRAM2//SOGA3//RRAGA//MTCL1//DRAM1//MFSD8//FBXL2//USP13//MTMR3//RPT…
GO:0099177	regulation of trans-synaptic signaling	Biological process	505	660	14568	23355	1.22667	2.67914e-15	4.7757e-14	14.572	0.034665	CACNA1B//SNCA//SPHK1//STX1A//UNC13A//BAIAP3//STX1B//DTNBP1//CHRNA3//CACNA1A//ADORA2A//TACR2//HTR6//DMPK//BSCL2//CDK5//NR3C1//UNC13C//UNC13B//RGS14//CDC20//ADCY8//CFL1//CPLX2//EPHB2//MECP2//MMP9//SSH1//DBN1//ANAPC2//CHRNA7//CAMK2B//NGFR//MUSK//TAC1//TACR1//UTS2//CHRNB2//PNKD//FLOT1//ARRB2//PINK1//SLC6A4//KCNQ4//CLN3//DBI//DRD2//KRAS//NF1//PTEN//PLCL2//NPAS4//PLCL1//PHF24//USP46//ADORA1//BDNF//CNR2…
GO:0006816	calcium ion transport	Biological process	338	423	14568	23355	1.28102	3.09545e-15	5.50347e-14	14.5093	0.0232015	SRL//ORAI1//MS4A1//STIM1//CRACR2B//ORAI2//ORAI3//CRACR2A//SLC8A3//SLC8B1//BHLHA15//MCU//MICU1//VDAC1//LETM1//STOML2//SMDT1//MCUR1//MICU3//PML//TMBIM6//BCL2//EPO//ADCYAP1R1//BAK1//BAX//BMP4//CAV1//CD4//GRIN1//LHCGR//P2RX4//P2RX7//TRPC3//FFAR1//AKAP5//ASPH//CAMK2D//CASQ1//CASQ2//FKBP1B//GSTO1//PDE4D//CHD7//METTL21C//GSTM7//TRDN//NOL3//ANK2//RYR2//SLC8A1//TMEM38B//TMEM38A//CCR5//RYR1//HTT//PKD2//P2R…
GO:0051051	negative regulation of transport	Biological process	387	492	14568	23355	1.26103	3.24046e-15	5.74636e-14	14.4894	0.0265651	TNF//ARL6IP5//LRRTM2//DLG4//FMR1//LRPAP1//ATXN2//RIN3//ANKRD13B//SDCBP//ANKRD13A//ANKRD13D//WDR54//MTMR2//CD74//PTGER4//ADTRP//NOTCH1//TNFRSF1B//PRKCA//TCAF2//GRK6//TMBIM6//BCL2//EPO//CRH//CRHR2//P2RY1//PTGS1//GHSR//P2RY12//AKT1//AKT2//THBS1//IRS2//NEDD4//WNK1//SLC9A3R1//WNK4//WNK2//NEDD4L//IL1B//FABP5//INPP5K//ABCG5//ABCG8//GRM7//ADORA1//HTR6//IL1RN//NPY5R//PRKG1//HRH3//HTR1A//HTR1B//ABAT//GABBR…
GO:0050804	modulation of chemical synaptic transmission	Biological process	504	659	14568	23355	1.2261	3.31468e-15	5.86278e-14	14.4796	0.0345964	CACNA1B//SNCA//SPHK1//STX1A//UNC13A//BAIAP3//STX1B//DTNBP1//CHRNA3//CACNA1A//ADORA2A//TACR2//HTR6//DMPK//BSCL2//CDK5//NR3C1//UNC13C//UNC13B//RGS14//CDC20//ADCY8//CFL1//CPLX2//EPHB2//MECP2//MMP9//SSH1//DBN1//ANAPC2//CHRNA7//CAMK2B//NGFR//MUSK//TAC1//TACR1//UTS2//CHRNB2//PNKD//FLOT1//ARRB2//PINK1//SLC6A4//KCNQ4//CLN3//DBI//DRD2//KRAS//NF1//PTEN//PLCL2//NPAS4//PLCL1//PHF24//USP46//ADORA1//BDNF//CNR2…
GO:0080135	regulation of cellular response to stress	Biological process	490	639	14568	23355	1.22935	3.52654e-15	6.22144e-14	14.4527	0.0336354	CDK9//IER3//SIRT7//SUV39H1//USP1//PARG//TEX15//CHEK1//RAD51//ZFP365//PPP4R2//SETD2//RTEL1//SIRT6//PPP4C//FIGNL1//USP51//KDM1A//FECH//AXIN2//HDAC10//PRKCG//FAS//NBR1//PRDX1//MAP2K1//MAP2K2//MAPK3//TNFRSF23//IGBP1//PPIA//FOXO1//DUSP10//NOD1//CRHR2//HMGCR//IL1B//MID1//RIPK2//SEMA4C//TAOK1//TGFB2//TLR4//NOD2//TAOK3//CARD9//TAOK2//PDCD10//STK25//MAPK8IP2//ARL6IP5//KLHDC10//INSIG1//INSIG2//AIDA//DNAJA1…
GO:0010876	lipid localization	Biological process	384	488	14568	23355	1.26151	3.72526e-15	6.55511e-14	14.4288	0.0263591	SLC27A1//SLC27A4//AGT//AGTR1A//REN1//TNF//ARL6IP5//ARL6IP1//ABCA4//P2RX7//OSBPL9//APOF//ANO6//OSBPL11//HDLBP//ABCA2//ABCG1//APOC4//APOA1//APOA2//APOA4//APOC1//APOC3//APOD//APOE//ATP8A1//ATP10A//TSPO//GM2A//GOT2//FABP6//LBP//LDLR//STARD5//APOBR//MTTP//NPC1//SIGMAR1//ABCB4//PLTP//SCP2//GRAMD1C//STAR//SPNS2//ABCA5//TEX2//SLC27A6//ANO3//OSBPL2//PLEKHA8//ABCA16//GRAMD1B//OSBPL8//APOB//TMEM30B//ESYT3//…
GO:0030003	cellular cation homeostasis	Biological process	514	674	14568	23355	1.2226	4.41927e-15	7.75638e-14	14.3546	0.0352828	GCM2//ANK2//SLC8A2//SLC8A3//CHRNA7//APOE//ATF4//ATP1B1//ATP2A1//ATP2A2//ATP2B2//BCL2//CACNA1C//CACNB4//CALCA//CASR//CAV1//CDH5//CSRP3//DMPK//DRD3//EDN1//EDN3//SLC37A4//GPR12//GRIK2//GRIN1//HEXB//HTR2A//SLC8B1//ATP13A1//TRPM8//PRKCA//PKD2//PTH//PTH1R//PYGM//TRPV5//RYR1//RYR2//RYR3//S100B//CCL2//CCL5//NPTN//SLC8A1//SPP1//STC2//STIM1//SLC24A1//TNNI3//TMEM165//UMOD//VDR//ATP13A4//ATP13A3//SLC30A1//TP…
GO:0072657	protein localization to membrane	Biological process	454	588	14568	23355	1.23782	4.77722e-15	8.36319e-14	14.3208	0.0311642	BAX//ZDHHC7//VPS37C//ZDHHC15//ADORA1//CACNB1//CACNG2//CHM//MYO1C//NACA//NCF1//PIKFYVE//NACAD//ZDHHC9//RAB3IP//RTP2//ZDHHC14//RTP1//ZDHHC19//MICALL1//VPS37B//ZDHHC23//ZDHHC18//VPS37A//RABGEF1//GOLGA7//ZDHHC12//AQP11//RTP4//ZDHHC21//ZDHHC3//ZDHHC25//ZDHHC2//ZDHHC24//ZDHHC1//GOLGA7B//ZDHHC11//DUSP18//ZDHHC20//YIF1B//PARD3//SEC61A1//ARL6IP1//SEC63//SRP68//SRP19//SRPR//SSR3//SRP54C//TRAM2//SEC61B//ZFA…
GO:0090132	epithelium migration	Biological process	253	306	14568	23355	1.3255	5.01325e-15	8.754e-14	14.2999	0.0173668	MMRN2//ADTRP//AKT1//EFNB2//EGR3//EPHB4//FGF2//GPLD1//NR4A1//KDR//PIK3R3//ROBO1//SRF//TDGF1//VEGFA//GREM1//CLEC14A//EMP2//GLUL//PDPK1//SEMA4A//CEACAM1//MIR218-2//BMPER//RHOJ//PRKD2//ABL1//ADORA2B//AGT//ANXA3//BMP4//BMPR2//BSG//CALR//BCAR1//EGF//FGF1//FOXC2//FLT4//FUT1//GATA3//GRN//ITGB3//PDCD6//PIK3CD//PRKCA//PRKD1//PROX1//BCAS3//PTK2B//RAC1//RRAS//SPARC//TEK//THBS1//WNT5A//ZC3H12A//ETS1//PIK3CG//…
GO:1903793	positive regulation of anion transport	Biological process	404	517	14568	23355	1.25277	5.46154e-15	9.51254e-14	14.2627	0.027732	ARL6IP1//ADORA1//ADORA2B//KCNB1//OXT//OXTR//PLCD1//STX1A//ACSL1//ACSL6//ACSL5//BRAF//AK1//AOC3//C3//GH//GIP//MET//NR4A3//C2CD5//CLIP3//ABCG1//ADIPOQ//APOA1//APOE//CAV1//LRP1//NFKBIA//PLTP//PTCH1//NR1H3//NR1H2//ABCA7//ABCA8B//ABCA3//ZDHHC8//GPS2//EEPD1//ABCA12//SIRT1//ADORA2A//AVP//CCK//DPYSL2//GRIN2B//NR3C1//NTSR1//P2RX7//AVPR1A//GABBR1//GRIK1//HTR6//SLC6A1//TACR2//CRHR2//SLC6A4//GCK//BAD//BGLAP2…
GO:0044283	small molecule biosynthetic process	Biological process	462	600	14568	23355	1.23444	6.32142e-15	1.09823e-13	14.1992	0.0317133	MTHFD1//EDN1//CD74//MIF//PLA2G4A//PTGIS//PTGS1//TBXAS1//DAGLB//PLA2G10//PLA2G4F//HPGDS//PTGES3//PTGES//PTGES2//ALDH1A1//ALDH1A2//RBP1//DHRS9//ALDH1A3//RDH10//ISYNA1//AKR1B3//UGDH//GM10768//ATF3//ATF4//CAR5A//CRY1//FBP2//G6PC//G6PC2//GAPDH//GPD1//PCK1//PCX//PER2//PGK1//RBP4//SLC39A14//TPI1//SDS//PGAM2//G6PC3//CRTC2//PCK2//DGKQ//ACADM//GNMT//NR3C1//PDK2//RANBP2//SIRT7//TCF7L2//SESN2//USP7//FOXO1//S…
GO:0007017	microtubule-based process	Biological process	662	890	14568	23355	1.19247	6.65922e-15	1.15398e-13	14.1766	0.0454421	NUMA1//FBXW11//DCTN1//HTT//ARHGEF2//PAFAH1B1//PAX6//PLK1//CDK5RAP2//INSC//SPRY2//MCPH1//NSFL1C//BCCIP//NDC80//NDE1//UBXN2B//SAPCD2//MISP//NDEL1//TUBG1//TUBG2//MOS//MYH9//DICER1//MEI1//TTLL2//CCDC170//SPATA7//TBCD//NUSAP1//ATXN3//AP1G1//BIRC5//CNP//CRMP1//MARK2//TTBK2//PTK2//FER//GAPDH//KIF2A//MARK3//MAP1A//MAP1B//MAP2//MAP4//MAP6//MAP7//MAPT//NEFL//PRKCZ//SON//MAP6D1//ULK4//CFAP44//TACC3//CEP290/…
GO:1904062	regulation of cation transmembrane transport	Biological process	299	370	14568	23355	1.29554	7.67271e-15	1.32626e-13	14.1151	0.0205244	ATP4A//ATP4B//IL13//IL4//SLC36A2//TCIRG1//PPIF//CAMK2D//CASQ1//CASQ2//FKBP1B//GSTO1//PDE4D//CHD7//METTL21C//GSTM7//TRDN//NOL3//ANK2//RYR2//SLC8A1//TMEM38B//TMEM38A//ASPH//HTT//PKD2//P2RY6//STIM1//PLCG2//CRACR2A//DRD3//SLC9A3R1//DRD4//PLCB1//CHP1//TESC//NOS1//HAMP//ATG5//CORO1A//CYBA//DIAPH1//PTPN6//ITGB3//LYN//NGF//PRKCE//PRKD1//PTK2B//UBASH3B//NTSR1//TGFB2//FCRL5//SRI//ABL1//BAX//BDKRB1//CAPN3//…
GO:0050678	regulation of epithelial cell proliferation	Biological process	304	377	14568	23355	1.29274	7.94192e-15	1.36933e-13	14.1001	0.0208677	BMP4//FUT1//KDR//ALDH1A2//TEK//TIE1//AGER//ALOX5//APOE//APOH//NR2F2//ATP5A1//CAV1//CAV2//AIMP1//ENG//NF1//PRL//PTPRM//SPARC//STAT1//TGFBR1//THBS1//TNF//XDH//VASH1//SYNJ2BP//SULF1//GHRL//RGCC//ATOH8//KRIT1//PRKD2//ADORA2B//AKT1//ANG//ARG1//BMP2//BMP6//BMPR2//CDH13//CYBA//ECM1//EGF//EGR3//PLXNB3//F3//FGF2//FGFR3//VEGFD//FLT4//NR4A1//IL10//ITGB3//JUN//NRAS//PDCD6//PDGFB//PGF//PIK3CD//PRKCA//PRKD1//P…
GO:0090130	tissue migration	Biological process	254	308	14568	23355	1.3221	8.19606e-15	1.4096e-13	14.0864	0.0174355	MMRN2//ADTRP//AKT1//EFNB2//EGR3//EPHB4//FGF2//GPLD1//NR4A1//KDR//PIK3R3//ROBO1//SRF//TDGF1//VEGFA//GREM1//CLEC14A//T//EPB41L5//EMP2//GLUL//PDPK1//SEMA4A//CEACAM1//MIR218-2//BMPER//RHOJ//PRKD2//ABL1//ADORA2B//AGT//ANXA3//BMP4//BMPR2//BSG//CALR//BCAR1//EGF//FGF1//FOXC2//FLT4//FUT1//GATA3//GRN//ITGB3//PDCD6//PIK3CD//PRKCA//PRKD1//PROX1//BCAS3//PTK2B//RAC1//RRAS//SPARC//TEK//THBS1//WNT5A//ZC3H12A//ET…
GO:0010563	negative regulation of phosphorus metabolic process	Biological process	395	505	14568	23355	1.25397	8.39846e-15	1.43719e-13	14.0758	0.0271142	SPRED3//SPRED1//SPRED2//CAV1//DUSP2//DUSP8//PRKCA//DUSP1//DUSP7//DUSP5//LAX1//DUSP4//DUSP10//DUSP16//DUSP3//IBTK//PPP1R15B//ARRB1//CHRNA7//AGER//BDKRB1//CRKL//DRD2//DVL1//EPHB2//FBLN1//FKBP8//HSPA4//IGFBP3//IMPACT//INSR//LYN//MICAL1//MAS1//MEN1//GBP4//PAX6//PPARGC1A//PPP2CA//PPP5C//INPP5K//PRKDC//PRNP//PSEN2//PTEN//SIRPA//SH3GL2//SLFN1//SNCA//ARRB2//TSC2//WARS//XDH//CTDSP1//PIP5KL1//ZC3H12A//TARD…
GO:0045936	negative regulation of phosphate metabolic process	Biological process	395	505	14568	23355	1.25397	8.39846e-15	1.43719e-13	14.0758	0.0271142	SPRED3//SPRED1//SPRED2//CAV1//DUSP2//DUSP8//PRKCA//DUSP1//DUSP7//DUSP5//LAX1//DUSP4//DUSP10//DUSP16//DUSP3//IBTK//PPP1R15B//ARRB1//CHRNA7//AGER//BDKRB1//CRKL//DRD2//DVL1//EPHB2//FBLN1//FKBP8//HSPA4//IGFBP3//IMPACT//INSR//LYN//MICAL1//MAS1//MEN1//GBP4//PAX6//PPARGC1A//PPP2CA//PPP5C//INPP5K//PRKDC//PRNP//PSEN2//PTEN//SIRPA//SH3GL2//SLFN1//SNCA//ARRB2//TSC2//WARS//XDH//CTDSP1//PIP5KL1//ZC3H12A//TARD…
GO:0001505	regulation of neurotransmitter levels	Biological process	215	255	14568	23355	1.35169	8.44016e-15	1.44072e-13	14.0736	0.0147584	SLC6A5//SLC29A2//SLC17A6//SLC6A9//SLC1A6//SLC1A7//SLC6A11//SLC29A1//HNMT//CACNA1B//SNCA//SPHK1//STX1A//UNC13A//BAIAP3//STX1B//DTNBP1//ACHE//DBH//MOXD1//LIN7A//RIMS1//RIMS2//DVL1//NRXN2//NRXN3//PPT1//PTPRN2//SNAP91//STXBP1//STXBP2//SYN1//SYN2//SYT1//SYT2//LIN7B//LIN7C//SYN3//DGKI//BRSK1//PDZD11//PPFIA3//CHAT//SLC44A4//NAPB//RAB3A//RAB3GAP1//STXBP5//UNC13B//CHRNA3//CACNA1A//ADORA2A//TACR2//HTR6//CP…
GO:0055065	metal ion homeostasis	Biological process	522	687	14568	23355	1.21813	8.75778e-15	1.49122e-13	14.0576	0.035832	GCM2//ANK2//SLC8A2//SLC8A3//CHRNA7//APOE//ATF4//ATP1B1//ATP2A1//ATP2A2//ATP2B2//BCL2//CACNA1C//CACNB4//CALCA//CASR//CAV1//CDH5//CSRP3//DMPK//DRD3//EDN1//EDN3//SLC37A4//GPR12//GRIK2//GRIN1//HEXB//HTR2A//SLC8B1//ATP13A1//TRPM8//PRKCA//PKD2//PTH//PTH1R//PYGM//TRPV5//RYR1//RYR2//RYR3//S100B//CCL2//CCL5//NPTN//SLC8A1//SPP1//STC2//STIM1//SLC24A1//TNNI3//TMEM165//UMOD//VDR//ATP13A4//ATP13A3//SLC30A1//TP…
GO:0010631	epithelial cell migration	Biological process	251	304	14568	23355	1.32367	8.91389e-15	1.51403e-13	14.0499	0.0172295	MMRN2//ADTRP//AKT1//EFNB2//EGR3//EPHB4//FGF2//GPLD1//NR4A1//KDR//PIK3R3//ROBO1//SRF//TDGF1//VEGFA//GREM1//CLEC14A//EMP2//GLUL//PDPK1//SEMA4A//CEACAM1//MIR218-2//BMPER//RHOJ//PRKD2//ABL1//ADORA2B//AGT//ANXA3//BMP4//BMPR2//BSG//CALR//BCAR1//EGF//FGF1//FOXC2//FLT4//FUT1//GATA3//GRN//ITGB3//PDCD6//PIK3CD//PRKCA//PRKD1//PROX1//BCAS3//PTK2B//RAC1//RRAS//SPARC//TEK//THBS1//WNT5A//ZC3H12A//ETS1//PIK3CG//…
GO:0031589	cell-substrate adhesion	Biological process	290	358	14568	23355	1.29866	1.07531e-14	1.82191e-13	13.9685	0.0199066	BCL2//DDR1//EMP2//NF1//THY1//ONECUT2//MINK1//PIK3CB//ADAM15//BCL6//CDKN2A//MUC4//HOXA7//JAG1//ENPP2//PIK3R1//THBS1//RASA1//ACER2//AJAP1//POSTN//PLET1//CD36//CD3E//CDH13//CDK6//CSF1//DAG1//EPHA1//FUT1//ILK//ITGB3//JUP//NINJ1//PRKCZ//PTK2B//PTPRJ//CCL25//TDGF1//UTRN//VEGFC//EPB41L5//FERMT1//DISC1//GSK3B//CCL28//SKAP1//PLEKHA2//ITGA4//ITGB7//TNFRSF12A//EMILIN1//EPDR1//FERMT3//FGB//LIMS1//ADAM8//ADAM…
GO:0071363	cellular response to growth factor stimulus	Biological process	482	630	14568	23355	1.22655	1.19772e-14	2.02429e-13	13.9216	0.0330862	BMP2//BMP4//POU5F1//TGFBR3L//LPXN//LTBP4//AMHR2//ACVR1//ADAM9//PARP1//BMP8B//BMPR1B//CDH5//CLDN5//COL3A1//CREB1//ENG//PTK2//FOXH1//FOS//USP15//GCNT2//GDNF//HIPK2//HPGD//ITGB5//ITGB6//JUN//LTBP3//MTMR4//SMAD1//SMAD2//SMAD3//SMAD4//SMAD5//SMAD7//CITED2//NLK//NODAL//PML//PTPRK//PXN//CCL2//SKIL//SRC//APPL2//ARRB2//TGFB2//TGFB3//TGFBR1//TGFBR2//TGFBR3//FERMT2//TRP53//USP9X//NRROS//ZYX//ZFYVE9//DUSP15/…
GO:0060562	epithelial tube morphogenesis	Biological process	315	393	14568	23355	1.28498	1.23851e-14	2.08807e-13	13.9071	0.0216227	ACVR1//CTNNB1//CXCR4//COL4A1//EDN1//EDNRA//ENG//FGF8//FOXC2//FLT1//GBX2//GNA13//IHH//KDR//LEF1//NFATC3//NOTCH4//PITX2//PPP3R1//CXCL12//SFRP2//SEMA5A//SHH//SRF//TBX1//TEK//TGFBR2//VEGFA//RBM15//DLL4//TBX20//STK4//NRARP//VANGL2//AGT//BCL2//BMP2//BMP4//CD44//FGF2//GDNF//GLI3//GPC3//FOXD1//HOXA11//HOXD11//ILK//LAMA5//LHX1//SMAD4//PAX2//PGF//PSPN//PTCH1//SIX1//SOX9//TCF21//TIMELESS//WNT1//WNT9B//WNT4/…
GO:0006836	neurotransmitter transport	Biological process	205	242	14568	23355	1.35806	1.28101e-14	2.15442e-13	13.8924	0.0140719	SLC6A5//SLC29A2//SLC17A6//SLC6A9//SLC1A6//SLC1A7//SLC6A11//SLC29A1//CACNA1B//SNCA//SPHK1//STX1A//UNC13A//BAIAP3//STX1B//DTNBP1//LIN7A//RIMS1//RIMS2//DVL1//NRXN2//NRXN3//PPT1//PTPRN2//SNAP91//STXBP1//STXBP2//SYN1//SYN2//SYT1//SYT2//LIN7B//LIN7C//SYN3//DGKI//BRSK1//PDZD11//PPFIA3//NAPB//RAB3A//RAB3GAP1//STXBP5//UNC13B//CHRNA3//CACNA1A//ADORA2A//TACR2//HTR6//DDC//SLC18A2//TH//CPLX1//CPLX2//P2RX7//SN…
GO:0030336	negative regulation of cell migration	Biological process	236	284	14568	23355	1.33221	1.31271e-14	2.20234e-13	13.8818	0.0161999	ADTRP//ADA//ADORA1//HOXA7//RABGEF1//IL33//GPR18//GREM1//ABR//BCR//IL27RA//ADAMTS9//ADGRB1//AGER//APOE//APOH//NR2F2//BMP10//PTPRM//SERPINF1//THBS1//VASH1//SYNJ2BP//DLL4//PATZ1//DNAJA4//SVBP//DAB2IP//KRIT1//PTPN23//CD63//EVL//IL4//PTPRG//PTPRR//STRAP//TGFBR3//CORO1C//MCC//TACSTD2//DUSP10//PBLD1//ADIPOR1//MARVELD3//MMP28//CYP19A1//DDT//HC//MIF//SLAMF8//BRAF//CYGB//FGF2//HAS1//RAC1//APEX1//S1PR2//IGF…
GO:0001816	cytokine production	Biological process	604	807	14568	23355	1.1999	1.34875e-14	2.25725e-13	13.8701	0.0414607	BTNL1//LRRC19//GM36028//CD276//ADAM33//BCL6B//BCL6//BTN1A1//ELF1//GATA3//GPAM//LTF//ZFP287//LYN//MOG//BTNL10//S100B//TLR1//TLR6//TRAF3//TICAM2//BTNL9//BTN2A2//MAP2K3//ERMAP//JPH4//NRON//UBASH3A//ICOSL//BTNL2//ANKRD2//LITAF//ZBTB32//BTNL6//BTNL4//SKINT8//SKINT1//TLR9//BTK//CRYBA1//EPHA2//IL10//MERTK//NFKB1//SLC11A1//PPARG//SRGN//PTGER4//NPTN//TIA1//TNFRSF4//TNFSF4//SYT11//AXL//CEACAM1//CLEC4A2//ND…
GO:0043086	negative regulation of catalytic activity	Biological process	533	704	14568	23355	1.21376	1.44498e-14	2.41241e-13	13.8401	0.036587	SPRED3//SPRED1//SPRED2//CAV1//DUSP2//DUSP8//PRKCA//DUSP1//DUSP7//DUSP5//LAX1//DUSP4//DUSP10//DUSP16//DUSP3//DNAJC3//PRKAG2//ADORA2A//AKT1//CAV3//CDKN2A//GADD45A//DRD1//DVL1//EPHA1//GNAQ//ILK//GADD45B//NF1//NF2//PDPK1//PKIA//PKIB//PKIG//INPP5K//PRKAR1A//PTPRC//RB1//TRIM27//TRIB1//THY1//TSC2//WARS//TRIB3//SHB//SMCR8//GADD45G//SH3BP5//TAF7//CEACAM1//PPIA//PPM1E//PKN1//DBNDD2//CHP1//PARK7//CAMK2N1//G…
GO:0043068	positive regulation of programmed cell death	Biological process	462	602	14568	23355	1.23034	1.72114e-14	2.85952e-13	13.7642	0.0317133	BAX//CD24A//IL10//CAMK2D//AGT//BNIP3//CAMK2A//CAPN1//CAPN2//CXCR2//GATA6//HMGCR//IGFBP3//LTK//SMAD4//POU4F2//PTEN//TRP53//MAP3K5//MAPK8//EIF5A//TIGAR//FBXO32//FNDC1//LAPTM5//CD44//PIK3CD//PIK3CB//HCAR2//ADIPOQ//CDK5//ARRB1//CDKN2A//IL12A//PDCD4//MAP2K4//ANO6//SCRIB//TNFAIP8//ANKRD1//FAM72A//SP110//PTPA//ABL1//ACE//ADAM17//ADM//ADRB2//AGER//AKT1//ALDH1A1//ALOX12//APBB1//APBB2//APC//APP//ATM//BAD//…
GO:0090087	regulation of peptide transport	Biological process	462	602	14568	23355	1.23034	1.72114e-14	2.85952e-13	13.7642	0.0317133	CD74//PTGER4//ADORA1//GCK//BAD//BGLAP2//CASR//CD38//DOC2B//GIP//GLUL//GLP1R//JAK2//NKX6-1//NNAT//PDX1//PFKFB2//PFKM//PRKCE//PTBP1//RBP4//SOX4//TCF7L2//MCU//NLGN2//FFAR1//CAPN10//GPR68//NR0B2//MYRIP//ABAT//SERP1//TRPM2//RPH3AL//GIPR//IRS2//GHRL//SIRT3//PSMD9//TM7SF3//GPR39//PCK2//GPER1//AACS//UCN3//GLRX//LCP1//PTPN1//SH3TC2//SNX3//ATP13A2//NDEL1//ANO1//SRI//ARRB1//ADCY8//CACNA1D//CRH//GPLD1//LEPR/…
GO:0032870	cellular response to hormone stimulus	Biological process	401	515	14568	23355	1.24829	1.89654e-14	3.14329e-13	13.722	0.0275261	THRB//NCOA1//GPHB5//PRCP//RHOQ//AKT1//AKT2//APC//CAV2//BCAR1//CSRP3//EIF4EBP1//EIF4EBP2//FOXC2//GPLD1//GRB10//GRB2//IGF1R//INS2//INSR//IRS1//IRS3//IRS4//KL//PDK2//PIK3R1//PIK3R2//PIK3R3//PLCB1//PTPN1//PTPN2//RPE65//SRSF3//ZFP106//SORBS1//SHC1//SREBF1//SLC39A14//OBP2A//SH2B2//PDK4//BCAR3//SOGA1//IRS2//GRB14//FOXO4//SLC2A8//FOXO1//GSK3B//GSK3A//RARRES2//APPL1//NDEL1//PHIP//CRH//ESR2//METTL21C//KDM3…
GO:0050767	regulation of neurogenesis	Biological process	350	443	14568	23355	1.26661	2.15862e-14	3.56903e-13	13.6658	0.0240253	ASPM//CTNNB1//CX3CR1//DCT//DRD2//FZD3//GLI3//NOTCH1//PAX6//PRL2C2//SHH//SOX10//SOX2//VEGFA//VEGFC//DMRTA2//DISC1//MAPK8//SMO//ZFP335//SMARCD3//KDM1A//BDNF//CTNNA1//CD24A//NF1//KCTD11//TRP53//VAX1//GFAP//FAS//DICER1//RNF10//EZH2//NF2//ZCCHC24//PITX3//SYNJ1//SOX8//EGR2//RELA//AATK//CDK5//CDK5R1//CCR5//IFRD1//MAG//MAP2//NTN1//PTPRS//SEMA4F//SEMA6C//D130043K22RIK//CDKL3//SEMA6D//SEMA3G//TNR//DIP2B//T…
GO:0070848	response to growth factor	Biological process	490	643	14568	23355	1.2217	2.43285e-14	4.01274e-13	13.6139	0.0336354	BMP2//BMP4//POU5F1//TGFBR3L//LPXN//LTBP4//AMHR2//ACVR1//ADAM9//PARP1//BMP8B//BMPR1B//CDH5//CLDN5//COL3A1//CREB1//ENG//PTK2//FOXH1//FOS//USP15//GCNT2//GDNF//HIPK2//HPGD//ITGB5//ITGB6//JUN//LTBP3//MTMR4//SMAD1//SMAD2//SMAD3//SMAD4//SMAD5//SMAD7//CITED2//NLK//NODAL//PML//PTPRK//PXN//CCL2//SKIL//SRC//APPL2//ARRB2//TGFB2//TGFB3//TGFBR1//TGFBR2//TGFBR3//FERMT2//TRP53//USP9X//NRROS//ZYX//ZFYVE9//DUSP15/…
GO:0016192	vesicle-mediated transport	Biological process	1123	1579	14568	23355	1.14019	2.54822e-14	4.19292e-13	13.5938	0.0770868	GOLGA5//CORO1A//MYO7A//P2RX7//SRPX//NCAM1//RALB//ARRB1//ADM//DNM1//DNM2//DRD2//DRD3//GRK4//HTR1B//PLD2//SAG//ARRB2//GTF2H2//FLOT1//NAPB//RSPO1//SH3GL2//MKLN1//LRRTM2//DLG4//FMR1//LRPAP1//ATXN2//RIN3//ANKRD13B//SDCBP//ANKRD13A//ANKRD13D//WDR54//MTMR2//AP2M1//CD63//EGF//INSR//PICK1//PTPN5//SELE//SFRP4//SYK//SCYL2//VEGFA//PLCG2//GREM1//SYNJ2BP//MAGI2//ATAD1//TBC1D5//PARD3//DTNBP1//GP2//CD300LG//PIGR…
GO:0099504	synaptic vesicle cycle	Biological process	194	228	14568	23355	1.3641	2.586e-14	4.24488e-13	13.5874	0.0133169	NAPB//RAB3A//STX1A//STXBP1//RAB3GAP1//UNC13A//STX1B//STXBP5//RIMS1//UNC13B//DDC//SLC18A2//TH//CPLX1//CPLX2//P2RX7//SNAPIN//SNCA//SPTBN2//UNC13C//STX4A//SYT1//VAMP2//CPLX3//CADPS//PPFIA3//OTOF//TRIM9//SCRIB//PCLO//RIMS2//CTBP2//SYDE1//SYNJ1//ERC1//SNAP23//VAMP1//ERC2//SV2A//SNAP29//SNAP47//AP3B1//AP3D1//DNM1//DNM2//MX1//MX2//SNAP91//SH3GL2//SH3GL1//SH3GL3//DNAJC6//STX2//STX19//PRRT2//STX11//GRIK5/…
GO:0071902	positive regulation of protein serine/threonine kinase activity	Biological process	228	274	14568	23355	1.33403	2.71945e-14	4.45326e-13	13.5655	0.0156507	APP//GADD45A//KSR1//GADD45B//TNF//TRAF7//GADD45G//TAB1//DAB2IP//ARRB1//CHRNA7//ADRA2B//AGT//ALK//CSPG4//BMP2//CD81//CRKL//DRD4//EGF//FCER1A//FGF1//GAB1//GHR//LPAR1//GRM1//HGF//IGF1//CD74//IL1B//INS2//INSR//KIT//MET//MOS//P2RX7//PDE6G//PTPN11//PTPRC//PXN//RET//SHC1//SOD1//SYK//SHC2//TDGF1//PRDX2//TGFB3//THBS1//TLR4//TRP73//MUC20//WNT5A//MADD//MAP2K5//PROK1//MAP2K1//MAP2K2//MAP2K3//MAP2K4//MAP2K6//…
GO:0043010	camera-type eye development	Biological process	304	379	14568	23355	1.28592	3.00011e-14	4.90113e-13	13.5229	0.0208677	ALDH1A1//PAX2//ALDH1A3//CACNA1S//PITX2//FOXL2//PDS5B//CRYAA//CRYAB//CRYBA1//CRYBA2//CRYBA4//CRYBB1//CRYBB2//CRYGA//CRYGB//CRYGC//CRYGE//CRYGF//CRYGS//FAT1//GATA3//GJA8//MAF//MIP//PAX6//PITX3//NHS//SIX3//SIX5//CRYGN//TGFBR1//TGFBR2//CRYBG3//LIM2//FRS2//BIRC7//CDON//TBC1D20//PYGO2//PDS5A//CTNS//TDRD7//SHROOM2//CTNNB1//FGFR3//MEIS1//CITED2//PROX1//SOX1//SOX11//TFAP2A//LCTL//BCAR3//NECTIN1//NECTIN3//…
GO:0043065	positive regulation of apoptotic process	Biological process	450	586	14568	23355	1.2311	3.15812e-14	5.14698e-13	13.5006	0.0308896	BAX//CD24A//IL10//CAMK2D//AGT//BNIP3//CAMK2A//CAPN1//CAPN2//CXCR2//GATA6//HMGCR//IGFBP3//LTK//SMAD4//POU4F2//PTEN//TRP53//MAP3K5//MAPK8//EIF5A//TIGAR//FBXO32//FNDC1//CD44//PIK3CD//PIK3CB//HCAR2//ADIPOQ//CDK5//ARRB1//CDKN2A//IL12A//PDCD4//MAP2K4//AGER//AGRN//APP//RHOA//ATF4//ATM//HRK//BCL2L11//CASP3//CASP6//CASP9//CTNNB1//CDC42//CDK5R1//DDIT3//EGR1//EPHA7//FAS//FGFR3//GRIK2//GRIK5//NR3C1//GRN//IL1…
GO:1901215	negative regulation of neuron death	Biological process	213	254	14568	23355	1.34439	3.69706e-14	6.01102e-13	13.4321	0.0146211	SNCB//AMIGO2//UNC5B//GRM7//XRCC4//ARRB1//BRAF//GABRA5//ADAM8//ADNP//ADORA2A//AGT//XIAP//BIRC5//APOE//RHOA//BAX//BCL2//BCL2L1//BDNF//BTG2//CACNA1A//CHL1//CORO1A//CLN3//CNTF//CNTFR//CRLF1//DNAJC5//DLX1//EN1//EN2//EPOR//ERBB3//F2R//FGF8//FMR1//FPR2//FYN//GABRB2//GABRB3//GBA//GDF5//GDNF//GCLC//GLP1R//GRIK2//GRIN1//GRN//FOXQ1//HIPK2//HMOX1//HRAS//HSPH1//HSPD1//HSP90AB1//IL10//ILK//ITSN1//JAK2//JUN//KD…
GO:0098656	anion transmembrane transport	Biological process	338	427	14568	23355	1.26902	3.70811e-14	6.0147e-13	13.4308	0.0232015	TNF//ARL6IP5//ARL6IP1//SLC38A1//SLC7A12//SLC7A5//SLC7A7//SLC38A5//SLC36A1//SLC6A18//SLC38A7//SLC38A8//SLC36A2//SLC7A11//SLC38A9//SLC7A9//SLC38A11//SLC7A15//SLC7A6//SLC7A8//SLC7A10//SLC38A6//SLC38A2//SLC38A4//SLC38A10//SLC38A3//SRP54C//TRAM2//SEC61A1//SEC61B//ZFAND2B//TRAM1//SLC25A1//MPC1//HK1//TCAF2//PRKCA//GRK6//ACSL1//ACSL6//ACSL5//AKT1//AKT2//THBS1//IRS2//EDN1//EDNRA//TRIB3//BRAF//AK1//AOC3//C…
GO:0003013	circulatory system process	Biological process	412	532	14568	23355	1.24155	3.84974e-14	6.22966e-13	13.4146	0.0282812	CALCA//DRD2//MECP2//TNNI3//ADRA1A//ADRA1D//ADRA1B//CHRNA7//AGT//AGTR1A//AGTR1B//CYP11B2//OXTR//AVPR1B//AVPR1A//ADRB2//RHOA//SUCNR1//NDST2//REN1//DRD3//NKX2-1//CYP11B1//HSD11B2//ADRB3//ADM//ATP1A1//ATP2A2//CAV1//CHGA//CSRP3//MYH7//GAA//MYL4//MYL3//MYL2//PRKCA//SLC8A1//SLC9A1//PEBP1//PDE5A//APLN//ANK2//CACNA1E//CACNA1G//CASQ2//CAV3//EPAS1//FKBP1B//MC3R//MDM2//MDM4//MYBPC3//OXT//RYR2//SCN10A//SCN5A/…
GO:0043933	protein-containing complex subunit organization	Biological process	1126	1585	14568	23355	1.13891	3.88549e-14	6.27268e-13	13.4106	0.0772927	MDN1//RPL5//NOP2//RPL10//RPLP0//BOP1//RPL6//TRAF7//RSL24D1//RPL23A//RPL3//RPL3L//RPL11//RPF2//RPL24//PWP2//RPS14//RPS15//RPS19//RPS5//MRPS7//RPS28//RPS10//RPS27L//MRPS11//RRP7A//RPS25//PRPF8//USP4//LSM2//PRPF19//SART3//AAR2//PRPF6//PRPF31//PRPF3//SF3A2//SRPK1//SRPK2//ZRSR2//USP39//GCFC2//DDX39B//SRPK3//GEMIN2//CRNKL1//GEMIN6//SCAF11//SF3B1//RBM5//XAB2//SNRPD2//CLNS1A//COIL//SMN1//SNRPC//SNRPD1//S…
GO:0072503	cellular divalent inorganic cation homeostasis	Biological process	395	508	14568	23355	1.24656	4.36279e-14	7.01017e-13	13.3602	0.0271142	GCM2//ANK2//SLC8A2//SLC8A3//CHRNA7//APOE//ATF4//ATP1B1//ATP2A1//ATP2A2//ATP2B2//BCL2//CACNA1C//CACNB4//CALCA//CASR//CAV1//CDH5//CSRP3//DMPK//DRD3//EDN1//EDN3//SLC37A4//GPR12//GRIK2//GRIN1//HEXB//HTR2A//SLC8B1//ATP13A1//TRPM8//PRKCA//PKD2//PTH//PTH1R//PYGM//TRPV5//RYR1//RYR2//RYR3//S100B//CCL2//CCL5//NPTN//SLC8A1//SPP1//STC2//STIM1//SLC24A1//TNNI3//TMEM165//UMOD//VDR//ATP13A4//ATP13A3//SLC30A1//TP…
GO:1902532	negative regulation of intracellular signal transduction	Biological process	395	508	14568	23355	1.24656	4.36279e-14	7.01017e-13	13.3602	0.0271142	SPRED3//SPRED1//SPRED2//CAV1//DUSP2//DUSP8//PRKCA//DUSP1//DUSP7//DUSP5//LAX1//DUSP4//DUSP10//DUSP16//DUSP3//THBS1//ATP2B4//PDE2A//PDE10A//PDE11A//MTNR1B//CRYBA1//KLF4//PIK3IP1//TSC2//BTN2A2//NLRC3//SLC9A3R1//OBSCN//INPP5E//SLC9A3R2//DAB2IP//STAMBP//PRKAA1//PRKAA2//ARNTL//EPM2A//MAPKAPK5//NPRL3//MTM1//PDCD6//FLCN//UBR1//UBR2//DEPDC5//GSK3B//GSK3A//TBC1D7//AKT1S1//TMEM127//DDIT4//SIRT1//DEPTOR//SH3…
GO:0198738	cell-cell signaling by wnt	Biological process	347	440	14568	23355	1.26432	4.47531e-14	7.17413e-13	13.3492	0.0238193	BMP2//ALPK2//WNT11//WNT5A//VANGL2//FZD4//ROR2//FZD2//CSNK1G2//FBXW11//PRKAA1//PRKAA2//CELA1//MACF1//APC//XIAP//AXIN1//AXIN2//BCL7B//BTRC//CTNNB1//CCND1//CCNE1//CD44//CPE//CSNK2A1//CSNK2A2//CSNK2B//DDB1//DDIT3//DDX3X//DRD2//DVL1//DVL2//DVL3//MARK2//EPM2A//ETV2//FZD1//FZD3//FZD5//FZD7//FZD8//GPC4//GRK5//HHEX//HIC1//INVS//KRT6A//LDB1//LEF1//LRP5//RAC3//MITF//USP34//NLK//CDK14//PITX2//PKD1//PKD2//RSP…
GO:0051223	regulation of protein transport	Biological process	432	561	14568	23355	1.23453	4.73385e-14	7.57084e-13	13.3248	0.029654	GCK//BAD//BGLAP2//CASR//CD38//DOC2B//GIP//GLUL//GLP1R//JAK2//NKX6-1//NNAT//PDX1//PFKFB2//PFKM//PRKCE//PTBP1//RBP4//SOX4//TCF7L2//MCU//NLGN2//FFAR1//CAPN10//GPR68//NR0B2//MYRIP//ABAT//SERP1//TRPM2//RPH3AL//GIPR//IRS2//GHRL//SIRT3//PSMD9//TM7SF3//GPR39//PCK2//GPER1//AACS//UCN3//GLRX//LCP1//PTPN1//SH3TC2//SNX3//ATP13A2//NDEL1//ANO1//SRI//ARRB1//ADCY8//CACNA1D//CRH//GPLD1//LEPR//LRP1//PPARD//RAC1//NR…
GO:0062012	regulation of small molecule metabolic process	Biological process	284	352	14568	23355	1.29347	5.31735e-14	8.48421e-13	13.2743	0.0194948	SIRT4//SLC7A7//PPP1R3E//AKT1//INPP5K//PPP1R3D//PPP1R3C//MTOR//PPP1R3G//PRKAG2//IL3//EIF6//ZBTB7A//TREX1//SLC2A6//MLXIPL//JMJD8//DGKQ//ACADM//GNMT//NR3C1//PDK2//RANBP2//SIRT7//TCF7L2//SESN2//USP7//FOXO1//SLC35B4//INS2//PDK1//PDK4//PPARA//NCOR2//SIRT5//PPTC7//ACACB//ADIPOQ//ADORA2B//BCKDK//GNB3//IGFBP3//IGFBP4//FOXK1//NCOA2//NFE2L1//RORA//RORC//TFF3//OBP2A//FGL1//LCMT1//MIR143//C1QTNF1//NKX1-1//FOX…
GO:0019216	regulation of lipid metabolic process	Biological process	289	359	14568	23355	1.29058	5.47511e-14	8.71561e-13	13.2616	0.019838	PDK2//PDK1//PDK4//PDGFA//PDGFB//HTR2A//C3//THRSP//FITM2//APOC3//DGAT1//GPAM//GPLD1//LDLR//SREBF1//TCF7L2//NR1H3//NR1H2//SLC27A1//ACSL5//PLIN5//DGAT2//MFSD2A//SIK1//NR1H4//ABCA2//ABCG1//AGT//AGTR1A//APOA1//APOA2//APOA4//APOE//SCD1//APOA5//ADORA2B//CGA//SCP2//BMP2//HRH1//WNT4//INSIG1//INSIG2//SORL1//PIK3CG//APOC2//APOH//DAGLB//FGF21//PNPLA2//CYP27B1//GFI1//NFKB1//SNAI1//PRKAG2//CAV1//EIF2AK3//NFE2L…
GO:0009605	response to external stimulus	Biological process	1983	2891	14568	23355	1.09965	5.49079e-14	8.72029e-13	13.2604	0.13612	FOXA2//USF1//NCOA1//NR1H4//MYOCD//KIF26A//IER3//SPN//C3//FCER1G//FCGR1//FCGR3//BTK//ZP3//FCER1A//H2-T23//FCNA//FCNB//KRT1//MASP1//MASP2//MBL1//MBL2//COLEC11//MFAP4//SERPING1//A2M//NPY//ANG//APP//CAMP//NCF1//PTX3//TAC1//VIP//ELANE//CHIA1//CD209B//PCDH15//FABP7//DRD2//GLRA1//GLRB//GRIN1//GRIN2B//GRIN2D//KCNA1//KCNH1//MECP2//NPAS1//PENK//NRG1//UCN//NPAS3//CHD8//OTOF//CSMD1//ID2//NLGN2//APOE//GDF3//P…
GO:0033365	protein localization to organelle	Biological process	654	884	14568	23355	1.18606	6.31832e-14	1.00113e-12	13.1994	0.0448929	BAX//NUP107//PRICKLE1//POM121//PTTG1IP//TPR//SEC13//CSE1L//AGT//AKT1//ARNTL//PHB2//CDKN1A//CFL1//CRY2//DRD1//E2F3//HSPA8//ELAVL1//KPNB1//KPNA1//KPNA4//KPNA6//LMNA//NUP155//MMP12//NFKBIA//NUP62//PIK3R1//PML//POLA2//PPP3CA//PPP3R1//NUP88//RAN//RASL2-9//POM121L2//SIX3//STAT3//SYK//TNPO2//AGAP3//APPL2//TRP53//TSC2//IPO9//NUP188//NUP214//IPO13//GCKR//IPO7//HEATR3//NUP133//TNPO1//ING1//NUP98//NUP62CL//…
GO:0016055	Wnt signaling pathway	Biological process	345	438	14568	23355	1.26277	7.25409e-14	1.14675e-12	13.1394	0.023682	BMP2//ALPK2//WNT11//WNT5A//VANGL2//FZD4//ROR2//FZD2//AXIN2//FOXL1//ITGA3//MDFIC//LEF1//MDFI//DCDC2A//SFRP2//STK11//HNF1A//HNF1B//SNX3//SFRP5//KLF15//GSKIP//PLPP3//KANK1//MACF1//ATP6V0C//CSNK2A1//HHEX//RSPO1//SFRP1//SHH//SMARCA4//SPIN1//CDC73//TERT//DEPDC1B//TNFAIP3//WNT3//RSPO4//RSPO2//SULF1//ZEB2//DISC1//CSNK1E//LGR6//DIXDC1//ZRANB1//SALL1//DACT1//WLS//ATP6V1C2//SULF2//APC//AXIN1//BARX1//GRB10//…
GO:1901699	cellular response to nitrogen compound	Biological process	527	699	14568	23355	1.20869	7.51791e-14	1.18572e-12	13.1239	0.0361752	NR1H4//DRD1//DRD3//GNAL//GNAS//OPRM1//PTGER1//ADCY5//SLC9A3R1//DRD2//DRD4//FLNA//CHRM1//CHRM3//CHRM4//CHRM5//HRH4//CHRM2//HRH3//HTR1A//HTR1B//HTR5B//HTR2A//GPER1//ADCY6//KLF16//GNAI3//GNAO1//GNB5//HTT//NSG1//NSG2//RGS9//SLC1A1//CALY//CDK5R1//PLCB1//RGS8//RGS10//RHOQ//AKT1//AKT2//APC//CAV2//BCAR1//CSRP3//EIF4EBP1//EIF4EBP2//FOXC2//GPLD1//GRB10//GRB2//IGF1R//INS2//INSR//IRS1//IRS3//IRS4//KL//PDK2//…
GO:0034599	cellular response to oxidative stress	Biological process	227	274	14568	23355	1.32817	8.1435e-14	1.28143e-12	13.0892	0.0155821	ALDH2//BCL2//GPX1//JAK2//MAPT//PML//RNF7//STK24//PDK1//MAP3K5//ARL6IP5//DIABLO//GSKIP//UACA//APOA4//CCS//FANCC//NOS3//PRDX1//SOD1//PRDX2//AKR1C18//AKT1//BTK//CHUK//EGFR//FER//FOS//JUN//MMP2//MMP9//MPV17//NCF1//PDGFRA//PDK2//PTPRK//SLC8A1//SRC//TXNDC2//AGAP3//TREX1//TRP53//UCP1//MAPK3//MAPK8//PRDX5//PARK7//SMPD3//ROMO1//NME8//ATG7//ERCC6L2//ATF4//NFE2L2//SESN2//CHD6//SIGMAR1//SLC1A1//TBC1D24//PDCD…
GO:1902105	regulation of leukocyte differentiation	Biological process	251	307	14568	23355	1.31074	8.60253e-14	1.35056e-12	13.0654	0.0172295	NDFIP1//LYN//NME1//NME2//IL3//KITL//CD101//RARA//RBP1//ADIPOQ//C1QC//RUNX1//CEACAM1//PRDM16//ZBTB46//CUL4A//GFI1B//HCLS1//LEF1//EVI2B//TESC//PRDM1//LGALS9//FLT3L//GAS6//IL15//RASGRP1//STAT5A//STAT5B//TOX//AXL//ZBTB1//PGLYRP1//PGLYRP3//PGLYRP4//PGLYRP2//IL2RG//FOXN1//SOS1//ZEB1//ADRM1//CLPTM1//BMP4//FOXJ1//IHH//NFKBID//ZFP608//CDKN2A//ERBB2//ADA//ADAM8//EGR3//SHH//ZFP609//VNN1//SKINT1//GATA3//ZBTB…
GO:0070201	regulation of establishment of protein localization	Biological process	452	591	14568	23355	1.22611	8.96273e-14	1.40389e-12	13.0476	0.0310269	GCK//BAD//BGLAP2//CASR//CD38//DOC2B//GIP//GLUL//GLP1R//JAK2//NKX6-1//NNAT//PDX1//PFKFB2//PFKM//PRKCE//PTBP1//RBP4//SOX4//TCF7L2//MCU//NLGN2//FFAR1//CAPN10//GPR68//NR0B2//MYRIP//ABAT//SERP1//TRPM2//RPH3AL//GIPR//IRS2//GHRL//SIRT3//PSMD9//TM7SF3//GPR39//PCK2//GPER1//AACS//UCN3//GLRX//LCP1//PTPN1//SH3TC2//SNX3//ATP13A2//NDEL1//ANO1//SRI//ARRB1//ADCY8//CACNA1D//CRH//GPLD1//LEPR//LRP1//PPARD//RAC1//NR…
GO:0040008	regulation of growth	Biological process	542	722	14568	23355	1.20349	1.26595e-13	1.97841e-12	12.8976	0.0372048	HSD3B7//KAZALD1//ATAD3A//LMX1A//DDR1//CD44//CRKL//CSF2RB//EPB41L3//EPM2A//IGFBP3//IGFBP4//IGFBP5//IL3//ILK//NPM1//PTCH2//RB1//URI1//ROS1//STK11//CDC73//SOCS2//TMC8//XBP1//4932438A13RIK//CLSTN3//NUBP1//FAM107A//IGFBP7//PTTG1//NANOS1//KIF14//GSK3B//MTOR//WFDC1//MAD2L2//RPTOR//IGFBPL1//SBF1//LAMTOR2//MYOCD//KIF26A//AGRN//MUSK//SIX1//SIX4//COLQ//GJD4//CAPN3//EXOSC4//ADAM17//AKT1//DERL2//RHOA//AVP//BC…
GO:0043405	regulation of MAP kinase activity	Biological process	236	287	14568	23355	1.31829	1.37736e-13	2.14761e-12	12.861	0.0161999	APP//GADD45A//KSR1//GADD45B//TNF//TRAF7//GADD45G//TAB1//DAB2IP//ARRB1//CHRNA7//ADRA2B//AGT//ALK//CSPG4//BMP2//CD81//CRKL//DRD4//EGF//FCER1A//FGF1//GAB1//GHR//LPAR1//GRM1//HGF//IGF1//CD74//IL1B//INS2//INSR//KIT//MET//MOS//P2RX7//PDE6G//PTPN11//PTPRC//PXN//RET//SHC1//SOD1//SYK//SHC2//TDGF1//PRDX2//TGFB3//THBS1//TLR4//TRP73//MUC20//WNT5A//MADD//MAP2K5//PROK1//MAP2K1//MAP2K2//MAP2K3//MAP2K4//MAP2K6//…
GO:0097190	apoptotic signaling pathway	Biological process	461	605	14568	23355	1.22159	1.47263e-13	2.29094e-12	12.8319	0.0316447	GGCT//BAD//BAK1//BAX//BCL2//BCL2L1//CCK//JUN//BBC3//TRP53//TRP73//BOK//SFN//PMAIP1//FIS1//TIMM50//DNM1L//CASP8//DDX3X//FAS//IL18//NF1//NGF//PIK3R1//SORT1//TNF//TNFRSF10B//DEDD//CASP8AP2//BAG3//GABARAP//PIDD1//DEDD2//DDX47//DAB2IP//DAPK1//UBE4B//CASP3//CRH//ESR2//METTL21C//TOPORS//ATM//BCL2A1A//BCL2L10//BCL2L2//BCL2L11//BRCA1//BRCA2//CASP9//CRIP1//E2F1//EPHA2//HIC1//HMOX1//IER3//MCL1//MLH1//MSH2//…
GO:0030900	forebrain development	Biological process	315	397	14568	23355	1.27204	1.54594e-13	2.39954e-12	12.8108	0.0216227	SEMA5A//SIX3//WNT1//BMP2//BMP4//CDH2//CDK5//EMX1//FGF8//KAT2A//GLI3//HES1//HES5//LHX1//LHX2//NCOR2//IFT88//NKX2-1//RPGRIP1L//PFDN1//RFX4//FEZF1//UQCRQ//NIN//PAFAH1B1//SZT2//ZEB2//BHLHE22//PRDM8//LRP8//LMX1A//NEUROD6//BTG2//DRD1//EMX2//KIF3A//LEF1//MDK//PROX1//PTEN//RELN//SCT//NR2E1//SMO//ATAT1//TMEM108//PAX6//DLX1//DLX2//GSX2//AQP1//ATP1B2//DBI//NUMB//NUMBL//PAX5//DPCD//KDM2B//UCHL5//MYH10//HTT//…
GO:0051493	regulation of cytoskeleton organization	Biological process	408	529	14568	23355	1.23647	1.57308e-13	2.43615e-12	12.8032	0.0280066	APC//TTBK2//ARHGEF2//MID1//MAP1A//MAP1B//MAP2//MAP6D1//TAOK1//CAMSAP1//GAS2L2//APC2//ATXN7//NAV3//DYSF//TRIM54//CAMSAP2//CAMSAP3//SPEF1//TPX2//KATNB1//SPECC1L//CLASP2//CLASP1//EML4//GAS2L1//CKAP2//BRK1//CIT//CORO1A//PFN1//WAS//ARHGAP35//KIFC1//CCNF//NPM1//NUBP1//TMEM67//CCDC84//EML2//EPS8//NEB//MYO3B//MYO3A//ARPC1B//CTTN//DBNL//ELN//HCLS1//PAK3//PIK3R2//FCHSD2//RASA1//GBA2//PPP1R9A//ARHGAP28//PRE…
GO:0014070	response to organic cyclic compound	Biological process	584	784	14568	23355	1.1942	1.72494e-13	2.66529e-12	12.7632	0.0400879	DRD1//DRD3//GNAL//GNAS//OPRM1//PTGER1//ADCY5//SLC9A3R1//DRD2//DRD4//FLNA//HTR1A//HTR1B//HTR5B//HTR2A//GPER1//ADCY6//KLF16//GNAI3//GNAO1//GNB5//HTT//NSG1//NSG2//RGS9//SLC1A1//CALY//HMGCS1//SLC6A1//TRPM2//NR3C2//ESR1//ESR2//NR3C1//PGR//CARM1//CALCOCO1//PADI2//POU4F2//SAFB//TAF7//TRIP4//DDX17//RBFOX2//ARID1A//KDM3A//RHOA//DAXX//FKBP4//DNAJA1//UBE3A//TMF1//ZMIZ1//RWDD1//PRKAA1//PRKAA2//ADORA2A//IRS1/…
GO:0046777	protein autophosphorylation	Biological process	199	237	14568	23355	1.34612	1.96361e-13	3.02723e-12	12.7069	0.0136601	EEF2K//EPHA7//PPP2CA//PPP2R5D//PPP2R5B//PPP2R5C//PPP2R5E//MOB1B//ADIPOQ//ENG//GFRA2//IMPACT//JUN//ENPP1//PTPRC//TESK1//NLRP12//CHP1//MVP//DDX3X//MRE11A//NGF//PDGFA//PDGFB//RAD50//SRC//RASSF2//VEGFA//VEGFC//TNKS1BP1//PDGFC//PDGFD//RAP2B//RAP2A//GPNMB//ATM//MARK3//PIKFYVE//PRKCA//RIPK1//MAP2K2//PINK1//ERN1//AATK//ABL1//DDR1//DYRK1A//EGFR//ERBB4//PTK2//IGF1R//INSR//ITK//KDR//NTRK1//PTK2B//ROS1//SRMS…
GO:0043087	regulation of GTPase activity	Biological process	258	318	14568	23355	1.30069	2.22951e-13	3.42944e-12	12.6518	0.01771	ARRB1//PLXNB3//HRAS//PECAM1//BCAS3//PTPRN2//RDX//ARRB2//CPEB2//WNK1//SPRY2//AMOT//RASA4//TMED2//LRRK2//GPSM1//DAB2IP//RRP1B//GMIP//FZD10//SH3BP4//DOCK9//SGSM3//ARAP3//RAPGEF1//CHN1//MEX3B//RAP1A//ABR//BCR//RAP1GAP//LIMS1//AGRN//ARHGAP6//CAV2//CCR7//ASAP1//DVL2//DVL3//S1PR1//ERBB2//EVI5//EZH2//F2R//SRGAP2//GNAO1//GNAS//RACK1//GNB5//ICAM1//ITGA6//SNX18//MYO9B//NF1//NTRK1//CCL21A//PRTN3//RAPGEF6//RA…
GO:0042060	wound healing	Biological process	286	357	14568	23355	1.28433	2.30552e-13	3.5384e-12	12.6372	0.0196321	FER1L5//ANXA6//CAV3//MYH2//MYH9//RAB3A//SMPD1//SYT11//DYSF//SYTL4//TRIM72//SYT7//MYH10//CD44//HMOX1//F2R//CLEC10A//TIMP1//ANO6//F11//FGB//ANXA8//AP3B1//APOH//RAB27A//SERPINC1//SERPING1//C3//COMP//F10//F13B//F2//F2RL2//F2RL3//F3//F7//FGA//GAS6//GP1BA//GP1BB//HNF4A//KLKB1//KNG1//LYST//BLOC1S6//PLG//PROC//PROS1//HPS1//PTPRJ//HPS6//SHH//SLC4A1//SERPINA10//TFPI//TFPI2//THBD//VWF//BLOC1S3//NBEAL2//PAPS…
GO:0031400	negative regulation of protein modification process	Biological process	406	527	14568	23355	1.23508	2.44115e-13	3.73819e-12	12.6124	0.0278693	SPRED3//SPRED1//SPRED2//CAV1//DUSP2//DUSP8//PRKCA//DUSP1//DUSP7//DUSP5//LAX1//DUSP4//DUSP10//DUSP16//DUSP3//BCOR//IBTK//PPP1R15B//ARRB1//CHRNA7//AGER//BDKRB1//CRKL//DRD2//DVL1//EPHB2//FBLN1//FKBP8//HSPA4//IGFBP3//IMPACT//INSR//LYN//MICAL1//MAS1//MEN1//GBP4//PAX6//PPARGC1A//PPP2CA//PPP5C//INPP5K//PRKDC//PRNP//PSEN2//PTEN//SIRPA//SH3GL2//SLFN1//SNCA//ARRB2//TSC2//WARS//XDH//CTDSP1//PIP5KL1//ZC3H12A…
GO:0010817	regulation of hormone levels	Biological process	424	553	14568	23355	1.22919	2.67991e-13	4.09464e-12	12.5719	0.0291049	NDST2//REN1//AGT//AGTR1A//ALDH1A1//ALDH1A2//RBP1//DHRS9//ALDH1A3//RDH10//ADORA3//BTK//LYN//SNAP23//YWHAZ//FOXE1//SLC5A5//CGA//CTSB//CTSK//CTSL//TG//CYP11B1//CYP11A1//CYP11B2//SCP2//STARD3//HSD17B2//HSD3B1//SRD5A1//SRD5A2//BMPR1B//CYP19A1//H2-KE6//HSD17B1//STAR//AKR1C18//HSD17B11//SPP1//UGT1A7C//HSD3B2//HSD3B5//AKR1D1//PLEKHA1//ADM//ESR1//HSD17B4//SHH//COMT//CYP1A1//PDGFRA//SULT1A1//UGT1A2//SCHIP1…
GO:0055074	calcium ion homeostasis	Biological process	384	496	14568	23355	1.24116	3.08554e-13	4.7039e-12	12.5107	0.0263591	GCM2//ANK2//SLC8A2//SLC8A3//CHRNA7//APOE//ATF4//ATP1B1//ATP2A1//ATP2A2//ATP2B2//BCL2//CACNA1C//CACNB4//CALCA//CASR//CAV1//CDH5//CSRP3//DMPK//DRD3//EDN1//EDN3//SLC37A4//GPR12//GRIK2//GRIN1//HEXB//HTR2A//SLC8B1//ATP13A1//TRPM8//PRKCA//PKD2//PTH//PTH1R//PYGM//TRPV5//RYR1//RYR2//RYR3//S100B//CCL2//CCL5//NPTN//SLC8A1//SPP1//STC2//STIM1//SLC24A1//TNNI3//TMEM165//UMOD//VDR//ATP13A4//ATP13A3//SLC30A1//TP…
GO:0007265	Ras protein signal transduction	Biological process	282	352	14568	23355	1.28436	3.37352e-13	5.13149e-12	12.4719	0.0193575	PHACTR4//CDC42EP2//CDC42EP1//BAIAP2//AGTR1A//RHOA//ARHGDIB//BCL6//CDC42//CDH13//CELSR1//CHUK//EDNRA//EPS8//ARHGDIG//GNA12//GNA13//PDPN//ADGRG1//MCF2L//MYO9B//NGFR//PECAM1//PTH//ARHGDIA//CNKSR1//ROCK1//RTKN//SYNJ2BP//CDC42EP3//PLEKHG5//ARHGAP32//CTNNAL1//KALRN//CDC42EP4//CDC42EP5//GM14137//NRADD//EPS8L1//ARHGEF12//TAX1BP3//RHOJ//VANGL2//EPS8L2//EPS8L3//BRK1//AIF1//DBNL//ELMO1//RAC1//RAC2//CYFIP1//…
GO:0006954	inflammatory response	Biological process	543	726	14568	23355	1.19907	3.69474e-13	5.60764e-12	12.4324	0.0372735	IL1B//IL1RN//TRPV1//FCGR1//FCGR3//C3//FCER1G//BTK//EPHB6//SPN//ZP3//FCER1A//H2-T23//ALOX5//LBP//MDK//FFAR2//SLAMF1//SLAMF8//CD44//HMOX1//F2R//CLEC10A//TIMP1//KLK1B1//MIR7116//MYD88//TNF//F12//PRCP//UNC13D//CD68//IL25//NOTCH1//NOTCH2//RASGRP1//RBPJ//TREX1//ZFP35//MIR21A//PNMA1//AK7//HMGB2//BDKRB2//CD6//CXCR2//ICAM1//SERPINB9//IL31RA//ELANE//AHCY//ADAM8//AOC3//CCR6//CD24A//ITGAM//ITGB2//S100A8//S10…
GO:0098657	import into cell	Biological process	216	261	14568	23355	1.32676	4.05149e-13	6.1355e-12	12.3924	0.014827	SLC6A5//SLC29A2//SLC17A6//SLC6A9//SLC1A6//SLC1A7//SLC6A11//SLC29A1//TNF//ARL6IP5//ARL6IP1//ACSL1//ACSL6//ACSL5//AKT1//AKT2//THBS1//IRS2//CD36//SLC2A1//SLC27A1//SLC27A5//LRP2//CUBN//STEAP4//SLC11A2//SLC39A14//STEAP3//SLC27A2//SLC27A4//SPX//RPS6KB1//ACSL3//DRD2//DRD3//FLOT1//GFAP//PARK7//GDNF//TOR1A//SNCA//NAT8L//RAB3B//SLC6A4//SLC22A1//SLC22A2//SLC22A3//SLC18A2//SLC29A4//ITGB3//FEV//GPM6B//NOS1//A…
GO:0000278	mitotic cell cycle	Biological process	618	836	14568	23355	1.18512	4.0711e-13	6.15159e-12	12.3903	0.0424217	TUBG1//TUBG2//NUSAP1//CIT//INCENP//PLK1//RAN//ZFP207//KIF18A//KNSTRN//CDCA8//ZWINT//WRAP73//CENPK//NDC80//MIS12//INO80//KIF18B//NCAPG2//RCC1//HINFP//TCF19//CAMK2D//ACVR1//ACVR1B//CAMK2A//CAMK2B//CAMK2G//CCND1//CCNE1//CCNE2//CDC25A//CDK4//CDKN1A//CDKN1B//CDKN2A//CDKN2C//CDKN2D//PLK3//E2F1//E2F3//E2F5//EIF4E//EIF4EBP1//INHBA//MNAT1//NFATC1//PIM2//POLE//PPP3CA//RB1//RBBP8//TAF10//USP37//IQGAP3//LATS…
GO:0048534	hematopoietic or lymphoid organ development	Biological process	748	1028	14568	23355	1.16651	4.30927e-13	6.49713e-12	12.3656	0.0513454	ID2//IL11RA1//MERTK//PTPRC//STAT5A//STAT5B//TCF3//KAT7//TYRO3//IKZF1//TOX//AXL//SLAMF1//SLAMF6//TUSC2//CD1D1//ITK//PSAP//TXK//ZBTB7B//CD19//PLD4//STON2//KRT75//SLC8A3//VMN1R13//AP3B1//BMP4//CDK6//CSF1R//EEF2//EXT1//MUC4//FLT1//FLT4//FST//PTPN6//HOXB3//INHBA//KCNAB2//KDR//KIT//CITED2//PDGFRA//PSEN2//SIRPA//PTPRZ1//REST//SFRP1//SIN3A//SERPINB9F//SAMD9L//DHTKD1//4930474N05RIK//ARL11//TRP53//PRRC2C//…
GO:0000003	reproduction	Biological process	1124	1591	14568	23355	1.1326	4.62857e-13	6.9632e-12	12.3346	0.0771554	TUBG1//TUBG2//MOS//MYH9//DICER1//MEI1//SPO11//SLX4//RAD51C//ERCC1//MSH5//MSH4//SYCP1//SYCP3//SPATA22//FANCM//MLH1//EME2//TOP2B//HFM1//ERCC4//MEIOB//OAS1D//ATM//BAX//BCL2//BCL2L1//BMP15//BMP4//DMC1//EIF2B4//ESR2//FGF7//FSHR//INHBA//KDR//KIT//LFNG//LHCGR//SMAD4//FOXC1//KITL//MMP2//NOBOX//SOD1//EIF2B2//UBE3A//VEGFA//EIF2B5//ERMP1//SOHLH1//ZFX//TAF4//PCYT1B//DMRTA1//FOXL2//VGF//ADRM1//FANCG//ZFP830//…
GO:0001817	regulation of cytokine production	Biological process	539	721	14568	23355	1.19849	5.22043e-13	7.83636e-12	12.2823	0.0369989	BTK//BTN1A1//CRYBA1//EPHA2//IL10//MERTK//NFKB1//SLC11A1//PPARG//SRGN//PTGER4//NPTN//TIA1//TNFRSF4//TNFSF4//SYT11//BTN2A2//AXL//CEACAM1//CLEC4A2//NDRG2//NLRP12//LRRC32//TWSG1//RGCC//RNF128//ATP2B1//PPP1R11//HDAC9//GPNMB//ADRA2A//AGT//AGTR1A//CASP1//CD14//CD36//CD300C2//FGR//FLOT1//TLR3//GAPDH//GATA3//IL15//INS2//LGALS9//CD209D//GLMN//MIF//P2RX7//SOD1//SRC//SYK//TNF//WNT5A//TMF1//CLEC9A//IRF3//CRTA…
GO:0022414	reproductive process	Biological process	1123	1590	14568	23355	1.1323	5.30349e-13	7.94363e-12	12.2754	0.0770868	TUBG1//TUBG2//MOS//MYH9//DICER1//MEI1//SPO11//SLX4//RAD51C//ERCC1//MSH5//MSH4//SYCP1//SYCP3//SPATA22//FANCM//MLH1//EME2//TOP2B//HFM1//ERCC4//MEIOB//OAS1D//ATM//BAX//BCL2//BCL2L1//BMP15//BMP4//DMC1//EIF2B4//ESR2//FGF7//FSHR//INHBA//KDR//KIT//LFNG//LHCGR//SMAD4//FOXC1//KITL//MMP2//NOBOX//SOD1//EIF2B2//UBE3A//VEGFA//EIF2B5//ERMP1//SOHLH1//ZFX//TAF4//PCYT1B//DMRTA1//FOXL2//VGF//ADRM1//FANCG//ZFP830//…
GO:0042063	gliogenesis	Biological process	275	343	14568	23355	1.28534	5.58135e-13	8.34156e-12	12.2533	0.018877	APP//GRN//LRP1//CTNNB1//SMARCA4//CSPG4//TSPO//CD9//EPHA4//FN1//MATN2//NDN//P2RY1//CCL2//TGFB2//NR2E1//P2RY12//NEUROD4//CDH2//ERBB2//FGF2//FGF5//DTX1//GAP43//IGF1//CRB1//ASCL1//NOTCH1//PAX2//PHOX2B//RELN//NRG1//MIAT//KLF15//METRN//PMP22//GFAP//FAS//DICER1//SOX10//RNF10//AGER//DLL1//DRD1//LAMB2//MT3//POU3F2//S100A8//S100A9//TLR4//EIF2B5//LAMC3//ROR1//ROR2//TSPAN2//NSUN5//EIF2B4//FGFR3//HES5//ID2//K…
GO:0050900	leukocyte migration	Biological process	290	364	14568	23355	1.27725	5.64057e-13	8.41171e-12	12.2487	0.0199066	ALOX5//LBP//MDK//FFAR2//SLAMF1//SLAMF8//ANO6//CCL21A//CCL19//TRPM2//GPR183//TRPM4//CCR7//RETNLG//ARHGEF5//ADAM8//AOC3//CCR6//CD24A//ITGAM//ITGB2//S100A8//S100A9//CCL2//ELANE//RTN4//JAM3//MSMP//FLT1//MYO9B//PDGFB//PTPRO//RPS19//CCL1//CCL12//CCL17//CCL20//CCL22//CCL25//CCL3//CCL4//CCL5//CCL6//CCL7//CCL9//CCL26//CCL24//CHGA//KIT//RAC1//VEGFA//CRKL//PTPN22//SMPD3//ADTRP//ADA//ADORA1//HOXA7//RABGEF1//…
GO:0010638	positive regulation of organelle organization	Biological process	452	595	14568	23355	1.21787	5.94534e-13	8.84692e-12	12.2258	0.0310269	PAXIP1//CNOT6L//CNOT1//CNOT2//PAN3//MFN1//PPARGC1A//GSK3B//HTRA2//MGARP//TREM2//PRDM9//UBE2B//CFL1//CFL2//SEMA5A//VIL1//WDR1//PLEK//PDXP//CDC42EP2//CDC42EP1//NCKAP1L//BAIAP2//ALOX15//RHOA//CSF3//CTTN//EVL//FER//FMN1//GRB2//ICAM1//MYO1C//PFN1//PRKCE//PTK2B//RAC1//FCHSD2//BAIAP2L2//VASP//CDC42EP3//MAP3K1//BIN1//FCHSD1//NPHS1//CCL24//CDC42EP4//MLST8//MTOR//CDC42EP5//GM14137//SNX9//PYCARD//ACTR3//ARP…
GO:0008015	blood circulation	Biological process	388	503	14568	23355	1.23664	5.99517e-13	8.90172e-12	12.2222	0.0266337	CALCA//DRD2//MECP2//TNNI3//ADRA1A//ADRA1D//ADRA1B//CHRNA7//AGT//AGTR1A//AGTR1B//CYP11B2//OXTR//AVPR1B//AVPR1A//ADRB2//RHOA//SUCNR1//NDST2//REN1//DRD3//NKX2-1//CYP11B1//HSD11B2//ADRB3//ADM//ATP1A1//ATP2A2//CAV1//CHGA//CSRP3//MYH7//GAA//MYL4//MYL3//MYL2//PRKCA//SLC8A1//SLC9A1//PEBP1//PDE5A//APLN//ANK2//CACNA1E//CACNA1G//CASQ2//CAV3//EPAS1//FKBP1B//MC3R//MDM2//MDM4//MYBPC3//OXT//RYR2//SCN10A//SCN5A/…
GO:0043062	extracellular structure organization	Biological process	249	307	14568	23355	1.30029	6.22401e-13	9.20159e-12	12.2059	0.0170923	RIC1//AGT//BMP2//CPB2//RGCC//ADTRP//NOTCH1//TNFRSF1B//DDR1//FGFR4//ETS1//DPP4//FAP//EXOC8//ENG//FLOT1//KIF9//MMP13//PLG//LCP1//SH3PXD2B//MMP20//KLK5//NOXO1//EMILIN1//ADAMTS9//KAZALD1//COL16A1//ADAMTS7//ADAMTS6//ADAMTS1//APBB1//APBB2//APLP1//APLP2//APP//MMP28//BCL3//MIA//COL10A1//COL11A2//COL13A1//COL15A1//COL17A1//COL18A1//COL19A1//COL2A1//COL3A1//COL4A1//COL4A2//COL4A3//COL4A4//COL4A5//COL5A1//C…
GO:0045229	external encapsulating structure organization	Biological process	249	307	14568	23355	1.30029	6.22401e-13	9.20159e-12	12.2059	0.0170923	RIC1//AGT//BMP2//CPB2//RGCC//ADTRP//NOTCH1//TNFRSF1B//DDR1//FGFR4//ETS1//DPP4//FAP//EXOC8//ENG//FLOT1//KIF9//MMP13//PLG//LCP1//SH3PXD2B//MMP20//KLK5//NOXO1//EMILIN1//ADAMTS9//KAZALD1//COL16A1//ADAMTS7//ADAMTS6//ADAMTS1//APBB1//APBB2//APLP1//APLP2//APP//MMP28//BCL3//MIA//COL10A1//COL11A2//COL13A1//COL15A1//COL17A1//COL18A1//COL19A1//COL2A1//COL3A1//COL4A1//COL4A2//COL4A3//COL4A4//COL4A5//COL5A1//C…
GO:0006875	cellular metal ion homeostasis	Biological process	460	607	14568	23355	1.21492	7.26443e-13	1.07166e-11	12.1388	0.0315761	GCM2//ANK2//SLC8A2//SLC8A3//CHRNA7//APOE//ATF4//ATP1B1//ATP2A1//ATP2A2//ATP2B2//BCL2//CACNA1C//CACNB4//CALCA//CASR//CAV1//CDH5//CSRP3//DMPK//DRD3//EDN1//EDN3//SLC37A4//GPR12//GRIK2//GRIN1//HEXB//HTR2A//SLC8B1//ATP13A1//TRPM8//PRKCA//PKD2//PTH//PTH1R//PYGM//TRPV5//RYR1//RYR2//RYR3//S100B//CCL2//CCL5//NPTN//SLC8A1//SPP1//STC2//STIM1//SLC24A1//TNNI3//TMEM165//UMOD//VDR//ATP13A4//ATP13A3//SLC30A1//TP…
GO:0002520	immune system development	Biological process	790	1092	14568	23355	1.1598	7.41734e-13	1.09186e-11	12.1298	0.0542284	ID2//IL11RA1//MERTK//PTPRC//STAT5A//STAT5B//TCF3//KAT7//TYRO3//IKZF1//TOX//AXL//SLAMF1//SLAMF6//TUSC2//CD1D1//ITK//PSAP//TXK//ZBTB7B//CD19//MLH1//MSH2//PLD4//STON2//KRT75//SLC8A3//VMN1R13//AP3B1//BMP4//CDK6//CSF1R//EEF2//EXT1//MUC4//FLT1//FLT4//FST//PTPN6//HOXB3//INHBA//KCNAB2//KDR//KIT//CITED2//PDGFRA//PSEN2//SIRPA//PTPRZ1//REST//SFRP1//SIN3A//SERPINB9F//SAMD9L//DHTKD1//4930474N05RIK//ARL11//TRP…
GO:0030198	extracellular matrix organization	Biological process	248	306	14568	23355	1.2993	8.14492e-13	1.19639e-11	12.0891	0.0170236	RIC1//AGT//BMP2//CPB2//RGCC//ADTRP//NOTCH1//TNFRSF1B//DDR1//FGFR4//ETS1//DPP4//FAP//EXOC8//ENG//FLOT1//KIF9//MMP13//PLG//LCP1//SH3PXD2B//MMP20//KLK5//NOXO1//VIPAS39//ACAN//ANXA2//SERPINH1//COL11A2//COL13A1//COL14A1//COL2A1//COL3A1//COL5A1//COL1A1//COMP//EXT1//FKBP10//FOXC2//LMX1B//LOXL3//FOXC1//MMP11//NF1//DDR2//P4HA1//SERPINF2//SCX//SFRP2//ADAMTS2//TGFB2//TGFBR1//VPS33B//ADAMTS14//GREM1//PLOD3//…
GO:0002790	peptide secretion	Biological process	344	441	14568	23355	1.25055	8.86524e-13	1.29941e-11	12.0523	0.0236134	AGTR1A//SUCNR1//CD74//PTGER4//ADORA1//RAB15//COMP//RAB8A//MTTP//PAFAH1B1//PSAP//RAB10//RAB12//RAB3A//RAB3D//SEL1L//SNCG//CBLN4//C1QTNF5//OLFM2//TANGO6//TANGO2//MIA2//TVP23A//GNPTAB//RCN3//COPG2//COPG1//TMEM167//RAB3C//ERP29//TVP23B//RAB13//STEAP3//SVBP//RAB3B//MON1A//LMF1//CPE//EDN1//EDN3//HTT//EXOC3L//SMPD3//ILDR2//SNX19//RIMS2//CACNA1C//CCKAR//CPLX1//DGAT1//FKBP1B//GLP1R//IL1RN//SMAD2//PDX1//PT…
GO:0002683	negative regulation of immune system process	Biological process	327	417	14568	23355	1.25716	9.44149e-13	1.38092e-11	12.025	0.0224465	SPN//SERPING1//A2M//H2-M3//KLRC1//KLRD1//PTPRC//CD59A//CD59B//THBS1//H2-OA//H2-OB//CD68//HFE//TNFAIP3//FOXJ1//RC3H1//TMBIM6//CD22//IL13RA2//PRKDC//VPREB3//IL33//PDCD1//CD86//ADTRP//ADA//ADORA1//HOXA7//RABGEF1//GPR18//GREM1//ABR//BCR//IL27RA//GPER1//NOD2//CLEC4G//APOA1//APOA2//IL10//TNF//SMAD7//SLAMF1//VSIR//JAK3//LYN//NME1//NME2//ALOX15//TRIM27//IL1RL1//ARG2//BCL6//STAT6//ZFP35//NDFIP1//MUC4//KLR…
GO:0006874	cellular calcium ion homeostasis	Biological process	371	480	14568	23355	1.23912	1.17472e-12	1.71449e-11	11.9301	0.0254668	GCK//ABL1//ABL2//PLCZ1//ADCY8//ADM//ADRA1B//ADRA1A//ADRA1D//AGT//AGTR1A//AGTR1B//AVP//BDKRB2//CXCR5//CACNA1A//CACNA1C//CACNA1G//CALCR//CAV3//CCKAR//CCKBR//CCR6//CD24A//CD36//CD38//CXCR2//CXCR4//CCR9//CCR4//CCR5//CCR7//CCR10//ACKR3//CRHR1//CX3CR1//DLG4//EDN1//EDNRA//EDNRB//EPOR//ESR1//F2R//GPR6//FKBP1B//FPR2//FPR3//GALR1//GATA2//GHRH//GLP1R//GNA13//GNB1//GNG3//CMKLR1//CXCL1//HCRT//HTR2A//IL1B//ITG…
GO:0010629	negative regulation of gene expression	Biological process	813	1128	14568	23355	1.15548	1.30025e-12	1.89366e-11	11.886	0.0558072	SMG6//GSPT1//MAGOH//PABPC1//EIF4A3//UPF1//RNPS1//ETF1//HELZ2//SMG5//SMG1//PNLDC1//CTIF//DCP1B//UPF2//EXOSC10//RBM8A//MAGOHB//NCBP2//DHX34//SMG9//PARN//SMG8//DCP1A//ZFP36L2//PDE12//ZFP36//CNOT6L//CNOT1//RC3H2//RC3H1//PAN2//MLH1//CNOT7//CNOT3//SAMD4B//CNOT2//PAN3//SAMD4//NOCT//PATL1//PATL2//DCPS//POLR2G//ZC3H12A//EXOSC4//DXO//PTBP1//THRAP3//AGO1//XRN2//LSM4//LSM7//LSM3//SUPV3L1//PNPT1//BTK//BTN1A1/…
GO:0010975	regulation of neuron projection development	Biological process	421	552	14568	23355	1.22271	1.32968e-12	1.93242e-11	11.8763	0.028899	MOB2//FIG4//RRN3//FBXO38//RAPGEF1//ANKRD1//BAIAP2//RAP1A//ABL2//ADAM17//ADAMTS1//ADNP//AVIL//AGT//AP2A1//APBB1//APOE//ATP1B2//BDNF//BMP4//CAMK2B//CBFA2T2//CD24A//SCARB2//CFLAR//CNTN1//CPEB1//DCC//DVL1//EHD1//MARK2//ENC1//EPO//EPOR//BCL11A//PLXNB2//PLXNB3//FES//FGFR1//FYN//FZD1//GRN//HSPA5//IKBKB//ITGA3//ITGA6//KIF3C//LIF//LRP1//LTK//LYN//MDK//MET//MAPT//NEU1//NF1//NFE2L2//NGF//NGFR//NME1//NME2//N…
GO:0015711	organic anion transport	Biological process	274	343	14568	23355	1.28067	1.3736e-12	1.992e-11	11.8621	0.0188083	SLC27A1//SLC27A4//SLC6A6//TNF//ARL6IP5//ARL6IP1//SLC13A3//SLC13A5//SLC25A1//MPC1//SLC38A3//SLC38A1//SLC1A5//SLC38A5//SLC38A6//SLC38A2//ARG1//ARG2//GRM2//BDNF//MYO6//NTRK2//TRPV1//APBA1//GIPC1//SNCA//GABBR1//ADORA2A//AVP//CCK//DPYSL2//GRIN2B//NR3C1//NTSR1//P2RX7//AVPR1A//GRM7//ADORA1//HTR6//IL1B//IL1RN//NPY5R//PRKG1//HRH3//CACNA1A//CACNB4//SV2A//HTR1A//HTR1B//ABAT//GRIK1//SLC6A1//CAR4//SLC26A6//SL…
GO:0018108	peptidyl-tyrosine phosphorylation	Biological process	256	318	14568	23355	1.2906	1.4902e-12	2.15537e-11	11.8268	0.0175728	CBL//PSEN2//CHMP6//CBLB//ZFYVE28//GPRC5A//VPS25//SOCS5//CBLC//APLP2//APP//FER//IL15//JAK1//JAK2//JAK3//LIF//OSM//AGT//IL23A//FAM72A//AATK//ABL1//DDR1//DYRK1A//EGFR//ERBB4//PTK2//IGF1R//INSR//ITK//KDR//NTRK1//PTK2B//ROS1//SRC//SRMS//TEC//TXK//MAPK3//CNOT7//IL22RA2//ARL2BP//CNTF//CRLF1//CSF1R//CSF2//CTF1//EPO//FGFR3//FYN//GH//HCLS1//HDAC2//HES1//HES5//HSF1//IGF1//IL12A//IL13//IL18//IL4//IL6ST//KIT/…
GO:0044255	cellular lipid metabolic process	Biological process	701	962	14568	23355	1.16822	1.49254e-12	2.15537e-11	11.8261	0.0481192	ACAA1A//ACOX1//ABCD1//ACSL1//HSD17B4//ACOT2//ACOT4//PEX2//PEX5//ACSL6//ACOT5//SLC27A2//SLC27A5//SLC27A4//CYP4F18//ACOX2//ACSBG1//EDN1//CD74//MIF//PLA2G4A//PTGIS//PTGS1//TBXAS1//DAGLB//PLA2G10//PLA2G4F//HPGDS//PTGES3//PTGES//PTGES2//ADH7//ALDH1A1//AKR1B3//AKR1B8//RDH11//ALDH1A2//RBP2//RDH16//RPE65//DHRS3//BCO1//RARRES2//PHYH//ILVBL//B4GALT6//ABCA2//ITGB8//CLN6//B4GALNT1//ST6GALNAC1//ST6GALNAC3//ST…
GO:2001233	regulation of apoptotic signaling pathway	Biological process	308	391	14568	23355	1.26286	1.5547e-12	2.2404e-11	11.8084	0.0211422	PPIF//AKT1//AVP//BCL2L2//FXN//GPX1//HGF//IGF1//LMNA//ARRB2//HIGD1A//PAM16//PRELID1//TRIAP1//NOL3//SLC25A5//GCLC//IER3//BOK//SLC35F6//TMEM14A//MPV17L//FEM1B//STX4A//TMC8//MADD//FGB//RAF1//BCL2L1//BRCA1//CFLAR//DDX3X//FGA//HMOX1//ICAM1//PEA15A//SERPINE1//PSEN2//SFRP2//TNFAIP3//FAIM//ITPRIP//GSK3B//FAIML//RFFL//DAPK1//TMBIM1//FAIM2//TNFRSF23//TNFRSF22//RNF34//HMGB2//BMPR1B//MAL//SFRP1//SKIL//THBS1//…
GO:0016049	cell growth	Biological process	402	525	14568	23355	1.22757	1.56628e-12	2.25236e-11	11.8051	0.0275947	GDF9//KMT2D//HSD3B7//KAZALD1//ATAD3A//LMX1A//DDR1//CD44//CRKL//CSF2RB//EPB41L3//EPM2A//IGFBP3//IGFBP4//IGFBP5//IL3//ILK//NPM1//PTCH2//RB1//URI1//ROS1//STK11//CDC73//SOCS2//TMC8//XBP1//4932438A13RIK//CLSTN3//NUBP1//FAM107A//IGFBP7//PTTG1//NANOS1//KIF14//GSK3B//MTOR//WFDC1//MAD2L2//RPTOR//IGFBPL1//SBF1//LAMTOR2//MYOCD//KIF26A//SIRT6//SOX9//MEX3C//RARG//TGFBR2//SHBG//EPB41L5//CADM1//BIN3//EXOSC4//AD…
GO:0044257	cellular protein catabolic process	Biological process	576	778	14568	23355	1.18692	1.64999e-12	2.36775e-11	11.7825	0.0395387	ACR//KLHL3//UBE3C//FBXL14//TOPORS//FBXO4//RNF144A//ARRB1//ATXN3//UBE3B//BIRC6//BTRC//CBL//DDB1//USP17LA//USP15//SPSB2//TRIP12//ITCH//LNX1//USP48//USP33//MDM2//USP34//NEDD4//UHRF1//NTAN1//PSMA2//PSMA3//PSMC2//WDR81//RNF185//RBBP6//RLIM//RNF7//SIAH1A//SIAH2//SPOP//RNF43//KLHL25//ZNRF4//SPSB4//8030462N17RIK//UBE2D1//CDC34//OS9//TRIM58//USP22//USP43//TRIM25//NPLOC4//MYLIP//RNF144B//PSMD3//TTC3//UBE2L…
GO:0018212	peptidyl-tyrosine modification	Biological process	258	321	14568	23355	1.28853	1.71799e-12	2.46017e-11	11.765	0.01771	TPST2//CBL//PSEN2//CHMP6//CBLB//ZFYVE28//GPRC5A//VPS25//SOCS5//CBLC//APLP2//APP//FER//IL15//JAK1//JAK2//JAK3//LIF//OSM//AGT//IL23A//CLK3//PKDCC//TTBK1//ABI1//ABL1//ABL2//BTK//DDR1//CLK1//CLK2//CLK4//CSF1R//DYRK1A//EGF//EGFR//EPHA1//EPHA4//EPHB2//ERBB2//ERBB4//PTK2//FES//FGFR1//FGFR3//FGFR4//FGR//FLT1//FLT4//FYN//HCK//PTPN6//HK1//IL12RB1//INSR//KDR//KIT//LCK//LYN//NTRK1//DDR2//PDGFB//PDGFRA//PDGFR…
GO:0006869	lipid transport	Biological process	341	438	14568	23355	1.24813	1.76841e-12	2.52709e-11	11.7524	0.0234075	SLC27A1//SLC27A4//AGT//AGTR1A//REN1//TNF//ARL6IP5//ARL6IP1//ABCA4//P2RX7//ACSL1//ACSL6//ACSL5//AKT1//AKT2//THBS1//IRS2//ABCA8B//TTC39B//ABCG1//ADIPOQ//APOA1//APOE//CAV1//LRP1//NFKBIA//PLTP//PTCH1//NR1H3//NR1H2//ABCA7//ABCA3//ZDHHC8//GPS2//EEPD1//ABCA12//SIRT1//ABCG5//ABCG8//GRM2//BDNF//MYO6//NTRK2//TRPV1//APBA1//GIPC1//SNCA//GABBR1//ADORA2A//AVP//CCK//DPYSL2//GRIN2B//NR3C1//NTSR1//AVPR1A//GRM7//A…
GO:0042110	T cell activation	Biological process	401	524	14568	23355	1.22685	1.93752e-12	2.76298e-11	11.7128	0.0275261	SCRIB//CCR7//MYH9//CYP26B1//CCL19//CRTAM//DOCK2//BAX//CD1D1//ITK//PSAP//TXK//ZBTB7B//IL15//ELF4//IFNA2//IFNA4//IFNA6//IFNA7//IFNAB//IFNB1//CD74//MDK//LCP1//PSEN2//IFNE//IFNZ//GM13271//GM13283//GM13272//GM13276//GM13277//GM13275//H2-M3//ICAM1//ITGAL//APBB1IP//FCER1G//SEMA4A//CLEC4E//IL4//SPN//STAT6//MTOR//GPR18//EOMES//CCR9//KLRC1//SLC11A1//TRP53//TNFSF18//BCL2//FOXN1//IL7//PRKDC//PLA2G2D//TOX//RH…
GO:0043271	negative regulation of ion transport	Biological process	285	359	14568	23355	1.27271	1.96948e-12	2.80272e-11	11.7056	0.0195634	TNF//ARL6IP5//CD74//PTGER4//PRKCA//TCAF2//GRK6//TMBIM6//BCL2//EPO//CRH//CRHR2//P2RY1//PTGS1//GHSR//P2RY12//AKT1//AKT2//THBS1//IRS2//NEDD4//WNK1//SLC9A3R1//WNK4//WNK2//NEDD4L//IL1B//FABP5//INPP5K//ABCG5//ABCG8//GRM7//ADORA1//HTR6//IL1RN//NPY5R//PRKG1//HRH3//HTR1A//HTR1B//ABAT//GABBR1//CD300A//CYP4F18//ATP5J//ITGAV//ITGB3//NR1H3//NR1H2//APOA2//APOC1//APOC2//ABCA2//DRD3//GCK//CRHR1//DRD2//SYT11//CHG…
GO:0015849	organic acid transport	Biological process	252	313	14568	23355	1.29073	2.17913e-12	3.09464e-11	11.6617	0.0172982	SLC6A6//TNF//ARL6IP5//ARL6IP1//SLC38A1//SLC7A12//SLC7A5//SLC7A7//SLC38A5//SLC36A1//SLC6A18//SLC38A7//SLC38A8//SLC36A2//SLC7A11//SLC38A9//SLC7A9//SLC38A11//SLC7A15//SLC7A6//SLC7A8//SLC7A10//SLC38A6//SLC38A2//SLC38A4//SLC38A10//SLC38A3//SLC25A1//MPC1//SLC25A45//SLC7A1//SLC7A2//SLC7A3//CLN3//SFXN1//SLC6A9//SLC3A2//SLC1A1//SLC1A6//SLC1A5//SLC3A1//SLC7A4//SLC25A44//SLC17A5//SLC6A7//SLC7A14//AU018091//…
GO:0007269	neurotransmitter secretion	Biological process	159	186	14568	23355	1.37045	2.45544e-12	3.47262e-11	11.6099	0.0109143	CACNA1B//SNCA//SPHK1//STX1A//UNC13A//BAIAP3//STX1B//DTNBP1//NAPB//RAB3A//STXBP1//RAB3GAP1//STXBP5//RIMS1//UNC13B//CHRNA3//CACNA1A//ADORA2A//TACR2//HTR6//CPLX1//CPLX2//P2RX7//SNAPIN//SPTBN2//UNC13C//STX4A//SYT1//VAMP2//CPLX3//CADPS//PPFIA3//OTOF//TRIM9//SCRIB//PCLO//RIMS2//CTBP2//SYDE1//SYNJ1//ERC1//SNAP23//VAMP1//ERC2//SV2A//SNAP29//SNAP47//STX2//STX19//PRRT2//STX11//GRIK5//CAMK2A//DRD4//EDN3//FM…
GO:0099643	signal release from synapse	Biological process	159	186	14568	23355	1.37045	2.45544e-12	3.47262e-11	11.6099	0.0109143	CACNA1B//SNCA//SPHK1//STX1A//UNC13A//BAIAP3//STX1B//DTNBP1//LIN7A//RIMS1//RIMS2//DVL1//NRXN2//NRXN3//PPT1//PTPRN2//SNAP91//STXBP1//STXBP2//SYN1//SYN2//SYT1//SYT2//LIN7B//LIN7C//SYN3//DGKI//BRSK1//PDZD11//PPFIA3//NAPB//RAB3A//RAB3GAP1//STXBP5//UNC13B//CHRNA3//CACNA1A//ADORA2A//TACR2//HTR6//CPLX1//CPLX2//P2RX7//SNAPIN//SPTBN2//UNC13C//STX4A//VAMP2//CPLX3//CADPS//OTOF//TRIM9//SCRIB//PCLO//CTBP2//SYD…
GO:0010959	regulation of metal ion transport	Biological process	236	291	14568	23355	1.30017	2.53614e-12	3.57678e-11	11.5958	0.0161999	PML//TMBIM6//BCL2//EPO//ADCYAP1R1//BAK1//BAX//BMP4//CAV1//CD4//GRIN1//LHCGR//P2RX4//P2RX7//TRPC3//FFAR1//AKAP5//ASPH//CAMK2D//CASQ1//CASQ2//FKBP1B//GSTO1//PDE4D//CHD7//METTL21C//GSTM7//TRDN//NOL3//ANK2//RYR2//SLC8A1//TMEM38B//TMEM38A//HTT//PKD2//P2RY6//STIM1//PLCG2//CRACR2A//ATG5//CORO1A//CYBA//DIAPH1//PTPN6//ITGB3//LYN//NGF//PRKCE//PRKD1//PTK2B//UBASH3B//NTSR1//TGFB2//FCRL5//SRI//ABL1//BDKRB1//C…
GO:1901652	response to peptide	Biological process	318	406	14568	23355	1.25569	2.53954e-12	3.57678e-11	11.5952	0.0218287	RHOQ//AKT1//AKT2//APC//CAV2//BCAR1//CSRP3//EIF4EBP1//EIF4EBP2//FOXC2//GPLD1//GRB10//GRB2//IGF1R//INS2//INSR//IRS1//IRS3//IRS4//KL//PDK2//PIK3R1//PIK3R2//PIK3R3//PLCB1//PTPN1//PTPN2//RPE65//SRSF3//ZFP106//SORBS1//SHC1//SREBF1//SLC39A14//OBP2A//SH2B2//PDK4//BCAR3//SOGA1//IRS2//GRB14//FOXO4//SLC2A8//FOXO1//GSK3B//GSK3A//RARRES2//APPL1//NDEL1//PHIP//JAG1//NFKBIA//NOTCH1//RELA//TNFAIP3//NOD2//MAPK14//…
GO:0030097	hemopoiesis	Biological process	710	977	14568	23355	1.16505	2.62475e-12	3.68921e-11	11.5809	0.048737	ID2//IL11RA1//MERTK//PTPRC//STAT5A//STAT5B//TCF3//KAT7//TYRO3//IKZF1//TOX//AXL//SLAMF1//SLAMF6//TUSC2//CD1D1//ITK//PSAP//TXK//ZBTB7B//CD19//PLD4//STON2//KRT75//SLC8A3//VMN1R13//AP3B1//BMP4//CDK6//CSF1R//EEF2//EXT1//MUC4//FLT1//FLT4//FST//PTPN6//HOXB3//INHBA//KCNAB2//KDR//KIT//CITED2//PDGFRA//PSEN2//SIRPA//PTPRZ1//REST//SFRP1//SIN3A//SERPINB9F//SAMD9L//DHTKD1//4930474N05RIK//ARL11//TRP53//PRRC2C//…
GO:0070372	regulation of ERK1 and ERK2 cascade	Biological process	251	312	14568	23355	1.28973	2.83091e-12	3.97082e-11	11.5481	0.0172295	EMILIN1//VRK3//NLRP6//SPRED3//RAPGEF1//TBC1D10C//ARRB1//ABL1//CHRNA7//ADIPOQ//SPRED1//SPRED2//ATF3//CAV1//CRYBA1//CSK//EIF3A//EPHB2//FBLN1//IGF1//KLF4//LIF//LYN//SMAD4//PTEN//PTPN1//DUSP1//PTPN2//SIRPA//PTPRC//PTPRR//CNKSR3//FLCN//TIMP3//TLR4//XBP1//CHRNA9//ANKRD26//BTN2A2//C1QL4//PIN1//SPRY2//SPRY4//SYNJ2BP//SLC9A3R1//NDRG2//DUSP4//E130311K13RIK//NLRP12//DUPD1//CHRNA10//RGS14//RANBP9//TNIP1//DUS…
GO:0003012	muscle system process	Biological process	322	412	14568	23355	1.25296	3.05155e-12	4.27154e-11	11.5155	0.0221032	ADRB2//GAA//TNNC1//CHRNB1//CHRNE//CHRNG//MYH7//MYH3//STAC//STAC2//TNNC2//TNNI1//TNNI2//TNNI3//TNNT1//TNNT3//STAC3//CCDC78//JSRP1//MYH14//ATP8A2//ADRA2B//CHRM3//P2RX1//MAP2K1//ATP2B1//ZDHHC21//CSRP3//RYR2//TIAM1//ACTN2//ACTN3//ACTA2//CACNA1S//CLCN1//DRD1//GLRA1//MYBPC3//MYH1//MYH2//MYH4//MYL6//MYOM1//MYOM2//NOS1//RYR1//MYL6B//TMOD1//TNNT2//TPM1//TPM2//MYBPC2//MYOM3//LMOD3//TPM4//TRIM63//TMOD3//TMO…
GO:0030162	regulation of proteolysis	Biological process	535	720	14568	23355	1.19125	3.71645e-12	5.19165e-11	11.4299	0.0367243	F12//NOD1//APAF1//BAD//BAK1//BAX//BCL10//BCL2L11//CASP8//CASP9//CCK//CDKN2A//CFLAR//COL4A3//EIF2AK3//F2R//F3//RACK1//HSPD1//JAK2//LAPTM5//LCK//BBC3//SMAD3//NGF//NGFR//SLC11A2//P2RX1//PDCD2//PDCD6//PML//PPARG//RET//RNF7//ROBO1//S100A8//S100A9//SLC1A1//SLC22A2//SNCA//STAT1//HIP1//NLRP3//TNF//DAP//XDH//ACER2//CASP8AP2//NLRC4//VCP//HIP1R//KHDC1C//DLC1//BOK//ATP2A3//MTCH1//PIDD1//PMAIP1//DIABLO//PYCAR…
GO:0070371	ERK1 and ERK2 cascade	Biological process	265	332	14568	23355	1.27964	3.78953e-12	5.28296e-11	11.4214	0.0181906	BMP4//CRHR2//EGFR//EPHA2//EPHA7//ERBB2//FN1//PTPN6//IL1B//LYN//RASGRP1//ROS1//RRAS//SYK//TIAM1//TRAF7//YWHAZ//ECE1//MAP2K1//EPHB1//ZDHHC17//FRS2//STYX//CLCF1//FAM83D//EMILIN1//VRK3//NLRP6//SPRED3//RAPGEF1//TBC1D10C//ARRB1//ABL1//CHRNA7//ADIPOQ//SPRED1//SPRED2//ATF3//CAV1//CRYBA1//CSK//EIF3A//EPHB2//FBLN1//IGF1//KLF4//LIF//SMAD4//PTEN//PTPN1//DUSP1//PTPN2//SIRPA//PTPRC//PTPRR//CNKSR3//FLCN//TIMP3/…
GO:0045596	negative regulation of cell differentiation	Biological process	537	723	14568	23355	1.19074	3.82453e-12	5.32092e-11	11.4174	0.0368616	NODAL//LYN//NME1//NME2//CTNNB1//SALL1//BDNF//CTNNA1//CD24A//NF1//KCTD11//TRP53//VAX1//GFI1//GLIS1//SPDEF//SOSTDC1//NANOG//FAS//DICER1//SOX10//RNF10//SPRED3//SPRED1//SPRED2//EFNA1//GATA3//FOXA1//FOXA2//HPN//IL17RD//PPP2CA//PTEN//SFRP2//SFRP1//STRAP//TGFBR3//NKX2-1//TSC2//VEGFA//SPRY2//VASN//ZFP750//LDLRAD4//DACT3//PBLD1//DAB2IP//MAD2L2//ADIPOR1//FRZB//ABCG1//ADIPOQ//CRP//ITGAV//ITGB3//NFKBIA//PPAR…
GO:0070588	calcium ion transmembrane transport	Biological process	234	289	14568	23355	1.29807	4.3381e-12	6.02318e-11	11.3627	0.0160626	SLC8A3//SLC8B1//BHLHA15//MCU//MICU1//VDAC1//LETM1//STOML2//SMDT1//MCUR1//MICU3//CAMK2D//CASQ1//CASQ2//FKBP1B//GSTO1//PDE4D//CHD7//METTL21C//GSTM7//TRDN//NOL3//ANK2//RYR2//SLC8A1//TMEM38B//TMEM38A//CCR5//RYR1//ASPH//HTT//PKD2//P2RY6//STIM1//PLCG2//CRACR2A//AFG3L2//IBTK//DDIT3//DRD2//F2R//FGF2//GLP1R//HTR2A//ITGAV//ITPR2//ITPR3//LCK//BBC3//P2RX7//PTPRC//RYR3//TPCN2//XCR1//CCL19//CHERP//TRPM2//MCOLN…
GO:0071692	protein localization to extracellular region	Biological process	313	400	14568	23355	1.25448	4.67824e-12	6.4823e-11	11.3299	0.0214854	AGTR1A//SUCNR1//RAB15//COMP//RAB8A//MTTP//PAFAH1B1//PSAP//RAB10//RAB12//RAB3A//RAB3D//SEL1L//SNCG//CBLN4//C1QTNF5//OLFM2//TANGO6//TANGO2//MIA2//TVP23A//GNPTAB//RCN3//COPG2//COPG1//TMEM167//RAB3C//ERP29//TVP23B//RAB13//STEAP3//SVBP//RAB3B//MON1A//LMF1//ILDR2//SNX19//RIMS2//CACNA1C//CCKAR//CPLX1//DGAT1//FKBP1B//GLP1R//HTT//IL1RN//SMAD2//PDX1//PTPRN//STX1A//HNF1A//SLC18A2//HNF1B//FFAR1//CPLX3//GPR11…
GO:0007626	locomotory behavior	Biological process	215	263	14568	23355	1.31058	5.25942e-12	7.27288e-11	11.2791	0.0147584	ABL2//PCDH15//AXIN1//CACNA1A//CACNA1C//CACNB4//CHAT//DAB1//DRD1//DRD2//EFNB3//EPHA4//FXN//GLRA1//GLRB//HEXA//HIPK2//IDUA//KCNJ10//KCNMA1//OXR1//MAPT//NPC1//PMP22//SCN1A//SCN8A//ARRB2//UCHL1//ZIC1//GBX1//DMRT3//CLN8//CHD7//UCHL3//CEND1//HTRA2//AGTPBP1//ATG7//ABHD12//SPTBN4//CTNS//KLHL1//NLGN2//BC1//INPP5F//PREX2//ADAM22//APP//CHL1//CLCN3//CNP//CSTB//DNM1//DRD4//EN1//EPS8//FGF12//FGF14//GIP//GRIN1/…
GO:0009306	protein secretion	Biological process	307	392	14568	23355	1.25554	6.21186e-12	8.57262e-11	11.2068	0.0210736	AGTR1A//SUCNR1//ILDR2//SNX19//RIMS2//CACNA1C//CCKAR//CPLX1//DGAT1//FKBP1B//GLP1R//HTT//IL1RN//SMAD2//PDX1//PTPRN//STX1A//HNF1A//SLC18A2//HNF1B//FFAR1//CPLX3//GPR119//CYB5R4//PCLO//SNORD33//SNORD32A//SNORD34//SNORD35A//MAFA//VGF//RAPGEF4//PARK7//GCK//BAD//BGLAP2//CASR//CD38//DOC2B//GIP//GLUL//JAK2//NKX6-1//NNAT//PFKFB2//PFKM//PRKCE//PTBP1//RBP4//SOX4//TCF7L2//MCU//NLGN2//CAPN10//GPR68//NR0B2//MYRI…
GO:0051924	regulation of calcium ion transport	Biological process	227	280	14568	23355	1.29971	7.07576e-12	9.74518e-11	11.1502	0.0155821	PML//TMBIM6//BCL2//EPO//ADCYAP1R1//BAK1//BAX//BMP4//CAV1//CD4//GRIN1//LHCGR//P2RX4//P2RX7//TRPC3//FFAR1//AKAP5//ASPH//CAMK2D//CASQ1//CASQ2//FKBP1B//GSTO1//PDE4D//CHD7//METTL21C//GSTM7//TRDN//NOL3//ANK2//RYR2//SLC8A1//TMEM38B//TMEM38A//HTT//PKD2//P2RY6//STIM1//PLCG2//CRACR2A//ATG5//CORO1A//CYBA//DIAPH1//PTPN6//ITGB3//LYN//NGF//PRKCE//PRKD1//PTK2B//UBASH3B//NTSR1//TGFB2//FCRL5//SRI//ABL1//BDKRB1//C…
GO:0071417	cellular response to organonitrogen compound	Biological process	472	630	14568	23355	1.20111	8.33731e-12	1.14596e-10	11.079	0.0323998	NR1H4//DRD1//DRD3//GNAL//GNAS//OPRM1//PTGER1//ADCY5//SLC9A3R1//DRD2//DRD4//FLNA//HTR1A//HTR1B//HTR5B//HTR2A//GPER1//ADCY6//KLF16//GNAI3//GNAO1//GNB5//HTT//NSG1//NSG2//RGS9//SLC1A1//CALY//RHOQ//AKT1//AKT2//APC//CAV2//BCAR1//CSRP3//EIF4EBP1//EIF4EBP2//FOXC2//GPLD1//GRB10//GRB2//IGF1R//INS2//INSR//IRS1//IRS3//IRS4//KL//PDK2//PIK3R1//PIK3R2//PIK3R3//PLCB1//PTPN1//PTPN2//RPE65//SRSF3//ZFP106//SORBS1//…
GO:0030100	regulation of endocytosis	Biological process	189	228	14568	23355	1.32894	8.76693e-12	1.20019e-10	11.0572	0.0129736	FLOT1//NAPB//RSPO1//SH3GL2//MKLN1//LRRTM2//DLG4//FMR1//LRPAP1//ATXN2//RIN3//ANKRD13B//SDCBP//ANKRD13A//ANKRD13D//WDR54//MTMR2//ARRB1//AP2M1//CD63//DRD2//EGF//INSR//PICK1//PTPN5//SELE//SFRP4//SYK//SCYL2//ARRB2//VEGFA//PLCG2//GREM1//SYNJ2BP//MAGI2//ATAD1//TBC1D5//PARD3//DTNBP1//RUBCN//SYT11//SNX33//PACSIN1//PACSIN2//SNPH//ABCA7//SCAMP5//PACSIN3//CBLL1//APOE//CAV1//CD14//CD151//DCX//DLL1//DNM2//EEF2…
GO:0043547	positive regulation of GTPase activity	Biological process	189	228	14568	23355	1.32894	8.76693e-12	1.20019e-10	11.0572	0.0129736	TBC1D14//PLEKHG4//TBC1D10A//SCRIB//SGSM3//RAPGEF1//TBC1D10C//ABR//BCR//RAP1GAP//AKT2//CRKL//EPHA1//EPHA2//EVI5//GPR65//FOXJ1//NEDD9//PIP5K1A//BCAS3//PTK2B//RANGAP1//RASGRF1//RASGRP1//SIPA1//TBC1D16//TBC1D4//EVI5L//ARHGEF19//RUNDC1//SIPA1L1//EIF5//RASA1//TIAM1//TBC1D22A//WNT5A//RABGAP1//RALGAPB//ARHGEF16//ARHGAP24//ARHGAP25//TBC1D17//ADPRHL1//ARHGEF10//CORO1C//APC2//ARHGAP22//TIAM2//RALGAPA2//IQSE…
GO:1901701	cellular response to oxygen-containing compound	Biological process	918	1292	14568	23355	1.1391	9.87969e-12	1.34983e-10	11.0053	0.0630148	DRD1//DRD3//GNAL//GNAS//OPRM1//PTGER1//ADCY5//SLC9A3R1//DRD2//DRD4//FLNA//CHRM1//CHRM3//CHRM4//CHRM5//HRH4//CHRM2//HRH3//HTR1A//HTR1B//HTR5B//HTR2A//GPER1//ADCY6//KLF16//GNAI3//GNAO1//GNB5//HTT//NSG1//NSG2//RGS9//SLC1A1//CALY//CDK5R1//PLCB1//RGS8//RGS10//RHOQ//AKT1//AKT2//APC//CAV2//BCAR1//CSRP3//EIF4EBP1//EIF4EBP2//FOXC2//GPLD1//GRB10//GRB2//IGF1R//INS2//INSR//IRS1//IRS3//IRS4//KL//PDK2//PIK3R1/…
GO:0035592	establishment of protein localization to extracellular region	Biological process	307	393	14568	23355	1.25235	1.08603e-11	1.48086e-10	10.9642	0.0210736	AGTR1A//SUCNR1//RAB15//COMP//RAB8A//MTTP//PAFAH1B1//PSAP//RAB10//RAB12//RAB3A//RAB3D//SEL1L//SNCG//CBLN4//C1QTNF5//OLFM2//TANGO6//TANGO2//MIA2//TVP23A//GNPTAB//RCN3//COPG2//COPG1//TMEM167//RAB3C//ERP29//TVP23B//RAB13//STEAP3//SVBP//RAB3B//MON1A//LMF1//ILDR2//SNX19//RIMS2//CACNA1C//CCKAR//CPLX1//DGAT1//FKBP1B//GLP1R//HTT//IL1RN//SMAD2//PDX1//PTPRN//STX1A//HNF1A//SLC18A2//HNF1B//FFAR1//CPLX3//GPR11…
GO:0048732	gland development	Biological process	363	473	14568	23355	1.23034	1.12001e-11	1.52159e-10	10.9508	0.0249176	UPB1//ASL//ACADM//ADA//GFER//RUNX1//CEBPA//COBL//SEC63//GATA6//HES1//HGF//HHEX//HLX//HMBS//IGF2R//JARID2//JUN//KLF1//SMAD3//MEG3//MET//CITED2//NF1//NODAL//NOTCH1//NOTCH2//PDX1//PKM//PKD1//PKD2//PROC//RELA//SMARCA4//SP1//STAT5B//HNF1A//HNF1B//TGFBR3//IFT88//VWF//XBP1//ONECUT2//TAF10//RPGRIP1L//MPST//RHBDD3//UPF2//CADM1//ICMT//PTCD2//ATG7//AACS//CDK5RAP3//FA2H//GSDMA3//TFCP2L1//BMP7//CTNND1//EGFR//…
GO:0048638	regulation of developmental growth	Biological process	314	403	14568	23355	1.24912	1.12035e-11	1.52159e-10	10.9506	0.0215541	AGRN//MUSK//SIX1//SIX4//COLQ//GJD4//CAPN3//ABL1//BDNF//DPYSL2//CTTN//DNM2//NKX6-1//SIN3A//RAB21//MGLL//OLFM1//GSK3B//TTL//CLASP2//AATK//CDK5//CDK5R1//CCR5//IFRD1//MAG//MAP2//NTN1//PTPRS//SEMA4F//SEMA6C//D130043K22RIK//CDKL3//SEMA6D//SEMA3G//TNR//DIP2B//TRIM46//RTN4R//RTN4//DRAXIN//ACTR3//RNF6//GPAT4//MBD5//APP//ATRN//AZGP1//CDK4//DAXX//DRD3//GAMT//GDF5//GHR//H19//NPPC//NPY1R//SIAH1A//SOD1//SPR//S…
GO:0006936	muscle contraction	Biological process	243	303	14568	23355	1.28571	1.17014e-11	1.58607e-10	10.9318	0.0166804	ADRB2//GAA//TNNC1//CHRNB1//CHRNE//CHRNG//MYH7//MYH3//STAC//STAC2//TNNC2//TNNI1//TNNI2//TNNI3//TNNT1//TNNT3//STAC3//CCDC78//JSRP1//MYH14//ATP8A2//ADRA2B//CHRM3//P2RX1//MAP2K1//ATP2B1//ZDHHC21//CHRNA3//ADRA1B//ADRA1A//ANXA6//ATP2A1//ATP2A2//CASQ1//CASQ2//KCNA1//PRKCA//RYR1//SSTR2//TNNT2//MYLK2//MYLK//CHRNB4//CHRNB2//BDKRB2//CACNA1C//FKBP1B//MYH11//TPCN2//PDE4D//CALD1//ADRA2A//CAV1//SHC1//CHRM2//NMU…
GO:0031346	positive regulation of cell projection organization	Biological process	337	436	14568	23355	1.23915	1.25875e-11	1.7028e-10	10.9001	0.0231329	BRK1//AVIL//AQP1//CFL1//DNM2//FSCN1//HSP90AA1//PIK3R1//RAC1//RAC2//CYFIP1//HDAC4//WNT1//TWF2//WASF2//AUTS2//ABI2//FRMD7//MTOR//ACTR2//ACTR3//ARPC2//MOB2//FIG4//RRN3//FBXO38//RAPGEF1//ANKRD1//BAIAP2//RAP1A//ABL2//ADAM17//ADAMTS1//ADNP//AGT//AP2A1//APBB1//APOE//ATP1B2//BDNF//BMP4//CAMK2B//CBFA2T2//CD24A//SCARB2//CFLAR//CNTN1//CPEB1//DCC//DVL1//EHD1//MARK2//ENC1//EPO//EPOR//BCL11A//PLXNB2//PLXNB3//F…
GO:0044089	positive regulation of cellular component biogenesis	Biological process	410	541	14568	23355	1.21497	1.28132e-11	1.72991e-10	10.8923	0.0281439	BRK1//AVIL//AQP1//CFL1//DNM2//FSCN1//HSP90AA1//PIK3R1//RAC1//RAC2//CYFIP1//HDAC4//WNT1//TWF2//WASF2//AUTS2//ABI2//FRMD7//MTOR//ACTR2//ACTR3//ARPC2//CNOT6L//CNOT1//CNOT2//PAN3//RIMS1//UNC13B//CDC42EP2//CDC42EP1//NCKAP1L//BAIAP2//ALOX15//RHOA//CSF3//CTTN//EVL//FER//FMN1//GRB2//ICAM1//MYO1C//PFN1//PRKCE//PTK2B//FCHSD2//BAIAP2L2//VASP//CDC42EP3//MAP3K1//BIN1//FCHSD1//NPHS1//CCL24//CDC42EP4//MLST8//CD…
GO:0045787	positive regulation of cell cycle	Biological process	287	365	14568	23355	1.26058	1.30816e-11	1.76266e-10	10.8833	0.0197007	CDKN1A//MDM2//PML//SOX4//TRP53//RBM38//PIDD1//MTBP//WIZ//INO80//NPM1//CEP120//CEP295//AZIN1//PRDM9//UBE2B//CAMK2D//RAD51C//MTA3//APP//CCND1//CDC25A//CDC25B//CDC25C//CDK1//CDK4//HSPA2//LMNB1//MECP2//RAD51B//SIN3A//STOX1//WNT10B//CCNB1//BRD4//SMARCD3//FBXO5//DTL//BIRC5//PHB2//NEUROG1//MIR124A-1//UBE2C//MIR124A-2//MIR124A-3//PKN2//RHOA//CXCR5//CIT//DRD2//DRD3//IGF1R//KIF3B//PRKCE//SSTR5//AURKB//CSPP…
GO:0006898	receptor-mediated endocytosis	Biological process	201	245	14568	23355	1.31525	1.34831e-11	1.81319e-10	10.8702	0.0137974	ARRB1//ADM//DNM1//DNM2//DRD2//DRD3//GRK4//HTR1B//PLD2//SAG//ARRB2//GTF2H2//FLOT1//NAPB//RSPO1//SH3GL2//MKLN1//LRRTM2//DLG4//FMR1//LRPAP1//ATXN2//RIN3//ANKRD13B//SDCBP//ANKRD13A//ANKRD13D//WDR54//MTMR2//AP2M1//CD63//EGF//INSR//PICK1//PTPN5//SELE//SFRP4//SYK//SCYL2//VEGFA//PLCG2//GREM1//SYNJ2BP//MAGI2//ATAD1//TBC1D5//PARD3//DTNBP1//AU040320//CAV1//CAV2//PIKFYVE//TPCN2//LRP2//CUBN//LDLRAP1//RAB31//A…
GO:0048608	reproductive structure development	Biological process	366	478	14568	23355	1.22753	1.57248e-11	2.11051e-10	10.8034	0.0251236	OAS1D//ATM//BAX//BCL2//BCL2L1//BMP15//BMP4//DMC1//EIF2B4//ESR2//FGF7//FSHR//INHBA//KDR//KIT//LFNG//LHCGR//SMAD4//FOXC1//KITL//MMP2//NOBOX//SOD1//EIF2B2//UBE3A//VEGFA//EIF2B5//ERMP1//SOHLH1//ZFX//TAF4//PCYT1B//DMRTA1//FOXL2//SPO11//VGF//MSH4//ADRM1//FANCG//ZFP830//KMT2B//IMMP2L//ADAMTS1//AFP//NOS3//PGR//PLA2G4A//FOXO3//SIRT1//AGT//NRIP1//SRC//AMH//GPR149//ESR1//BMPR1B//PTX3//HYAL3//NEFH//PLEKHA1//…
GO:0042326	negative regulation of phosphorylation	Biological process	317	408	14568	23355	1.2456	1.66316e-11	2.22697e-10	10.7791	0.02176	SPRED3//SPRED1//SPRED2//CAV1//DUSP2//DUSP8//PRKCA//DUSP1//DUSP7//DUSP5//LAX1//DUSP4//DUSP10//DUSP16//DUSP3//IBTK//PPP1R15B//ARRB1//CHRNA7//AGER//BDKRB1//CRKL//DRD2//DVL1//EPHB2//FBLN1//FKBP8//HSPA4//IGFBP3//IMPACT//INSR//LYN//MICAL1//MAS1//MEN1//GBP4//PAX6//PPARGC1A//PPP2CA//PPP5C//INPP5K//PRKDC//PRNP//PSEN2//PTEN//SIRPA//SH3GL2//SLFN1//SNCA//ARRB2//TSC2//WARS//XDH//CTDSP1//PIP5KL1//ZC3H12A//TARD…
GO:0007178	transmembrane receptor protein serine/threonine kinase signaling pathway	Biological process	298	381	14568	23355	1.25392	1.66575e-11	2.22697e-10	10.7784	0.0204558	BMP2//BMP4//POU5F1//TGFBR3L//LPXN//LTBP4//AMHR2//ACVR1//ADAM9//PARP1//BMP8B//BMPR1B//CDH5//CLDN5//COL3A1//CREB1//ENG//PTK2//FOXH1//FOS//USP15//GCNT2//GDNF//HIPK2//HPGD//ITGB5//ITGB6//JUN//LTBP3//MTMR4//SMAD1//SMAD2//SMAD3//SMAD4//SMAD5//SMAD7//CITED2//NLK//NODAL//PML//PTPRK//PXN//CCL2//SKIL//SRC//APPL2//ARRB2//TGFB2//TGFB3//TGFBR1//TGFBR2//TGFBR3//FERMT2//TRP53//USP9X//NRROS//ZYX//ZFYVE9//DUSP15/…
GO:0021700	developmental maturation	Biological process	264	333	14568	23355	1.27098	1.68443e-11	2.24755e-10	10.7735	0.0181219	BRCA2//CDC25B//DAZL//DMC1//PLCB1//PTK2B//RPS6KA2//YTHDF2//CCNB1//PABPC1L//PDE3A//FOXO3//FBXO5//TRIP13//CDH5//DDIT3//S1PR1//LYL1//MMP2//RECK//ANKRD17//AKR1B3//FEM1B//KCNE1//PGR//SIX3//XBP1//TFCP2L1//GPAT4//WDR77//RAC3//RAC1//MIR132//MIR212//LRRK2//BCL2//NGF//RET//GRIP2//MTOR//MAP3K13//EDNRB//TBX6//GSK3B//MIR133B//ZDHHC15//DLG4//RAB3A//SNAPIN//UNC13C//STXBP1//UNC13B//UNC13A//ZDHHC2//ABL2//APP//CSPG…
GO:0070925	organelle assembly	Biological process	611	836	14568	23355	1.1717	1.77955e-11	2.36985e-10	10.7497	0.0419412	MDN1//RPL5//NOP2//RPL10//RPLP0//BOP1//RPL6//TRAF7//RSL24D1//RPL23A//RPL3//RPL3L//RPL11//RPF2//RPL24//PWP2//RPS14//RPS15//RPS19//RPS5//MRPS7//RPS28//RPS10//RPS27L//MRPS11//RRP7A//RPS25//STX12//ATG5//SYNPO2//EPM2A//IRGM1//RAB19//RAB7//ATG9B//UBXN2A//ULK1//BECN2//AMBRA1//ATG9A//TCIRG1//BAG3//ATG2A//NSFL1C//RUFY4//WDR45//UBQLN1//BECN1//GABARAP//GABARAPL1//TRP53INP1//EMC6//MAP1LC3A//MAP1LC3B//ATG12//A…
GO:0051480	regulation of cytosolic calcium ion concentration	Biological process	295	377	14568	23355	1.25447	1.92001e-11	2.55194e-10	10.7167	0.0202499	GCK//ABL1//ABL2//PLCZ1//ADCY8//ADM//ADRA1B//ADRA1A//ADRA1D//AGT//AGTR1A//AGTR1B//AVP//BDKRB2//CXCR5//CACNA1A//CACNA1C//CACNA1G//CALCR//CAV3//CCKAR//CCKBR//CCR6//CD24A//CD36//CD38//CXCR2//CXCR4//CCR9//CCR4//CCR5//CCR7//CCR10//ACKR3//CRHR1//CX3CR1//DLG4//EDN1//EDNRA//EDNRB//EPOR//ESR1//F2R//GPR6//FKBP1B//FPR2//FPR3//GALR1//GATA2//GHRH//GLP1R//GNA13//GNB1//GNG3//CMKLR1//CXCL1//HCRT//HTR2A//IL1B//ITG…
GO:0003006	developmental process involved in reproduction	Biological process	785	1095	14568	23355	1.14931	1.95617e-11	2.59389e-10	10.7086	0.0538852	OAS1D//ATM//BAX//BCL2//BCL2L1//BMP15//BMP4//DMC1//EIF2B4//ESR2//FGF7//FSHR//INHBA//KDR//KIT//LFNG//LHCGR//SMAD4//FOXC1//KITL//MMP2//NOBOX//SOD1//EIF2B2//UBE3A//VEGFA//EIF2B5//ERMP1//SOHLH1//ZFX//TAF4//PCYT1B//DMRTA1//FOXL2//SPO11//VGF//MSH4//ADRM1//FANCG//ZFP830//KMT2B//IMMP2L//ADAMTS1//AFP//NOS3//PGR//PLA2G4A//FOXO3//SIRT1//AGT//NRIP1//SRC//AMH//GPR149//ESR1//BMPR1B//PTX3//HYAL3//NEFH//PLEKHA1//…
GO:0010632	regulation of epithelial cell migration	Biological process	197	240	14568	23355	1.31594	1.95915e-11	2.59389e-10	10.7079	0.0135228	EMP2//GLUL//PDPK1//SEMA4A//CEACAM1//MIR218-2//BMPER//RHOJ//PRKD2//ABL1//ADORA2B//AGT//AKT1//ANXA3//BMP4//BMPR2//BSG//CALR//BCAR1//EGF//FGF1//FGF2//FOXC2//FLT4//FUT1//GATA3//GPLD1//GRN//ITGB3//KDR//PDCD6//PIK3CD//PRKCA//PRKD1//PROX1//BCAS3//PTK2B//RAC1//RRAS//SPARC//TDGF1//TEK//THBS1//VEGFA//WNT5A//ZC3H12A//ETS1//PIK3CG//CCBE1//ZFP580//EMC10//SASH1//ATOH8//RIN2//PIK3CB//ADGRA2//ADAMTS9//ADGRB1//AG…
GO:0008610	lipid biosynthetic process	Biological process	447	596	14568	23355	1.20238	2.286e-11	3.02078e-10	10.6409	0.0306837	EDN1//CD74//MIF//PLA2G4A//PTGIS//PTGS1//TBXAS1//DAGLB//PLA2G10//PLA2G4F//HPGDS//PTGES3//PTGES//PTGES2//B4GALT6//B4GALNT1//ST6GALNAC1//ST6GALNAC3//ST6GALNAC4//ST8SIA2//ST8SIA3//ST8SIA4//ST8SIA6//ST6GALNAC5//ST6GALNAC6//B3GALT4//A4GALT//ALDH1A1//ALDH1A2//RBP1//DHRS9//ALDH1A3//RDH10//DPAGT1//NUS1//DPM1//GPAA1//PIGQ//PIGF//MPPE1//PIGV//CWH43//PGAP2//PIGZ//PGAP1//PGAP3//PIGK//PIGG//PIGB//PIGP//PIGO//P…
GO:0043434	response to peptide hormone	Biological process	270	342	14568	23355	1.26566	2.34575e-11	3.09376e-10	10.6297	0.0185338	RHOQ//AKT1//AKT2//APC//CAV2//BCAR1//CSRP3//EIF4EBP1//EIF4EBP2//FOXC2//GPLD1//GRB10//GRB2//IGF1R//INS2//INSR//IRS1//IRS3//IRS4//KL//PDK2//PIK3R1//PIK3R2//PIK3R3//PLCB1//PTPN1//PTPN2//RPE65//SRSF3//ZFP106//SORBS1//SHC1//SREBF1//SLC39A14//OBP2A//SH2B2//PDK4//BCAR3//SOGA1//IRS2//GRB14//FOXO4//SLC2A8//FOXO1//GSK3B//GSK3A//RARRES2//APPL1//NDEL1//PHIP//AANAT//CRY1//CRY2//CYP27B1//EGR1//EGR2//CELA2A//GGH…
GO:0007346	regulation of mitotic cell cycle	Biological process	348	453	14568	23355	1.23158	2.37835e-11	3.13073e-10	10.6237	0.023888	RGCC//CDKN1A//MDM2//PML//SOX4//TRP53//RBM38//PIDD1//RCC1//TUBG1//CDK11B//CDC42//NFE2L1//YWHAH//CENPE//KIF20B//L3MBTL1//FBXW5//CCDC8//PDXP//FBXO5//CUL9//FBXO43//MTBP//NABP1//BCL2L1//CHEK1//DCLRE1B//WEE1//CHFR//WEE2//ZWINT//ZWILCH//RPL24//NABP2//TPR//APC//BIRC5//ATM//MAD1L1//PLK1//KNTC1//AURKB//ZFP207//IK//MAD2L1BP//KHDC3//TRIP13//CEP192//TEX14//CDK1//IER3//MRE11A//TAOK1//TOPBP1//CLSPN//TAOK3//TAOK…
GO:0051640	organelle localization	Biological process	418	554	14568	23355	1.20961	2.41427e-11	3.17191e-10	10.6172	0.028693	XPO1//EIF6//RAN//RASL2-9//LSG1//1700009N14RIK//NPM1//NUP88//RPS15//LTV1//NOP9//NUMA1//FBXW11//DCTN1//HTT//ARHGEF2//PAFAH1B1//PAX6//PLK1//CDK5RAP2//INSC//SPRY2//MCPH1//NSFL1C//BCCIP//NDC80//NDE1//UBXN2B//SAPCD2//MISP//NDEL1//NCAM1//RALB//CD300A//ADORA3//BTK//LYN//SNAP23//YWHAZ//SAR1A//MAPK15//MAP4K2//CHP1//CLASP2//CLASP1//RAB15//EXOC6//KCNB1//RAB8A//BLOC1S6//RAB10//RAB12//RAB3A//RAB3D//STXBP1//STX…
GO:0048771	tissue remodeling	Biological process	166	198	14568	23355	1.34407	2.51764e-11	3.30139e-10	10.599	0.0113948	ADRA1B//ANGPT2//ATG5//BAK1//BAX//BMPR2//CBS//DBH//EPAS1//EXT1//FGF8//FOXC2//HOXA3//IGF1//ITGA4//JAG1//LIF//CRB1//MDM2//MEF2C//FOXC1//NFATC3//NOS3//FLNA//RBPJ//TBX1//TGFB2//TGFBR3//TGM2//VEGFA//AXL//CHD7//DLL4//PBRM1//NOL3//F2R//CLEC10A//TIMP1//GJA5//DDR2//THBS4//TRP53//GPNMB//AGT//CD24A//CSF1R//S1PR1//ITGAV//NF1//IL20RA//PDK4//SIGLEC15//ACP5//ADRB2//CTNNB1//TPP1//CTSK//CTSS//IHH//IL7//PTH1R//PTK2…
GO:0065003	protein-containing complex assembly	Biological process	988	1401	14568	23355	1.13057	2.60197e-11	3.40545e-10	10.5847	0.0678199	MDN1//RPL5//NOP2//RPL10//RPLP0//BOP1//RPL6//TRAF7//RSL24D1//RPL23A//RPL3//RPL3L//RPL11//RPF2//RPL24//PWP2//RPS14//RPS15//RPS19//RPS5//MRPS7//RPS28//RPS10//RPS27L//MRPS11//RRP7A//RPS25//PRPF8//USP4//LSM2//PRPF19//SART3//AAR2//PRPF6//PRPF31//PRPF3//SF3A2//SRPK1//SRPK2//ZRSR2//USP39//GCFC2//DDX39B//SRPK3//GEMIN2//CRNKL1//GEMIN6//SCAF11//SF3B1//RBM5//XAB2//SNRPD2//CLNS1A//COIL//SMN1//SNRPC//SNRPD1//S…
GO:0000226	microtubule cytoskeleton organization	Biological process	455	608	14568	23355	1.19974	2.6482e-11	3.45934e-10	10.577	0.0312328	NUMA1//FBXW11//DCTN1//HTT//ARHGEF2//PAFAH1B1//PAX6//PLK1//CDK5RAP2//INSC//SPRY2//MCPH1//NSFL1C//BCCIP//NDC80//NDE1//UBXN2B//SAPCD2//MISP//NDEL1//TUBG1//TUBG2//MOS//MYH9//DICER1//MEI1//MAPRE1//FES//MAP1B//MAP2//MAP7//KIF20A//NCKAP5//NAV1//AAAS//GAS2L2//TTLL6//MAP1S//TRIM36//TRIM46//NCKAP5L//SPAST//CHP1//CLIP1//PSRC1//TPPP3//MTCL1//SPEF1//CCSER2//CLASP1//GAS2L1//KIF24//STMN1//STMN3//SGK1//SMN1//KIF…
GO:0061458	reproductive system development	Biological process	368	482	14568	23355	1.224	2.70263e-11	3.52371e-10	10.5682	0.0252608	OAS1D//ATM//BAX//BCL2//BCL2L1//BMP15//BMP4//DMC1//EIF2B4//ESR2//FGF7//FSHR//INHBA//KDR//KIT//LFNG//LHCGR//SMAD4//FOXC1//KITL//MMP2//NOBOX//SOD1//EIF2B2//UBE3A//VEGFA//EIF2B5//ERMP1//SOHLH1//ZFX//TAF4//PCYT1B//DMRTA1//FOXL2//SPO11//VGF//MSH4//ADRM1//FANCG//ZFP830//KMT2B//IMMP2L//ADAMTS1//AFP//NOS3//PGR//PLA2G4A//FOXO3//SIRT1//AGT//NRIP1//SRC//AMH//GPR149//ESR1//BMPR1B//PTX3//HYAL3//NEFH//PLEKHA1//…
GO:0044262	cellular carbohydrate metabolic process	Biological process	237	296	14568	23355	1.28362	2.86358e-11	3.72646e-10	10.5431	0.0162685	PHKB//NHLRC1//PPP1R3E//PRKAG2//PYGB//PHKA2//PYGL//AKT1//AKT2//EPM2A//G6PC//SLC37A4//GAA//GNMT//GYS1//IL6ST//LEPR//PHKA1//PHKG1//PPP1CC//PYGM//TCF7L2//UGP2//GYS2//STBD1//PPP1R3C//PCDH12//GSK3B//PPP1R1A//GSK3A//PPP1R2//PHKG2//STK40//AGL//GCK//ACADM//PER2//NR1D1//PTGES3//INPP5K//PPP1R3D//MTOR//PPP1R3G//PFKM//FBP2//B4GALT1//LALBA//TREH//IMPA2//MECP2//ITPKA//IP6K1//PPIP5K1//SLC5A3//ISYNA1//AKR1B3//GYK…
GO:0046890	regulation of lipid biosynthetic process	Biological process	157	186	14568	23355	1.35321	2.90186e-11	3.76911e-10	10.5373	0.010777	PDGFA//PDGFB//HTR2A//C3//THRSP//FITM2//APOC3//DGAT1//GPAM//GPLD1//LDLR//SREBF1//TCF7L2//NR1H3//NR1H2//SLC27A1//ACSL5//PLIN5//DGAT2//MFSD2A//SIK1//NR1H4//ADORA2B//CGA//SCP2//BMP2//HRH1//WNT4//INSIG1//INSIG2//CYP27B1//GFI1//NFKB1//SNAI1//FABP5//PIBF1//SIRT1//AVP//CD74//IL1B//PLA2G4A//PLA2G3//AVPR1A//NR3C1//ATP1A1//CLCN2//REST//DKK3//BMP6//GIP//EIF6//SCAP//PDK4//DHCR7//LPCAT3//PEX2//APOB//APOE//SOD1…
GO:0051603	proteolysis involved in cellular protein catabolic process	Biological process	534	725	14568	23355	1.18082	4.44381e-11	5.76097e-10	10.3522	0.0366557	ACR//KLHL3//UBE3C//FBXL14//TOPORS//FBXO4//RNF144A//ARRB1//ATXN3//UBE3B//BIRC6//BTRC//CBL//DDB1//USP17LA//USP15//SPSB2//TRIP12//ITCH//LNX1//USP48//USP33//MDM2//USP34//NEDD4//UHRF1//NTAN1//PSMA2//PSMA3//PSMC2//WDR81//RNF185//RBBP6//RLIM//RNF7//SIAH1A//SIAH2//SPOP//RNF43//KLHL25//ZNRF4//SPSB4//8030462N17RIK//UBE2D1//CDC34//OS9//TRIM58//USP22//USP43//TRIM25//NPLOC4//MYLIP//RNF144B//PSMD3//TTC3//UBE2L…
GO:0042593	glucose homeostasis	Biological process	220	273	14568	23355	1.29193	4.55019e-11	5.88773e-10	10.342	0.0151016	FCOR//GCK//RAF1//HK1//HK2//FOXA3//FOXK1//MYT1//NGFR//PIK3R1//PIK3R2//NR1H4//ABCC8//HK3//TCF7L2//HKDC1//NR1D1//GCKR//ALMS1//CARTPT//KLF15//FOXK2//SIRT1//ADCY8//AGER//MLXIPL//PTPRN//PTPRN2//RAB11B//RBM4//CCDC186//ANO1//SRI//ARRB1//BAD//CACNA1D//CRH//GPLD1//LEPR//LRP1//PDX1//PPARD//RAC1//STX4A//GPR68//VSNL1//SYBU//PLA2G6//BAIAP3//DYNLL1//GHRL//CAMK2N1//OXCT1//TRPM4//GPR39//C2CD2L//ATG7//PHPT1//BIRC5…
GO:0010564	regulation of cell cycle process	Biological process	454	608	14568	23355	1.1971	4.83678e-11	6.24674e-10	10.3154	0.0311642	RGCC//CDKN1A//MDM2//PML//SOX4//TRP53//RBM38//PIDD1//RCC1//TUBG1//CDK11B//CDC42//NFE2L1//YWHAH//CENPE//KIF20B//L3MBTL1//FBXW5//CCDC8//PDXP//FBXO5//CUL9//FBXO43//MTBP//APC//CIT//ANAPC1//TACC3//CDC27//CDC23//ANAPC7//CDC16//TPR//BIRC5//ATM//MAD1L1//PLK1//KNTC1//AURKB//ZFP207//IK//ZWINT//MAD2L1BP//KHDC3//TRIP13//CEP192//TEX14//CDK1//IER3//MRE11A//TAOK1//TOPBP1//CLSPN//TAOK3//TAOK2//BRSK1//FOXO4//DONSO…
GO:0007160	cell-matrix adhesion	Biological process	180	218	14568	23355	1.32372	5.3687e-11	6.92067e-10	10.2701	0.0123558	BCL2//DDR1//EMP2//NF1//THY1//ONECUT2//MINK1//PIK3CB//ADAM15//BCL6//CDKN2A//MUC4//HOXA7//JAG1//ENPP2//PIK3R1//THBS1//RASA1//ACER2//AJAP1//POSTN//PLET1//CD36//CD3E//CDH13//CDK6//CSF1//DAG1//EPHA1//FUT1//ILK//ITGB3//JUP//NINJ1//PRKCZ//PTK2B//PTPRJ//CCL25//TDGF1//UTRN//VEGFC//EPB41L5//FERMT1//DISC1//GSK3B//CCL28//SKAP1//PLEKHA2//ITGA4//ITGB7//FN1//VWA2//ACTN1//BCR//ACTN2//RHOD//ARHGAP6//CTTN//ITGA2//…
GO:0055086	nucleobase-containing small molecule metabolic process	Biological process	380	501	14568	23355	1.21598	5.95179e-11	7.6579e-10	10.2254	0.0260846	GALT//UGP2//UAP1//DPAGT1//B4GALNT2//GFPT1//GFPT2//GNE//PGM3//UAP1L1//MGAT1//CMAS//UGDH//ACACB//ACLY//ACACA//FASN//HMGCS2//HMGCS1//ACOT12//PPCS//ACAT1//ACSS2//ACSS1//DLD//DLAT//PDHB//GCK//ALDOA//ALDOC//BPGM//ENO1//ENO3//GAPDH//GAPDHS//HK1//HK2//OGDH//PFKFB2//PFKM//PGK1//PKM//PKLR//DHTKD1//HK3//HKDC1//TPI1//ENO4//ALDOART1//ENO1B//PGAM2//ADPGK//ACOT4//SUCLG1//OXCT2A//PRKAG2//IL3//EIF6//ZBTB7A//TREX1…
GO:0051403	stress-activated MAPK cascade	Biological process	193	236	14568	23355	1.31107	5.98452e-11	7.68556e-10	10.223	0.0132482	CASR//PTK2//FGF12//FGF14//IRAK1//MYD88//PTGER4//TRIB1//TNF//TPBPA//TRAF6//WNT5A//STRADB//MAP2K4//MAP2K7//MAP3K1//MAP3K11//MAP3K12//MAP3K5//MAP3K7//MAPK10//MAPK8//ROR2//IRAK4//MAPK8IP3//NPHS1//CDC42EP5//MAPK8IP2//MAP3K13//MAPKBP1//ERCC6//TNIK//TIRAP//CCR7//FCER1A//GAB1//MDFIC//MDFI//PTPN1//RIPK2//RIPK1//SYK//TRF//FGD4//WNT7B//CCL19//MAP4K1//MAP4K2//ERN2//MAP3K10//MAP3K9//MUL1//DAB2IP//SPAG9//MLKL/…
GO:0043406	positive regulation of MAP kinase activity	Biological process	174	210	14568	23355	1.32834	6.30417e-11	8.08091e-10	10.2004	0.011944	APP//GADD45A//KSR1//GADD45B//TNF//TRAF7//GADD45G//TAB1//DAB2IP//ARRB1//CHRNA7//ADRA2B//AGT//ALK//CSPG4//BMP2//CD81//CRKL//DRD4//EGF//FCER1A//FGF1//GAB1//GHR//LPAR1//GRM1//HGF//IGF1//CD74//IL1B//INS2//INSR//KIT//MET//MOS//P2RX7//PDE6G//PTPN11//PTPRC//PXN//RET//SHC1//SOD1//SYK//SHC2//TDGF1//PRDX2//TGFB3//THBS1//TLR4//TRP73//MUC20//WNT5A//MADD//MAP2K5//PROK1//MAP2K1//MAP2K2//MAP2K3//MAP2K4//MAP2K6//…
GO:0007015	actin filament organization	Biological process	341	445	14568	23355	1.2285	6.52616e-11	8.34982e-10	10.1853	0.0234075	BRK1//CIT//CORO1A//PFN1//WAS//ARHGAP35//ABI1//AVIL//CAPG//CAPZB//ENAH//EVL//FLII//GHSR//VASP//VIL1//VILL//SVIL//GSN//ABI2//GHRL//SPATC1L//ESPN//SRF//AIF1//COBL//CTTN//DIAPH1//GAS7//HCLS1//PSTPIP1//RAC1//MTSS1//MICALL2//CATIP//FAM107A//MSRB1//DIAPH2//SPIRE1//TTC17//MSRB2//ARPC2//LMOD2//AQP2//CFL1//CFL2//MICAL1//TWF1//MICAL3//WDR1//TWF2//FSCN1//USH1C//ACTA1//ACTC1//PROX1//LMOD3//ARPC1B//DBNL//ELN//…
GO:0030111	regulation of Wnt signaling pathway	Biological process	245	309	14568	23355	1.27112	8.77506e-11	1.12062e-09	10.0568	0.0168177	BMP2//ALPK2//KANK1//MACF1//ATP6V0C//CSNK2A1//HHEX//RSPO1//SFRP1//SHH//SMARCA4//SPIN1//CDC73//TERT//DEPDC1B//TNFAIP3//WNT3//RSPO4//RSPO2//SULF1//ZEB2//DISC1//CSNK1E//LGR6//DIXDC1//ZRANB1//SALL1//DACT1//WLS//ATP6V1C2//SULF2//APC//AXIN1//BARX1//GRB10//GSC//HIC1//HMGA2//LRP1//MDFI//NLK//SFRP2//FRZB//SIX3//SOX2//RNF43//SOX30//TSC2//LZTS2//VGLL4//WIF1//ZNRF3//APCDD1//DKK3//SFRP5//DKK2//DACT3//SOSTDC1//…
GO:0033500	carbohydrate homeostasis	Biological process	220	274	14568	23355	1.28722	8.84153e-11	1.12701e-09	10.0535	0.0151016	FCOR//GCK//RAF1//HK1//HK2//FOXA3//FOXK1//MYT1//NGFR//PIK3R1//PIK3R2//NR1H4//ABCC8//HK3//TCF7L2//HKDC1//NR1D1//GCKR//ALMS1//CARTPT//KLF15//FOXK2//SIRT1//ADCY8//AGER//MLXIPL//PTPRN//PTPRN2//RAB11B//RBM4//CCDC186//ANO1//SRI//ARRB1//BAD//CACNA1D//CRH//GPLD1//LEPR//LRP1//PDX1//PPARD//RAC1//STX4A//GPR68//VSNL1//SYBU//PLA2G6//BAIAP3//DYNLL1//GHRL//CAMK2N1//OXCT1//TRPM4//GPR39//C2CD2L//ATG7//PHPT1//PRKAA…
GO:0009416	response to light stimulus	Biological process	247	312	14568	23355	1.26918	9.82443e-11	1.24997e-09	10.0077	0.016955	GUCA1B//ARRB1//CDS2//ASIC2//OPN1SW//OPN3//GNAT1//GUCA1A//PDE6D//RRH//RHO//OPN4//CNGB1//OPN5//RGR//GPR52//CABP4//PDE6C//AIPL1//GNB1//DYNLRB1//NPS//RIC8A//SYNPO//BRAF//ABL2//CHRNB2//ADAM2//ADRA1B//APBB1//APP//CACNA1C//CACNA1E//CCK//CDK5//CREB1//CRHR1//DBH//DRD1//DRD2//DRD3//GRIN1//HTT//HMGCR//HRH1//HRH2//IDUA//KIT//KRAS//MECP2//MEIS2//NF1//PDE1B//PPP1R1B//TTC36//RAG1//DCDC2A//ATXN1//SCT//SGK1//ABCC…
GO:0042692	muscle cell differentiation	Biological process	316	410	14568	23355	1.23561	9.93944e-11	1.26225e-09	10.0026	0.0216914	TBX3//NKX2-5//FER1L5//CACNA1S//CAPN2//CASP1//CAV3//DYRK1B//INS2//MYH9//MYOD1//NEO1//NTN3//PITX2//SYNA//WNT1//SYNB//NPHS1//GSK3B//CDON//TANC1//PLEKHO1//MEF2C//TBX2//DMPK//HDAC5//SIK1//RBM38//MAML1//CSRP3//MMP14//NEU2//MAPK14//MTOR//MAMSTR//BDNF//DAXX//BHLHA15//NOTCH1//HDAC4//MYOCD//XBP1//PLPP7//TMEM119//TRIM72//ANKRD2//CFLAR//BARX2//GPX1//MET//NFATC3//SHH//SORT1//STIM1//DYSF//HACD1//IGF1//NFATC2//…
GO:0033002	muscle cell proliferation	Biological process	199	245	14568	23355	1.30217	9.99608e-11	1.2671e-09	10.0002	0.0136601	KPNA1//CFLAR//PPARD//SIX1//PAXBP1//FGF2//SHH//SIRT1//AGT//EDNRA//KALRN//NOL3//BMP4//CTNNB1//XRCC6//NR4A3//PDE1A//PRKDC//TACR1//TCF7L2//XRCC5//MIR143//MIR145A//AGER//AIF1//AKT1//AKR1B3//ALOX12//CDH13//CYBA//S1PR1//EDN1//EGFR//EGR1//PTK2//GNAQ//HBEGF//HES5//HMGCR//HMOX1//ID2//IGF1//IGF1R//IL13//IL18//IRAK1//ITGA2//ITGB3//JUN//MMP2//MNAT1//MYD88//NPY5R//ORC1//PDGFB//PDGFRB//PRKCA//SERPINF2//PPARGC1A…
GO:0048562	embryonic organ morphogenesis	Biological process	259	329	14568	23355	1.26207	1.0308e-10	1.30422e-09	9.98683	0.0177787	DLL1//ENG//EOMES//FOXH1//FGF8//FOLR1//GATA4//HAND1//IHH//KIF3A//LBX1//SMAD3//MEF2C//MESP1//CITED2//NKX2-5//NODAL//NOTCH1//NOTCH2//PKD2//ALDH1A2//RBPJ//SHH//STIL//CCDC40//SRF//TBR1//TBX3//TBX6//TGFBR2//WNT5A//MIB1//KDM2A//ZIC3//SUFU//TBX22//IFT52//C2CD3//SMO//NOTO//CCDC39//TMED2//TBX20//TBX21//IFT172//DNAAF1//NPHP3//CLUAP1//VANGL2//ALDH1A1//PAX2//ALDH1A3//SCRIB//RAC1//WDPCP//MIR96//SEC24B//ACVR1//…
GO:1901361	organic cyclic compound catabolic process	Biological process	341	446	14568	23355	1.22574	1.06049e-10	1.33931e-09	9.97449	0.0234075	SMG6//GSPT1//MAGOH//PABPC1//EIF4A3//UPF1//RNPS1//ETF1//HELZ2//SMG5//SMG1//PNLDC1//CTIF//DCP1B//UPF2//EXOSC10//RBM8A//MAGOHB//NCBP2//DHX34//SMG9//PARN//SMG8//DCP1A//ALLC//ZFP36L2//PDE12//ZFP36//CNOT6L//CNOT1//RC3H2//RC3H1//PAN2//MLH1//CNOT7//CNOT3//SAMD4B//CNOT2//PAN3//SAMD4//NOCT//PATL1//PATL2//DCPS//POLR2G//ZC3H12A//DNASE1//DNASE1L3//DNASE2A//SPO11//DNASE1L2//ERI3//TREX1//TREX2//XRN2//ISG20//ERI…
GO:0009914	hormone transport	Biological process	292	376	14568	23355	1.24502	1.14336e-10	1.4413e-09	9.94182	0.0200439	AGT//AGTR1A//REN1//ADORA3//BTK//LYN//SNAP23//YWHAZ//CPE//EDN1//EDN3//HTT//EXOC3L//SMPD3//ILDR2//SNX19//RIMS2//CACNA1C//CCKAR//CPLX1//DGAT1//FKBP1B//GLP1R//IL1RN//SMAD2//PDX1//PTPRN//STX1A//HNF1A//SLC18A2//HNF1B//FFAR1//CPLX3//GPR119//CYB5R4//PCLO//SNORD33//SNORD32A//SNORD34//SNORD35A//MAFA//VGF//RAPGEF4//PARK7//NPFF//TRPV4//GHRH//CDK16//GHSR//GCK//BAD//BGLAP2//CASR//CD38//DOC2B//GIP//GLUL//JAK2//…
GO:0045165	cell fate commitment	Biological process	229	287	14568	23355	1.27919	1.1607e-10	1.46048e-09	9.93528	0.0157194	TBX10//APC//CTNNB1//DHH//EOMES//FKBP8//FOXA2//IHH//NOTCH1//POU1F1//PSEN2//SHH//SOX2//SOX9//T//TBR1//TBX1//TBX15//TBX2//TBX3//TBX4//TBX5//TBX6//TEAD4//APC2//TBX22//MGA//SMO//PRDM14//TBX20//TBX21//CDON//TBX18//TBX19//DLL3//GATA2//GATA3//HAND1//HOXA2//JAG2//NOTCH2//PAX2//PAX6//PROX1//PTCH1//PTCH2//CYP26B1//NKX6-3//SMAD1//POU5F1//NANOG//CDC73//RTF1//ELF5//HNF1B//LATS2//PRICKLE2//RUNX2//SMAD5//MEN1//S…
GO:0001701	in utero embryonic development	Biological process	414	552	14568	23355	1.20238	1.25047e-10	1.57054e-09	9.90293	0.0284185	THOC5//MED21//ATP1B1//CAPN2//CDK11B//CDX2//DAD1//DCPP1//ELF3//EOMES//ETV2//EMG1//POU5F1//RRM2//SMARCB1//HNF1A//TGFBR1//TGFBR3//YAP1//RPL13//NPM2//THOC2//KPNA7//N4BP2L2//XAB2//HORMAD1//NOP2//MFN2//MATR3//MFNG//MXI1//FURIN//SKIL//SUPT6//TEAD4//TJP1//ZP3//USPL1//CCNB1IP1//PNLDC1//PRICKLE2//BYSL//SF3B6//RPL7L1//PBRM1//RTN4//RRP7A//KDM4C//SF3B1//HNF1B//TET1//PRDM14//LATS2//ADA//CDH1//FOXD3//JUNB//CITE…
GO:1903131	mononuclear cell differentiation	Biological process	356	468	14568	23355	1.21951	1.27735e-10	1.60137e-09	9.89369	0.0244371	ID2//IL11RA1//MERTK//PTPRC//STAT5A//STAT5B//TCF3//KAT7//TYRO3//IKZF1//TOX//AXL//SLAMF1//SLAMF6//TUSC2//CD1D1//ITK//PSAP//TXK//ZBTB7B//CD19//IRF8//FCER1G//SEMA4A//CLEC4E//IL4//SPN//STAT6//MTOR//GPR18//EOMES//CCR9//KLRC1//GPR183//6030468B19RIK//ITFG2//ADA//CDH17//POU2AF1//BCL3//DLL1//LFNG//MFNG//NOTCH2//PTK2B//DOCK10//TNFAIP3//DOCK11//PLCG2//LGALS1//NKX2-3//LGALS8//ST3GAL1//BCL2//PRKDC//TRP53//KIT/…
GO:0001763	morphogenesis of a branching structure	Biological process	198	244	14568	23355	1.30093	1.30966e-10	1.63887e-09	9.88284	0.0135914	ACVR1//CTNNB1//CXCR4//COL4A1//EDN1//EDNRA//ENG//FGF8//FOXC2//FLT1//GBX2//GNA13//IHH//KDR//LEF1//NFATC3//NOTCH4//PITX2//PPP3R1//CXCL12//SFRP2//SEMA5A//SHH//SRF//TBX1//TEK//TGFBR2//VEGFA//RBM15//DLL4//TBX20//STK4//NRARP//VANGL2//AGT//BCL2//BMP2//BMP4//CD44//FGF2//GDNF//GLI3//GPC3//FOXD1//HOXA11//HOXD11//ILK//LAMA5//LHX1//SMAD4//PAX2//PGF//PSPN//PTCH1//SIX1//SOX9//TCF21//TIMELESS//WNT1//WNT9B//WNT4/…
GO:0046942	carboxylic acid transport	Biological process	226	283	14568	23355	1.28027	1.31743e-10	1.64558e-09	9.88027	0.0155135	SLC27A1//SLC27A4//SLC6A6//TNF//ARL6IP5//ARL6IP1//SLC13A3//SLC13A5//SLC25A1//MPC1//SLC38A3//SLC38A1//SLC1A5//SLC38A5//SLC38A6//SLC38A2//ARG1//ARG2//GRM2//BDNF//MYO6//NTRK2//TRPV1//APBA1//GIPC1//SNCA//GABBR1//ADORA2A//AVP//CCK//DPYSL2//GRIN2B//NR3C1//NTSR1//P2RX7//AVPR1A//GRM7//ADORA1//HTR6//IL1B//IL1RN//NPY5R//PRKG1//HRH3//CACNA1A//CACNB4//SV2A//HTR1A//HTR1B//ABAT//GRIK1//SLC6A1//SLC16A6//SLC6A12/…
GO:0043254	regulation of protein-containing complex assembly	Biological process	337	441	14568	23355	1.2251	1.52395e-10	1.90008e-09	9.81703	0.0231329	NCAM1//RALB//SAR1A//MAPK15//NAPB//RAB3A//STX1A//STXBP1//RAB3GAP1//UNC13A//STX1B//STXBP5//RIMS1//UNC13B//EML2//PARP1//LDLRAD4//TBX20//PMEPA1//ARPC1B//CORO1A//CTTN//DBNL//ELN//HCLS1//PAK3//PFN1//PIK3R2//FCHSD2//RASA1//GBA2//PPP1R9A//ARHGAP28//PREX1//FCHSD1//ARHGAP40//DBN1//ARPC3//ARPC1A//ARPC5//ESAM//COTL1//ARHGAP18//PFN3//ARPC2//KANK1//CAPN1//PECAM1//PRKCD//TWF1//FHOD3//SSH1//SSH2//TWF2//SSH3//HIP…
GO:0046879	hormone secretion	Biological process	286	368	14568	23355	1.24594	1.53009e-10	1.90427e-09	9.81528	0.0196321	AGT//AGTR1A//REN1//ADORA3//BTK//LYN//SNAP23//YWHAZ//CPE//EDN1//EDN3//HTT//EXOC3L//SMPD3//ILDR2//SNX19//RIMS2//CACNA1C//CCKAR//CPLX1//DGAT1//FKBP1B//GLP1R//IL1RN//SMAD2//PDX1//PTPRN//STX1A//HNF1A//SLC18A2//HNF1B//FFAR1//CPLX3//GPR119//CYB5R4//PCLO//SNORD33//SNORD32A//SNORD34//SNORD35A//MAFA//VGF//RAPGEF4//PARK7//NPFF//TRPV4//GHRH//CDK16//GHSR//GCK//BAD//BGLAP2//CASR//CD38//DOC2B//GIP//GLUL//JAK2//…
GO:0009896	positive regulation of catabolic process	Biological process	348	457	14568	23355	1.2208	1.6423e-10	2.04021e-09	9.78455	0.023888	SUPV3L1//PNPT1//TRIM68//PRKAA1//TICAM1//PRKAA2//AGER//HMGB1//PIK3C2A//PIM2//PRKD1//TRIM27//ROCK1//STK11//TRIM30D//TRIM38//TFEB//FLCN//TSC2//ULK1//XBP1//ATF6//AMBRA1//ZC3H12A//MID2//TRIM30B//TRIML1//MAP2K1//RNF152//TRIM65//MEFV//BECN1//FOXO1//FOXO3//GSK3B//TRP53INP1//GSK3A//TRIML2//ORMDL3//LRRK2//MTDH//TRP53INP2//DAPK1//OPTN//PLEKHF1//ATG7//TRIM14//SVIP//ATG16L1//KAT5//TLR9//TRIM8//TRIM34A//SH3BP4…
GO:0018105	peptidyl-serine phosphorylation	Biological process	264	337	14568	23355	1.2559	1.75297e-10	2.17374e-09	9.75623	0.0181219	PRKAA1//PLCL2//PLCL1//SPTBN4//INPP5F//BAK1//BAX//BDKRB2//CAV1//DMTN//EPM2A//RACK1//HGF//INPP5J//SMAD7//NOS1//INPP5K//PTEN//RASSF2//CNKSR3//PDE4D//GPD1L//MLXIPL//PPM1F//DDIT4//AKAP9//PRKD2//ARRB1//BRAF//RAF1//CHRNA7//AGT//AKT1//AKT2//APP//AVP//AXIN1//BCL2//BDNF//CALCR//CD44//CSF3//EGFR//GAS6//HCLS1//HSP90AB1//HSP90AA1//IAPP//IL11//LIF//MET//MIF//PPP1R15A//NGF//NTRK2//OPRD1//OSM//PRKD1//RIPK2//SFRP…
GO:0031347	regulation of defense response	Biological process	423	566	14568	23355	1.19813	1.81341e-10	2.24463e-09	9.7415	0.0290362	C3//FCER1G//FCGR1//FCGR3//BTK//SPN//ZP3//FCER1A//H2-T23//SERPING1//A2M//MNDAL//XRCC6//HSP90AA1//IFI203//MATR3//PRKDC//HEXIM1//SIN3A//TLR4//XRCC5//MAVS//NLRC4//TOMM70A//AIM2//PQBP1//RBM14//ZBP1//PSPC1//PYCARD//ZCCHC3//SFPQ//TLR9//TYROBP//KLRD1//KLRE1//IL12RB1//IL4//PML//PTPN22//CCL5//STAT1//IL23R//TREML4//DDX58//ZC3H12A//IL27//ERCC6//ZDHHC1//ZDHHC11//PARP9//TRIM44//IL23A//F12//TNFAIP3//DNASE1//DNA…
GO:0007204	positive regulation of cytosolic calcium ion concentration	Biological process	261	333	14568	23355	1.25654	2.0183e-10	2.49373e-09	9.69501	0.017916	PML//TMBIM6//BCL2//EPO//ADCYAP1R1//BAK1//BAX//BMP4//CAV1//CD4//GRIN1//LHCGR//P2RX4//P2RX7//TRPC3//FFAR1//AKAP5//ASPH//CAMK2D//CASQ1//CASQ2//FKBP1B//GSTO1//PDE4D//CHD7//METTL21C//GSTM7//TRDN//NOL3//ANK2//RYR2//SLC8A1//TMEM38B//TMEM38A//CCR5//RYR1//HTT//PKD2//P2RY6//IBTK//DDIT3//DRD2//F2R//FGF2//GLP1R//HTR2A//ITGAV//ITPR2//ITPR3//LCK//BBC3//PTPRC//RYR3//TPCN2//PLCG2//XCR1//CCL19//CHERP//TRPM2//MCOL…
GO:0006082	organic acid metabolic process	Biological process	670	931	14568	23355	1.15373	2.04503e-10	2.52221e-09	9.6893	0.0459912	ACAA1A//ACOX1//ABCD1//ACSL1//HSD17B4//ACOT2//ACOT4//PEX2//PEX5//ACSL6//ACOT5//SLC27A2//SLC27A5//SLC27A4//CYP4F18//ACOX2//ACSBG1//ASS1//HTT//DDAH2//DDAH1//ASL//MTHFD1//SIRT4//SLC7A7//EDN1//CD74//MIF//PLA2G4A//PTGIS//PTGS1//TBXAS1//DAGLB//PLA2G10//PLA2G4F//HPGDS//PTGES3//PTGES//PTGES2//PHYH//ILVBL//CD36//CPT1A//PAM//SLC27A6//SLC27A1//SLC27A3//ACOT1//ACSL5//ACSL3//ALDH1A1//ALDH1A2//RBP1//DHRS9//ALDH…
GO:0051588	regulation of neurotransmitter transport	Biological process	121	140	14568	23355	1.3856	2.23173e-10	2.74752e-09	9.65136	0.00830588	CACNA1B//SNCA//SPHK1//STX1A//UNC13A//BAIAP3//STX1B//DTNBP1//CHRNA3//CACNA1A//ADORA2A//TACR2//HTR6//CAMK2A//CPLX1//CPLX2//DRD4//EDN3//FMR1//GRM8//HCRT//ICA1//KCNC3//SYT12//MEF2C//NGF//NTRK2//SNCG//CPLX3//MCTP2//RHOT1//SNCAIP//ASIC1//NF1//SLC30A1//PNKD//DRD2//DRD3//FLOT1//GFAP//ARL6IP5//GDNF//TOR1A//NAT8L//RAB3B//SLC18A2//ITGB3//FEV//GPM6B//NOS1//PER2//RAB3GAP1//SLC10A4//ATP2A2//SYT1//STXBP1//PPP1R…
GO:0001558	regulation of cell growth	Biological process	335	439	14568	23355	1.22338	2.31905e-10	2.84989e-09	9.63469	0.0229956	MYOCD//KIF26A//EXOSC4//ADAM17//AKT1//DERL2//RHOA//AVP//BCL2//CD38//CD81//CFL1//CNTF//CRYAA//CSNK2A1//CYBA//DDX3X//EGFR//ERBB2//F2//PTK2//FLT4//FXN//MTPN//HBEGF//HPN//HYAL1//IGF1//IL9R//KRT17//MMP14//NCOA3//NGF//PTK2B//SFRP2//SFRP1//SGK1//SLC9A1//SPHK1//EIF4G1//UTS2R//TGFB2//TGFBR1//UCN//EXOSC2//BRAT1//DDX49//AKAP6//MAP2K5//ADNP2//KDM2B//SUPV3L1//DNPH1//MIR21A//SDCBP//AVPR1A//SFN//CXCL16//ZFP639//…
GO:0009314	response to radiation	Biological process	319	416	14568	23355	1.22935	2.32371e-10	2.8505e-09	9.63382	0.0218973	GUCA1B//ARRB1//CDS2//ASIC2//OPN1SW//OPN3//GNAT1//GUCA1A//PDE6D//RRH//RHO//OPN4//CNGB1//OPN5//RGR//GPR52//CABP4//PDE6C//AIPL1//GNB1//DYNLRB1//NPS//RIC8A//SYNPO//BRAF//ABL2//CHRNB2//ADAM2//ADRA1B//APBB1//APP//CACNA1C//CACNA1E//CCK//CDK5//CREB1//CRHR1//DBH//DRD1//DRD2//DRD3//GRIN1//HTT//HMGCR//HRH1//HRH2//IDUA//KIT//KRAS//MECP2//MEIS2//NF1//PDE1B//PPP1R1B//TTC36//RAG1//DCDC2A//ATXN1//SCT//SGK1//ABCC…
GO:0006511	ubiquitin-dependent protein catabolic process	Biological process	452	609	14568	23355	1.18987	2.33249e-10	2.85615e-09	9.63218	0.0310269	ATE1//1700016K19RIK//JKAMP//UBXN8//DERL2//AUP1//EIF2AK3//UBE2J2//HSPA5//MAN1A//EDEM1//RNF185//SEL1L//OS9//TRIM25//UBE2G2//UMOD//WFS1//NRROS//BAG6//ERLIN1//YOD1//RNF103//MAN1B1//SEL1L2//FBXO44//FBXO2//NCCRP1//FBXO27//AMFR//FOXRED2//ERLIN2//VCP//TMEM67//FBXO6//ANKZF1//SGTA//RNF5//UBQLN1//UBE2J1//STUB1//DNAJB12//DNAJB2//UBE4B//HERPUD1//SEC61B//TRIM13//PSMC6//DERL1//STT3B//TMEM129//USP19//TMUB2//SYVN…
GO:0051098	regulation of binding	Biological process	305	396	14568	23355	1.23477	2.40811e-10	2.94349e-09	9.61832	0.0209363	ADRB2//ARRB2//TTBK1//TMBIM6//ACE//ACTB//ADNP//AKT1//BAX//CAV1//CDKN1A//CDKN2A//DVL1//RACK1//ID1//IFIT2//LRPAP1//USP33//MECP2//PDGFB//PIM2//PPARA//PSEN2//TTC36//ROCK1//SLPI//SORL1//AURKB//EFHB//WFIKKN1//TDG//DHRS7B//TMC8//PLSCR1//XIRP1//EPB41L5//ZFPM1//CCM2L//GNL3L//PIN1//DISC1//MAPK8//DYSF//CSNK1E//WFIKKN2//DDX11//FRMD7//CAMK1//TFIP11//PEX14//STYX//STUB1//GSK3B//DNAJB2//PARK7//CARM1//DACT1//CTSZ/…
GO:0045055	regulated exocytosis	Biological process	211	263	14568	23355	1.28619	2.44997e-10	2.98931e-09	9.61084	0.0144838	CD300A//ADORA3//BTK//LYN//SNAP23//YWHAZ//FCER1G//P2RX1//SYK//STXBP1//NAPB//RAB3A//STX1A//RAB3GAP1//UNC13A//STX1B//STXBP5//RIMS1//UNC13B//CPLX1//CPLX2//P2RX7//SNAPIN//SNCA//SPTBN2//UNC13C//STX4A//SYT1//VAMP2//CPLX3//CADPS//PPFIA3//OTOF//TRIM9//SCRIB//PCLO//RIMS2//CTBP2//SYDE1//SYNJ1//ERC1//VAMP1//ERC2//SV2A//SNAP29//SNAP47//SYT17//CACNA1A//CACNA1C//SYT12//SYN2//SYT2//SYT3//SYT11//RIMS3//SYT15//SYT…
GO:0090596	sensory organ morphogenesis	Biological process	248	315	14568	23355	1.26218	2.51873e-10	3.06774e-09	9.59882	0.0170236	STAT3//PPP2R3A//AGTPBP1//ALDH1A1//PAX2//ALDH1A3//TDRD7//SHROOM2//CTNNB1//CRYAA//FGFR3//MEIS1//CITED2//PITX3//PROX1//SOX1//SOX11//TFAP2A//LCTL//BCAR3//NECTIN1//NECTIN3//SCRIB//RAC1//WDPCP//MIR96//SEC24B//SIX3//ARID1A//FAT1//RDH13//FOXN4//CALB1//FJX1//HIPK1//HIPK2//LHX1//CRB1//PROM1//PTF1A//PTPRM//RS1//SLC1A1//MEGF11//IGFN1//SDK2//FAT3//ATP8A2//IRX6//FGF3//FGF8//SOX9//LRIG1//LRIG3//PRDM1//GNAT1//PA…
GO:0031098	stress-activated protein kinase signaling cascade	Biological process	203	252	14568	23355	1.29144	2.70331e-10	3.28671e-09	9.5681	0.0139347	CASR//PTK2//FGF12//FGF14//IRAK1//MYD88//PTGER4//TRIB1//TNF//TPBPA//TRAF6//WNT5A//STRADB//MAP2K4//MAP2K7//MAP3K1//MAP3K11//MAP3K12//MAP3K5//MAP3K7//MAPK10//MAPK8//ROR2//IRAK4//MAPK8IP3//NPHS1//CDC42EP5//MAPK8IP2//MAP3K13//MAPKBP1//ERCC6//TNIK//TIRAP//CCR7//FCER1A//GAB1//MDFIC//MDFI//PTPN1//RIPK2//RIPK1//SYK//TRF//FGD4//WNT7B//CCL19//MAP4K1//MAP4K2//ERN2//MAP3K10//MAP3K9//MUL1//DAB2IP//SPAG9//MLKL/…
GO:0019932	second-messenger-mediated signaling	Biological process	250	318	14568	23355	1.26035	2.78601e-10	3.38125e-09	9.55502	0.0171609	APOE//CD36//MT1//MT2//NOS1//NOS2//NOS3//PDX1//RASD1//MAFA//NDNF//CBS//PDE2A//VEGFA//PDE5A//EGFR//INS2//THBS1//ATP2B4//PTK2B//ADORA2B//GUCA1A//GUCY2D//NPPC//NPR1//NPR2//RUNDC3A//PDE10A//PDE11A//MTNR1B//ANK2//CASQ2//FKBP1B//RYR2//SLC8A1//TMEM38B//TMEM38A//ATP1B1//ATP2A2//SLC9A1//HDAC4//TNNI3//DMPK//CASQ1//KISS1R//AGTR1A//APP//CXCR5//CACNA1D//CCR6//CHRM3//CXCR2//CXCR4//CCR9//CCR4//CCR5//CCR7//CCR10/…
GO:0051056	regulation of small GTPase mediated signal transduction	Biological process	218	273	14568	23355	1.28019	2.81811e-10	3.41415e-09	9.55004	0.0149643	CYTH1//CYTH2//CYTH3//PSD4//ARFGEF3//ARFGAP1//IQSEC1//PSD3//IQSEC3//IQSEC2//CYTH4//PSD//PSD2//ARFGEF2//MAPRE2//MAP4K4//DENND4A//DENND3//DENND1A//MADD//DENND4B//DENND4C//RGL2//RALGPS1//RALGPS2//CBL//TIMP2//KIF14//ABL1//APOA1//APOE//DNM2//RASGRF1//SH3BP1//ARHGAP44//CADM4//ARHGAP17//SSX2IP//ARAP3//NF1//STMN3//ARHGAP24//CAMK2D//KRAS//PIK3CG//AUTS2//RTN4//PIK3CB//DOCK2//ARHGEF18//KANK1//PREX2//ABR//BCR…
GO:0051090	regulation of DNA-binding transcription factor activity	Biological process	318	415	14568	23355	1.22845	2.87717e-10	3.47954e-09	9.54103	0.0218287	SHH//SMO//NFKBIA//NFKBIB//CCDC22//BRMS1//IRAK2//ARRB1//ADORA3//ANXA4//CDKN2A//CHUK//DDIT3//GFI1//CMKLR1//FOXJ1//IRAK1//ITCH//KLF4//CD200//COMMD1//PTGIS//TRIM40//NR1H4//PRDX2//NLRP3//ARRB2//TNFAIP3//TRAF3//TRAIP//DAP//LRRC14//ZC3H12A//NLRP2//MAP2K5//RBCK1//NFKBID//USP7//NOD2//NLRC3//SIVA1//NWD1//NLRP12//AIM2//NLRC5//TAX1BP1//CHP1//PIAS4//SETD6//PYCARD//PARP10//PELI1//TRIM37//DAB2IP//IRAK3//CYLD//C…
GO:1905952	regulation of lipid localization	Biological process	166	201	14568	23355	1.32401	2.89204e-10	3.49136e-09	9.5388	0.0113948	AGT//AGTR1A//REN1//TNF//ARL6IP5//ARL6IP1//ACSL1//ACSL6//ACSL5//AKT1//AKT2//THBS1//IRS2//ABCA8B//TTC39B//ABCG1//ADIPOQ//APOA1//APOE//CAV1//LRP1//NFKBIA//PLTP//PTCH1//NR1H3//NR1H2//ABCA7//ABCA3//ZDHHC8//GPS2//EEPD1//ABCA12//SIRT1//ACACB//C3//ZC3H12A//APOB//PLA2G10//IKBKE//PLIN5//HILPDA//TMEM135//ASXL2//CD36//EHD1//LPL//MSR1//SREBF2//PPARA//PPARD//PPARG//CRP//ITGAV//ITGB3//MUP1//PTPN2//OSBPL11//APOC…
GO:0019752	carboxylic acid metabolic process	Biological process	633	877	14568	23355	1.15714	2.90368e-10	3.49924e-09	9.53705	0.0434514	ACAA1A//ACOX1//ABCD1//ACSL1//HSD17B4//ACOT2//ACOT4//PEX2//PEX5//ACSL6//ACOT5//SLC27A2//SLC27A5//SLC27A4//CYP4F18//ACOX2//ACSBG1//ASS1//HTT//DDAH2//DDAH1//ASL//MTHFD1//SIRT4//SLC7A7//EDN1//CD74//MIF//PLA2G4A//PTGIS//PTGS1//TBXAS1//DAGLB//PLA2G10//PLA2G4F//HPGDS//PTGES3//PTGES//PTGES2//PHYH//ILVBL//CD36//CPT1A//PAM//SLC27A6//SLC27A1//SLC27A3//ACOT1//ACSL5//ACSL3//ALDH1A1//ALDH1A2//RBP1//DHRS9//ALDH…
GO:0090066	regulation of anatomical structure size	Biological process	427	573	14568	23355	1.19468	2.91387e-10	3.50535e-09	9.53553	0.0293108	CALCA//ADRA1B//ADRA1A//ADRA1D//AGT//RHOA//ADRB2//ADRB3//SERPINF2//ADRA2B//CHRM3//P2RX1//MAP2K1//ATP2B1//ZDHHC21//SNTA1//E2F4//SLC12A6//AQP1//AQP2//CLNS1A//GNB3//KCNN4//SLC12A8//NPM1//P2RX7//SLC12A1//SLC12A3//SLC12A4//SLC12A7//LRRC8A//SLC12A5//SLC12A9//BRK1//CIT//CORO1A//PFN1//WAS//ARHGAP35//ATP2B2//CREB1//MTPN//RAC1//RDX//VPREB1//VPREB2//WDTC1//CLN8//SLC9A3R1//RAP1GAP2//MIR205//IQGAP3//MTOR//LAMT…
GO:0001933	negative regulation of protein phosphorylation	Biological process	276	355	14568	23355	1.24641	2.97078e-10	3.56755e-09	9.52713	0.0189456	SPRED3//SPRED1//SPRED2//CAV1//DUSP2//DUSP8//PRKCA//DUSP1//DUSP7//DUSP5//LAX1//DUSP4//DUSP10//DUSP16//DUSP3//DNAJC3//PRKAG2//ADORA2A//AKT1//CAV3//CDKN2A//GADD45A//DRD1//DVL1//EPHA1//GNAQ//ILK//GADD45B//NF1//NF2//PDPK1//PKIA//PKIB//PKIG//INPP5K//PRKAR1A//PTPRC//RB1//TRIM27//TRIB1//THY1//TSC2//WARS//TRIB3//SHB//SMCR8//GADD45G//SH3BP5//TAF7//CEACAM1//PPIA//PPM1E//PKN1//DBNDD2//CHP1//PARK7//CAMK2N1//G…
GO:0019941	modification-dependent protein catabolic process	Biological process	459	620	14568	23355	1.18686	3.11399e-10	3.7322e-09	9.50668	0.0315074	KLHL3//UBE3C//FBXL14//TOPORS//FBXO4//RNF144A//ARRB1//ATXN3//UBE3B//BIRC6//BTRC//CBL//DDB1//USP17LA//USP15//SPSB2//TRIP12//ITCH//LNX1//USP48//USP33//MDM2//USP34//NEDD4//UHRF1//NTAN1//PSMA2//PSMA3//PSMC2//WDR81//RNF185//RBBP6//RLIM//RNF7//SIAH1A//SIAH2//SPOP//RNF43//KLHL25//ZNRF4//SPSB4//8030462N17RIK//UBE2D1//CDC34//OS9//TRIM58//USP22//USP43//TRIM25//NPLOC4//MYLIP//RNF144B//PSMD3//TTC3//UBE2L3//UB…
GO:0010001	glial cell differentiation	Biological process	205	255	14568	23355	1.28882	3.1188e-10	3.7322e-09	9.50601	0.0140719	APP//GRN//LRP1//CTNNB1//SMARCA4//AGER//DLL1//DRD1//GFAP//LAMB2//MT3//POU3F2//S100A8//S100A9//TLR4//EIF2B5//LAMC3//ROR1//ROR2//TSPAN2//NSUN5//EIF2B4//FGFR3//HES5//ID2//KCNJ10//ASCL1//NKX2-2//SHH//SOX10//EIF2B1//TCF7L2//EIF2B2//MYRF//HDAC11//WASF3//ZFP488//PRDM8//GBA//ITGAM//NRROS//ADAM22//EGR2//ERBB3//GPC1//NAB2//PMP22//ADGRG6//DICER1//RELA//CDK5//DAG1//ILK//NF1//POU3F1//PPP3R1//LGI4//SOX13//SOX6/…
GO:0090407	organophosphate biosynthetic process	Biological process	331	434	14568	23355	1.2227	3.32731e-10	3.97477e-09	9.47791	0.022721	PYGL//PRPS1//PRPSAP2//PRPS1L3//PRPSAP1//PRPS1L1//ACLY//PPCS//ACAT1//ACSS2//ACSS1//DLD//DLAT//PDHB//ATIC//MTHFD1//ADSSL1//ADSS//GART//GMPS//PPAT//PFAS//IMPDH1//OASL2//OAS1A//PAICS//NUDT2//ADCY4//PTH2//ADCY6//ADCY7//ADCY8//ADCY9//ADCY2//ADCY5//ADCY10//ADCY1//AK1//AK2//AK3//AK9//ADK//GUCY2D//GUCY2E//NPPC//NPR1//NPR2//GUCY2G//NME7//NME1//NME2//NME6//NME4//NME5//NME3//GUK1//AMPD2//AMPD3//AMPD1//CMPK2/…
GO:1901653	cellular response to peptide	Biological process	239	303	14568	23355	1.26455	3.80131e-10	4.53309e-09	9.42007	0.0164058	RHOQ//AKT1//AKT2//APC//CAV2//BCAR1//CSRP3//EIF4EBP1//EIF4EBP2//FOXC2//GPLD1//GRB10//GRB2//IGF1R//INS2//INSR//IRS1//IRS3//IRS4//KL//PDK2//PIK3R1//PIK3R2//PIK3R3//PLCB1//PTPN1//PTPN2//RPE65//SRSF3//ZFP106//SORBS1//SHC1//SREBF1//SLC39A14//OBP2A//SH2B2//PDK4//BCAR3//SOGA1//IRS2//GRB14//FOXO4//SLC2A8//FOXO1//GSK3B//GSK3A//RARRES2//APPL1//NDEL1//PHIP//GCK//RAB15//RAB31//EPRS//ADIPOQ//PARP1//BGLAP2//CDK…
GO:1990778	protein localization to cell periphery	Biological process	284	367	14568	23355	1.2406	4.07225e-10	4.84774e-09	9.39017	0.0194948	ANKRD39//ANK2//PKDCC//CSK//LYPLA1//LYPLAL1//CLN3//RACK1//CNST//ACSL3//KRT18//SEC16A//GGA1//RAB31//ANK3//KIF13A//RAB34//SPTBN1//PREPL//VAMP2//D230025D16RIK//GGA3//RAB26//BBS1//VAMP5//GOLGA4//GOLGA7//SYS1//OPTN//GGA2//AMN//FLOT2//TSC2//UMOD//CLIP1//NECTIN3//GORASP2//GORASP1//SNX27//TTC7B//RAB15//EXOC5//RAP1A//ADIPOQ//ACTN2//AKT2//ANK1//ATP1B1//ATP1B3//BSG//CACNB2//CACNB3//ANXA2//CAV3//CD81//CDH1//C…
GO:0071560	cellular response to transforming growth factor beta stimulus	Biological process	178	218	14568	23355	1.30901	4.23793e-10	5.03622e-09	9.37285	0.0122186	TGFBR3L//LPXN//LTBP4//AMHR2//ACVR1//ADAM9//PARP1//BMP2//BMP8B//BMPR1B//CDH5//CLDN5//COL3A1//CREB1//ENG//PTK2//FOXH1//FOS//USP15//GCNT2//GDNF//HIPK2//HPGD//ITGB5//ITGB6//JUN//LTBP3//MTMR4//SMAD1//SMAD2//SMAD3//SMAD4//SMAD5//SMAD7//CITED2//NLK//NODAL//PML//PTPRK//PXN//CCL2//SKIL//SRC//APPL2//ARRB2//TGFB2//TGFB3//TGFBR1//TGFBR2//TGFBR3//FERMT2//TRP53//USP9X//NRROS//ZYX//ZFYVE9//DUSP15//MAP3K1//MAP3K…
GO:0006814	sodium ion transport	Biological process	191	236	14568	23355	1.29748	4.27903e-10	5.07625e-09	9.36865	0.0131109	SLC9A3//CAMK2D//ADRB2//ATP1A1//DMPK//DRD2//SIK1//NOS1//NOS3//P2RX4//PER1//SCN1B//SLC8A1//YWHAH//WNK1//NKAIN3//NKAIN2//NKAIN4//NKAIN1//SPTBN4//ATP6V1B1//SLC9A3R1//AKT1//AKT2//ANK3//CNTN1//FGF12//FGF14//GNAS//CXCL1//IKBKB//NKX2-5//SCN5A//SGK1//CNKSR3//SCN3B//AKT3//MLLT6//GPD1L//SCN4B//PRSS8//NEDD4L//NEDD4//WNK4//WNK2//DRD3//DRD4//PLCB1//CHP1//TESC//GM13629//SLC6A8//SLC6A5//ANO6//SCN4A//SLC8A2//SLC8…
GO:0016079	synaptic vesicle exocytosis	Biological process	119	138	14568	23355	1.38244	4.32319e-10	5.11977e-09	9.3642	0.00816859	NAPB//RAB3A//STX1A//STXBP1//RAB3GAP1//UNC13A//STX1B//STXBP5//RIMS1//UNC13B//SCRIB//PCLO//RIMS2//CTBP2//UNC13C//STX4A//VAMP2//SYDE1//PPFIA3//SYNJ1//ERC1//SNCA//SNAP23//VAMP1//ERC2//CADPS//SV2A//SNAP29//SNAP47//OTOF//STX2//SNAPIN//STX19//PRRT2//STX11//CPLX1//CPLX2//GRIK5//CPLX3//CACNA1A//DOC2B//SYT1//SYT2//RIMS3//SYT5//SYT7//SYT8//SYT12//PRKACA//CAMK2A//SYT6//ATP2A2//CHRNB3//GRM7//NR3C2//CHRNA3//CH…
GO:0032102	negative regulation of response to external stimulus	Biological process	293	380	14568	23355	1.23613	4.37132e-10	5.15891e-09	9.35939	0.0201126	SPN//SERPING1//A2M//TNFAIP3//ADORA1//IL4//INS2//PPARG//ASH1L//NLRP3//CYP19A1//GPR18//GREM1//KLRE1//CEACAM1//NLRP6//GPX1//GPX2//NOD2//PSMA1//NPY5R//IL10//CX3CR1//APOE//GP5//PDGFA//PDGFB//PDGFRA//C1QTNF1//MMP28//DDT//HC//MIF//SLAMF8//TPSAB1//ADTRP//APOH//KNG1//PROC//PROS1//TSPAN8//TFPI//THBD//KNG2//PSG23//PRDM1//LTF//TRIB1//PRDX2//CCK//PPARA//GHSR//UCN//CARTPT//SPX//NUCB2//NPFF//NENF//TSPAN6//C1QBP…
GO:1902903	regulation of supramolecular fiber organization	Biological process	293	380	14568	23355	1.23613	4.37132e-10	5.15891e-09	9.35939	0.0201126	APC//TTBK2//ARHGEF2//MID1//MAP1A//MAP1B//MAP2//MAP6D1//TAOK1//CAMSAP1//GAS2L2//APC2//ATXN7//NAV3//DYSF//TRIM54//CAMSAP2//CAMSAP3//SPEF1//TPX2//KATNB1//SPECC1L//CLASP2//CLASP1//EML4//GAS2L1//CKAP2//BRK1//CIT//CORO1A//PFN1//WAS//ARHGAP35//EML2//ARPC1B//CTTN//DBNL//ELN//HCLS1//PAK3//PIK3R2//FCHSD2//RASA1//GBA2//PPP1R9A//ARHGAP28//PREX1//FCHSD1//ARHGAP40//DBN1//ARPC3//ARPC1A//ARPC5//ESAM//COTL1//ARHG…
GO:0007165	signal transduction	Biological process	4049	6171	14568	23355	1.05189	4.45441e-10	5.24793e-09	9.35121	0.277938	BRAF//RAF1//ADRA2B//ZFP36L2//PTK2//FGF8//HSF1//IL18//IL1B//SMAD1//MBP//MEF2C//MEN1//NF1//SLC11A1//POU4F2//MAPK11//PTK2B//RET//SCG2//CCL12//CCL5//SHC1//NRG1//TAOK1//TNF//YWHAE//ZFP36//MAP2K5//PEBP1//PPM1L//MAP2K3//MAP2K4//MAP2K6//MAP3K5//MAP3K7//MAPK13//MAPK14//MAPK3//MAP4K4//SETX//RHBDD3//MAPK12//ITPKB//TAOK3//TAOK2//MINK1//NPHS1//SHANK3//MAPK8IP2//FGF23//TNIK//LRRK2//EPGN//BRAP//PLVAP//APP//GADD…
GO:0060249	anatomical structure homeostasis	Biological process	325	426	14568	23355	1.22308	4.51e-10	5.30429e-09	9.34582	0.0223092	RAD51C//BRCA2//RAD50//RAD51//RAD51D//TEP1//NSMCE2//TPRKB//XRCC3//POT1A//FBXO4//PARP1//APEX1//ATM//CCNE1//CCNE2//DCLRE1B//XRCC6//MRE11A//PRKDC//ZFP365//TERF2//WRN//XRCC5//DCLRE1C//PARP3//ATR//RTEL1//DNA2//ACD//ERCC4//RIF1//RPA1//CTC1//RECQL4//ACACA//AKR1B3//CTNNB1//COL11A2//COL2A1//GNAS//PDGFRB//RB1//SCX//SOX9//STK11//YAP1//NANOS1//MIR140//KCNJ1//PRLH//TRP53INP2//TRIM32//AIPL1//SLC28A3//ATP1B2//CD…
GO:0002573	myeloid leukocyte differentiation	Biological process	183	225	14568	23355	1.30391	4.53297e-10	5.32216e-09	9.34362	0.0125618	NDFIP1//LYN//NME1//NME2//IL3//KITL//CD101//GBA//APP//ITGAM//NRROS//TSPAN2//GATA1//IL25//CSF2//FASN//LEF1//DHRS7B//IL17C//THOC5//BMP4//JUN//MEF2C//PPARG//VEGFA//PIR//CEBPE//CASP8//CD4//CEBPA//CSF1//IL15//NKX2-3//PLCB1//SPI1//L3MBTL3//SPIB//SIRT1//GLO1//CALCR//CTNNB1//CHUK//CSF1R//EFNA2//EPHA2//FCER1G//GAB2//OSTM1//GPC3//JUNB//MITF//NFATC1//SBNO2//TNF//TNFRSF11A//TRAF6//TRF//TFRC//TYROBP//OSCAR//CD…
GO:0071407	cellular response to organic cyclic compound	Biological process	405	542	14568	23355	1.19794	4.5747e-10	5.36195e-09	9.33964	0.0278007	DRD1//DRD3//GNAL//GNAS//OPRM1//PTGER1//ADCY5//SLC9A3R1//DRD2//DRD4//FLNA//HTR1A//HTR1B//HTR5B//HTR2A//GPER1//ADCY6//KLF16//GNAI3//GNAO1//GNB5//HTT//NSG1//NSG2//RGS9//SLC1A1//CALY//NR3C2//ESR1//ESR2//NR3C1//PGR//CARM1//CALCOCO1//PADI2//POU4F2//SAFB//TAF7//TRIP4//DDX17//RBFOX2//ARID1A//KDM3A//RHOA//DAXX//FKBP4//DNAJA1//UBE3A//TMF1//ZMIZ1//RWDD1//JAK2//GH//GHRHR//IGF1//CALR//HMGA2//NCOA3//UBE2I//FSH…
GO:0071375	cellular response to peptide hormone stimulus	Biological process	206	257	14568	23355	1.28503	4.6383e-10	5.42721e-09	9.33364	0.0141406	RHOQ//AKT1//AKT2//APC//CAV2//BCAR1//CSRP3//EIF4EBP1//EIF4EBP2//FOXC2//GPLD1//GRB10//GRB2//IGF1R//INS2//INSR//IRS1//IRS3//IRS4//KL//PDK2//PIK3R1//PIK3R2//PIK3R3//PLCB1//PTPN1//PTPN2//RPE65//SRSF3//ZFP106//SORBS1//SHC1//SREBF1//SLC39A14//OBP2A//SH2B2//PDK4//BCAR3//SOGA1//IRS2//GRB14//FOXO4//SLC2A8//FOXO1//GSK3B//GSK3A//RARRES2//APPL1//NDEL1//PHIP//GCK//RAB15//RAB31//EPRS//ADIPOQ//PARP1//BGLAP2//CDK…
GO:0045926	negative regulation of growth	Biological process	211	264	14568	23355	1.28132	4.67502e-10	5.46084e-09	9.33022	0.0144838	MNDAL//PRDM11//EAF2//CTH//ACVR1B//ADAM15//AGT//AHSG//APBB1//APBB2//BCL2//BCL6//BDKRB1//BMP10//BMPR2//CDKN1A//CDKN1B//CDKN2A//CDKN2C//CDKN2D//CIRBP//CRYAB//CYP27B1//DDX3X//SESN1//FHL1//GAS1//GDF9//RACK1//GNG4//HNF4A//HYAL1//INHBA//SERTAD3//BBC3//SMAD3//SMAD4//FOXK1//MSX1//MYL2//NF2//ENPP1//PML//PPARD//PPARG//PPT1//PTPRJ//TRIM40//RB1//SFRP2//SFRP1//FRZB//SMARCA4//STK11//OSGIN2//FLCN//PPP1R9B//TGFB2…
GO:0043632	modification-dependent macromolecule catabolic process	Biological process	465	630	14568	23355	1.18329	4.90756e-10	5.72271e-09	9.30913	0.0319193	KLHL3//UBE3C//FBXL14//TOPORS//FBXO4//RNF144A//ARRB1//ATXN3//UBE3B//BIRC6//BTRC//CBL//DDB1//USP17LA//USP15//SPSB2//TRIP12//ITCH//LNX1//USP48//USP33//MDM2//USP34//NEDD4//UHRF1//NTAN1//PSMA2//PSMA3//PSMC2//WDR81//RNF185//RBBP6//RLIM//RNF7//SIAH1A//SIAH2//SPOP//RNF43//KLHL25//ZNRF4//SPSB4//8030462N17RIK//UBE2D1//CDC34//OS9//TRIM58//USP22//USP43//TRIM25//NPLOC4//MYLIP//RNF144B//PSMD3//TTC3//UBE2L3//UB…
GO:0034248	regulation of cellular amide metabolic process	Biological process	313	409	14568	23355	1.22688	5.11998e-10	5.96025e-09	9.29073	0.0214854	PSTK//EEFSEC//TRNAU1AP//SECISBP2//DNAJC3//EPRS//EIF4EBP3//PPP1R15B//RPL10//ACO1//AKT1//AKT2//APLP1//APP//CPEB1//DAZL//DDX3X//DNAJC1//EIF2S1//EIF2AK3//EIF4E//EIF4EBP1//EIF4EBP2//IGF2BP3//FMR1//FXR1//GAPDH//RACK1//ELAVL1//IGF1//IMPACT//MAGOH//MAPKAPK5//MKNK1//PPP1R15A//NEURL1A//PKM//PA2G4//CNOT7//QK//RGS2//S100A9//CYFIP1//KLHL25//EIF4G1//CPEB3//MTG1//TARBP2//ZFP598//TNRC6B//AGO3//TCOF1//GEMIN5//UNK…
GO:0043524	negative regulation of neuron apoptotic process	Biological process	153	184	14568	23355	1.33307	5.27074e-10	6.12534e-09	9.27813	0.0105025	CX3CR1//PARK7//HYOU1//PINK1//CRLF1//ZPR1//MAP2K4//MAP3K12//CLCF1//SNCB//AMIGO2//UNC5B//GRM7//XRCC4//ARRB1//BRAF//GABRA5//ADAM8//ADNP//ADORA2A//AGT//XIAP//BIRC5//APOE//RHOA//BAX//BCL2//BCL2L1//BDNF//BTG2//CACNA1A//CHL1//CORO1A//CLN3//CNTF//CNTFR//DNAJC5//DLX1//EN1//EN2//EPOR//ERBB3//F2R//FGF8//FMR1//FPR2//FYN//GABRB2//GABRB3//GBA//GDF5//GDNF//GCLC//GLP1R//GRIK2//GRIN1//GRN//FOXQ1//HIPK2//HMOX1//HR…
GO:0001655	urogenital system development	Biological process	292	379	14568	23355	1.23516	5.44151e-10	6.31307e-09	9.26428	0.0200439	BCL2//BMP4//FBN1//FOXC2//GDNF//GLI3//HOXA11//HOXD11//ID2//ID3//IRX1//IRX2//IRX3//LHX1//NF1//PAX2//PAX8//SHH//SLC5A1//WNT4//WT1//APH1A//OSR1//ITGA8//GDF6//TSHZ3//ROBO2//GREB1L//APH1C//PDS5A//RDH10//ARG2//BDNF//BMP7//CRLF1//FGFR1//GSTA3//EPCAM//SMAD1//SMAD2//SMAD3//SMAD5//SMAD7//FOXC1//RARA//RET//SFRP1//SIM1//SIX1//TCF21//RARB//SMAD9//SALL1//BMPER//AGT//BMP2//CTNNB1//CD44//FGF2//FGF8//GPC3//FOXD1//…
GO:0032147	activation of protein kinase activity	Biological process	195	242	14568	23355	1.29181	5.77919e-10	6.69349e-09	9.23813	0.0133855	APP//GADD45A//KSR1//GADD45B//TNF//TRAF7//GADD45G//TAB1//DAB2IP//BRAF//RAF1//KISS1R//ADAM9//ADORA1//BMP4//EGF//EGFR//F2R//FGF2//GRM1//JAK2//TGFBR1//MAP3K12//MAP3K4//MAP3K5//MAP3K15//CARTPT//TAOK2//MAP3K6//LAMTOR3//LRRK2//MAP3K13//LAMTOR2//ARRB1//CHRNA7//ADRA2B//AGT//ALK//CSPG4//BMP2//CD81//CRKL//DRD4//FCER1A//FGF1//GAB1//GHR//LPAR1//HGF//IGF1//CD74//IL1B//INS2//INSR//KIT//MET//MOS//P2RX7//PDE6G//P…
GO:0007254	JNK cascade	Biological process	147	176	14568	23355	1.33901	6.02898e-10	6.971e-09	9.21976	0.0100906	MAPKBP1//MAP3K11//MAP3K12//ERCC6//TNIK//MAP3K13//TIRAP//CCR7//FCER1A//GAB1//MDFIC//MDFI//PTPN1//RIPK2//RIPK1//SYK//TRF//FGD4//WNT5A//WNT7B//CCL19//MAP2K4//MAP2K7//MAP3K1//MAP4K1//MAP4K2//ERN2//MAP3K10//MAPK8IP3//MAP3K9//MUL1//DAB2IP//SPAG9//MLKL//ERN1//MAPK8IP1//MAPK10//MAPK8//AIDA//DNAJA1//PTPN22//SFRP2//SFRP1//TRP73//SFRP5//DUSP10//RAPGEF1//EGFR//GRIK2//IGF1R//ULK4//SH3RF3//COPS5//SH3RF2//MAP4K…
GO:0045862	positive regulation of proteolysis	Biological process	268	345	14568	23355	1.24536	6.25873e-10	7.22446e-09	9.20351	0.0183965	F12//NOD1//APAF1//BAD//BAK1//BAX//BCL10//BCL2L11//CASP8//CASP9//CCK//CDKN2A//CFLAR//COL4A3//EIF2AK3//F2R//F3//RACK1//HSPD1//JAK2//LAPTM5//LCK//BBC3//SMAD3//NGF//NGFR//SLC11A2//P2RX1//PDCD2//PDCD6//PML//PPARG//RET//RNF7//ROBO1//S100A8//S100A9//SLC1A1//SLC22A2//SNCA//STAT1//HIP1//NLRP3//TNF//DAP//XDH//ACER2//CASP8AP2//NLRC4//VCP//HIP1R//KHDC1C//DLC1//BOK//ATP2A3//MTCH1//PIDD1//PMAIP1//DIABLO//PYCAR…
GO:0043436	oxoacid metabolic process	Biological process	642	893	14568	23355	1.15256	6.51711e-10	7.51003e-09	9.18595	0.0440692	ACAA1A//ACOX1//ABCD1//ACSL1//HSD17B4//ACOT2//ACOT4//PEX2//PEX5//ACSL6//ACOT5//SLC27A2//SLC27A5//SLC27A4//CYP4F18//ACOX2//ACSBG1//ASS1//HTT//DDAH2//DDAH1//ASL//MTHFD1//SIRT4//SLC7A7//EDN1//CD74//MIF//PLA2G4A//PTGIS//PTGS1//TBXAS1//DAGLB//PLA2G10//PLA2G4F//HPGDS//PTGES3//PTGES//PTGES2//PHYH//ILVBL//CD36//CPT1A//PAM//SLC27A6//SLC27A1//SLC27A3//ACOT1//ACSL5//ACSL3//ALDH1A1//ALDH1A2//RBP1//DHRS9//ALDH…
GO:0030031	cell projection assembly	Biological process	403	540	14568	23355	1.19644	6.6622e-10	7.66433e-09	9.17638	0.0276634	SRGAP2//ABL2//CTTN//NTN1//P2RY12//SHTN1//MYH10//CFAP43//MEIG1//TPGS1//DNAH1//CEP131//NEURL1A//CFAP69//CFAP44//ARMC2//IFT88//UBE2B//CFAP157//TTC12//PLA2G3//FSIP2//TTLL1//TTLL5//SPEF2//SPAG16//IQCG//CAPZB//DMTN//EPHA2//FER//TWF1//RAC1//WAS//TWF2//BIN3//BRK1//AVIL//AQP1//CFL1//DNM2//FSCN1//HSP90AA1//PIK3R1//RAC2//CYFIP1//HDAC4//WNT1//WASF2//AUTS2//ABI2//FRMD7//MTOR//ACTR2//ACTR3//ARPC2//PLXNB3//CCDC…
GO:0010608	posttranscriptional regulation of gene expression	Biological process	405	543	14568	23355	1.19574	6.88564e-10	7.90809e-09	9.16206	0.0278007	PSTK//EEFSEC//TRNAU1AP//SECISBP2//DNAJC3//EPRS//EIF4EBP3//PPP1R15B//RPL10//ACO1//AKT1//AKT2//APLP1//APP//CPEB1//DAZL//DDX3X//DNAJC1//EIF2S1//EIF2AK3//EIF4E//EIF4EBP1//EIF4EBP2//IGF2BP3//FMR1//FXR1//GAPDH//RACK1//ELAVL1//IGF1//IMPACT//MAGOH//MAPKAPK5//MKNK1//PPP1R15A//NEURL1A//PKM//PA2G4//CNOT7//QK//RGS2//S100A9//CYFIP1//KLHL25//EIF4G1//CPEB3//MTG1//TARBP2//ZFP598//TNRC6B//AGO3//TCOF1//GEMIN5//UNK…
GO:0002064	epithelial cell development	Biological process	209	262	14568	23355	1.27887	7.76657e-10	8.90488e-09	9.10977	0.0143465	GPX1//CCM2//HEG1//COL15A1//COL18A1//ID1//MET//NOTCH4//PECAM1//IFT88//PLOD3//CLIC4//ARHGEF26//COL22A1//COL24A1//ROS1//SHROOM3//FASN//RARA//RARG//RARB//AKR1B3//FEM1B//KCNE1//PGR//SIX3//XBP1//TFCP2L1//GPAT4//SCRIB//RAC1//WDPCP//MIR96//SEC24B//PAX6//BMP4//BMP6//CDH2//CDK6//DLL1//HNF4A//NKX2-2//PDPK1//SIDT2//WNT5A//SMO//MIR375//MIR541//FOSL2//KRT10//KRT2//TFAP2A//TFAP2C//EXPH5//SFN//BCL11B//IFT74//KDF…
GO:0060070	canonical Wnt signaling pathway	Biological process	231	293	14568	23355	1.26393	8.09928e-10	9.27083e-09	9.09155	0.0158567	PLPP3//CTNNB1//TCF7L2//APC//MITF//TCF7//FZD1//WNT3//DVL2//AXIN1//BTRC//EMD//FOLR1//FZD7//GNAQ//GPC3//KPNA1//CTNND2//CDK14//AMER3//YAP1//ROR2//ZFP703//ZNRF3//RECK//IFT20//DACT1//LRRK2//GSKIP//CCNY//PTK7//AMER2//DAAM2//FAM53B//TBX18//CDH3//GATA3//POU5F1//MESP1//WNT11//WNT5A//PRICKLE1//RAPGEF1//TLE6//APOE//APP//AXIN2//CTNND1//CAV1//CDH1//CDH2//DDIT3//EGR1//ANKRD6//FZD4//FZD6//GLI1//GLI3//HDAC2//INVS…
GO:0030098	lymphocyte differentiation	Biological process	322	423	14568	23355	1.22038	8.41356e-10	9.61199e-09	9.07502	0.0221032	ID2//IL11RA1//MERTK//PTPRC//STAT5A//STAT5B//TCF3//KAT7//TYRO3//IKZF1//TOX//AXL//SLAMF1//SLAMF6//TUSC2//CD1D1//ITK//PSAP//TXK//ZBTB7B//CD19//FCER1G//SEMA4A//CLEC4E//IL4//SPN//STAT6//MTOR//GPR18//EOMES//CCR9//KLRC1//GPR183//6030468B19RIK//ITFG2//ADA//CDH17//POU2AF1//BCL3//DLL1//LFNG//MFNG//NOTCH2//PTK2B//DOCK10//TNFAIP3//DOCK11//PLCG2//LGALS1//NKX2-3//LGALS8//ST3GAL1//BCL2//PRKDC//TRP53//KIT//IRF2B…
GO:0006753	nucleoside phosphate metabolic process	Biological process	340	449	14568	23355	1.21398	8.42542e-10	9.61199e-09	9.07441	0.0233388	ACACB//ACLY//ACACA//FASN//HMGCS2//HMGCS1//ACOT12//PPCS//ACAT1//ACSS2//ACSS1//DLD//DLAT//PDHB//GCK//ALDOA//ALDOC//BPGM//ENO1//ENO3//GAPDH//GAPDHS//HK1//HK2//OGDH//PFKFB2//PFKM//PGK1//PKM//PKLR//DHTKD1//HK3//HKDC1//TPI1//ENO4//ALDOART1//ENO1B//PGAM2//ADPGK//ACOT4//SUCLG1//OXCT2A//PRKAG2//IL3//EIF6//ZBTB7A//TREX1//SLC2A6//MLXIPL//JMJD8//ADSSL1//GUK1//ATIC//MTHFD1//ADSS//GART//PRPS1//PRPSAP2//GMPS//P…
GO:0046700	heterocycle catabolic process	Biological process	306	400	14568	23355	1.22643	8.56312e-10	9.75284e-09	9.06737	0.0210049	SMG6//GSPT1//MAGOH//PABPC1//EIF4A3//UPF1//RNPS1//ETF1//HELZ2//SMG5//SMG1//PNLDC1//CTIF//DCP1B//UPF2//EXOSC10//RBM8A//MAGOHB//NCBP2//DHX34//SMG9//PARN//SMG8//DCP1A//ALLC//ZFP36L2//PDE12//ZFP36//CNOT6L//CNOT1//RC3H2//RC3H1//PAN2//MLH1//CNOT7//CNOT3//SAMD4B//CNOT2//PAN3//SAMD4//NOCT//PATL1//PATL2//DCPS//POLR2G//ZC3H12A//DNASE1//DNASE1L3//DNASE2A//SPO11//DNASE1L2//ERI3//TREX1//TREX2//XRN2//ISG20//ERI…
GO:0016042	lipid catabolic process	Biological process	257	330	14568	23355	1.24853	8.90105e-10	1.01209e-08	9.05056	0.0176414	PHYH//ILVBL//SLC27A2//ACAT1//ACAT2//ACADM//ACAA1A//ACOX1//ADIPOQ//ABCD1//AUH//ECI1//HADH//HSD17B4//PEX7//PPARD//ABCD3//PEX2//PEX5//SCP2//SLC25A17//ACAT3//SESN2//ECI2//ECHDC2//ECI3//CROT//ACOXL//EHHADH//ACOX3//ACOX2//ECHS1//ABHD12B//ABHD16B//ABHD12//GBA//GBA2//PSAP//SMPDL3B//SMPD5//SMPD1//SMPD2//ENPP7//SMPDL3A//SMPD3//SMPD4//GM2A//HEXA//HEXB//NEU1//NEU2//NEU4//HSD11B1//HSD17B14//SRD5A2//HSD3B7//CY…
GO:0050878	regulation of body fluid levels	Biological process	278	360	14568	23355	1.238	9.18616e-10	1.04277e-08	9.03687	0.0190829	CYP11B1//CYP11B2//HSD11B2//ANO6//ATP6V1B1//ADCY6//AKR1B3//AQP2//TFAP2B//UMOD//WFS1//ADORA1//EMP2//PTPRO//CORO2B//AQP1//GAS6//PDGFB//F2R//GJA5//UTS2R//UTS2//CYBA//ANXA2//EDN1//GUCA2B//RAB14//GPAT4//APRT//ATP2B2//ATP7B//DDR1//CAV1//CCND1//CDO1//CHUK//CREB1//EIF2AK3//ERBB4//GHRHR//NEURL1A//NME1//PRL//STAT5A//STAT5B//SOCS2//VDR//VEGFA//XDH//ZBTB7B//KALRN//FOXB1//F11//FGB//ANXA8//AP3B1//APOH//RAB27A//…
GO:0018209	peptidyl-serine modification	Biological process	280	363	14568	23355	1.23661	9.87061e-10	1.11862e-08	9.00566	0.0192202	NAA10//NAA11//DYRK4//PRKD2//VRK3//MAPKAPK3//CSNK1G2//SBK1//STK38//TTBK1//CAMK2D//PKN2//DGKQ//RPS6KA3//AKT1//AKT2//ATM//BCL2//CAB39//CAMK2A//CAMK2B//CAMK4//CDK1//CDK5//CDK5R1//CHUK//CLK1//CSNK2A1//CSNK2A2//DCLK1//DMPK//DYRK1A//DYRK1B//EIF2AK3//MARK2//EPO//TTBK2//GAS6//HIPK1//HIPK2//HK1//IKBKB//ILK//UHMK1//MAPKAPK2//MAPKAPK5//MARK3//MKNK1//MAST2//PCK1//PDGFB//PDK2//PDPK1//PRKACA//PRKCA//PRKCG//PRKC…
GO:1903305	regulation of regulated secretory pathway	Biological process	148	178	14568	23355	1.33297	1.01867e-09	1.15251e-08	8.99197	0.0101593	SYT17//CACNA1A//DOC2A//SYT12//SYT1//SYT2//SYT3//VAMP2//SYT11//SYT15//RPH3AL//SYT5//SYT6//SYT7//SYT10//SYT8//SYT13//FER//FES//LYN//PDPK1//RAC2//STXBP2//UNC13D//CD84//FOXF1//HMOX1//IL13RA2//CD300A//RABGEF1//ADORA2B//ADORA3//CRHR1//FCER1A//FCER1G//FGR//GAB2//GATA2//IL13//IL4//IL4RA//NPPC//PLD2//STXBP1//SYK//SPHK2//STX4A//ABR//BCR//ITGAM//ITGB2//PTAFR//CD177//LGALS9//AP1G1//LAMP1//CBARP//ADRA2A//NOTC…
GO:0071559	response to transforming growth factor beta	Biological process	180	222	14568	23355	1.29987	1.02033e-09	1.15251e-08	8.99126	0.0123558	TGFBR3L//LPXN//LTBP4//AMHR2//ACVR1//ADAM9//PARP1//BMP2//BMP8B//BMPR1B//CDH5//CLDN5//COL3A1//CREB1//ENG//PTK2//FOXH1//FOS//USP15//GCNT2//GDNF//HIPK2//HPGD//ITGB5//ITGB6//JUN//LTBP3//MTMR4//SMAD1//SMAD2//SMAD3//SMAD4//SMAD5//SMAD7//CITED2//NLK//NODAL//PML//PTPRK//PXN//CCL2//SKIL//SRC//APPL2//ARRB2//TGFB2//TGFB3//TGFBR1//TGFBR2//TGFBR3//FERMT2//TRP53//USP9X//NRROS//ZYX//ZFYVE9//DUSP15//MAP3K1//MAP3K…
GO:1901137	carbohydrate derivative biosynthetic process	Biological process	392	525	14568	23355	1.19703	1.02271e-09	1.15329e-08	8.99025	0.0269083	MPI//B4GALT6//B4GALNT1//ST6GALNAC1//ST6GALNAC3//ST6GALNAC4//ST8SIA2//ST8SIA3//ST8SIA4//ST8SIA6//ST6GALNAC5//ST6GALNAC6//B3GALT4//A4GALT//PYGL//PRPS1//PRPSAP2//PRPS1L3//PRPSAP1//PRPS1L1//EXT1//EXT2//HEXA//NDST2//PDGFRB//B4GALT7//UGDH//PXYLP1//B3GAT3//GFPT1//UAP1//PGM3//UAP1L1//CMAS//ACLY//PPCS//ACAT1//ACSS2//ACSS1//DLD//DLAT//PDHB//ADK//APRT//MTAP//ADSSL1//ADSS//NUDT2//ADCY4//PTH2//ADCY6//ADCY7//A…
GO:0007389	pattern specification process	Biological process	361	480	14568	23355	1.20572	1.07822e-09	1.21389e-08	8.96729	0.0247803	CTNNB1//COBL//FRAT1//FZD5//STIL//WNT1//PEG12//ABI1//ATM//AXIN2//DLL1//DLL3//POFUT1//FOXC2//KAT2A//FOXF1//LEF1//LFNG//SMAD3//MESP2//FOXC1//PAX1//PCDH8//PRKDC//PSEN2//RBPJ//SFRP2//SFRP1//T//TCF15//TRP53//WNT5A//MIB1//EPB41L5//PALB2//CRB2//ZEB2//ROR2//RIPPLY2//TMED2//XRCC2//FOXB1//TBX18//TBX19//HES7//MEOX1//MEOX2//BMP4//FGF1//FGF2//FGF3//FGF8//FGFR1//FGFR4//GDNF//HOXA11//HOXD11//SIX1//FRS2//ENG//EOM…
GO:0046434	organophosphate catabolic process	Biological process	128	151	14568	23355	1.35898	1.09228e-09	1.2277e-08	8.96166	0.00878638	ITPA//NUDT1//NUDT15//ADA//AMPD3//UOX//XDH//URAD//NT5E//URAH//PDE4D//NT5C//NT5C3//UBP1//UPP1//DPYS//CDA//UPP2//DCTPP1//ENTPD7//ENTPD4//ABHD12B//ABHD16B//ABHD12//SMPDL3B//SMPD5//SMPD1//SMPD2//ENPP7//SMPDL3A//SMPD3//SMPD4//NCF1//NCF2//NUDT12//ASPDH//NUDT17//NT5C1A//ENTPD2//ENTPD6//ENTPD5//ENTPD3//ENTPD8//ENPP1//ENPP3//DNPH1//ENPP5//NUDT5//CANT1//CNP//NT5M//DERA//APOA2//ENPP2//PLA2G1B//PLA2G2C//PLA2G…
GO:0043542	endothelial cell migration	Biological process	177	218	14568	23355	1.30166	1.13792e-09	1.2769e-08	8.94389	0.0121499	MMRN2//ADTRP//AKT1//EFNB2//EGR3//EPHB4//FGF2//GPLD1//NR4A1//KDR//PIK3R3//ROBO1//SRF//TDGF1//VEGFA//GREM1//CLEC14A//EMP2//GLUL//PDPK1//SEMA4A//CEACAM1//MIR218-2//BMPER//RHOJ//PRKD2//ABL1//ADORA2B//AGT//ANXA3//BMP4//BMPR2//BSG//CALR//BCAR1//EGF//FGF1//FOXC2//FLT4//FUT1//GATA3//GRN//ITGB3//PDCD6//PIK3CD//PRKCA//PRKD1//PROX1//BCAS3//PTK2B//RAC1//RRAS//SPARC//TEK//THBS1//WNT5A//ZC3H12A//ETS1//PIK3CG//…
GO:0060485	mesenchyme development	Biological process	227	288	14568	23355	1.26361	1.18213e-09	1.32433e-08	8.92734	0.0155821	PHACTR4//ACVR1//ANXA6//CFL1//EDN3//EDNRB//EFNB1//ERBB4//FGF15//GBX2//GDNF//LAMA5//KITL//NRP2//NRTN//PAX6//RET//SEMA3B//SEMA3F//SEMA4A//SEMA4B//SEMA4C//SEMA4D//SEMA4F//SEMA5A//SEMA5B//SEMA6B//SEMA6C//SEMA7A//SHH//SOX10//SOX8//TBX1//SEMA6D//ALX1//SEMA3G//RADIL//CORO1C//ZEB2//SEMA4G//SMO//TGFBR3L//AKNA//TRIP10//BMP2//ENG//FGFR1//LEF1//LOXL3//MSX1//NFATC1//NOTCH1//NOTCH4//PPP3R1//FLNA//RBPJ//SNAI1//S…
GO:0007611	learning or memory	Biological process	241	308	14568	23355	1.25443	1.32242e-09	1.47908e-08	8.87863	0.0165431	GRM7//CHRNB2//DRD1//GRIN1//TBR1//SYNJ1//SLC8A2//SLC8A3//ABL2//APP//ATP8A1//BCHE//BDNF//COMT//EPHB2//GABRB3//GRIN2B//HTT//HTR6//ELAVL4//JUN//MECP2//CTNND2//NTRK2//NTSR1//PTGS1//RELN//ATXN1//STRA6//SHANK2//PAK6//AMPH//TH//VDAC1//VDAC3//AAAS//NPAS4//SYT11//UBA6//SLC6A1//NLGN3//GRM4//JPH4//RGS14//ATXN1L//SLC12A5//JPH3//SHANK3//ATAD1//CIC//SLC24A2//CHST10//HRH3//LMX1A//ASIC1//CHRNA7//ADCY8//CASP1//CCK…
GO:0010810	regulation of cell-substrate adhesion	Biological process	179	221	14568	23355	1.2985	1.33447e-09	1.49012e-08	8.87469	0.0122872	BCL2//DDR1//EMP2//NF1//THY1//ONECUT2//MINK1//PIK3CB//ADAM15//BCL6//CDKN2A//MUC4//HOXA7//JAG1//ENPP2//PIK3R1//THBS1//RASA1//ACER2//AJAP1//POSTN//PLET1//CD36//CD3E//CDH13//CDK6//CSF1//DAG1//EPHA1//FUT1//ILK//ITGB3//JUP//NINJ1//PRKCZ//PTK2B//PTPRJ//CCL25//TDGF1//UTRN//VEGFC//EPB41L5//FERMT1//DISC1//GSK3B//CCL28//SKAP1//PLEKHA2//EMILIN1//LIMS1//ALOX15//DMP1//EDIL3//COL26A1//FBLN2//FOXF1//ITGA3//ITGA5…
GO:0006887	exocytosis	Biological process	299	391	14568	23355	1.22595	1.4318e-09	1.5962e-08	8.84412	0.0205244	NCAM1//RALB//CD300A//ADORA3//BTK//LYN//SNAP23//YWHAZ//FCER1G//P2RX1//SYK//STXBP1//RAB15//EXOC6//KCNB1//RAB8A//BLOC1S6//RAB10//RAB12//RAB3A//RAB3D//STXBP2//VPS45//VPS18//VPS33B//PLEK//STX1B//RAB3C//RAB13//RAB3B//VPS11//VPS33A//SYTL2//NAPB//STX1A//RAB3GAP1//UNC13A//STXBP5//RIMS1//UNC13B//CPLX1//CPLX2//P2RX7//SNAPIN//SNCA//SPTBN2//UNC13C//STX4A//SYT1//VAMP2//CPLX3//CADPS//PPFIA3//OTOF//TRIM9//SCRIB/…
GO:0050730	regulation of peptidyl-tyrosine phosphorylation	Biological process	209	263	14568	23355	1.274	1.44934e-09	1.61313e-08	8.83883	0.0143465	CBL//PSEN2//CHMP6//CBLB//ZFYVE28//GPRC5A//VPS25//SOCS5//CBLC//APLP2//APP//AGT//IL23A//FAM72A//CNOT7//IL22RA2//ARL2BP//CNTF//CRLF1//CSF1R//CSF2//CTF1//EPO//ERBB4//FGFR3//FYN//GH//HCLS1//HDAC2//HES1//HES5//HSF1//IGF1//IL12A//IL13//IL15//IL18//IL4//IL6ST//JAK2//KIT//LCK//LIF//LYN//OSM//PECAM1//PTGER4//CCL5//TNF//TNFRSF18//TNFSF18//PIBF1//TSLP//PARP14//CLCF1//PARP9//IL24//INPP5F//CAV1//SOCS3//HNF4A//…
GO:0060326	cell chemotaxis	Biological process	238	304	14568	23355	1.25511	1.52361e-09	1.69303e-08	8.81713	0.0163372	ALOX5//LBP//MDK//FFAR2//SLAMF1//SLAMF8//ANO6//CCL21A//CCL19//TRPM2//GPR183//TRPM4//CCR7//RETNLG//ARHGEF5//MSMP//FLT1//MYO9B//PDGFB//PTPRO//RPS19//CCL1//CCL12//CCL17//CCL2//CCL20//CCL22//CCL25//CCL3//CCL4//CCL5//CCL6//CCL7//CCL9//CCL26//CCL24//CHGA//KIT//RAC1//VEGFA//PTK2B//GPR18//GREM1//CXCR2//EDN3//F7//ZFP580//PRSS56//MTUS1//MST1//CSF1//CSF1R//PTK2//CMKLR1//PTPRJ//THBS1//TNFSF18//MAPK3//TRPV4//R…
GO:1903037	regulation of leukocyte cell-cell adhesion	Biological process	245	314	14568	23355	1.25088	1.58271e-09	1.75586e-08	8.8006	0.0168177	CARD11//CAV1//CD24A//CD3E//CD5//CD80//CD86//DPP4//EFNB1//EFNB2//EFNB3//LGALS1//CCL21A//SPN//TNFRSF14//CCL19//TNFSF13B//TNFSF14//ICOS//LGALS8//PDCD1LG2//CD274//TNFRSF13C//IL2RG//BMP4//FOXJ1//IHH//NFKBID//ZFP608//CDKN2A//ERBB2//ADA//ADAM8//EGR3//RASGRP1//SHH//ZFP609//VNN1//SKINT1//RIPK2//IL1B//CD81//TNFSF4//CD276//NCKAP1L//ADK//AIF1//SLC7A1//CD1D1//CD4//CD6//CORO1A//CCR7//HES1//IL12A//IL15//IL4//IL…
GO:0050731	positive regulation of peptidyl-tyrosine phosphorylation	Biological process	160	195	14568	23355	1.31542	1.58822e-09	1.75912e-08	8.79909	0.010983	AGT//IL23A//ARL2BP//CNTF//CRLF1//CSF1R//CSF2//CTF1//EPO//ERBB4//FGFR3//FYN//GH//HCLS1//HDAC2//HES1//HES5//HSF1//IGF1//IL12A//IL13//IL15//IL18//IL4//IL6ST//JAK2//KIT//LCK//LIF//LYN//OSM//PECAM1//PTGER4//CCL5//TNF//TNFRSF18//TNFSF18//PIBF1//TSLP//PARP14//CLCF1//PARP9//IL24//ADAM17//ADORA1//ADRA2A//AREG//BTC//EGF//HBEGF//NCF1//NEURL1A//FBXW7//EPGN//ACE//AGRN//APP//DLG4//DVL2//EFNA1//EPHA4//ERBB3//FC…
GO:2001236	regulation of extrinsic apoptotic signaling pathway	Biological process	138	165	14568	23355	1.34083	1.67178e-09	1.84868e-08	8.77682	0.00947282	FEM1B//STX4A//TMC8//MADD//FGB//RAF1//BCL2L1//BRCA1//CFLAR//DDX3X//FGA//GPX1//HGF//HMOX1//ICAM1//PEA15A//SERPINE1//PSEN2//SFRP2//TNFAIP3//FAIM//ITPRIP//GSK3B//FAIML//RFFL//DAPK1//TMBIM1//FAIM2//NOL3//TNFRSF23//TNFRSF22//RNF34//HMGB2//BMPR1B//MAL//SFRP1//SKIL//THBS1//STK3//STK4//TRPS1//PARK7//ATF3//PTEN//TIMP3//ACVR1//BMP4//BIRC6//CTTN//GCLC//HTT//IGF1//IL4//IL7//ITGA6//ITGAV//LMNA//RELA//RIPK1//SC…
GO:0045786	negative regulation of cell cycle	Biological process	341	452	14568	23355	1.20947	1.6826e-09	1.85764e-08	8.77402	0.0234075	RAD9A//TIMELESS//RAD9B//CLSPN//DNA2//TIPIN//CDT1//HINFP//ATM//CHEK1//CLOCK//E2F1//PEA15A//PTPN11//DOT1L//TIPRL//USP28//ATRIP//ATR//MAPK14//TRP53BP1//ERCC6//CHEK2//DONSON//RHNO1//INTS7//RGCC//CDKN1A//MDM2//PML//SOX4//TRP53//RBM38//PIDD1//SGSM3//MTBP//AK1//APBB1//APBB2//APC//CDKN1B//CDKN1C//CDKN2A//CDKN2B//CDKN2C//CDKN2D//GADD45A//DDIT3//GAS1//HRAS//IL12A//ILK//INHBA//UHMK1//SMAD3//MEN1//MLF1//MSH2…
GO:0044403	biological process involved in symbiotic interaction	Biological process	298	390	14568	23355	1.22499	1.76783e-09	1.9486e-08	8.75256	0.0204558	CD4//BAK1//BAX//BICD1//DAG1//EPOR//FV1//PML//RIPK1//MST1R//SLC20A2//SP1//TRP53//UBE2I//ETF1//TNFRSF14//CEACAM1//CEACAM2//CUL1//ZBP1//NECTIN1//PIAS4//CUL4A//RXRA//VAPB//RRAGA//BAD//BCL2L1//PCSK5//HSP90AB1//NECTIN2//GAS6//AU040320//CAV1//CAV2//PIKFYVE//TPCN2//APOE//TBC1D20//SPCS1//RAB43//USP6NL//DDX6//PCX//MVB12B//RAB7//IST1//KPNA6//VCP//LAMTOR5//MON1B//USF1//INSR//MMP9//HEXIM1//TRIM27//UBP1//TRIM3…
GO:0030534	adult behavior	Biological process	154	187	14568	23355	1.32026	1.90533e-09	2.09678e-08	8.72003	0.0105711	ABL2//PCDH15//AXIN1//CACNA1A//CACNA1C//CACNB4//CHAT//DAB1//DRD1//DRD2//EFNB3//EPHA4//FXN//GLRA1//GLRB//HEXA//HIPK2//IDUA//KCNJ10//KCNMA1//OXR1//MAPT//NPC1//PMP22//SCN1A//SCN8A//ARRB2//UCHL1//ZIC1//GBX1//DMRT3//CLN8//CHD7//UCHL3//CEND1//HTRA2//AGTPBP1//ATG7//ABHD12//SPTBN4//CTNS//KLHL1//NLGN2//AGRP//GHSR//CARTPT//A//GHRL//USP46//GPR39//BC1//INPP5F//PREX2//ADAM22//APP//CHL1//CLCN3//CNP//CSTB//DNM1/…
GO:0043603	cellular amide metabolic process	Biological process	731	1030	14568	23355	1.13778	1.93001e-09	2.11795e-08	8.71444	0.0501785	ASL//ARG1//ARG2//ASS1//CEBPA//HTT//NAGS//UMOD//ALLC//PSTK//EEFSEC//TRNAU1AP//SECISBP2//PAM//B4GALT6//ABCA2//ITGB8//CLN6//B4GALNT1//ST6GALNAC1//ST6GALNAC3//ST6GALNAC4//ST8SIA2//ST8SIA3//ST8SIA4//ST8SIA6//ST6GALNAC5//ST6GALNAC6//B3GALT4//EIF5//DHX29//EIF4H//EIF2S3X//EIF2S2//DENR//MCTS1//EIF4B//EIF3A//EIF3D//REN1//RPLP0//DRG1//DRG2//RPL10A//RPL18//RPL19//RPL22//RPL29//RPL30//RPL6//RPL9//RPL8//RPS26/…
GO:0019953	sexual reproduction	Biological process	667	934	14568	23355	1.14488	1.93076e-09	2.11795e-08	8.71427	0.0457853	OAS1D//ADAMTS1//AFP//NOS3//PGR//PLA2G4A//FOXO3//SIRT1//AGT//NRIP1//AMH//GPR149//ZFP830//BMPR1B//PTX3//GDF9//KMT2D//BRCA2//CDC25B//DAZL//DMC1//PLCB1//PTK2B//RPS6KA2//YTHDF2//CCNB1//PABPC1L//PDE3A//FBXO5//TRIP13//AU040320//MFSD14A//PAFAH1B1//NECTIN2//RFX2//SEC23IP//TMF1//CCDC136//TBPL1//PLA2G3//ACRBP//TBC1D20//SPACA1//EQTN//SPINK2//ACR//DMRT1//EIF2S2//CENPE//NDC80//MLH1//STAG3//RAD51C//SYCP3//SHCBP…
GO:1903706	regulation of hemopoiesis	Biological process	302	396	14568	23355	1.22262	1.98409e-09	2.17297e-08	8.70244	0.0207304	NDFIP1//LYN//NME1//NME2//IL3//KITL//CD101//GATA1//ZFPM1//RBFOX2//GATA2//KDM1A//RARA//RBP1//ADIPOQ//C1QC//RUNX1//CEACAM1//PRDM16//ZBTB46//CUL4A//GFI1B//HCLS1//LEF1//EVI2B//TESC//PRDM1//LGALS9//FLT3L//GAS6//IL15//RASGRP1//STAT5A//STAT5B//TOX//AXL//ZBTB1//PGLYRP1//PGLYRP3//PGLYRP4//PGLYRP2//IL2RG//FOXN1//SOS1//ZEB1//ADRM1//CLPTM1//BMP4//FOXJ1//IHH//NFKBID//ZFP608//CDKN2A//ERBB2//ADA//ADAM8//EGR3//SH…
GO:0043393	regulation of protein binding	Biological process	180	223	14568	23355	1.29404	2.02912e-09	2.21875e-08	8.69269	0.0123558	ADRB2//ARRB2//TTBK1//TMBIM6//ACE//ACTB//ADNP//AKT1//BAX//CAV1//CDKN1A//CDKN2A//DVL1//RACK1//ID1//IFIT2//LRPAP1//USP33//MECP2//PDGFB//PIM2//PPARA//PSEN2//TTC36//ROCK1//SLPI//SORL1//AURKB//EFHB//WFIKKN1//TDG//DHRS7B//TMC8//PLSCR1//XIRP1//EPB41L5//ZFPM1//CCM2L//GNL3L//PIN1//DISC1//MAPK8//DYSF//CSNK1E//WFIKKN2//DDX11//FRMD7//CAMK1//TFIP11//PEX14//STYX//STUB1//GSK3B//DNAJB2//PARK7//CARM1//DACT1//CTSZ/…
GO:0050863	regulation of T cell activation	Biological process	251	323	14568	23355	1.24581	2.03983e-09	2.2269e-08	8.69041	0.0172295	CARD11//CAV1//CD24A//CD3E//CD5//CD80//CD86//DPP4//EFNB1//EFNB2//EFNB3//LGALS1//CCL21A//SPN//TNFRSF14//CCL19//TNFSF13B//TNFSF14//ICOS//LGALS8//PDCD1LG2//CD274//TNFRSF13C//IL2RG//FOXN1//SOS1//ZEB1//ADRM1//CLPTM1//PRDM1//CD1D1//BMP4//FOXJ1//IHH//NFKBID//ZFP608//CDKN2A//ERBB2//ADA//ADAM8//EGR3//RASGRP1//SHH//ZFP609//VNN1//SKINT1//RIPK2//IL1B//CD81//TNFSF4//CD276//NCKAP1L//ADK//AIF1//SLC7A1//CD4//CD6/…
GO:0007159	leukocyte cell-cell adhesion	Biological process	272	353	14568	23355	1.2353	2.06072e-09	2.24612e-08	8.68598	0.0186711	CARD11//CAV1//CD24A//CD3E//CD5//CD80//CD86//DPP4//EFNB1//EFNB2//EFNB3//LGALS1//CCL21A//SPN//TNFRSF14//CCL19//TNFSF13B//TNFSF14//ICOS//LGALS8//PDCD1LG2//CD274//TNFRSF13C//IL2RG//BMP4//FOXJ1//IHH//NFKBID//ZFP608//CDKN2A//ERBB2//ADA//ADAM8//EGR3//RASGRP1//SHH//ZFP609//VNN1//SKINT1//RIPK2//IL1B//CD81//TNFSF4//EXT1//CD276//NCKAP1L//ADK//AIF1//SLC7A1//CD1D1//CD4//CD6//CORO1A//CCR7//HES1//IL12A//IL15//I…
GO:0044270	cellular nitrogen compound catabolic process	Biological process	304	399	14568	23355	1.22146	2.0983e-09	2.28344e-08	8.67813	0.0208677	SMG6//GSPT1//MAGOH//PABPC1//EIF4A3//UPF1//RNPS1//ETF1//HELZ2//SMG5//SMG1//PNLDC1//CTIF//DCP1B//UPF2//EXOSC10//RBM8A//MAGOHB//NCBP2//DHX34//SMG9//PARN//SMG8//DCP1A//ALLC//ZFP36L2//PDE12//ZFP36//CNOT6L//CNOT1//RC3H2//RC3H1//PAN2//MLH1//CNOT7//CNOT3//SAMD4B//CNOT2//PAN3//SAMD4//NOCT//PATL1//PATL2//DCPS//POLR2G//ZC3H12A//DNASE1//DNASE1L3//DNASE2A//SPO11//DNASE1L2//ERI3//TREX1//TREX2//XRN2//ISG20//ERI…
GO:1904019	epithelial cell apoptotic process	Biological process	105	121	14568	23355	1.39118	2.11492e-09	2.29787e-08	8.67471	0.00720758	BMPR2//COL4A3//HIPK1//TNF//RYR2//CAPN10//MAPK8//PSMD9//BCL2L1//CASP8//FAS//KRT18//KRT8//RB1//GSN//PIK3CG//STK3//MTCH2//GSK3B//STK4//ZFP36//TRIM32//SFRP4//PIAS4//CFLAR//IGF1R//PPARA//MST1//HMOX1//MDK//YAP1//NUPR1//JAK2//SORT1//ARRB2//TIA1//IGF1//MTOR//PLA2G1B//PLA2R1//PPARGC1A//BOK//PGR//BAD//TMTC4//E2F1//SIX3//TGFBR2//E2F2//JAG2//BRAF//FGB//ABL1//ABL2//CDH5//FGA//GAS6//GATA2//GATA3//ICAM1//IL10//…
GO:0001936	regulation of endothelial cell proliferation	Biological process	117	137	14568	23355	1.36913	2.19685e-09	2.38312e-08	8.6582	0.0080313	AGER//ALOX5//APOE//APOH//NR2F2//ATP5A1//CAV1//CAV2//AIMP1//ENG//NF1//PRL//PTPRM//SPARC//STAT1//TGFBR1//THBS1//TNF//XDH//VASH1//SYNJ2BP//SULF1//GHRL//RGCC//ATOH8//KRIT1//PRKD2//ADORA2B//AKT1//ANG//ARG1//BMP2//BMP4//BMP6//BMPR2//CDH13//CYBA//ECM1//EGF//EGR3//PLXNB3//F3//FGF2//FGFR3//VEGFD//FLT4//NR4A1//IL10//ITGB3//JUN//KDR//NRAS//PDCD6//PDGFB//PGF//PIK3CD//PRKCA//PRKD1//PROX1//SCG2//CCL2//CXCL12//…
GO:0010035	response to inorganic substance	Biological process	379	508	14568	23355	1.19607	2.28323e-09	2.4729e-08	8.64145	0.0260159	SOD1//UCP2//UCP3//ERCC6//FYN//TXNRD2//KCNMB3//CASR//RYR2//STIM1//SYT1//KCNMB4//KCNMB2//AKR1B3//UMOD//LRP11//PKD2L1//LCK//ALAD//ATP12A//TNNC1//GPHN//CUTA//NEDD4L//BCL2//CASP6//FXN//HFE//ABAT//TFR2//ACO1//SNCA//LCT//ADAM9//SLC11A2//D2HGDH//HAAO//AANAT//ASS1//CRIP1//GGH//KHK//P2RX7//PAM//ABCC8//SLC30A3//SLC30A2//GSK3B//HVCN1//XDH//CACNA1G//PTCH1//TACR1//PKLR//MIEN1//GPX1//TCIRG1//MT1//MT2//MT3//MT4/…
GO:0060047	heart contraction	Biological process	182	226	14568	23355	1.29105	2.34976e-09	2.54093e-08	8.62898	0.0124931	ADRA1A//ADRA1D//CHRNA7//ADRA1B//ADM//ATP1A1//ATP2A2//CAV1//CHGA//CSRP3//MYH7//GAA//MYL4//MYL3//MYL2//PRKCA//SLC8A1//SLC9A1//PEBP1//PDE5A//APLN//ANK2//AGT//CACNA1E//CACNA1G//CALCA//CASQ2//CAV3//DRD2//EPAS1//FKBP1B//MC3R//MDM2//MDM4//MYBPC3//OXT//RYR2//SCN10A//SCN5A//SLC1A1//SNTA1//PDE4D//GPD1L//IRX5//NOS3//ADRB2//SREBF1//FFAR3//CHRM3//TPM1//CACNA1B//DMPK//GLP1R//GNAO1//HBEGF//HRC//NOS1//S100A1//SP…
GO:0048511	rhythmic process	Biological process	236	302	14568	23355	1.25281	2.43033e-09	2.62391e-08	8.61433	0.0161999	OAS1D//ADAMTS1//AFP//NOS3//PGR//PLA2G4A//FOXO3//SIRT1//AGT//NRIP1//FSHR//SRC//AMH//GPR149//ZFP830//ESR1//BMPR1B//PTX3//PLEKHA1//FZD4//PDGFRA//PTPRN//STAT5A//STAT5B//NR5A1//SCHIP1//CHAT//EGR2//ATF5//AANAT//ARNTL//ASS1//ATF4//BDNF//NOCT//CLOCK//CREB1//CREM//CRY1//CRY2//DBP//DYRK1A//FAS//SLC6A4//ID1//ID2//ID3//IGF1//KCNMA1//MTNR1A//MTTP//NCOA2//NFIL3//NGF//NGFR//NOS2//NPAS2//NTRK1//NTRK2//PER1//PER2…
GO:0098739	import across plasma membrane	Biological process	145	175	14568	23355	1.32834	2.44626e-09	2.63696e-08	8.6115	0.00995332	TNF//ARL6IP5//ARL6IP1//ACSL1//ACSL6//ACSL5//AKT1//AKT2//THBS1//IRS2//CD36//SLC2A1//SLC27A1//SLC27A5//KCNJ10//CLN8//PER2//SLC43A2//SLC43A1//GFAP//NTSR1//PRKCD//SLC1A1//SLC39A6//SLC39A14//SLC39A10//SLC39A12//SLC39A8//SLC39A5//SLC39A4//SLC30A1//SLC7A1//SLC7A2//SLC6A13//SLC22A2//SLC7A5//SLC6A6//SLC36A1//SLC22A4//SLC7A8//SLC47A1//TSPO2//SLC7A3//AU018091//SLC6A1//CNGA3//SLC8A2//SLC8A3//CACNA1C//TRPV1//…
GO:0032970	regulation of actin filament-based process	Biological process	312	411	14568	23355	1.21701	2.59625e-09	2.79423e-08	8.58565	0.0214168	BRK1//CIT//CORO1A//PFN1//WAS//ARHGAP35//EPS8//NEB//MYO3B//MYO3A//ARPC1B//CTTN//DBNL//ELN//HCLS1//PAK3//PIK3R2//FCHSD2//RASA1//GBA2//PPP1R9A//ARHGAP28//PREX1//FCHSD1//ARHGAP40//DBN1//ARPC3//ARPC1A//ARPC5//ESAM//COTL1//ARHGAP18//PFN3//ARPC2//SH3BP1//WDR1//SHROOM2//CFL1//PLEKHH2//LIMA1//SPECC1L//CFL2//SEMA5A//VIL1//PLEK//PDXP//KANK1//CAPN1//PECAM1//PRKCD//TWF1//FHOD3//SSH1//SSH2//TWF2//SSH3//HIP1R//…
GO:0051704	multi-organism process	Biological process	790	1120	14568	23355	1.13081	2.65014e-09	2.84776e-08	8.57673	0.0542284	OAS1D//ADAMTS1//AFP//NOS3//PGR//PLA2G4A//FOXO3//SIRT1//AGT//NRIP1//AMH//GPR149//ZFP830//BMPR1B//PTX3//GDF9//KMT2D//BRCA2//CDC25B//DAZL//DMC1//PLCB1//PTK2B//RPS6KA2//YTHDF2//CCNB1//PABPC1L//PDE3A//FBXO5//TRIP13//AU040320//MFSD14A//PAFAH1B1//NECTIN2//RFX2//SEC23IP//TMF1//CCDC136//TBPL1//PLA2G3//ACRBP//TBC1D20//SPACA1//EQTN//SPINK2//AKT1//NR2F2//PRDM1//BMPR2//NODAL//RXRA//RXRB//TMED2//DAZAP1//ACR//D…
GO:0009117	nucleotide metabolic process	Biological process	332	440	14568	23355	1.20967	2.66772e-09	2.86216e-08	8.57386	0.0227897	ACACB//ACLY//ACACA//FASN//HMGCS2//HMGCS1//ACOT12//PPCS//ACAT1//ACSS2//ACSS1//DLD//DLAT//PDHB//GCK//ALDOA//ALDOC//BPGM//ENO1//ENO3//GAPDH//GAPDHS//HK1//HK2//OGDH//PFKFB2//PFKM//PGK1//PKM//PKLR//DHTKD1//HK3//HKDC1//TPI1//ENO4//ALDOART1//ENO1B//PGAM2//ADPGK//ACOT4//SUCLG1//OXCT2A//PRKAG2//IL3//EIF6//ZBTB7A//TREX1//SLC2A6//MLXIPL//JMJD8//ADSSL1//GUK1//ATIC//MTHFD1//ADSS//GART//PRPS1//PRPSAP2//GMPS//P…
GO:0003015	heart process	Biological process	189	236	14568	23355	1.2839	2.74682e-09	2.94241e-08	8.56117	0.0129736	ADRA1A//ADRA1D//CHRNA7//ADRA1B//ADM//ATP1A1//ATP2A2//CAV1//CHGA//CSRP3//MYH7//GAA//MYL4//MYL3//MYL2//PRKCA//SLC8A1//SLC9A1//PEBP1//PDE5A//APLN//ANK2//AGT//CACNA1E//CACNA1G//CALCA//CASQ2//CAV3//DRD2//EPAS1//FKBP1B//MC3R//MDM2//MDM4//MYBPC3//OXT//RYR2//SCN10A//SCN5A//SLC1A1//SNTA1//PDE4D//GPD1L//IRX5//NOS3//ADRB2//SREBF1//FFAR3//CHRM3//TPM1//CACNA1B//DMPK//GLP1R//GNAO1//HBEGF//HRC//NOS1//S100A1//SP…
GO:0050890	cognition	Biological process	266	345	14568	23355	1.23607	2.77551e-09	2.96849e-08	8.55666	0.0182592	GRM7//CHRNB2//DRD1//GRIN1//TBR1//TTBK1//SLC8A2//SLC8A3//CHRNA7//AGER//APP//B2M//BDNF//CASP3//CLN3//CRH//DBI//DNAH11//EGFR//EGR1//EPHB2//ESR2//AFF2//GLP1R//GM2A//GRIN2B//GRPR//HTT//LHX8//MAN2B1//MEF2C//MME//MAPT//NCAM1//SLC11A2//NTRK1//PAFAH1B1//PRKCA//PRKAR1B//PRNP//PSEN2//PTEN//PTPRZ1//S100B//SHC3//SLC1A1//SLC2A4//GHSR//TACR1//UCN//VIP//PRRT1//ZFP385A//ABI2//TMOD2//SHANK3//ARL6IP5//GATM//POMK//S…
GO:0010038	response to metal ion	Biological process	221	281	14568	23355	1.26086	2.78723e-09	2.97638e-08	8.55483	0.0151702	KCNMB3//CASR//RYR2//STIM1//SYT1//KCNMB4//KCNMB2//BCL2//CASP6//FXN//HFE//ABAT//TFR2//ACO1//SNCA//LCT//ADAM9//SLC11A2//D2HGDH//HAAO//AANAT//ASS1//CRIP1//GGH//KHK//ALAD//P2RX7//PAM//ABCC8//SLC30A3//SLC30A2//GSK3B//HVCN1//XDH//CACNA1G//PKLR//TCIRG1//MT1//MT2//MT3//MT4//PARK7//CDK4//MAPT//NCAM1//PPP2CA//PPP5C//SLC34A1//PLSCR1//SLC30A10//SLC30A1//ABCC2//ENTPD6//CNGA3//THBS1//PLCG2//KCNIP3//HMOX1//HRG//…
GO:0032535	regulation of cellular component size	Biological process	316	417	14568	23355	1.21487	2.87007e-09	3.06006e-08	8.54211	0.0216914	E2F4//SLC12A6//AQP1//AQP2//CLNS1A//GNB3//KCNN4//SLC12A8//NPM1//P2RX7//SLC12A1//SLC12A3//SLC12A4//SLC12A7//LRRC8A//SLC12A5//SLC12A9//BRK1//CIT//CORO1A//PFN1//WAS//ARHGAP35//ATP2B2//CREB1//MTPN//RAC1//RDX//VPREB1//VPREB2//WDTC1//CLN8//SLC9A3R1//RAP1GAP2//MIR205//IQGAP3//MTOR//LAMTOR4//LAMTOR5//RPTOR//CLN3//FSHR//SLC6A12//SCT//SCTR//AQP11//RILP//SNF8//ATP13A2//ABL1//BDNF//DPYSL2//CTTN//DNM2//NKX6-1/…
GO:0070374	positive regulation of ERK1 and ERK2 cascade	Biological process	176	218	14568	23355	1.2943	2.96681e-09	3.15829e-08	8.52771	0.0120813	TNFRSF11A//PRKD2//NOD1//RAPGEF1//CAMK2D//ARRB1//BRAF//RAP1A//FGB//ABL1//ABL2//CHRNA7//ACTA2//ADAM17//ADRA1A//AGER//ALOX15//NECAB2//TIRAP//APOE//APP//ATP6V0C//PHB2//BMP2//BMP4//C3//CALCR//CASR//CD36//CD4//CD44//CFLAR//CHIL1//CXCR4//ACKR3//CRKL//CSF1R//DCC//DDT//DRD2//EDNRA//EGF//EGFR//EPO//EPOR//ERBB4//ESR1//ESR2//F2R//FGA//FGF15//FGF18//FGF2//FGF4//FGF8//FGFR3//FGFR4//FLT4//FPR2//FSHR//GAS6//GATA…
GO:0022409	positive regulation of cell-cell adhesion	Biological process	211	267	14568	23355	1.26693	2.97568e-09	3.16282e-08	8.52641	0.0144838	CARD11//CAV1//CD24A//CD3E//CD5//CD80//CD86//DPP4//EFNB1//EFNB2//EFNB3//LGALS1//CCL21A//SPN//TNFRSF14//CCL19//TNFSF13B//TNFSF14//ICOS//LGALS8//PDCD1LG2//CD274//TNFRSF13C//IL2RG//ADA//ADAM8//EGR3//IHH//RASGRP1//SHH//ZFP609//VNN1//SKINT1//RIPK2//IL1B//CCL5//PIEZO1//PODXL//SKAP1//ANK3//JAK1//PLAUR//FGB//AGER//ALOX15//BMP7//CD44//FGA//FLOT1//GCNT2//LCK//THY1//TNF//CD81//TNFSF4//CD276//NCKAP1L//ADK//AI…
GO:0007179	transforming growth factor beta receptor signaling pathway	Biological process	147	178	14568	23355	1.32397	3.01111e-09	3.18563e-08	8.52127	0.0100906	TGFBR3//ACVR1C//EID2//TGFBR3L//CAV3//ENG//FOLR1//ITGA3//SMAD2//SMAD3//SMAD4//SMAD7//ZEB1//ZFYVE9//DAND5//IL17F//ZFP703//LATS2//TRIM33//ADAM17//AXIN1//CDKN2B//CREBBP//GOT1//HIPK2//HSP90AB1//SLC2A10//MEN1//CITED2//FURIN//STK11//MYOCD//FLCN//TGFB1I1//THBS1//ITGA8//FERMT1//SDCBP//GIPC1//ING2//EMILIN1//SPRED3//SNX25//SPRED1//SPRED2//CAV1//CAV2//DNM2//HSPA5//ZBTB7A//PEG10//IL17RD//FAM89B//PDPK1//PPARA/…
GO:0043409	negative regulation of MAPK cascade	Biological process	147	178	14568	23355	1.32397	3.01111e-09	3.18563e-08	8.52127	0.0100906	SPRED3//SPRED1//SPRED2//CAV1//DUSP2//DUSP8//PRKCA//DUSP1//DUSP7//DUSP5//LAX1//DUSP4//DUSP10//DUSP16//DUSP3//IGBP1//PPIA//FOXO1//STK38//ADIPOQ//AGT//APOE//BMP4//BMP7//CAV3//GBA//PTPN6//HMGCR//IL1B//INPPL1//SH2B3//LYN//NF1//NUP62//PRKCD//INPP5K//PTPN1//PTPN5//PTPRJ//RGS2//SMPD1//SORL1//CD300A//TSC2//UCHL1//MAPK7//SPRY2//SPRY4//RGS14//GSK3B//DAB2IP//IRAK3//PIK3CB//CDK5RAP3//CBLC//AIDA//DNAJA1//MAPK8…
GO:0060041	retina development in camera-type eye	Biological process	147	178	14568	23355	1.32397	3.01111e-09	3.18563e-08	8.52127	0.0100906	IHH//PAX2//RARG//RARB//MFSD2A//BSG//RPE65//TGFB2//GPM6A//RAB11FIP4//ATOH7//SMARCD3//RDH13//FOXN4//CALB1//FJX1//HIPK1//HIPK2//LHX1//CRB1//PROM1//PTF1A//PTPRM//RS1//SLC1A1//MEGF11//IGFN1//SDK2//FAT3//ATP8A2//IRX6//NEUROD4//IKZF1//MIAT//TRPM1//NRL//NTRK2//ALMS1//RPGRIP1L//NAGLU//RPGRIP1//DIO3//PDE6C//CNGA3//HCN1//THRB//THY1//CRB2//MIR182//MIR183//MIR124A-1//USH1C//MIR96//MIR124A-2//CABP4//VSX1//VSX2…
GO:0061138	morphogenesis of a branching epithelium	Biological process	181	225	14568	23355	1.28966	3.0527e-09	3.22465e-08	8.51532	0.0124245	ACVR1//CTNNB1//CXCR4//COL4A1//EDN1//EDNRA//ENG//FGF8//FOXC2//FLT1//GBX2//GNA13//IHH//KDR//LEF1//NFATC3//NOTCH4//PITX2//PPP3R1//CXCL12//SFRP2//SEMA5A//SHH//SRF//TBX1//TEK//TGFBR2//VEGFA//RBM15//DLL4//TBX20//STK4//NRARP//VANGL2//AGT//BCL2//BMP2//BMP4//CD44//FGF2//GDNF//GLI3//GPC3//FOXD1//HOXA11//HOXD11//ILK//LAMA5//LHX1//SMAD4//PAX2//PGF//PSPN//PTCH1//SIX1//SOX9//TCF21//TIMELESS//WNT1//WNT9B//WNT4/…
GO:0006914	autophagy	Biological process	322	426	14568	23355	1.21179	3.31186e-09	3.48764e-08	8.47993	0.0221032	STX12//ATG5//SYNPO2//EPM2A//IRGM1//RAB19//RAB7//ATG9B//UBXN2A//ULK1//BECN2//AMBRA1//ATG9A//TCIRG1//BAG3//ATG2A//NSFL1C//RUFY4//WDR45//UBQLN1//BECN1//GABARAP//GABARAPL1//TRP53INP1//EMC6//MAP1LC3A//MAP1LC3B//ATG12//ATG3//UBXN2B//ATG101//TRP53INP2//RAB43//ATG7//VMP1//ATG2B//ATG16L1//GABARAPL2//CDKN2A//CAPN10//FIS1//CISD2//SLC25A46//PINK1//FUNDC1//PHB2//SQSTM1//NLRP6//GPR137//PIP4K2C//ATM//BCL2//CASP…
GO:0061919	process utilizing autophagic mechanism	Biological process	322	426	14568	23355	1.21179	3.31186e-09	3.48764e-08	8.47993	0.0221032	STX12//ATG5//SYNPO2//EPM2A//IRGM1//RAB19//RAB7//ATG9B//UBXN2A//ULK1//BECN2//AMBRA1//ATG9A//TCIRG1//BAG3//ATG2A//NSFL1C//RUFY4//WDR45//UBQLN1//BECN1//GABARAP//GABARAPL1//TRP53INP1//EMC6//MAP1LC3A//MAP1LC3B//ATG12//ATG3//UBXN2B//ATG101//TRP53INP2//RAB43//ATG7//VMP1//ATG2B//ATG16L1//GABARAPL2//CDKN2A//CAPN10//FIS1//CISD2//SLC25A46//PINK1//FUNDC1//PHB2//SQSTM1//RUBCN//EPG5//NHLRC1//PRKAA1//GPR137//PR…
GO:0042176	regulation of protein catabolic process	Biological process	297	390	14568	23355	1.22088	3.50054e-09	3.68068e-08	8.45586	0.0203871	XPO1//GNA12//GLMN//COMMD1//RAD23B//WNT10B//DESI1//UBE2K//DDA1//TAF9//CAML//HFE//HSP90AB1//MAP1A//MTM1//TTC36//SHH//BAG6//UBXN1//TLK2//USP7//SDCBP//UCHL5//RYBP//PARK7//RPL11//GIPC1//BAG5//CLEC16A//DDRGK1//N4BP1//ZFAND2A//E330034G19RIK//PRICKLE1//RNF144A//AKT1//AXIN1//CBFA2T3//DVL1//GBA//GCLC//RACK1//HSPA1B//SUMO2//SMAD7//MDM2//PLK1//PSEN2//TRIB1//RNF144B//USP5//ZER1//TRIB3//CHFR//ARIH1//ARIH2//RNF…
GO:0060537	muscle tissue development	Biological process	357	477	14568	23355	1.19986	3.55545e-09	3.73268e-08	8.44911	0.0245058	CACNA1S//PITX2//FOXL2//CDC42//GJA5//NKX2-5//NRG1//MIR1A-2//NOTCH1//TBX18//DSG2//ID2//TBX5//TBX3//KLK1B1//SMAD4//RYR2//ENG//FOXH1//HEY1//RBPJ//TGFB2//TGFBR1//CCM2L//CHD7//DLL4//UBE4B//HEG1//DSP//CTNNB1//LRP2//TGFBR3//ADAMTS9//COL14A1//GATA4//PPP1R13L//S1PR1//SIRT6//FOXP1//FOXP2//NR2F2//RHOA//CAV1//CDK5//CFL2//CFLAR//COL19A1//ELN//HLX//HOXD10//HOXD9//MEF2C//MEG3//MEOX2//MET//MSC//MYL6//MYLPF//MYOD1…
GO:0034329	cell junction assembly	Biological process	326	432	14568	23355	1.2098	3.62696e-09	3.80192e-08	8.44046	0.0223778	JUP//PRKCA//PKP3//CDH22//ARVCF//CTNND1//CDH11//CDH2//CDH5//CDH6//CDH8//CDH9//CLDN5//FSCN1//CTNND2//PKP1//NR1H4//CDH12//FLCN//PKP4//DCHS1//CDH24//CDH7//CDH18//CDH10//HDAC7//PARD6B//TRPV4//HEG1//FN1//ITGA5//ITGB3//TLN1//TNS1//ACHE//ADD2//AGRN//BDNF//BSN//CACNA1A//CDH1//CDK5//CRKL//DBNL//ERBB4//GJA10//GNPAT//MECP2//MAPT//MYO6//NRXN2//NRXN3//PDGFB//PTEN//SPTBN2//SHANK2//NRG1//NLGN2//FARP1//IGFN1//CLS…
GO:0019439	aromatic compound catabolic process	Biological process	317	419	14568	23355	1.2129	3.68411e-09	3.85592e-08	8.43367	0.02176	SMG6//GSPT1//MAGOH//PABPC1//EIF4A3//UPF1//RNPS1//ETF1//HELZ2//SMG5//SMG1//PNLDC1//CTIF//DCP1B//UPF2//EXOSC10//RBM8A//MAGOHB//NCBP2//DHX34//SMG9//PARN//SMG8//DCP1A//ZFP36L2//PDE12//ZFP36//CNOT6L//CNOT1//RC3H2//RC3H1//PAN2//MLH1//CNOT7//CNOT3//SAMD4B//CNOT2//PAN3//SAMD4//NOCT//PATL1//PATL2//DCPS//POLR2G//ZC3H12A//DNASE1//DNASE1L3//DNASE2A//SPO11//DNASE1L2//ERI3//TREX1//TREX2//XRN2//ISG20//ERI2//EXO…
GO:0030217	T cell differentiation	Biological process	227	290	14568	23355	1.2549	3.72189e-09	3.88951e-08	8.42924	0.0155821	CD1D1//ITK//PSAP//TXK//ZBTB7B//FCER1G//SEMA4A//CLEC4E//IL4//SPN//STAT6//MTOR//GPR18//EOMES//CCR9//KLRC1//BCL2//FOXN1//IL7//PRKDC//TRP53//PLA2G2D//TOX//RHOA//FLT3//GATA3//IL2RG//JMJD6//XRCC4//ADAM17//APC//B2M//ZFP36L2//CTNNB1//CDK6//MPZL2//FADD//FZD5//FZD7//FZD8//GBA//GLI3//MAFB//RAG1//RORC//SHH//STAT5A//STAT5B//TCF3//WNT1//WNT4//ZBTB1//LIG4//NCAPH2//BCL11B//NKAP//DNAJA3//SOS1//ZEB1//ADRM1//CLPTM1…
GO:0007162	negative regulation of cell adhesion	Biological process	229	293	14568	23355	1.25299	4.07825e-09	4.25543e-08	8.38953	0.0157194	ADAM15//BCL6//CDKN2A//MUC4//HOXA7//JAG1//NF1//ENPP2//PIK3R1//THBS1//RASA1//ACER2//AJAP1//POSTN//PLET1//ATP5B//PTPRC//ANGPT2//RHOA//COL1A1//DMTN//FZD4//FZD7//GCNT2//LGALS1//LRP1//MEN1//NOTCH1//PLG//PTPRZ1//WNT1//CORO2B//ABL1//ABL2//CDH1//PTK2//B4GALNT2//JAK2//LEF1//NF2//SPINT2//TNR//VEGFA//EPB41L5//PODXL//GTPBP4//BMP4//FOXJ1//IHH//NFKBID//ZFP608//ERBB2//SERPINE1//PTPN11//JAM3//WNK1//RDX//CCM2L//MA…
GO:0046928	regulation of neurotransmitter secretion	Biological process	106	123	14568	23355	1.38159	4.20967e-09	4.38587e-08	8.37575	0.00727622	CACNA1B//SNCA//SPHK1//STX1A//UNC13A//BAIAP3//STX1B//DTNBP1//CHRNA3//CACNA1A//ADORA2A//TACR2//HTR6//ASIC1//NF1//SLC30A1//PNKD//RAB3GAP1//ATP2A2//SYT1//STXBP1//PPP1R9A//PTGER4//CHRNB3//GRM7//NR3C2//CHRNA5//CHRNA4//CHRNA6//CHRNA7//CHRNB2//ADORA2B//ADRA1A//ADRA2A//ADRB2//RIMS1//RIMS2//APBA2//CACNB4//DRD1//DRD2//DRD4//DVL1//NCS1//GRM8//HTR1A//HTR1B//HTR2A//KCNH1//MYO6//NRXN3//P2RX1//P2RY1//P2RY2//PRKC…
GO:0015718	monocarboxylic acid transport	Biological process	151	184	14568	23355	1.31565	4.44804e-09	4.62489e-08	8.35183	0.0103652	SLC27A1//SLC27A4//TNF//ARL6IP5//ARL6IP1//MPC1//GRM2//BDNF//MYO6//NTRK2//TRPV1//APBA1//GIPC1//SNCA//GABBR1//ADORA2A//AVP//CCK//DPYSL2//GRIN2B//NR3C1//NTSR1//P2RX7//AVPR1A//GRM7//ADORA1//HTR6//IL1B//IL1RN//NPY5R//PRKG1//HRH3//SLCO2B1//SLC51A//ABCC2//NR1H4//SLC10A1//SLC10A2//HNF1A//SLC10A3//SLC10A4//ABCB11//SLCO1A4//SLCO1B2//SLCO1A6//SLC51B//ATP8B1//SLCO1C1//SLC10A6//AQP8//MIP//AQP9//SLC26A6//SLC5A8…
GO:0021537	telencephalon development	Biological process	202	255	14568	23355	1.26996	4.4526e-09	4.62489e-08	8.35139	0.013866	NIN//PAFAH1B1//SZT2//ZEB2//BHLHE22//PRDM8//LRP8//LMX1A//NEUROD6//BTG2//DRD1//EMX2//KIF3A//LEF1//MDK//PROX1//PTEN//RELN//SCT//NR2E1//SMO//ATAT1//TMEM108//FGF8//GLI3//PAX6//DLX1//DLX2//GSX2//AQP1//ATP1B2//DBI//NUMB//NUMBL//PAX5//DPCD//RPGRIP1L//KDM2B//UCHL5//MYH10//HTT//OGDH//RARB//SLC7A11//BBS1//SLITRK5//SECISBP2//JAKMIP1//ALK//BCAN//CDK5//CDK5R1//CDK5R2//CRKL//DAB1//DCX//EPHA5//HDAC2//HSD3B1//HSD…
GO:0071695	anatomical structure maturation	Biological process	219	279	14568	23355	1.2584	4.48583e-09	4.65235e-08	8.34816	0.0150329	BRCA2//CDC25B//DAZL//DMC1//PLCB1//PTK2B//RPS6KA2//YTHDF2//CCNB1//PABPC1L//PDE3A//FOXO3//FBXO5//TRIP13//CDH5//DDIT3//S1PR1//LYL1//MMP2//RECK//ANKRD17//AKR1B3//FEM1B//KCNE1//PGR//SIX3//XBP1//TFCP2L1//GPAT4//WDR77//RAC3//RAC1//MIR132//MIR212//LRRK2//BCL2//NGF//RET//GRIP2//MTOR//MAP3K13//EDNRB//TBX6//GSK3B//MIR133B//ABL2//APP//CSPG4//C1QA//C3//EPHA8//GNAQ//PDGFB//RND1//ANKS1//C1QL1//SCARF1//NTN4//GRI…
GO:0044282	small molecule catabolic process	Biological process	245	316	14568	23355	1.24297	4.64889e-09	4.81177e-08	8.33265	0.0168177	PHYH//ILVBL//SLC27A2//BAD//LRP5//PFKFB2//MGAT1//ADH7//SULT1B1//UOX//XDH//URAD//URAH//ADA//UPP1//UPP2//GALT//NOS1//NOS2//NOS3//DDAH2//DDAH1//GOT1//GOT2//DDO//ADHFE1//GAD2//GLS//GLS2//PPAT//AMT//FTCD//HAL//HDC//UROC1//AMDHD1//ACAT1//BCAT2//BCKDK//ACADSB//HMGCL//HMGCLL1//IVD//GSTZ1//HGD//HPD//PAH//TAT//DAO//PRODH//PRODH2//SHMT2//SHMT1//SDS//SDSL//GCAT//THA1//IDO2//KYNU//AFMID//ALDH6A1//HIBCH//HIBADH…
GO:0072001	renal system development	Biological process	259	336	14568	23355	1.23578	4.6536e-09	4.81177e-08	8.33221	0.0177787	BCL2//BMP4//FBN1//FOXC2//GDNF//GLI3//HOXA11//HOXD11//ID2//ID3//IRX1//IRX2//IRX3//LHX1//NF1//PAX2//PAX8//SHH//SLC5A1//WNT4//WT1//APH1A//OSR1//ITGA8//GDF6//TSHZ3//ROBO2//GREB1L//APH1C//PDS5A//RDH10//ARG2//BDNF//BMP7//CRLF1//FGFR1//GSTA3//EPCAM//SMAD1//SMAD2//SMAD3//SMAD5//SMAD7//FOXC1//RARA//RET//SFRP1//SIM1//SIX1//TCF21//RARB//SMAD9//SALL1//BMPER//AGT//BMP2//CTNNB1//CD44//FGF2//FGF8//GPC3//FOXD1//…
GO:0010639	negative regulation of organelle organization	Biological process	275	359	14568	23355	1.22806	4.79604e-09	4.95157e-08	8.31912	0.018877	APC//TTBK2//ARHGEF2//MID1//MAP1A//MAP1B//MAP2//MAP6D1//TAOK1//CAMSAP1//GAS2L2//APC2//ATXN7//NAV3//DYSF//TRIM54//CAMSAP2//CAMSAP3//SPEF1//TPX2//KATNB1//SPECC1L//CLASP2//CLASP1//EML4//GAS2L1//CKAP2//TPR//BIRC5//ATM//MAD1L1//PLK1//KNTC1//AURKB//ZFP207//CENPE//IK//ZWINT//MAD2L1BP//KHDC3//TRIP13//CEP192//TEX14//PATL2//BNIP3//TFRC//VAT1//HUWE1//OMA1//MUL1//ADCK1//DNM1L//TSPO//FLCN//KIFC1//CCNF//NPM1//N…
GO:0032412	regulation of ion transmembrane transporter activity	Biological process	209	265	14568	23355	1.26439	4.83451e-09	4.97943e-08	8.31565	0.0143465	HK1//TCAF2//PRKCA//GRK6//PPIF//ASPH//HTT//PKD2//P2RY6//STIM1//PLCG2//CRACR2A//TRPC6//STK39//HTR3B//DRD3//SLC9A3R1//DRD4//PLCB1//CHP1//TESC//FKBP1B//PDE4D//JPH3//JSRP1//SRI//CASQ2//GSTO1//GSTM7//CALM3//AKAP6//JPH2//TRDN//RIPK1//KCNJ1//CACNA1D//FHL1//YWHAE//WWP2//NEDD4L//OXSR1//ACTN2//CAV3//PTEN//AKAP9//ANK2//AGER//ATP1B1//ATP1B2//ATP1B3//PPP2CA//PLA2G6//UBQLN1//BMP4//CASQ1//CACNA1A//CACNB1//CACNB2…
GO:0045619	regulation of lymphocyte differentiation	Biological process	156	191	14568	23355	1.3094	4.83758e-09	4.97943e-08	8.31537	0.0107084	PRDM1//LGALS9//FLT3L//GAS6//IL15//RASGRP1//STAT5A//STAT5B//TOX//AXL//ZBTB1//PGLYRP1//PGLYRP3//PGLYRP4//PGLYRP2//IL2RG//FOXN1//SOS1//ZEB1//ADRM1//CLPTM1//BMP4//FOXJ1//IHH//NFKBID//ZFP608//CDKN2A//ERBB2//ADA//ADAM8//EGR3//SHH//ZFP609//VNN1//SKINT1//GATA3//ZBTB7B//SH3RF1//RUNX1//CBFB//NCKAP1L//CD83//TNFSF4//SASH3//BCL6//CD46//PCK1//IL23A//CARD11//ZFP36L2//CD24A//PTPN6//IKZF3//MIR150//NFAM1//CYLD//SL…
GO:0022411	cellular component disassembly	Biological process	293	385	14568	23355	1.22008	5.01289e-09	5.15214e-08	8.29991	0.0201126	DHX8//TFIP11//ATG5//CDKN2A//ATG9B//AMBRA1//CAPN10//ATG9A//ATG2A//WDR45//BECN1//GABARAP//GABARAPL1//FIS1//MAP1LC3A//CISD2//MAP1LC3B//SLC25A46//ATG12//ATG3//PINK1//FUNDC1//ATG7//ATG2B//GABARAPL2//PHB2//SQSTM1//ULK1//GSPT1//ETF1//DFFA//DFFB//DNASE1L3//DNASE2A//ENDOG//DICER1//EXOG//FOXL2//DNASE2B//CEBPG//SMARCA4//SMARCB1//SMARCE1//SMARCD3//SMARCC2//ARID2//SMARCD2//SMARCD1//ARID1A//UPF1//OGFOD1//GLE1/…
GO:0097485	neuron projection guidance	Biological process	199	251	14568	23355	1.27104	5.08644e-09	5.21989e-08	8.29359	0.0136601	UNC5A//UNC5B//PRRXL1//B4GAT1//LMX1A//DSCAML1//ALCAM//ANK3//BOC//APBB1//APBB2//ARTN//ATOH1//NEUROG2//BDNF//BMP7//BSG//CDH4//CDK5R1//CHL1//CRMP1//DPYSL2//CSF1R//DAG1//DCC//DLX5//DSCAM//DVL1//EFNA1//EFNA2//EFNA3//EFNA5//EFNB1//EFNB2//EFNB3//ENAH//EPHA1//EPHA2//EPHA4//EPHA5//EPHA6//EPHA7//EPHA8//EPHB2//EPHB3//EPHB4//EPHB6//ETV1//EVL//EXT1//FLOT1//GAP43//GAS1//GATA3//GBX2//GFRA3//GLI2//GLI3//FOXD1//IG…
GO:0010498	proteasomal protein catabolic process	Biological process	355	475	14568	23355	1.19816	5.19189e-09	5.32014e-08	8.28467	0.0243685	ENC1//PSMB9//PSMB8//NFE2L2//PSMA2//PSMA3//PSMB1//PSMB10//PSMB6//PSMA1//PSMA5//PSMA6//PSMA7//PSMB2//JKAMP//UBXN8//DERL2//AUP1//EIF2AK3//UBE2J2//HSPA5//MAN1A//EDEM1//RNF185//SEL1L//OS9//TRIM25//UBE2G2//UMOD//WFS1//NRROS//BAG6//ERLIN1//YOD1//RNF103//MAN1B1//SEL1L2//FBXO44//FBXO2//NCCRP1//FBXO27//AMFR//FOXRED2//ERLIN2//VCP//TMEM67//FBXO6//ANKZF1//SGTA//RNF5//UBQLN1//UBE2J1//STUB1//DNAJB12//DNAJB2//UB…
GO:0031644	regulation of nervous system process	Biological process	153	187	14568	23355	1.31169	5.34337e-09	5.46717e-08	8.27218	0.0105025	DMPK//BSCL2//FIG4//TMEM98//CTSC//EIF2AK3//LPIN1//PTEN//TNF//KLK8//JAM2//MTMR2//DAG1//EGR2//HGF//IGF1//ITGAX//MAG//NGFR//DICER1//S100B//SOX10//NRG1//TNFRSF1B//TRF//MYRF//NCMAP//TENM4//WASF3//ZFP488//MIR23A//RNF10//2700046G09RIK//PARD3//CALCA//FGFBP3//GRM3//ADORA1//ADRB2//CCK//CCKBR//COMT//CTSS//EDN1//EDNRB//F2R//FGFR1//GRIN2D//GRM1//IL10//KCNJ10//FABP5//NCAM1//NOS1//NTSR1//OPRD1//OPRL1//OPRM1//OXT…
GO:1903047	mitotic cell cycle process	Biological process	497	684	14568	23355	1.16488	5.43468e-09	5.55229e-08	8.26483	0.0341159	TUBG1//TUBG2//NUSAP1//CIT//INCENP//PLK1//RAN//ZFP207//KIF18A//KNSTRN//CDCA8//ZWINT//WRAP73//CENPK//NDC80//MIS12//INO80//KIF18B//NCAPG2//RCC1//HINFP//TCF19//CAMK2D//ACVR1//ACVR1B//CAMK2A//CAMK2B//CAMK2G//CCND1//CCNE1//CCNE2//CDC25A//CDK4//CDKN1A//CDKN1B//CDKN2A//CDKN2C//CDKN2D//PLK3//E2F1//E2F3//E2F5//EIF4E//EIF4EBP1//INHBA//MNAT1//NFATC1//PIM2//POLE//PPP3CA//RB1//RBBP8//TAF10//USP37//IQGAP3//LATS…
GO:0048872	homeostasis of number of cells	Biological process	272	355	14568	23355	1.22835	5.57675e-09	5.68894e-08	8.25362	0.0186711	BAK1//BAX//BCL2//BCL2L11//FLT3//MEN1//NKX2-3//CXCL5//MTHFD1//MECOM//SLC37A4//HC//SH2B3//PDE4B//JAM3//ITGAM//HCAR2//NCKAP1L//BCL2A1A//CASP3//IKBKB//IKBKG//LYN//MEF2C//PIK3CD//SOS1//DOCK10//SPNS2//TNFSF13B//RC3H2//PKN1//RC3H1//TNFRSF13B//PPP2R3C//TNFRSF13C//DOCK11//ABL1//TNFAIP3//SH2B2//FOXN1//LAT//SKIL//SPTA1//TNFRSF17//FANCC//SOD1//ITPKB//HAMP//ADA//BCL10//CD44//CD74//MIF//AKT1//FAS//SIVA1//TNFRS…
GO:0010720	positive regulation of cell development	Biological process	281	368	14568	23355	1.22416	5.74261e-09	5.84943e-08	8.24089	0.0192889	ASPM//CTNNB1//CX3CR1//DCT//DRD2//FZD3//GLI3//NOTCH1//PAX6//PRL2C2//SHH//SOX10//SOX2//VEGFA//VEGFC//DMRTA2//DISC1//MAPK8//SMO//ZFP335//SMARCD3//KDM1A//GFAP//SYNJ1//SOX8//EGR2//DICER1//RELA//BCL2//NGF//RET//GRIP2//MTOR//MAP3K13//IL5//TRIB1//HES1//IL1B//NKX6-1//SPINT1//RTN4//ADNP//APOE//ATP5G1//CDH4//DBNL//FN1//FXN//ILK//LIMK1//LRP1//MAP1B//MAPT//MYO5B//NTN1//PAFAH1B1//POU4F2//SEMA7A//CYFIP1//SRF//N…
GO:1904951	positive regulation of establishment of protein localization	Biological process	251	325	14568	23355	1.23814	5.83076e-09	5.9288e-08	8.23428	0.0172295	GCK//BAD//BGLAP2//CASR//CD38//DOC2B//GIP//GLUL//GLP1R//JAK2//NKX6-1//NNAT//PDX1//PFKFB2//PFKM//PRKCE//PTBP1//RBP4//SOX4//TCF7L2//MCU//NLGN2//FFAR1//CAPN10//GPR68//NR0B2//MYRIP//ABAT//SERP1//TRPM2//RPH3AL//GIPR//IRS2//GHRL//SIRT3//PSMD9//TM7SF3//GPR39//PCK2//GPER1//AACS//UCN3//GLRX//ANO1//SRI//ARRB1//ADCY8//CACNA1D//CRH//GPLD1//LEPR//LRP1//PPARD//RAC1//NR1H4//STX4A//VSNL1//SYBU//PLA2G6//BAIAP3//DY…
GO:0016311	dephosphorylation	Biological process	290	381	14568	23355	1.22026	5.83785e-09	5.9288e-08	8.23375	0.0199066	FBXW11//PTPN23//BCL2//BTRC//CDC25A//CDC25B//CDC25C//DUSP2//EPM2A//PTPRV//EYA2//EYA3//PTPN6//MTMR4//MTM1//PPP1R12A//DUSP8//PPM1B//PPP1CC//PPP2CA//PPP2R3D//PPP3CA//PPP3CC//PPP3R1//PPP5C//PTEN//PTP4A2//PTP4A3//PTPN1//PTPN11//PTPN12//PTPN14//DUSP1//PTPN2//PTPN20//PTPN4//PTPN5//PTPN22//PTPRB//PTPRC//PTPRD//PTPRE//PTPRF//PTPRG//PTPRJ//PTPRK//PTPRU//PTPRM//PTPRN//PTPRN2//PTPRO//PTPRR//PTPRS//PTPRT//PTPR…
GO:1901216	positive regulation of neuron death	Biological process	108	126	14568	23355	1.37415	5.86162e-09	5.93806e-08	8.23198	0.00741351	AGER//AGRN//APP//RHOA//ATF4//ATM//BAX//HRK//BCL2L11//CASP3//CASP6//CASP9//CTNNB1//CDC42//CDK5//CDK5R1//DDIT3//EGR1//EPHA7//FAS//FGFR3//GRIK2//GRIK5//NR3C1//GRN//IL18//IL1B//JUN//KCNMA1//BBC3//ASCL1//MYBL2//NCF2//NF1//NQO1//NQO2//MUSK//PAK3//PITX3//PRNP//PTPRF//RAPSN//CCL3//SRPK2//HDAC4//TFAP2A//TFAP2B//CDC34//TGFB2//TNF//TRP53//UBE2M//BACE1//PIN1//MAP2K4//MAP2K7//MAP3K11//MAPK8//FOXO3//GSK3B//PMA…
GO:0120031	plasma membrane bounded cell projection assembly	Biological process	389	525	14568	23355	1.18787	5.86432e-09	5.93806e-08	8.23178	0.0267024	SRGAP2//ABL2//CTTN//NTN1//P2RY12//SHTN1//MYH10//CFAP43//MEIG1//TPGS1//DNAH1//CEP131//NEURL1A//CFAP69//CFAP44//ARMC2//IFT88//UBE2B//CFAP157//TTC12//PLA2G3//FSIP2//TTLL1//TTLL5//SPEF2//SPAG16//IQCG//CAPZB//DMTN//EPHA2//FER//TWF1//RAC1//WAS//TWF2//BIN3//BRK1//AVIL//AQP1//CFL1//DNM2//FSCN1//HSP90AA1//PIK3R1//RAC2//CYFIP1//HDAC4//WNT1//WASF2//AUTS2//ABI2//FRMD7//MTOR//ACTR2//ACTR3//ARPC2//PLXNB3//CCDC…
GO:0097191	extrinsic apoptotic signaling pathway	Biological process	186	233	14568	23355	1.27978	5.90653e-09	5.97196e-08	8.22867	0.0127677	BAD//BAX//BCL2//CASP8//DDX3X//FAS//IL18//NF1//NGF//PIK3R1//SORT1//TNF//TNFRSF10B//DEDD//CASP8AP2//BAG3//GABARAP//PIDD1//DEDD2//DDX47//DAB2IP//DAPK1//FADD//TNFRSF26//ZDHHC3//TNFRSF22//RAF1//BAK1//BCL2A1A//BCL2L1//BCL2L10//BCL2L2//BCL2L11//ERBB3//EYA2//IGF1//IL1B//IL3//IL4//ITGAV//LCN2//MCL1//KITL//MKNK1//BOK//FOXO3//GSK3B//GSK3A//TNFRSF23//FEM1B//STX4A//TMC8//MADD//FGB//BRCA1//CFLAR//FGA//GPX1//HG…
GO:0046486	glycerolipid metabolic process	Biological process	283	371	14568	23355	1.2229	6.08232e-09	6.14063e-08	8.21593	0.0194261	PGAP1//PGAP3//PIGB//DPM1//GPAA1//PIGQ//PIGF//MPPE1//PIGV//CWH43//PGAP2//PIGZ//PIGK//PIGG//PIGP//PIGO//PYURF//PIGM//DPM3//PIGW//GPLD1//AGPAT5//DGAT1//PLA2G4A//MOGAT2//AWAT2//DGAT2L6//DGAT2//GPAT4//APOF//APOC1//APOC3//APOE//APOH//CAV1//CAV3//CD36//CPT1A//CYP2E1//DBI//G6PC//SLC37A4//GYKL1//GK2//GPAM//GPX1//LIPC//APOBR//MECP2//MTTP//NKX2-3//PTPN11//SCD1//SEL1L//INSIG1//GK5//SLC22A4//APOA5//INSIG2//MI…
GO:0002791	regulation of peptide secretion	Biological process	260	338	14568	23355	1.23321	6.19975e-09	6.24997e-08	8.20763	0.0178473	CD74//PTGER4//ADORA1//GCK//BAD//BGLAP2//CASR//CD38//DOC2B//GIP//GLUL//GLP1R//JAK2//NKX6-1//NNAT//PDX1//PFKFB2//PFKM//PRKCE//PTBP1//RBP4//SOX4//TCF7L2//MCU//NLGN2//FFAR1//CAPN10//GPR68//NR0B2//MYRIP//ABAT//SERP1//TRPM2//RPH3AL//GIPR//IRS2//GHRL//SIRT3//PSMD9//TM7SF3//GPR39//PCK2//GPER1//AACS//UCN3//GLRX//ANO1//SRI//ARRB1//ADCY8//CACNA1D//CRH//GPLD1//LEPR//LRP1//PPARD//RAC1//NR1H4//STX4A//VSNL1//SY…
GO:0007411	axon guidance	Biological process	198	250	14568	23355	1.26971	6.50729e-09	6.55035e-08	8.1866	0.0135914	MYCBP2//FOXP1//CHN1//ALCAM//CDK5//CXCR4//EGR2//EPHA4//ERBB2//FGF8//MNX1//HOXA2//KIF5C//LHX1//LHX3//LHX4//NTN1//NTN3//ETV4//RAC1//RAC2//CXCL12//SLIT1//PLXNA4//NTN5//RHOH//EFNB3//GAP43//APP//ROBO3//ROBO1//ROBO2//PLXNA3//SEMA3F//SCN1B//ISL2//BMPR1B//EFNA5//EPHA7//EPHB2//EPHB3//POU4F2//POU4F3//PTPRM//SEMA4F//EPHB1//NRCAM//RPL24//DCC//UNC5A//UNC5B//UNC5C//CELSR3//FZD3//VANGL2//WNT7B//WNT5A//BMPR2//DSC…
GO:0044703	multi-organism reproductive process	Biological process	763	1083	14568	23355	1.12947	6.95854e-09	6.99431e-08	8.15748	0.0523751	OAS1D//ADAMTS1//AFP//NOS3//PGR//PLA2G4A//FOXO3//SIRT1//AGT//NRIP1//AMH//GPR149//ZFP830//BMPR1B//PTX3//GDF9//KMT2D//BRCA2//CDC25B//DAZL//DMC1//PLCB1//PTK2B//RPS6KA2//YTHDF2//CCNB1//PABPC1L//PDE3A//FBXO5//TRIP13//AU040320//MFSD14A//PAFAH1B1//NECTIN2//RFX2//SEC23IP//TMF1//CCDC136//TBPL1//PLA2G3//ACRBP//TBC1D20//SPACA1//EQTN//SPINK2//AKT1//NR2F2//PRDM1//BMPR2//NODAL//RXRA//RXRB//TMED2//DAZAP1//ACR//D…
GO:0060560	developmental growth involved in morphogenesis	Biological process	217	277	14568	23355	1.25591	7.19188e-09	7.21824e-08	8.14316	0.0148957	MESP1//NOTCH1//S1PR1//SIRT6//WNT5A//PTK7//NAT8F3//WNT11//VANGL2//RARG//SOX9//TGFBR2//EPB41L5//CADM1//BIN3//ABL1//BDNF//DPYSL2//CTTN//DNM2//NKX6-1//SIN3A//RAB21//MGLL//OLFM1//GSK3B//TTL//CLASP2//AATK//CDK5//CDK5R1//CCR5//IFRD1//MAG//MAP2//NTN1//PTPRS//SEMA4F//SEMA6C//D130043K22RIK//CDKL3//SEMA6D//SEMA3G//TNR//DIP2B//TRIM46//RTN4R//RTN4//DRAXIN//ACTR3//RNF6//LHX1//ADNP//APOE//ATP5G1//CDH4//DBNL//FN…
GO:0032409	regulation of transporter activity	Biological process	224	287	14568	23355	1.25126	7.48301e-09	7.49945e-08	8.12592	0.0153762	HK1//TCAF2//PRKCA//GRK6//PPIF//ACTB//BCL2//INS2//PIM1//SNCA//ASPH//HTT//PKD2//P2RY6//STIM1//PLCG2//CRACR2A//INSR//NDFIP1//WWP2//NDFIP2//CTTNBP2NL//KCTD7//CHRM3//TRPC6//STK39//HTR3B//DRD3//SLC9A3R1//DRD4//PLCB1//CHP1//TESC//FKBP1B//PDE4D//JPH3//JSRP1//SRI//CASQ2//GSTO1//GSTM7//CALM3//AKAP6//JPH2//TRDN//APOA2//RIPK1//ADIPOQ//KCNJ1//PRKCD//CACNA1D//FHL1//YWHAE//NEDD4L//OXSR1//ACTN2//CAV3//PTEN//AKAP…
GO:0061351	neural precursor cell proliferation	Biological process	157	193	14568	23355	1.30413	7.54916e-09	7.55467e-08	8.1221	0.010777	ASPM//CTNNB1//CX3CR1//DCT//DRD2//FZD3//GLI3//NOTCH1//PAX6//PRL2C2//SHH//SOX10//SOX2//VEGFA//VEGFC//DMRTA2//DISC1//MAPK8//SMO//ZFP335//SMARCD3//KDM1A//NEUROD4//PLXNB2//GH//HHIP//KCNA1//ASCL1//NUMB//NUMBL//PAFAH1B1//ACSL6//DAGLB//DAGLA//FRS2//NDE1//EML1//BDNF//CTNNA1//CD24A//NF1//KCTD11//TRP53//VAX1//FABP7//EMX2//FGF8//HMGA2//LHX5//SIX3//NCOR2//WNT7B//ZEB2//DIXDC1//KIF14//FGFR1//AKNA//POU3F2//POU3F…
GO:0034655	nucleobase-containing compound catabolic process	Biological process	284	373	14568	23355	1.22065	7.91658e-09	7.90974e-08	8.10146	0.0194948	SMG6//GSPT1//MAGOH//PABPC1//EIF4A3//UPF1//RNPS1//ETF1//HELZ2//SMG5//SMG1//PNLDC1//CTIF//DCP1B//UPF2//EXOSC10//RBM8A//MAGOHB//NCBP2//DHX34//SMG9//PARN//SMG8//DCP1A//ZFP36L2//PDE12//ZFP36//CNOT6L//CNOT1//RC3H2//RC3H1//PAN2//MLH1//CNOT7//CNOT3//SAMD4B//CNOT2//PAN3//SAMD4//NOCT//PATL1//PATL2//DCPS//POLR2G//ZC3H12A//DNASE1//DNASE1L3//DNASE2A//SPO11//DNASE1L2//ERI3//TREX1//TREX2//XRN2//ISG20//ERI2//EXO…
GO:0051656	establishment of organelle localization	Biological process	302	399	14568	23355	1.21343	7.92707e-09	7.90974e-08	8.10089	0.0207304	XPO1//EIF6//RAN//RASL2-9//LSG1//1700009N14RIK//NPM1//NUP88//RPS15//LTV1//NOP9//NUMA1//FBXW11//DCTN1//HTT//ARHGEF2//PAFAH1B1//PAX6//PLK1//CDK5RAP2//INSC//SPRY2//MCPH1//NSFL1C//BCCIP//NDC80//NDE1//UBXN2B//SAPCD2//MISP//NDEL1//CD300A//ADORA3//BTK//LYN//SNAP23//YWHAZ//SAR1A//MAPK15//MAP4K2//CHP1//CLASP2//CLASP1//KPNB1//CENPE//KIF22//NUDC//NUP62//CHMP6//EML3//KIF18A//CHMP1A//CCNB1//KIF14//PIBF1//CDCA8…
GO:0050803	regulation of synapse structure or activity	Biological process	214	273	14568	23355	1.2567	8.28055e-09	8.25042e-08	8.08194	0.0146897	AGRN//MUSK//SIX1//SIX4//COLQ//GSK3B//ETV5//APOE//CDH8//DAG1//SPARCL1//IL10//IL10RA//MECP2//NEDD4//PTPRO//SPARC//SHANK2//TNF//TUBA1A//TUBB5//WNT5A//C1QL3//GPM6A//RIMS4//RIMS3//SLITRK4//SLITRK2//KLK8//SLC7A11//VCP//CTTNBP2//CAMK1//SHANK3//MALAT1//IGSF9//CHRNA7//NCAN//DMPK//DRD2//PPP1R9A//CDC42//NRG2//ADGRB1//CHRNB2//EPHB2//GRIN1//MEF2C//NTN1//RAB17//GHSR//NEGR1//PDLIM5//NECTIN1//EPHA7//PTK2//MDGA1/…
GO:0031331	positive regulation of cellular catabolic process	Biological process	295	389	14568	23355	1.21577	8.37709e-09	8.33447e-08	8.07691	0.0202499	SUPV3L1//PNPT1//TRIM68//PRKAA1//TICAM1//PRKAA2//AGER//HMGB1//PIK3C2A//PIM2//PRKD1//TRIM27//ROCK1//STK11//TRIM30D//TRIM38//TFEB//FLCN//TSC2//ULK1//XBP1//ATF6//AMBRA1//ZC3H12A//MID2//TRIM30B//TRIML1//MAP2K1//RNF152//TRIM65//MEFV//BECN1//FOXO1//FOXO3//GSK3B//TRP53INP1//GSK3A//TRIML2//ORMDL3//LRRK2//MTDH//TRP53INP2//DAPK1//OPTN//PLEKHF1//ATG7//TRIM14//SVIP//ATG16L1//KAT5//TLR9//TRIM8//TRIM34A//SH3BP4…
GO:0001935	endothelial cell proliferation	Biological process	127	152	14568	23355	1.33949	8.44e-09	8.38487e-08	8.07366	0.00871774	BMP4//FUT1//KDR//ALDH1A2//TEK//TIE1//AGER//ALOX5//APOE//APOH//NR2F2//ATP5A1//CAV1//CAV2//AIMP1//ENG//NF1//PRL//PTPRM//SPARC//STAT1//TGFBR1//THBS1//TNF//XDH//VASH1//SYNJ2BP//SULF1//GHRL//RGCC//ATOH8//KRIT1//PRKD2//ADORA2B//AKT1//ANG//ARG1//BMP2//BMP6//BMPR2//CDH13//CYBA//ECM1//EGF//EGR3//PLXNB3//F3//FGF2//FGFR3//VEGFD//FLT4//NR4A1//IL10//ITGB3//JUN//NRAS//PDCD6//PDGFB//PGF//PIK3CD//PRKCA//PRKD1//P…
GO:0008361	regulation of cell size	Biological process	172	214	14568	23355	1.28853	8.4806e-09	8.413e-08	8.07157	0.0118067	E2F4//SLC12A6//AQP1//AQP2//CLNS1A//GNB3//KCNN4//SLC12A8//NPM1//P2RX7//SLC12A1//SLC12A3//SLC12A4//SLC12A7//LRRC8A//SLC12A5//SLC12A9//CLN3//FSHR//SLC6A12//SCT//SCTR//AQP11//ABL1//BDNF//DPYSL2//CTTN//DNM2//NKX6-1//SIN3A//RAB21//MGLL//OLFM1//GSK3B//TTL//CLASP2//AATK//CDK5//CDK5R1//CCR5//IFRD1//MAG//MAP2//NTN1//PTPRS//SEMA4F//SEMA6C//D130043K22RIK//CDKL3//SEMA6D//SEMA3G//TNR//DIP2B//TRIM46//RTN4R//RTN…
GO:0016570	histone modification	Biological process	337	450	14568	23355	1.2006	8.62979e-09	8.54861e-08	8.064	0.0231329	BCOR//PAXIP1//UHRF1//RAG1//CDC73//ATXN7L3//RNF40//SETD2//SETD3//EHMT2//EED//EZH2//MECP2//MEN1//SATB1//PRDM9//PRMT7//SMYD2//KMT2C//PRMT8//SUZ12//CARM1//CTCFL//NTMT1//PRDM8//EHMT1//PRMT6//ATM//CDK5//INCENP//PRKCD//NEK11//PIM3//BAZ1B//HIPK4//MAP3K12//RPS6KA4//RPS6KA5//NAT8F7//HAT1//CREBBP//KAT2A//MBD3//KAT2B//RUVBL2//TAF6//HNF1A//KAT7//MORF4L1//TAF6L//METTL8//PHF20L1//KAT6A//ING4//KAT6B//RUVBL1//ING…
GO:0014706	striated muscle tissue development	Biological process	339	453	14568	23355	1.19972	8.94975e-09	8.85275e-08	8.04819	0.0232702	CACNA1S//PITX2//FOXL2//CDC42//GJA5//NKX2-5//NRG1//MIR1A-2//NOTCH1//TBX18//DSG2//ID2//TBX5//TBX3//KLK1B1//SMAD4//RYR2//ENG//FOXH1//HEY1//RBPJ//TGFB2//TGFBR1//CCM2L//CHD7//DLL4//UBE4B//HEG1//DSP//CTNNB1//LRP2//TGFBR3//ADAMTS9//COL14A1//GATA4//PPP1R13L//S1PR1//SIRT6//FOXP1//FOXP2//NR2F2//RHOA//CAV1//CDK5//CFL2//CFLAR//COL19A1//ELN//HLX//HOXD10//HOXD9//MEF2C//MEG3//MEOX2//MET//MSC//MYL6//MYLPF//MYOD1…
GO:0046883	regulation of hormone secretion	Biological process	235	303	14568	23355	1.24338	9.03362e-09	8.92281e-08	8.04414	0.0161312	AGT//AGTR1A//REN1//GCK//BAD//BGLAP2//CASR//CD38//DOC2B//GIP//GLUL//GLP1R//JAK2//NKX6-1//NNAT//PDX1//PFKFB2//PFKM//PRKCE//PTBP1//RBP4//SOX4//TCF7L2//MCU//NLGN2//FFAR1//CAPN10//GPR68//NR0B2//MYRIP//ABAT//SERP1//TRPM2//RPH3AL//GIPR//IRS2//GHRL//SIRT3//PSMD9//TM7SF3//GPR39//PCK2//GPER1//AACS//UCN3//GLRX//NPVF//CRH//CRHR2//TACR2//SMAD4//FOXL2//KISS1//ANO1//SRI//ARRB1//ADCY8//CACNA1D//GPLD1//LEPR//LRP1…
GO:0022898	regulation of transmembrane transporter activity	Biological process	216	276	14568	23355	1.25466	9.09301e-09	8.96854e-08	8.04129	0.014827	HK1//TCAF2//PRKCA//GRK6//PPIF//ASPH//HTT//PKD2//P2RY6//STIM1//PLCG2//CRACR2A//CHRM3//TRPC6//STK39//HTR3B//DRD3//SLC9A3R1//DRD4//PLCB1//CHP1//TESC//FKBP1B//PDE4D//JPH3//JSRP1//SRI//CASQ2//GSTO1//GSTM7//CALM3//AKAP6//JPH2//TRDN//RIPK1//KCNJ1//CACNA1D//FHL1//YWHAE//WWP2//NEDD4L//OXSR1//ACTN2//CAV3//PTEN//AKAP9//ANK2//AGER//ATP1B1//ATP1B2//ATP1B3//PPP2CA//PLA2G6//UBQLN1//BMP4//CASQ1//CACNA1A//CACNB1/…
GO:0001666	response to hypoxia	Biological process	169	210	14568	23355	1.29017	9.55792e-09	9.41352e-08	8.01964	0.0116008	BACH1//EGR1//STOX1//NFE2L2//NOTCH1//RBPJ//TRP53//VEGFA//CITED2//VHL//SIRT2//ENG//TGFB3//MIR874//SLC8A3//EGLN2//EGLN3//ADAM8//ADRB2//AK4//AKT1//AQP1//BAD//BCL2//BNIP3//HYOU1//CBS//CPEB1//EIF4EBP1//EPAS1//FABP1//GATA6//GNB1//HP1BP3//KCND2//OPRD1//P4HB//PGK1//PRKCE//PPARD//NPEPPS//PTEN//PTGIS//RORA//SLC2A4//SLC9A1//SUV39H1//TERT//CPEB2//VASN//TBL2//TIGAR//HIF3A//UBQLN1//HIGD1A//STUB1//MTOR//SUV39H2/…
GO:0072659	protein localization to plasma membrane	Biological process	230	296	14568	23355	1.24571	9.64871e-09	9.48928e-08	8.01553	0.015788	ANKRD39//ANK2//PKDCC//CSK//LYPLA1//LYPLAL1//CLN3//RACK1//CNST//ACSL3//KRT18//SEC16A//GGA1//RAB31//ANK3//KIF13A//RAB34//SPTBN1//PREPL//VAMP2//D230025D16RIK//GGA3//RAB26//BBS1//VAMP5//GOLGA4//GOLGA7//SYS1//OPTN//GGA2//AMN//NECTIN3//GORASP2//GORASP1//SNX27//CCDC88A//ADCY6//SCRIB//RAB8A//NSG1//ARHGAP44//GRIP2//VPS35//GRIP1//RAB7//MYO5B//LDLRAP1//ZDHHC7//NHLRC1//CAMK2D//ACTB//CAMK2A//CAMK2B//CAMK2G//C…
GO:0090287	regulation of cellular response to growth factor stimulus	Biological process	225	289	14568	23355	1.24814	1.02677e-08	1.00835e-07	7.98853	0.0154448	TGFBR3L//CAV3//ENG//FOLR1//ITGA3//SMAD2//SMAD3//SMAD4//SMAD7//ZEB1//TGFBR3//ZFYVE9//DAND5//IL17F//ZFP703//EID2//LATS2//TRIM33//FKBP8//FST//FSTL1//SFRP4//TFAP2B//RGMA//SFRP5//TWSG1//FSTL3//ADAM17//AXIN1//CDKN2B//CREBBP//GOT1//HIPK2//HSP90AB1//SLC2A10//MEN1//CITED2//FURIN//STK11//MYOCD//FLCN//TGFB1I1//THBS1//ITGA8//FERMT1//SDCBP//GIPC1//ING2//EMILIN1//SPRED3//SNX25//SPRED1//SPRED2//CAV1//CAV2//DNM2…
GO:0032504	multicellular organism reproduction	Biological process	651	916	14568	23355	1.13937	1.05844e-08	1.03797e-07	7.97534	0.044687	OAS1D//ADAMTS1//AFP//NOS3//PGR//PLA2G4A//FOXO3//SIRT1//AGT//NRIP1//FSHR//SRC//AMH//GPR149//ZFP830//ESR1//BMPR1B//PTX3//PLEKHA1//FZD4//PDGFRA//PTPRN//STAT5A//STAT5B//NR5A1//SCHIP1//GDF9//KMT2D//BRCA2//CDC25B//DAZL//DMC1//PLCB1//PTK2B//RPS6KA2//YTHDF2//CCNB1//PABPC1L//PDE3A//FBXO5//TRIP13//AU040320//MFSD14A//PAFAH1B1//NECTIN2//RFX2//SEC23IP//TMF1//CCDC136//TBPL1//PLA2G3//ACRBP//TBC1D20//SPACA1//EQT…
GO:0043491	protein kinase B signaling	Biological process	166	206	14568	23355	1.29188	1.07574e-08	1.05342e-07	7.96829	0.0113948	INPP5F//GRM2//CAV3//SESN1//GATA4//HDAC2//NTRK1//NTRK2//PTEN//RRAS//STK11//TPTE//INPP4B//RCN3//CLCF1//MTOR//RNF41//SESN3//FAM110C//AKR1C18//ADAM8//C1QBP//CALCR//CHIL1//CSF3//CX3CR1//EGF//EGFR//ENG//F10//F3//F7//PTK2//FGF2//FGFR1//FPR2//GAS6//GATA3//GCNT2//LRP2//GPX1//HCLS1//HBEGF//HSP90AB1//HSP90AA1//IAPP//IGF1//IGF1R//IGF2//IGFBP5//IL18//ILK//INS2//INSR//ITSN1//MAZ//MC1R//MET//MEIS3//MUP1//NGFR//…
GO:0048754	branching morphogenesis of an epithelial tube	Biological process	153	188	14568	23355	1.30471	1.10215e-08	1.07774e-07	7.95776	0.0105025	ACVR1//CTNNB1//CXCR4//COL4A1//EDN1//EDNRA//ENG//FGF8//FOXC2//FLT1//GBX2//GNA13//IHH//KDR//LEF1//NFATC3//NOTCH4//PITX2//PPP3R1//CXCL12//SFRP2//SEMA5A//SHH//SRF//TBX1//TEK//TGFBR2//VEGFA//RBM15//DLL4//TBX20//STK4//NRARP//VANGL2//AGT//BCL2//BMP2//BMP4//CD44//FGF2//GDNF//GLI3//GPC3//FOXD1//HOXA11//HOXD11//ILK//LAMA5//LHX1//SMAD4//PAX2//PGF//PSPN//PTCH1//SIX1//SOX9//TCF21//TIMELESS//WNT1//WNT9B//WNT4/…
GO:1901342	regulation of vasculature development	Biological process	234	302	14568	23355	1.24219	1.13093e-08	1.10365e-07	7.94656	0.0160626	EMILIN1//ADGRB1//SPRED1//ADAMTS1//ADRB2//ANGPT2//AGT//ALOX5//APOH//CTNNB1//CD36//CD59A//CLDN5//COL4A2//COL4A3//CRHR2//CX3CR1//GADD45A//EFNA3//EPHA2//GTF2I//H2-M3//HGS//HHEX//HHIP//HOXA5//KLF4//LIF//MECP2//FOXC1//NF1//NGFR//PDE3B//PGK1//PRL7D1//PLG//PML//PPARG//STAB1//PTPRM//ROCK1//SARS//CCL2//SERPINF1//SEMA4A//SHC1//SPARC//STAT1//ABCC8//TCF4//FLCN//TEK//TGFB2//THBS1//TIE1//ADGRB2//AGO1//VASH1//FB…
GO:0001501	skeletal system development	Biological process	396	537	14568	23355	1.18223	1.13203e-08	1.10365e-07	7.94614	0.0271829	ACAN//BARX2//BMPR1B//COL2A1//FGF4//FGF6//PKD1//SOX6//SOX9//TGFB2//UNCX//MAPK14//ROR2//ALPL//BMP4//BMP6//RUNX2//CBS//COL13A1//COL1A1//DLX5//EXT1//FGF18//GNAS//HSPG2//INPPL1//MEF2C//MEF2D//FOXC1//MMP13//MMP14//MMP16//NAB2//PEX7//PTHLH//SCX//TMEM119//CSGALNACT1//PHOSPHO1//SMPD3//IFT80//SIK3//SNX19//BMP2//RUNX1//COL11A2//FGFR1//GLI2//GPLD1//MATN1//PRKCA//PTH1R//SLC39A14//ARID5A//CYTL1//OSR1//MUSTN1//…
GO:0042594	response to starvation	Biological process	145	177	14568	23355	1.31333	1.13347e-08	1.10365e-07	7.94559	0.00995332	ATG5//BECN2//BECN1//GABARAP//GABARAPL1//MAP1LC3A//MAP1LC3B//ATG7//GABARAPL2//FCOR//EHMT2//DSC2//GAS6//GBA//GCGR//GLUL//FOXA3//INHBB//USP33//MUP1//MYOD1//PIK3C2A//PPARA//SREBF1//SREBF2//TCF7L2//TFEB//FLCN//ZFYVE1//KLF10//STK24//WNT9B//WNT2B//WNT4//WRN//TNRC6A//PIK3C2B//CARTPT//PDK4//RRAGD//RRAGC//MYH13//WDR45//FOXO1//MTOR//ANGPTL4//RNASE4//RALB//DNAJC15//LRRK2//KRT20//RRAGA//NUPR1L//4933438K21RIK/…
GO:0010256	endomembrane system organization	Biological process	322	429	14568	23355	1.20331	1.22193e-08	1.18809e-07	7.91295	0.0221032	AU040320//MFSD14A//PAFAH1B1//NECTIN2//RFX2//SEC23IP//TMF1//CCDC136//TBPL1//PLA2G3//ACRBP//TBC1D20//SPACA1//EQTN//SPINK2//FER1L5//ANXA6//CAV3//MYH2//MYH9//RAB3A//SMPD1//SYT11//DYSF//SYTL4//TRIM72//SYT7//MYH10//PARP11//DMPK//LMNA//NUP155//SUN3//SUN2//LEMD2//TMEM201//SPAG4//TOR1A//TMEM170//CDAN1//NUP93//REEP4//SUN5//SUN1//BAIAP2//AGRN//ANK3//CRB1//P2RX7//SPTA1//SPTB//SPTBN1//BAIAP2L2//MTSS1//OSBPL2/…
GO:0048738	cardiac muscle tissue development	Biological process	205	261	14568	23355	1.2592	1.26097e-08	1.2243e-07	7.8993	0.0140719	CDC42//GJA5//NKX2-5//NRG1//MIR1A-2//NOTCH1//TBX18//DSG2//ID2//TBX5//TBX3//KLK1B1//SMAD4//RYR2//ENG//FOXH1//HEY1//RBPJ//TGFB2//TGFBR1//CCM2L//CHD7//DLL4//UBE4B//HEG1//DSP//CTNNB1//LRP2//TGFBR3//ADAMTS9//COL14A1//GATA4//PPP1R13L//S1PR1//SIRT6//CXADR//MYH11//VEGFA//SGCD//MYO18B//ACTC1//CSRP3//MYL2//PDGFRA//PDGFRB//SRF//MYLK3//FHOD3//MYH10//PROX1//FOXP1//ACADM//ALPK3//BMP2//BMP4//CACYBP//GATA6//MEF2C…
GO:0022604	regulation of cell morphogenesis	Biological process	252	328	14568	23355	1.2317	1.2896e-08	1.25032e-07	7.88955	0.0172982	ARHGEF18//RHOQ//CDC42EP2//CDC42EP1//ARAP3//BAIAP2//ALDOA//RHOA//RHOC//RHOD//CORO1A//COCH//CSF1R//DAPK3//DIAPH1//EPB41L2//EPB41L3//EPB42//DMTN//EPS8//PLXNB2//PLXNB3//F2//PTK2//FES//FGR//FN1//FYN//GAS7//GNA12//GNA13//PDPN//LPAR1//HCK//HEXB//HPN//ICAM1//ITGA7//KDR//KIT//LST1//RAC3//MYH9//MYO10//P2RY1//PALM//PLXNA3//PTK2B//ARHGDIA//PXN//RAC1//RAC2//RDX//S100A13//S100B//CCL12//CCL2//CCL3//SEMA4A//SEMA…
GO:0045765	regulation of angiogenesis	Biological process	231	298	14568	23355	1.24273	1.30967e-08	1.26799e-07	7.88284	0.0158567	EMILIN1//ADGRB1//SPRED1//ADAMTS1//ADRB2//ANGPT2//AGT//ALOX5//APOH//CTNNB1//CD36//CD59A//CLDN5//COL4A2//COL4A3//CRHR2//CX3CR1//GADD45A//EFNA3//EPHA2//GTF2I//H2-M3//HGS//HHEX//HHIP//HOXA5//KLF4//LIF//MECP2//FOXC1//NF1//NGFR//PDE3B//PGK1//PRL7D1//PLG//PML//PPARG//STAB1//PTPRM//ROCK1//SARS//CCL2//SERPINF1//SEMA4A//SHC1//SPARC//STAT1//ABCC8//TCF4//FLCN//TEK//TGFB2//THBS1//TIE1//ADGRB2//AGO1//VASH1//FB…
GO:0032368	regulation of lipid transport	Biological process	139	169	14568	23355	1.31858	1.36722e-08	1.32184e-07	7.86416	0.00954146	AGT//AGTR1A//REN1//TNF//ARL6IP5//ARL6IP1//ACSL1//ACSL6//ACSL5//AKT1//AKT2//THBS1//IRS2//ABCA8B//TTC39B//ABCG1//ADIPOQ//APOA1//APOE//CAV1//LRP1//NFKBIA//PLTP//PTCH1//NR1H3//NR1H2//ABCA7//ABCA3//ZDHHC8//GPS2//EEPD1//ABCA12//SIRT1//ABCG5//ABCG8//GRM2//SNCA//GABBR1//ADORA2A//AVP//CCK//DPYSL2//GRIN2B//NR3C1//NTSR1//P2RX7//AVPR1A//GRM7//ADORA1//HTR6//IL1B//IL1RN//NPY5R//PRKG1//HRH3//APOA2//APOA4//APOA5…
GO:0003002	regionalization	Biological process	288	380	14568	23355	1.21504	1.39311e-08	1.34308e-07	7.85601	0.0197694	ABI1//ATM//AXIN2//DLL1//DLL3//POFUT1//FOXC2//KAT2A//FOXF1//LEF1//LFNG//SMAD3//MESP2//FOXC1//PAX1//PCDH8//PRKDC//PSEN2//RBPJ//SFRP2//SFRP1//T//TCF15//TRP53//WNT5A//MIB1//EPB41L5//PALB2//CRB2//ZEB2//ROR2//RIPPLY2//TMED2//XRCC2//FOXB1//TBX18//TBX19//HES7//COBL//MEOX1//MEOX2//BMP4//FGF1//FGF2//FGF3//FGF8//FGFR1//FGFR4//GDNF//HOXA11//HOXD11//SIX1//FRS2//EXT1//BMP2//POU5F1//MEF2C//WNT11//FOXH1//LRP2//M…
GO:0009991	response to extracellular stimulus	Biological process	288	380	14568	23355	1.21504	1.39311e-08	1.34308e-07	7.85601	0.0197694	FOXA2//USF1//NCOA1//NR1H4//MYOCD//KIF26A//APOE//GDF3//PPARG//PPARGC1A//CLIC5//SLC25A25//ACVR1C//PCSK1N//VGF//PRLH//TBL1XR1//CCKAR//NMUR2//ADRB2//ADRB3//BMP8B//TRPV1//SCT//SORL1//APPL2//UCP1//SCTR//TRPV4//OMA1//GPR39//ATG5//BECN2//BECN1//GABARAP//GABARAPL1//MAP1LC3A//MAP1LC3B//ATG7//GABARAPL2//ARSA//SERPINC1//BCHE//BCKDHB//CD3E//ALAD//MAPT//PLEC//STAT1//SUOX//LCT//SLC27A4//AHCY//MTOR//CUBN//GATM//…
GO:0050769	positive regulation of neurogenesis	Biological process	226	291	14568	23355	1.24507	1.40025e-08	1.34806e-07	7.8538	0.0155135	ASPM//CTNNB1//CX3CR1//DCT//DRD2//FZD3//GLI3//NOTCH1//PAX6//PRL2C2//SHH//SOX10//SOX2//VEGFA//VEGFC//DMRTA2//DISC1//MAPK8//SMO//ZFP335//SMARCD3//KDM1A//GFAP//SYNJ1//SOX8//EGR2//DICER1//RELA//HES1//IL1B//NKX6-1//SPINT1//RTN4//ADNP//APOE//ATP5G1//CDH4//DBNL//FN1//FXN//ILK//LIMK1//LRP1//MAP1B//MAPT//MYO5B//NGF//NTN1//PAFAH1B1//POU4F2//SEMA7A//CYFIP1//SRF//NRG1//EIF2B2//TRPC5//TRPV2//TWF2//TNFRSF12A//I…
GO:0050679	positive regulation of epithelial cell proliferation	Biological process	170	212	14568	23355	1.28556	1.42438e-08	1.36827e-07	7.84637	0.0116694	PRKD2//ADORA2B//AKT1//ANG//ARG1//BMP2//BMP4//BMP6//BMPR2//CAV1//CAV2//CDH13//CYBA//ECM1//EGF//EGR3//PLXNB3//F3//FGF2//FGFR3//VEGFD//FLT4//NR4A1//IL10//ITGB3//JUN//KDR//NF1//NRAS//PDCD6//PDGFB//PGF//PIK3CD//PRKCA//PRKD1//PROX1//SCG2//CCL2//CXCL12//SEMA5A//STAT5A//THBS4//VEGFA//VEGFB//VEGFC//VIP//WNT2//WNT5A//VASH2//PPP1R16B//AKT3//DYSF//MYDGF//EGFL7//CCL24//MTOR//AGGF1//NRARP//ZFP580//EMC10//RPTOR…
GO:0007613	memory	Biological process	128	154	14568	23355	1.33251	1.42524e-08	1.36827e-07	7.84611	0.00878638	GRM7//ADNP//CALB1//COMT//CUX2//DRD4//MDK//SERPINF1//SLC2A4//APH1B//PTCHD1//NPAS4//PDE5A//RCAN2//RCAN1//BRINP1//APH1C//EHMT2//ADCY8//APOE//ARC//CAMK4//DRD2//EGR1//KAT2A//GRIA1//GRIN1//LDLR//MECP2//NTRK2//PRKCZ//RELN//SGK1//SRF//CPEB3//TAC1//TACR1//BTBD9//PJA2//SHANK1//LRRN4//ADCY1//RGS14//MTOR//CHD8//SLC17A7//NTF5//CTNS//CHST10//LMX1A//SLC8A2//SLC8A3//ASIC1//CHRNA7//CHRNB2//APP//BDNF//CASP1//CCK//…
GO:0048863	stem cell differentiation	Biological process	187	236	14568	23355	1.27031	1.58878e-08	1.52314e-07	7.79894	0.0128364	PHACTR4//ACVR1//ANXA6//CFL1//EDN3//EDNRB//EFNB1//ERBB4//FGF15//GBX2//GDNF//LAMA5//KITL//NRP2//NRTN//PAX6//RET//SEMA3B//SEMA3F//SEMA4A//SEMA4B//SEMA4C//SEMA4D//SEMA4F//SEMA5A//SEMA5B//SEMA6B//SEMA6C//SEMA7A//SHH//SOX10//SOX8//TBX1//SEMA6D//ALX1//SEMA3G//RADIL//CORO1C//ZEB2//SEMA4G//SMO//FOLR1//PITX2//NOTCH1//RBPJ//TBX2//SRF//T//MYOCD//GREM1//EOMES//TGFB2//CDH2//CYP26A1//EDN1//EDNRA//FOXC2//FOXC1//…
GO:0031032	actomyosin structure organization	Biological process	167	208	14568	23355	1.28716	1.60935e-08	1.5407e-07	7.79335	0.0114635	RTKN//ANLN//KIF23//CFLAR//CAPN3//FLII//TMOD1//PGM5//KLHL41//LMOD3//NEURL2//TMOD3//TMOD2//MYH10//LMOD2//LMOD1//ACTA1//ACTC1//PROX1//ARRB1//RHOA//ELN//ITGB5//PTK2B//SORBS1//SRC//SRF//PHACTR1//TNFAIP1//ZYX//FHDC1//FAM171A1//PDLIM1//4930544G11RIK//FOXP1//ACTG1//ACTN2//BMP10//CASQ1//CASQ2//CFL2//CSRP1//CSRP2//CSRP3//KRT19//KRT8//MYBPC3//NEB//NKX2-5//PRKAR1A//SIX4//MYLK3//TNNT1//TNNT2//TNNT3//WDR1//XIR…
GO:0060402	calcium ion transport into cytosol	Biological process	133	161	14568	23355	1.32436	1.62826e-08	1.55663e-07	7.78828	0.0091296	PML//TMBIM6//BCL2//EPO//ADCYAP1R1//BAK1//BAX//BMP4//CAV1//CD4//GRIN1//LHCGR//P2RX4//P2RX7//TRPC3//FFAR1//AKAP5//ASPH//CAMK2D//CASQ1//CASQ2//FKBP1B//GSTO1//PDE4D//CHD7//METTL21C//GSTM7//TRDN//NOL3//ANK2//RYR2//SLC8A1//TMEM38B//TMEM38A//CCR5//RYR1//HTT//PKD2//P2RY6//IBTK//DDIT3//DRD2//F2R//FGF2//GLP1R//HTR2A//ITGAV//ITPR2//ITPR3//LCK//BBC3//PTPRC//RYR3//TPCN2//PLCG2//XCR1//CCL19//CHERP//TRPM2//MCOL…
GO:0006644	phospholipid metabolic process	Biological process	269	353	14568	23355	1.22168	1.69425e-08	1.61745e-07	7.77102	0.0184651	DPAGT1//NUS1//PGAP1//PGAP3//PIGB//DPM1//GPAA1//PIGQ//PIGF//MPPE1//PIGV//CWH43//PGAP2//PIGZ//PIGK//PIGG//PIGP//PIGO//PYURF//PIGM//DPM3//PIGW//GPLD1//ALOX15//CHKB//CHKA//ETNK2//SLC27A1//PISD//PCYT2//CEPT1//GPAM//PEMT//PLA2G15//PDXP//DGKZ//ABHD4//DGKG//DGKQ//DGKA//PLD1//PLD2//GPAT2//DGKB//DGKD//DGKI//DGKH//AGPAT1//DGKE//ABHD8//GPAT4//APOA1//APOA2//FGF7//LPCAT3//FABP5//LCAT//DHRS7B//PCYT1B//LIPC//SER…
GO:0044770	cell cycle phase transition	Biological process	318	424	14568	23355	1.20238	1.72743e-08	1.64683e-07	7.7626	0.0218287	RCC1//HINFP//TCF19//CAMK2D//ACVR1//ACVR1B//CAMK2A//CAMK2B//CAMK2G//CCND1//CCNE1//CCNE2//CDC25A//CDK4//CDKN1A//CDKN1B//CDKN2A//CDKN2C//CDKN2D//PLK3//E2F1//E2F3//E2F5//EIF4E//EIF4EBP1//INHBA//MNAT1//NFATC1//PIM2//POLE//PPP3CA//RB1//RBBP8//TAF10//USP37//IQGAP3//LATS2//CRLF3//GPR132//USP29//RGCC//RHOU//SPDYA//RPS6KB1//CACUL1//E2F4//BACH1//CDK5//CDK16//CDK18//CDK14//KLF11//CDK17//NPAT//CDK15//E2F6//BR…
GO:0045664	regulation of neuron differentiation	Biological process	189	239	14568	23355	1.26778	1.77571e-08	1.69051e-07	7.75063	0.0129736	RAC3//RAC1//MIR132//MIR212//LRRK2//BCL2//NGF//RET//GRIP2//MTOR//MAP3K13//EDNRB//TBX6//GSK3B//MIR133B//ESRP1//HEY1//NOTCH1//DLL1//HES1//HES5//ATOH1//ISL2//RAP1GAP//LMX1A//APBB1//APP//RHOA//BMP7//ASPM//CALR//CAV1//CD24A//CIT//DDX6//EIF4E//FMR1//DTX1//GLI3//HES3//FOXA2//HOXA2//SLC6A4//ID2//IL1B//IRX3//JAG1//LBX1//MAG//GPR37L1//ASCL1//MEIS1//NKX2-2//PAX6//PHOX2B//PTBP1//REST//SIX3//SOX2//NEPRO//CDK5R…
GO:0048592	eye morphogenesis	Biological process	151	186	14568	23355	1.3015	1.89714e-08	1.8036e-07	7.7219	0.0103652	STAT3//PPP2R3A//AGTPBP1//ALDH1A1//PAX2//ALDH1A3//TDRD7//SHROOM2//CTNNB1//CRYAA//FGFR3//MEIS1//CITED2//PITX3//PROX1//SOX1//SOX11//TFAP2A//LCTL//BCAR3//NECTIN1//NECTIN3//SIX3//ARID1A//FAT1//RDH13//FOXN4//CALB1//FJX1//HIPK1//HIPK2//LHX1//CRB1//PROM1//PTF1A//PTPRM//RS1//SLC1A1//MEGF11//IGFN1//SDK2//FAT3//ATP8A2//IRX6//PRDM1//GNAT1//PAX6//PDGFB//PRKCI//TH//TULP1//VEGFA//OLFM3//FSCN2//NR2E3//MFRP//RPGR…
GO:1903792	negative regulation of anion transport	Biological process	196	249	14568	23355	1.26193	1.91281e-08	1.81598e-07	7.71833	0.0134541	TNF//ARL6IP5//CD74//PTGER4//PRKCA//TCAF2//GRK6//CRH//CRHR2//P2RY1//PTGS1//GHSR//P2RY12//AKT1//AKT2//THBS1//IRS2//IL1B//FABP5//INPP5K//ABCG5//ABCG8//GRM7//ADORA1//HTR6//IL1RN//NPY5R//PRKG1//HRH3//HTR1A//HTR1B//ABAT//GABBR1//CD300A//CYP4F18//ATP5J//ITGAV//ITGB3//NR1H3//NR1H2//APOA2//APOC1//APOC2//ABCA2//GCK//CRHR1//DRD2//SYT11//CHGA//AKAP1//APOD//CD36//HNF4A//MDFIC//GBP4//NF1//PKIA//PKIG//PPP2CA//F…
GO:0001894	tissue homeostasis	Biological process	208	266	14568	23355	1.25361	1.92766e-08	1.82754e-07	7.71497	0.0142779	AIPL1//SLC28A3//ATP1B2//CDH3//RPE65//SOD1//TULP1//CRB2//POC1B//BBS1//WHRN//CXADR//MUC4//LDB1//LDB2//SRF//CROCC//MUC13//MUC2//RBP4//STRAP//TFF1//TFF2//TFF3//NOD2//PBLD1//TLR9//BDKRB2//CLDN5//MBP//PTGS1//SLC1A1//MFSD2A//GCNT2//FOXC1//STK39//CHMP4B//CTSH//EPAS1//ERBB4//FGF7//ITGB6//NAPSA//KDR//MBL1//PLA2G4A//PTHLH//LPCAT1//VEGFA//ADGRF5//ABCA3//RCN3//ABCA12//CSF1R//S1PR1//ITGAV//NF1//IL20RA//PDK4//S…
GO:0048588	developmental cell growth	Biological process	210	269	14568	23355	1.25155	2.10858e-08	1.9963e-07	7.67601	0.0144152	GDF9//KMT2D//SIRT6//SOX9//MEX3C//RARG//TGFBR2//SHBG//ABL1//BDNF//DPYSL2//CTTN//DNM2//NKX6-1//SIN3A//RAB21//MGLL//OLFM1//GSK3B//TTL//CLASP2//AATK//CDK5//CDK5R1//CCR5//IFRD1//MAG//MAP2//NTN1//PTPRS//SEMA4F//SEMA6C//D130043K22RIK//CDKL3//SEMA6D//SEMA3G//TNR//DIP2B//TRIM46//RTN4R//RTN4//DRAXIN//ACTR3//RNF6//ADNP//APOE//ATP5G1//CDH4//DBNL//FN1//FXN//ILK//LIMK1//LRP1//MAP1B//MAPT//MYO5B//NGF//PAFAH1B1/…
GO:0008544	epidermis development	Biological process	245	319	14568	23355	1.23128	2.15991e-08	2.04207e-07	7.66556	0.0168177	ACVR1B//APC//CELSR1//DBI//EDAR//EGFR//LGR5//FZD3//FZD6//FOXN1//HOXC13//INHBA//KRTAP6-2//LAMA5//LDB1//LDB2//LHX2//EDARADD//NSDHL//PDGFA//PSEN2//DICER1//RELA//SHH//SOS1//SOX18//SOX9//TFAP2C//TGFB2//SOX21//WNT10A//LRP4//LNCPINT//CD109//TNFRSF19//GSDMA3//APCDD1//DNASE1L2//ZDHHC21//FUZ//MFSD12//PRSS8//TRPS1//VANGL2//GATA6//FA2H//SCRIB//RAC1//WDPCP//MIR96//SEC24B//FOSL2//KRT10//KRT2//TFAP2A//EXPH5//SFN…
GO:0051222	positive regulation of protein transport	Biological process	238	309	14568	23355	1.23481	2.1928e-08	2.07031e-07	7.659	0.0163372	GCK//BAD//BGLAP2//CASR//CD38//DOC2B//GIP//GLUL//GLP1R//JAK2//NKX6-1//NNAT//PDX1//PFKFB2//PFKM//PRKCE//PTBP1//RBP4//SOX4//TCF7L2//MCU//NLGN2//FFAR1//CAPN10//GPR68//NR0B2//MYRIP//ABAT//SERP1//TRPM2//RPH3AL//GIPR//IRS2//GHRL//SIRT3//PSMD9//TM7SF3//GPR39//PCK2//GPER1//AACS//UCN3//GLRX//ANO1//SRI//ARRB1//ADCY8//CACNA1D//CRH//GPLD1//LEPR//LRP1//PPARD//RAC1//NR1H4//STX4A//VSNL1//SYBU//PLA2G6//BAIAP3//DY…
GO:0050708	regulation of protein secretion	Biological process	231	299	14568	23355	1.23857	2.20647e-08	2.08034e-07	7.6563	0.0158567	GCK//BAD//BGLAP2//CASR//CD38//DOC2B//GIP//GLUL//GLP1R//JAK2//NKX6-1//NNAT//PDX1//PFKFB2//PFKM//PRKCE//PTBP1//RBP4//SOX4//TCF7L2//MCU//NLGN2//FFAR1//CAPN10//GPR68//NR0B2//MYRIP//ABAT//SERP1//TRPM2//RPH3AL//GIPR//IRS2//GHRL//SIRT3//PSMD9//TM7SF3//GPR39//PCK2//GPER1//AACS//UCN3//GLRX//ANO1//SRI//ARRB1//ADCY8//CACNA1D//CRH//GPLD1//LEPR//LRP1//PPARD//RAC1//NR1H4//STX4A//VSNL1//SYBU//PLA2G6//BAIAP3//DY…
GO:0060541	respiratory system development	Biological process	205	262	14568	23355	1.25439	2.22206e-08	2.09216e-07	7.65325	0.0140719	JMJD6//FOXP1//FOXP2//ADA//AP3B1//ASAH1//BMP4//CTNNB1//CEBPA//CHIL1//CRH//CUX1//DHCR7//EPAS1//FGF1//FGF18//FGF2//FGF7//FGF8//FGFR1//FGFR4//GLI1//GLI2//GLI3//PDPN//GPC3//HES1//FOXF1//HMGB1//FOXA1//FOXA2//HOXA5//HSD11B1//IGF1//ITGA3//KDR//LAMA5//LIF//LOXL3//SMAD2//MMP14//NKX2-9//NODAL//NOS3//NOTCH1//PDGFRA//PITX2//DICER1//HPS1//RAB3A//ALDH1A2//RBP4//SHH//SIM2//SLC23A1//SP1//SPARC//CCDC40//STRA6//TBX…
GO:0016569	covalent chromatin modification	Biological process	345	464	14568	23355	1.19201	2.22701e-08	2.09394e-07	7.65228	0.023682	BCOR//PAXIP1//DNMT3A//DNMT3B//MBD3//SMARCA4//UHRF1//RAG1//CDC73//ATXN7L3//RNF40//SETD2//SETD3//HLCS//SIRT7//PARK7//EHMT2//EED//EZH2//MECP2//MEN1//SATB1//PRDM9//PRMT7//SMYD2//KMT2C//PRMT8//SUZ12//CARM1//CTCFL//NTMT1//PRDM8//EHMT1//PRMT6//ATM//CDK5//INCENP//PRKCD//NEK11//PIM3//BAZ1B//HIPK4//MAP3K12//RPS6KA4//RPS6KA5//NAT8F7//HAT1//CREBBP//KAT2A//KAT2B//RUVBL2//TAF6//HNF1A//KAT7//MORF4L1//TAF6L//MET…
GO:0010721	negative regulation of cell development	Biological process	163	203	14568	23355	1.28728	2.35549e-08	2.21171e-07	7.62792	0.0111889	BDNF//CTNNA1//CD24A//NF1//KCTD11//TRP53//VAX1//FAS//DICER1//SOX10//RNF10//TTC3//PITX3//EDNRB//TBX6//GSK3B//MIR133B//AATK//CDK5//CDK5R1//CCR5//IFRD1//MAG//MAP2//NTN1//PTPRS//SEMA4F//SEMA6C//D130043K22RIK//CDKL3//SEMA6D//SEMA3G//TNR//DIP2B//TRIM46//RTN4R//RTN4//DRAXIN//ACTR3//RNF6//NKX6-1//LIN28A//EPHA7//BCL11A//ULK1//RGMA//ULK2//FSTL4//SPG20//ATF5//DAB1//DLL3//F2//FGFR3//HES5//HMGA2//GPR37L1//MBD1…
GO:0007163	establishment or maintenance of cell polarity	Biological process	178	224	14568	23355	1.27395	2.36257e-08	2.21531e-07	7.62662	0.0122186	NUMA1//FBXW11//DCTN1//HTT//ARHGEF2//PAFAH1B1//PAX6//PLK1//CDK5RAP2//INSC//SPRY2//MCPH1//NSFL1C//BCCIP//NDC80//NDE1//UBXN2B//SAPCD2//MISP//NDEL1//SCRIB//CCR7//MYH9//CYP26B1//CCL19//CRTAM//DOCK2//AMOT//AMOTL1//FAT1//LLGL2//WNT7B//CFL1//CRKL//MARK2//HSP90AB1//HSP90AA1//IGF1R//LMNA//MAP2//FAM89B//MYO9B//PRKCZ//PKD1//SHH//STK11//TSC2//WEE1//ALPK2//FEZ1//NEK3//CRB2//PRICKLE2//KIF26B//EPHB1//TCIRG1//UST…
GO:0070647	protein modification by small protein conjugation or removal	Biological process	577	808	14568	23355	1.14484	2.42898e-08	2.27447e-07	7.61458	0.0396074	UBE3C//TRIM68//FBXW11//NHLRC1//TOPORS//FBXO4//DDB2//RNF144A//UBE2Q2//UBE3B//BIRC2//AXIN1//BCL2//BTRC//CTNNB1//CBFB//CBL//CDKN2A//UBE2J2//UBOX5//AKTIP//TRIP12//ITCH//MGRN1//NEDD4//NFE2L1//TRIM27//SPOP//TRIM30D//NHLRC3//DCAF15//TRIM38//UBE2D1//CDC34//TRIM58//RNF144B//TNKS//TRAF6//UBE2L3//UBE2B//UBE2G2//UBE2H//DZIP3//CHFR//KLHL42//AMFR//ARIH1//ARIH2//PELI3//RBCK1//TRIM30B//TRIML1//RNF217//RNF31//PRP…
GO:0016331	morphogenesis of embryonic epithelium	Biological process	150	185	14568	23355	1.29987	2.48456e-08	2.32333e-07	7.60475	0.0102965	RET//WNT4//SHANK3//FGF8//T//EPB41L5//CASP8//CITED2//PTCH1//SHH//SOX11//SOX4//TULP3//MIB1//IFT52//MAP3K7//STK3//STK4//IFT172//IPMK//BRPF1//CFL1//NODAL//GATAD2A//CECR2//PHACTR4//SCRIB//PRICKLE1//MTHFD1//ABL1//ABL2//ADM//APAF1//BCL10//BMP4//CELSR1//COBL//DVL2//ENAH//PLXNB2//BRD2//FZD3//FZD6//KAT2A//LRP2//LHX2//LMO4//GLMN//MTHFR//PAX2//PFN1//PRKACA//PRKACB//ST14//RARA//RARG//SFRP2//SEMA4C//SFRP1//STI…
GO:0032868	response to insulin	Biological process	190	241	14568	23355	1.26391	2.51921e-08	2.35252e-07	7.59874	0.0130423	RHOQ//AKT1//AKT2//APC//CAV2//BCAR1//CSRP3//EIF4EBP1//EIF4EBP2//FOXC2//GPLD1//GRB10//GRB2//IGF1R//INS2//INSR//IRS1//IRS3//IRS4//KL//PDK2//PIK3R1//PIK3R2//PIK3R3//PLCB1//PTPN1//PTPN2//RPE65//SRSF3//ZFP106//SORBS1//SHC1//SREBF1//SLC39A14//OBP2A//SH2B2//PDK4//BCAR3//SOGA1//IRS2//GRB14//FOXO4//SLC2A8//FOXO1//GSK3B//GSK3A//RARRES2//APPL1//NDEL1//PHIP//GCK//RAB15//RAB31//EPRS//ADIPOQ//PARP1//BGLAP2//CDK…
GO:0034097	response to cytokine	Biological process	727	1034	14568	23355	1.12718	2.71733e-08	2.53408e-07	7.56586	0.0499039	IRAK2//CD24A//IRAK1//CAV1//ECM1//PTPRC//PTPRF//SIGIRR//IRAK3//PALM3//GAS6//CD74//IL7//PAFAH1B1//RIPK2//AXL//TSLP//TRIM44//HIPK1//SPHK1//SYK//SPATA2//PYCARD//CYLD//ADIPOQ//APOA1//PTPN2//NR1H4//TRAIP//PELI3//GPS2//PIAS4//RFFL//CCDC3//NOL3//BAD//CEBPA//CNTFR//CRLF1//CSF1R//CSF2RA//CSF2RB//CSF2RB2//CSF3R//CX3CR1//F3//FER//FLT3//GHR//PTPN6//IFNA2//IFNA4//IFNA6//IFNA7//IFNAB//IFNAR1//IFNAR2//IFNB1//IFN…
GO:0050727	regulation of inflammatory response	Biological process	262	344	14568	23355	1.22102	2.82646e-08	2.63226e-07	7.54876	0.0179846	C3//FCER1G//FCGR1//FCGR3//BTK//SPN//ZP3//FCER1A//H2-T23//F12//TNFAIP3//DNASE1//DNASE1L3//FFAR2//RHBDD3//ADORA1//IL4//INS2//PPARG//ASH1L//NLRP3//ADAM8//ALOX5AP//AOC3//MIF//NPY5R//TAC1//C2CD4A//PIK3CG//C2CD4B//CYP19A1//PDE5A//NLRP6//GPX1//GPX2//NOD2//PSMA1//CD24A//CD81//PLA2G2D//PARK7//IL10//LTA//TNF//FFAR3//CX3CR1//ADORA2B//CCR7//EDNRB//PTGES//CCR5//IL1B//CCL5//SERPINE1//SMPDL3B//MIR7578//CD276//A…
GO:0001822	kidney development	Biological process	246	321	14568	23355	1.2286	2.8534e-08	2.65374e-07	7.54464	0.0168863	BCL2//BMP4//FBN1//FOXC2//GDNF//GLI3//HOXA11//HOXD11//ID2//ID3//IRX1//IRX2//IRX3//LHX1//NF1//PAX2//PAX8//SHH//SLC5A1//WNT4//WT1//APH1A//OSR1//ITGA8//GDF6//TSHZ3//ROBO2//GREB1L//APH1C//PDS5A//RDH10//ARG2//BDNF//BMP7//CRLF1//FGFR1//GSTA3//EPCAM//SMAD1//SMAD2//SMAD3//SMAD5//SMAD7//FOXC1//RARA//RET//SFRP1//SIM1//SIX1//TCF21//RARB//SMAD9//SALL1//BMPER//AGT//BMP2//CTNNB1//CD44//FGF2//FGF8//GPC3//FOXD1//…
GO:1903034	regulation of response to wounding	Biological process	139	170	14568	23355	1.31083	2.88199e-08	2.67669e-07	7.54031	0.00954146	ANO6//APOE//GP5//PDGFA//PDGFB//PDGFRA//C1QTNF1//F11//APOH//SERPINC1//SERPING1//CAV1//EPHB2//F2R//FOXA2//HRG//CD36//DMTN//F2//F7//NFE2L2//SERPINE1//S100A9//ST3GAL4//PRDX2//THBS1//F12//TPSAB1//ADTRP//KNG1//PROC//PROS1//TSPAN8//TFPI//THBD//KNG2//PSG23//CXCR4//FOXC2//VEGFB//XBP1//FGB//ANXA2//FGA//GP1BA//KLKB1//PLAU//PLG//CPB2//PLPP3//BRAF//ADAM17//KLF4//NEO1//PTEN//PTPRF//STK24//MAP2K1//MAP2K2//LRIG2…
[truncated: 3,113 more rows]
