# Supplementary material for: Abnormal transcriptome-wide DNA demethylation induced by folate deficiency causes neural tube defects
Source: Front Genet. 2022 Sep 19;13:987210. doi: 10.3389/fgene.2022.987210 (PMC9529027; doi:10.3389/fgene.2022.987210)
Supplement: Supplementary file 10 [file Table7.XLS]

## Sheet: MF
S8 MeDIP GO MF_result Up
#Column "GO.ID" stands for the ID of gene ontology term
#Column "Term" stands for the name of gene ontology term
#Column "Ontology" stands for the ontology of GOID belongs to
#Column "Count" stands for the number of DE genes associated with the listed GOID
#Column "Pop.Hits" stands for the number of background population genes associated with the listed GOID
#Column "List.Total" stands for the total number of DE genes
#Column "Pop.Total" stands for the total number of background population genes
#Column "Fold.Enrichment" stands for the Fold Enrichment value of the GOID, it equals (Count/Pop.Hits)/(List.Total/Pop.Total)
#Column "Pvalue" stands for the significance testing value of the GOID
#Column "FDR" stands for the false discovery rate of the GOID, using Benjamini & Hochberg (1995) method
#Column "Enrichment.Score" stands for the Enrichment Score value of the GOID, it equals (-log10(Pvalue))
#Column "Gene.Ratio" stands for the Gene Ratio value genes associated with the GOID, it equals (Count/List.Total)
#Column "GENES" stands for the DE genes associated with the GOID
GO.ID	Term	Ontology	Count	Pop.Hits	List.Total	Pop.Total	Fold.Enrichment	Pvalue	FDR	Enrichment.Score	Gene.Ratio	GENES
GO:0005488	binding	Molecular function	9752	13779	14269	22682	1.12503	2.63165e-203	3.40799e-200	202.58	0.68344	NDUFAB1//RARS//TRMT10A//AIMP1//METTL1//RPL6//SARS//IGHMBP2//SSB//ALKBH1//TRMT1//PSTK//TERT//MRPS27//AARS2//EIF2A//YRDC//AARS//EIF2S3X//CARS//NSUN2//DTD2//IARS2//PUS1//EEFSEC//DTD1//CTU2//RPS10//ALKBH8//TYW5//TRMT10B//FARS2//TRNAU1AP//PTCD1//SARS2//TRMU//XPO5//XPOT//TRMT11//NAT10//ACADM//ACADS//DBI//DBIL5//HMGCL//HNF4A//PITPNA//SCP2//ECI2//GCDH//ECI3//ACOT7//ACBD6//ACBD7//STX12//SYT17//ADCY6//CAV1…
GO:0005515	protein binding	Molecular function	6838	9284	14269	22682	1.1708	7.17923e-175	4.64855e-172	174.144	0.479221	STX12//SYT17//ADCY6//CAV1//CAV2//CPLX1//CPLX2//STX2//GRIA2//KCNB1//SYT12//NAPB//SNAPIN//SNAP91//SNCA//STX1A//STX4A//STXBP1//SYP//SYT1//SYT2//SYT3//TNFAIP2//VAMP2//STX16//SYT11//CPLX3//CAPN10//ANKRD27//EXOC3L//SYT15//UNC13A//STX7//SYT5//VTI1B//BAIAP3//SYT6//SYT7//SYT10//SYT8//STX1B//GOSR2//STX6//LRRK2//STX17//STX19//EXOC3L4//EXOC3L2//STX11//SEC24A//UVRAG//SYT13//TRIM9//SEC24B//MUP20//RECQL5//NCOA3…
GO:0043167	ion binding	Molecular function	3964	5237	14269	22682	1.2032	9.7599e-111	4.21302e-108	110.011	0.277805	PSPH//GCK//THTPA//STK38//NT5C3//OXSR1//PGM3//DUT//RPS6KA3//DXO//ABL1//ABL2//AKP3//ATP4A//ATP8A1//ATP9A//ATP10A//COMT//DCK//MARK2//ENO3//EPHX2//EYA2//FEN1//NCS1//GEM//GCLC//GLUL//GNAI1//GSS//HMGCL//IDH1//MSH2//SIK1//MAST2//MVK//NLK//NME1//PCK1//PDCD6//PKM//PRKACA//PRKACB//PKLR//PLK1//PPM1B//PRPS1//RAN//RHEB//RNASEH1//RPS6KA1//RPS6KA2//SNCA//SPHK1//PDE2A//SRPK1//SRPK2//STK11//GEN1//ADCY2//PRPSAP2//…
GO:0046872	metal ion binding	Molecular function	2706	3535	14269	22682	1.21682	5.46792e-79	1.77024e-76	78.2622	0.189642	PSPH//GCK//THTPA//STK38//NT5C3//OXSR1//PGM3//DUT//RPS6KA3//DXO//ABL1//ABL2//AKP3//ATP4A//ATP8A1//ATP9A//ATP10A//COMT//DCK//MARK2//ENO3//EPHX2//EYA2//FEN1//NCS1//GEM//GCLC//GLUL//GNAI1//GSS//HMGCL//IDH1//MSH2//SIK1//MAST2//MVK//NLK//NME1//PCK1//PDCD6//PKM//PRKACA//PRKACB//PKLR//PLK1//PPM1B//PRPS1//RAN//RHEB//RNASEH1//RPS6KA1//RPS6KA2//SNCA//SPHK1//PDE2A//SRPK1//SRPK2//STK11//GEN1//ADCY2//PRPSAP2//…
GO:0043169	cation binding	Molecular function	2768	3628	14269	22682	1.21279	2.39509e-78	6.20328e-76	77.6207	0.193987	PSPH//GCK//THTPA//STK38//NT5C3//OXSR1//PGM3//DUT//RPS6KA3//DXO//ABL1//ABL2//AKP3//ATP4A//ATP8A1//ATP9A//ATP10A//COMT//DCK//MARK2//ENO3//EPHX2//EYA2//FEN1//NCS1//GEM//GCLC//GLUL//GNAI1//GSS//HMGCL//IDH1//MSH2//SIK1//MAST2//MVK//NLK//NME1//PCK1//PDCD6//PKM//PRKACA//PRKACB//PKLR//PLK1//PPM1B//PRPS1//RAN//RHEB//RNASEH1//RPS6KA1//RPS6KA2//SNCA//SPHK1//PDE2A//SRPK1//SRPK2//STK11//GEN1//ADCY2//PRPSAP2//…
GO:0003824	catalytic activity	Molecular function	4145	5727	14269	22682	1.1505	4.36665e-68	9.42469e-66	67.3599	0.29049	ALG12//PDSS1//PDSS2//ENDOG//ERCC1//MRE11A//PTBP1//RAD50//EXOG//RBBP8//DCLRE1C//ERCC4//LCT//ALG9//PIGZ//PIGB//ALG1//ALG3//POMT2//PIGV//DPY19L3//TMTC3//TMTC2//DPY19L2//DPY19L4//PIGM//TMTC4//POMT1//ALG2//GGT1//GGT7//GGT5//SDHC//DHRS7B//MYH7//MYH3//MYH9//MYO15//MYO1B//MYO1C//MYO5B//MYO6//MYO7A//MYO9B//MYO1H//MYO1G//MYO3B//MYO1D//MYO1A//MYO19//MYO3A//MYO1E//MYH14//MYH10//DMC1//RAD51//DEGS2//POP5//RPP4…
GO:0097159	organic cyclic compound binding	Molecular function	3938	5462	14269	22682	1.14607	1.89326e-60	3.50253e-58	59.7228	0.275983	RARS//TRMT10A//AIMP1//METTL1//RPL6//SARS//IGHMBP2//SSB//ALKBH1//TRMT1//PSTK//TERT//MRPS27//AARS2//EIF2A//YRDC//AARS//EIF2S3X//CARS//NSUN2//DTD2//IARS2//PUS1//EEFSEC//DTD1//CTU2//RPS10//ALKBH8//TYW5//TRMT10B//FARS2//TRNAU1AP//PTCD1//SARS2//TRMU//XPO5//XPOT//TRMT11//NAT10//ACADM//ACADS//DBI//DBIL5//HMGCL//HNF4A//PITPNA//SCP2//ECI2//GCDH//ECI3//ACOT7//ACBD6//ACBD7//KTI12//GPN2//TTLL2//NUGGC//ACACB//…
GO:0019899	enzyme binding	Molecular function	1703	2179	14269	22682	1.24235	3.53254e-58	5.7183e-56	57.4519	0.11935	RECQL5//NCOA3//URI1//SUPT4A//CDC73//ERCC5//SMYD2//AGO1//AGO2//ESRRB//HNRNPU//ELP2//ELOF1//SMYD3//RPRD1B//PCF11//RPRD2//ELP4//RRN3//ERBB2//SRI//TIMP4//PZP//AKP3//ALDOA//APC//XIAP//SERPINC1//ATP5A1//ATP9A//BCL10//BCL2//BDKRB2//BRCA2//ANXA2//CASP3//CAST//CDK5R1//CFLAR//CHL1//COL3A1//COL1A1//COMP//CSTB//DDT//DPP4//DVL3//ECM1//F3//FADD//FAP//FAS//SH3PXD2A//FLOT1//FLOT2//FN1//HSPG2//IL1R1//INS2//ITGA3/…
GO:1901363	heterocyclic compound binding	Molecular function	3865	5368	14269	22682	1.14452	6.38414e-58	9.18607e-56	57.1949	0.270867	RARS//TRMT10A//AIMP1//METTL1//RPL6//SARS//IGHMBP2//SSB//ALKBH1//TRMT1//PSTK//TERT//MRPS27//AARS2//EIF2A//YRDC//AARS//EIF2S3X//CARS//NSUN2//DTD2//IARS2//PUS1//EEFSEC//DTD1//CTU2//RPS10//ALKBH8//TYW5//TRMT10B//FARS2//TRNAU1AP//PTCD1//SARS2//TRMU//XPO5//XPOT//TRMT11//NAT10//ACADM//ACADS//DBI//DBIL5//HMGCL//HNF4A//PITPNA//SCP2//ECI2//GCDH//ECI3//ACOT7//ACBD6//ACBD7//KTI12//GPN2//TTLL2//NUGGC//ACACB//…
GO:0042802	identical protein binding	Molecular function	1692	2195	14269	22682	1.22533	1.25369e-50	1.62353e-48	49.9018	0.118579	PSPH//INPP5F//TRIM68//ANO1//UPB1//PNPO//ANO6//FBXO4//SLC51A//PPCS//EPRS//NOD1//CENPF//SHMT2//CAMK2D//GRM6//ATIC//CCDC88A//IRAK2//TPR//SEPHS1//MMAA//ACTN1//MZF1//GGCT//RAP1GAP//PTPA//ABCG1//ACHE//ACOX1//CHRNA7//ADIPOQ//IMPA2//ACVR1//DSCAML1//ADCY8//ADD2//ADRA2A//ADRB2//ADRB3//GLA//AGXT//AKT1//ABCD1//ANG//AOX1//BIRC5//APOA2//APOA4//APOE//NR2F2//APP//ARNT//ATF3//ATP2A1//AXIN1//CEP131//B2M//BAK1//BAX…
GO:0036094	small molecule binding	Molecular function	1792	2370	14269	22682	1.20193	3.88724e-44	4.57634e-42	43.4104	0.125587	ACADM//ACADS//DBI//DBIL5//HMGCL//HNF4A//PITPNA//SCP2//ECI2//GCDH//ECI3//ACOT7//ACBD6//ACBD7//KTI12//GPN2//TTLL2//NUGGC//ACACB//TYW1//TTLL3//DYRK4//DHX32//PRKD2//VRK3//EFL1//NLRP6//CLK3//LARS2//XYLB//MAPKAPK3//CSNK1G2//TUBG1//TUBG2//NT5M//GCK//ADCY4//ACLY//SBK1//RHOQ//ARL1//DGKZ//RARS//DDX1//FANCM//RAB15//PRKAA1//RFC4//STK38//PKDCC//PPCS//RAB31//TTBK1//DHX57//CARNS1//ACACA//EPRS//GIMAP4//NT5C3//MY…
GO:0008092	cytoskeletal protein binding	Molecular function	813	987	14269	22682	1.30937	1.49892e-42	1.61758e-40	41.8242	0.0569767	PHACTR4//KLHL3//PLS1//PLS3//SYNPO//MYLK//CORO2A//CCDC88A//AIF1L//CALD1//ACTN1//TRIOBP//SHROOM2//ACE//MACF1//ACTN2//ACTN3//ADCY8//ADD2//AVIL//AIF1//ANG//AQP2//ARC//SYNPO2//ARPC1B//CAP1//CAPG//CAPZA1//CAPZB//CDK5R1//CDK5R2//CFL1//CFL2//CORO1A//CXCR4//CCR5//CNN2//COBL//CSRP3//DAG1//DBNL//DIAPH1//DNASE1//DST//DYRK1A//EMD//ENAH//ENC1//EPB41L1//EPB41L2//EPB41L3//DMTN//EPS8//EVL//MYH7//PTK2//FSCN1//FER/…
GO:0044877	protein-containing complex binding	Molecular function	1174	1494	14269	22682	1.24912	1.45037e-41	1.44479e-39	40.8385	0.0822763	ERCC1//FBL//RUVBL2//TRP53//ERCC4//RUVBL1//EDF1//CTDP1//GTF2F1//TAF7//HNRNPU//CD300LG//FCAMR//MPTX2//C1QBP//C4B//CRP//PTX3//C4A//DERL2//SRP68//SRPR//DERL1//IFNA2//IFNA4//IFNA6//IFNA7//IFNAB//IFNB1//IFNE//IFNZ//GM13271//GM13283//GM13272//GM13276//GM13277//GM13275//CCDC88A//APP//GRB10//IGF1//IGF1R//IGF2//INS2//IRS1//IRS3//IRS4//ENPP1//PDPK1//PIK3R1//PTPN1//PTPN11//PTPRF//SORBS1//SHC1//SRC//IRS2//SNX…
GO:0043168	anion binding	Molecular function	1728	2297	14269	22682	1.19583	3.40243e-40	3.14725e-38	39.4682	0.121102	ITPR3//XPR1//SNAP91//GLE1//NR2F2//CRABP1//CYP26A1//IGF2R//FABP5//RARA//RXRA//UGT1A2//CYP26B1//UGT1A1//CYP2W1//CYP26C1//LCN12//LRAT//HSP90AB1//HSP90AA1//MTPAP//CAD//ACOX1//AFP//APOC1//FABP7//CYP4A14//DGAT1//FABP3//FABP1//GSTP2//HNF4A//FABP6//NME2//PMP2//PPARD//ARHGDIA//FFAR1//GSTM7//ACOXL//ACOX3//ACOX2//MTHFSL//KTI12//TTLL2//ACACB//TTLL3//DYRK4//DHX32//PRKD2//VRK3//NLRP6//CLK3//LARS2//XYLB//MAPKAP…
GO:0000166	nucleotide binding	Molecular function	1540	2038	14269	22682	1.20117	2.14464e-37	1.73582e-35	36.6686	0.107926	ACADM//ACADS//DBI//DBIL5//HMGCL//HNF4A//PITPNA//SCP2//ECI2//GCDH//ECI3//ACOT7//ACBD6//ACBD7//HSPH1//GRPEL1//GRPEL2//PFN1//BAG3//HSPBP1//BAG5//SIL1//HSP90AB1//HSP90AA1//MTPAP//CAD//MTHFSL//KTI12//TTLL2//ACACB//TTLL3//DYRK4//DHX32//PRKD2//VRK3//NLRP6//CLK3//LARS2//XYLB//MAPKAPK3//CSNK1G2//GCK//ADCY4//ACLY//SBK1//DGKZ//RARS//DDX1//FANCM//PRKAA1//RFC4//STK38//PKDCC//PPCS//TTBK1//DHX57//CARNS1//ACACA/…
GO:1901265	nucleoside phosphate binding	Molecular function	1540	2038	14269	22682	1.20117	2.14464e-37	1.73582e-35	36.6686	0.107926	ACADM//ACADS//DBI//DBIL5//HMGCL//HNF4A//PITPNA//SCP2//ECI2//GCDH//ECI3//ACOT7//ACBD6//ACBD7//KTI12//GPN2//TTLL2//NUGGC//ACACB//TYW1//TTLL3//DYRK4//DHX32//PRKD2//VRK3//EFL1//NLRP6//CLK3//LARS2//XYLB//MAPKAPK3//CSNK1G2//TUBG1//TUBG2//NT5M//GCK//ADCY4//ACLY//SBK1//RHOQ//ARL1//DGKZ//RARS//DDX1//FANCM//RAB15//PRKAA1//RFC4//STK38//PKDCC//PPCS//RAB31//TTBK1//DHX57//CARNS1//ACACA//EPRS//GIMAP4//NT5C3//MY…
GO:0140096	catalytic activity, acting on a protein	Molecular function	1687	2253	14269	22682	1.19026	3.24517e-37	2.47206e-35	36.4888	0.118228	GGT1//GGT7//GGT5//PPIF//PTPA//AIPL1//FKBP1B//FKBP2//FKBP4//FKBP5//FKBP10//FKBP7//FKBP8//PPIB//RANBP2//FKBP14//PPWD1//PIN1//PIN1RT1//PPIA//FKBP9//PPIE//PPIL2//PPIL4//PPID//PPIL1//PPIL3//QSOX1//PDIA4//ITGB3//CRELD1//P4HB//TXNDC2//QSOX2//TMX3//PDIA2//PDILT//PDIA6//PDIA5//ERP44//CRELD2//EPB42//TGM1//TGM2//TGM3//TGM6//TGM4//TGM7//F13A1//TGM5//MGAT1//GCNT1//GCNT4//GCNT3//MGAT3//LCMT1//GPAA1//PIGK//ATE1…
GO:0097367	carbohydrate derivative binding	Molecular function	1603	2138	14269	22682	1.19183	8.34939e-36	6.00692e-34	35.0783	0.112341	ACADM//ACADS//DBI//DBIL5//HMGCL//HNF4A//PITPNA//SCP2//ECI2//GCDH//ECI3//ACOT7//ACBD6//ACBD7//SPON2//ADGRB1//CD14//CD6//CAMP//DROSHA//F2//HSPD1//LBP//LTF//LY96//P2RX7//BPIFA2//PTAFR//SELP//TLR4//DEFB19//PSMA1//BPI//NEPN//TRIL//TREM2//POLA1//ACTN4//CDA//OARD1//ADA//ADORA1//HSP90AB1//HSP90AA1//MTPAP//CAD//MTHFSL//KTI12//TTLL2//ACACB//TTLL3//DYRK4//DHX32//PRKD2//VRK3//NLRP6//CLK3//LARS2//XYLB//MAPKAP…
GO:0035639	purine ribonucleoside triphosphate binding	Molecular function	1303	1715	14269	22682	1.20773	2.3477e-33	1.60015e-31	32.6294	0.0913168	MTHFSL//KTI12//TTLL2//ACACB//TTLL3//DYRK4//DHX32//PRKD2//VRK3//NLRP6//CLK3//LARS2//XYLB//MAPKAPK3//CSNK1G2//GCK//ADCY4//ACLY//SBK1//DGKZ//RARS//DDX1//FANCM//PRKAA1//RFC4//STK38//PKDCC//PPCS//TTBK1//DHX57//CARNS1//ACACA//EPRS//MYLK//NOD1//PI4KB//CHD4//CDK9//CAMK2D//PRKAA2//PRKAG2//MTHFD1//RIMKLB//OXSR1//ATAD3A//IRAK2//SEPHS1//RARS2//CHD9//UBE2Q2//KIF24//PKN2//BRAF//KIF22//DNAH12//DNAH1//PYGL//RAF1…
GO:0005524	ATP binding	Molecular function	1077	1391	14269	22682	1.23077	3.31464e-33	2.14623e-31	32.4796	0.0754783	MTHFSL//KTI12//TTLL2//ACACB//TTLL3//DYRK4//DHX32//PRKD2//VRK3//NLRP6//CLK3//LARS2//XYLB//MAPKAPK3//CSNK1G2//GCK//ADCY4//ACLY//SBK1//DGKZ//RARS//DDX1//FANCM//PRKAA1//RFC4//STK38//PKDCC//PPCS//TTBK1//DHX57//CARNS1//ACACA//EPRS//MYLK//NOD1//PI4KB//CHD4//CDK9//CAMK2D//PRKAA2//PRKAG2//MTHFD1//RIMKLB//OXSR1//ATAD3A//IRAK2//SEPHS1//RARS2//CHD9//UBE2Q2//KIF24//PKN2//BRAF//KIF22//DNAH12//DNAH1//PYGL//RAF1…
GO:0017076	purine nucleotide binding	Molecular function	1365	1806	14269	22682	1.20144	4.14262e-33	2.55462e-31	32.3827	0.0956619	ACADM//ACADS//DBI//DBIL5//HMGCL//HNF4A//PITPNA//SCP2//ECI2//GCDH//ECI3//ACOT7//ACBD6//ACBD7//HSPH1//GRPEL1//GRPEL2//PFN1//BAG3//HSPBP1//BAG5//SIL1//MTHFSL//KTI12//TTLL2//ACACB//TTLL3//DYRK4//DHX32//PRKD2//VRK3//NLRP6//CLK3//LARS2//XYLB//MAPKAPK3//CSNK1G2//GCK//ADCY4//ACLY//SBK1//DGKZ//RARS//DDX1//FANCM//PRKAA1//RFC4//STK38//PKDCC//PPCS//TTBK1//DHX57//CARNS1//ACACA//EPRS//MYLK//NOD1//PI4KB//CHD4//…
GO:0032555	purine ribonucleotide binding	Molecular function	1355	1792	14269	22682	1.20196	5.1832e-33	3.05102e-31	32.2854	0.0949611	ACADM//ACADS//DBI//DBIL5//HMGCL//HNF4A//PITPNA//SCP2//ECI2//GCDH//ECI3//ACOT7//ACBD6//ACBD7//MTHFSL//KTI12//TTLL2//ACACB//TTLL3//DYRK4//DHX32//PRKD2//VRK3//NLRP6//CLK3//LARS2//XYLB//MAPKAPK3//CSNK1G2//GCK//ADCY4//ACLY//SBK1//DGKZ//RARS//DDX1//FANCM//PRKAA1//RFC4//STK38//PKDCC//PPCS//TTBK1//DHX57//CARNS1//ACACA//EPRS//MYLK//NOD1//PI4KB//CHD4//CDK9//CAMK2D//PRKAA2//PRKAG2//MTHFD1//RIMKLB//OXSR1//AT…
GO:0032553	ribonucleotide binding	Molecular function	1365	1809	14269	22682	1.19945	1.58018e-32	8.5423e-31	31.8013	0.0956619	ACADM//ACADS//DBI//DBIL5//HMGCL//HNF4A//PITPNA//SCP2//ECI2//GCDH//ECI3//ACOT7//ACBD6//ACBD7//HSP90AB1//HSP90AA1//MTPAP//CAD//MTHFSL//KTI12//TTLL2//ACACB//TTLL3//DYRK4//DHX32//PRKD2//VRK3//NLRP6//CLK3//LARS2//XYLB//MAPKAPK3//CSNK1G2//GCK//ADCY4//ACLY//SBK1//DGKZ//RARS//DDX1//FANCM//PRKAA1//RFC4//STK38//PKDCC//PPCS//TTBK1//DHX57//CARNS1//ACACA//EPRS//MYLK//NOD1//PI4KB//CHD4//CDK9//CAMK2D//PRKAA2//P…
GO:0005215	transporter activity	Molecular function	884	1120	14269	22682	1.25465	1.58313e-32	8.5423e-31	31.8005	0.0619525	SLC7A1//SLC7A2//SLC7A3//SLC25A15//AU018091//SLC25A26//SLC25A5//SLC17A9//SLC6A6//COX4I1//COX5A//COX6A1//COX6A2//COX6C//COX7A1//COX8B//COX1//COX2//COX3//NDUFA4//COX7A2L//NDUFA4L2//COX10//COX4I2//P2RX1//P2RX4//P2RX7//P2RX6//P2RX3//P2RX5//GRIK4//GRIA1//GRIA2//GRID1//GRID2//GRIK1//GRIK2//GRIK3//GRIK5//GRIN1//GRIN2B//GRIN2C//GRIN2D//GRIN3B//GRIN3A//GRIA3//CHRNB4//CHRNB3//CHRNA3//CHRNA5//KCNQ3//SCN4A//G…
GO:0016740	transferase activity	Molecular function	1655	2234	14269	22682	1.17761	2.91506e-32	1.51e-30	31.5354	0.115986	ALG12//PDSS1//PDSS2//ALG9//PIGZ//PIGB//ALG1//ALG3//POMT2//PIGV//DPY19L3//TMTC3//TMTC2//DPY19L2//DPY19L4//PIGM//TMTC4//POMT1//ALG2//GGT1//GGT7//GGT5//TFB2M//TFB1M//DIMT1//TRPT1//PIKFYVE//NMNAT2//NMNAT1//NMNAT3//PEMT//IPMK//PPIP5K1//ITPKA//ITPKC//IP6K3//IP6K1//ITPKB//IP6K2//POLR1C//POLR1A//POLR2A//POLR2J//CHST4//CHST3//CHST5//CHST1//CHST11//CHST8//CHST9//CHST13//CHST14//ST6GALNAC1//ST6GALNAC2//ST6G…
GO:0032559	adenyl ribonucleotide binding	Molecular function	1120	1458	14269	22682	1.22109	5.39143e-32	2.68535e-30	31.2683	0.0784918	ACADM//ACADS//DBI//DBIL5//HMGCL//HNF4A//PITPNA//SCP2//ECI2//GCDH//ECI3//ACOT7//ACBD6//ACBD7//MTHFSL//KTI12//TTLL2//ACACB//TTLL3//DYRK4//DHX32//PRKD2//VRK3//NLRP6//CLK3//LARS2//XYLB//MAPKAPK3//CSNK1G2//GCK//ADCY4//ACLY//SBK1//DGKZ//RARS//DDX1//FANCM//PRKAA1//RFC4//STK38//PKDCC//PPCS//TTBK1//DHX57//CARNS1//ACACA//EPRS//MYLK//NOD1//PI4KB//CHD4//CDK9//CAMK2D//PRKAA2//PRKAG2//MTHFD1//RIMKLB//OXSR1//AT…
GO:0030554	adenyl nucleotide binding	Molecular function	1129	1471	14269	22682	1.22003	5.62583e-32	2.69831e-30	31.2498	0.0791226	ACADM//ACADS//DBI//DBIL5//HMGCL//HNF4A//PITPNA//SCP2//ECI2//GCDH//ECI3//ACOT7//ACBD6//ACBD7//HSPH1//GRPEL1//GRPEL2//PFN1//BAG3//HSPBP1//BAG5//SIL1//MTHFSL//KTI12//TTLL2//ACACB//TTLL3//DYRK4//DHX32//PRKD2//VRK3//NLRP6//CLK3//LARS2//XYLB//MAPKAPK3//CSNK1G2//GCK//ADCY4//ACLY//SBK1//DGKZ//RARS//DDX1//FANCM//PRKAA1//RFC4//STK38//PKDCC//PPCS//TTBK1//DHX57//CARNS1//ACACA//EPRS//MYLK//NOD1//PI4KB//CHD4//…
GO:0098772	molecular function regulator	Molecular function	1665	2254	14269	22682	1.17422	2.28386e-31	1.05628e-29	30.6413	0.116687	HSPH1//GRPEL1//GRPEL2//PFN1//BAG3//HSPBP1//BAG5//SIL1//CDC42EP2//PDYN//PENK//ZFP106//HSCB//ATP1B1//ATP1B2//ATP1B3//ATP4B//GTF2H4//DNAJA1//RAB3A//RAB4A//RAB6A//TOR1AIP1//AHSA1//DNAJB6//TOR1AIP2//DNAJA2//DNAJB2//DNAJC15//DNAJC19//DNAJB1//DNAJC24//STYX//STYXL1//SBF1//CAMTA1//KDM3A//DDX1//BTAF1//LPXN//MED21//JMJD1C//AIP//CREBBP//BCL11A//EWSR1//FHL2//FHL3//HDGF//HDGFL1//TFB2M//HMGA1//HMGA2//HR//LDB1//…
GO:0022857	transmembrane transporter activity	Molecular function	810	1021	14269	22682	1.26109	3.34235e-31	1.49253e-29	30.4759	0.0567664	SLC7A1//SLC7A2//SLC7A3//SLC25A15//AU018091//SLC25A26//SLC25A5//SLC17A9//SLC6A6//COX4I1//COX5A//COX6A1//COX6A2//COX6C//COX7A1//COX8B//COX1//COX2//COX3//NDUFA4//COX7A2L//NDUFA4L2//COX10//COX4I2//P2RX1//P2RX4//P2RX7//P2RX6//P2RX3//P2RX5//GRIK4//GRIA1//GRIA2//GRID1//GRID2//GRIK1//GRIK2//GRIK3//GRIK5//GRIN1//GRIN2B//GRIN2C//GRIN2D//GRIN3B//GRIN3A//GRIA3//CHRNB4//CHRNB3//CHRNA3//CHRNA5//KCNQ3//SCN4A//G…
GO:0016787	hydrolase activity	Molecular function	1851	2535	14269	22682	1.16069	2.38104e-30	1.02782e-28	29.6232	0.129722	ENDOG//ERCC1//MRE11A//PTBP1//RAD50//EXOG//RBBP8//DCLRE1C//ERCC4//LCT//MYH7//MYH3//MYH9//MYO15//MYO1B//MYO1C//MYO5B//MYO6//MYO7A//MYO9B//MYO1H//MYO1G//MYO3B//MYO1D//MYO1A//MYO19//MYO3A//MYO1E//MYH14//MYH10//POP5//RPP40//USB1//PAN2//NOCT//ERI3//CNOT7//PDE12//DIS3L//ISG20L2//CNOT6L//PNLDC1//XRN2//EXOSC10//ANGEL2//ISG20//ANGEL1//CNOT8//ERI2//PNPT1//DIS3//PARN//EXD2//NUDT12//ENPP5//TSEN2//TSEN34//NGLY…
GO:0015075	ion transmembrane transporter activity	Molecular function	724	911	14269	22682	1.2633	2.22176e-28	9.28122e-27	27.6533	0.0507394	SLC7A1//SLC7A2//SLC7A3//SLC25A15//AU018091//SLC25A26//SLC25A5//SLC17A9//SLC6A6//COX4I1//COX5A//COX6A1//COX6A2//COX6C//COX7A1//COX8B//COX1//COX2//COX3//NDUFA4//COX7A2L//NDUFA4L2//COX10//COX4I2//P2RX1//P2RX4//P2RX7//P2RX6//P2RX3//P2RX5//GRIK4//GRIA1//GRIA2//GRID1//GRID2//GRIK1//GRIK2//GRIK3//GRIK5//GRIN1//GRIN2B//GRIN2C//GRIN2D//GRIN3B//GRIN3A//GRIA3//CHRNB4//CHRNB3//CHRNA3//CHRNA5//KCNQ3//SCN4A//G…
GO:0015318	inorganic molecular entity transmembrane transporter activity	Molecular function	647	809	14269	22682	1.27129	7.82439e-27	3.16643e-25	26.1065	0.0453431	SLC7A1//SLC7A2//SLC7A3//SLC25A15//AU018091//SLC25A26//SLC6A6//COX4I1//COX5A//COX6A1//COX6A2//COX6C//COX7A1//COX8B//COX1//COX2//COX3//NDUFA4//COX7A2L//NDUFA4L2//COX10//COX4I2//P2RX1//P2RX4//P2RX7//P2RX6//P2RX3//P2RX5//GRIK4//GRIA1//GRIA2//GRID1//GRID2//GRIK1//GRIK2//GRIK3//GRIK5//GRIN1//GRIN2B//GRIN2C//GRIN2D//GRIN3B//GRIN3A//GRIA3//CHRNB4//CHRNB3//CHRNA3//CHRNA5//KCNQ3//SCN4A//GABRA5//CHRNA2//ASI…
GO:0019900	kinase binding	Molecular function	664	834	14269	22682	1.26558	1.6985e-26	6.66531e-25	25.7699	0.0465344	DOK2//GAB2//IRS1//SH2B3//SH2B1//SH2B2//SH2D3C//FRS2//TRADD//PRKD2//ADCY4//CCDC88A//DSP//ABL1//ADAM9//ADCY6//AKT1//AKT2//TIRAP//C1QBP//CASQ2//RACK1//HDAC5//ITGAV//ITGB3//SQSTM1//PEA15A//PICK1//PLD2//FLNA//SLC22A8//SRC//BC034090//SDC4//TDG//TOP2B//YWHAG//FEZ1//AKT3//TWF2//RBCK1//LDB3//ADD3//PKN1//NELL1//NELL2//PLEK//HDAC7//PDLIM5//PARD6A//PARD6B//DACT1//DACT3//TRPV4//HDAC9//PARD6G//DAXX//ATN1//PTK2…
GO:0140110	transcription regulator activity	Molecular function	1327	1787	14269	22682	1.18041	1.84172e-26	7.0148e-25	25.7348	0.0929988	ZKSCAN16//4930522L14RIK//GM3604//REX2//ZFP850//CAMTA1//ZBTB48//ZFP534//ZFP282//E430018J23RIK//HINFP//GM35315//HOXB2//ETV5//ISL2//E2F4//PRRXL1//GCM2//FOXP1//E2F8//SP110//RLF//TBX10//MZF1//HIVEP1//PRDM2//LMX1A//CEBPE//TSHZ1//FOXE1//FOXP2//FOXN4//ALX3//KLF16//PHOX2A//ARNT//ARNT2//ARNTL//ZFHX3//ATF3//ATF4//ATOH1//NEUROD6//NEUROD4//NEUROG2//NEUROG3//BACH1//BACH2//NKX3-2//BARX1//BARX2//KLF5//RUNX2//RUN…
GO:0003676	nucleic acid binding	Molecular function	2423	3436	14269	22682	1.12095	1.78697e-24	6.61178e-23	23.7479	0.169809	RARS//TRMT10A//AIMP1//METTL1//RPL6//SARS//IGHMBP2//SSB//ALKBH1//TRMT1//PSTK//TERT//MRPS27//AARS2//EIF2A//YRDC//AARS//EIF2S3X//CARS//NSUN2//DTD2//IARS2//PUS1//EEFSEC//DTD1//CTU2//RPS10//ALKBH8//TYW5//TRMT10B//FARS2//TRNAU1AP//PTCD1//SARS2//TRMU//XPO5//XPOT//TRMT11//NAT10//BNC1//DHX33//BEND3//CLSPN//EIF4G3//NCBP2//LARP1//EIF4E//FMR1//CYFIP1//GEMIN5//AGO2//EIF4E3//DCPS//FANCM//ABL1//RAD51C//HMG20B//…
GO:0008289	lipid binding	Molecular function	628	796	14269	22682	1.25411	3.12463e-23	1.124e-21	22.5052	0.0440115	SPON2//ADGRB1//CD14//CD6//CAMP//DROSHA//F2//HSPD1//LBP//LTF//LY96//P2RX7//BPIFA2//PTAFR//SELP//TLR4//DEFB19//PSMA1//BPI//NEPN//TRIL//TREM2//SYT17//ANXA6//ANXA2//SCARB2//CPNE6//ASAP1//GAP43//GAS6//HMGB1//HSPA8//SYT12//HAVCR1//TIMD2//MFGE8//MME//PLCD1//RS1//SYT1//SYT2//SYT3//GM12169//APPL2//CD300A//THBS1//FCHO2//TLN1//MARK1//SYT11//PLEKHN1//GRAMD1B//OSBPL8//CD300LF//AXL//SYT15//DPPA1//TRIM72//GSDMA…
GO:0019904	protein domain specific binding	Molecular function	632	804	14269	22682	1.24954	1.21597e-22	4.2559e-21	21.9151	0.0442918	SYNJ1//ABI1//ABL1//ADAM12//ADAM15//ADAM17//ADAM19//ADAM9//RIMS1//ARHGAP6//CASP9//CBL//CD2AP//CD3E//CIT//BCAR1//CYBA//DNM1//DNM2//DRD4//EFS//ENAH//KHDRBS3//EVL//ELMO2//ELMO1//FMN1//DTX1//LRP2//LANCL1//GPX1//GRB2//GRIK5//HCLS1//PTPN6//ILK//INPPL1//KHDRBS2//INPP5J//LYN//MICAL1//MAPT//NCF1//PAK3//PRKCE//PTPN12//PTPN22//SIRPA//QK//RAD9A//REPS1//KHDRBS1//SH3BP1//ZFP106//SH3GL1//OSTF1//SOS1//CBLB//SYNJ2…
GO:0019901	protein kinase binding	Molecular function	593	750	14269	22682	1.25684	2.06893e-22	6.92101e-21	21.6843	0.0415586	DOK2//GAB2//IRS1//SH2B3//SH2B1//SH2B2//SH2D3C//FRS2//TRADD//PRKD2//ADCY4//CCDC88A//DSP//ABL1//ADAM9//ADCY6//AKT1//AKT2//TIRAP//C1QBP//CASQ2//RACK1//HDAC5//ITGAV//ITGB3//SQSTM1//PEA15A//PICK1//PLD2//FLNA//SLC22A8//SRC//BC034090//SDC4//TDG//TOP2B//YWHAG//FEZ1//AKT3//TWF2//RBCK1//LDB3//ADD3//PKN1//NELL1//NELL2//PLEK//HDAC7//PDLIM5//PARD6A//PARD6B//DACT1//DACT3//TRPV4//HDAC9//PARD6G//DAXX//ATN1//PTK2…
GO:0043565	sequence-specific DNA binding	Molecular function	1189	1609	14269	22682	1.17466	2.08432e-22	6.92101e-21	21.681	0.0833275	BNC1//DHX33//BEND3//ZBTB48//HINFP//TTC39AOS1//ETV5//ATF5//CDK9//TAF9//FOXP1//MZF1//VSX1//AHRR//ARNTL//ZFHX3//ATF3//ATF4//BRCA1//CIITA//RUNX2//RUNX1//CBX3//CDX1//CEBPA//CREB1//ATF6B//CRY2//CTCF//DDIT3//DLX5//E2F1//EGR1//EGR2//ERBB4//EZH2//FOXH1//FOXC2//FOS//FOSL2//XRCC6//GABPB1//GATA1//GATA3//GATA4//GATA6//GFI1//GLI1//GLI2//HAND1//HDAC5//FOXN1//FOXD3//FOXJ1//FOXF1//HHEX//FOXA1//FOXA2//FOXA3//HNF4A…
GO:0003779	actin binding	Molecular function	364	437	14269	22682	1.32406	2.94702e-21	9.54096e-20	20.5306	0.0255098	CORO1A//COBL//MYL4//MYL3//MYL2//NOS3//PFN1//PRKCE//TWF1//TMSB10//TMSB4X//PKNOX2//MTSS1//TWF2//LMOD3//PFN4//LIMA1//LMOD2//PLS1//PLS3//CORO2A//AIF1L//ACTN1//TRIOBP//SHROOM2//ABL1//ACTN2//ACTN3//ADD2//ADSSL1//AVIL//AIF1//ANXA6//ANXA8//ARPC1B//CACNB2//CAPG//CAPZA1//CAPZB//CTNNA1//CDK5R1//CFL1//CFL2//CTTN//DBNL//EEF2//EGFR//DMTN//MYH7//FSCN1//FLII//FRG1//GAS7//GJB6//HCLS1//SLC6A4//AJUBA//LASP1//MARCKS…
GO:0016772	transferase activity, transferring phosphorus-containing groups	Molecular function	680	880	14269	22682	1.22833	8.5148e-21	2.68943e-19	20.0698	0.0476558	TRPT1//PIKFYVE//NMNAT2//NMNAT1//NMNAT3//IPMK//PPIP5K1//ITPKA//ITPKC//IP6K3//IP6K1//ITPKB//IP6K2//POLR1C//POLR1A//POLR2A//POLR2J//DGKZ//SPHK1//CERK//CERKL//PIK3C2B//SPHK2//AGK//OAS1G//OAS1B//OASL2//OAS3//OAS2//OAS1A//SGMS1//SAMD8//SGMS2//TEP1//TERF2//TERT//PTGES3//PFKM//PFKFB3//PFKFB1//PFKFB2//PFKFB4//PTDSS2//POLA1//POLA2//POLB//POLD1//POLD2//POLE//POLE2//POLG//REV3L//DNTT//POLI//POLK//PRIMPOL//PO…
GO:1990837	sequence-specific double-stranded DNA binding	Molecular function	1115	1512	14269	22682	1.17222	1.57406e-20	4.85334e-19	19.803	0.0781414	BNC1//DHX33//BEND3//ZBTB48//HINFP//TTC39AOS1//ETV5//ATF5//CDK9//TAF9//FOXP1//MZF1//VSX1//AHRR//ARNTL//ZFHX3//ATF3//ATF4//BRCA1//CIITA//RUNX2//RUNX1//CBX3//CDX1//CEBPA//CREB1//ATF6B//CRY2//CTCF//DDIT3//DLX5//E2F1//EGR1//EGR2//ERBB4//EZH2//FOXH1//FOXC2//FOS//FOSL2//XRCC6//GABPB1//GATA1//GATA3//GATA4//GATA6//GFI1//GLI1//GLI2//HAND1//HDAC5//FOXN1//FOXD3//FOXJ1//FOXF1//HHEX//FOXA1//FOXA2//FOXA3//HNF4A…
GO:0030234	enzyme regulator activity	Molecular function	879	1169	14269	22682	1.19526	2.87548e-20	8.65987e-19	19.5413	0.0616021	HSPH1//GRPEL1//GRPEL2//PFN1//BAG3//HSPBP1//BAG5//SIL1//HSCB//ATP1B1//ATP1B2//ATP1B3//ATP4B//GTF2H4//DNAJA1//RAB3A//RAB4A//RAB6A//TOR1AIP1//AHSA1//DNAJB6//TOR1AIP2//DNAJA2//DNAJB2//DNAJC15//DNAJC19//DNAJB1//DNAJC24//STYX//STYXL1//SBF1//MAP3K14//PPP4C//IKBKE//OAS1D//DGKZ//TIMP4//CD55//F13B//LXN//PPP1R12A//NGF//NOTCH1//RENBP//SCG5//WFIKKN1//TIMP1//TIMP2//TIMP3//WDTC1//GCKR//PPP1R12C//WFIKKN2//FRY//P…
GO:0001067	regulatory region nucleic acid binding	Molecular function	1080	1463	14269	22682	1.17346	3.78298e-20	1.1134e-18	19.4222	0.0756886	ZBTB48//HINFP//TTC39AOS1//ETV5//ATF5//CDK9//TAF9//FOXP1//MZF1//VSX1//AHRR//ARNTL//ZFHX3//ATF3//ATF4//BNC1//BRCA1//CIITA//RUNX2//RUNX1//CBX3//CDX1//CEBPA//CREB1//ATF6B//CRY2//CTCF//DDIT3//DLX5//E2F1//EGR1//EGR2//ERBB4//EZH2//FOXH1//FOXC2//FOS//FOSL2//XRCC6//GABPB1//GATA1//GATA3//GATA4//GATA6//GFI1//GLI1//GLI2//HAND1//HDAC5//FOXN1//FOXD3//FOXJ1//FOXF1//HHEX//FOXA1//FOXA2//FOXA3//HNF4A//HNRNPL//IRF8…
GO:0016301	kinase activity	Molecular function	577	737	14269	22682	1.2445	4.83299e-20	1.39083e-18	19.3158	0.0404373	PIKFYVE//IPMK//PPIP5K1//ITPKA//ITPKC//IP6K3//IP6K1//ITPKB//IP6K2//DGKZ//SPHK1//CERK//CERKL//PIK3C2B//SPHK2//AGK//PFKM//PFKFB3//PFKFB1//PFKFB2//PFKFB4//DGKG//DGKQ//DGKA//DGKB//DGKD//DGKI//DGKH//DGKE//ADK//AK1//AK2//AK4//AK5//AK3//AK9//AK8//AK7//PAPSS1//PAPSS2//CHKB//CHKA//CKB//CKM//MAP4K4//CMPK2//CMPK1//DCK//DGUOK//TK2//DCAKD//COASY//DGKK//DOLK//ETNK2//GALK1//GALK2//GCK//HK1//HK2//HK3//HKDC1//ALDH…
GO:0000976	transcription regulatory region sequence-specific DNA binding	Molecular function	1076	1458	14269	22682	1.17312	5.22144e-20	1.46995e-18	19.2822	0.0754082	ZFP282//HINFP//ETV5//ATF5//PRRXL1//EHMT2//PRDM2//ATXN3//LMX1A//AEBP1//AIRE//ALX3//PHOX2A//ATF3//ATF4//BARX1//BARX2//BCL6B//BCL6//NR1I3//RUNX1//CDX1//CDX2//CDX4//VSX2//CREB1//CREBBP//CREM//CRX//CUX1//CUX2//DBP//TWIST2//DLX1//DLX2//E2F3//E4F1//EGR1//EGR4//ELF5//ENO1//EOMES//EPAS1//ETV6//MECOM//FOXC2//FOSL1//FOSL2//GATA1//GATA3//GATA4//GBX2//GLI1//GLI3//NR3C1//HAND1//FOXD3//FOXF1//HHEX//HMX1//HMX2//…
GO:0008324	cation transmembrane transporter activity	Molecular function	490	616	14269	22682	1.26445	1.09122e-19	3.00665e-18	18.9621	0.0343402	SLC7A1//SLC7A2//SLC7A3//SLC25A15//AU018091//SLC25A26//COX4I1//COX5A//COX6A1//COX6A2//COX6C//COX7A1//COX8B//COX1//COX2//COX3//NDUFA4//COX7A2L//NDUFA4L2//COX10//COX4I2//P2RX1//P2RX4//P2RX7//P2RX6//P2RX3//P2RX5//GRIA1//GRIA2//GRIA3//GRIN1//GRIN2B//GRIN2C//GRIN2D//GRIN3B//GRIN3A//RYR1//RYR2//RYR3//ITPR2//ITPR3//CNGA1//CNGA3//CNGA4//PEX5L//CNGA2//HCN1//HCN2//CNGB1//AQP1//ANO1//ANO10//ANO6//TMEM63A//CA…
GO:0016773	phosphotransferase activity, alcohol group as acceptor	Molecular function	536	682	14269	22682	1.2493	2.44184e-19	6.58789e-18	18.6123	0.0375639	TRPT1//PIKFYVE//IPMK//PFKM//PFKFB3//PFKFB1//PFKFB2//PFKFB4//DGKZ//DGKG//DGKQ//DGKA//SPHK1//DGKB//CERK//DGKD//DGKI//DGKH//DGKE//SPHK2//AGK//ADK//PAPSS1//PAPSS2//CHKB//CHKA//DCAKD//COASY//DGKK//DOLK//ETNK2//GALK1//GALK2//GCK//HK1//HK2//HK3//HKDC1//GYKL1//GK2//GK5//TKFC//PI4KB//PI4KA//PI4K2B//KHK//MVK//PANK4//PANK2//PANK1//DYRK4//PRKD2//VRK3//CLK3//MAPKAPK3//CSNK1G2//SBK1//PRKAA1//STK38//PKDCC//TTBK…
GO:0003690	double-stranded DNA binding	Molecular function	1165	1597	14269	22682	1.1596	8.72949e-19	2.30708e-17	18.059	0.0816455	BNC1//DHX33//BEND3//ZBTB48//HINFP//TTC39AOS1//ETV5//ATF5//CDK9//TAF9//FOXP1//MZF1//VSX1//AHRR//ARNTL//ZFHX3//ATF3//ATF4//BRCA1//CIITA//RUNX2//RUNX1//CBX3//CDX1//CEBPA//CREB1//ATF6B//CRY2//CTCF//DDIT3//DLX5//E2F1//EGR1//EGR2//ERBB4//EZH2//FOXH1//FOXC2//FOS//FOSL2//XRCC6//GABPB1//GATA1//GATA3//GATA4//GATA6//GFI1//GLI1//GLI2//HAND1//HDAC5//FOXN1//FOXD3//FOXJ1//FOXF1//HHEX//FOXA1//FOXA2//FOXA3//HNF4A…
GO:0001216	DNA-binding transcription activator activity	Molecular function	405	501	14269	22682	1.28501	9.25578e-19	2.39725e-17	18.0336	0.0283832	GM14295//GM14124//AW146154//HINFP//HOXB2//ETV5//E2F4//ATF5//GCM2//MZF1//PRDM2//LMX1A//CEBPE//AIRE//ARNT2//ARNTL//ATF3//ATF4//ATOH1//NEUROD6//NEUROG3//BACH1//BARX2//KLF5//NR1I3//RUNX2//RUNX1//CDX1//CDX4//CEBPA//CEBPG//CLOCK//CREB1//ATF6B//CRX//CTCF//DBP//DDIT3//DLX2//DLX5//E2F3//E4F1//EBF1//EBF3//EGR1//EGR2//EGR3//EGR4//EHF//ELF1//ELF3//ELF5//ELK3//ELK4//EPAS1//ERG//ESR1//ESR2//ETV2//ETV1//ETV6//M…
GO:0008134	transcription factor binding	Molecular function	549	704	14269	22682	1.23962	1.79868e-18	4.56723e-17	17.745	0.038475	KLF4//NANOG//ANKRD1//ATF4//CTNNB1//CREBBP//ATN1//LPIN1//GATA1//GATA4//GBX2//GFI1B//GSC//HCLS1//HDAC5//HES1//HIRA//HSPA4//LHX3//SMAD4//NFATC1//POU1F1//PITX1//PITX2//SPI1//SPOP//HDAC4//T//TAL1//TBX3//TBX6//TEAD3//TRP53//XBP1//ZFPM1//PIAS3//PRDM13//MTA2//TOX2//MIXL1//SPEN//GSK3B//TBX20//SALL1//PIAS4//DACT1//WWP2//MTDH//RERE//TBX18//KDM1A//DRAP1//ESR1//TCF4//ERCC1//FBL//RUVBL2//ERCC4//RUVBL1//EDF1//C…
GO:0003677	DNA binding	Molecular function	1651	2325	14269	22682	1.12879	2.59736e-18	6.46843e-17	17.5855	0.115705	BNC1//DHX33//BEND3//CLSPN//FANCM//ABL1//RAD51C//HMG20B//MECP2//MEN1//MSH2//RAD51B//RAD51D//GEN1//WRN//XRCC2//XRCC3//HMGB1//RBBP8//RAD18//ERCC5//NEIL3//RECQL4//ZBTB48//HINFP//TTC39AOS1//ETV5//ATF5//CDK9//TAF9//FOXP1//MZF1//VSX1//AHRR//ARNTL//ZFHX3//ATF3//ATF4//BRCA1//CIITA//RUNX2//RUNX1//CBX3//CDX1//CEBPA//CREB1//ATF6B//CRY2//CTCF//DDIT3//DLX5//E2F1//EGR1//EGR2//ERBB4//EZH2//FOXH1//FOXC2//FOS//FOS…
GO:0022890	inorganic cation transmembrane transporter activity	Molecular function	451	567	14269	22682	1.26439	3.26386e-18	7.97489e-17	17.4863	0.031607	COX4I1//COX5A//COX6A1//COX6A2//COX6C//COX7A1//COX8B//COX1//COX2//COX3//NDUFA4//COX7A2L//NDUFA4L2//COX10//COX4I2//P2RX1//P2RX4//P2RX7//P2RX6//P2RX3//P2RX5//GRIA1//GRIA2//GRIA3//GRIN1//GRIN2B//GRIN2C//GRIN2D//GRIN3B//GRIN3A//RYR1//RYR2//RYR3//ITPR2//ITPR3//CNGA1//CNGA3//CNGA4//PEX5L//CNGA2//HCN1//HCN2//CNGB1//AQP1//ANO1//ANO10//ANO6//TMEM63A//CATSPER2//TMEM63C//TRPC3//TMEM63B//CATSPER1//PKD2L1//CAT…
GO:0001228	DNA-binding transcription activator activity, RNA polymerase II-specific	Molecular function	400	496	14269	22682	1.28194	3.35935e-18	8.05621e-17	17.4737	0.0280328	GM14295//GM14124//AW146154//HINFP//HOXB2//ETV5//E2F4//ATF5//GCM2//MZF1//PRDM2//LMX1A//CEBPE//AIRE//ARNT2//ARNTL//ATF3//ATF4//ATOH1//NEUROD6//NEUROG3//BACH1//BARX2//KLF5//NR1I3//RUNX2//RUNX1//CDX1//CDX4//CEBPA//CEBPG//CLOCK//CREB1//ATF6B//CRX//CTCF//DBP//DDIT3//DLX2//DLX5//E2F3//E4F1//EBF1//EBF3//EGR1//EGR2//EGR3//EGR4//EHF//ELF1//ELF3//ELF5//ELK3//ELK4//EPAS1//ERG//ESR1//ESR2//ETV2//ETV1//ETV6//M…
GO:0003700	DNA-binding transcription factor activity	Molecular function	996	1353	14269	22682	1.17017	4.97628e-18	1.17169e-16	17.3031	0.0698017	ZKSCAN16//4930522L14RIK//GM3604//REX2//ZFP850//CAMTA1//ZBTB48//ZFP534//ZFP282//E430018J23RIK//HINFP//GM35315//HOXB2//ETV5//ISL2//E2F4//PRRXL1//GCM2//FOXP1//E2F8//SP110//RLF//TBX10//MZF1//HIVEP1//PRDM2//LMX1A//CEBPE//TSHZ1//FOXE1//FOXP2//FOXN4//ALX3//KLF16//PHOX2A//ARNT//ARNT2//ARNTL//ZFHX3//ATF3//ATF4//ATOH1//NEUROD6//NEUROD4//NEUROG2//NEUROG3//BACH1//BACH2//NKX3-2//BARX1//BARX2//KLF5//RUNX2//RUN…
GO:0008047	enzyme activator activity	Molecular function	379	470	14269	22682	1.28183	2.65643e-17	6.10766e-16	16.5757	0.0265611	HSCB//ATP1B1//ATP1B2//ATP1B3//ATP4B//GTF2H4//DNAJA1//GRPEL1//RAB3A//RAB4A//RAB6A//TOR1AIP1//AHSA1//DNAJB6//TOR1AIP2//DNAJA2//DNAJB2//DNAJC15//DNAJC19//DNAJB1//DNAJC24//TBC1D14//RIC8A//TBC1D10A//CDC42EP2//SGSM3//NCKAP1L//ARAP3//CHN1//TBCD//TBC1D10C//PRR5//PREX2//ARRB1//ABR//BCR//RAP1GAP//ARHGAP6//ARHGDIB//CHM//ASAP1//EVI5//SRGAP2//GDI2//ARHGDIG//GNAQ//GNB5//JUN//ARHGEF1//LLGL1//NPRL3//MYO9B//NF1//…
GO:0005509	calcium ion binding	Molecular function	484	617	14269	22682	1.24695	2.68831e-17	6.10766e-16	16.5705	0.0339197	SYT1//EFHB//EFHD1//CALB1//CALB2//EFCAB8//FER1L5//PSPH//GM28042//PLS1//PLS3//TRY5//CDH22//SNCB//EPDR1//DLK2//GUCA1B//CELSR3//GRM7//LTBP4//EDEM2//AIF1L//SRI//ACTN1//BRAF//SYT17//DGKG//ADGRV1//MACF1//ACTN2//ACTN3//PLCZ1//ADAM8//ACAN//AGRN//AIF1//ALOX8//NECAB2//AMY1//ANXA11//ANXA3//ANXA4//ANXA6//ANXA8//AOC3//ARSA//ATP2A1//ATP2A2//ATP2B2//ATP5B//PCDH15//BCAN//BGLAP3//BGLAP2//BMP1//CAB39//CACNA1B//CACN…
GO:0000981	DNA-binding transcription factor activity, RNA polymerase II-specific	Molecular function	942	1279	14269	22682	1.17076	3.38627e-17	7.56071e-16	16.4703	0.0660172	MNDAL//ZFP282//HINFP//ZFP692//CGGBP1//FOXP1//E2F8//MZF1//ZBTB25//HIVEP1//PRDM2//FOXP2//AEBP1//AEBP2//KLF16//ZFHX3//ATF3//NEUROG3//BACH1//BACH2//NKX3-2//BCL6B//BCL6//PRDM1//CDX2//VSX2//CREM//CTCF//CUX2//DLX4//E4F1//ELK3//EN1//ENO1//NR2F6//ETV6//BCL11A//FOXS1//GATA3//GFI1//NR3C1//GSC//HAND1//HDAC5//HDGF//HES1//HES2//HES3//HES5//HEY1//FOXQ1//FOXD3//HHEX//HIC1//HMX1//HOXA2//HOXB13//HOXB8//HOXD9//HSF1…
GO:0000987	cis-regulatory region sequence-specific DNA binding	Molecular function	868	1175	14269	22682	1.17427	1.77638e-16	3.899e-15	15.7505	0.0608312	GM14295//MNDAL//ZKSCAN16//4930522L14RIK//GM3604//REX2//ZFP850//MIR208B//GM14124//ZFP534//E430018J23RIK//AW146154//HINFP//GM35315//ZFP692//HOXB2//E2F4//GCM2//CDK9//FOXP1//E2F8//TBX10//MZF1//ZBTB25//HIVEP1//NR3C2//CEBPE//FOXE1//FOXP2//PRDM15//AEBP2//MTA1//NR2F2//APP//KLF16//PHOX2A//ARNT//ARNT2//ARNTL//ZFHX3//ATF3//ATF4//ATOH1//NEUROD6//NEUROD4//NEUROG2//NEUROG3//BACH1//BACH2//NKX3-2//BCL6B//BCL6//P…
GO:0000978	RNA polymerase II cis-regulatory region sequence-specific DNA binding	Molecular function	853	1154	14269	22682	1.17498	2.54669e-16	5.4966e-15	15.594	0.0597799	SRF//SREBF1//NR1H3//ESR1//ESR2//TRIM24//CREB1//ATF6B//E4F1//JUN//NR4A3//CREB3L3//TCF12//ATF7//ATF6//CREB5//CREB3L1//CREB3L4//MLXIPL//MYT1L//RARA//RXRA//RXRB//RXRG//ZFP536//CEBPG//TCF3//VDR//ARNTL//NEUROG2//CLOCK//CRY1//GATA3//HES1//HES3//ASCL1//MAX//MITF//MYOD1//NEUROG1//MYBBP1A//PER1//PPARG//PTF1A//SCX//SNAI1//SREBF2//BHLHE40//TAL1//TCF21//TCF4//ZEB1//NR1D1//ARNTL2//ATOH8//TFAP4//GM14295//MNDAL/…
GO:0060589	nucleoside-triphosphatase regulator activity	Molecular function	371	463	14269	22682	1.27374	3.85284e-16	8.17939e-15	15.4142	0.0260004	HSPH1//GRPEL1//GRPEL2//PFN1//BAG3//HSPBP1//BAG5//SIL1//HSCB//ATP1B1//ATP1B2//ATP1B3//ATP4B//GTF2H4//DNAJA1//RAB3A//RAB4A//RAB6A//TOR1AIP1//AHSA1//DNAJB6//TOR1AIP2//DNAJA2//DNAJB2//DNAJC15//DNAJC19//DNAJB1//DNAJC24//RCC1//RIC8A//ARHGEF18//DENND4A//TBC1D10A//DOCK9//MYCBP2//DENND3//RAPGEF1//CCDC88A//PREX2//MCF2//RAP1A//ABR//BCR//ARHGEF28//CHRM4//EGF//EIF2B4//FGD6//ELMO1//ITSN1//ARHGEF2//ARHGEF1//MCF…
GO:0042803	protein homodimerization activity	Molecular function	523	678	14269	22682	1.2262	5.30435e-16	1.10792e-14	15.2754	0.0366529	PSPH//INPP5F//TRIM68//ANO1//UPB1//PNPO//ANO6//FBXO4//SLC51A//PPCS//EPRS//NOD1//CENPF//SHMT2//CAMK2D//GRM6//ATIC//CCDC88A//IRAK2//TPR//SEPHS1//MMAA//ACTN1//MZF1//GGCT//RAP1GAP//PTPA//ABCG1//ACHE//ACOX1//CHRNA7//ADIPOQ//IMPA2//ACVR1//DSCAML1//ADCY8//ADD2//ADRA2A//ADRB2//ADRB3//GLA//AGXT//AKT1//ABCD1//ANG//AOX1//BIRC5//APOA2//APOA4//APOE//NR2F2//APP//ARNT//ATF3//ATP2A1//AXIN1//CEP131//B2M//BAK1//BAX…
GO:0005198	structural molecule activity	Molecular function	451	577	14269	22682	1.24248	1.03851e-15	2.13471e-14	14.9836	0.031607	RPL37RT//RPL5//MRPL30//RPL10//RPLP0//MRPS2//MRPS6//FAU//MRPL49//RPL10A//RPL18//RPL19//RPL21//RPL22//MRPL23//RPL27//RPL28//RPL29//RPL30//RPL32//RPL37A//RPL6//RPL7//RPL9//RPS12//RPS14//RPS15//RPS16//RPS17//RPS18//RPS19//RPS24//RPS3A1//RPS4X//RPS5//RPS8//RPL13A//RSL24D1//MRPS35//MRPS12//RPL27A//RPL23A//RPL8//RPL13//RPS11//RPL3//RPS26//MRPL39//MRPL15//MRPL17//RPL17//MRPL21//MRPS7//RPS28//RPL36//RPLP1…
GO:0046873	metal ion transmembrane transporter activity	Molecular function	343	426	14269	22682	1.27989	1.33193e-15	2.69508e-14	14.8755	0.0240381	RYR1//RYR2//RYR3//ITPR2//ITPR3//KCNT1//KCNT2//KCNH2//KCNJ10//KCNJ11//KCNJ12//KCNJ15//KCNJ16//KCNJ2//KCNJ4//KCNJ5//KCNJ6//KCNJ9//KCNK1//KCNH7//KCNH6//KCNJ14//KCNE2//KCNJ1//GRM7//CACNA1A//CACNA1B//CACNA1C//CACNA1D//CACNA1E//CACNA1G//CACNA1S//CACNA2D1//CACNA2D3//CACNB1//CACNB2//CACNB3//CACNB4//CACNG2//TMC1//CACNG5//NCS1//ITGAV//OPRM1//PKD2//TMC2//CATSPER1//TPCN2//CACNA2D4//CATSPER4//CACNA1F//CALHM1/…
GO:0000977	RNA polymerase II transcription regulatory region sequence-specific DNA binding	Molecular function	991	1362	14269	22682	1.1566	1.41699e-15	2.82309e-14	14.8486	0.0694513	GM14295//MNDAL//ZKSCAN16//4930522L14RIK//GM3604//REX2//ZFP850//MIR208B//GM14124//ZFP534//E430018J23RIK//AW146154//HINFP//GM35315//ZFP692//HOXB2//E2F4//GCM2//CDK9//FOXP1//E2F8//TBX10//MZF1//ZBTB25//HIVEP1//NR3C2//CEBPE//FOXE1//FOXP2//PRDM15//AEBP2//MTA1//NR2F2//APP//KLF16//PHOX2A//ARNT//ARNT2//ARNTL//ZFHX3//ATF3//ATF4//ATOH1//NEUROD6//NEUROD4//NEUROG2//NEUROG3//BACH1//BACH2//NKX3-2//BCL6B//BCL6//P…
GO:0030695	GTPase regulator activity	Molecular function	339	422	14269	22682	1.27695	3.66715e-15	7.19539e-14	14.4357	0.0237578	RCC1//RIC8A//ARHGEF18//DENND4A//TBC1D10A//DOCK9//MYCBP2//DENND3//RAPGEF1//CCDC88A//PREX2//MCF2//RAP1A//ABR//BCR//ARHGEF28//CHRM4//EGF//EIF2B4//FGD6//ELMO1//ITSN1//ARHGEF2//ARHGEF1//MCF2L//NUCB1//CYTH1//CYTH2//CYTH3//HPS1//RAPGEF6//DENND5A//RASGRP2//RASGRF1//RASGRP1//RALGDS//RGL1//RGL2//ITSN2//SOS1//EIF2B1//DENND2A//DOCK10//PLEKHG6//ARHGEF19//PSD4//ARFGEF3//RAB3IP//FLCN//EIF2B2//RIN3//RAPGEF5//TIA…
GO:0046983	protein dimerization activity	Molecular function	725	976	14269	22682	1.1808	8.04194e-15	1.55438e-13	14.0946	0.0508094	PSPH//INPP5F//TRIM68//ANO1//UPB1//PNPO//ANO6//FBXO4//SLC51A//PPCS//EPRS//NOD1//CENPF//SHMT2//CAMK2D//GRM6//ATIC//CCDC88A//IRAK2//TPR//SEPHS1//MMAA//ACTN1//MZF1//GGCT//RAP1GAP//PTPA//ABCG1//ACHE//ACOX1//CHRNA7//ADIPOQ//IMPA2//ACVR1//DSCAML1//ADCY8//ADD2//ADRA2A//ADRB2//ADRB3//GLA//AGXT//AKT1//ABCD1//ANG//AOX1//BIRC5//APOA2//APOA4//APOE//NR2F2//APP//ARNT//ATF3//ATP2A1//AXIN1//CEP131//B2M//BAK1//BAX…
GO:0004672	protein kinase activity	Molecular function	451	581	14269	22682	1.23392	8.72003e-15	1.66065e-13	14.0595	0.031607	NME2//DYRK4//PRKD2//VRK3//CLK3//MAPKAPK3//CSNK1G2//SBK1//PRKAA1//STK38//TTBK1//MYLK//CDK9//CAMK2D//PRKAA2//OXSR1//IRAK2//PKN2//BRAF//RAF1//BCR//AMHR2//RPS6KA3//AATK//ACVR1//ACVR1B//AKT1//AKT2//ALPK3//STK33//SPEG//ATM//BCKDK//BMPR1B//BMPR2//CAMK2A//CAMK2B//CAMK2G//CAMK4//CDK1//CDK11B//CDK4//CDK5//CDK6//CDK7//CHEK1//CHUK//CIT//CLK1//CLK2//CLK4//PLK3//CSNK2A1//CSNK2A2//CSNK2B//DAPK2//DAPK3//DCLK1//D…
GO:0015267	channel activity	Molecular function	368	464	14269	22682	1.26072	9.45995e-15	1.75009e-13	14.0241	0.0257902	P2RX1//P2RX4//P2RX7//P2RX6//P2RX3//P2RX5//GRIK4//GRIA1//GRIA2//GRID1//GRID2//GRIK1//GRIK2//GRIK3//GRIK5//GRIN1//GRIN2B//GRIN2C//GRIN2D//GRIN3B//GRIN3A//GRIA3//CHRNB4//CHRNB3//CHRNA3//CHRNA5//KCNQ3//SCN4A//GABRA5//CHRNA2//ASIC2//ASIC1//CHRNA4//CHRNA6//CHRNA7//CHRNB1//CHRNB2//CHRNE//CHRNG//CACNA1A//CACNA1B//CACNA1C//CACNA1D//CACNA1E//CACNA1S//CLCN3//CNGA1//CNGA2//CNGA3//KCNN2//GABRA1//GABRA2//GABRA…
GO:0022803	passive transmembrane transporter activity	Molecular function	368	464	14269	22682	1.26072	9.45995e-15	1.75009e-13	14.0241	0.0257902	P2RX1//P2RX4//P2RX7//P2RX6//P2RX3//P2RX5//GRIK4//GRIA1//GRIA2//GRID1//GRID2//GRIK1//GRIK2//GRIK3//GRIK5//GRIN1//GRIN2B//GRIN2C//GRIN2D//GRIN3B//GRIN3A//GRIA3//CHRNB4//CHRNB3//CHRNA3//CHRNA5//KCNQ3//SCN4A//GABRA5//CHRNA2//ASIC2//ASIC1//CHRNA4//CHRNA6//CHRNA7//CHRNB1//CHRNB2//CHRNE//CHRNG//CACNA1A//CACNA1B//CACNA1C//CACNA1D//CACNA1E//CACNA1S//CLCN3//CNGA1//CNGA2//CNGA3//KCNN2//GABRA1//GABRA2//GABRA…
GO:0005216	ion channel activity	Molecular function	335	418	14269	22682	1.27396	1.00017e-14	1.82426e-13	13.9999	0.0234775	P2RX1//P2RX4//P2RX7//P2RX6//P2RX3//P2RX5//GRIK4//GRIA1//GRIA2//GRID1//GRID2//GRIK1//GRIK2//GRIK3//GRIK5//GRIN1//GRIN2B//GRIN2C//GRIN2D//GRIN3B//GRIN3A//GRIA3//RYR1//RYR2//RYR3//ITPR2//ITPR3//CNGA1//CNGA3//CNGA4//PEX5L//CNGA2//HCN1//HCN2//CNGB1//AQP1//LRRC8C//LRRC8D//LRRC8A//LRRC8B//LRRC8E//ANO1//ANO10//ANO6//TMEM63A//CATSPER2//TMEM63C//TRPC3//TMEM63B//CATSPER1//PKD2L1//CATSPER4//CALHM1//TRPM5//TR…
GO:0008509	anion transmembrane transporter activity	Molecular function	352	443	14269	22682	1.26307	2.20108e-14	3.95889e-13	13.6574	0.0246689	SLC7A1//SLC7A2//SLC7A3//SLC25A15//AU018091//SLC25A26//SLC25A5//SLC17A9//SLC6A6//LRRC8C//LRRC8D//LRRC8A//LRRC8B//LRRC8E//ANO1//ANO6//TTYH2//CLCA3A1//NMUR2//CLCA2//ANO2//ANO7//TTYH3//CLCA4A//CLCA4B//CLCN1//CLCN2//CLCN3//CLCN4//CLCN5//CLCNKA//CLCN6//CLCN7//CLCNKB//GABRB1//SLC1A1//VDAC1//GABRA5//CLIC1//CLDN4//BSND//GABRA1//GABRA2//GABRA3//GABRA4//GABRB2//GABRB3//GABRD//GABRE//GABRG3//GABRR1//GABRR2//…
GO:0016788	hydrolase activity, acting on ester bonds	Molecular function	565	749	14269	22682	1.1991	7.38216e-14	1.30957e-12	13.1318	0.0395963	ENDOG//ERCC1//MRE11A//PTBP1//RAD50//EXOG//RBBP8//DCLRE1C//ERCC4//POP5//RPP40//USB1//PAN2//NOCT//ERI3//CNOT7//PDE12//DIS3L//ISG20L2//CNOT6L//PNLDC1//XRN2//EXOSC10//ANGEL2//ISG20//ANGEL1//CNOT8//ERI2//PNPT1//DIS3//PARN//EXD2//TSEN2//TSEN34//LARS2//VARS//AARS2//AARS//DTD2//IARS2//DTD1//VARS2//AARSD1//TARS2//HDDC2//PAFAH2//ASPG//LCAT//PAFAH1B2//PLA2G10//PLA2G7//HIBCH//ACOT8//NUDT7//ACOT12//ACHE//BCHE…
GO:0008270	zinc ion binding	Molecular function	520	685	14269	22682	1.2067	1.10986e-13	1.94226e-12	12.9547	0.0364426	ZGLP1//SMPDL3B//ADH6B//ZFAND2A//TRIM68//UPB1//MBTD1//PEX12//MYCBP2//PRICKLE1//EPRS//SHMT2//RNPEPL1//ATAD3A//BLVRA//GLO1//MPI//EHMT2//HIVEP1//ADAM33//NR3C2//LIMS1//TARS//ACE//ADA//AFG3L1//ADAM8//ADAMTS1//ADH7//PARP1//AEBP1//AFP//AICDA//AIRE//AKP3//MTA1//MTA3//BIRC2//BIRC5//NR2F2//ZFHX3//ATP7B//BHMT//BMP1//BRCA1//CALB1//CAR8//CAR1//CAR11//CAR4//CAR5A//CAR6//CAR7//NR1I3//CD4//CNBP//CPD//CPE//CREBBP/…
GO:0005543	phospholipid binding	Molecular function	353	450	14269	22682	1.24695	5.62856e-13	9.71865e-12	12.2496	0.0247389	ADGRB1//SYT17//ANXA6//ANXA2//SCARB2//CPNE6//ASAP1//GAP43//GAS6//HMGB1//HSPA8//SYT12//HAVCR1//TIMD2//MFGE8//MME//PLCD1//RS1//SYT1//SYT2//SYT3//GM12169//APPL2//CD300A//THBS1//FCHO2//TLN1//MARK1//SYT11//PLEKHN1//GRAMD1B//OSBPL8//CD300LF//AXL//SYT15//DPPA1//TRIM72//GSDMA3//SYT5//SYT6//SYT7//SYT10//SYT8//GSDMA//SMPD3//JPH2//GSDMD//ANXA13//ANXA9//APPL1//OSBPL10//OSBPL5//SYT13//GSDMC//SYTL2//FER1L5//GM2…
GO:0019902	phosphatase binding	Molecular function	190	225	14269	22682	1.34233	6.93863e-13	1.18231e-11	12.1587	0.0133156	PHACTR4//PPP1R3E//FER//KCNQ1//LMNA//PPP1R15A//PPP1CC//STAU1//PPP1R9B//PHACTR1//PPP1R16B//PPP1R3D//PPP1R9A//SH3RF2//SMTNL2//PPP1R3C//SHOC2//SMTNL1//PPP1R16A//PHACTR3//PPP1R3G//PPP1R11//VRK3//GCK//AKAP1//ANK1//AP3B1//BAD//BCL2//CTNNB1//CTNND1//CD22//CDH1//CDH2//CDH5//CDKN1B//CFL1//CSF1R//CSK//DLG4//DRD1//EGFR//EIF2AK3//ERBB2//PTK2//FLT4//FMR1//GAB2//KAT2A//GHR//RACK1//LILR4B//GRB2//HSP90AA1//IKBKB/…
GO:0016462	pyrophosphatase activity	Molecular function	631	852	14269	22682	1.17727	1.2357e-12	2.07822e-11	11.9081	0.0442217	MYH7//MYH3//MYH9//MYO15//MYO1B//MYO1C//MYO5B//MYO6//MYO7A//MYO9B//MYO1H//MYO1G//MYO3B//MYO1D//MYO1A//MYO19//MYO3A//MYO1E//MYH14//MYH10//NUDT12//ENPP5//NUDT10//NUDT3//NUDT11//NUDT4//PLPP1//PLPP4//PLPP5//HELB//DDX3X//ERCC2//ERCC3//XRCC6//RECQL5//MCM4//MCM6//MCM7//MRE11A//RAD50//RUVBL2//WRN//XRCC5//BRIP1//RTEL1//G3BP1//DDX11//HFM1//SUPV3L1//RUVBL1//CHD8//MCM9//RFC4//RFC2//CHTF18//RFC5//DDX43//DDX1//…
GO:0015631	tubulin binding	Molecular function	297	373	14269	22682	1.26571	1.47097e-12	2.44219e-11	11.8324	0.0208144	KIFC1//CCDC170//MAPRE3//NUMA1//MTUS1//CEP57L1//GAS8//CCDC88A//NUSAP1//KIF24//TPGS1//KIF22//MACF1//AKAP1//APC//BIRC5//BCL2L11//CETN3//DPYSL2//CRYAB//DCTN1//DCX//DYNC1I1//DNM1//DNM2//DRG1//DST//MAPRE1//FES//FMN1//FMR1//FNTA//FTCD//GAPDH//GJB6//GLI1//KIF11//KIF12//KIF13A//KIF13B//KIF17//KIF1A//KIF1B//KIF1C//KIF2A//KIF21B//KIF3A//KIF3B//KIF3C//KIF4//KIF5A//KIF5C//KIF7//KIF9//KIFC5B//KIFC2//KIFC3//ARH…
GO:0016817	hydrolase activity, acting on acid anhydrides	Molecular function	632	854	14269	22682	1.17638	1.51029e-12	2.44478e-11	11.8209	0.0442918	MYH7//MYH3//MYH9//MYO15//MYO1B//MYO1C//MYO5B//MYO6//MYO7A//MYO9B//MYO1H//MYO1G//MYO3B//MYO1D//MYO1A//MYO19//MYO3A//MYO1E//MYH14//MYH10//NUDT12//ENPP5//NUDT10//NUDT3//NUDT11//NUDT4//PLPP1//PLPP4//PLPP5//HELB//DDX3X//ERCC2//ERCC3//XRCC6//RECQL5//MCM4//MCM6//MCM7//MRE11A//RAD50//RUVBL2//WRN//XRCC5//BRIP1//RTEL1//G3BP1//DDX11//HFM1//SUPV3L1//RUVBL1//CHD8//MCM9//RFC4//RFC2//CHTF18//RFC5//DDX43//DDX1//…
GO:0016818	hydrolase activity, acting on acid anhydrides, in phosphorus-containing anhydrides	Molecular function	632	854	14269	22682	1.17638	1.51029e-12	2.44478e-11	11.8209	0.0442918	MYH7//MYH3//MYH9//MYO15//MYO1B//MYO1C//MYO5B//MYO6//MYO7A//MYO9B//MYO1H//MYO1G//MYO3B//MYO1D//MYO1A//MYO19//MYO3A//MYO1E//MYH14//MYH10//NUDT12//ENPP5//NUDT10//NUDT3//NUDT11//NUDT4//PLPP1//PLPP4//PLPP5//HELB//DDX3X//ERCC2//ERCC3//XRCC6//RECQL5//MCM4//MCM6//MCM7//MRE11A//RAD50//RUVBL2//WRN//XRCC5//BRIP1//RTEL1//G3BP1//DDX11//HFM1//SUPV3L1//RUVBL1//CHD8//MCM9//RFC4//RFC2//CHTF18//RFC5//DDX43//DDX1//…
GO:0051015	actin filament binding	Molecular function	179	212	14269	22682	1.34216	3.28597e-12	5.2535e-11	11.4833	0.0125447	PLS1//PLS3//CORO2A//AIF1L//ACTN1//TRIOBP//SHROOM2//ABL1//ACTN2//ACTN3//ADD2//ADSSL1//AVIL//AIF1//ANXA6//ANXA8//ARPC1B//CACNB2//CAPG//CAPZA1//CAPZB//CTNNA1//CDK5R1//CFL1//CFL2//CORO1A//CTTN//DBNL//EEF2//EGFR//DMTN//MYH7//FSCN1//FLII//FRG1//GAS7//GJB6//HCLS1//SLC6A4//AJUBA//LASP1//MARCKSL1//MYH1//MYH11//MYH3//MYH4//MYH9//MYL4//MYO10//MYO15//MYO1B//MYO1C//MYO5B//MYO6//MYO7A//MYO9B//MYOM1//MYOM2//NEB…
GO:0005261	cation channel activity	Molecular function	259	323	14269	22682	1.27463	9.49612e-12	1.48162e-10	11.0225	0.0181512	P2RX1//P2RX4//P2RX7//P2RX6//P2RX3//P2RX5//GRIA1//GRIA2//GRIA3//GRIN1//GRIN2B//GRIN2C//GRIN2D//GRIN3B//GRIN3A//RYR1//RYR2//RYR3//ITPR2//ITPR3//CNGA1//CNGA3//CNGA4//PEX5L//CNGA2//HCN1//HCN2//CNGB1//AQP1//ANO1//ANO10//ANO6//TMEM63A//CATSPER2//TMEM63C//TRPC3//TMEM63B//CATSPER1//PKD2L1//CATSPER4//CALHM1//TRPM5//TRPM4//KCNT1//KCNT2//KCNH2//KCNJ10//KCNJ11//KCNJ12//KCNJ15//KCNJ16//KCNJ2//KCNJ4//KCNJ5//KC…
GO:0022836	gated channel activity	Molecular function	259	323	14269	22682	1.27463	9.49612e-12	1.48162e-10	11.0225	0.0181512	P2RX1//P2RX4//P2RX7//P2RX6//P2RX3//P2RX5//GRIK4//GRIA1//GRIA2//GRID1//GRID2//GRIK1//GRIK2//GRIK3//GRIK5//GRIN1//GRIN2B//GRIN2C//GRIN2D//GRIN3B//GRIN3A//GRIA3//RYR1//RYR2//RYR3//ITPR2//ITPR3//CNGA1//CNGA3//CNGA4//PEX5L//CNGA2//HCN1//HCN2//CNGB1//AQP1//ANO1//ANO10//ANO6//TMEM63A//CATSPER2//TMEM63C//TRPC3//TMEM63B//CATSPER1//PKD2L1//CATSPER4//CALHM1//TRPM5//TRPM4//KCNT1//KCNT2//TTYH2//CLCA3A1//NMUR2…
GO:0046914	transition metal ion binding	Molecular function	704	969	14269	22682	1.15488	3.56773e-11	5.50025e-10	10.4476	0.0493377	CYP3A41B//DOHH//CYP27A1//KDM3A//HAAO//JMJD6//EGLN2//EGLN3//ACO2//CYGB//ALOX12//ALOX12E//ALOX12B//ALOX15//ALOX8//ALOX5//AOX1//CALR//CDO1//CYP11A1//CYP11B2//CYP17A1//CYP19A1//CYP1A1//CYP24A1//CYP26A1//CYP2C38//CYP2C40//CYP2D10//CYP2E1//CYP3A16//CYP27B1//CYP46A1//CYP4A14//CYP4B1//CYP51//CYP7A1//CYP8B1//FECH//FTL1//P3H3//LCN2//LTF//BBOX1//SLC11A2//P4HA1//P4HA2//PAH//PHF2//PLOD1//PTGIS//SCD1//SCD2//TB…
GO:0050839	cell adhesion molecule binding	Molecular function	231	287	14269	22682	1.27943	6.19703e-11	9.44136e-10	10.2078	0.0161889	BCAM//ISG15//COL16A1//FERMT3//ACTN1//ADAM15//ADAM17//ADAM8//ADAM9//APP//CALR//CASR//CD151//CD81//CD9//CDH17//COL3A1//COL4A3//COMP//CXADR//ADAM18//ADAM26A//S1PR3//EDIL3//EGFR//EMP2//PTK2//FAP//FBLN1//FBN1//FGF1//FGF2//FN1//GFAP//GFRA1//S1PR2//IBSP//ICAM1//ICAM2//ICAM5//IGF1//IGF2//IL1B//ILK//ITGA2//ITGA3//ITGA5//ITGA6//ITGA7//ITGAV//ITGB2//ITGB2L//ITGB3//ITGB5//ITGB6//ITGB7//KDR//LAMA5//LAMB2//LYN…
GO:0042578	phosphoric ester hydrolase activity	Molecular function	280	356	14269	22682	1.25025	8.24243e-11	1.24116e-09	10.0839	0.019623	HDDC2//ACP7//ACP2//ACP5//ACPP//MDP1//ALPL//AKP3//ALPPL2//PON3//TIGAR//PDE1B//PDE7A//PDE10A//PDE11A//PDE5A//CNP//PDE4C//PDE6C//PDE1A//PDE1C//PDE3B//PDE4A//PDE4B//PDE6D//PDE8A//PDE9A//PDE6B//PDE6G//PDE2A//PDE8B//PDE6A//PDE4D//PDE7B//PDE3A//PDE6H//PFKFB3//PFKFB1//PFKFB2//PFKFB4//G6PC//G6PC3//PLCZ1//PLCB1//PLCB2//PLCB3//PLCB4//PLCD1//CCL5//PLCL2//PLCL1//GDPD5//PLCG2//PLCH2//PLCD3//FIG4//SYNJ1//MTMR4/…
GO:0004674	protein serine/threonine kinase activity	Molecular function	339	440	14269	22682	1.22471	9.89524e-11	1.47291e-09	10.0046	0.0237578	AMHR2//ACVR1//ACVR1B//BMPR1B//BMPR2//TGFBR1//TGFBR2//ACVR1C//LY6G6E//PDPK1//ATM//PRKDC//PRKAA1//PRKAA2//PRKAB2//PRKAG2//PRKAG1//MAPKAPK3//CAMK2D//CAMK2A//CAMK2B//CAMK2G//CAMK4//MAPKAPK2//MAPKAPK5//MKNK1//PTK2B//CAMKK2//MYLK3//CAMK1G//CAMK1D//ITPKA//CAMKV//CAMK1//CAMKK1//DAPK1//EEF2K//MYLK//MYLK2//MYLK4//PHKG1//PHKG2//PRKACA//PRKACB//AKAP13//PRKG1//CDK9//CCND3//CCNK//CDK1//CDK11B//CDK4//CDK5//CDK6…
GO:0017111	nucleoside-triphosphatase activity	Molecular function	587	800	14269	22682	1.16637	1.10754e-10	1.62985e-09	9.95564	0.0411381	MYH7//MYH3//MYH9//MYO15//MYO1B//MYO1C//MYO5B//MYO6//MYO7A//MYO9B//MYO1H//MYO1G//MYO3B//MYO1D//MYO1A//MYO19//MYO3A//MYO1E//MYH14//MYH10//HELB//DDX3X//ERCC2//ERCC3//XRCC6//RECQL5//MCM4//MCM6//MCM7//MRE11A//RAD50//RUVBL2//WRN//XRCC5//BRIP1//RTEL1//G3BP1//DDX11//HFM1//SUPV3L1//RUVBL1//CHD8//MCM9//RFC4//RFC2//CHTF18//RFC5//DDX43//DDX1//SKIV2L//DDX19A//EIF4A3//UPF1//DHX29//HELZ2//DDX19B//DDX3Y//DDX39B/…
GO:0003712	transcription coregulator activity	Molecular function	357	466	14269	22682	1.21778	1.13198e-10	1.64709e-09	9.94616	0.0250193	TADA3//TAF5L//MAML1//ARL2BP//ANKRD1//MED21//TAF9//SUPT3//ARRB1//MTA1//MTA3//APEX1//BIRC2//BCL10//BCL3//BRCA1//CTNNB1//CBFB//CEBPZ//CREBBP//CTBP2//DAXX//DCC//PCBD1//DR1//ATN1//DYRK1A//DYRK1B//LPIN1//KAT2A//NR3C1//HIPK2//HMGA1//JUP//RBM39//MAK//CITED2//MYT1L//NACA//NCOA1//NCOA2//NCOA3//NFE2L1//NME2//NOTCH1//NPM1//KAT2B//PER2//PHF2//PML//POU2AF1//PPARGC1A//RBPMS//TRIM27//SUB1//SIN3A//SMARCA4//SMARCB…
GO:0019903	protein phosphatase binding	Molecular function	150	178	14269	22682	1.33955	2.51611e-10	3.6204e-09	9.59927	0.0105123	PHACTR4//PPP1R3E//FER//KCNQ1//LMNA//PPP1R15A//PPP1CC//STAU1//PPP1R9B//PHACTR1//PPP1R16B//PPP1R3D//PPP1R9A//SH3RF2//SMTNL2//PPP1R3C//SHOC2//SMTNL1//PPP1R16A//PHACTR3//PPP1R3G//PPP1R11//CABIN1//AKAP1//BAD//SLC9A1//SOD1//AKAP5//ATP2B4//CACNG8//PTPA//ADCY8//ADRB2//AKT1//BCL2//CACNA1B//CACNA1C//CPD//EIF4EBP1//HMGCR//MAPT//IGBP1//PPP2CA//PTPN1//SHC1//SPHK1//STAT1//TRP53//SMG5//AKAP6//GRIN3A//STRN//IGBP…
GO:0003713	transcription coactivator activity	Molecular function	198	245	14269	22682	1.28466	7.33917e-10	1.04442e-08	9.13435	0.0138762	TADA3//SLC30A9//ACTN1//ACTN2//FGF2//HMGA1//NCOA1//NCOA2//NCOA3//PPARG//PPARGC1A//PSMC3IP//RXRB//CCDC62//USP22//ATXN7L3//TRERF1//PPRC1//HELZ2//TMF1//MED17//SRA1//SS18//TACC1//PKN1//ZMIZ1//ZMIZ2//RBM14//PUS1//NCOA6//CNOT9//CARM1//ACTN4//SMARCD3//CALCOCO1//CCAR1//SFR1//WDR77//DCAF6//BRD8//KDM1A//TAF5L//MAML1//ARL2BP//ANKRD1//MED21//TAF9//SUPT3//ARRB1//MTA1//MTA3//APEX1//BIRC2//BCL10//BCL3//BRCA1//CT…
GO:0140297	DNA-binding transcription factor binding	Molecular function	315	410	14269	22682	1.22128	7.94218e-10	1.11795e-08	9.10006	0.0220758	KLF4//NANOG//ANKRD1//ATF4//CTNNB1//CREBBP//ATN1//LPIN1//GATA1//GATA4//GBX2//GFI1B//GSC//HCLS1//HDAC5//HES1//HIRA//HSPA4//LHX3//SMAD4//NFATC1//POU1F1//PITX1//PITX2//SPI1//SPOP//HDAC4//T//TAL1//TBX3//TBX6//TEAD3//TRP53//XBP1//ZFPM1//PIAS3//PRDM13//MTA2//TOX2//MIXL1//SPEN//GSK3B//TBX20//SALL1//PIAS4//DACT1//WWP2//MTDH//RERE//TBX18//KDM1A//CREB1//CRKL//EGR2//EOMES//FOS//GTF2I//HIPK2//HNF4A//ID2//JUN/…
GO:0005516	calmodulin binding	Molecular function	159	192	14269	22682	1.31639	1.11027e-09	1.54602e-08	8.95457	0.011143	IQCF6//PHKB//MAPKAPK3//MYLK//CTH//CAMK2D//GRM7//ORAI1//PHKA2//KCNQ3//SLC8A2//SLC8A3//ADCY8//ADD2//AEBP1//AKT1//ATP2B2//CACNA1A//CACNA1C//CACNA1S//ASPM//CAMK2A//CAMK2B//CAMK2G//CAMK4//CNGA2//CNN2//DAPK2//EEF2K//EGFR//EWSR1//KCNN2//KCNN3//MYH7//FAS//GAP43//GRIN1//INVS//KCNH1//KCNN4//KCNQ1//KCNQ2//MAPKAPK2//MAPKAPK5//MBP//MKNK1//MARCKSL1//MAP2//MAP6//MYH1//MYH11//MYH3//MYH4//MYH9//MYO10//MYO1B//MYO1…
GO:0022804	active transmembrane transporter activity	Molecular function	240	305	14269	22682	1.25083	1.67342e-09	2.3054e-08	8.77639	0.0168197	SLC36A1//SLC36A2//SLC6A9//SLC38A1//SLC38A2//SLC6A8//SLC1A1//SLC1A6//SLC25A3//SLC20A1//SLC20A2//SLC17A7//SLC6A5//SLC6A12//SLC6A13//SLC6A4//SLC6A6//SLC6A18//SLC6A20B//SLC6A17//SLC6A1//SLC6A7//SLC6A11//SLC6A19//SLC22A1//SLC22A3//SLC18A2//SLC13A3//SLC5A8//SLC13A5//SLC2A4//SLC2A13//ATP1A1//ATP1B1//ATP1B2//ATP1B3//ATP4A//ATP12A//ATP1A3//ATP1A4//SLC5A4B//SLC5A1//SLC5A9//SLC5A11//SLC5A2//SLC5A3//SLC5A4A/…
GO:0005096	GTPase activator activity	Molecular function	192	238	14269	22682	1.28237	1.75598e-09	2.39368e-08	8.75548	0.0134557	TBC1D14//RIC8A//TBC1D10A//CDC42EP2//SGSM3//NCKAP1L//ARAP3//CHN1//TBCD//TBC1D10C//PRR5//PREX2//ARRB1//ABR//BCR//RAP1GAP//ARHGAP6//ARHGDIB//CHM//ASAP1//EVI5//SRGAP2//GDI2//ARHGDIG//GNAQ//GNB5//JUN//ARHGEF1//LLGL1//NPRL3//MYO9B//NF1//PLCB1//ARHGDIA//RANBP1//RANBP2//RANGAP1//RASA3//RASAL1//RGS16//RGS2//RGS5//RGS9//RALBP1//SEC23A//SH3BP1//SIPA1//STXBP5L//TBC1D16//TBC1D4//ASAP2//EVI5L//PLEKHG6//ARHGEF1…
GO:0008017	microtubule binding	Molecular function	212	266	14269	22682	1.2669	1.96016e-09	2.64417e-08	8.70771	0.0148574	MAPRE3//NUMA1//FBXW11//APC//DCTN1//MAPRE1//MLPH//PAFAH1B1//STIM1//MAPRE2//KIF18A//CLIP2//KNSTRN//CLIP1//KIF2C//CLASP2//CLIP3//CLASP1//CLIP4//NIN//HAUS4//CAMSAP1//TUBGCP5//TUBGCP3//TUBGCP6//TMOD3//TUBGCP4//CAMSAP2//CAMSAP3//HAUS7//TUBGCP2//MAPT//KIFC1//CCDC170//MTUS1//CEP57L1//GAS8//CCDC88A//NUSAP1//KIF24//TPGS1//KIF22//MACF1//AKAP1//BIRC5//BCL2L11//CETN3//DPYSL2//CRYAB//DCX//DYNC1I1//DNM1//DNM2//…
GO:0015085	calcium ion transmembrane transporter activity	Molecular function	115	134	14269	22682	1.36421	3.27432e-09	4.37139e-08	8.48488	0.00805943	RYR1//RYR2//RYR3//ITPR2//ITPR3//GRM7//CACNA1A//CACNA1B//CACNA1C//CACNA1D//CACNA1E//CACNA1G//CACNA1S//CACNA2D1//CACNA2D3//CACNB1//CACNB2//CACNB3//CACNB4//CACNG2//TMC1//CACNG5//NCS1//ITGAV//OPRM1//PKD2//TMC2//CATSPER1//TPCN2//CACNA2D4//CATSPER4//CACNA1F//CALHM1//CACNA2D2//CACNA1H//CATSPER3//CACNG7//CACNG8//ORAI1//ANXA6//ANXA2//GRIN1//GRIN2B//GRIN3B//TMEM37//TRPM8//PKD1L1//TRPM1//PKD1//PKDREJ//TRPV1…
GO:0033218	amide binding	Molecular function	303	397	14269	22682	1.21322	5.73658e-09	7.58047e-08	8.24135	0.0212348	ACADM//ACADS//DBI//DBIL5//HMGCL//HNF4A//PITPNA//SCP2//ECI2//GCDH//ECI3//ACOT7//ACBD6//ACBD7//PEX5//PEX5L//LDLRAP1//PFDN4//CHRNA7//ADRB2//AGER//APBA2//APBB1//APBB2//APOA1//APOE//CD36//CRYAB//EPHB2//FPR2//FZD4//FZD5//GRIA1//GRIA2//GRIN1//IDE//CD74//INSR//ITGA2//ITGB2//ITGB2L//LDLR//LRP8//MARCO//NGFR//PFDN2//PRNP//MSR1//SORL1//GSAP//TGFB2//VBP1//FBXO2//ATP1A3//BACE1//LDLRAD3//DLGAP3//GPRASP2//APBA1/…
GO:0005085	guanyl-nucleotide exchange factor activity	Molecular function	161	197	14269	22682	1.29911	6.01473e-09	7.86775e-08	8.22078	0.0112832	RCC1//RIC8A//ARHGEF18//DENND4A//TBC1D10A//DOCK9//MYCBP2//DENND3//RAPGEF1//CCDC88A//PREX2//MCF2//RAP1A//ABR//BCR//ARHGEF28//CHRM4//EGF//EIF2B4//FGD6//ELMO1//ITSN1//ARHGEF2//ARHGEF1//MCF2L//NUCB1//CYTH1//CYTH2//CYTH3//HPS1//RAPGEF6//DENND5A//RASGRP2//RASGRF1//RASGRP1//RALGDS//RGL1//RGL2//ITSN2//SOS1//EIF2B1//DENND2A//DOCK10//PLEKHG6//ARHGEF19//PSD4//ARFGEF3//RAB3IP//FLCN//EIF2B2//RIN3//RAPGEF5//TIA…
GO:0031267	small GTPase binding	Molecular function	213	270	14269	22682	1.25402	9.19126e-09	1.19027e-07	8.03662	0.0149275	RCC1//RUSC2//PIFO//BRK1//EXOC8//XPO1//CDC42EP2//GAS8//DOCK9//EXOC5//MYCBP2//SGSM3//GGA1//TRIP11//PKN2//BRAF//RAP1A//RAF1//RAP1GAP//CSE1L//ERC1//ADCYAP1R1//RIMS1//RIMS2//ANKFY1//AP1G1//BIRC5//ARHGDIB//BICD1//ANXA2//CAV1//CHM//DAPK3//DIAPH1//DVL1//DVL2//DVL3//EHD1//EPS8//EVI5//FER//SRGAP2//GDI2//GRIA1//KPNB1//KIF3A//KIF3B//ARHGEF2//LLGL1//MFN2//USP33//MLPH//MICAL1//MYO1C//MYO5B//MYO9B//NCF2//NDRG1/…
GO:0015291	secondary active transmembrane transporter activity	Molecular function	185	231	14269	22682	1.27306	1.02469e-08	1.31384e-07	7.98941	0.0129652	SLC36A1//SLC36A2//SLC6A9//SLC38A1//SLC38A2//SLC6A8//SLC1A1//SLC1A6//SLC25A3//SLC20A1//SLC20A2//SLC17A7//SLC6A5//SLC6A12//SLC6A13//SLC6A4//SLC6A6//SLC6A18//SLC6A20B//SLC6A17//SLC6A1//SLC6A7//SLC6A11//SLC6A19//SLC22A1//SLC22A3//SLC18A2//SLC13A3//SLC5A8//SLC13A5//SLC2A4//SLC2A13//SLC5A4B//SLC5A1//SLC5A9//SLC5A11//SLC5A2//SLC5A3//SLC5A4A//SLC28A3//SLC28A1//CDH17//SLC15A1//SLC8A2//SLC8A3//SLC8B1//SLC8…
GO:0051020	GTPase binding	Molecular function	239	307	14269	22682	1.23751	1.0824e-08	1.37423e-07	7.96561	0.0167496	RCC1//RUSC2//PIFO//BRK1//EXOC8//XPO1//CDC42EP2//GAS8//DOCK9//EXOC5//MYCBP2//SGSM3//GGA1//TRIP11//PKN2//BRAF//RAP1A//RAF1//RAP1GAP//CSE1L//ERC1//ADCYAP1R1//RIMS1//RIMS2//ANKFY1//AP1G1//BIRC5//ARHGDIB//BICD1//ANXA2//CAV1//CHM//DAPK3//DIAPH1//DVL1//DVL2//DVL3//EHD1//EPS8//EVI5//FER//SRGAP2//GDI2//GRIA1//KPNB1//KIF3A//KIF3B//ARHGEF2//LLGL1//MFN2//USP33//MLPH//MICAL1//MYO1C//MYO5B//MYO9B//NCF2//NDRG1/…
GO:0004713	protein tyrosine kinase activity	Molecular function	111	130	14269	22682	1.35727	1.14989e-08	1.44573e-07	7.93934	0.0077791	ALK//DDR1//CSF1R//EGFR//EPHA1//EPHA2//EPHA4//EPHA5//EPHA6//EPHA7//EPHA8//EPHB2//EPHB3//EPHB4//EPHB6//ERBB2//ERBB3//ERBB4//FGFR1//FGFR3//FGFR4//FLT1//FLT3//FLT4//IGF1R//INSR//KDR//KIT//LTK//MERTK//MET//MUSK//NTRK1//NTRK2//DDR2//PDGFRA//PDGFRB//RET//MST1R//ROS1//TEK//TIE1//TYRO3//INSRR//AXL//ROR1//ROR2//EPHB1//PKDCC//ABL1//ABL2//BTK//CSK//DYRK1A//PTK2//FER//FES//FGR//FYN//HCK//ITK//JAK1//JAK2//JAK3…
GO:0008022	protein C-terminus binding	Molecular function	187	234	14269	22682	1.27032	1.1717e-08	1.459e-07	7.93118	0.0131053	DYNLT1F//DYNLT1A//MAPRE3//NUMA1//PEX12//SYNJ1//DGKZ//PRKAA1//CDC20//CENPF//XRCC4//ABL1//ADCY8//AP1G1//AP2A1//ATF4//ATP1B1//ATP2A2//ATP2B2//AXIN1//PHB2//BCL10//BRCA2//CIITA//CACNA1B//CTNNB1//CAV3//CD2AP//CDK7//CORO1A//CNGA3//COIL//DAPK3//DBNL//DLG4//DNM1//ECM1//ERBB2//ERCC1//ERCC2//ERCC3//FBLN1//FN1//XRCC6//RABAC1//GRIA1//HCN1//HRAS//HSPG2//ID1//CEP250//JAK2//KCNJ11//KSR1//LAMA1//LCK//HPCAL4//VGLL…
GO:0001217	DNA-binding transcription repressor activity	Molecular function	255	330	14269	22682	1.22833	1.24449e-08	1.52039e-07	7.90501	0.0178709	MNDAL//ZFP282//HINFP//ZFP692//CGGBP1//FOXP1//E2F8//MZF1//ZBTB25//HIVEP1//PRDM2//FOXP2//AEBP1//AEBP2//KLF16//ZFHX3//ATF3//NEUROG3//BACH1//BACH2//NKX3-2//BCL6B//BCL6//PRDM1//CDX2//VSX2//CREM//CTCF//CUX2//DLX4//E4F1//ELK3//EN1//ENO1//NR2F6//ETV6//BCL11A//FOXS1//GATA3//GFI1//NR3C1//GSC//HAND1//HDAC5//HDGF//HES1//HES2//HES3//HES5//HEY1//FOXQ1//FOXD3//HHEX//HIC1//HMX1//HOXA2//HOXB13//HOXB8//HOXD9//HSF1…
GO:0001227	DNA-binding transcription repressor activity, RNA polymerase II-specific	Molecular function	255	330	14269	22682	1.22833	1.24449e-08	1.52039e-07	7.90501	0.0178709	MNDAL//ZFP282//HINFP//ZFP692//CGGBP1//FOXP1//E2F8//MZF1//ZBTB25//HIVEP1//PRDM2//FOXP2//AEBP1//AEBP2//KLF16//ZFHX3//ATF3//NEUROG3//BACH1//BACH2//NKX3-2//BCL6B//BCL6//PRDM1//CDX2//VSX2//CREM//CTCF//CUX2//DLX4//E4F1//ELK3//EN1//ENO1//NR2F6//ETV6//BCL11A//FOXS1//GATA3//GFI1//NR3C1//GSC//HAND1//HDAC5//HDGF//HES1//HES2//HES3//HES5//HEY1//FOXQ1//FOXD3//HHEX//HIC1//HMX1//HOXA2//HOXB13//HOXB8//HOXD9//HSF1…
GO:0016887	ATPase activity	Molecular function	342	456	14269	22682	1.1922	1.89721e-08	2.279e-07	7.72188	0.023968	HELB//DDX3X//ERCC2//ERCC3//XRCC6//RECQL5//MCM4//MCM6//MCM7//MRE11A//RAD50//RUVBL2//WRN//XRCC5//BRIP1//RTEL1//G3BP1//DDX11//HFM1//SUPV3L1//RUVBL1//CHD8//MCM9//RFC4//RFC2//CHTF18//RFC5//DDX43//DDX1//SKIV2L//DDX19A//EIF4A3//UPF1//DHX29//HELZ2//DDX19B//DDX3Y//DDX39B//DDX21//DDX17//DDX59//DDX54//DDX42//DDX41//MOV10L1//DDX50//TOP2B//GM960//CLPX//YME1L1//LONP2//LONP1//DHX32//FANCM//DHX57//CHD4//CHD9//CH…
GO:0003682	chromatin binding	Molecular function	472	646	14269	22682	1.16144	1.90063e-08	2.279e-07	7.7211	0.0330787	KDM3A//JMJD1C//APEX1//ATOH1//NEUROG3//BCL6//CLOCK//CREBBP//EZH2//FOXC2//GATA1//H1F0//HDAC2//HR//HSF1//SMAD3//MECP2//MYOD1//NOTCH1//PER1//PITX2//POU5F1//PPARGC1A//RARA//GRHL1//RELA//RUVBL2//RXRA//SOX2//SRF//STAT3//KDM5A//SBNO2//KDM6B//THRB//KDM6A//UTY//VAX1//WBP2//XBP1//LEMD2//GRHL3//VAX2//SBNO1//TOX3//HSF3//TOX//GRHL2//TOX2//KDM3B//PRDM14//HNRNPU//SUZ12//FOXO3//POLE3//ACTN4//NKAP//WBP2NL//RCC1//C…
GO:0000287	magnesium ion binding	Molecular function	160	198	14269	22682	1.28453	3.12754e-08	3.71574e-07	7.5048	0.0112131	PSPH//GCK//THTPA//STK38//NT5C3//OXSR1//PGM3//DUT//RPS6KA3//DXO//ABL1//ABL2//AKP3//ATP4A//ATP8A1//ATP9A//ATP10A//COMT//DCK//MARK2//ENO3//EPHX2//EYA2//FEN1//NCS1//GEM//GCLC//GLUL//GNAI1//GSS//HMGCL//IDH1//MSH2//SIK1//MAST2//MVK//NLK//NME1//PCK1//PDCD6//PKM//PRKACA//PRKACB//PKLR//PLK1//PPM1B//PRPS1//RAN//RHEB//RNASEH1//RPS6KA1//RPS6KA2//SNCA//SPHK1//PDE2A//SRPK1//SRPK2//STK11//GEN1//ADCY2//PRPSAP2//…
GO:0005102	signaling receptor binding	Molecular function	1256	1830	14269	22682	1.091	5.23447e-08	6.1624e-07	7.28113	0.088023	MUP20//CDC42EP2//PDYN//PENK//ZFP106//NPY//ARRB1//ADORA1//APP//CORT//S1PR1//FCNB//FYN//GNA11//GNA12//GNA13//GNA14//GNA15//GNAI1//GNAI3//GNAL//GNAO1//GNAQ//GNAS//GNAT1//GNAZ//S1PR2//HSPA8//DNAJA1//ARHGEF1//USP33//MARCO//PICK1//POMC//PPY//PSAP//FLNA//RSPO1//ITGB4//SAA2//SAG//CCL2//NPB//RLN3//ARRB2//TUB//TULP3//UCN//QRFP//AKAP5//GPRASP2//PROK1//NPW//PROK2//NPFF//STUB1//GHRL//PACRG//ARHGEF12//2610528A…
GO:0030674	protein-macromolecule adaptor activity	Molecular function	188	239	14269	22682	1.2504	9.94972e-08	1.1608e-06	7.00219	0.0131754	DOK2//GAB2//IRS1//SH2B3//SH2B1//SH2B2//SH2D3C//FRS2//TRADD//KSR1//MAPK8IP1//MAP2K1//MAP2K2//MAPK8IP3//KSR2//SH3RF1//MAPK8IP2//SPAG9//AKAP13//NAPG//NAPB//STX12//BET1//STX2//PICK1//SEC22B//SNAP23//STX1A//STX4A//VAMP1//VAMP2//VAMP8//BNIP1//STX16//STX7//VTI1B//BET1L//STX1B//GOSR2//STX6//USE1//SNAP29//STX17//SNAP47//STX19//STX18//STX11//BAIAP2//ANK1//BICD1//MAP1A//INSC//GAS2L2//BICD2//GAS2L1//SOCS2//L…
GO:0003723	RNA binding	Molecular function	811	1158	14269	22682	1.11327	1.02865e-07	1.18937e-06	6.98773	0.0568365	RARS//TRMT10A//AIMP1//METTL1//RPL6//SARS//IGHMBP2//SSB//ALKBH1//TRMT1//PSTK//TERT//MRPS27//AARS2//EIF2A//YRDC//AARS//EIF2S3X//CARS//NSUN2//DTD2//IARS2//PUS1//EEFSEC//DTD1//CTU2//RPS10//ALKBH8//TYW5//TRMT10B//FARS2//TRNAU1AP//PTCD1//SARS2//TRMU//XPO5//XPOT//TRMT11//NAT10//EIF4G3//NCBP2//LARP1//EIF4E//FMR1//CYFIP1//GEMIN5//AGO2//EIF4E3//DCPS//PTBP1//HNRNPA2B1//MBNL1//AFF2//FXR1//PATL1//PATL2//LIN28…
GO:0042277	peptide binding	Molecular function	245	321	14269	22682	1.21325	1.59985e-07	1.83346e-06	6.79592	0.0171701	PEX5//PEX5L//LDLRAP1//PFDN4//CHRNA7//ADRB2//AGER//APBA2//APBB1//APBB2//APOA1//APOE//CD36//CRYAB//EPHB2//FPR2//FZD4//FZD5//GRIA1//GRIA2//GRIN1//IDE//CD74//INSR//ITGA2//ITGB2//ITGB2L//LDLR//LRP8//MARCO//NGFR//PFDN2//PRNP//MSR1//SORL1//GSAP//TGFB2//VBP1//FBXO2//ATP1A3//BACE1//LDLRAD3//DLGAP3//GPRASP2//APBA1//GRIA3//OLFM1//PFDN5//APBA3//ITM2C//PFDN1//COL25A1//TREM2//TM2D1//KDELR3//KDELR2//KDELR1//AP2…
GO:0044389	ubiquitin-like protein ligase binding	Molecular function	247	324	14269	22682	1.21182	1.69878e-07	1.92975e-06	6.76986	0.0173103	ISG15//RPL5//JKAMP//SLF1//ARRB1//TMBIM6//TRIOBP//ATXN3//KCNQ3//ACTG1//AICDA//SLC25A5//APBB1//APC//ATP6V0C//AUP1//AXIN1//AXIN2//BCL10//BCL2//BRCA1//CACYBP//CALR//CAML//CASP8//CBS//CCT2//CDKN1A//CKB//CXCR4//DAXX//DBT//EGFR//EGR2//ERBB2//ERBB3//UBE2J2//UBOX5//PTK2//FLT3//DTX1//FZD4//FZD5//FZD6//FZD8//GPR37//GRIK2//HSPA5//H13//HERC2//HSPA8//DNAJA1//HSPD1//HSPA1B//HSP90AB1//HSP90AA1//IKBKG//JAK1//JUN/…
GO:0031625	ubiquitin protein ligase binding	Molecular function	234	306	14269	22682	1.21558	2.28944e-07	2.57811e-06	6.64027	0.0163992	ISG15//RPL5//JKAMP//SLF1//ARRB1//TMBIM6//TRIOBP//ATXN3//KCNQ3//ACTG1//AICDA//SLC25A5//APBB1//APC//ATP6V0C//AUP1//AXIN1//AXIN2//BCL10//BCL2//BRCA1//CACYBP//CALR//CAML//CASP8//CBS//CCT2//CDKN1A//CKB//CXCR4//DAXX//DBT//EGFR//EGR2//ERBB2//ERBB3//UBE2J2//UBOX5//PTK2//FLT3//DTX1//FZD4//FZD5//FZD6//FZD8//GPR37//GRIK2//HSPA5//H13//HERC2//HSPA8//DNAJA1//HSPD1//HSPA1B//HSP90AB1//HSP90AA1//IKBKG//JAK1//JUN/…
GO:0005262	calcium channel activity	Molecular function	98	116	14269	22682	1.34294	2.51001e-07	2.80212e-06	6.60032	0.00686804	RYR1//RYR2//RYR3//ITPR2//ITPR3//GRM7//CACNA1A//CACNA1B//CACNA1C//CACNA1D//CACNA1E//CACNA1G//CACNA1S//CACNA2D1//CACNA2D3//CACNB1//CACNB2//CACNB3//CACNB4//CACNG2//TMC1//CACNG5//NCS1//ITGAV//OPRM1//PKD2//TMC2//CATSPER1//TPCN2//CACNA2D4//CATSPER4//CACNA1F//CALHM1//CACNA2D2//CACNA1H//CATSPER3//CACNG7//CACNG8//FAM155A//TMEM28//TRPV4//TRPV1//RASA3//TRPM2//XNTRPC//ORAI1//STIM1//TRPC1//TRPC2//TRPC3//TRPC5…
GO:0008514	organic anion transmembrane transporter activity	Molecular function	138	171	14269	22682	1.28283	3.17554e-07	3.5148e-06	6.49818	0.00967132	SLC7A1//SLC7A2//SLC7A3//SLC25A15//AU018091//SLC6A6//SLC15A4//SLC38A5//SLC38A7//SLC38A3//SLC6A8//SLC6A13//SLC16A12//SLC17A6//GRIK1//SLC1A1//SLC1A6//SLC17A8//SLC1A7//SLC25A13//SLC25A22//SLC25A18//SLC17A7//SLC25A12//SLC6A12//SLC6A1//SLC6A11//SLC25A41//SLC25A17//SLC25A25//SLC17A9//SLC25A24//SLC25A42//SLC25A54//SLC36A1//SLC35A1//SLC35B1//SLC35D1//SLC35B4//SLC35D2//SLC35D3//SLC4A7//SLC4A5//SLC4A9//SLC4…
GO:0035091	phosphatidylinositol binding	Molecular function	204	264	14269	22682	1.22833	3.46442e-07	3.80205e-06	6.46037	0.0142967	MCF2L//SNAP91//ADAP2//ZFYVE1//ZFYVE9//EPB41//SNX9//WDFY1//LDLRAP1//SNX21//ACTN2//PLCZ1//AVIL//ALOX15//TIRAP//ANXA8//ANXA2//CAPG//ASAP1//SH3PXD2A//FLII//FZD7//HCN1//KCNJ2//KCNQ1//SNX18//COMMD1//MYO1B//PFN1//PLCB1//PLCD1//TWF1//RPH3A//RS1//SYT1//SYT3//AMER3//STXBP6//FCHO2//TULP1//VIL1//VILL//SVIL//MARK1//GSN//SESTD1//SDCBP2//OSBPL2//TWF2//MYO1G//CADPS//PHLDA3//HIP1R//APBA1//PLA2G4E//OBSCN//GSDMA3//…
GO:0017124	SH3 domain binding	Molecular function	107	129	14269	22682	1.31851	4.94174e-07	5.37778e-06	6.30612	0.00749877	SYNJ1//ABI1//ABL1//ADAM12//ADAM15//ADAM17//ADAM19//ADAM9//RIMS1//ARHGAP6//CASP9//CBL//CD2AP//CD3E//CIT//BCAR1//CYBA//DNM1//DNM2//DRD4//EFS//ENAH//KHDRBS3//EVL//ELMO2//ELMO1//FMN1//DTX1//LRP2//LANCL1//GPX1//GRB2//GRIK5//HCLS1//PTPN6//ILK//INPPL1//KHDRBS2//INPP5J//LYN//MICAL1//MAPT//NCF1//PAK3//PRKCE//PTPN12//PTPN22//SIRPA//QK//RAD9A//REPS1//KHDRBS1//SH3BP1//ZFP106//SH3GL1//OSTF1//SOS1//CBLB//SYNJ2…
GO:0015276	ligand-gated ion channel activity	Molecular function	109	132	14269	22682	1.31262	6.10079e-07	6.58377e-06	6.21461	0.00763894	P2RX1//P2RX4//P2RX7//P2RX6//P2RX3//P2RX5//GRIK4//GRIA1//GRIA2//GRID1//GRID2//GRIK1//GRIK2//GRIK3//GRIK5//GRIN1//GRIN2B//GRIN2C//GRIN2D//GRIN3B//GRIN3A//GRIA3//RYR1//RYR2//RYR3//ITPR2//ITPR3//CNGA1//CNGA3//CNGA4//PEX5L//CNGA2//HCN1//HCN2//CNGB1//AQP1//CHRNB4//CHRNB3//CHRNA3//CHRNA5//GABRA5//CHRNA2//CHRNA4//CHRNA6//CHRNA7//CHRNB1//CHRNB2//CHRNE//CHRNG//GABRA1//GABRA2//GABRA3//GABRA4//GABRB1//GABRB2…
GO:0016791	phosphatase activity	Molecular function	208	271	14269	22682	1.22006	6.54599e-07	7.00583e-06	6.18402	0.0145771	HDDC2//ACP7//ACP2//ACP5//ACPP//MDP1//ALPL//AKP3//ALPPL2//PON3//TIGAR//PFKFB3//PFKFB1//PFKFB2//PFKFB4//G6PC//G6PC3//FIG4//SYNJ1//MTMR4//MTM1//PTEN//MTMR11//MTMR12//MTMR1//MTMR7//MTMR3//MTMR2//SACM1L//MTMR14//INPP5B//INPP5J//INPP5K//SYNJ2//OCRL//INPP5E//PTPMT1//INPP1//BPNT1//INPPL1//INPP5A//SEC16A//PSPH//PDXP//DUSP26//RNGTT//DUSP11//PTPN23//PPP1R3E//CDC25A//CDC25B//CDC25C//DUSP2//EPM2A//EYA2//EYA3/…
GO:0022834	ligand-gated channel activity	Molecular function	111	135	14269	22682	1.307	7.44581e-07	7.90354e-06	6.12809	0.0077791	P2RX1//P2RX4//P2RX7//P2RX6//P2RX3//P2RX5//GRIK4//GRIA1//GRIA2//GRID1//GRID2//GRIK1//GRIK2//GRIK3//GRIK5//GRIN1//GRIN2B//GRIN2C//GRIN2D//GRIN3B//GRIN3A//GRIA3//RYR1//RYR2//RYR3//ITPR2//ITPR3//CNGA1//CNGA3//CNGA4//PEX5L//CNGA2//HCN1//HCN2//CNGB1//AQP1//CHRNB4//CHRNB3//CHRNA3//CHRNA5//GABRA5//CHRNA2//CHRNA4//CHRNA6//CHRNA7//CHRNB1//CHRNB2//CHRNE//CHRNG//GABRA1//GABRA2//GABRA3//GABRA4//GABRB1//GABRB2…
GO:0008233	peptidase activity	Molecular function	469	654	14269	22682	1.13994	8.99948e-07	9.34311e-06	6.04578	0.0328685	GGT1//GGT5//GPAA1//PIGK//ADAMTS9//ACE//ADAM17//CFD//CAPN7//CASP1//CASP6//CASP8//TPP1//CTSB//CTSH//CTSL//ADAM28//KLK1B22//CELA2A//F7//FAP//IDE//NAPSA//KLK1//KLK1B11//KLK1B16//KLK1B24//KLK1B26//KLK1B5//KLK1B1//GZMM//PSMB9//PSMB8//CD46//MME//MMP13//MMP14//MMP2//MMP9//KLK1B4//KLK1B3//PAPPA//PCSK2//FURIN//PCSK5//PLG//PREP//PSEN2//PSMA2//PSMA3//PSMB1//PSMB10//PSMB6//RCE1//REN1//ADAMTS20//ECE1//ADAMTS15…
GO:0005244	voltage-gated ion channel activity	Molecular function	149	188	14269	22682	1.25984	9.01845e-07	9.34311e-06	6.04487	0.0104422	GRIN1//GRIN2B//GRIN2C//GRIN2D//GRIN3B//GRIN3A//KCNH2//KCNJ10//KCNJ11//KCNJ12//KCNJ15//KCNJ16//KCNJ2//KCNJ4//KCNJ5//KCNJ6//KCNJ9//KCNK1//KCNH7//KCNH6//KCNJ14//KCNE2//KCNJ1//GRM7//CACNA1A//CACNA1B//CACNA1C//CACNA1D//CACNA1E//CACNA1G//CACNA1S//CACNA2D1//CACNA2D3//CACNB1//CACNB2//CACNB3//CACNB4//CACNG2//TMC1//CACNG5//NCS1//ITGAV//OPRM1//PKD2//TMC2//RYR1//CATSPER1//TPCN2//CACNA2D4//CATSPER4//CACNA1F//…
GO:0022832	voltage-gated channel activity	Molecular function	149	188	14269	22682	1.25984	9.01845e-07	9.34311e-06	6.04487	0.0104422	GRIN1//GRIN2B//GRIN2C//GRIN2D//GRIN3B//GRIN3A//KCNH2//KCNJ10//KCNJ11//KCNJ12//KCNJ15//KCNJ16//KCNJ2//KCNJ4//KCNJ5//KCNJ6//KCNJ9//KCNK1//KCNH7//KCNH6//KCNJ14//KCNE2//KCNJ1//ANO6//KCNQ3//SCN4A//CLIC1//CACNA1A//CACNA1B//CACNA1C//CACNA1D//CACNA1E//CACNA1S//CACNA2D1//CACNA2D3//CACNB1//CACNB2//CACNB3//CACNB4//CACNG2//CLCN1//CLCN2//CLCN3//CLCNKA//HCN1//HCN2//HCN3//KCNA1//KCNA3//KCNA4//KCNA7//KCNAB2//KCN…
GO:0061629	RNA polymerase II-specific DNA-binding transcription factor binding	Molecular function	224	295	14269	22682	1.20702	1.06541e-06	1.095e-05	5.97248	0.0156984	KLF4//NANOG//CTNNB1//CREB1//CRKL//EGR2//EOMES//FOS//GTF2I//HIPK2//HNF4A//ID2//JUN//LDB1//LDB2//SMAD3//CITED2//MYOD1//NFE2L2//POU1F1//PITX2//RB1//RBL1//RBL2//SIN3A//BHLHE40//T//TBX3//TBX6//TCF3//TRP53//ZFPM1//TRP53BP1//IFI27//SETD3//TBX20//DUSP26//TCF23//MAD2L2//CHD4//MTA1//MTA3//GATA6//GSC//HDAC2//PPARA//PPARD//PPARG//RBPJ//SP1//STAT3//TCF7L2//MIER3//RBBP8//MTA2//MIXL1//BBS1//TCERG1//DMAP1//MIER2…
GO:0043548	phosphatidylinositol 3-kinase binding	Molecular function	40	42	14269	22682	1.5139	1.12325e-06	1.14536e-05	5.94952	0.00280328	CBL//DNM2//ESR1//PIK3R1//PIK3R2//FAM83B//XBP1//FAM83A//NLRC3//DAB2IP//FBXL2//PIK3AP1//PIK3IP1//GSN//ATP1A1//CALM1//CALM3//CORO1A//DAB1//PTK2//FLT3//FYN//IGF1R//INSR//IRS1//IRS3//IRS4//JAK2//LCK//MET//PDGFRA//PDGFRB//TLR4//TYRO3//HCST//INSRR//AXL//IRS2//BECN1//RASD2
GO:0004721	phosphoprotein phosphatase activity	Molecular function	136	171	14269	22682	1.26424	1.86294e-06	1.88477e-05	5.7298	0.00953115	LRRC39//EPM2A//LCK//MTMR4//PPM1B//PPP1CC//PPP2CA//PPP3CA//PPP5C//PTEN//DUSP1//CDC14A//RPAP2//PPM1N//LRRC30//PPM1L//PHLPP2//PPM1H//PPM1E//PPTC7//PDP1//PDP2//PPM1D//PPP4C//TAB1//TIMM50//LRRK2//LRRC40//ILKAP//PPP6C//PPM1M//LRRIQ4//PPM1F//PPP4R1//PPM1J//PGAM5//PPP2R1B//LRRC2//MTMR3//PPA2//UBLCP1//PHLPP1//PPP2R3D//PTPN23//CDC25A//CDC25B//CDC25C//DUSP2//PTPRV//EYA2//EYA3//EYA4//PTPN6//MTM1//DUSP8//PTP4…
GO:0051219	phosphoprotein binding	Molecular function	88	105	14269	22682	1.33224	2.10264e-06	2.11079e-05	5.67723	0.00616722	LDLRAP1//ABL1//ABL2//ACP2//CBL//SOCS3//CRKL//FGR//GRB10//GRB2//HCK//PTPN6//IRS1//LCK//PFN1//PIK3R1//PIK3R2//PIK3R3//PTPN11//PTPN5//SHC1//SHC3//SHD//CBLB//SYK//SHE//RASA1//VAV1//VAV2//ZAP70//SHB//PLCG2//SH3BP2//MAPK3//SH2D1B1//BCAR3//SHF//PTPN3//CBLC//ARRB1//BTRC//SIRPA//NEDD4//YWHAE//PIN1//YWHAB//FBXW7//SCAF4//PCIF1//RTF1//CACNB2//CAV2//CD44//CRMP1//FKBP4//IGF2R//LYN//MID1//NOS1//PAFAH1B1//PDE3B/…
GO:0022853	active ion transmembrane transporter activity	Molecular function	155	198	14269	22682	1.24438	2.19036e-06	2.18193e-05	5.65949	0.0108627	SLC36A1//SLC36A2//SLC6A9//SLC38A1//SLC38A2//SLC6A8//SLC1A1//SLC1A6//SLC20A1//SLC6A5//SLC6A12//SLC6A13//SLC6A4//SLC6A6//SLC6A18//SLC6A20B//SLC6A17//SLC6A1//SLC6A7//SLC6A11//SLC6A19//SLC22A1//SLC22A3//SLC18A2//SLC13A3//SLC5A8//SLC13A5//SLC2A4//SLC2A13//ATP1A1//ATP1B1//ATP1B2//ATP1B3//ATP4A//ATP12A//ATP1A3//ATP1A4//SLC5A4B//SLC5A1//SLC5A9//SLC5A11//SLC5A2//SLC5A3//SLC5A4A//SLC28A3//SLC28A1//CDH17//S…
GO:0015079	potassium ion transmembrane transporter activity	Molecular function	125	156	14269	22682	1.27372	2.32492e-06	2.2983e-05	5.63359	0.00876025	KCNT1//KCNT2//KCNH2//KCNJ10//KCNJ11//KCNJ12//KCNJ15//KCNJ16//KCNJ2//KCNJ4//KCNJ5//KCNJ6//KCNJ9//KCNK1//KCNH7//KCNH6//KCNJ14//KCNE2//KCNJ1//KCNQ3//CNGA2//HCN1//HCN2//HCN3//KCNA1//KCNA3//KCNA4//KCNA7//KCNAB2//KCNAB3//KCNB1//KCNC1//KCNC3//KCND2//KCNH1//KCNH3//KCNK2//KCNK5//KCNMA1//KCNQ1//KCNQ2//KCNS2//PKD2//KCNK9//KCNG3//LRRC26//KCNS3//KCNH5//KCNG2//KCNV2//KCNG1//LRRC38//KCNC2//KCNH4//KCNF1//KCNE3//…
GO:0099094	ligand-gated cation channel activity	Molecular function	84	100	14269	22682	1.33526	2.96125e-06	2.90516e-05	5.52853	0.00588689	P2RX1//P2RX4//P2RX7//P2RX6//P2RX3//P2RX5//GRIA1//GRIA2//GRIA3//GRIN1//GRIN2B//GRIN2C//GRIN2D//GRIN3B//GRIN3A//RYR1//RYR2//RYR3//ITPR2//ITPR3//CNGA1//CNGA3//CNGA4//PEX5L//CNGA2//HCN1//HCN2//CNGB1//AQP1//KCNH2//KCNJ10//KCNJ11//KCNJ12//KCNJ15//KCNJ16//KCNJ2//KCNJ4//KCNJ5//KCNJ6//KCNJ9//KCNK1//KCNH7//KCNH6//KCNJ14//KCNE2//KCNJ1//GRIK4//GRIK1//GRIK2//GRIK3//GRIK5//TRPV1//RASA3//TRPM2//ASIC2//ASIC1//AS…
GO:0015103	inorganic anion transmembrane transporter activity	Molecular function	111	137	14269	22682	1.28792	3.09217e-06	3.0108e-05	5.50974	0.0077791	LRRC8C//LRRC8D//LRRC8A//LRRC8B//LRRC8E//ANO1//ANO6//TTYH2//CLCA3A1//NMUR2//CLCA2//ANO2//ANO7//TTYH3//CLCA4A//CLCA4B//CLCN1//CLCN2//CLCN3//CLCN4//CLCN5//CLCNKA//CLCN6//CLCN7//CLCNKB//GABRB1//SLC1A1//VDAC1//GABRA5//CLIC1//CLDN4//BSND//GABRA1//GABRA2//GABRA3//GABRA4//GABRB2//GABRB3//GABRD//GABRE//GABRG3//GABRR1//GABRR2//GLRA1//GLRA4//GLRB//SLC26A6//BEST2//GABRP//CLIC5//ANO3//CLCC1//ANO5//CLDN17//BES…
GO:0005201	extracellular matrix structural constituent	Molecular function	120	150	14269	22682	1.27168	4.29001e-06	4.13042e-05	5.36754	0.00840984	COL16A1//COL10A1//COL11A2//COL12A1//COL13A1//COL14A1//COL15A1//COL18A1//COL2A1//COL3A1//COL4A1//COL4A2//COL4A3//COL4A4//COL4A5//COL5A1//COL6A1//COL6A2//COL6A3//COL7A1//COL9A2//COL9A3//COL1A1//COL28A1//COL23A1//COL6A6//COL27A1//COL5A3//COL6A5//COL22A1//COL24A1//COL25A1//COL4A6//PRELP//BGN//HSPG2//PRG2//SPOCK2//EMILIN1//ELN//FBLN5//EMILIN2//EFEMP2//MUC4//ZP2//ZP3//MFAP1B//MMRN2//LTBP4//FGB//ADIPOQ/…
GO:0035591	signaling adaptor activity	Molecular function	52	58	14269	22682	1.42516	4.31145e-06	4.13042e-05	5.36538	0.00364426	DOK2//GAB2//IRS1//SH2B3//SH2B1//SH2B2//SH2D3C//FRS2//TRADD//KSR1//MAPK8IP1//MAP2K1//MAP2K2//MAPK8IP3//KSR2//SH3RF1//MAPK8IP2//SPAG9//AKAP13//SOCS2//LDLRAP1//AXIN1//GRB10//LAT//NUP62//PTPN11//PXN//SORBS1//SHANK1//SPATA2//MAGI2//RGS14//LRRK2//GRIP1//AKAP12//SHANK2//HOMER2//SHANK3//STAP2//ABI1//EPS8//RACK1//BLNK//KHDRBS1//AFAP1L2//MAVS//SARM1//SH2D1B1//ABI2//DAB2IP//ZDHHC11//CDC42SE2
GO:0005342	organic acid transmembrane transporter activity	Molecular function	125	157	14269	22682	1.2656	4.33774e-06	4.13042e-05	5.36274	0.00876025	SLC7A1//SLC7A2//SLC7A3//SLC25A15//AU018091//SLC6A6//SLC36A1//SLC36A2//SLC6A9//SLC15A4//SLC38A5//SLC38A7//SLC38A3//SLC38A1//SLC38A2//SLC13A3//SLC17A6//GRIK1//SLC1A1//SLC1A6//SLC17A8//SLC1A7//SLC25A13//SLC25A22//SLC25A18//SLC17A7//SLC25A12//SLC6A12//SLC6A13//SLC6A1//SLC6A11//SLC5A8//SLC13A5//SLC16A6//SLC16A1//SLC16A7//SLC16A11//SLC16A5//SLC16A4//SLC16A12//SLC16A8//SLC16A9//SLC16A13//SLC16A14//SLC16…
GO:0008081	phosphoric diester hydrolase activity	Molecular function	71	83	14269	22682	1.35978	4.46551e-06	4.22105e-05	5.35013	0.00497582	PDE1B//PDE7A//PDE10A//PDE11A//PDE5A//CNP//PDE4C//PDE6C//PDE1A//PDE1C//PDE3B//PDE4A//PDE4B//PDE6D//PDE8A//PDE9A//PDE6B//PDE6G//PDE2A//PDE8B//PDE6A//PDE4D//PDE7B//PDE3A//PDE6H//PLCZ1//PLCB1//PLCB2//PLCB3//PLCB4//PLCD1//CCL5//PLCL2//PLCL1//GDPD5//PLCG2//PLCH2//PLCD3//APEX1//ENPP1//ENPP2//ENPP3//FAN1//GPLD1//HMOX1//PLD1//PLD2//SMPDL3B//SMPD5//SMPD1//SMPD2//ENPP7//SMPDL3A//SMPD3//SMPD4//ADPRM//ENPP6//…
GO:0015293	symporter activity	Molecular function	114	142	14269	22682	1.27616	5.38589e-06	5.05415e-05	5.26874	0.00798935	SLC36A1//SLC36A2//SLC6A9//SLC38A1//SLC38A2//SLC6A8//SLC1A1//SLC1A6//SLC20A1//SLC6A5//SLC6A12//SLC6A13//SLC6A4//SLC6A6//SLC6A18//SLC6A20B//SLC6A17//SLC6A1//SLC6A7//SLC6A11//SLC6A19//SLC22A1//SLC22A3//SLC18A2//SLC13A3//SLC5A8//SLC13A5//SLC2A4//SLC2A13//SLC5A4B//SLC5A1//SLC5A9//SLC5A11//SLC5A2//SLC5A3//SLC5A4A//SLC28A3//SLC28A1//SLC34A3//SLC34A1//SLC17A7//SLC45A4//SLC45A3//SLC45A1//SLC5A5//SLC10A1//…
GO:0046943	carboxylic acid transmembrane transporter activity	Molecular function	124	156	14269	22682	1.26353	5.53034e-06	5.15237e-05	5.25725	0.00869017	SLC7A1//SLC7A2//SLC7A3//SLC25A15//AU018091//SLC6A6//SLC36A1//SLC36A2//SLC6A9//SLC15A4//SLC38A5//SLC38A7//SLC38A3//SLC38A1//SLC38A2//SLC13A3//SLC17A6//GRIK1//SLC1A1//SLC1A6//SLC17A8//SLC1A7//SLC25A13//SLC25A22//SLC25A18//SLC17A7//SLC25A12//SLC6A12//SLC6A13//SLC6A1//SLC6A11//SLC16A6//SLC16A1//SLC16A7//SLC16A11//SLC16A5//SLC16A4//SLC16A12//SLC16A8//SLC16A9//SLC16A13//SLC16A14//SLC16A3//SLC10A1//SLC1…
GO:0004112	cyclic-nucleotide phosphodiesterase activity	Molecular function	26	26	14269	22682	1.5896	5.79221e-06	5.3578e-05	5.23716	0.00182213	CNP//PDE4C//PDE6C//PDE1A//PDE1B//PDE1C//PDE3B//PDE4A//PDE4B//PDE6D//PDE7A//PDE8A//PDE9A//PDE6B//PDE6G//PDE2A//PDE8B//PDE6A//PDE4D//PDE10A//PDE11A//PDE5A//PDE7B//PDE3A//PDE6H//ADPRM
GO:0005178	integrin binding	Molecular function	111	138	14269	22682	1.27859	6.01936e-06	5.52842e-05	5.22045	0.0077791	EMILIN1//MADCAM1//ISG15//COL16A1//FERMT3//ACTN1//ADAM15//ADAM17//ADAM8//ADAM9//APP//CALR//CASR//CD151//CD81//CD9//CDH17//COL3A1//COL4A3//COMP//CXADR//ADAM18//ADAM26A//S1PR3//EDIL3//EGFR//EMP2//PTK2//FAP//FBLN1//FBN1//FGF1//FGF2//FN1//GFAP//GFRA1//S1PR2//IBSP//ICAM1//ICAM2//ICAM5//IGF1//IGF2//IL1B//ILK//ITGA2//ITGA3//ITGA5//ITGA6//ITGA7//ITGAV//ITGB2//ITGB2L//ITGB3//ITGB5//ITGB6//ITGB7//KDR//LAMA5…
GO:0045296	cadherin binding	Molecular function	60	69	14269	22682	1.38226	8.08916e-06	7.37709e-05	5.0921	0.00420492	CDH9//EPCAM//CDH22//ACVR1//ANK3//ARVCF//BMPR2//CTNNA1//CTNNB1//CTNND1//CD2AP//CDH1//CDH11//CDH13//CDH15//CDH17//CDH2//CDH3//CDH4//CDH5//CDH6//CDH8//CDK5R1//FER//JUP//KDR//CD46//NDRG1//NEO1//NOS2//NOS3//CTNND2//NUMB//FXYD5//P2RX4//PKP1//PROM1//PTPN11//PTPRB//PTPRJ//PTPRM//PTPRO//PTPRT//CDH12//CTNNA3//CDH23//PKP4//DCHS1//AKAP5//CDH24//CDH7//CDH18//CDH10//OBSCN//CDH26//TBC1D2//CTNNAL1//PTPRH//PKP3//…
GO:0003725	double-stranded RNA binding	Molecular function	72	85	14269	22682	1.34648	8.16288e-06	7.39226e-05	5.08816	0.0050459	DDX3X//FMR1//FXR1//EIF4H//EIF4B//OAS1D//ZFR2//DDX1//ACTN1//ADARB1//OAS1C//EIF4A1//DROSHA//TLR3//HMGB1//HSPD1//HSP90AB1//ELAVL1//ILF3//SLC3A2//MYH4//DICER1//STRBP//STAU1//TARBP2//AGO3//SIDT2//DHX33//ADAD1//TFRC//TUBA1B//TUBB4B//ZFR//DDX58//YRDC//OASL1//DDX60//AGO1//AGO2//OAS1G//OAS1B//OASL2//PRKRA//OAS1F//OAS3//OAS2//OAS1H//OAS1A//ZFP346//STAU2//RC3H2//SIDT1//SUPV3L1//RC3H1//HNRNPU//DDX21//ADAR//M…
GO:0030165	PDZ domain binding	Molecular function	94	115	14269	22682	1.29933	8.54283e-06	7.64678e-05	5.0684	0.00658771	PLEKHA1//TBC1D10A//SLC9A3//ADGRB1//GRM7//BAIAP2//ERC1//ACOX1//ADAM17//AQP2//ATP2B2//CACNA1D//CIT//CLCN3//CTBP1//CXADR//MPP3//DLG4//DTNA//LNX2//FZD1//FZD3//FZD4//FZD7//FZD8//GNG12//GNG5//LRP2//LPAR1//GRIA1//GRIA2//GRID2//GRIK2//GRIK5//GRIN2C//HCN2//SDC2//KCNJ12//KCNJ4//KCNJ9//LNX1//SLC26A6//NCOA2//MUSK//PTEN//SLC34A1//SLC22A5//SLC22A12//SSTR2//SNTA1//SNTB1//TCF3//LLGL2//TGFBR3//LIN7B//LIN7C//ARHGE…
GO:0017171	serine hydrolase activity	Molecular function	163	212	14269	22682	1.22219	8.56203e-06	7.64678e-05	5.06742	0.0114234	CPD//CTSA//CPVL//GM10334//TPSAB1//TRY5//CTRL//F11//CELA1//ACR//PRSS28//PRSS29//ADAM17//CFD//CD5L//C2//CFI//TPP1//CTSC//CTSH//DPP4//KLK1B22//CELA2A//F10//F2//F3//F7//TMPRSS3//FAP//GZMC//GZMG//CFB//HGF//MST1//HPN//KLK1//KLK1B11//KLK1B16//KLK1B24//KLK1B26//KLKB1//KLK1B5//KLK1B1//GZMM//LTF//MASP1//MASP2//MCPT2//MCPT8//MCPT9//MMP2//MMP9//KLK1B4//KLK1B3//PCSK2//FURIN//PCSK4//PCSK5//PCSK7//PLAT//PLAU//P…
GO:0001664	G protein-coupled receptor binding	Molecular function	230	309	14269	22682	1.1832	9.75885e-06	8.65597e-05	5.0106	0.0161189	APP//DLG4//DVL1//DVL2//DVL3//FZD1//FZD7//SFRP1//RNF43//WNT8A//WNT1//WNT10A//WNT10B//WNT11//WNT9B//WNT2//WNT2B//WNT3//WNT4//WNT5A//WNT5B//WNT6//WNT7B//WNT8B//ROR2//ZNRF3//SDCBP//CCDC88C//WNT16//PTCH1//PTCH2//BBS1//CXCL1//CCL21A//CCL1//CCL12//CCL17//CCL2//CCL20//CCL22//CCL25//CCL27A//CCL3//CCL4//CCL5//CCL6//CCL7//CCL9//CXCL15//CXCL5//CXCL12//CCL19//CXCL3//CCL26//CXCL11//CCL24//PF4//CCL28//CXCL14//C…
GO:0044325	ion channel binding	Molecular function	114	143	14269	22682	1.26723	1.01154e-05	8.81435e-05	4.99502	0.00798935	CBARP//CAMK2D//ANK2//ARRB1//ACTN1//KCNQ3//ACTN2//AGRN//RIMS1//RIMS2//ANK1//ANK3//AP2M1//ATP2A2//BAK1//TSPO//CACNA1C//CALM1//CALM3//CASR//CTNNB1//CAV1//CAV3//CDH5//DIAPH1//EPN1//FGF12//FHL1//FKBP1B//FMR1//FYN//HTT//HSP90AB1//HSP90AA1//ID2//ITPR2//KCNAB2//KCNAB3//KCNB1//KCNC1//KCNE1//KCNH1//KCNJ11//KCNQ1//LYN//NOS1//PDE4B//PKD1//PKD2//PPP2CA//PRNP//FLNA//PIRT//S100A10//SCN10A//SCN1B//SCN5A//SH3GL1/…
GO:0008013	beta-catenin binding	Molecular function	77	92	14269	22682	1.33043	1.01265e-05	8.81435e-05	4.99454	0.00539631	KANK1//SHROOM2//APC//AXIN1//AXIN2//BTRC//CTNNA1//CTNNB1//CD2AP//CDH1//CDH2//CDH5//CSNK2A1//CXADR//DVL1//DVL3//ESR1//GLI3//GRIN2B//KLF4//LEF1//SMAD3//SMAD7//MET//NF2//NOS2//NOS3//CTNND2//NUMB//PROP1//PTPRJ//PTPRK//PTPRU//PTPRT//PXN//RORA//RUVBL2//SOX9//AMER3//TBL1X//SOX30//TCF4//TCF7//TCF7L1//TCF7L2//CTNNA3//KDM6B//AJAP1//SETD1A//APC2//ASH2L//CDH24//PIN1//SUFU//SLC9A3R1//MED12L//CDH26//FOXO4//FOXO…
GO:0004175	endopeptidase activity	Molecular function	328	453	14269	22682	1.15097	1.01416e-05	8.81435e-05	4.99389	0.0229869	GPAA1//PIGK//CASP3//CTSE//H13//NAPSA//PIP//PSEN2//REN1//SPPL2C//BACE1//PGA5//CNTNAP5A//SPPL2A//ASPRV1//DDI2//SPPL2B//SPPL3//NRIP3//BLMH//CASP1//CASP14//CASP6//CASP8//CASP9//CFLAR//CTLA2A//CTSB//CTSC//CTSH//CTSK//CTSL//CTSS//CTSW//USP17LA//USP15//USP48//USP33//USP34//LGMN//RCE1//SFRP1//USP12//UCHL1//USP5//USP9X//USP49//USP1//USP28//USP18//ATG4C//USP35//USP7//CTSJ//USP37//USP24//USP29//USP17LE//CTS…
GO:0030507	spectrin binding	Molecular function	30	31	14269	22682	1.53832	1.09835e-05	9.48245e-05	4.95926	0.00210246	ADD2//ANK1//ANK3//DYNC1I1//EPB41L2//DMTN//GNB1//GNB3//USH1G//KIF3A//MYO10//MYO7A//PDE6G//PTPRC//PTPRN//SAG//SPTAN1//STX4A//RHO//CAMSAP1//EPB41//UNC13A//NPHS1//SPTBN5//CAMSAP2//DCTN2//CAMSAP3//USH1C//SPTBN4//SLC26A5
GO:0016874	ligase activity	Molecular function	126	160	14269	22682	1.25181	1.11459e-05	9.55894e-05	4.95288	0.00883033	CTPS//CTPS2//LIG3//LIG4//GMPS//NADSYN1//RTCA//ACSS2//ACSS1//ACACB//ACACA//ADSSL1//ADSS//ASS1//HLCS//CAD//FPGS//MTHFD1//MTHFD1L//GLUL//GCLC//GSS//ACSM1//ACSL1//ACSL6//SLC27A6//SLC27A1//SLC27A2//SLC27A5//SLC27A3//SLC27A4//ACSL5//ACSL3//ACSBG1//NAPRT//PPCS//GART//IFNAR1//PAICS//PFAS//PCCA//PCCB//PCX//SUCLG1//LARS2//RARS//EPRS//RARS2//TARS//HARS//SARS//VARS//WARS//AARS2//DARS2//PARS2//AARS//FARSB//NA…
GO:0008236	serine-type peptidase activity	Molecular function	159	207	14269	22682	1.221	1.21281e-05	0.000103328	4.91621	0.011143	CPD//CTSA//CPVL//GM10334//TPSAB1//TRY5//CTRL//F11//CELA1//ACR//PRSS28//PRSS29//ADAM17//CFD//CD5L//C2//CFI//TPP1//CTSC//CTSH//DPP4//KLK1B22//CELA2A//F10//F2//F3//F7//TMPRSS3//FAP//GZMC//GZMG//CFB//HGF//MST1//HPN//KLK1//KLK1B11//KLK1B16//KLK1B24//KLK1B26//KLKB1//KLK1B5//KLK1B1//GZMM//LTF//MASP1//MASP2//MCPT2//MCPT8//MCPT9//MMP2//MMP9//KLK1B4//KLK1B3//PCSK2//FURIN//PCSK4//PCSK5//PCSK7//PLAT//PLAU//P…
GO:0004714	transmembrane receptor protein tyrosine kinase activity	Molecular function	52	59	14269	22682	1.401	1.40236e-05	0.000118696	4.85314	0.00364426	EPHA1//EPHA2//EPHA4//EPHA5//EPHA6//EPHA7//EPHA8//EPHB2//EPHB3//EPHB4//EPHB6//EPHB1//NTRK1//NRG2//EGFR//FGFRL1//FGFR1//FGFR3//FGFR4//MET//IGF1R//INSR//MUP1//INSRR//CSF1R//PDGFRB//PDGFRA//KIT//FLT1//FLT4//KDR//NRP2//DDR1//MUSK//DDR2//NTRK2//ALK//ERBB2//ERBB3//ERBB4//FLT3//LTK//MERTK//RET//MST1R//ROS1//TEK//TIE1//TYRO3//AXL//ROR1//ROR2
GO:0016810	hydrolase activity, acting on carbon-nitrogen (but not peptide) bonds	Molecular function	105	131	14269	22682	1.27411	1.43611e-05	0.000120764	4.84281	0.00735861	NGLY1//ADARB1//ADAD1//ADAR//ADAD2//ADARB2//UPB1//UBP1//AMPD2//AMPD3//AMPD1//GCH1//ATIC//ADA//LACC1//ADAT1//ALLC//FAAH//QRSL1//ACY1//ASPA//PM20D1//ACY3//ARG1//ARG2//AFMID//ASPG//AICDA//APOBEC2//PYCRL//CDA//APOBEC3//DCTD//CAD//DPYS//GLS//GLS2//NADSYN1//ATXN3//HDAC2//HDAC5//HDAC10//HDAC4//SIRT7//HDAC11//MTA2//SIRT6//HDAC7//SIRT2//HDAC8//MIER2//MIER1//SUDS3//HDAC9//SIRT1//MTHFD1//PADI1//PADI2//PADI3/…
GO:0004114	3',5'-cyclic-nucleotide phosphodiesterase activity	Molecular function	24	24	14269	22682	1.5896	1.46546e-05	0.000122437	4.83403	0.00168197	PDE4C//PDE1B//PDE3B//PDE4A//PDE4B//PDE7A//PDE8A//PDE2A//PDE8B//PDE4D//PDE7B//PDE3A//PDE1A//PDE1C//PDE10A//PDE11A//PDE6C//PDE6D//PDE9A//PDE6B//PDE6G//PDE6A//PDE5A//PDE6H
GO:0005267	potassium channel activity	Molecular function	97	120	14269	22682	1.28493	1.54981e-05	0.000128654	4.80972	0.00679795	KCNT1//KCNT2//KCNH2//KCNJ10//KCNJ11//KCNJ12//KCNJ15//KCNJ16//KCNJ2//KCNJ4//KCNJ5//KCNJ6//KCNJ9//KCNK1//KCNH7//KCNH6//KCNJ14//KCNE2//KCNJ1//KCNQ3//CNGA2//HCN1//HCN2//HCN3//KCNA1//KCNA3//KCNA4//KCNA7//KCNAB2//KCNAB3//KCNB1//KCNC1//KCNC3//KCND2//KCNH1//KCNH3//KCNK2//KCNK5//KCNMA1//KCNQ1//KCNQ2//KCNS2//PKD2//KCNK9//KCNG3//LRRC26//KCNS3//KCNH5//KCNG2//KCNV2//KCNG1//LRRC38//KCNC2//KCNH4//KCNF1//KCNE3//…
GO:0019787	ubiquitin-like protein transferase activity	Molecular function	314	434	14269	22682	1.15008	1.7231e-05	0.000142128	4.76369	0.0220057	UBE3C//FBXL14//TRIM68//FBXW11//PEX12//NHLRC1//TOPORS//FBXO4//DDB2//RNF144A//RNF187//UHRF2//UBE2Q2//UBE3B//BIRC3//BIRC2//XIAP//BRCA1//BIRC6//BTRC//CBL//UBOX5//TRIP12//HERC2//ITCH//LNX1//ZNRF1//MGRN1//MDM2//NEDD4//NEURL1A//UHRF1//PML//RFPL4//RAG1//RBBP6//TRIM27//RLIM//RNF4//SEL1L//SIAH1A//SIAH2//RNF43//CBLB//UBE2D1//CDC34//TRIM47//UBE2O//MYLIP//RNF144B//TRIM24//TNFAIP1//TNFAIP3//TRAF3//TRAF5//TRAF6…
GO:0047485	protein N-terminus binding	Molecular function	104	130	14269	22682	1.27168	1.84389e-05	0.000151129	4.73426	0.00728853	TDRD7//EXOC5//ACOX1//ADCY8//PARP1//ALOX5AP//BIRC2//ATM//PCDH15//PHB2//CACNA1E//CALM1//CALM3//CDKN2A//CSNK2A1//CSNK2A2//DAXX//GADD45A//MARK2//ERCC2//ERCC3//GAD1//GRIN2C//ID1//KCNB1//KCNQ2//LRP8//MDM2//MECP2//MEN1//MNAT1//MYO7A//NCOA1//NCOA3//NFE2//NPM1//NTSR1//PLEC//PPP1CC//PTH//PEX19//PEX5//RAB6A//RBPJ//RELA//SCT//SMARCA4//NCOR2//SNCA//CHMP6//STX1A//STXBP1//GTF2H3//SUV39H1//TARBP2//TERT//MORF4L1/…
GO:0003774	motor activity	Molecular function	101	126	14269	22682	1.2742	2.0698e-05	0.000168578	4.68407	0.00707828	MYH7//MYH3//MYH9//MYO15//MYO1B//MYO1C//MYO5B//MYO6//MYO7A//MYO9B//MYO1H//MYO1G//MYO3B//MYO1D//MYO1A//MYO19//MYO3A//MYO1E//MYH14//MYH10//KIFC1//KIF24//KIF22//DNAH12//DNAH1//DYNC2H1//DNAH8//DYNC1H1//DYNC1I1//KIF11//KIF12//KIF13A//KIF13B//KIF17//KIF1A//KIF1B//KIF1C//KIF2A//KIF21B//KIF3A//KIF3B//KIF3C//KIF4//KIF5A//KIF5C//KIF7//KIF9//KIFC5B//KIFC2//KIFC3//KLC1//KLC2//KIF20A//KIF15//KIF18A//CENPE//KLC…
GO:0016829	lyase activity	Molecular function	147	191	14269	22682	1.22341	2.11964e-05	0.000171558	4.67374	0.0103021	GGCT//CHAC2//CHAC1//PTS//SDS//SDSL//SRR//ACO1//ACO2//AMD1//ADCY4//ADCY6//ADCY7//ADCY8//ADCY9//ADCY2//ADCY5//ADCY10//ADCY1//ASL//DDC//CSAD//GADL1//CAR8//CAR1//CAR4//CAR5A//CAR6//CAR7//CAR9//CAR14//CAR10//CAR15//CTH//CBS//DERA//MVD//AUH//ECI1//HSD17B4//ECHDC2//ECHDC3//EHHADH//ECHS1//FECH//ALDOA//ALDOC//ALDOART1//GAD1//GAD2//GUCY2D//GUCY2E//NPR1//NPR2//GUCY1B2//GUCY2G//HAL//HDC//HMGCL//HMGCLL1//GLO1…
GO:0015297	antiporter activity	Molecular function	63	74	14269	22682	1.35331	2.15631e-05	0.000173442	4.66629	0.00441517	SLC8A2//SLC8A3//SLC8B1//SLC8A1//SLC24A4//SLC24A1//SLC24A5//SLC24A2//SLC19A1//SLC9A3//CLCN3//CLCN4//CLCN5//SLC9A1//SLC9C1//TMCO3//SLC9A9//SLC9B1//SLC9A8//SLC26A3//SLC26A6//SLC22A6//SLC4A1//SLC4A2//SLC4A3//SLC26A10//SLC26A1//SLC26A4//SLC4A9//SLC26A11//SLC4A11//SLC26A9//SLC4A8//SLC26A5//SLC4A10//LETM1//SLC9A2//SLC9A5//SLC22A4//SLC11A1//SLC37A4//SLC37A1//SLC37A2//SLC41A1//ATP1A3//SLC35E4//SLC35C1//SL…
GO:0016879	ligase activity, forming carbon-nitrogen bonds	Molecular function	44	49	14269	22682	1.4274	2.23428e-05	0.000178604	4.65086	0.00308361	CTPS//CTPS2//GMPS//NADSYN1//ADSSL1//ADSS//ASS1//HLCS//CAD//FPGS//MTHFD1//MTHFD1L//GLUL//GCLC//GSS//NAPRT//PPCS//GART//IFNAR1//PAICS//PFAS//TTL//GHDC//GATB//DPH6//MTHFSL//CARNS1//GATC//QRSL1//TTLL3//TTLL8//TTLL10//APH1C//TTLL6//TTLL4//TTLL2//TPGS1//TTLL13//TTLL1//TTLL5//TTLL7//TTLL11//TTLL9//RIMKLB
GO:0004536	deoxyribonuclease activity	Molecular function	50	57	14269	22682	1.39439	2.77992e-05	0.000219512	4.55597	0.0035041	ENDOG//ERCC1//MRE11A//PTBP1//RAD50//EXOG//RBBP8//DCLRE1C//ERCC4//DNASE1L3//DNASE2A//ERCC5//ZRANB3//DNASE2B//APLF//DNASE1//DICER1//DNASE1L2//POLD1//TREX1//TREX2//TATDN1//EXD2//MGME1//APEX1//POLE//ISG20//MEIOB//RAD51C//GEN1//SLX4//XRCC3//SLX1B//RAD9A//NOD2//ENDOV//DNA2//FEN1//EXO1//FAN1//ZGRF1//APTX//DCLRE1B//DCLRE1A//PLD4//RAG1//XRCC4//XRCC1//DFFB//NME1
GO:0032934	sterol binding	Molecular function	50	57	14269	22682	1.39439	2.77992e-05	0.000219512	4.55597	0.0035041	RORA//RORC//INSIG1//GPR183//INSIG2//ANXA6//APOA1//APOA2//APOA4//APOD//TSPO//SCARB2//CD81//CRP//CYP11A1//STARD5//NFE2L1//NPC1//PMP2//PROM1//PTCH1//PROM2//SCP2//GRAMD1C//STAR//SYP//VDAC1//VDAC2//ERLIN1//OSBPL2//GRAMD1B//SCAP//OSBPL8//ERLIN2//SIDT1//GRAMD1A//SULT2B1//STARD3//OSBPL1A//APOA5//TSPO2//OSBPL7//OSBPL3//OSBP2//OSBPL10//OSBPL5//OSBPL9//OSBPL11//SCP2D1//OSBP
GO:0019199	transmembrane receptor protein kinase activity	Molecular function	65	77	14269	22682	1.34187	2.84591e-05	0.000223361	4.54578	0.00455533	AMHR2//ACVR1//ACVR1B//BMPR1B//BMPR2//TGFBR1//TGFBR2//ACVR1C//LY6G6E//ALK//DDR1//CSF1R//EGFR//EPHA1//EPHA2//EPHA4//EPHA5//EPHA6//EPHA7//EPHA8//EPHB2//EPHB3//EPHB4//EPHB6//ERBB2//ERBB3//ERBB4//FGFR1//FGFR3//FGFR4//FLT1//FLT3//FLT4//IGF1R//INSR//KDR//KIT//LTK//MERTK//MET//MUSK//NTRK1//NTRK2//DDR2//PDGFRA//PDGFRB//RET//MST1R//ROS1//TEK//TIE1//TYRO3//INSRR//AXL//ROR1//ROR2//EPHB1//NRG2//FGFRL1//MUP1//…
GO:0070851	growth factor receptor binding	Molecular function	117	149	14269	22682	1.24821	2.89568e-05	0.000225898	4.53825	0.00819959	FRS3//FGF1//FGF15//FGF17//FGF18//FGF2//FGF3//FGF4//FGF5//FGF6//FGF7//FGF8//KL//FRS2//FLRT1//FLRT2//FGF21//FGF23//FGF20//KLB//CSF2//CSF3//CEACAM1//ECM1//GATA3//TIMM50//IL3//RNF41//IL4//CD300LF//PIBF1//IL5//SDCBP//ADAM17//CNTF//IL6ST//PYCARD//IL7//TSLP//IL10//IL11//IL12A//IL12RB1//JAK2//IL23R//IL27RA//GRIN2B//IL1B//IRAK1//IL1RN//MYD88//TRIP6//TICAM2//IRAK4//TLR9//TOLLIP//NRG2//CCDC88A//AREG//BTC//C…
GO:0004842	ubiquitin-protein transferase activity	Molecular function	300	415	14269	22682	1.14911	2.92651e-05	0.000226936	4.53365	0.0210246	UBOX5//AMFR//PRPF19//UBE2K//STUB1//UBE4B//PPIL2//UBE3C//TRIM68//FBXW11//CBLL1//NHLRC1//MYCBP2//TOPORS//FBXO4//RNF216//RNF144A//MED21//RNF187//UHRF2//UBE3B//BIRC3//BIRC2//XIAP//BTRC//CBL//DTX1//TRIP12//HERC2//ITCH//ZNRF1//MGRN1//MDM2//NEDD4//NEURL1A//UHRF1//PJA1//BSPRY//RNF185//RAG1//TRIM40//RBBP6//TRIM27//RLIM//RNF4//RNF7//TRIM10//SIAH1A//SIAH2//HLTF//FBXO40//RNF43//ZNRF4//CBLB//TRIM30D//NHLRC3//…
GO:0043178	alcohol binding	Molecular function	72	87	14269	22682	1.31553	4.28305e-05	0.000330152	4.36825	0.0050459	ITPR3//XPR1//SNAP91//GLE1//ANXA6//APOA1//APOA2//APOA4//APOD//TSPO//SCARB2//CD81//CRP//CYP11A1//STARD5//NFE2L1//NPC1//PMP2//PROM1//PTCH1//PROM2//SCP2//GRAMD1C//STAR//SYP//VDAC1//VDAC2//ERLIN1//OSBPL2//GRAMD1B//SCAP//OSBPL8//ERLIN2//SIDT1//GRAMD1A//SULT2B1//STARD3//OSBPL1A//APOA5//TSPO2//OSBPL7//OSBPL3//OSBP2//OSBPL10//OSBPL5//ADH7//CRABP1//RBP1//RBP2//RBP3//RBP4//STRA6//RBP7//C8G//LRAT//PRKCE//SYT…
GO:0004725	protein tyrosine phosphatase activity	Molecular function	80	98	14269	22682	1.29763	4.35762e-05	0.000333913	4.36075	0.00560656	PTPN11//PTPN12//PTPN2//PTPN4//PTPN22//PTPN6//PTPRF//PTPRM//PTPRT//PTPRH//PTPN23//CDC25A//CDC25B//CDC25C//DUSP2//EPM2A//PTPRV//EYA2//EYA3//EYA4//MTMR4//MTM1//DUSP8//PTEN//PTP4A2//PTP4A3//PTPN1//PTPN14//DUSP1//PTPN20//PTPN5//PTPRB//PTPRC//PTPRD//PTPRE//PTPRG//PTPRJ//PTPRK//PTPRU//PTPRN2//PTPRO//PTPRR//PTPRS//PTPRZ1//TNS2//PTPDC1//CDC14A//SSH1//TPTE//DUSP7//SSH2//RNGTT//DUSP5//SSH3//DUSP15//PALD1//D…
GO:0004520	endodeoxyribonuclease activity	Molecular function	35	38	14269	22682	1.46411	4.43051e-05	0.000337501	4.35355	0.00245287	ENDOG//ERCC1//MRE11A//PTBP1//RAD50//EXOG//RBBP8//DCLRE1C//ERCC4//DNASE1//DNASE1L3//DICER1//DNASE1L2//DNASE2A//DNASE2B//RAD51C//GEN1//SLX4//XRCC3//SLX1B//NOD2//ENDOV//TATDN1//APEX1//DNA2//FEN1//EXO1//FAN1//ZGRF1//RAG1//XRCC4//XRCC1//ERCC5//ZRANB3//APLF
GO:0004518	nuclease activity	Molecular function	148	194	14269	22682	1.21268	4.48535e-05	0.00033968	4.3482	0.0103721	ENDOG//ERCC1//MRE11A//PTBP1//RAD50//EXOG//RBBP8//DCLRE1C//ERCC4//POP5//RPP40//USB1//PAN2//NOCT//ERI3//CNOT7//PDE12//DIS3L//ISG20L2//CNOT6L//PNLDC1//XRN2//EXOSC10//ANGEL2//ISG20//ANGEL1//CNOT8//ERI2//PNPT1//DIS3//PARN//EXD2//TSEN2//TSEN34//SMG6//PELO//ELAC1//ANG//APEX1//DNASE1//DNASE1L3//DNASE2A//EAR2//DROSHA//FEN1//PMS2//ENDOU//DICER1//RAG1//EME2//RNASE1//RNASEH1//GEN1//PGBD5//LACTB2//AGO3//TSN//…
GO:0005319	lipid transporter activity	Molecular function	129	167	14269	22682	1.22789	4.88459e-05	0.000367764	4.31117	0.00904058	SLC17A6//GRIK1//SLC1A1//SLC1A6//SLC17A8//SLC38A7//SLC1A7//SLC25A13//SLC25A22//SLC25A18//SLC17A7//SLC25A12//ABCD1//CD36//FABP3//FABP1//FABP5//ABCD3//SLC2A1//SLC27A6//SLC27A1//SLC27A2//SLC27A5//SLC27A3//SLC27A4//MFSD2A//ABCA4//MTTP//PITPNA//PITPNM1//PITPNM2//ABCA7//PITPNB//PITPNC1//SLC10A1//SLC10A2//SLC10A3//SLC10A4//SLC10A6//PLTP//SCP2//OSBPL2//C2CD2L//SLCO2B1//SLC51A//CEACAM1//CEACAM2//ABCB11//SL…
GO:0001221	transcription coregulator binding	Molecular function	63	75	14269	22682	1.33526	5.18792e-05	0.000388344	4.28501	0.00441517	BSN//HDGF//ZBTB7A//FAM89B//PER1//PER2//PER3//RORA//SIX3//NR1D1//ZFP568//PHF12//PCLO//NEK6//CDK9//CIT//ESR1//SMAD3//SMAD4//NR4A3//PPARA//PPARD//RORC//SIX1//TEAD2//TERT//TFAM//ZBTB17//VGLL4//FOXO1//ZBTB49//MED25//CREB1//NFATC1//NFKB1//PGR//RELA//THRB//EHMT2//CTBP1//CTBP2//EED//EZH2//HDAC2//HDAC5//LCOR//PHF1//WIZ//ZFP644//SUZ12//CNOT2//EHMT1//BAIAP2//HAND1//KLF4//MAFK//NFE2L2//NFYA//HNF1A//TRP53//UB…
GO:1901981	phosphatidylinositol phosphate binding	Molecular function	138	180	14269	22682	1.21869	5.24993e-05	0.000390728	4.27985	0.00967132	LDLRAP1//SNX21//ACTN2//PLCZ1//AVIL//ALOX15//TIRAP//ANXA8//ANXA2//CAPG//ASAP1//SH3PXD2A//FLII//FZD7//HCN1//KCNJ2//KCNQ1//SNX18//COMMD1//MYO1B//PFN1//PLCB1//PLCD1//TWF1//RPH3A//RS1//SNAP91//SYT1//SYT3//AMER3//ADAP2//STXBP6//FCHO2//TULP1//VIL1//VILL//SVIL//MARK1//GSN//SESTD1//SDCBP2//OSBPL2//TWF2//MYO1G//CADPS//PHLDA3//HIP1R//APBA1//PLA2G4E//OBSCN//GSDMA3//TTPA//SDCBP//SYT5//SYT7//SYT10//GRAMD2//KCN…
GO:0005518	collagen binding	Molecular function	60	71	14269	22682	1.34332	5.42132e-05	0.000401178	4.26589	0.00420492	GPC1//THBS1//2300002M23RIK//ITGA2//ITGA10//ITGA11//ITGA9//ACHE//ADAM9//AEBP1//AP1G1//CSPG4//DDR1//SERPINH1//COCH//COL6A1//COL6A2//COMP//CTSB//CTSK//CTSS//DPP4//SPARCL1//GP5//ADGRG1//ITGA3//SMAD3//SMAD4//SMAD7//MMP12//MMP13//MRC2//MAP1A//NID1//MUSK//DDR2//PDGFA//PDGFB//SRGN//SPARC//CHADL//TGFBI//THBS4//TLL1//USH2A//VTN//VWF//RELL2//PODN//GP6//ABI3BP//CCBE1//HSD17B12//CRTAP//C1QTNF1//P3H4//ANTXR1//…
GO:0035254	glutamate receptor binding	Molecular function	57	67	14269	22682	1.35235	5.59005e-05	0.000411314	4.25258	0.00399467	ESR1//SLC9A3R1//CALM1//CALM3//ADORA2A//NECAB2//FYN//PRNP//ADRB2//CACNG2//CANX//CTNNB1//CDK5R1//DLG4//DRD2//FLOT1//FLOT2//GNAS//GRIN2B//IL1R1//ND2//MAP1A//MYO5B//NEDD4//SQSTM1//PICK1//PTEN//RAB4A//RAPSN//IGSF11//SHANK2//SHISA7//FUS//SHANK1//SHISA6//DLG3//GSK3B//SHANK3//NETO2//SNX27//CACNG8//OPHN1//HOMER2//HOMER3//ATP2B2//CAMK2A//GRIA1//GRIA2//GRIN1//PTPN5//RASGRF1//D230025D16RIK//AKAP5//GRIP2//SYN…
GO:0051082	unfolded protein binding	Molecular function	71	86	14269	22682	1.31234	5.67871e-05	0.000415477	4.24575	0.00497582	PET100//PFDN4//HSPA13//AIP//CALR//CANX//SERPINH1//CCT2//CCT3//CCT5//CCT6A//CCT6B//CCT7//CLGN//CRYAA//CRYAB//SRSF10//HSPA5//HSPA8//DNAJA1//HSPA1B//HSPA2//HSP90AB1//HSP90AA1//HSPE1//GRPEL1//GRPEL2//NACA//NPM1//NUDC//PFDN2//NACAD//SCG5//NUDCD3//TCP1//VBP1//HEATR3//DNAJB6//CCT8L1//SSU2//HSPB6//ERN2//CLPX//TOR1A//UGGT1//TMEM67//NUDCD2//DNAJB5//PTGES3//DNAJA2//PFDN5//DNAJB8//DNAJB2//DNAJA4//UBE4B//UGGT…
GO:0008373	sialyltransferase activity	Molecular function	21	21	14269	22682	1.5896	5.89635e-05	0.000428976	4.22942	0.00147172	ST6GALNAC1//ST6GALNAC2//ST6GALNAC3//ST6GALNAC4//ST6GALNAC5//ST6GALNAC6//ST8SIA1//ST8SIA2//ST8SIA3//ST8SIA4//ST8SIA5//ST8SIA6//ST6GAL1//ST6GAL2//ST3GAL3//ST3GAL1//ST3GAL4//ST3GAL2//6430550D23RIK//ST3GAL5//ST3GAL6
GO:0042826	histone deacetylase binding	Molecular function	99	125	14269	22682	1.25896	6.26016e-05	0.0004529	4.20341	0.00693812	BRMS1//ANKRD1//CHD4//CDC20//PKN2//PARP1//MTA1//MTA3//HNRNPD//PRDM1//RUNX2//CBX5//CCND1//CEBPA//CRY1//DNMT1//DNMT3B//LPIN1//GCM1//KAT2A//GLI3//HDAC2//HDAC5//HES1//HIC1//HOXA10//HR//HSP90AB1//HSP90AA1//KLF4//LEF1//HDAC10//MECP2//MEF2B//MEF2C//MEF2D//SIK1//NKX2-5//KAT2B//PER2//RAC1//RAD9A//RARA//RBBP4//RELA//RFXANK//SIX3//NCOR2//SP1//SRF//HDAC4//LCOR//SATB2//TAL1//TCF21//MYOCD//CAMTA2//MIER3//NR2E1/…
GO:0061630	ubiquitin protein ligase activity	Molecular function	223	304	14269	22682	1.16606	6.68259e-05	0.000480775	4.17506	0.0156283	UBOX5//AMFR//PRPF19//UBE2K//STUB1//UBE4B//PPIL2//UBE3C//TRIM68//FBXW11//CBLL1//NHLRC1//MYCBP2//TOPORS//FBXO4//RNF216//RNF144A//MED21//RNF187//UHRF2//UBE3B//BIRC3//BIRC2//XIAP//BTRC//CBL//DTX1//TRIP12//HERC2//ITCH//ZNRF1//MGRN1//MDM2//NEDD4//NEURL1A//UHRF1//PJA1//BSPRY//RNF185//RAG1//TRIM40//RBBP6//TRIM27//RLIM//RNF4//RNF7//TRIM10//SIAH1A//SIAH2//HLTF//FBXO40//RNF43//ZNRF4//CBLB//TRIM30D//NHLRC3//…
GO:0051427	hormone receptor binding	Molecular function	139	182	14269	22682	1.21404	6.8694e-05	0.000488784	4.16308	0.0097414	GH//JAK1//JAK2//SOCS2//TYK2//TADA3//SLC30A9//ASAH1//JUND//NCOA1//NCOA2//NCOA3//NR1I2//PPARGC1A//PROX1//RXRA//NCOR2//TRIM24//UBA3//SRA1//TACC1//TRIP4//SMARCE1//NRBF2//SMARCD3//ARID1A//ARRB1//PARP1//CTNNB1//DNMT1//ESR1//GRM1//LEF1//PADI2//PIK3R1//PPARG//PSMC3IP//RNF4//SRC//CCDC62//LCOR//ARID5A//DCAF13//WBP2//FUS//CNOT1//ZFP366//TAF10//NRIP1//STRN//FOXL2//PAGR1A//DDX54//MMS19//PSMC5//GPHB5//SMAD3//T…
GO:0140097	catalytic activity, acting on DNA	Molecular function	139	182	14269	22682	1.21404	6.8694e-05	0.000488784	4.16308	0.0097414	ENDOG//ERCC1//MRE11A//PTBP1//RAD50//EXOG//RBBP8//DCLRE1C//ERCC4//DMC1//RAD51//OGG1//SMUG1//NTHL1//HELB//DDX3X//ERCC2//ERCC3//XRCC6//RECQL5//MCM4//MCM6//MCM7//RUVBL2//WRN//XRCC5//BRIP1//RTEL1//G3BP1//DDX11//HFM1//SUPV3L1//RUVBL1//CHD8//MCM9//RFC4//RFC2//CHTF18//RFC5//TEP1//TERF2//TERT//PTGES3//DNMT1//DNMT3A//DNMT3B//POLA1//POLA2//POLB//POLD1//POLD2//POLE//POLE2//POLG//REV3L//DNTT//POLI//POLK//PRIM…
GO:0019894	kinesin binding	Molecular function	44	50	14269	22682	1.39885	7.22836e-05	0.000511515	4.14096	0.00308361	PIFO//ACTB//AP1G1//DAXX//DLG4//TTBK2//KPNB1//ATCAY//KCNC1//KIF3A//KIF3C//KIF5A//KIFAP3//KLC2//KTN1//LRP8//NUP62//MAPK8IP1//DCDC2A//SNCA//AP1AR//IFT88//CROCC//KLC3//ARHGEF10//DISC1//MAPK8//STAU2//TOR1A//TOR1B//MAPK8IP3//SYBU//MAGI2//NEK6//MAPK8IP2//SPTBN5//PLEKHM2//KIF18B//TRAK2//SPAG9//SHTN1//FAM83D//DCP1A//JAKMIP1
GO:0003777	microtubule motor activity	Molecular function	59	70	14269	22682	1.33981	7.33802e-05	0.000516453	4.13442	0.00413484	DNAH7C//KIFC1//DNAH12//DNAH1//DYNC2H1//DNAH11//DNAH8//DYNC1H1//KIFC3//DNAH7B//DNAH9//DNAH2//DNAH6//DNAH10//DNAH17//DNHD1//KIF11//KIF17//KIF1A//KIF1B//KIF1C//KIF5A//KIF5C//KIF18A//CENPE//KIF20B//KIF14//STARD9//KIF18B//KIF24//KIF22//DYNC1I1//KIF12//KIF13A//KIF13B//KIF2A//KIF21B//KIF3A//KIF3B//KIF3C//KIF4//KIF7//KIF9//KIFC5B//KIFC2//KLC1//KLC2//KIF20A//KIF15//KLC3//DYNC1LI2//DYNC1LI1//KIF26B//KIF6//…
GO:0045309	protein phosphorylated amino acid binding	Molecular function	50	58	14269	22682	1.37034	7.80089e-05	0.000545278	4.10786	0.0035041	LDLRAP1//ABL1//ABL2//ACP2//CBL//SOCS3//CRKL//FGR//GRB10//GRB2//HCK//PTPN6//IRS1//LCK//PFN1//PIK3R1//PIK3R2//PIK3R3//PTPN11//PTPN5//SHC1//SHC3//SHD//CBLB//SYK//SHE//RASA1//VAV1//VAV2//ZAP70//SHB//PLCG2//SH3BP2//MAPK3//SH2D1B1//BCAR3//SHF//PTPN3//CBLC//NEDD4//YWHAE//PIN1//YWHAB//FBXW7//SCAF4//PCIF1//RTF1//ARRB1//BTRC//SIRPA
GO:0015081	sodium ion transmembrane transporter activity	Molecular function	115	148	14269	22682	1.23516	7.83179e-05	0.000545278	4.10614	0.00805943	SCN4A//ASIC2//CACNA1G//HCN1//HCN2//HCN3//PKD2//SCN10A//SCN1A//SCN1B//SCN5A//SCN7A//SCN8A//SCN9A//SCN4B//CACNA1H//SCN2B//ASIC1//KCNK1//ASIC3//SCNN1A//SCNN1G//SCN3B//ASIC4//SLC4A11//TRPM2//PKD2L1//TRPM5//SLC6A9//SLC38A1//SLC38A2//SLC6A8//SLC1A1//SLC1A6//SLC20A1//SLC6A5//SLC6A12//SLC6A13//SLC6A4//SLC6A6//SLC6A18//SLC6A20B//SLC6A17//SLC6A1//SLC6A7//SLC6A11//SLC6A19//SLC22A1//SLC22A3//SLC18A2//SLC13A3…
GO:0008028	monocarboxylic acid transmembrane transporter activity	Molecular function	58	69	14269	22682	1.33619	9.90854e-05	0.00068253	4.00399	0.00406476	SLC17A6//GRIK1//SLC1A1//SLC1A6//SLC17A8//SLC38A7//SLC1A7//SLC25A13//SLC25A22//SLC25A18//SLC17A7//SLC25A12//SLC6A12//SLC6A13//SLC6A1//SLC6A11//SLC10A1//SLC10A2//SLC10A3//SLC10A4//SLC10A6//SLCO2B1//SLC51A//CEACAM1//CEACAM2//ABCB11//SLCO1A4//SLCO1B2//SLCO1A6//SLC51B//SLCO1C1//SLC10A7//SLC16A1//SLC16A7//SLC5A8//SLC16A8//SLC16A3//SLC6A6//SLC9A3R1//ABCG2//SLC27A1//SLC5A6//SLC27A2//SLC27A5//MFSD2A//SLC3…
GO:0098960	postsynaptic neurotransmitter receptor activity	Molecular function	58	69	14269	22682	1.33619	9.90854e-05	0.00068253	4.00399	0.00406476	DRD1//DRD2//DRD3//DRD4//CHRNB4//CHRNB3//CHRNA3//CHRNA5//CHRNA2//CHRNA4//CHRNA7//CHRNB1//CHRNB2//ANXA9//CHRM1//CHRM3//CHRM4//CHRM5//HRH4//CHRM2//HRH3//CHRNA6//CHRNE//CHRNG//CHRNA9//CHRNA10//GRM1//GRIN2B//GABBR1//GRIA1//GRIK4//GABRA5//GABRA1//GABRA2//GABRA3//GABRA4//GABRB1//GABRB2//GABRB3//GABRD//GABRE//GABRG3//GABRR1//GABRR2//GLRA1//GLRB//GRIA2//GRID1//GRID2//GRIK1//GRIK2//GRIK3//GRIK5//GRIN1//GRI…
GO:0016247	channel regulator activity	Molecular function	111	143	14269	22682	1.23389	0.000112003	0.000767431	3.95077	0.0077791	INAFM2//GRM2//GRM3//GRM7//CACNB2//CACNB3//CAV3//REM2//GEM//HPCAL4//NRXN2//NRXN3//PRKG1//REM1//STIM1//YWHAE//CABP2//CACNG6//RRAD//TSPAN13//INAFM1//CABP4//CACNG7//CACNG8//RACK1//STOML1//KCNMB3//AKAP9//ANK2//ADRB2//DPP6//KCNAB2//KCNAB3//KCNE1//PRKCZ//FLNA//SGK1//ABCC9//LRRC26//PIAS3//AMIGO1//KCNE2//DPP10//SGK2//SLC5A3//KCNIP3//KCNE3//KCNE4//KCNMB4//KCNIP1//KCNMB2//KCNIP4//KCNIP2//NEDD4L//BCL2//SLC15…
GO:0035257	nuclear hormone receptor binding	Molecular function	118	153	14269	22682	1.22597	0.000113878	0.000776167	3.94356	0.00826968	TADA3//SLC30A9//ASAH1//JUND//NCOA1//NCOA2//NCOA3//NR1I2//PPARGC1A//PROX1//RXRA//NCOR2//TRIM24//UBA3//SRA1//TACC1//TRIP4//SMARCE1//NRBF2//SMARCD3//ARID1A//ARRB1//PARP1//CTNNB1//DNMT1//ESR1//GRM1//LEF1//PADI2//PIK3R1//PPARG//PSMC3IP//RNF4//SRC//CCDC62//LCOR//ARID5A//DCAF13//WBP2//FUS//CNOT1//ZFP366//TAF10//NRIP1//STRN//FOXL2//PAGR1A//DDX54//MMS19//SMAD3//TRERF1//LRP2//FKBP4//FLT3//NR4A1//NR4A3//NR4…
GO:0061659	ubiquitin-like protein ligase activity	Molecular function	228	313	14269	22682	1.15792	0.000116622	0.000790707	3.93322	0.0159787	UBOX5//AMFR//PRPF19//UBE2K//STUB1//UBE4B//PPIL2//UBE3C//TRIM68//FBXW11//CBLL1//NHLRC1//MYCBP2//TOPORS//FBXO4//RNF216//RNF144A//MED21//RNF187//UHRF2//UBE3B//BIRC3//BIRC2//XIAP//BTRC//CBL//DTX1//TRIP12//HERC2//ITCH//ZNRF1//MGRN1//MDM2//NEDD4//NEURL1A//UHRF1//PJA1//BSPRY//RNF185//RAG1//TRIM40//RBBP6//TRIM27//RLIM//RNF4//RNF7//TRIM10//SIAH1A//SIAH2//HLTF//FBXO40//RNF43//ZNRF4//CBLB//TRIM30D//NHLRC3//…
GO:0042562	hormone binding	Molecular function	71	87	14269	22682	1.29726	0.00011872	0.000800739	3.92548	0.00497582	TSPO//ADCYAP1R1//CCKAR//CCKBR//CRHR1//CRHR2//EDNRB//FSHR//GALR1//GALR3//GCGR//GHR//GHRHR//GLP1R//IDE//INHBA//LEPR//LHCGR//MC3R//NPR1//NPR3//OXTR//PTH1R//GHSR//PTH2R//VIPR1//VIPR2//NPR2//HCRTR1//AVPR1B//SCTR//GIPR//HCRTR2//EBI3//AVPR1A//GLP2R//CALCR//IGF1R//INSR//PIK3R1//C2CD2L//EGFR//SHC1//SEC61B//CDH13//ADIPOR2//ADIPOR1//CRYM//CTSH//PKM//THRB//TTR//ALDH1A3//ATP1A1//NR3C1//SULT2B1//GPER1//RAMP1//…
GO:0031072	heat shock protein binding	Molecular function	113	146	14269	22682	1.23031	0.000121365	0.000814341	3.91591	0.00791927	CYP27A1//BAX//CD24A//CDK1//CDKN1B//CREB1//CYP1A1//CYP2E1//DMP1//FGF1//GPR37//NR3C1//DNAJA1//NUP62//MVD//SNCA//SPN//STIP1//TFRC//BAG6//DNAJC2//FICD//NOD2//STAU2//RNF207//STUB1//DNAJB12//DNAJB2//METTL21A//PACRG//IQCG//HDAC8//DNAJC18//TSACC//ERN1//DNAJB1//DNAJA3//UNC45A//ARNTL//CDK5//CDK5R1//EIF2AK3//ERBB2//HSF1//KPNB1//KSR1//MAPT//NOS2//NOS3//NPAS2//PPP5C//ARHGDIA//UNC45B//AHSA1//TSC2//ULK1//PTGES3…
GO:0005227	calcium activated cation channel activity	Molecular function	24	25	14269	22682	1.52602	0.000145246	0.000969554	3.8379	0.00168197	KCNMB3//KCNN2//KCNN3//KCNMA1//KCNN4//PKD2L1//KCNK18//KCNMB4//KCNMB2//TMEM38A//KCNN1//ANO1//ANO10//ANO6//TMEM63A//CATSPER2//TMEM63C//TRPC3//TMEM63B//CATSPER1//CATSPER4//CALHM1//TRPM5//TRPM4
GO:0051010	microtubule plus-end binding	Molecular function	19	19	14269	22682	1.5896	0.000149142	0.000990456	3.8264	0.00133156	MAPRE3//NUMA1//FBXW11//APC//DCTN1//MAPRE1//MLPH//PAFAH1B1//STIM1//MAPRE2//KIF18A//CLIP2//KNSTRN//CLIP1//KIF2C//CLASP2//CLIP3//CLASP1//CLIP4
GO:0017022	myosin binding	Molecular function	62	75	14269	22682	1.31407	0.000155303	0.00102611	3.80882	0.00434508	PYCARD//RAB27A//GRIA1//MLPH//RAB8A//RAB10//RAB11B//RAB3A//RAB3D//RAB6A//TAOK1//FUS//RAB6B//RAB25//RAB3C//RAB14//RAB3B//RAB27B//CXCR4//MYLK2//MYO19//SPATA6//STX1A//SPTBN5//USH1C//LIMCH1//CORO1A//MYBPC3//PDLIM2//AMPD1//AXL//MYL12B//NKD2//MYL9//GCSAM//LLGL1//STXBP5L//SHROOM4//LLGL2//GSN//SLC9A3R1//SHROOM1//STXBP5//LMTK2//IQGAP3//CALD1//ADGRV1//ACTC1//RHOA//MOBP//USH2A//VAMP2//MYRIP//NPHS1//FXYD1//TR…
GO:0022843	voltage-gated cation channel activity	Molecular function	107	138	14269	22682	1.23252	0.00016018	0.00105296	3.79539	0.00749877	GRIN1//GRIN2B//GRIN2C//GRIN2D//GRIN3B//GRIN3A//KCNH2//KCNJ10//KCNJ11//KCNJ12//KCNJ15//KCNJ16//KCNJ2//KCNJ4//KCNJ5//KCNJ6//KCNJ9//KCNK1//KCNH7//KCNH6//KCNJ14//KCNE2//KCNJ1//GRM7//CACNA1A//CACNA1B//CACNA1C//CACNA1D//CACNA1E//CACNA1G//CACNA1S//CACNA2D1//CACNA2D3//CACNB1//CACNB2//CACNB3//CACNB4//CACNG2//TMC1//CACNG5//NCS1//ITGAV//OPRM1//PKD2//TMC2//RYR1//CATSPER1//TPCN2//CACNA2D4//CATSPER4//CACNA1F//…
GO:0005496	steroid binding	Molecular function	90	114	14269	22682	1.25495	0.000165257	0.00108085	3.78184	0.00630738	CALB1//COMP//GC//BSPRY//VDR//RORA//RORC//INSIG1//GPR183//INSIG2//ANXA6//APOA1//APOA2//APOA4//APOD//TSPO//SCARB2//CD81//CRP//CYP11A1//STARD5//NFE2L1//NPC1//PMP2//PROM1//PTCH1//PROM2//SCP2//GRAMD1C//STAR//SYP//VDAC1//VDAC2//ERLIN1//OSBPL2//GRAMD1B//SCAP//OSBPL8//ERLIN2//SIDT1//GRAMD1A//SULT2B1//STARD3//OSBPL1A//APOA5//TSPO2//OSBPL7//OSBPL3//OSBP2//OSBPL10//OSBPL5//OSBPL9//OSBPL11//SCP2D1//OSBP//NR1…
GO:0031406	carboxylic acid binding	Molecular function	152	203	14269	22682	1.19024	0.000182798	0.00118956	3.73803	0.0106525	NR2F2//CRABP1//CYP26A1//IGF2R//FABP5//RARA//RXRA//UGT1A2//CYP26B1//UGT1A1//CYP2W1//CYP26C1//LCN12//LRAT//ACOX1//AFP//APOC1//FABP7//CYP4A14//DGAT1//FABP3//FABP1//GSTP2//HNF4A//FABP6//NME2//PMP2//PPARD//ARHGDIA//FFAR1//GSTM7//ACOXL//ACOX3//ACOX2//MTHFSL//DHFR//FOLR1//FOLR2//FTCD//GNMT//SARDH//SLC19A1//TYMS//UROS//MTR//SLC46A1//ACACB//ACACA//HLCS//PCX//GLRA1//GLRA4//GLRB//GRIN1//GRIN2B//GSS//GRIN3B/…
GO:0030276	clathrin binding	Molecular function	53	63	14269	22682	1.33728	0.000189784	0.00122885	3.72174	0.00371435	CLTA//LRP1//SNAP91//GPR107//CLTB//CEMIP//NSG1//NSG2//HIP1//HIP1R//CLTC//CALY//LDLRAP1//STON2//ARRB1//AP1G1//AP1M1//AP1M2//AP2A1//AP2A2//AP2M1//EPN1//STON1//SYT17//AP1B1//BCL2L1//EPN2//SYT12//PIK3C2A//SYT1//SYT2//SYT3//AFTPH//TRPC5//TRPC6//SYT11//GAK//SYT15//ENTHD1//NCALD//SYT5//SYT6//SYT7//SYT10//SYT8//LRRK2//SCLT1//AP2B1//EPN3//DNAJC6//DNM1L//SYT13//SMAP1
GO:0003714	transcription corepressor activity	Molecular function	136	180	14269	22682	1.20103	0.000195704	0.00126088	3.7084	0.00953115	WTIP//RCOR2//KCTD1//ANKRD1//TLE6//MTA1//MTA3//ASAH1//BTG2//C1QBP//RUNX1T1//CBFA2T2//CBFA2T3//CCND1//CDYL//COPS2//CREBBP//CRYM//CTBP1//CTBP2//DAXX//DNMT3B//DR1//ATN1//BCL11A//EZH1//EZH2//FHL2//HDAC5//HDGF//HIPK1//HIPK2//HR//AJUBA//MECP2//CITED2//MYBBP1A//PA2G4//CNOT7//URI1//RUVBL2//SAP18//SIN3A//SIN3B//SMARCA4//NCOR2//SKOR1//HDAC4//SIRT7//LCOR//TBL1X//TCF4//TFAP2A//RCOR3//ARID5A//DHRS7B//RCOR1//MI…
GO:0019838	growth factor binding	Molecular function	113	147	14269	22682	1.22194	0.000200407	0.00128479	3.69809	0.00791927	IL1RN//KAZALD1//IGF1R//IGF2R//IGFALS//IGFBP1//IGFBP2//IGFBP3//IGFBP4//IGFBP5//IGFBP7//HTRA4//CRIM1//HTRA1//ESM1//IGFBPL1//HTRA3//FGFRL1//API5//FGFBP1//FGFR1//FGFR3//FGFR4//GPC1//ITGAV//ITGB3//KL//PTPRZ1//RPS19//S100A13//SCN5A//GLG1//SMN1//TGFBR3//THBS1//FIBP//FGFBP3//CEP57//KLB//IL1R1//IL1R2//A2M//IL10RA//IL11RA1//IL11RA2//IL6ST//IL2RB//IL2RG//IL9R//LRP2//INSR//ITGA6//ITGB4//KDR//PDGFRA//PDGFRB//…
GO:0072341	modified amino acid binding	Molecular function	84	106	14269	22682	1.25968	0.000213554	0.00136233	3.67049	0.00588689	ADGRB1//SYT17//ANXA6//ANXA2//SCARB2//CPNE6//ASAP1//GAP43//GAS6//HMGB1//HSPA8//SYT12//HAVCR1//TIMD2//MFGE8//MME//PLCD1//RS1//SYT1//SYT2//SYT3//GM12169//APPL2//CD300A//THBS1//FCHO2//TLN1//MARK1//SYT11//PLEKHN1//GRAMD1B//OSBPL8//CD300LF//AXL//SYT15//DPPA1//TRIM72//GSDMA3//SYT5//SYT6//SYT7//SYT10//SYT8//GSDMA//SMPD3//JPH2//GSDMD//ANXA13//ANXA9//APPL1//OSBPL10//OSBPL5//SYT13//GSDMC//SYTL2//MTHFSL//DHF…
GO:0004252	serine-type endopeptidase activity	Molecular function	140	186	14269	22682	1.19647	0.00021496	0.00136457	3.66764	0.00981148	GM10334//TPSAB1//TRY5//CTRL//F11//CELA1//ACR//PRSS28//PRSS29//ADAM17//CFD//CD5L//C2//CFI//TPP1//CTSC//CTSH//DPP4//KLK1B22//CELA2A//F10//F2//F3//F7//TMPRSS3//FAP//GZMC//GZMG//CFB//HGF//MST1//HPN//KLK1//KLK1B11//KLK1B16//KLK1B24//KLK1B26//KLKB1//KLK1B5//KLK1B1//GZMM//LTF//MASP1//MASP2//MCPT2//MCPT8//MCPT9//MMP2//MMP9//KLK1B4//KLK1B3//PCSK2//FURIN//PCSK4//PCSK5//PCSK7//PLAT//PLAU//PLG//PREP//PROC//P…
GO:0016755	transferase activity, transferring amino-acyl groups	Molecular function	18	18	14269	22682	1.5896	0.000237187	0.00149833	3.62491	0.00126148	GGT1//GGT7//GGT5//EPB42//TGM1//TGM2//TGM3//TGM6//TGM4//TGM7//F13A1//TGM5//ATE1//QPCTL//QPCT//CBL//CBLB//CBLC
GO:0001786	phosphatidylserine binding	Molecular function	55	66	14269	22682	1.32467	0.000240293	0.00151058	3.61926	0.00385451	ADGRB1//SYT17//ANXA6//ANXA2//SCARB2//CPNE6//ASAP1//GAP43//GAS6//HMGB1//HSPA8//SYT12//HAVCR1//TIMD2//MFGE8//MME//PLCD1//RS1//SYT1//SYT2//SYT3//GM12169//APPL2//CD300A//THBS1//FCHO2//TLN1//MARK1//SYT11//PLEKHN1//GRAMD1B//OSBPL8//CD300LF//AXL//SYT15//DPPA1//TRIM72//GSDMA3//SYT5//SYT6//SYT7//SYT10//SYT8//GSDMA//SMPD3//JPH2//GSDMD//ANXA13//ANXA9//APPL1//OSBPL10//OSBPL5//SYT13//GSDMC//SYTL2
GO:0051721	protein phosphatase 2A binding	Molecular function	34	38	14269	22682	1.42227	0.000242689	0.00151827	3.61495	0.00238279	PTPA//ADCY8//ADRB2//AKT1//BCL2//CACNA1B//CACNA1C//CPD//EIF4EBP1//HMGCR//MAPT//IGBP1//PPP2CA//PTPN1//SHC1//SPHK1//STAT1//TRP53//SMG5//AKAP6//GRIN3A//STRN//IGBP1B//MFHAS1//FOXO1//BOD1L//DAB2IP//ANKLE2//PPP2R2A//RPS6KB1//PPME1//CTTNBP2NL//STRN3//STRN4
GO:0022839	ion gated channel activity	Molecular function	37	42	14269	22682	1.40036	0.000267186	0.00166349	3.57319	0.00259303	ANO1//ANO10//ANO6//TMEM63A//CATSPER2//TMEM63C//TRPC3//TMEM63B//CATSPER1//PKD2L1//CATSPER4//CALHM1//TRPM5//TRPM4//KCNT1//KCNT2//TTYH2//CLCA3A1//NMUR2//CLCA2//ANO2//ANO7//TTYH3//CLCA4A//CLCA4B//KCNMB3//KCNN2//KCNN3//KCNMA1//KCNN4//KCNK18//KCNMB4//KCNMB2//TMEM38A//KCNN1//ASIC2//ASIC1
GO:0002020	protease binding	Molecular function	116	152	14269	22682	1.21312	0.000280503	0.00173804	3.55206	0.00812951	BCL2L10//FADD//RIPK2//NLRC4//RIOK3//BFAR//NOL3//DERL2//PTEN//LCOR//BAG6//AMFR//SPATA2//VCP//SART3//PARK7//CHMP3//CLTC//DERL1//SYVN1//SRI//TIMP4//PZP//AKP3//ALDOA//APC//XIAP//SERPINC1//ATP5A1//ATP9A//BCL10//BCL2//BDKRB2//BRCA2//ANXA2//CASP3//CAST//CDK5R1//CFLAR//CHL1//COL3A1//COL1A1//COMP//CSTB//DDT//DPP4//DVL3//ECM1//F3//FAP//FAS//SH3PXD2A//FLOT1//FLOT2//FN1//HSPG2//IL1R1//INS2//ITGA3//ITGAV//ITG…
GO:0016757	transferase activity, transferring glycosyl groups	Molecular function	197	270	14269	22682	1.15982	0.00028276	0.00174368	3.54858	0.0138062	ALG12//ALG9//PIGZ//PIGB//ALG1//ALG3//POMT2//PIGV//DPY19L3//TMTC3//TMTC2//DPY19L2//DPY19L4//PIGM//TMTC4//POMT1//ALG2//ST6GALNAC1//ST6GALNAC2//ST6GALNAC3//ST6GALNAC4//ST6GALNAC5//ST6GALNAC6//A3GALT2//ABO//MGAT1//ST8SIA1//ST8SIA2//ST8SIA3//ST8SIA4//ST8SIA5//ST8SIA6//GCNT1//GCNT4//GCNT3//MGAT3//B4GALT1//B4GALT7//B4GALT2//ST6GAL1//ST6GAL2//ST3GAL3//ST3GAL1//ST3GAL4//ST3GAL2//6430550D23RIK//B4GALT5//B4…
GO:0005230	extracellular ligand-gated ion channel activity	Molecular function	57	69	14269	22682	1.31315	0.000296769	0.0018214	3.52758	0.00399467	P2RX1//P2RX4//P2RX7//P2RX6//P2RX3//P2RX5//GRIK4//GRIA1//GRIA2//GRID1//GRID2//GRIK1//GRIK2//GRIK3//GRIK5//GRIN1//GRIN2B//GRIN2C//GRIN2D//GRIN3B//GRIN3A//GRIA3//TRPV1//GABRA5//GABRA1//GABRA2//GABRA3//GABRA4//GABRB2//GABRE//GABRG3//SLC17A7//GLRA1//GLRB//GLRA4//CHRM5//CHRNB4//CHRNB3//CHRNA3//CHRNA5//CHRNA2//CHRNA4//CHRNA6//CHRNA7//CHRNB1//CHRNB2//CHRNE//CHRNG//CHRNA9//CHRNA10//HTR3B//GABRB1//GABRB3//…
GO:0019208	phosphatase regulator activity	Molecular function	70	87	14269	22682	1.27899	0.000306156	0.00187015	3.51406	0.00490574	STYX//STYXL1//SBF1//PHACTR4//PPP1R8//CABIN1//MGAT5//PPP1R14B//PPP1R1B//URI1//ELFN2//PPP1R9B//PHACTR1//LMTK2//PPP1R26//ELFN1//SH3RF2//ENSA//PPP1R1A//BOD1L//PPP1R2//PPP1R14A//SMTNL1//PPP1R27//PPP1R35//2810408A11RIK//PHACTR3//PPP1R11//PTPA//IGFBP3//RCAN2//RCAN3//RCAN1//DMPK//PPP1R16B//PPP1R16A//BMP2//GTF2F1//TESC//PPP1R15B//CSNK2A1//PPP1R15A//IGBP1//PPP2R3D//PPP2R5B//PPP4R2//PPP2R3A//PPP6R1//PPP2R5C…
GO:0016298	lipase activity	Molecular function	99	128	14269	22682	1.22946	0.000327625	0.0019919	3.48462	0.00693812	PLCZ1//PLCB1//PLCB2//PLCB3//PLCB4//PLCD1//CCL5//PLCL2//PLCL1//GDPD5//PLCG2//PLCH2//PLCD3//LIPC//LIPG//LPL//LIPH//SMPD5//LYPLA1//PLA2G4A//PNLIPRP2//SMPD2//SEC23IP//PLA2G4C//PLA2G3//ABHD16B//PLA2G10//PLA2G4F//PITPNM3//PLA2G4E//SMPD3//ABHD6//PLB1//PLBD1//PLBD2//DDHD2//ABHD12//PLA2G4D//GPLD1//ABHD12B//ASPG//ABHD4//CEL//ENPP2//PLA2G4B//PNPLA7//LYPLA2//PNPLA6//PLA2G6//GDE1//GDPD3//GM28042//LCAT//OC90//…
GO:0016881	acid-amino acid ligase activity	Molecular function	22	23	14269	22682	1.52049	0.000339884	0.00205678	3.46867	0.0015418	FPGS//GCLC//GSS//PPCS//PAICS//TTL//CARNS1//TTLL3//TTLL8//TTLL10//APH1C//TTLL6//TTLL4//TTLL2//TPGS1//TTLL13//TTLL1//TTLL5//TTLL7//TTLL11//TTLL9//GHDC
GO:0017080	sodium channel regulator activity	Molecular function	33	37	14269	22682	1.41775	0.000347537	0.0020933	3.459	0.00231271	CAMK2D//COMMD1//NEDD4//SCN1B//SCN3B//NEDD4L//FXYD4//AGT//FXYD2//CAV3//TMPRSS3//FGF11//FGF12//FGF14//GPLD1//NOS1//FXYD5//SNTA1//PRSS47//YWHAH//PRSS30//GPD1L//ATP2B4//SCN4B//PTPN3//FXYD1//FXYD7//RANGRF//FXYD6//SCLT1//PRSS41//SCN2B//PRSS8
GO:0005546	phosphatidylinositol-4,5-bisphosphate binding	Molecular function	72	90	14269	22682	1.27168	0.000350825	0.00210332	3.45491	0.0050459	LDLRAP1//SNX21//ACTN2//PLCZ1//AVIL//ALOX15//TIRAP//ANXA8//ANXA2//CAPG//ASAP1//SH3PXD2A//FLII//FZD7//HCN1//KCNJ2//KCNQ1//SNX18//COMMD1//MYO1B//PFN1//PLCB1//PLCD1//TWF1//RPH3A//RS1//SNAP91//SYT1//SYT3//AMER3//ADAP2//STXBP6//FCHO2//TULP1//VIL1//VILL//SVIL//MARK1//GSN//SESTD1//SDCBP2//OSBPL2//TWF2//MYO1G//CADPS//PHLDA3//HIP1R//APBA1//PLA2G4E//OBSCN//GSDMA3//TTPA//SDCBP//SYT5//SYT7//SYT10//GRAMD2//KCN…
GO:0001784	phosphotyrosine residue binding	Molecular function	39	45	14269	22682	1.37765	0.00039002	0.00231686	3.40891	0.0027332	LDLRAP1//ABL1//ABL2//ACP2//CBL//SOCS3//CRKL//FGR//GRB10//GRB2//HCK//PTPN6//IRS1//LCK//PFN1//PIK3R1//PIK3R2//PIK3R3//PTPN11//PTPN5//SHC1//SHC3//SHD//CBLB//SYK//SHE//RASA1//VAV1//VAV2//ZAP70//SHB//PLCG2//SH3BP2//MAPK3//SH2D1B1//BCAR3//SHF//PTPN3//CBLC
GO:0015932	nucleobase-containing compound transmembrane transporter activity	Molecular function	39	45	14269	22682	1.37765	0.00039002	0.00231686	3.40891	0.0027332	SLC25A5//SLC17A9//SLC28A3//SLC29A2//SLC29A4//SLC28A1//SLC29A1//SLC29A3//ATP2A1//SLC25A41//SLC25A17//SLC25A25//SLC25A24//SLC25A42//SLC25A54//SLC35A1//SLC35C1//SLC35B1//SLC35A2//SLC35A3//SLC35D1//SLC35D2//SLC35D3//SLC35B4//SLC35A4//SLC35A5//SLC22A1//SLC22A2//ABCC4//ABCC5//SLC25A36//SLC25A32//ABCD1//SLC35B3//SLC35B2//SIDT2//HNRNPA3//SIDT1//SLC25A51
GO:0043021	ribonucleoprotein complex binding	Molecular function	114	150	14269	22682	1.2081	0.000420028	0.00248373	3.37672	0.00798935	DERL2//SRP68//SRPR//DERL1//EFL1//GTPBP6//CPEB1//DNAJC1//EEF2//EIF2S1//FMR1//RACK1//HSPA5//IMPACT//EIF6//RPN2//IGHMBP2//EIF5A2//CPEB3//ZFP598//GEMIN5//BAG6//YTHDF3//EIF2A//ZC3H12A//CPEB2//SLFN14//LETM2//EIF5A//STAU2//PTTG1//SEC61A1//NAA10//EIF3C//LETM1//MTOR//SEC61B//SRP19//SBDS//NAA16//CPEB4//LETMD1//SPCS1//PRMT3//EIF3K//NAA15//MTIF3//EIF1A//NPM1//DHX33//CPSF6//MALSU1//LTN1//DDX3X//NME1//PIM1//EI…
GO:0030159	signaling receptor complex adaptor activity	Molecular function	29	32	14269	22682	1.44057	0.000434533	0.00254624	3.36198	0.00203238	DOK2//GAB2//IRS1//SH2B3//SH2B1//SH2B2//SH2D3C//FRS2//TRADD//SHANK2//SHANK1//HOMER2//SHANK3//LDLRAP1//AXIN1//GRB10//LAT//NUP62//PTPN11//PXN//SORBS1//SPATA2//MAPK8IP3//MAGI2//RGS14//LRRK2//SPAG9//GRIP1//AKAP12
GO:0046875	ephrin receptor binding	Molecular function	29	32	14269	22682	1.44057	0.000434533	0.00254624	3.36198	0.00203238	CHN1//ABL1//APP//AQP1//CBL//CDK5//CDK5R1//EFNA1//EFNA2//EFNA3//EFNA5//EFNB1//EFNB2//EFNB3//EPHA4//EPHA7//FYN//GRB2//LYN//PTPN1//SHC1//SRC//SIPA1L1//TIAM1//ANKS1//PIK3CG//SDCBP//NGEF//ANKS1B
GO:0015078	proton transmembrane transporter activity	Molecular function	88	113	14269	22682	1.23792	0.000458822	0.00266934	3.33836	0.00616722	COX4I1//COX5A//COX6A1//COX6A2//COX6C//COX7A1//COX8B//COX1//COX2//COX3//NDUFA4//COX7A2L//NDUFA4L2//COX10//COX4I2//SLC36A1//SLC36A2//SLC2A4//SLC2A13//SLC45A4//SLC45A3//SLC45A1//ATP6V0B//ATP2A1//ATP2A2//ATP6V0C//ATP6V0A4//ATP2C1//ATP5L//ATP2A3//ATP5E//ATP2C2//ATP6V1E2//ATP4A//ATP4B//ATP12A//OTOP2//SLC4A11//OTOP3//SLC11A2//MFSD3//SLC9A3//CLCN3//CLCN4//CLCN5//SLC9A1//SLC9C1//TMCO3//SLC9A9//SLC9B1//SLC…
GO:0019001	guanyl nucleotide binding	Molecular function	270	380	14269	22682	1.12945	0.000461724	0.00266934	3.33562	0.0189221	GPN2//NUGGC//GBP6//EFL1//TUBG1//TUBG2//RHOQ//ARL1//RAB15//SRL//RAB31//GIMAP4//GTPBP6//MMAA//RAP1A//ADSSL1//ADSS//AK4//ACSM1//ANXA6//ARF3//ARF5//RHOA//RHOC//RHOD//ARL4A//RAB27A//CIITA//CDC42//DNM1//DNM2//DRG1//DRG2//EEF2//EHD1//REM2//FKBP4//GBP2//GCH1//GEM//GNL1//GNA11//GNA12//GNA13//GNA14//GNA15//GNAI1//GNAI3//GNAL//GNAO1//GNAQ//GNAS//GNAT1//GNAZ//GSPT1//GTPBP1//GUCY2E//HRAS//HSP90AB1//HSP90AA1//…
GO:0032561	guanyl ribonucleotide binding	Molecular function	270	380	14269	22682	1.12945	0.000461724	0.00266934	3.33562	0.0189221	GPN2//NUGGC//GBP6//EFL1//TUBG1//TUBG2//RHOQ//ARL1//RAB15//SRL//RAB31//GIMAP4//GTPBP6//MMAA//RAP1A//ADSSL1//ADSS//AK4//ACSM1//ANXA6//ARF3//ARF5//RHOA//RHOC//RHOD//ARL4A//RAB27A//CIITA//CDC42//DNM1//DNM2//DRG1//DRG2//EEF2//EHD1//REM2//FKBP4//GBP2//GCH1//GEM//GNL1//GNA11//GNA12//GNA13//GNA14//GNA15//GNAI1//GNAI3//GNAL//GNAO1//GNAQ//GNAS//GNAT1//GNAZ//GSPT1//GTPBP1//GUCY2E//HRAS//HSP90AB1//HSP90AA1//…
GO:1904315	transmitter-gated ion channel activity involved in regulation of postsynaptic membrane potential	Molecular function	44	52	14269	22682	1.34505	0.000518562	0.00298461	3.2852	0.00308361	CHRNB4//CHRNB3//CHRNA3//CHRNA5//CHRNA2//CHRNA4//CHRNA6//CHRNA7//CHRNB1//CHRNB2//CHRNE//CHRNG//CHRNA9//CHRNA10//GRIK4//GABRA5//GABRA1//GABRA2//GABRA3//GABRA4//GABRB1//GABRB2//GABRB3//GABRD//GABRE//GABRG3//GABRR1//GABRR2//GLRA1//GLRB//GRIA1//GRIA2//GRID1//GRID2//GRIK1//GRIK2//GRIK3//GRIK5//GRIN1//GRIN2B//GRIN2C//GRIN2D//GRIN3A//GRIA3
GO:0004712	protein serine/threonine/tyrosine kinase activity	Molecular function	35	40	14269	22682	1.3909	0.000530275	0.00302514	3.2755	0.00245287	PAK3//MAP2K5//MAP2K1//MAP2K2//MAP2K3//MAP2K4//MAP2K6//MAP2K7//MAP3K7//MAPK3//SBK2//LRRK2//DYRK4//CLK3//PRKAA2//AKT1//CLK1//CLK2//CLK4//DYRK1A//DYRK1B//PRKACA//PRKCG//RPS6KA1//RPS6KA2//SGK1//DSTYK//TESK1//DYRK3//TESK2//MAPK8//PDK4//TNK2//DYRK2//RPS6KB1
GO:0042805	actinin binding	Molecular function	35	40	14269	22682	1.3909	0.000530275	0.00302514	3.2755	0.00245287	SYNPO2//NRAP//PKD2//PDLIM2//LDB3//PDLIM4//PKD2L1//PDLIM3//PDLIM1//PDLIM5//PDLIM7//MYPN//ADORA2A//CACNA1C//CACNA1D//DAG1//MAGI1//PPARG//PTPRT//RARA//ALMS1//LRRC10//XIRP2//NPHS1//MYOT//CSRP1//CSRP2//CSRP3//NFKB1//PROM1//RELA//TRPC5//TRPC6//MICALL2//LMO7
GO:0015485	cholesterol binding	Molecular function	41	48	14269	22682	1.35778	0.000536261	0.00304587	3.27062	0.00287336	ANXA6//APOA1//APOA2//APOA4//APOD//TSPO//SCARB2//CD81//CRP//CYP11A1//STARD5//NFE2L1//NPC1//PMP2//PROM1//PTCH1//PROM2//SCP2//GRAMD1C//STAR//SYP//VDAC1//VDAC2//ERLIN1//OSBPL2//GRAMD1B//SCAP//OSBPL8//ERLIN2//SIDT1//GRAMD1A//SULT2B1//STARD3//OSBPL1A//APOA5//TSPO2//OSBPL7//OSBPL3//OSBP2//OSBPL10//OSBPL5
GO:0030246	carbohydrate binding	Molecular function	199	275	14269	22682	1.15029	0.000549158	0.0031055	3.2603	0.0139463	PTX3//CLEC7A//CD209B//ENG//GALK1//LGALS1//MBL2//MVK//CLEC4F//GALK2//GCK//PYGL//GYS1//HK1//HK2//SLC2A3//HK3//HKDC1//UGP2//GYS2//SLC2A8//MANBA//ACR//BSG//DPM1//IGF2R//CD209C//CD209D//CD209E//CD209A//MAN2B1//MBL1//LMAN2L//LMAN1L//COLEC10//CLEC4A2//LMAN2//LMAN1//COLEC11//CLEC4G//EPM2A//ENPP1//ENPP2//ENDOU//ENPP3//VTN//SBSPON//CLEC18A//STBD1//SUSD2//AGL//TINAGL1//EGLN2//EGLN3//DBH//P3H3//PHYH//P4HA1//…
GO:0008308	voltage-gated anion channel activity	Molecular function	16	16	14269	22682	1.5896	0.000599846	0.00337739	3.22196	0.00112131	ANO1//ANO6//CLCN1//CLCN2//CLCN3//CLCN4//CLCN5//CLCNKA//CLCN6//CLCN7//CLCNKB//SLC17A3//VDAC1//VDAC2//VDAC3//GPR89
GO:0016922	nuclear receptor binding	Molecular function	89	115	14269	22682	1.23021	0.000621592	0.00348468	3.20649	0.0062373	ARRB1//PARP1//CTNNB1//DNMT1//ESR1//GRM1//LEF1//NCOA1//NCOA2//NCOA3//PADI2//PIK3R1//PPARG//PPARGC1A//PSMC3IP//RNF4//SRC//CCDC62//LCOR//ARID5A//DCAF13//WBP2//FUS//CNOT1//ZFP366//TAF10//NRIP1//STRN//FOXL2//TACC1//TRIP4//PAGR1A//DDX54//MMS19//SMAD3//TRERF1//FKBP4//FLT3//NR4A1//NR4A3//NR4A2//NCOR2//STAT3//STAT5B//YWHAH//IPO13//GRIP1//HMGA1//SUMO2//RARG//UIMC1//NR1H4//RARB//NR1H3//NR1H2//VDR//NR0B2//ME…
GO:0015294	solute:cation symporter activity	Molecular function	77	98	14269	22682	1.24897	0.00062997	0.00351643	3.20068	0.00539631	SLC36A1//SLC36A2//SLC6A9//SLC38A1//SLC38A2//SLC6A8//SLC1A1//SLC1A6//SLC20A1//SLC6A5//SLC6A12//SLC6A13//SLC6A4//SLC6A6//SLC6A18//SLC6A20B//SLC6A17//SLC6A1//SLC6A7//SLC6A11//SLC6A19//SLC22A1//SLC22A3//SLC18A2//SLC13A3//SLC5A8//SLC13A5//SLC2A4//SLC2A13//SLC5A4B//SLC5A1//SLC5A9//SLC5A11//SLC5A2//SLC5A3//SLC5A4A//SLC28A3//SLC28A1//SLC34A3//SLC34A1//SLC17A7//SLC45A4//SLC45A3//SLC45A1//SLC5A5//SLC10A1//…
GO:0005253	anion channel activity	Molecular function	67	84	14269	22682	1.2679	0.000654064	0.00361971	3.18438	0.00469549	LRRC8C//LRRC8D//LRRC8A//LRRC8B//LRRC8E//ANO1//ANO6//TTYH2//CLCA3A1//NMUR2//CLCA2//ANO2//ANO7//TTYH3//CLCA4A//CLCA4B//CLCN1//CLCN2//CLCN3//CLCN4//CLCN5//CLCNKA//CLCN6//CLCN7//CLCNKB//GABRA5//CLIC1//CLDN4//BSND//GABRA1//GABRA2//GABRA3//GABRA4//GABRB1//GABRB2//GABRB3//GABRD//GABRE//GABRG3//GABRR1//GABRR2//GLRA1//GLRA4//GLRB//SLC26A6//BEST2//GABRP//CLIC5//ANO3//CLCC1//ANO5//CLDN17//BEST1//CLIC4//ANO4…
GO:0015171	amino acid transmembrane transporter activity	Molecular function	67	84	14269	22682	1.2679	0.000654064	0.00361971	3.18438	0.00469549	SLC7A1//SLC7A2//SLC7A3//SLC25A15//AU018091//SLC6A6//SLC36A1//SLC36A2//SLC6A9//SLC15A4//SLC38A5//SLC38A7//SLC38A3//SLC38A1//SLC38A2//SLC17A6//GRIK1//SLC1A1//SLC1A6//SLC17A8//SLC1A7//SLC25A13//SLC25A22//SLC25A18//SLC17A7//SLC25A12//SLC6A12//SLC6A13//SLC6A1//SLC6A11//SLC3A2//SLC7A5//SLC7A7//SLC7A6//SLC1A5//SLC43A2//SLC6A18//SLC7A9//SLC7A8//SLC7A10//SLC43A1//SLC6A19//SLC7A12//SLC22A2//SLC7A11//SLC7A1…
GO:0099529	neurotransmitter receptor activity involved in regulation of postsynaptic membrane potential	Molecular function	46	55	14269	22682	1.32948	0.000663453	0.00365605	3.17819	0.00322377	CHRNB4//CHRNB3//CHRNA3//CHRNA5//CHRNA2//CHRNA4//CHRNA6//CHRNA7//CHRNB1//CHRNB2//CHRNE//CHRNG//CHRNA9//CHRNA10//GABBR1//GRIK4//GABRA5//GABRA1//GABRA2//GABRA3//GABRA4//GABRB1//GABRB2//GABRB3//GABRD//GABRE//GABRG3//GABRR1//GABRR2//GLRA1//GLRB//GRIA1//GRIA2//GRID1//GRID2//GRIK1//GRIK2//GRIK3//GRIK5//GRIN1//GRIN2B//GRIN2C//GRIN2D//GRIN3A//GRIA3//CHRM1
GO:0030971	receptor tyrosine kinase binding	Molecular function	59	73	14269	22682	1.28475	0.000724216	0.00395721	3.14013	0.00413484	DOK2//GAB2//IRS1//SH2B3//SH2B1//SH2B2//SH2D3C//FRS2//TRADD//ANGPT2//CBL//CD2//EIF3A//ELMO2//FLT3L//FNTA//GAS6//GDNF//RACK1//NR3C1//MST1//ITGAX//NTRK2//PIK3R1//PIK3R2//PITPNM1//PTPN1//PTPN11//PTPN14//PTPN2//PTPRF//RASGRF1//PITPNM2//SHC1//SHC3//CBLB//NRG1//SHC2//RASA1//TIAM1//TOB1//TRP53//YWHAG//ZPR1//LRP4//ARHGEF16//DOCK4//FIZ1//DAZAP2//CADM4//MAP3K7//SHC4//PITPNM3//GRB14//SOCS5//RNF41//DUSP3//CBL…
GO:0097110	scaffold protein binding	Molecular function	59	73	14269	22682	1.28475	0.000724216	0.00395721	3.14013	0.00413484	GRM2//GRM3//BAIAP2//DSP//BRAF//KRT5//CHRNA7//ADCY6//XIAP//CACNA1G//CASP1//CASP8//CAV2//CHUK//CIT//DLG4//DLL1//GRIA1//GRID2//GRIN2B//HSP90AA1//IKBKB//ITPR2//KCNH2//KCNQ1//KIF1B//KIF5A//KRT15//KRT18//KRT8//NOS1//NOS3//P2RY1//RYR2//SCN5A//SRC//UBTF//TCOF1//ADCY5//YWHAE//LRP4//AKAP5//DLGAP3//SHANK1//NLGN3//MAP2K1//MAP2K2//MAP3K7//MAPK3//ATP2B4//PANX1//DYNLL1//CRIPT//PARK7//TREM1//CACNA1H//SHANK3//DYN…
GO:0035255	ionotropic glutamate receptor binding	Molecular function	34	39	14269	22682	1.3858	0.000743654	0.00404635	3.12863	0.00238279	ADRB2//CACNG2//CANX//CTNNB1//CDK5R1//DLG4//DRD2//FLOT1//FLOT2//GNAS//GRIN2B//IL1R1//ND2//MAP1A//MYO5B//NEDD4//SQSTM1//PICK1//PTEN//RAB4A//RAPSN//IGSF11//SHANK2//SHISA7//FUS//SHANK1//SHISA6//DLG3//GSK3B//SHANK3//NETO2//SNX27//CACNG8//OPHN1
GO:0001882	nucleoside binding	Molecular function	266	376	14269	22682	1.12456	0.00077505	0.00419954	3.11067	0.0186418	OARD1//ADA//ADORA1//GPN2//NUGGC//GBP6//EFL1//TUBG1//TUBG2//RHOQ//ARL1//RAB15//SRL//RAB31//GIMAP4//GTPBP6//MMAA//RAP1A//ADSSL1//ADSS//AK4//ACSM1//ANXA6//ARF3//ARF5//RHOA//RHOC//RHOD//ARL4A//RAB27A//CIITA//CDC42//DNM1//DNM2//DRG1//DRG2//EEF2//EHD1//REM2//FKBP4//GBP2//GCH1//GEM//GNL1//GNA11//GNA12//GNA13//GNA14//GNA15//GNAI1//GNAI3//GNAL//GNAO1//GNAQ//GNAS//GNAT1//GNAZ//GSPT1//GTPBP1//GUCY2E//HRAS//…
GO:0032549	ribonucleoside binding	Molecular function	259	366	14269	22682	1.12488	0.000877437	0.0047345	3.05678	0.0181512	GPN2//NUGGC//GBP6//EFL1//TUBG1//TUBG2//RHOQ//ARL1//RAB15//SRL//RAB31//GIMAP4//GTPBP6//MMAA//RAP1A//ADSSL1//ADSS//AK4//ACSM1//ANXA6//ARF3//ARF5//RHOA//RHOC//RHOD//ARL4A//RAB27A//CIITA//CDC42//DNM1//DNM2//DRG1//DRG2//EEF2//EHD1//REM2//FKBP4//GBP2//GCH1//GEM//GNL1//GNA11//GNA12//GNA13//GNA14//GNA15//GNAI1//GNAI3//GNAL//GNAO1//GNAQ//GNAS//GNAT1//GNAZ//GSPT1//GTPBP1//GUCY2E//HRAS//HSP90AB1//HSP90AA1//…
GO:0003707	steroid hormone receptor activity	Molecular function	45	54	14269	22682	1.32467	0.000890678	0.00478601	3.05028	0.00315369	NR3C1//ESR1//ESR2//LEF1//GPER1//NR3C2//NR2F2//NR1I3//NR2F6//NR6A1//NR4A1//HNF4A//OLFR78//NR4A3//NR1I2//NR4A2//PGR//PPARA//PPARD//PPARG//RARA//RARG//RORA//RORC//RXRA//RXRB//RXRG//NR1H4//NR1D1//THRB//RARB//NR2E1//NR2C1//NR2C2//NR1H3//NR1H2//VDR//NR0B2//NR2E3//ESRRA//ESRRB//ESRRG//NR5A1//ABHD2//PAQR7
GO:0004620	phospholipase activity	Molecular function	73	93	14269	22682	1.24775	0.000911014	0.00487505	3.04048	0.00511599	PLCZ1//PLCB1//PLCB2//PLCB3//PLCB4//PLCD1//CCL5//PLCL2//PLCL1//GDPD5//PLCG2//PLCH2//PLCD3//GPLD1//ABHD12B//ASPG//ABHD4//CEL//LIPC//ENPP2//LYPLA1//PLA2G4A//PLA2G4B//PLA2G4C//PNPLA7//LYPLA2//PLA2G4F//PNPLA6//PLA2G6//GDE1//PLB1//GDPD3//ABHD12//GM28042//LCAT//OC90//PLA2G1B//PLA2G2C//PLA2G2D//PLA2G5//PLA2G15//PLA2G3//PLA2G10//PLA2G2E//PLA2G2F//PLA2G4E//PLA2G12A//PLA2G12B//PLA2G4D//HMOX1//PLD1//PLD2//SM…
GO:0016811	hydrolase activity, acting on carbon-nitrogen (but not peptide) bonds, in linear amides	Molecular function	63	79	14269	22682	1.26766	0.000950945	0.00504162	3.02184	0.00441517	NGLY1//UPB1//UBP1//FAAH//QRSL1//ACY1//ASPA//PM20D1//ACY3//AFMID//ASPG//GLS//GLS2//NADSYN1//ATXN3//HDAC2//HDAC5//HDAC10//HDAC4//SIRT7//HDAC11//MTA2//SIRT6//HDAC7//SIRT2//HDAC8//MIER2//MIER1//SUDS3//HDAC9//SIRT1//NTAN1//WDYHV1//PGLYRP1//PGLYRP3//PGLYRP4//PGLYRP2//ASAH1//ACER1//ACER2//ASAH2//ACER3//NAAA//SIRT3//VNN1//VNN3//SIRT5//PDF//HINT3//SIRT4//NAALAD2//NIT2//NIT1//KLK1B22//KLK1//KLK1B11//KLK1B1…
GO:1901505	carbohydrate derivative transmembrane transporter activity	Molecular function	42	50	14269	22682	1.33526	0.000952574	0.00504162	3.0211	0.00294344	SLC28A3//SLC29A2//SLC29A4//SLC28A1//SLC29A1//SLC29A3//ATP2A1//SLC25A41//SLC25A17//SLC25A25//SLC17A9//SLC25A24//SLC25A42//SLC25A54//SLC35A1//SLC35C1//SLC35B1//SLC35A2//SLC35A3//SLC35D1//SLC35D2//SLC35D3//SLC35B4//SLC17A3//SLC17A1//SLC17A5//SLC17A4//SLC5A1//SLC5A2//SLC35A4//SLC35A5//SLC37A2//SLC22A1//SLC22A2//ABCD1//SLC15A4//SLC50A1//SLC35B3//SLC35B2//MFSD2A//SLC37A4//SLC37A1
GO:0047555	3',5'-cyclic-GMP phosphodiesterase activity	Molecular function	15	15	14269	22682	1.5896	0.000953887	0.00504162	3.0205	0.00105123	PDE1A//PDE1B//PDE1C//PDE6C//PDE6D//PDE8A//PDE9A//PDE6B//PDE6G//PDE2A//PDE6A//PDE10A//PDE11A//PDE5A//PDE6H
GO:0004222	metalloendopeptidase activity	Molecular function	87	113	14269	22682	1.22385	0.000958331	0.00504162	3.01848	0.00609713	ADAM17//ADAM19//ADAM9//ADAMTS9//ECE2//ADAMTS7//ADAMTS6//ADAM33//ADAM11//ADAM12//AFG3L1//ADAM15//ADAM2//ADAM22//ADAM5//ADAM8//ADAMTS1//MMP28//BMP1//ADAM28//ADAM18//ADAM26A//ECEL1//IDE//PAPLN//MEP1A//MEP1B//MME//MMP12//MMP11//MMP13//MMP14//MMP15//MMP16//MMP2//MMP9//PAPPA//PHEX//RCE1//THSD4//ADAMTS18//ASTL//ADAMTS2//TLL1//ADAMTS20//ADAMTS10//ADAMTSL4//NRD1//ECE1//ADAMTS17//SPG7//MMP27//ADAMTS15//ADA…
GO:0016746	transferase activity, transferring acyl groups	Molecular function	189	262	14269	22682	1.1467	0.000961606	0.00504162	3.017	0.0132455	GGT1//GGT7//GGT5//EPB42//TGM1//TGM2//TGM3//TGM6//TGM4//TGM7//F13A1//TGM5//LPCAT1//GPAT2//LCLAT1//LPCAT2//AGPAT3//AGPAT5//AGPAT1//AGPAT4//DGAT1//LPGAT1//MOGAT2//DGAT2//ALAS1//ACLY//ACAT1//ACAT2//ACAA1A//ACAT3//SCP2//NAGS//ATE1//AANAT//NAT2//CRAT//CPT1A//CPT1B//CPT1C//CHAT//CSL//KAT2B//SAT1//SAT2//DLST//FASN//OXSM//ACSM1//ACSM2//SLC27A3//ACSM5//GPAT4//GPAM//NMT1//NMT2//TADA3//HAT1//TAF9//CDYL//CLOC…
GO:0050840	extracellular matrix binding	Molecular function	50	61	14269	22682	1.30295	0.000995504	0.00519829	3.00196	0.0035041	ITGA9//ACHE//ADAM9//CTSS//DAG1//ECM1//GPC1//ITGA2//ITGA3//ITGA6//ITGA7//LGALS1//NCL//NID1//ADGRG6//THBS1//BCAM//2300002M23RIK//LYPD3//LRRC15//LYPD5//PLEKHA2//TINAGL1//SHH//THBS4//NTN4//ANXA2//B4GALT1//BGN//DMP1//SPARCL1//ELN//FBLN2//ADGRG1//ITGA2B//ITGAV//ITGB3//SPARC//SPP1//TGFBI//VEGFA//VTN//ADAMTS15//OLFML2A//OLFML2B//THSD1//SMOC1//CLEC14A//CD248//SPOCK2
GO:0008237	metallopeptidase activity	Molecular function	138	187	14269	22682	1.17307	0.00101187	0.00526251	2.99488	0.00967132	CPD//CPE//VASH2//AGBL5//CPA2//VASH1//CPZ//AGBL1//AGBL2//CPXM2//CPXM1//CPB2//AGTPBP1//CPM//CPA4//CPA5//AGBL3//AGBL4//ADAMTS9//ECE2//ADAMTS7//ADAMTS6//ADAM33//ADAM11//ADAM12//AFG3L1//ADAM15//ADAM17//ADAM19//ADAM2//ADAM22//ADAM5//ADAM8//ADAM9//ADAMTS1//MMP28//BMP1//ADAM28//ADAM18//ADAM26A//ECEL1//IDE//PAPLN//MEP1A//MEP1B//MME//MMP12//MMP11//MMP13//MMP14//MMP15//MMP16//MMP2//MMP9//PAPPA//PHEX//RCE1//…
GO:0051019	mitogen-activated protein kinase binding	Molecular function	36	42	14269	22682	1.36251	0.0010356	0.00536332	2.98481	0.00252295	NFATC1//PRKG1//MAPK14//DUSP10//TAB1//SPAG9//MAPKAPK3//TPR//ABL1//ACE//DUSP2//GCH1//GTF2I//MAPKAPK2//MAPKAPK5//NBR1//DUSP8//PLCB4//PTAFR//DUSP1//PTPN5//PTPRJ//ARRB2//ATF7//DUSP7//MAPK7//PEBP1//DUSP5//MAP3K1//STAU2//DUSP4//PPM1D//TNIP1//DUSP16//CDK5RAP3//SIRT1
GO:0030020	extracellular matrix structural constituent conferring tensile strength	Molecular function	33	38	14269	22682	1.38044	0.00103953	0.00536332	2.98316	0.00231271	COL16A1//COL10A1//COL11A2//COL12A1//COL13A1//COL14A1//COL15A1//COL18A1//COL2A1//COL3A1//COL4A1//COL4A2//COL4A3//COL4A4//COL4A5//COL5A1//COL6A1//COL6A2//COL6A3//COL7A1//COL9A2//COL9A3//COL1A1//COL28A1//COL23A1//COL6A6//COL27A1//COL5A3//COL6A5//COL22A1//COL24A1//COL25A1//COL4A6
GO:0004527	exonuclease activity	Molecular function	60	75	14269	22682	1.27168	0.00107702	0.00553468	2.96778	0.00420492	USB1//PAN2//NOCT//ERI3//CNOT7//PDE12//DIS3L//ISG20L2//CNOT6L//PNLDC1//XRN2//EXOSC10//ANGEL2//ISG20//ANGEL1//CNOT8//ERI2//PNPT1//DIS3//PARN//EXD2//APEX1//ENPP1//ENPP2//ENPP3//FAN1//ZC3H12A//CNOT1//CNOT2//PAN3//POLD1//TREX1//TREX2//TATDN1//MGME1//POLE//MEIOB//MRE11A//POLG//RAD50//RAD9A//WRN//RAD9B//EXD1//APLF//DXO//DCLRE1B//FEN1//EXOG//DCLRE1C//EXO1//POLQ//APTX//DCLRE1A//PLD4//DDX1//TDP1//EXOSC3//R…
GO:0022824	transmitter-gated ion channel activity	Molecular function	47	57	14269	22682	1.31072	0.00109388	0.00557705	2.96103	0.00329385	GRIK4//GRIA1//GRIA2//GRID1//GRID2//GRIK1//GRIK2//GRIK3//GRIK5//GRIN1//GRIN2B//GRIN2C//GRIN2D//GRIN3B//GRIN3A//GRIA3//CHRNB4//CHRNB3//CHRNA3//CHRNA5//CHRNA2//CHRNA4//CHRNA6//CHRNA7//CHRNB1//CHRNB2//CHRNE//CHRNG//CHRNA9//CHRNA10//HTR3B//GABRA5//GABRA1//GABRA2//GABRA3//GABRA4//GABRB1//GABRB2//GABRB3//GABRE//GABRG3//GABRD//GABRR1//GABRR2//GLRA1//GLRB//GLRA4
GO:0022835	transmitter-gated channel activity	Molecular function	47	57	14269	22682	1.31072	0.00109388	0.00557705	2.96103	0.00329385	GRIK4//GRIA1//GRIA2//GRID1//GRID2//GRIK1//GRIK2//GRIK3//GRIK5//GRIN1//GRIN2B//GRIN2C//GRIN2D//GRIN3B//GRIN3A//GRIA3//GLRA1//GLRA4//CHRNB4//CHRNB3//CHRNA3//CHRNA5//CHRNA2//CHRNA4//CHRNA6//CHRNA7//CHRNB1//CHRNB2//CHRNE//CHRNG//CHRNA9//CHRNA10//HTR3B//GABRA5//GABRA1//GABRA2//GABRA3//GABRA4//GABRB1//GABRB2//GABRB3//GABRE//GABRG3//GABRD//GABRR1//GABRR2//GLRB
GO:0001883	purine nucleoside binding	Molecular function	259	367	14269	22682	1.12182	0.00113096	0.00574351	2.94655	0.0181512	GPN2//NUGGC//GBP6//EFL1//TUBG1//TUBG2//RHOQ//ARL1//RAB15//SRL//RAB31//GIMAP4//GTPBP6//MMAA//RAP1A//ADSSL1//ADSS//AK4//ACSM1//ANXA6//ARF3//ARF5//RHOA//RHOC//RHOD//ARL4A//RAB27A//CIITA//CDC42//DNM1//DNM2//DRG1//DRG2//EEF2//EHD1//REM2//FKBP4//GBP2//GCH1//GEM//GNL1//GNA11//GNA12//GNA13//GNA14//GNA15//GNAI1//GNAI3//GNAL//GNAO1//GNAQ//GNAS//GNAT1//GNAZ//GSPT1//GTPBP1//GUCY2E//HRAS//HSP90AB1//HSP90AA1//…
GO:0001540	amyloid-beta binding	Molecular function	52	64	14269	22682	1.29155	0.00117878	0.00593652	2.92857	0.00364426	LDLRAP1//PFDN4//CHRNA7//ADRB2//AGER//APBA2//APBB1//APBB2//APOA1//APOE//CD36//CRYAB//EPHB2//FPR2//FZD4//FZD5//GRIA1//GRIA2//GRIN1//IDE//CD74//INSR//ITGA2//ITGB2//ITGB2L//LDLR//LRP8//MARCO//NGFR//PFDN2//PRNP//MSR1//SORL1//GSAP//TGFB2//VBP1//FBXO2//ATP1A3//BACE1//LDLRAD3//DLGAP3//GPRASP2//APBA1//GRIA3//OLFM1//PFDN5//APBA3//ITM2C//PFDN1//COL25A1//TREM2//TM2D1
GO:0005200	structural constituent of cytoskeleton	Molecular function	52	64	14269	22682	1.29155	0.00117878	0.00593652	2.92857	0.00364426	PLS3//ACTB//ACTG1//CAMK2B//INA//ACTBL2//NEFL//NEFH//TUBG1//TUBG2//ADD2//ANK3//ARPC1B//EPB41L3//GFAP//LOR//MYBPC3//MYOM1//MYOM2//ODF2//PLEC//SPTB//SPTBN1//SPRR1B//TLN1//TNNT2//TPM1//TPM2//TUBA1A//TUBA1B//TUBA3A//TUBA4A//TUBA1C//TUBB2A//TUBB3//TUBB4A//TUBB5//TUBB4B//CROCC//MYBPC2//SYNM//ADD3//ARPC3//KRT71//ACTR2//ARPC5//TUBB6//TLN2//TUBE1//TUBB2B//ACTR3//ARPC2
GO:0015108	chloride transmembrane transporter activity	Molecular function	79	102	14269	22682	1.23116	0.00118441	0.00593652	2.9265	0.00553648	ANO1//ANO6//TTYH2//CLCA3A1//NMUR2//CLCA2//ANO2//ANO7//TTYH3//CLCA4A//CLCA4B//CLCN1//CLCN2//CLCN3//CLCN4//CLCN5//CLCNKA//CLCN6//CLCN7//CLCNKB//GABRA5//CLIC1//CLDN4//BSND//GABRA1//GABRA2//GABRA3//GABRA4//GABRB1//GABRB2//GABRB3//GABRD//GABRE//GABRG3//GABRR1//GABRR2//GLRA1//GLRA4//GLRB//SLC26A6//BEST2//GABRP//CLIC5//ANO3//CLCC1//ANO5//CLDN17//BEST1//CLIC4//ANO4//SLC26A9//BEST3//CLIC3//ANO9//SLC22A1//…
GO:0004879	nuclear receptor activity	Molecular function	44	53	14269	22682	1.31967	0.00119189	0.00593652	2.92376	0.00308361	NR3C2//AHRR//NR2F2//ARNT//NR1I3//NR2F6//ESR1//ESR2//NR6A1//NR3C1//NR4A1//HNF4A//NR4A3//NR1I2//NR4A2//PGR//PPARA//PPARD//PPARG//RARA//RARG//RORA//RORC//RXRA//RXRB//RXRG//NR1H4//SREBF1//STAT3//NR1D1//THRB//RARB//NR2E1//NR2C1//NR2C2//NR1H3//NR1H2//VDR//NR2E3//ESRRA//ESRRB//ESRRG//NR5A1//NR1H5
GO:0098531	ligand-activated transcription factor activity	Molecular function	44	53	14269	22682	1.31967	0.00119189	0.00593652	2.92376	0.00308361	NR3C2//AHRR//NR2F2//ARNT//NR1I3//NR2F6//ESR1//ESR2//NR6A1//NR3C1//NR4A1//HNF4A//NR4A3//NR1I2//NR4A2//PGR//PPARA//PPARD//PPARG//RARA//RARG//RORA//RORC//RXRA//RXRB//RXRG//NR1H4//SREBF1//STAT3//NR1D1//THRB//RARB//NR2E1//NR2C1//NR2C2//NR1H3//NR1H2//VDR//NR2E3//ESRRA//ESRRB//ESRRG//NR5A1//NR1H5
GO:0019842	vitamin binding	Molecular function	104	138	14269	22682	1.19796	0.00123394	0.00612241	2.90871	0.00728853	CALB1//COMP//GC//BSPRY//VDR//OPN3//OPN4//OPN5//CYP2W1//MTHFSL//DHFR//FOLR1//FOLR2//FTCD//GNMT//SARDH//SLC19A1//TYMS//UROS//MTR//SLC46A1//TTPA//ACACB//ACACA//HLCS//PCX//CRABP1//ALDH1A2//RBP1//RBP2//RBP3//RBP4//STRA6//RHO//RBP7//ADH7//C8G//LRAT//PNPO//CTH//SHMT2//GPT2//PYGB//PYGL//AGXT//ALAS1//CBS//DDC//GAD1//GAD2//GOT1//GOT2//HDC//NFS1//OAT//PYGM//SHMT1//PDXK//KYAT3//SDS//THNSL2//TAT//CSAD//ABAT//…
GO:1990782	protein tyrosine kinase binding	Molecular function	81	105	14269	22682	1.22626	0.00127729	0.00630226	2.89371	0.00567664	DOK2//GAB2//IRS1//SH2B3//SH2B1//SH2B2//SH2D3C//FRS2//TRADD//ANGPT2//CBL//CD2//EIF3A//ELMO2//FLT3L//FNTA//GAS6//GDNF//RACK1//NR3C1//MST1//ITGAX//NTRK2//PIK3R1//PIK3R2//PITPNM1//PTPN1//PTPN11//PTPN14//PTPN2//PTPRF//RASGRF1//PITPNM2//SHC1//SHC3//CBLB//NRG1//SHC2//RASA1//TIAM1//TOB1//TRP53//YWHAG//ZPR1//LRP4//ARHGEF16//DOCK4//FIZ1//DAZAP2//CADM4//MAP3K7//SHC4//PITPNM3//GRB14//SOCS5//RNF41//DUSP3//CBL…
GO:0032550	purine ribonucleoside binding	Molecular function	256	363	14269	22682	1.12104	0.00128158	0.00630226	2.89225	0.017941	GPN2//NUGGC//GBP6//EFL1//TUBG1//TUBG2//RHOQ//ARL1//RAB15//SRL//RAB31//GIMAP4//GTPBP6//MMAA//RAP1A//ADSSL1//ADSS//AK4//ACSM1//ANXA6//ARF3//ARF5//RHOA//RHOC//RHOD//ARL4A//RAB27A//CIITA//CDC42//DNM1//DNM2//DRG1//DRG2//EEF2//EHD1//REM2//FKBP4//GBP2//GCH1//GEM//GNL1//GNA11//GNA12//GNA13//GNA14//GNA15//GNAI1//GNAI3//GNAL//GNAO1//GNAQ//GNAS//GNAT1//GNAZ//GSPT1//GTPBP1//GUCY2E//HRAS//HSP90AB1//HSP90AA1//…
GO:0042625	ATPase-coupled ion transmembrane transporter activity	Molecular function	41	49	14269	22682	1.33007	0.00128478	0.00630226	2.89117	0.00287336	ATP2A1//ATP2A2//ATP2B2//ATP13A4//ATP2C1//ATP2B3//ATP2B4//ATP2A3//ATP2B1//ATP2C2//ATP6V0B//ATP6V0C//ATP6V0A4//ATP5L//ATP5E//ATP6V1E2//PCYOX1//ATP1A1//ATP4A//ATP12A//ATP1A3//ATP1A4//ATP4B//ATP7B//KCNJ11//ABCC9//ATP6V1H//ATP5B//ATP6V1A//ATP6V0D1//ATP6V0A1//ATP6V0A2//ATP6V0D2//TCIRG1//ATP6V1G3//ATP6V1F//ATP6V1G2//ATP6V1C1//ATP6V1C2//ATP6V1D//ATP6V0E2
GO:0031369	translation initiation factor binding	Molecular function	32	37	14269	22682	1.37479	0.00144821	0.00707708	2.83917	0.00224262	EIF4EBP3//DDX3X//EIF4EBP1//EIF4EBP2//HHEX//EIF4G1//ANGEL1//LARP1//EIF4E//EIF2AK3//EIF5//BC1//CACNA1C//EIF2B4//FMR1//GCH1//RPS19//RPS24//RPS3A1//EIF2B5//ZPR1//SYT11//TBL2//EIF3B//EIF3C//EIF3F//EIF2S2//POLR2G//TRIM32//GLE1//LIN28A//EIF3M
GO:0004198	calcium-dependent cysteine-type endopeptidase activity	Molecular function	14	14	14269	22682	1.5896	0.00151685	0.00732956	2.81906	0.000981148	CAPN1//CAPN2//CAPN3//CAPNS1//CAPN5//CAPN7//CAPN8//ADGB//CAPN10//CAPN11//CAPN13//CAPN15//CAPN12//CAPN9
GO:0005161	platelet-derived growth factor receptor binding	Molecular function	14	14	14269	22682	1.5896	0.00151685	0.00732956	2.81906	0.000981148	IL1R1//LYN//PDGFA//PDGFB//PDGFRA//PDGFRB//PIK3R1//PTEN//PTPRJ//RASA1//VEGFA//PDGFC//PDGFD//ERN1
GO:0140035	ubiquitination-like modification-dependent protein binding	Molecular function	14	14	14269	22682	1.5896	0.00151685	0.00732956	2.81906	0.000981148	USP15//DNAJC2//TRP53BP1//HGS//IDE//LAPTM5//ANKRD13B//FAN1//DNAJB2//FAAP20//ANKRD13A//ANKRD13D//DAXX//PML
GO:0004683	calmodulin-dependent protein kinase activity	Molecular function	22	24	14269	22682	1.45713	0.00163268	0.00783079	2.7871	0.0015418	EEF2K//PHKG1//PHKG2//MAPKAPK3//CAMK2D//CAMK2A//CAMK2B//CAMK2G//CAMK4//MAPKAPK2//MAPKAPK5//MKNK1//PTK2B//CAMKK2//MYLK3//CAMK1G//CAMK1D//ITPKA//CAMKV//CAMK1//CAMKK1//DAPK1
GO:0030371	translation repressor activity	Molecular function	22	24	14269	22682	1.45713	0.00163268	0.00783079	2.7871	0.0015418	SHMT2//CPEB1//DHFR//PURA//PURB//RARA//SHMT1//CPEB3//TYMS//CPEB2//PAIP2B//CPEB4//PAIP2//BC1//CIRBP//EIF4EBP1//EIF4EBP2//FMR1//PATL1//SAMD4B//PATL2//SAMD4
GO:0019829	ATPase-coupled cation transmembrane transporter activity	Molecular function	40	48	14269	22682	1.32467	0.00172693	0.00825232	2.76272	0.00280328	ATP2A1//ATP2A2//ATP2B2//ATP13A4//ATP2C1//ATP2B3//ATP2B4//ATP2A3//ATP2B1//ATP2C2//ATP6V0B//ATP6V0C//ATP6V0A4//ATP5L//ATP5E//ATP6V1E2//ATP1A1//ATP4A//ATP12A//ATP1A3//ATP1A4//ATP4B//ATP6V1H//ATP5B//ATP6V1A//ATP6V0D1//ATP6V0A1//ATP6V0A2//ATP6V0D2//TCIRG1//ATP6V1G3//ATP6V1F//ATP6V1G2//ATP6V1C1//ATP6V1C2//ATP6V1D//ATP6V0E2//ATP7B//KCNJ11//ABCC9
GO:0004550	nucleoside diphosphate kinase activity	Molecular function	18	19	14269	22682	1.50594	0.001822	0.00867459	2.73945	0.00126148	AK1//AK2//AK4//NME7//NME1//NME2//PCK1//DTYMK//CMPK2//AK5//NME6//NME4//AK9//CMPK1//AK8//NME5//AK7//NME3
GO:0005544	calcium-dependent phospholipid binding	Molecular function	45	55	14269	22682	1.30058	0.00191319	0.00907539	2.71824	0.00315369	FER1L5//GM28042//CPNE7//SYT17//ANXA11//ANXA3//ANXA4//ANXA6//ANXA8//ANXA2//CPNE6//DOC2A//DOC2B//SYT12//PLA2G4A//PLCD1//RPH3A//SYT1//SYT2//SYT3//CPNE9//PLA2G4B//SYT11//PLA2G4C//CPNE2//CPNE5//PCLO//DYSF//PLA2G4F//ESYT3//SYT15//PLA2G4E//SYT5//SYT6//SYT7//SYT10//SYT8//CPNE8//ANXA13//ANXA9//CPNE4//C2CD5//PLA2G4D//SYT13//SYTL3
GO:0043028	cysteine-type endopeptidase regulator activity involved in apoptotic process	Molecular function	34	40	14269	22682	1.35116	0.0019528	0.00922949	2.70934	0.00238279	APAF1//BAD//BCL10//CTSH//RACK1//NGF//TNFRSF10B//CASP8AP2//ATP2A3//RPS27L//TNFAIP8//ARRB1//RPS6KA3//BIRC3//BIRC2//XIAP//BIRC5//AVP//BCL2L1//DPEP1//GAS6//NAIP2//NAIP5//NAIP6//RPS6KA1//SNCA//SERPINB9//CD27//VIL1//BIRC7//TNFSF14//PRDX5//NOL3//FOXL2
GO:0015179	L-amino acid transmembrane transporter activity	Molecular function	50	62	14269	22682	1.28194	0.00200339	0.00939858	2.69823	0.0035041	SLC7A1//SLC7A2//SLC7A3//SLC25A15//AU018091//SLC15A4//SLC38A5//SLC38A7//SLC38A3//SLC17A6//GRIK1//SLC1A1//SLC1A6//SLC17A8//SLC1A7//SLC25A13//SLC25A22//SLC25A18//SLC17A7//SLC25A12//SLC3A2//SLC36A1//SLC36A2//SLC7A8//SLC13A3//SLC1A5//SLC7A9//CTNS//SLC38A1//SLC38A6//SLC38A2//SLC6A5//SLC6A9//SLC25A38//SLC32A1//SLC7A5//SLC38A9//SLC6A20B//SLC6A7//SFXN1//SLC22A2//SLC47A1//SLC7A12//SLC7A7//SLC43A2//SLC7A11/…
GO:0043022	ribosome binding	Molecular function	50	62	14269	22682	1.28194	0.00200339	0.00939858	2.69823	0.0035041	GADD45GIP1//C1QBP//MRPS27//LEXM//OXA1L//TACO1//EFL1//GTPBP6//CPEB1//DNAJC1//EEF2//EIF2S1//FMR1//RACK1//HSPA5//IMPACT//EIF6//RPN2//IGHMBP2//EIF5A2//CPEB3//ZFP598//GEMIN5//SRP68//BAG6//YTHDF3//EIF2A//ZC3H12A//CPEB2//SLFN14//LETM2//EIF5A//STAU2//PTTG1//SEC61A1//NAA10//EIF3C//LETM1//MTOR//SEC61B//SRP19//SBDS//NAA16//CPEB4//LETMD1//SPCS1//PRMT3//EIF3K//NAA15//MTIF3
GO:0070717	poly-purine tract binding	Molecular function	31	36	14269	22682	1.36882	0.00201035	0.00939858	2.69673	0.00217254	DDX1//DDX3X//ELAVL4//KHDRBS2//PABPC1//PABPC2//EIF4A3//RBPMS//RN4.5S//KHDRBS1//RBMS3//PABPC4//PAIP2B//PABPC1L//PABPN1L//HNRNPDL//HNRNPU//PPIE//SYNCRIP//RBMS2//RBMS1//PAIP2//ZC3H14//PABPC5//FMR1//ATXN1//PATL1//PATL2//DAZAP1//PNPT1//TRA2B
GO:0030546	signaling receptor activator activity	Molecular function	348	504	14269	22682	1.09758	0.00205268	0.00956195	2.68768	0.0243885	CDC42EP2//PDYN//PENK//ZFP106//MSMP//CMTM7//BMP3//AREG//BMP1//BMP10//BMP15//BMP2//BMP4//BMP6//BMP7//BMP8B//CNTF//CRLF1//CSF1//CSF2//CSF3//CTF1//LEFTY1//EDN1//AIMP1//EPO//IL25//FGF2//FLT3L//GDF1//GDF10//GDF3//GDF5//GDF9//GRN//CXCL1//HMGB1//IFNA2//IFNA4//IFNA6//IFNA7//IFNAB//IFNB1//IL10//IL11//IL12A//IL13//IL15//IL16//IL18//IL1B//IL1RN//IL3//IL4//IL5//IL7//INHBA//INHBB//INHBC//INHBE//LIF//LTA//LTB//…
GO:0005525	GTP binding	Molecular function	250	356	14269	22682	1.11629	0.00209639	0.00973057	2.67853	0.0175205	GPN2//NUGGC//GBP6//EFL1//TUBG1//TUBG2//RHOQ//ARL1//RAB15//SRL//RAB31//GIMAP4//GTPBP6//MMAA//RAP1A//ADSSL1//ADSS//AK4//ACSM1//ANXA6//ARF3//ARF5//RHOA//RHOC//RHOD//ARL4A//RAB27A//CIITA//CDC42//DNM1//DNM2//DRG1//DRG2//EEF2//EHD1//REM2//FKBP4//GBP2//GCH1//GEM//GNL1//GNA11//GNA12//GNA13//GNA14//GNA15//GNAI1//GNAI3//GNAL//GNAO1//GNAQ//GNAS//GNAT1//GNAZ//GSPT1//GTPBP1//GUCY2E//HRAS//HSP90AB1//HSP90AA1//…
GO:0016830	carbon-carbon lyase activity	Molecular function	42	51	14269	22682	1.30908	0.00211285	0.00976276	2.67513	0.00294344	AMD1//DDC//CSAD//GADL1//DERA//MVD//ALDOA//ALDOC//ALDOART1//GAD1//GAD2//HDC//HMGCL//HMGCLL1//ODC1//AZIN1//UMPS//GOT1//PISD//PCK1//PCK2//PPCDC//PAICS//UROD//PDXDC1//GGCX//HOGA1//SHMT2//SHMT1//THA1//NPL//ME2//ME3//ME1//FAHD1//URAD//UXS1//DDT//CYP17A1//CLYBL//URAH//MOCS1
GO:0005125	cytokine activity	Molecular function	165	229	14269	22682	1.14534	0.0021184	0.00976276	2.67399	0.0115635	CXCL1//CCL21A//CCL1//CCL12//CCL17//CCL2//CCL20//CCL22//CCL25//CCL27A//CCL3//CCL4//CCL5//CCL6//CCL7//CCL9//CXCL15//CXCL5//CXCL12//CCL19//CXCL3//CCL26//CXCL11//CCL24//PF4//CCL28//CXCL14//CXCL16//2610528A11RIK//CKLF//MSMP//CMTM7//BMP3//AREG//BMP1//BMP10//BMP15//BMP2//BMP4//BMP6//BMP7//BMP8B//CNTF//CRLF1//CSF1//CSF2//CSF3//CTF1//LEFTY1//EDN1//AIMP1//EPO//IL25//FGF2//FLT3L//GDF1//GDF10//GDF3//GDF5//GD…
GO:0019955	cytokine binding	Molecular function	103	138	14269	22682	1.18644	0.0022622	0.0103079	2.64547	0.00721845	IL1RL1//IL1RN//ACKR3//ACKR1//FGF2//PDPN//CXCR5//CCR6//CXCR2//CXCR4//CCR9//CCR4//CCR5//CCR7//CCR10//CX3CR1//ZFP36//CXCR1//XCR1//CCRL2//ACKR2//A2M//ITGA4//ITGAV//ITGB3//IFNAR1//IFNAR2//IL1R1//IL1R2//IL10RA//IL11RA1//IL11RA2//IL6ST//IL2RB//IL2RG//IL9R//CD74//COPS5//AGRN//BMPR1B//BMPR2//COMP//ENG//GDF5//NBL1//GREM1//SOSTDC1//UCMA//SOST//IL18BP//CD4//IL22RA1//IL20RA//IL22RA2//IL12RB1//IL23R//IL27RA//I…
GO:0030545	receptor regulator activity	Molecular function	374	544	14269	22682	1.09285	0.00226236	0.0103079	2.64544	0.0262107	CDC42EP2//PDYN//PENK//ZFP106//MSMP//CMTM7//BMP3//AREG//BMP1//BMP10//BMP15//BMP2//BMP4//BMP6//BMP7//BMP8B//CNTF//CRLF1//CSF1//CSF2//CSF3//CTF1//LEFTY1//EDN1//AIMP1//EPO//IL25//FGF2//FLT3L//GDF1//GDF10//GDF3//GDF5//GDF9//GRN//CXCL1//HMGB1//IFNA2//IFNA4//IFNA6//IFNA7//IFNAB//IFNB1//IL10//IL11//IL12A//IL13//IL15//IL16//IL18//IL1B//IL1RN//IL3//IL4//IL5//IL7//INHBA//INHBB//INHBC//INHBE//LIF//LTA//LTB//…
GO:0019207	kinase regulator activity	Molecular function	150	207	14269	22682	1.15188	0.00226589	0.0103079	2.64476	0.0105123	DNAJC3//CDKN1A//CDKN1B//CDKN1C//NPM1//PKIA//PKIB//PKIG//HEXIM1//TRIB1//TRIB3//WNK1//SMCR8//SH3BP5//SPRY4//ITPRIP//YWHAB//CHP1//PARVA//TESC//CAMK2N1//DUS2//GSKIP//PRKRIP1//CAMK2N2//TSACC//SH3BP5L//CASP3//CDKN2A//CDKN2B//CDKN2C//CDKN2D//KAT2B//HEXIM2//PRKAG2//PRKAR1A//PRKAR1B//PRKAR2A//NOS2//ELP4//HMGB1//CCND1//CCND3//CCNE1//CCNE2//CCNF//CCNI//CCNK//CCNB3//CCNO//CCNYL1//CCNB1//CCNJL//CKS1B//TEX24//…
GO:0070491	repressing transcription factor binding	Molecular function	57	72	14269	22682	1.25843	0.00226853	0.0103079	2.64426	0.00399467	CHD4//MTA1//MTA3//GATA6//GSC//HDAC2//PPARA//PPARD//PPARG//RBPJ//SIN3A//SP1//STAT3//TCF7L2//MIER3//RBBP8//MTA2//MIXL1//BBS1//TCERG1//DMAP1//MIER2//MIER1//BBS7//BBS5//DDRGK1//GTF2A1//SRI//TLE6//BCL2//CTNNB1//RUNX2//RUNX1//CBX5//CTBP1//EIF4E//HDAC5//HHEX//HNF4A//NFYB//RELA//STAT1//HDAC4//TCF3//ZFP503//TLE1//TLE2//TLE3//TLE4//ZFP703//HDAC7//PARK7//GMNN//NOC2L//PRDM5//HDAC9//KAT5
GO:0032266	phosphatidylinositol-3-phosphate binding	Molecular function	39	47	14269	22682	1.31903	0.002313	0.0104695	2.63583	0.0027332	SNX21//SNX19//PLCZ1//ASAP1//SH3PXD2A//NCF4//PLA2G4A//RS1//ZFYVE26//HIP1//SNX13//ZFYVE1//DENND1A//SESTD1//ZFYVE28//SH3PXD2B//PLEK2//PHLDA3//ATG2A//PLA2G4E//OBSCN//RUFY4//SAP30L//SNX3//WDR45//SNX12//JPH2//PLEKHA4//SNX24//DAB2IP//VPS36//TECPR1//SNX20//LANCL2//PLEKHF1//BBS5//ATG2B//SNX27//PARD3
GO:0016741	transferase activity, transferring one-carbon groups	Molecular function	154	213	14269	22682	1.14929	0.00232535	0.0104695	2.63351	0.0107926	TFB2M//TFB1M//DIMT1//PEMT//METTL16//LCMT1//DNMT1//DNMT3A//DNMT3B//MGMT//AMT//GCSH//CAD//DPH5//SHMT2//SHMT1//MTFMT//CMTR1//PNMT//ATIC//GART//ICMT//PCMT1//PCMTD2//TYMS//TRMT1//TRMT11//TPMT//PRDM11//NSUN5//RRP8//PRMT9//ASMT//TRMT10A//CIAPIN1//NOP2//EHMT2//PRDM15//TGS1//BHMT//PRDM1//COMT//TRDMT1//MECOM//HNMT//EZH1//EZH2//FBL//GAMT//GNMT//EMG1//TRMT2A//METTL1//ASH1L//VCPKMT//SETD1B//SUV39H1//PRDM9//PR…
GO:0043177	organic acid binding	Molecular function	94	125	14269	22682	1.19538	0.00232835	0.0104695	2.63295	0.00658771	NR2F2//CRABP1//CYP26A1//IGF2R//FABP5//RARA//RXRA//UGT1A2//CYP26B1//UGT1A1//CYP2W1//CYP26C1//LCN12//LRAT//MTHFSL//DHFR//FOLR1//FOLR2//FTCD//GNMT//SARDH//SLC19A1//TYMS//UROS//MTR//SLC46A1//ACACB//ACACA//HLCS//PCX//GLRA1//GLRA4//GLRB//GRIN1//GRIN2B//GSS//GRIN3B//CEP104//GRIN3A//SRR//GRM7//GAD1//GAD2//GCLC//GLUL//GRIK1//GRIN2D//SLC1A1//SLC6A6//DBT//INSR//EGLN2//EGLN3//DBH//P3H3//PHYH//P4HA1//P4HA2//P…
GO:0000900	translation repressor activity, mRNA regulatory element binding	Molecular function	13	13	14269	22682	1.5896	0.002412	0.0107606	2.61762	0.000911066	SHMT2//CPEB1//DHFR//PURA//PURB//RARA//SHMT1//CPEB3//TYMS//CPEB2//PAIP2B//CPEB4//PAIP2
GO:0051011	microtubule minus-end binding	Molecular function	13	13	14269	22682	1.5896	0.002412	0.0107606	2.61762	0.000911066	NUMA1//NIN//HAUS4//CAMSAP1//TUBGCP5//TUBGCP3//TUBGCP6//TMOD3//TUBGCP4//CAMSAP2//CAMSAP3//HAUS7//TUBGCP2
GO:0003730	mRNA 3'-UTR binding	Molecular function	78	102	14269	22682	1.21558	0.00241801	0.0107606	2.61654	0.0054664	MIR466L//EXOSC4//HNRNPD//ZFP36L2//CPEB1//ELAVL1//ELAVL3//ELAVL4//ILF3//KHSRP//RBMS3//CPEB3//TIA1//TIAL1//ZFP36//ZC3H12A//CPEB2//MEX3D//NUDT21//EXOSC8//HNRNPA0//CPSF1//MIR874//RPL5//CSDC2//AUH//CCT5//CIRBP//CRYZ//DAZL//CELF2//IGF2BP3//FMR1//FXR1//HNRNPL//PABPC1//PABPC2//RBM4//RNPS1//GEMIN5//TRP53//PABPC4//TARDBP//RNF40//FUS//FXR2//RBFOX1//ZFP385A//IGF2BP2//RC3H1//PABPC1L//MIR24-1//MIR135A-1//MIR18…
GO:0008083	growth factor activity	Molecular function	109	147	14269	22682	1.17868	0.00250003	0.0110875	2.60205	0.00763894	BMP3//GFER//AREG//ARTN//BDNF//BMP1//BMP10//BMP15//BMP2//BMP4//BMP6//BMP7//BMP8B//BTC//MIA//CNTF//CSF1//CSF2//CSF3//LEFTY1//EGF//FBRS//FGF1//FGF11//FGF12//FGF14//FGF15//FGF17//FGF18//FGF2//FGF3//FGF4//FGF5//FGF6//FGF7//FGF8//VEGFD//GDF10//GDF3//GDF5//GDF9//GDNF//GH//CXCL1//HDGF//HBEGF//HGF//IGF1//IGF2//IL11//IL12A//IL3//IL4//IL5//IL7//INHBA//INHBB//INHBC//INHBE//JAG2//LIF//MDK//KITL//KLK1B4//NGF//…
GO:0048018	receptor ligand activity	Molecular function	344	499	14269	22682	1.09584	0.00253804	0.0112176	2.5955	0.0241082	CDC42EP2//PDYN//PENK//ZFP106//MSMP//CMTM7//BMP3//AREG//BMP1//BMP10//BMP15//BMP2//BMP4//BMP6//BMP7//BMP8B//CNTF//CRLF1//CSF1//CSF2//CSF3//CTF1//LEFTY1//EDN1//AIMP1//EPO//IL25//FGF2//FLT3L//GDF1//GDF10//GDF3//GDF5//GDF9//GRN//CXCL1//HMGB1//IFNA2//IFNA4//IFNA6//IFNA7//IFNAB//IFNB1//IL10//IL11//IL12A//IL13//IL15//IL16//IL18//IL1B//IL1RN//IL3//IL4//IL5//IL7//INHBA//INHBB//INHBC//INHBE//LIF//LTA//LTB//…
GO:0004519	endonuclease activity	Molecular function	89	118	14269	22682	1.19894	0.00258226	0.0113743	2.588	0.0062373	ENDOG//ERCC1//MRE11A//PTBP1//RAD50//EXOG//RBBP8//DCLRE1C//ERCC4//TSEN2//TSEN34//DNASE1L3//DNASE2A//ERCC5//ZRANB3//DNASE2B//APLF//SMG6//APEX1//DROSHA//ENDOU//DICER1//LACTB2//AGO3//KHNYN//TSN//ZC3H12A//ZC3H12D//SLFN14//AGO2//ZC3H12C//ERN2//NYNRIN//TSNAX//PIWIL2//PIWIL1//RCL1//NOB1//RNASET2B//ERN1//FEN1//RNASEH1//RNASEH2A//RPP25//POP5//RPP40//RPP30//RPP14//RPP21//POP1//POP7//DNASE1//DNASE1L2//DBR1//…
GO:0019887	protein kinase regulator activity	Molecular function	128	175	14269	22682	1.16268	0.00263535	0.0115688	2.57916	0.0089705	DNAJC3//CDKN1A//CDKN1B//CDKN1C//NPM1//PKIA//PKIB//PKIG//HEXIM1//TRIB1//TRIB3//WNK1//SMCR8//SH3BP5//SPRY4//ITPRIP//YWHAB//CHP1//PARVA//TESC//CAMK2N1//DUS2//GSKIP//PRKRIP1//CAMK2N2//TSACC//SH3BP5L//CASP3//CDKN2A//CDKN2B//CDKN2C//CDKN2D//KAT2B//HEXIM2//PRKAG2//PRKAR1A//PRKAR1B//PRKAR2A//NOS2//ELP4//HMGB1//CCND1//CCND3//CCNE1//CCNE2//CCNF//CCNI//CCNK//CCNB3//CCNO//CCNYL1//CCNB1//CCNJL//CKS1B//TEX24//…
GO:0015464	acetylcholine receptor activity	Molecular function	17	18	14269	22682	1.50129	0.00275741	0.0120637	2.5595	0.00119139	CHRM1//CHRM3//CHRM4//CHRM5//HRH4//CHRM2//HRH3//CHRNB4//CHRNB3//CHRNA3//CHRNA5//CHRNA2//CHRNA4//CHRNA7//CHRNB1//CHRNB2//ANXA9
GO:0030374	nuclear receptor coactivator activity	Molecular function	41	50	14269	22682	1.30347	0.00279819	0.0122008	2.55312	0.00287336	TADA3//SLC30A9//ACTN1//ACTN2//FGF2//HMGA1//NCOA1//NCOA2//NCOA3//PPARG//PPARGC1A//PSMC3IP//RXRB//CCDC62//USP22//ATXN7L3//TRERF1//PPRC1//HELZ2//TMF1//MED17//SRA1//SS18//TACC1//PKN1//ZMIZ1//ZMIZ2//RBM14//PUS1//NCOA6//CNOT9//CARM1//ACTN4//SMARCD3//CALCOCO1//CCAR1//SFR1//WDR77//DCAF6//BRD8//KDM1A
GO:0015248	sterol transporter activity	Molecular function	27	31	14269	22682	1.38449	0.00280808	0.0122029	2.55159	0.00189221	ABCG1//OSBP//APOA1//APOA2//APOA4//APOE//STARD5//MTTP//PLTP//SCP2//GRAMD1C//STAR//OSBPL2//GRAMD1B//APOB//ABCG5//GRAMD1A//STARD3//ABCG8//OSBPL9//OSBPL11//OSBPL8//OSBPL1A//OSBPL3//OSBP2//OSBPL10//OSBPL5
GO:0045182	translation regulator activity	Molecular function	95	127	14269	22682	1.18907	0.00293047	0.0126922	2.53306	0.00665779	SHMT2//CPEB1//DHFR//PURA//PURB//RARA//SHMT1//CPEB3//TYMS//CPEB2//PAIP2B//CPEB4//PAIP2//BC1//EIF1A//EIF2S1//EIF2B4//EIF3A//EIF4A1//EIF4E//EIF6//EIF4G1//EIF1//EIF2B1//EIF2B2//EIF5//DHX29//EIF3L//EIF4H//EIF2B5//EIF5B//EIF2A//EIF4G3//EIF2S3X//EIF3B//EIF3I//EIF3D//EIF3C//EIF3F//EIF1AX//EIF4E3//EIF2S2//DENR//EIF1B//MCTS1//EIF1AD//EIF3K//EIF4B//MTIF3//MTIF2//EIF3M//EFL1//EEF2//GTPBP1//EIF5A2//EIF5A//EEF…
GO:0051087	chaperone binding	Molecular function	77	101	14269	22682	1.21187	0.00297563	0.0128448	2.52642	0.00539631	DNAJC3//HSCB//FGB//BIRC2//BIRC5//APP//ATP1A1//BAK1//BAX//SCARB2//CDC25A//CDKN1B//CP//CTSC//DNAJC1//FN1//GNB5//LRP2//PDPN//GRN//HES1//HSPA8//DNAJA1//HSPD1//HSPA2//HSPE1//KSR1//GRPEL1//GRPEL2//MAPT//OGDH//PLG//PRNP//SLC25A17//SOD1//STIP1//WRAP53//TERT//AHSA1//TG//TIMM44//TFRC//TRP53//VWF//FICD//ATP1A3//AMFR//DNAJB6//HSPB6//UBL4A//BAG3//TIMM9//TIMM10//BIN1//FNIP2//RNF207//DNLZ//DNAJB5//PTGES3//STUB1…
GO:0019209	kinase activator activity	Molecular function	70	91	14269	22682	1.22277	0.00304076	0.013039	2.51702	0.00490574	CDKN1A//NCKAP1L//PRKAG2//CAB39//DAXX//EPO//HMGB1//STK11//AGAP2//TAOK1//WNT11//WNK1//GPRC5A//RPLP1//MAPK8IP2//GPRC5B//RGCC//GPRC5C//SPDYA//TPX2//STRADA//RPTOR//GPRC5D//ABI1//CD24A//ERBB3//GAS6//NRG1//AFAP1L2//ERCC6//GHRL//DGKQ//NGF//GREM1//CCL5//CDK5R1//DDX3X//IGF1//IGF2//INCENP//LGALS9//LTF//PIM1//FAM20A//TCL1//PARP16//DAZAP2//SPRY2//MAP2K1//MAP2K2//TCL1B3//TCL1B1//TCL1B4//TCL1B2//TCL1B5//MLST8//…
GO:0051213	dioxygenase activity	Molecular function	70	91	14269	22682	1.22277	0.00304076	0.013039	2.51702	0.00490574	HAAO//BCO2//BCO1//HPD//HPDL//ALOX5//ALOX5AP//ALOX12//ALOX12E//ALOX12B//ALOX15//HGD//ASPH//P4HA1//P4HA2//P4HB//P4HTM//IDO2//PIR//BBOX1//PLOD1//PLOD3//POR//ADI1//ALOX8//CDO1//RPE65//ADO//EGLN2//EGLN3//JMJD4//ALKBH1//ALKBH2//OGFOD1//JMJD7//HSPBAP1//ALKBH8//TYW5//ALKBH3//P3H3//P3H1//PHYH//ETHE1//KDM4B//UTY//KDM2A//KDM4A//KDM2B//KDM4C//TET3//TET2//TET1//JMJD6//KDM3A//JMJD1C//PHF2//PTGS1//KDM5A//KDM6B/…
GO:0001653	peptide receptor activity	Molecular function	112	152	14269	22682	1.17128	0.00314678	0.0134491	2.50213	0.00784918	MAS1//MRGPRH//AGTR1A//AGTR1B//NPY1R//NPY5R//UTS2R//GPR84//GPR182//RAMP2//RAMP3//NMUR1//NMUR2//OPRL1//CALCR//CRCP//RAMP1//CXCR2//CXCR1//AGTRAP//BRS3//GRPR//BDKRB1//BDKRB2//CCR6//CXCR4//CCR9//CCR4//CCR5//CCR7//CCR10//CX3CR1//XCR1//CCRL2//ACKR2//GPR35//CCKAR//CCKBR//EDNRA//EDNRB//GAL//GALR1//GALR3//GCGR//GLP1R//GLP2R//MC1R//MC3R//MC5R//OPRM1//FPR2//FPR3//FPR-RS7//GPR83//PROKR2//PROKR1//OPRD1//SIGMAR…
GO:0019888	protein phosphatase regulator activity	Molecular function	58	74	14269	22682	1.2459	0.00319018	0.0135897	2.49619	0.00406476	PHACTR4//PPP1R8//CABIN1//MGAT5//PPP1R14B//PPP1R1B//URI1//ELFN2//PPP1R9B//PHACTR1//LMTK2//PPP1R26//ELFN1//SH3RF2//ENSA//PPP1R1A//BOD1L//PPP1R2//PPP1R14A//SMTNL1//PPP1R27//PPP1R35//2810408A11RIK//PHACTR3//PPP1R11//STYXL1//PTPA//IGFBP3//RCAN2//RCAN3//RCAN1//DMPK//PPP1R16B//PPP1R16A//PPP2R5D//PPP2R5B//PPP2R5C//PPP2R5E//B3GAT3//PPP1R15B//CSNK2A1//PPP1R15A//IGBP1//PPP2R3D//PPP4R2//PPP2R3A//PPP6R1//PPP2…
GO:0003727	single-stranded RNA binding	Molecular function	72	94	14269	22682	1.21757	0.00324788	0.0137902	2.4884	0.0050459	PUS1//DDX1//DDX3X//ELAVL4//KHDRBS2//PABPC1//PABPC2//EIF4A3//RBPMS//RN4.5S//KHDRBS1//RBMS3//PABPC4//PAIP2B//PABPC1L//PABPN1L//HNRNPDL//HNRNPU//PPIE//SYNCRIP//RBMS2//RBMS1//PAIP2//ZC3H14//PABPC5//U2AF2//IKZF1//CPEB2//CIRBP//FMR1//MSI1//ATXN1//SSB//RBM11//PATL1//PATL2//DAZAP1//PNPT1//MSI2//FXR1//EIF4H//EIF4B//TRA2B//ZFR2//JMJD6//CNBP//DLX2//KHDRBS3//HMGB1//ILF3//STRBP//LACTB2//AGO3//ZFR//DDX58//DDX6…
GO:0038024	cargo receptor activity	Molecular function	60	77	14269	22682	1.23865	0.00348957	0.014768	2.45723	0.00420492	ASGR1//TFRC//TFR2//CD36//LDLR//LRP8//STAB1//LRP10//CXCL16//LRP1B//SSC4D//CD5L//SCARB2//CD5//CD6//CFI//ACKR3//TMPRSS3//COLEC12//LOXL3//MARCO//ENPP1//ENPP2//ENDOU//LGALS3BP//PRSS12//MSR1//ENPP3//HHIPL1//TMPRSS4//TMPRSS13//VTN//SCARF2//SBSPON//SCARF1//TMPRSS2//CORIN//ACKR2//LOXL4//SCARA5//SUSD2//TMPRSS5//CD163//TINAGL1//LOXL2//LRP1//ATP5B//APOBR//ABCA7//FOLR1//FOLR2//TIMD2//ILDR1//TEX261//FPR2//INSR…
GO:0008528	G protein-coupled peptide receptor activity	Molecular function	107	145	14269	22682	1.17302	0.00354964	0.0149732	2.44982	0.00749877	MAS1//MRGPRH//AGTR1A//AGTR1B//NPY1R//NPY5R//UTS2R//GPR84//GPR182//RAMP2//RAMP3//NMUR1//NMUR2//OPRL1//CALCR//CRCP//RAMP1//CXCR2//CXCR1//AGTRAP//BRS3//GRPR//BDKRB1//BDKRB2//CCR6//CXCR4//CCR9//CCR4//CCR5//CCR7//CCR10//CX3CR1//XCR1//CCRL2//ACKR2//GPR35//CCKAR//CCKBR//EDNRA//EDNRB//GAL//GALR1//GALR3//GCGR//GLP1R//GLP2R//MC1R//MC3R//MC5R//OPRM1//FPR2//FPR3//FPR-RS7//GPR83//PROKR2//PROKR1//OPRD1//SIGMAR…
GO:1902936	phosphatidylinositol bisphosphate binding	Molecular function	85	113	14269	22682	1.19572	0.00363847	0.0152981	2.43908	0.00595697	LDLRAP1//SNX21//ACTN2//PLCZ1//AVIL//ALOX15//TIRAP//ANXA8//ANXA2//CAPG//ASAP1//SH3PXD2A//FLII//FZD7//HCN1//KCNJ2//KCNQ1//SNX18//COMMD1//MYO1B//PFN1//PLCB1//PLCD1//TWF1//RPH3A//RS1//SNAP91//SYT1//SYT3//AMER3//ADAP2//STXBP6//FCHO2//TULP1//VIL1//VILL//SVIL//MARK1//GSN//SESTD1//SDCBP2//OSBPL2//TWF2//MYO1G//CADPS//PHLDA3//HIP1R//APBA1//PLA2G4E//OBSCN//GSDMA3//TTPA//SDCBP//SYT5//SYT7//SYT10//GRAMD2//KCN…
GO:0016776	phosphotransferase activity, phosphate group as acceptor	Molecular function	29	34	14269	22682	1.35584	0.00382971	0.0158176	2.41683	0.00203238	PPIP5K1//ITPKA//ITPKC//IP6K3//IP6K1//ITPKB//IP6K2//AK1//AK2//AK4//AK5//AK3//AK9//AK8//AK7//CMPK2//CMPK1//GUK1//LRGUK//NME7//NME1//NME2//PCK1//DTYMK//NME6//NME4//NME5//NME3//PMVK
GO:0097718	disordered domain specific binding	Molecular function	29	34	14269	22682	1.35584	0.00382971	0.0158176	2.41683	0.00203238	NUMA1//AP2A2//AP2M1//BCL2L2//CTNNB1//CDKN2A//CREBBP//DFFB//FKBP8//FN1//FYN//GAPDH//GJA5//HSPA2//HSP90AB1//HSP90AA1//KCNA1//SMAD2//MDM2//NCOA3//RB1//RRM1//SIAH1A//TEAD2//TPM1//TRP53//CLTC//SMTNL1//PPIL1
GO:0004115	3',5'-cyclic-AMP phosphodiesterase activity	Molecular function	12	12	14269	22682	1.5896	0.00383531	0.0158176	2.4162	0.000840984	PDE4C//PDE1B//PDE3B//PDE4A//PDE4B//PDE7A//PDE8A//PDE2A//PDE8B//PDE4D//PDE7B//PDE3A
GO:0005522	profilin binding	Molecular function	12	12	14269	22682	1.5896	0.00383531	0.0158176	2.4162	0.000840984	RHOQ//ACTG1//CTTN//DIAPH1//ENAH//EVL//HTT//CYFIP1//VASP//PCLO//DBN1//FMNL1
GO:0032036	myosin heavy chain binding	Molecular function	12	12	14269	22682	1.5896	0.00383531	0.0158176	2.4162	0.000840984	STX1A//SPTBN5//USH1C//LIMCH1//CORO1A//MYBPC3//PDLIM2//AMPD1//AXL//MYL12B//NKD2//MYL9
GO:0140036	ubiquitin-dependent protein binding	Molecular function	12	12	14269	22682	1.5896	0.00383531	0.0158176	2.4162	0.000840984	USP15//DNAJC2//TRP53BP1//HGS//IDE//LAPTM5//ANKRD13B//FAN1//DNAJB2//FAAP20//ANKRD13A//ANKRD13D
GO:0008066	glutamate receptor activity	Molecular function	23	26	14269	22682	1.40618	0.0038525	0.0158381	2.41426	0.00161189	GRM1//GRM2//GRM3//GRM6//GRM7//GRIK3//GRM8//GRM4//GRIK4//GRIA1//GRIA2//GRID1//GRID2//GRIK1//GRIK2//GRIK5//GRIN1//GRIN2B//GRIN2C//GRIN2D//GRIN3B//GRIN3A//GRIA3
GO:0043015	gamma-tubulin binding	Molecular function	26	30	14269	22682	1.37765	0.00392801	0.0160466	2.40583	0.00182213	PIFO//CEP57L1//BRCA2//DDX3X//LYN//NDN//NDRG1//NME1//PDE4B//RAD51D//CDK5RAP2//CENPJ//MARK4//B9D2//TUBGCP5//FEZ1//OFD1//TUBGCP3//TUBGCP6//DIXDC1//BRSK1//TUBGCP4//CEP70//TUBGCP2//SPATC1//CEP57
GO:0098918	structural constituent of synapse	Molecular function	26	30	14269	22682	1.37765	0.00392801	0.0160466	2.40583	0.00182213	PLS3//MAGI2//ERC1//RIMS1//RIMS2//BSN//CTBP2//ERC2//PCLO//DLG4//SHANK2//DLGAP1//DLG2//MPP2//DLG3//SHANK3//ACTB//ACTG1//CAMK2B//INA//ACTBL2//PPFIA2//NEFL//NEFH//ACTN1//SPTBN2
GO:0003729	mRNA binding	Molecular function	240	344	14269	22682	1.10902	0.00427994	0.0174293	2.36856	0.0168197	MIR874//RPL5//CSDC2//AUH//CCT5//CIRBP//CPEB1//CRYZ//DAZL//CELF2//IGF2BP3//FMR1//FXR1//HNRNPL//ELAVL1//ELAVL4//KHSRP//PABPC1//PABPC2//RBM4//RNPS1//RBMS3//CPEB3//GEMIN5//TRP53//ZFP36//PABPC4//ZC3H12A//TARDBP//CPEB2//RNF40//FUS//MEX3D//FXR2//RBFOX1//ZFP385A//IGF2BP2//RC3H1//PABPC1L//MIR24-1//MIR135A-1//MIR186//HNRNPU//ANGEL2//CARHSP1//HNRNPA2B1//YBX2//RBM38//YBX3//RBMS2//RBMS1//PCBP4//RSL1D1//SERBP1…
GO:0017046	peptide hormone binding	Molecular function	42	52	14269	22682	1.28391	0.00431028	0.0174978	2.36549	0.00294344	CALCR//IDE//IGF1R//INSR//PIK3R1//C2CD2L//CRHR1//RAMP1//RAMP2//ADCYAP1R1//CCKAR//CCKBR//CRHR2//EDNRB//FSHR//GALR1//GALR3//GCGR//GHR//GHRHR//GLP1R//INHBA//LEPR//LHCGR//MC3R//NPR1//NPR3//OXTR//PTH1R//GHSR//PTH2R//VIPR1//VIPR2//NPR2//HCRTR1//AVPR1B//SCTR//GIPR//HCRTR2//EBI3//AVPR1A//GLP2R
GO:0001965	G-protein alpha-subunit binding	Molecular function	34	41	14269	22682	1.3182	0.00451828	0.0182849	2.34503	0.00238279	RIC8A//CCDC88A//ADGRV1//ADRB2//CRHR1//DRD1//F2R//GNAS//LPAR1//GRIA1//HTR1A//HTR2A//IGF1R//IGF2R//KCNJ6//NUCB1//OPRM1//PPP5C//RGS2//RIC8B//GAS2L2//RGS7//RGS1//RGS14//NUCB2//RGS19//LPAR3//RGS8//GPSM1//RGS10//CCDC88C//SASH1//RGS12//PKD1L2
GO:0008168	methyltransferase activity	Molecular function	145	202	14269	22682	1.14105	0.00478048	0.0192857	2.32053	0.0101619	TFB2M//TFB1M//DIMT1//PEMT//METTL16//LCMT1//DNMT1//DNMT3A//DNMT3B//MGMT//AMT//GCSH//DPH5//CMTR1//PNMT//ICMT//PCMT1//PCMTD2//TYMS//TRMT1//TRMT11//TPMT//HNMT//ASMT//COMT//MEPCE//HENMT1//COMTD1//BCDIN3D//TOMT//TRMT2A//TRMT2B//MRM1//FTSJ3//MRM2//METTL4//METTL8//TRDMT1//TRMT13//TRMT5//METTL1//WDR4//SUV39H1//METTL22//CARM1//SUV39H2//NTMT1//METTL21A//TRMT112//FAM98B//HEMK1//FAM98A//PRMT7//PRMT8//PRMT6//F…
GO:0008408	3'-5' exonuclease activity	Molecular function	39	48	14269	22682	1.29155	0.0048526	0.0195159	2.31403	0.0027332	USB1//PAN2//NOCT//ERI3//CNOT7//PDE12//DIS3L//ISG20L2//CNOT6L//PNLDC1//XRN2//EXOSC10//ANGEL2//ISG20//ANGEL1//CNOT8//ERI2//PNPT1//DIS3//PARN//EXD2//CNOT1//CNOT2//PAN3//POLD1//TREX1//TREX2//TATDN1//POLE//MEIOB//APEX1//MRE11A//POLG//RAD50//RAD9A//WRN//RAD9B//EXD1//APLF
GO:0019205	nucleobase-containing compound kinase activity	Molecular function	31	37	14269	22682	1.33183	0.00491477	0.0197047	2.3085	0.00217254	ADK//AK1//AK2//AK4//AK5//AK3//AK9//AK8//AK7//CMPK2//CMPK1//DCK//DGUOK//TK2//GUK1//LRGUK//NME7//NME1//NME2//PCK1//DTYMK//NME6//NME4//NME5//NME3//TK1//UCKL1//UCK2//N4BP2//PNKP//CLP1
GO:0051018	protein kinase A binding	Molecular function	44	55	14269	22682	1.27168	0.00493329	0.0197179	2.30686	0.00308361	CSK//KCNQ1//PKIA//PRKAR1A//PRKAR1B//PRKAR2A//RYR2//SOX9//PJA2//GSK3B//GSK3A//RAB13//AKAP9//AKAP1//PRKACA//PRKACB//AKAP6//AKAP5//WASF2//WASF3//AKAP7//AKAP8L//AKAP8//GSKIP//1700019D03RIK//PRRC1//SPATC1L//WASF1//ARFGEF2//AKAP3//GRIA1//RARA//CRYBG3//MYRIP//NBEA//AKAIN1//AKAP10//DACT1//DACT3//LRRK2//PAKAP//AKAP13//SPHKAP//AKAP12
GO:0003924	GTPase activity	Molecular function	209	298	14269	22682	1.11485	0.00506133	0.0201674	2.29574	0.0146471	SRP54C//GPN2//NUGGC//GBP6//EFL1//TUBG1//TUBG2//RHOQ//ARL1//RAB15//RAB31//MMAA//RAP1A//ADSSL1//RHOA//RHOC//RHOD//ARHGDIB//ARL4A//RAB27A//CDC42//DDX3X//DNM1//DNM2//DRG1//DRG2//EEF2//REM2//GBP2//GCH1//GEM//GNL1//GNA11//GNA12//GNA13//GNA14//GNA15//GNAI1//GNAI3//GNAL//GNAO1//GNAQ//GNAS//GNAT1//GNAZ//GNB1//GNB3//GNB4//GNG12//GNG2//GNG3//GNG4//GNG5//GNG7//GNG8//GNGT2//GSPT1//GTPBP1//HRAS//IRGM1//IFI47//…
GO:0004622	lysophospholipase activity	Molecular function	19	21	14269	22682	1.43821	0.00510577	0.0202201	2.29194	0.00133156	ABHD12B//ASPG//ABHD4//CEL//LIPC//ENPP2//LYPLA1//PLA2G4A//PLA2G4B//PLA2G4C//PNPLA7//LYPLA2//PLA2G4F//PNPLA6//PLA2G6//GDE1//PLB1//GDPD3//ABHD12
GO:0043274	phospholipase binding	Molecular function	19	21	14269	22682	1.43821	0.00510577	0.0202201	2.29194	0.00133156	DGKQ//APOC2//ARHGAP6//CAMK2B//LMNB1//MET//NEFL//PDPK1//PRKCZ//PLA2R1//PTPN11//SELE//SRSF3//SNAP91//SNCA//STXBP1//WAS//DLC1//KAT5
GO:0046332	SMAD binding	Molecular function	65	85	14269	22682	1.21558	0.00540095	0.0211526	2.26753	0.00455533	FOXH1//GATA4//SMAD1//SMAD2//SMAD3//PAX6//TGIF1//USP9X//TRIM33//AXIN1//AXIN2//CTNNB1//SMAD4//SMAD5//SMAD7//TGFB1I1//TGFBR1//SMAD9//SMURF1//ANKRD1//PARP1//DROSHA//FOS//JUN//MEN1//MYOCD//ZC3H3//ZEB2//LDLRAD4//PMEPA1//RGCC//RANBP3//ACVR1//ACVR1B//BMP2//BMPR1B//COL3A1//CREBBP//USP15//HIPK2//FOXA2//ZBTB7A//CITED2//PML//FLNA//PURA//PURB//SKIL//SKOR1//TCF12//TGFBR2//TGFBR3//FERMT2//TOB1//ZFYVE9//IPO7//CR…
GO:0048029	monosaccharide binding	Molecular function	65	85	14269	22682	1.21558	0.00540095	0.0211526	2.26753	0.00455533	ENG//GALK1//LGALS1//MBL2//MVK//CLEC4F//GALK2//GCK//PYGL//GYS1//HK1//HK2//SLC2A3//HK3//HKDC1//UGP2//GYS2//SLC2A8//MANBA//ACR//BSG//DPM1//IGF2R//CD209C//CD209D//CD209E//CD209A//MAN2B1//MBL1//LMAN2L//LMAN1L//COLEC10//CLEC4A2//LMAN2//CD209B//LMAN1//COLEC11//CLEC4G//EGLN2//EGLN3//DBH//P3H3//PHYH//P4HA1//P4HA2//PAM//PLOD1//PLOD3//OGFOD1//P3H1//OGFOD3//OGFOD2//P4HTM//SELP//FUOM//ALDOA//PFKM//SLC2A5//RPI…
GO:0042169	SH2 domain binding	Molecular function	36	44	14269	22682	1.30058	0.00543178	0.0211526	2.26506	0.00252295	CCDC88A//ABL1//DAB1//DAG1//PTK2//FGFR1//GHR//RACK1//PTPN6//INPPL1//IRS1//JAK2//KIT//LCK//BLNK//KHDRBS2//NLK//NUP62//SQSTM1//KHDRBS1//SNAP91//SRC//SYK//SYP//RUFY1//AFAP1L2//SH2B2//LAX1//SH3PXD2B//SLAMF1//DLC1//LAT2//TRPV4//AFAP1//SKAP1//PAG1
GO:0001223	transcription coactivator binding	Molecular function	25	29	14269	22682	1.37034	0.00547154	0.0211526	2.26189	0.00175205	CREB1//NFATC1//NFKB1//PGR//RELA//THRB//CDK9//CIT//ESR1//SMAD3//SMAD4//NR4A3//PPARA//PPARD//RORA//RORC//SIX1//TEAD2//TERT//TFAM//ZBTB17//VGLL4//FOXO1//ZBTB49//MED25
GO:0043325	phosphatidylinositol-3,4-bisphosphate binding	Molecular function	25	29	14269	22682	1.37034	0.00547154	0.0211526	2.26189	0.00175205	PLEKHA1//ARAP3//AKT1//ANXA8//SH3PXD2A//GAB2//COMMD1//NCF1//RS1//FCHSD2//HIP1//ADAP2//ZFYVE1//SESTD1//MYO1G//DAPP1//PLEK2//PHLDA3//HIP1R//PLA2G4E//OBSCN//TTPA//PLEK//PLEKHA4//PLEKHA2
GO:0051393	alpha-actinin binding	Molecular function	25	29	14269	22682	1.37034	0.00547154	0.0211526	2.26189	0.00175205	SYNPO2//NRAP//PKD2//PDLIM2//LDB3//PDLIM4//PKD2L1//PDLIM3//PDLIM1//PDLIM5//PDLIM7//MYPN//ADORA2A//CACNA1C//CACNA1D//DAG1//MAGI1//PPARG//PTPRT//RARA//ALMS1//LRRC10//XIRP2//NPHS1//MYOT
GO:0001671	ATPase activator activity	Molecular function	22	25	14269	22682	1.39885	0.00547191	0.0211526	2.26186	0.0015418	NCAPH//HSCB//ATP1B1//ATP1B2//ATP1B3//ATP4B//GTF2H4//DNAJA1//GRPEL1//RAB3A//RAB4A//RAB6A//TOR1AIP1//AHSA1//DNAJB6//TOR1AIP2//DNAJA2//DNAJB2//DNAJC15//DNAJC19//DNAJB1//DNAJC24
GO:0015662	ion transmembrane transporter activity, phosphorylative mechanism	Molecular function	22	25	14269	22682	1.39885	0.00547191	0.0211526	2.26186	0.0015418	ATP2A1//ATP2A2//ATP2B2//ATP13A4//ATP2C1//ATP2B3//ATP2B4//ATP2A3//ATP2B1//ATP2C2//ATP6V0B//ATP6V0C//ATP6V0A4//ATP5L//ATP5E//ATP6V1E2//ATP1A1//ATP4A//ATP12A//ATP1A3//ATP1A4//ATP4B
GO:0016504	peptidase activator activity	Molecular function	33	40	14269	22682	1.31142	0.00603313	0.0231595	2.21946	0.00231271	APAF1//BAD//BCL10//CTSH//RACK1//NGF//TNFRSF10B//CASP8AP2//ATP2A3//RPS27L//CTSC//PYCARD//VCP//PSME1//PSME2//SFRP2//APH1B//APH1A//NLRC4//ADRM1//PSMD14//PSENEN//VSIR//APP//CAV1//CFLAR//FBLN1//FN1//MMP25//CLPX//ACRBP//PRSS22//PCOLCE2
GO:0000014	single-stranded DNA endodeoxyribonuclease activity	Molecular function	11	11	14269	22682	1.5896	0.00609836	0.0231595	2.21479	0.000770902	XRCC4//ERCC1//XRCC1//ERCC4//ENDOG//MRE11A//PTBP1//RAD50//EXOG//RBBP8//DCLRE1C
GO:0004143	diacylglycerol kinase activity	Molecular function	11	11	14269	22682	1.5896	0.00609836	0.0231595	2.21479	0.000770902	DGKZ//DGKG//DGKQ//DGKA//DGKB//DGKD//DGKI//DGKK//DGKH//DGKE//AGK
GO:0005247	voltage-gated chloride channel activity	Molecular function	11	11	14269	22682	1.5896	0.00609836	0.0231595	2.21479	0.000770902	ANO1//ANO6//CLCN1//CLCN2//CLCN3//CLCN4//CLCN5//CLCNKA//CLCN6//CLCN7//CLCNKB
GO:0008239	dipeptidyl-peptidase activity	Molecular function	11	11	14269	22682	1.5896	0.00609836	0.0231595	2.21479	0.000770902	DPEP1//DPP4//FAP//DPP9//DPEP2//PRSS16//DPEP3//PRCP//DPP8//DPP3//DPP7
GO:0019103	pyrimidine nucleotide binding	Molecular function	11	11	14269	22682	1.5896	0.00609836	0.0231595	2.21479	0.000770902	HSP90AB1//HSP90AA1//MTPAP//CAD//DUT//DCTPP1//UGP2//POLA1//P2RY6//NT5C//P2RY4
GO:0016888	endodeoxyribonuclease activity, producing 5'-phosphomonoesters	Molecular function	15	16	14269	22682	1.49025	0.0062645	0.0236517	2.20311	0.00105123	DNASE1//DNASE1L3//DICER1//DNASE1L2//FEN1//GEN1//EXO1//DNA2//FAN1//SLX4//ZGRF1//SLX1B//NOD2//ENDOV//TATDN1
GO:0047498	calcium-dependent phospholipase A2 activity	Molecular function	15	16	14269	22682	1.49025	0.0062645	0.0236517	2.20311	0.00105123	GM28042//PLA2G1B//PLA2G2C//PLA2G2D//PLA2G4A//PLA2G5//PLA2G4B//PLA2G4C//PLA2G3//PLA2G10//PLA2G2E//PLA2G2F//PLA2G4F//PLA2G4E//PLA2G4D
GO:0005044	scavenger receptor activity	Molecular function	38	47	14269	22682	1.28521	0.00635234	0.0238443	2.19707	0.00266312	SSC4D//CD5L//CD36//SCARB2//CD5//CD6//CFI//ACKR3//TMPRSS3//COLEC12//LOXL3//MARCO//ENPP1//ENPP2//ENDOU//LGALS3BP//PRSS12//STAB1//MSR1//ENPP3//HHIPL1//TMPRSS4//TMPRSS13//VTN//SCARF2//SBSPON//SCARF1//TMPRSS2//CORIN//ACKR2//CXCL16//LOXL4//SCARA5//SUSD2//TMPRSS5//CD163//TINAGL1//LOXL2
GO:0005245	voltage-gated calcium channel activity	Molecular function	38	47	14269	22682	1.28521	0.00635234	0.0238443	2.19707	0.00266312	CACNA1A//CACNA1B//CACNA1C//CACNA1D//CACNA1S//CACNB1//CACNB2//CACNB3//CACNB4//CACNA1F//CACNA1G//CACNA1H//CACNA2D1//CACNA1E//NCS1//HTR1B//MARCKSL1//ERC1//CDK5//GRM7//CACNA2D3//CACNG2//TMC1//CACNG5//ITGAV//OPRM1//PKD2//TMC2//RYR1//CATSPER1//TPCN2//CACNA2D4//CATSPER4//CALHM1//CACNA2D2//CATSPER3//CACNG7//CACNG8
GO:0005231	excitatory extracellular ligand-gated ion channel activity	Molecular function	30	36	14269	22682	1.32467	0.0066296	0.0247038	2.17851	0.00210246	P2RX1//P2RX4//P2RX7//P2RX6//P2RX3//P2RX5//GRIA2//GRIK1//GRIK2//GRIN2B//SLC17A7//GLRA1//GLRB//GLRA4//CHRM5//CHRNB4//CHRNB3//CHRNA3//CHRNA5//CHRNA2//CHRNA4//CHRNA6//CHRNA7//CHRNB1//CHRNB2//CHRNE//CHRNG//CHRNA9//CHRNA10//TRPV1
GO:0015144	carbohydrate transmembrane transporter activity	Molecular function	30	36	14269	22682	1.32467	0.0066296	0.0247038	2.17851	0.00210246	SLC2A8//SLC2A5//SLC2A9//SLC2A10//SLC2A1//SLC2A3//SLC2A4//SLC5A1//MFSD4A//MFSD4B5//MFSD4B1//SLC45A1//SLC5A4B//SLC5A9//SLC5A11//SLC5A2//SLC5A3//SLC5A4A//SLC45A4//SLC45A3//SLC23A1//SLC23A2//AQP1//AQP2//AQP7//AQP9//AQP11//SLC50A1//ABCB11//TMEM144
GO:0030295	protein kinase activator activity	Molecular function	64	84	14269	22682	1.21112	0.00665763	0.0247038	2.17668	0.00448525	CDKN1A//ABI1//CD24A//ERBB3//GAS6//NRG1//AFAP1L2//ERCC6//GHRL//DGKQ//NGF//GREM1//CCL5//CAB39//CDK5R1//DDX3X//IGF1//IGF2//INCENP//LGALS9//LTF//PIM1//FAM20A//TCL1//PARP16//TAOK1//DAZAP2//SPRY2//MAP2K1//MAP2K2//TCL1B3//TCL1B1//TCL1B4//TCL1B2//TCL1B5//MLST8//CAB39L//STRADA//ALS2//CCNK//CDK5R2//MNAT1//CCNB1//CKS1B//CKS1BRT//NCKAP1L//PRKAG2//DAXX//EPO//HMGB1//STK11//AGAP2//WNT11//WNK1//GPRC5A//RPLP1//MA…
GO:0050660	flavin adenine dinucleotide binding	Molecular function	64	84	14269	22682	1.21112	0.00665763	0.0247038	2.17668	0.00448525	QSOX1//CYB5R3//ACOX1//STEAP4//AOX1//CRY1//CRY2//DAO//MICAL1//MTHFR//NQO2//PRODH//MICAL3//SQLE//COQ6//XDH//AGPS//GULO//LDHD//PRODH2//MMACHC//DDO//AOX3//AOX4//ACOXL//DHCR24//ACOX3//ACOX2//D2HGDH//ACAD11//ETFA//ACADM//ACADS//GFER//DLD//FMO1//FMO3//FMO5//GSR//NOS1//NOS2//NOS3//POR//SARDH//ILVBL//KDM1B//CHDH//DUS3L//FMO4//FOXRED2//TXNRD2//CYB5R4//GCDH//TXNRD1//FMO2//IVD//DUS2//ACADSB//DUS1L//AIFM2//DU…
GO:0016417	S-acyltransferase activity	Molecular function	27	32	14269	22682	1.34122	0.00717419	0.0264689	2.14423	0.00189221	DLST//FASN//DLAT//ZDHHC7//ZDHHC15//ZDHHC17//ZDHHC3//ZDHHC2//GLUL//ZDHHC9//ZDHHC14//ZDHHC5//ZDHHC13//ZDHHC19//ZDHHC8//ZDHHC23//ZDHHC18//GOLGA7//ZDHHC12//ZDHHC21//ZDHHC25//ZDHHC24//ZDHHC1//GOLGA7B//ZDHHC11//ZDHHC16//ZDHHC20
GO:0043236	laminin binding	Molecular function	27	32	14269	22682	1.34122	0.00717419	0.0264689	2.14423	0.00189221	DAG1//NID1//SHH//THBS4//NTN4//B4GALT1//ITGA9//ACHE//ADAM9//CTSS//ECM1//GPC1//ITGA2//ITGA3//ITGA6//ITGA7//LGALS1//NCL//ADGRG6//THBS1//BCAM//2300002M23RIK//LYPD3//LRRC15//LYPD5//PLEKHA2//TINAGL1
GO:0004857	enzyme inhibitor activity	Molecular function	274	398	14269	22682	1.09435	0.00724083	0.0266389	2.14021	0.0192025	STYX//STYXL1//SBF1//ANXA3//APOC1//ANXA2//PINLYP//DNAJC3//CDKN1A//CDKN1B//CDKN1C//NPM1//PKIA//PKIB//PKIG//HEXIM1//TRIB1//TRIB3//WNK1//SMCR8//SH3BP5//SPRY4//ITPRIP//YWHAB//CHP1//PARVA//TESC//CAMK2N1//DUS2//GSKIP//PRKRIP1//CAMK2N2//TSACC//SH3BP5L//CASP3//CDKN2A//CDKN2B//CDKN2C//CDKN2D//KAT2B//HEXIM2//PRKAG2//PRKAR1A//PRKAR1B//PRKAR2A//PHACTR4//PPP1R8//CABIN1//MGAT5//PPP1R14B//PPP1R1B//URI1//ELFN2//P…
GO:0015245	fatty acid transmembrane transporter activity	Molecular function	18	20	14269	22682	1.43064	0.00741035	0.0271853	2.13016	0.00126148	SLC17A6//GRIK1//SLC1A1//SLC1A6//SLC17A8//SLC38A7//SLC1A7//SLC25A13//SLC25A22//SLC25A18//SLC17A7//SLC25A12//SLC5A8//CD36//MFSD2A//SLC27A1//SLC27A2//SLC27A5
GO:0005539	glycosaminoglycan binding	Molecular function	154	217	14269	22682	1.1281	0.00748363	0.0273766	2.12589	0.0107926	ACAN//BCAN//C1QBP//CD44//NCAN//HMMR//STAB1//TNFAIP6//IMPG2//LAYN//HAPLN4//IMPG1//HAPLN3//2300002M23RIK//HAPLN2//CEMIP//F11//ADAMTS1//AGER//FGFRL1//PRELP//ANG//APLP1//APLP2//APOE//APOH//APP//SERPINC1//BMP4//BMP7//CHRD//COL13A1//COL5A1//COMP//F2//FBN1//FGF1//FGF12//FGF14//FGF2//FGF7//FGFR1//FGFR4//FN1//FSTL1//ADGRG1//HDGF//HBEGF//HMGB1//LIPC//IGFALS//ITGAM//LIPG//LPL//LRPAP1//LTBP2//LTF//LXN//MDK//…
GO:0008143	poly(A) binding	Molecular function	24	28	14269	22682	1.36251	0.00758756	0.0275235	2.1199	0.00168197	DDX1//DDX3X//ELAVL4//KHDRBS2//PABPC1//PABPC2//EIF4A3//RBPMS//RN4.5S//KHDRBS1//RBMS3//PABPC4//PAIP2B//PABPC1L//PABPN1L//HNRNPDL//HNRNPU//PPIE//SYNCRIP//RBMS2//RBMS1//PAIP2//ZC3H14//PABPC5
GO:0019706	protein-cysteine S-palmitoyltransferase activity	Molecular function	24	28	14269	22682	1.36251	0.00758756	0.0275235	2.1199	0.00168197	ZDHHC9//ZDHHC7//ZDHHC15//GLUL//ZDHHC14//ZDHHC5//ZDHHC13//ZDHHC19//ZDHHC8//ZDHHC17//ZDHHC23//ZDHHC18//GOLGA7//ZDHHC12//ZDHHC21//ZDHHC3//ZDHHC25//ZDHHC2//ZDHHC24//ZDHHC1//GOLGA7B//ZDHHC11//ZDHHC16//ZDHHC20
GO:0019707	protein-cysteine S-acyltransferase activity	Molecular function	24	28	14269	22682	1.36251	0.00758756	0.0275235	2.1199	0.00168197	ZDHHC7//ZDHHC15//ZDHHC17//ZDHHC3//ZDHHC2//GLUL//ZDHHC9//ZDHHC14//ZDHHC5//ZDHHC13//ZDHHC19//ZDHHC8//ZDHHC23//ZDHHC18//GOLGA7//ZDHHC12//ZDHHC21//ZDHHC25//ZDHHC24//ZDHHC1//GOLGA7B//ZDHHC11//ZDHHC16//ZDHHC20
GO:0015605	organophosphate ester transmembrane transporter activity	Molecular function	21	24	14269	22682	1.3909	0.00773805	0.0277584	2.11137	0.00147172	SLC25A5//SLC17A9//SLC25A41//SLC25A17//SLC25A25//SLC25A24//SLC25A42//SLC25A54//SLC37A2//ABCC4//ABCC5//SLC25A36//SLC25A32//ABCD1//SLC35B3//SLC35B2//SLC25A51//MFSD2A//SLC37A4//SLC37A1//SLC44A4
GO:0031683	G-protein beta/gamma-subunit complex binding	Molecular function	21	24	14269	22682	1.3909	0.00773805	0.0277584	2.11137	0.00147172	ADCY4//ADORA1//CETN3//GNA11//GNA12//GNA13//GNA14//GNA15//GNAI1//GNAI3//GNAL//GNAO1//GNAQ//GNAS//GNAT1//GNAZ//PLCB2//CETN4//ADCY2//CETN1//CETN2
GO:0050780	dopamine receptor binding	Molecular function	21	24	14269	22682	1.3909	0.00773805	0.0277584	2.11137	0.00147172	AGTR1A//CAV2//DLG4//DRD3//GNAS//PPP1R1B//PTGER1//PTPN11//ARRB2//ATP1A3//VPS35//DNM1//DNM2//GRIN2B//PPP1R9B//DRD1//PALM//GNA12//GNA13//SLC9A3R1//DNAJC14
GO:0070412	R-SMAD binding	Molecular function	21	24	14269	22682	1.3909	0.00773805	0.0277584	2.11137	0.00147172	ANKRD1//PARP1//AXIN1//DROSHA//FOXH1//FOS//JUN//SMAD2//SMAD3//SMAD4//MEN1//PAX6//MYOCD//ZC3H3//ZEB2//LDLRAD4//PMEPA1//RGCC//RANBP3//SMURF1//TRIM33
GO:1990841	promoter-specific chromatin binding	Molecular function	54	70	14269	22682	1.22626	0.00793255	0.0283775	2.10059	0.00378443	E2F4//EHMT2//PRDM15//PRDM1//RUNX1//GADD45A//DNMT1//EGR1//ERCC1//ERCC3//ESR1//ESR2//EZH2//FOXC2//GLI2//HDAC2//HSF1//KLF4//MECP2//FOXC1//MYOD1//NDN//NFE2L1//NRL//PDX1//POU4F2//PPARG//PPARGC1A//RBL1//RBL2//POLR2A//SOX10//STAT1//HDAC4//L3MBTL2//ZFP609//TRP53//TAF5//IKZF3//USP3//TAF10//NUP98//ZFP750//CHD7//ERCC4//HNRNPU//SUZ12//FOXO4//FOXO1//PCGF1//NIPBL//SIRT1//GTF2F1//KDM1A
GO:0016893	endonuclease activity, active with either ribo- or deoxyribonucleic acids and producing 5'-phosphomonoesters	Molecular function	32	39	14269	22682	1.30429	0.00802068	0.0285351	2.09579	0.00224262	FEN1//RNASEH1//RNASEH2A//DROSHA//DICER1//RPP25//POP5//RPP40//RPP30//RPP14//RPP21//POP1//POP7//DNASE1//DNASE1L3//DNASE1L2//DBR1//NOD2//ENDOV//TATDN1//ELAC1//GEN1//EXO1//DNA2//FAN1//SLX4//ZGRF1//SLX1B//AGO2//AGO3//EDC3//NUDT16
GO:0043394	proteoglycan binding	Molecular function	32	39	14269	22682	1.30429	0.00802068	0.0285351	2.09579	0.00224262	PTPRF//SEMA5A//AGRN//APOE//APP//COMP//FST//LIPC//ITGAM//LPL//PLA2G2D//PTPRC//SLIT1//ATP1A3//GREM1//PSG17//HPSE2//PSG23//CHRD//NF1//TNC//SDCBP//GPNMB//COL2A1//COL5A1//CTSB//CTSK//CTSS//FN1//MFN2//NID1//COL5A3
GO:0005254	chloride channel activity	Molecular function	56	73	14269	22682	1.21942	0.00848548	0.0300238	2.07132	0.00392459	ANO1//ANO6//TTYH2//CLCA3A1//NMUR2//CLCA2//ANO2//ANO7//TTYH3//CLCA4A//CLCA4B//CLCN1//CLCN2//CLCN3//CLCN4//CLCN5//CLCNKA//CLCN6//CLCN7//CLCNKB//SLC17A7//GLRA1//GLRA4//GLRB//CHRM5//GABRA5//GABRA1//GABRA2//GABRA3//GABRA4//GABRB1//GABRB2//GABRB3//GABRE//GABRG3//CLIC1//CLDN4//BSND//GABRD//GABRR1//GABRR2//SLC26A6//BEST2//GABRP//CLIC5//ANO3//CLCC1//ANO5//CLDN17//BEST1//CLIC4//ANO4//SLC26A9//BEST3//CLIC3/…
GO:0015370	solute:sodium symporter activity	Molecular function	56	73	14269	22682	1.21942	0.00848548	0.0300238	2.07132	0.00392459	SLC6A9//SLC38A1//SLC38A2//SLC6A8//SLC1A1//SLC1A6//SLC20A1//SLC6A5//SLC6A12//SLC6A13//SLC6A4//SLC6A6//SLC6A18//SLC6A20B//SLC6A17//SLC6A1//SLC6A7//SLC6A11//SLC6A19//SLC22A1//SLC22A3//SLC18A2//SLC13A3//SLC5A8//SLC13A5//SLC5A1//SLC5A9//SLC5A11//SLC5A2//SLC5A3//SLC5A4A//SLC5A4B//SLC28A3//SLC28A1//SLC34A3//SLC34A1//SLC17A7//SLC5A5//SLC10A1//SLC10A2//SLC10A3//SLC10A4//SLC10A6//SLC4A7//SLC4A5//SLC4A9//SL…
GO:0001085	RNA polymerase II transcription factor binding	Molecular function	49	63	14269	22682	1.23636	0.00853422	0.0301139	2.06884	0.00343402	ANKRD1//ATF4//CTNNB1//CREBBP//ATN1//LPIN1//GATA1//GATA4//GBX2//GFI1B//GSC//HCLS1//HDAC5//HES1//HIRA//HSPA4//KLF4//LHX3//SMAD4//NFATC1//POU1F1//PITX1//PITX2//SPI1//SPOP//HDAC4//T//TAL1//TBX3//TBX6//TEAD3//TRP53//XBP1//ZFPM1//PIAS3//PRDM13//MTA2//TOX2//MIXL1//SPEN//GSK3B//TBX20//SALL1//PIAS4//DACT1//WWP2//MTDH//RERE//TBX18//KDM1A
GO:0001222	transcription corepressor binding	Molecular function	29	35	14269	22682	1.3171	0.00890219	0.031327	2.0505	0.00203238	EHMT2//CTBP1//CTBP2//EED//ESR1//EZH2//HDAC2//HDAC5//LCOR//PHF1//WIZ//ZFP644//SUZ12//CNOT2//EHMT1//BSN//HDGF//ZBTB7A//FAM89B//PER1//PER2//PER3//RORA//SIX3//NR1D1//ZFP568//PHF12//PCLO//NEK6
GO:0048306	calcium-dependent protein binding	Molecular function	67	89	14269	22682	1.19667	0.00899909	0.0315822	2.0458	0.00469549	VPS37C//GRM7//ANXA11//ANXA3//ANXA4//ANXA6//ANXA2//CALM1//CALM3//CASQ2//CLN3//CPLX2//STX2//LRP8//RAC3//CD209A//MASP1//MASP2//MBL1//MBL2//MMP13//NOS1//PDCD6//S100A1//S100A10//S100A13//S100A3//S100A5//S100A6//S100A8//S100A9//S100B//SELP//SLC9A1//STX1A//SYN1//SYN2//SYT1//TNNC1//TNNC2//TNNI3//TNNT3//VAMP2//WFS1//A2M//S100Z//GRM4//VPS37B//MYO1D//ATP2B4//CRNN//S100A7A//SYT6//SYT8//CHP1//KCNIP3//ALG2//NS…
GO:0051536	iron-sulfur cluster binding	Molecular function	51	66	14269	22682	1.22833	0.00921726	0.0321735	2.0354	0.00357418	CIAPIN1//AOX1//CMAH//FECH//FXN//CISD3//RFESD//XDH//NDUFS1//CISD1//ISCU//CISD2//SDHB//ISCA1//GLRX2//AOX3//AOX4//AIFM3//NDUFV2//GLRX5//ACO1//ACO2//TYW1//ERCC2//NTHL1//POLA1//POLD1//POLE//PRIM2//REV3L//NDUFS8//NDUFS2//BRIP1//RSAD1//NUBP1//NUBP2//RTEL1//DDX11//DNA2//MOCS1//NFU1//RSAD2//CDK5RAP1//CDKAL1//NDUFS7//NUBPL//LIAS//KIF4//NFS1//ABAT//BOLA2
GO:0051540	metal cluster binding	Molecular function	51	66	14269	22682	1.22833	0.00921726	0.0321735	2.0354	0.00357418	TYW1//CIAPIN1//ACO1//ACO2//AOX1//CMAH//ERCC2//FECH//KIF4//NFS1//NTHL1//POLA1//POLD1//POLE//PRIM2//REV3L//CISD3//RFESD//XDH//NDUFS8//NDUFS2//NDUFS1//BRIP1//RSAD1//NUBP1//NUBP2//ABAT//RTEL1//DDX11//DNA2//CISD1//MOCS1//NFU1//RSAD2//BOLA2//ISCU//CDK5RAP1//CISD2//SDHB//CDKAL1//ISCA1//GLRX2//AOX3//AOX4//AIFM3//NDUFV2//GLRX5//NDUFS7//NUBPL//LIAS//FXN
GO:0008238	exopeptidase activity	Molecular function	69	92	14269	22682	1.1922	0.00938236	0.0325424	2.02769	0.00483566	RNPEPL1//CTSH//CTSL//DNPEP//DPP4//ANPEP//LTA4H//XPNPEP1//NPEPPS//RNPEP//TPP2//DPP9//NPEPL1//TRHDE//LNPEP//NAALADL1//JMJD7//METAP2//DPP8//DPP3//METAP1//DPP7//ACE//AEBP1//CPD//CPE//CTSA//VASH2//AGBL5//CPA2//VASH1//CPZ//AGBL1//AGBL2//CPB2//CTSZ//CNDP2//AGTPBP1//CPM//CPVL//CPA4//PRCP//NAALAD2//CPA5//AGBL3//AGBL4//CPXM2//CPXM1//DPEP1//DPEP2//DPEP3//NUDT16//FAP//PRSS16//TPP1//ACE3//SCRN2//PM20D2//SCRN1…
GO:0008553	proton-exporting ATPase activity, phosphorylative mechanism	Molecular function	14	15	14269	22682	1.48363	0.00939835	0.0325424	2.02695	0.000981148	ATP4A//ATP4B//ATP12A//ATP6V0B//ATP2A1//ATP2A2//ATP6V0C//ATP6V0A4//ATP2C1//ATP5L//ATP2A3//ATP5E//ATP2C2//ATP6V1E2
GO:0035613	RNA stem-loop binding	Molecular function	14	15	14269	22682	1.48363	0.00939835	0.0325424	2.02695	0.000981148	EPRS//DDX3X//FMR1//EIF4A3//CPEB3//ARID5A//CSDE1//ZC3H12A//RC3H2//RC3H1//METTL16//LARP6//DAZAP1//MYH10
GO:0005452	inorganic anion exchanger activity	Molecular function	10	10	14269	22682	1.5896	0.00969647	0.0328715	2.01339	0.00070082	SLC22A6//SLC22A8//SLC4A1//SLC4A2//SLC4A3//SLC4A7//SLC4A11//SLC4A4//SLC4A8//SLC4A10
GO:0008331	high voltage-gated calcium channel activity	Molecular function	10	10	14269	22682	1.5896	0.00969647	0.0328715	2.01339	0.00070082	CACNA1A//CACNA1B//CACNA1C//CACNA1D//CACNA1S//CACNB1//CACNB2//CACNB3//CACNB4//CACNA1F
GO:0015165	pyrimidine nucleotide-sugar transmembrane transporter activity	Molecular function	10	10	14269	22682	1.5896	0.00969647	0.0328715	2.01339	0.00070082	SLC35A1//SLC35B1//SLC35A2//SLC35A3//SLC35D1//SLC35D2//SLC35D3//SLC35B4//SLC35A4//SLC35A5
GO:0045159	myosin II binding	Molecular function	10	10	14269	22682	1.5896	0.00969647	0.0328715	2.01339	0.00070082	LIMCH1//GCSAM//LLGL1//STXBP5L//SHROOM4//LLGL2//GSN//SLC9A3R1//SHROOM1//STXBP5
GO:0061578	Lys63-specific deubiquitinase activity	Molecular function	10	10	14269	22682	1.5896	0.00969647	0.0328715	2.01339	0.00070082	ATXN3//TNFAIP3//OTUD5//USP27X//PSMD14//STAMBP//OTUD4//CYLD//STAMBPL1//DESI2
GO:0070016	armadillo repeat domain binding	Molecular function	10	10	14269	22682	1.5896	0.00969647	0.0328715	2.01339	0.00070082	AXIN1//LEF1//TCF7L2//CNOT1//STRN//CTNNBIP1//CALCOCO1//CHD8//STRN3//STRN4
GO:0070739	protein-glutamic acid ligase activity	Molecular function	10	10	14269	22682	1.5896	0.00969647	0.0328715	2.01339	0.00070082	TTLL2//TPGS1//TTLL6//TTLL13//TTLL1//TTLL5//TTLL4//TTLL7//TTLL11//TTLL9
GO:0070740	tubulin-glutamic acid ligase activity	Molecular function	10	10	14269	22682	1.5896	0.00969647	0.0328715	2.01339	0.00070082	TTLL2//TPGS1//TTLL6//TTLL13//TTLL1//TTLL5//TTLL4//TTLL7//TTLL11//TTLL9
GO:0071889	14-3-3 protein binding	Molecular function	26	31	14269	22682	1.33321	0.0097516	0.0329721	2.01092	0.00182213	PI4KB//AANAT//AKT1//SYNPO2//BAD//KCNH1//KIF13B//KSR1//FOXK1//PPP1R12A//NEK1//PRKCE//PRKCZ//SRPK2//ARRB2//TSC2//TBC1D22A//YWHAQ//ZFP36//TMCC3//TBC1D22B//IRS2//HDAC7//DAB2IP//RPTOR//DDIT4
GO:0005126	cytokine receptor binding	Molecular function	217	313	14269	22682	1.10205	0.00980353	0.0330614	2.00862	0.0152078	IL33//TGFBR3L//CD44//ENG//TGFB2//TGFB3//TGFBR1//TGFBR3//CASP3//CASP8//CFLAR//FADD//FEM1B//EDARADD//RIPK1//DAB2IP//TMBIM1//PRDM4//NOL3//CNTF//CRLF1//IL6ST//LIFR//OSMR//CLCF1//EPO//LYN//RNF41//CSF2//CSF3//CEACAM1//GH//JAK1//JAK2//SOCS2//TYK2//IFNA2//IFNA4//IFNA6//IFNA7//IFNAB//IFNB1//IFNE//IFNZ//GM13271//GM13283//GM13272//GM13276//GM13277//GM13275//DNAJA3//ECM1//GATA3//TIMM50//IL3//IL4//CD300LF//PI…
GO:0016597	amino acid binding	Molecular function	53	69	14269	22682	1.221	0.00987505	0.0331982	2.00546	0.00371435	GLRA1//GLRA4//GLRB//GNMT//GRIN1//GRIN2B//GSS//GRIN3B//CEP104//GRIN3A//SRR//GRM7//GAD1//GAD2//GCLC//GLUL//GRIK1//GRIN2D//SLC1A1//RARS//NOS2//NOS3//NAGS//TM4SF5//SESN1//UBR1//UBR2//SESN2//SESN3//SHMT2//SHMT1//THNSL2//AGXT//ASS1//CASR//DDC//FMO3//GFPT1//GOT2//HDC//PAH//PRODH//TH//AARS2//MAT2A//TAT//AARS//MTR//SCLY//DDAH2//DPYS//DDAH1//CAD
GO:0004860	protein kinase inhibitor activity	Molecular function	46	59	14269	22682	1.23935	0.00989538	0.0331982	2.00457	0.00322377	CASP3//CDKN1A//CDKN1B//CDKN1C//CDKN2A//CDKN2B//CDKN2C//CDKN2D//KAT2B//HEXIM1//HEXIM2//PRKAG2//PKIA//PKIB//PKIG//PRKAR1A//PRKAR1B//PRKAR2A//CAMK2N1//CAMK2N2//SPRED1//SPRED2//CIT//WNK1//RPTOR//IBTK//RACK1//LILR4B//AHSG//DNAJC3//NPM1//TRIB1//TRIB3//SMCR8//SH3BP5//SPRY4//ITPRIP//YWHAB//CHP1//PARVA//TESC//DUS2//GSKIP//PRKRIP1//TSACC//SH3BP5L
GO:0051117	ATPase binding	Molecular function	73	98	14269	22682	1.18409	0.0100968	0.0337864	1.99582	0.00511599	FXYD4//TAF9//ANK2//ATXN3//CHRNA7//ANK1//ATP1B1//ATP1B2//ATP1B3//ATP6V0A1//CAV1//DRD1//ESR1//ATP6V0A4//FBL//GRIA2//LCK//LHCGR//BBC3//GRPEL1//NOS1//PGR//PIK3R1//PKD2//PPP3CA//PEX19//RAB3A//RAB4A//RAB6A//RAC1//RDX//RUVBL2//S100A1//SNTA1//VCPKMT//TOR1AIP1//NPLOC4//ATP6V0A2//TRPC1//TRPC5//TRPC6//NR1H2//WFS1//UBXN1//PDE4D//SLC2A13//TOR1AIP2//TCIRG1//ADCY10//NUFIP1//SLC26A9//ATP6V1G3//NSFL1C//PTPN3//FXY…
GO:0043027	cysteine-type endopeptidase inhibitor activity involved in apoptotic process	Molecular function	23	27	14269	22682	1.3541	0.0104718	0.0349508	1.97998	0.00161189	TNFAIP8//ARRB1//RPS6KA3//BIRC3//BIRC2//XIAP//BIRC5//AVP//BCL2L1//DPEP1//GAS6//NAIP2//NAIP5//NAIP6//RPS6KA1//SNCA//SERPINB9//CD27//VIL1//BIRC7//TNFSF14//PRDX5//NOL3
GO:0002039	p53 binding	Molecular function	55	72	14269	22682	1.21428	0.0105061	0.0349753	1.97856	0.00385451	ANKRD1//TAF9//PTTG1IP//EHMT2//AXIN1//CDK5//CDKN2A//PLK3//CREBBP//DAXX//EEF2//GATA1//HTT//HSPD1//MAPKAPK5//MDM2//MSX1//NPM1//POU4F2//SMARCA4//SMARCB1//STK11//TEP1//TRIM24//PPP1R13B//TRP53//TRP73//SMYD2//RFWD3//ZFP385B//USP7//BRD7//TRP53BP1//ZFP385A//BANP//PTGES3//GSK3B//NOC2L//DUSP26//ARMC10//RFFL//CHD8//KMT5A//MUL1//TRIAP1//CDKN2AIP//TRIM29//SETD7//BCL2L12//TRP53RKB//EHMT1//NUAK1//RNF34//SIRT1//K…
GO:0008138	protein tyrosine/serine/threonine phosphatase activity	Molecular function	31	38	14269	22682	1.29678	0.0106142	0.0352446	1.97411	0.00217254	DUSP2//DUSP8//DUSP1//DUSP7//DUSP5//DUSP4//DUSP14//DUSP10//DUSP16//DUSP18//EPM2A//EYA3//PTEN//PTPDC1//CDC14A//SSH1//SSH2//RNGTT//DUSP27//SSH3//DUSP15//DUSP13//DUPD1//PTPMT1//DUSP26//DUSP28//DUSP23//PPM1F//DUSP11//DUSP3//DUSP12
GO:0032794	GTPase activating protein binding	Molecular function	17	19	14269	22682	1.42227	0.0107084	0.0354158	1.97028	0.00119139	MEX3B//AKT1//CAMK2A//CDH1//GNAI1//GNAI3//GNAO1//GNB5//PLCD1//TUBB5//FMNL3//ARHGAP35//PLXNB1//PIN1//RGS14//FMNL1//GAPVD1
GO:0004715	non-membrane spanning protein tyrosine kinase activity	Molecular function	36	45	14269	22682	1.27168	0.0107478	0.0354158	1.96868	0.00252295	JAK2//PKDCC//ABL1//ABL2//BTK//CSK//DYRK1A//PTK2//FER//FES//FGR//FYN//HCK//ITK//JAK1//JAK3//LCK//LYN//MATK//PRKCD//PTK2B//RIPK2//SLA//SRC//SRMS//STK16//SYK//TEC//TXK//BAZ1B//WEE1//ZAP70//WEE2//TNK2//TYK2//TNK1
GO:0120013	lipid transfer activity	Molecular function	36	45	14269	22682	1.27168	0.0107478	0.0354158	1.96868	0.00252295	PITPNA//PITPNM1//PLTP//PITPNM2//SCP2//OSBPL2//PITPNB//C2CD2L//PITPNC1//PLEKHA8//MTTP//OSBP//ABCA3//ABCG1//APOA1//APOA2//APOA4//APOE//STARD5//GRAMD1C//STAR//GRAMD1B//APOB//ABCG5//GRAMD1A//STARD3//ABCG8//OSBPL8//OSBPL5//GLTP//CPTP//PRELID1//TRIAP1//PRELID2//TTPA//ATG2B
GO:0015301	anion:anion antiporter activity	Molecular function	20	23	14269	22682	1.38226	0.0108911	0.0354371	1.96293	0.00140164	SLC19A1//SLC37A4//SLC37A1//SLC37A2//SLC26A3//SLC26A6//SLC22A6//SLC4A1//SLC4A2//SLC4A3//SLC26A10//SLC26A1//SLC26A4//SLC4A9//SLC26A11//SLC4A11//SLC26A9//SLC4A8//SLC26A5//SLC4A10
GO:0050431	transforming growth factor beta binding	Molecular function	20	23	14269	22682	1.38226	0.0108911	0.0354371	1.96293	0.00140164	TGFBR3L//LTBP4//ACVR1//AGRN//CD36//ENG//LTBP3//WFIKKN1//TGFB3//TGFBR1//TGFBR2//TGFBR3//THBS1//NRROS//CD109//VASN//LTBP1//WFIKKN2//LRRC32//TWSG1
GO:0071837	HMG box domain binding	Molecular function	20	23	14269	22682	1.38226	0.0108911	0.0354371	1.96293	0.00140164	HIVEP1//CEBPA//DLX5//EGR2//GATA3//HHEX//HOXA3//HOXC4//JUN//MEF2C//MEOX1//PAX6//POU3F2//POU3F3//POU5F1//PRRX2//SP1//TCF12//UTF1//OLIG2
GO:0090482	vitamin transmembrane transporter activity	Molecular function	20	23	14269	22682	1.38226	0.0108911	0.0354371	1.96293	0.00140164	SLC19A1//SLC46A1//SLC25A32//SLC5A6//ABCG2//SLC27A1//SLC23A1//SLC23A2//SLC19A2//SLC19A3//RTBDN//SLC52A2//SLC2A10//SLC2A1//SLC2A3//SLC2A8//RBP4//STRA6//SLC44A4//GC
GO:0140323	solute:anion antiporter activity	Molecular function	20	23	14269	22682	1.38226	0.0108911	0.0354371	1.96293	0.00140164	SLC19A1//SLC26A3//SLC26A6//SLC22A6//SLC4A1//SLC4A2//SLC4A3//SLC26A10//SLC26A1//SLC26A4//SLC4A9//SLC26A11//SLC4A11//SLC26A9//SLC4A8//SLC26A5//SLC4A10//SLC37A4//SLC37A1//SLC37A2
GO:0016758	transferase activity, transferring hexosyl groups	Molecular function	141	199	14269	22682	1.1263	0.0110775	0.0359534	1.95556	0.00988156	ALG12//ALG9//PIGZ//PIGB//ALG1//ALG3//POMT2//PIGV//DPY19L3//TMTC3//TMTC2//DPY19L2//DPY19L4//PIGM//TMTC4//POMT1//ALG2//A3GALT2//ABO//MGAT1//GCNT1//GCNT4//GCNT3//MGAT3//B4GALT1//B4GALT7//B4GALT2//B4GALT5//B4GALT4//B4GALNT1//UGGT1//UGGT2//AGL//DPM1//SDF2//GYS1//GYS2//LALBA//STT3A//STT3B//GLT28D2//ALG13//RPN1//DAD1//ALG5//ALG10B//PYGB//PYGL//PYGM//TYMP//GALNT2//GALNT7//GALNT16//GALNT1//GALNT3//GALNT10…
GO:0099106	ion channel regulator activity	Molecular function	81	110	14269	22682	1.17052	0.0113224	0.0366564	1.94606	0.00567664	INAFM2//GRM2//GRM3//GRM7//CACNB2//CACNB3//CAV3//REM2//GEM//HPCAL4//NRXN2//NRXN3//PRKG1//REM1//STIM1//YWHAE//CABP2//CACNG6//RRAD//TSPAN13//INAFM1//CABP4//CACNG7//CACNG8//RACK1//STOML1//KCNMB3//AKAP9//ANK2//ADRB2//DPP6//KCNAB2//KCNAB3//KCNE1//PRKCZ//FLNA//SGK1//ABCC9//LRRC26//PIAS3//AMIGO1//KCNE2//DPP10//SGK2//SLC5A3//KCNIP3//KCNE3//KCNE4//KCNMB4//KCNIP1//KCNMB2//KCNIP4//KCNIP2//NEDD4L//FKBP1B//STX…
GO:0005501	retinoid binding	Molecular function	28	34	14269	22682	1.30908	0.0118967	0.0383238	1.92457	0.0019623	NR2F2//CRABP1//CYP26A1//IGF2R//FABP5//RARA//RXRA//UGT1A2//CYP26B1//UGT1A1//CYP2W1//CYP26C1//LCN12//LRAT//OPN3//OPN4//OPN5//ALDH1A2//RBP1//RBP2//RBP3//RBP4//STRA6//RHO//RBP7//ADH7//C8G//LCN5
GO:0016831	carboxy-lyase activity	Molecular function	28	34	14269	22682	1.30908	0.0118967	0.0383238	1.92457	0.0019623	AMD1//DDC//CSAD//GADL1//MVD//GAD1//GAD2//HDC//ODC1//AZIN1//UMPS//GOT1//PISD//PCK1//PCK2//PPCDC//PAICS//UROD//GGCX//ME2//ME3//ME1//FAHD1//DDT//UXS1//URAD//URAH//PDXDC1
GO:0001046	core promoter sequence-specific DNA binding	Molecular function	38	48	14269	22682	1.25843	0.0120514	0.0387258	1.91896	0.00266312	EGR1//EZH2//FOS//GBX2//H3F3A//H3F3B//PAX6//POU2F1//RELA//REST//RUVBL2//STAT1//TBPL1//GTF2A1//RRN3//BAZ2A//SMARCA4//SMARCB1//TAF1B//TAF1C//UBTF//PIH1D1//DR1//NR3C1//MMP12//NPM1//POLR2A//KLF10//NKX2-1//TRP53//ZBTB17//TAF4//AGO1//AGO2//KCNIP3//JPH2//DRAP1//FENDRR
GO:0060090	molecular adaptor activity	Molecular function	232	337	14269	22682	1.09432	0.0126574	0.0405727	1.89765	0.016259	DOK2//GAB2//IRS1//SH2B3//SH2B1//SH2B2//SH2D3C//FRS2//TRADD//KSR1//MAPK8IP1//MAP2K1//MAP2K2//MAPK8IP3//KSR2//SH3RF1//MAPK8IP2//SPAG9//AKAP13//NAPG//NAPB//STX12//BET1//STX2//PICK1//SEC22B//SNAP23//STX1A//STX4A//VAMP1//VAMP2//VAMP8//BNIP1//STX16//STX7//VTI1B//BET1L//STX1B//GOSR2//STX6//USE1//SNAP29//STX17//SNAP47//STX19//STX18//STX11//BAIAP2//ANK1//BICD1//MAP1A//INSC//GAS2L2//BICD2//GAS2L1//SOCS2//L…
GO:0005249	voltage-gated potassium channel activity	Molecular function	63	84	14269	22682	1.1922	0.0127499	0.0407683	1.89449	0.00441517	KCNH2//KCNJ10//KCNJ11//KCNJ12//KCNJ15//KCNJ16//KCNJ2//KCNJ4//KCNJ5//KCNJ6//KCNJ9//KCNK1//KCNH7//KCNH6//KCNJ14//KCNE2//KCNJ1//KCND2//KCNIP2//KCNQ3//KCNA1//KCNA3//KCNA4//KCNA7//KCNB1//KCNC1//KCNC3//KCNE1//KCNH1//KCNQ1//KCNQ2//KCNG3//KCNG1//KCNC2//KCNE3//KCNE4//KCNQ4//KCNG4//KCNB2//KCNK2//PKD2//KCNT1//KCNT2//KCNK18//CNGA2//HCN1//HCN2//HCN3//KCNAB2//KCNAB3//KCNH3//KCNK5//KCNMA1//KCNS2//KCNK9//LRRC26/…
GO:0051287	NAD binding	Molecular function	47	61	14269	22682	1.22477	0.0133984	0.0427363	1.87295	0.00329385	HADH//HPGD//SIRT7//SIRT6//PARP14//ALDH1A3//SIRT2//SIRT3//UXS1//SIRT5//CRYL1//SIRT4//SIRT1//ALDH2//H2-KE6//ME2//ME3//CYB5R3//ADH7//PARP1//ALDH1A1//AOX1//CTBP1//CTBP2//DLD//GAPDH//GAPDHS//GPD1//HSD11B2//IDH1//LDHB//ME1//MDH1//UGDH//NDUFS2//NUDT6//PHGDH//AHCY//IDH2//GPD1L//ALDH9A1//HIBADH//IDH3A//AOX3//AOX4//GLYR1//GRHPR
GO:0019840	isoprenoid binding	Molecular function	30	37	14269	22682	1.28886	0.0139789	0.0440518	1.85453	0.00210246	NR2F2//CRABP1//CYP26A1//IGF2R//FABP5//RARA//RXRA//UGT1A2//CYP26B1//UGT1A1//CYP2W1//CYP26C1//LCN12//LRAT//LCN5//RBP1//RBP2//RBP3//RBP4//RBP7//OPN3//OPN4//OPN5//ALDH1A2//STRA6//RHO//ADH7//C8G//OLFR49//RABGGTB
GO:0005523	tropomyosin binding	Molecular function	13	14	14269	22682	1.47606	0.014049	0.0440518	1.85236	0.000911066	S100A6//TMOD1//TNNT1//TNNT2//TNNT3//SMTNL2//LMOD3//TMOD3//TMOD2//PYCARD//SMTNL1//LMOD2//LMOD1
GO:0008474	palmitoyl-(protein) hydrolase activity	Molecular function	13	14	14269	22682	1.47606	0.014049	0.0440518	1.85236	0.000911066	ABHD12B//LYPLA1//PPT1//ABHD10//ABHD17A//ABHD17B//LYPLAL1//ABHD16B//LYPLA2//PPT2//ABHD13//ABHD17C//ABHD12
GO:0035325	Toll-like receptor binding	Molecular function	13	14	14269	22682	1.47606	0.014049	0.0440518	1.85236	0.000911066	TIRAP//LY96//S100A8//S100A9//SAA3//TLR1//TLR6//CD36//MYD88//SYK//CEACAM1//UNC93B1//TOLLIP
GO:0070403	NAD+ binding	Molecular function	13	14	14269	22682	1.47606	0.014049	0.0440518	1.85236	0.000911066	HADH//HPGD//SIRT7//SIRT6//PARP14//ALDH1A3//SIRT2//SIRT3//UXS1//SIRT5//CRYL1//SIRT4//SIRT1
GO:0070411	I-SMAD binding	Molecular function	13	14	14269	22682	1.47606	0.014049	0.0440518	1.85236	0.000911066	AXIN1//AXIN2//CTNNB1//SMAD1//SMAD2//SMAD3//SMAD4//SMAD5//SMAD7//TGFB1I1//TGFBR1//SMAD9//SMURF1
GO:0098599	palmitoyl hydrolase activity	Molecular function	13	14	14269	22682	1.47606	0.014049	0.0440518	1.85236	0.000911066	ABHD12B//LYPLA1//PPT1//ABHD10//ABHD17A//ABHD17B//LYPLAL1//ABHD16B//LYPLA2//PPT2//ABHD13//ABHD17C//ABHD12
GO:0019210	kinase inhibitor activity	Molecular function	49	64	14269	22682	1.21704	0.0142906	0.0447012	1.84495	0.00343402	DNAJC3//CDKN1A//CDKN1B//CDKN1C//NPM1//PKIA//PKIB//PKIG//HEXIM1//TRIB1//TRIB3//WNK1//SMCR8//SH3BP5//SPRY4//ITPRIP//YWHAB//CHP1//PARVA//TESC//CAMK2N1//DUS2//GSKIP//PRKRIP1//CAMK2N2//TSACC//SH3BP5L//CASP3//CDKN2A//CDKN2B//CDKN2C//CDKN2D//KAT2B//HEXIM2//PRKAG2//PRKAR1A//PRKAR1B//PRKAR2A//SPRED1//SPRED2//CIT//RPTOR//IBTK//RACK1//LILR4B//AHSG//WARS//SOCS5//RHOH
GO:0017134	fibroblast growth factor binding	Molecular function	22	26	14269	22682	1.34505	0.0143786	0.0448683	1.84228	0.0015418	FGFRL1//API5//FGFBP1//FGFR1//FGFR3//FGFR4//GPC1//ITGAV//ITGB3//KL//PTPRZ1//RPS19//S100A13//SCN5A//GLG1//SMN1//TGFBR3//THBS1//FIBP//FGFBP3//CEP57//KLB
GO:0000149	SNARE binding	Molecular function	88	121	14269	22682	1.15607	0.0144779	0.0450693	1.8393	0.00616722	CPLX1//CPLX2//SLC6A4//UNC13C//STXBP1//STXBP2//SYP//SYT1//UNC13B//VAMP2//RNF40//SNPH//SYBU//UNC13A//LRRK2//PRRT2//DAPK1//SYNPR//STXBP5//NAPG//SYT17//ABL1//BET1//CACNA1A//CAV1//CAV2//DOC2B//SYT12//NAPB//PTPN2//RAB4A//SEC22B//SNAP23//STXBP5L//SPTAN1//ABCC9//SYT2//SYT3//VAMP1//VAMP8//VPS52//VPS18//STX16//CPLX3//VPS54//STX7//SYT5//BAIAP3//SYT6//SYT10//SYT8//STX6//SNAP29//TMED9//SNAP47//VPS11//HECTD3//…
GO:0031690	adrenergic receptor binding	Molecular function	19	22	14269	22682	1.37284	0.0152508	0.0466899	1.81671	0.00133156	ARRB1//ARRB2//APLP1//UCHL1//ADRA2A//DLG4//SH3GL1//MAGI2//RAPGEF2//BDKRB2//GNAS//GRIA1//PPP2CA//PRKAR2A//AKAP5//SLC9A3R1//ARRDC3//ADRB3//C1QBP
GO:0033558	protein deacetylase activity	Molecular function	19	22	14269	22682	1.37284	0.0152508	0.0466899	1.81671	0.00133156	ATXN3//HDAC2//HDAC5//HDAC10//HDAC4//SIRT7//HDAC11//MTA2//SIRT6//HDAC7//SIRT2//HDAC8//MIER2//MIER1//SUDS3//HDAC9//SIRT1//SIRT3//SIRT4
GO:0042165	neurotransmitter binding	Molecular function	19	22	14269	22682	1.37284	0.0152508	0.0466899	1.81671	0.00133156	IDE//CHRNB4//CHRNB3//CHRNA3//CHRNA5//ACHE//CHRNA4//CHRNA7//CHRNB1//CHRNB2//CHRM3//SLC6A13//GRIN1//GRIN2B//GRIN2D//GRIN3B//NIPSNAP1//GRIN3A//SLC6A11
GO:0046965	retinoid X receptor binding	Molecular function	19	22	14269	22682	1.37284	0.0152508	0.0466899	1.81671	0.00133156	HMGA1//SUMO2//NCOA1//NCOA2//PPARG//RARG//UIMC1//NR1H4//NCOR2//ARID5A//RARB//NR1H3//NR1H2//VDR//FUS//NR0B2//NRIP1//TACC1//MED25
GO:0050998	nitric-oxide synthase binding	Molecular function	19	22	14269	22682	1.37284	0.0152508	0.0466899	1.81671	0.00133156	CAMK2D//ACTB//ARG2//CALM1//CALM3//CTNNB1//CAV1//CAV3//CDH2//DNM1//DNM2//SLC6A4//CD74//NOS2//NOS3//SCN5A//SNTA1//ATP2B4//NOS1AP
GO:0070530	K63-linked polyubiquitin modification-dependent protein binding	Molecular function	19	22	14269	22682	1.37284	0.0152508	0.0466899	1.81671	0.00133156	RNF169//IKBKG//OTUD7A//SQSTM1//PRPF8//WDR81//UIMC1//NPLOC4//TNFAIP3//ZRANB3//OTUD7B//ATRIP//SPRTN//ZBTB1//ZRANB1//PARP10//FAAP20//RNF168//OPTN
GO:0120015	sterol transfer activity	Molecular function	19	22	14269	22682	1.37284	0.0152508	0.0466899	1.81671	0.00133156	ABCG1//APOA1//APOA2//APOA4//APOE//STARD5//MTTP//PLTP//SCP2//GRAMD1C//STAR//OSBPL2//GRAMD1B//APOB//ABCG5//GRAMD1A//STARD3//ABCG8//OSBP
GO:0004970	ionotropic glutamate receptor activity	Molecular function	16	18	14269	22682	1.41298	0.0154004	0.0469742	1.81247	0.00112131	GRIA1//GRIA2//GRIA3//GRIN1//GRIN2B//GRIN2C//GRIN2D//GRIN3B//GRIN3A//GRIK4//GRIK1//GRIK2//GRIK3//GRIK5//GRID1//GRID2
GO:0003743	translation initiation factor activity	Molecular function	37	47	14269	22682	1.25139	0.0154162	0.0469742	1.81202	0.00259303	EIF1A//EIF2S1//EIF2B4//EIF3A//EIF4A1//EIF4E//EIF6//EIF4G1//EIF1//EIF2B1//EIF2B2//EIF5//DHX29//EIF3L//EIF4H//EIF2B5//EIF5B//EIF2A//EIF4G3//EIF2S3X//EIF3B//EIF3I//EIF3D//EIF3C//EIF3F//EIF1AX//EIF4E3//EIF2S2//DENR//EIF1B//MCTS1//EIF1AD//EIF3K//EIF4B//MTIF3//MTIF2//EIF3M
GO:0043425	bHLH transcription factor binding	Molecular function	27	33	14269	22682	1.30058	0.0158182	0.0480859	1.80084	0.00189221	KLF5//CREBBP//CSRP3//TSC22D3//BHLHE40//KDM1A//ARNTL//RUNX2//FOXH1//FHL2//HAND1//SMAD3//ASCL1//SCX//SOX9//SP1//TCF12//TCF21//TCF4//TCF3//UBE2I//USF1//IKZF4//MAP3K10//PSMD9//NCAPG2//SIRT1
GO:0016747	transferase activity, transferring acyl groups other than amino-acyl groups	Molecular function	160	229	14269	22682	1.11064	0.0159056	0.0482384	1.79845	0.0112131	LPCAT1//GPAT2//LCLAT1//LPCAT2//AGPAT3//AGPAT5//AGPAT1//AGPAT4//DGAT1//LPGAT1//MOGAT2//DGAT2//ALAS1//ACAT1//ACAT2//ACAA1A//ACAT3//SCP2//NAGS//AANAT//NAT2//CRAT//CPT1A//CPT1B//CPT1C//CHAT//KAT2B//SAT1//SAT2//DLST//FASN//OXSM//ACSM1//ACSM2//SLC27A3//ACSM5//GPAT4//GPAM//NMT1//NMT2//TADA3//HAT1//TAF9//CDYL//CLOCK//CREBBP//EPC1//KAT2A//NCOA1//NCOA3//TADA2A//KAT7//EPC2//METTL8//MED24//TAF10//KAT6A//KAT6…
GO:0043531	ADP binding	Molecular function	32	40	14269	22682	1.27168	0.0159709	0.0483232	1.79667	0.00224262	GCK//PRKAG2//CYB5R3//ABCG1//ABCD1//APAF1//ATP1A1//ATP5A1//ATP5B//GCLC//HSPA8//MSH2//MYH9//MYO7A//MYO9B//P2RY1//PGK1//PKM//PPP5C//PRKAG1//PRPS1//RUVBL2//TAP1//TAP2//MIEF1//VCP//MYO18A//RUVBL1//MYO3A//LONP1//MYH10//ERN1
GO:0016796	exonuclease activity, active with either ribo- or deoxyribonucleic acids and producing 5'-phosphomonoesters	Molecular function	39	50	14269	22682	1.23989	0.0168644	0.0509077	1.77303	0.0027332	USB1//PAN2//NOCT//ERI3//CNOT7//PDE12//DIS3L//ISG20L2//CNOT6L//PNLDC1//XRN2//EXOSC10//ANGEL2//ISG20//ANGEL1//CNOT8//ERI2//PNPT1//DIS3//PARN//EXD2//CNOT1//CNOT2//PAN3//POLD1//TREX1//TREX2//TATDN1//MGME1//APEX1//POLE//MEIOB//RAD9A//APTX//DCLRE1B//DCLRE1C//EXO1//DCLRE1A//PLD4
GO:0061134	peptidase regulator activity	Molecular function	179	258	14269	22682	1.10286	0.0169636	0.0510879	1.77048	0.0125447	PZP//AHSG//C3//CSTB//HC//KNG1//SLPI//SMR3A//SERPINA1A//SERPINA1C//SERPINA1E//A2M//CD109//PCSK1N//KNG2//RECK//UCHL5//FETUB//HRG//WFDC17//AGT//APP//SERPINC1//SERPING1//ANXA2//SERPINA6//SERPINH1//COL7A1//WFDC18//ITIH1//ITIH2//ITIH3//ITIH4//SERPINA3C//PAPLN//FURIN//SERPINE1//SERPINB2//SERPINF2//WFDC12//WFDC15B//SERPINA16//SERPINF1//SERPINB9B//SERPINB9C//SERPINB6B//SERPINB9F//SERPINI1//SERPINA3K//SERP…
GO:0090079	translation regulator activity, nucleic acid binding	Molecular function	70	95	14269	22682	1.17128	0.0173888	0.0522472	1.75973	0.00490574	SHMT2//CPEB1//DHFR//PURA//PURB//RARA//SHMT1//CPEB3//TYMS//CPEB2//PAIP2B//CPEB4//PAIP2//EIF1A//EIF2S1//EIF2B4//EIF3A//EIF4A1//EIF4E//EIF6//EIF4G1//EIF1//EIF2B1//EIF2B2//EIF5//DHX29//EIF3L//EIF4H//EIF2B5//EIF5B//EIF2A//EIF4G3//EIF2S3X//EIF3B//EIF3I//EIF3D//EIF3C//EIF3F//EIF1AX//EIF4E3//EIF2S2//DENR//EIF1B//MCTS1//EIF1AD//EIF3K//EIF4B//MTIF3//MTIF2//EIF3M//EFL1//EEF2//GTPBP1//EIF5A2//EIF5A//EEF1B2//…
GO:0005080	protein kinase C binding	Molecular function	48	63	14269	22682	1.21112	0.0176899	0.0527043	1.75227	0.00336394	PRKD2//ADCY4//CCDC88A//DSP//ABL1//ADAM9//ADCY6//AKT1//AKT2//TIRAP//C1QBP//CASQ2//RACK1//HDAC5//IRS1//ITGAV//ITGB3//SQSTM1//PEA15A//PICK1//PLD2//FLNA//SLC22A8//SRC//BC034090//SDC4//TDG//TOP2B//YWHAG//FEZ1//AKT3//TWF2//RBCK1//LDB3//ADD3//PKN1//NELL1//NELL2//PLEK//HDAC7//PDLIM5//PARD6A//PARD6B//DACT1//DACT3//TRPV4//HDAC9//PARD6G
GO:0000175	3'-5'-exoribonuclease activity	Molecular function	24	29	14269	22682	1.31553	0.0177445	0.0527043	1.75094	0.00168197	PAN2//NOCT//CNOT7//PDE12//CNOT6L//CNOT1//PNLDC1//CNOT8//CNOT2//PAN3//PARN//USB1//ERI3//DIS3L//ISG20L2//XRN2//EXOSC10//ANGEL2//ISG20//ANGEL1//ERI2//PNPT1//DIS3//EXD2
GO:0015298	solute:cation antiporter activity	Molecular function	24	29	14269	22682	1.31553	0.0177445	0.0527043	1.75094	0.00168197	SLC8A2//SLC8A3//SLC8B1//SLC8A1//SLC24A4//SLC24A1//SLC24A5//SLC24A2//SLC9A3//CLCN3//CLCN4//CLCN5//SLC9A1//SLC9C1//TMCO3//SLC9A9//SLC9B1//SLC9A8//LETM1//SLC9A2//SLC9A5//SLC22A4//SLC11A1//SLC41A1
GO:0017147	Wnt-protein binding	Molecular function	24	29	14269	22682	1.31553	0.0177445	0.0527043	1.75094	0.00168197	FZD1//FZD3//FZD4//FZD5//FZD6//FZD7//FZD8//LRP5//PTPRO//SFRP2//SFRP1//FRZB//SFRP4//TDGF1//WIF1//ROR1//ROR2//APCDD1//RECK//SFRP5//FZD2//TRABD2B//WLS//FZD10
GO:0042910	xenobiotic transmembrane transporter activity	Molecular function	24	29	14269	22682	1.31553	0.0177445	0.0527043	1.75094	0.00168197	SLC6A13//SLC6A6//SLC36A1//ABCC2//ABCC10//ABCG2//ABCA8B//ABCA3//ABCB11//SLC19A1//SLC46A1//SLC17A3//ABCB1B//ABCB4//RALBP1//SLC22A1//SLC22A2//SLC2A1//SLC18A2//ABCC4//SLC29A4//ABCC5//SLC47A2//SLC47A1
GO:0005272	sodium channel activity	Molecular function	34	43	14269	22682	1.25689	0.0178569	0.052917	1.74819	0.00238279	SCN4A//ASIC2//CACNA1G//HCN1//HCN2//HCN3//PKD2//SCN10A//SCN1A//SCN1B//SCN5A//SCN7A//SCN8A//SCN9A//SCN4B//CACNA1H//SCN2B//GRIK4//GRIA2//GRIK1//GRIK2//GRIK3//GRIK5//ASIC1//ASIC3//SCNN1A//SCNN1G//ASIC4//SCN3B//KCNK1//SLC4A11//TRPM2//PKD2L1//TRPM5
GO:0000217	DNA secondary structure binding	Molecular function	29	36	14269	22682	1.28051	0.0183172	0.0540337	1.73714	0.00203238	FANCM//ABL1//RAD51C//HMG20B//MECP2//MEN1//MSH2//RAD51B//RAD51D//GEN1//WRN//XRCC2//XRCC3//HMGB1//RBBP8//RAD18//ERCC5//NEIL3//RECQL4//HNRNPD//H1F0//HMGA1//HMGA2//MEF2C//PAX6//POU3F4//LIN54//POT1A//CLSPN
GO:0071855	neuropeptide receptor binding	Molecular function	29	36	14269	22682	1.28051	0.0183172	0.0540337	1.73714	0.00203238	APLN//EDN1//EDN3//NMB//CCKBR//GAL//SPX//GHRH//HCRT//KISS1//AGRP//A//MRAP2//MRAP//POMC//TAC1//TAC4//TAC2//NMU//NPY//PPY//QRFP//PRLH//SHANK1//UCN3//CRH//GNAO1//GNAS//UCN
GO:0004386	helicase activity	Molecular function	105	147	14269	22682	1.13543	0.0183716	0.054071	1.73585	0.00735861	HELB//DDX3X//ERCC2//ERCC3//XRCC6//RECQL5//MCM4//MCM6//MCM7//MRE11A//RAD50//RUVBL2//WRN//XRCC5//BRIP1//RTEL1//G3BP1//DDX11//HFM1//SUPV3L1//RUVBL1//CHD8//MCM9//DDX43//DDX1//SKIV2L//DDX19A//EIF4A3//UPF1//DHX29//HELZ2//DDX19B//DDX3Y//DDX39B//DDX21//DDX17//DDX59//DDX54//DDX42//DDX41//MOV10L1//DDX50//FANCM//RECQL4//RFC4//MCM2//MCM5//HELQ//RAD51//RFC2//CHTF18//DNA2//RFC5//POLQ//MOV10//IGHMBP2//YTHDC2//C…
GO:0005212	structural constituent of eye lens	Molecular function	21	25	14269	22682	1.33526	0.0196353	0.0572695	1.70696	0.00147172	BFSP2//BFSP1//CRYAA//CRYAB//CRYBA1//CRYBA2//CRYBA4//CRYBB1//CRYBB2//CRYGA//CRYGB//CRYGC//CRYGE//CRYGF//CRYGS//MIP//CRYGN//CRYBG3//LIM2//HSPB6//HSPB2
GO:0005537	mannose binding	Molecular function	21	25	14269	22682	1.33526	0.0196353	0.0572695	1.70696	0.00147172	MANBA//ACR//BSG//DPM1//IGF2R//CD209C//CD209D//CD209E//CD209A//MAN2B1//MBL1//MBL2//LMAN2L//LMAN1L//COLEC10//CLEC4A2//LMAN2//CD209B//LMAN1//COLEC11//CLEC4G
GO:0051119	sugar transmembrane transporter activity	Molecular function	21	25	14269	22682	1.33526	0.0196353	0.0572695	1.70696	0.00147172	SLC2A8//SLC2A5//SLC2A9//SLC2A10//SLC2A1//SLC2A3//SLC2A4//SLC5A1//MFSD4A//MFSD4B5//MFSD4B1//SLC45A1//SLC5A9//SLC5A11//SLC5A2//SLC5A3//SLC5A4A//SLC5A4B//SLC23A1//SLC23A2//SLC50A1
GO:0099604	ligand-gated calcium channel activity	Molecular function	21	25	14269	22682	1.33526	0.0196353	0.0572695	1.70696	0.00147172	RYR1//RYR2//RYR3//ITPR2//ITPR3//TRPV1//RASA3//TRPM2//GRIN1//GRIN2B//GRIN2C//GRIN2D//PKD2//MCOLN3//TPCN2//MCOLN2//MCOLN1//TRPM8//P2RX4//TRPM5//TRPM4
GO:0009055	electron transfer activity	Molecular function	65	88	14269	22682	1.17414	0.0197617	0.0575087	1.70418	0.00455533	COX4I1//COX5A//COX6A1//COX6A2//COX6C//COX7A1//COX8B//COX1//COX2//COX3//NDUFA4//COX7A2L//NDUFA4L2//COX10//COX4I2//AIFM2//UQCRQ//UQCRH//UQCR11//ND2//ND3//ND4//ND4L//ND5//NDUFA2//NDUFS8//NDUFS2//NDUFS1//NDUFA12//NDUFA7//NDUFB7//NDUFA13//NDUFA10//NDUFC2//NDUFA5//NDUFAF1//NDUFV2//NDUFS7//NDUFAF2//CYB5A//ETFB//ETFA//STEAP4//AOX1//CYBA//CYCT//DLD//GSR//NQO2//POR//XDH//TXNRD2//GRXCR1//SDHC//CYB5B//CYC1//…
GO:0015399	primary active transmembrane transporter activity	Molecular function	54	72	14269	22682	1.1922	0.0203264	0.0588875	1.69194	0.00378443	ATP1A1//ATP1B1//ATP1B2//ATP1B3//ATP4A//ATP12A//ATP1A3//ATP1A4//ABCC2//ABCC10//ABCG2//ABCA8B//ABCA3//ABCB11//ABCC4//TAP1//TAP2//ABCB9//ABCB6//TIMM17A//TIMM17B//TIMM23//TOMM20//COX3//ABCD1//ABCG1//ABCA4//ABCA2//ABCB1B//ABCB4//ABCD3//RALBP1//ABCC8//ABCC9//ABCA5//ABCA16//ABCC12//ABCA7//ABCG5//ABCC5//ABCA15//IPO8//ATP6V1G3//ABCA17//ABCB10//ATP6V1G2//ABCG8//ABCA14//ATP6V1D//ABCA12//ABCB8//ABCA6//ABCB5/…
GO:0019843	rRNA binding	Molecular function	54	72	14269	22682	1.1922	0.0203264	0.0588875	1.69194	0.00378443	RPL5//EEF2//MDM2//RPL7//TST//RPL3//GTF3A//RPL11//RPF2//MRPL18//RPL4//SNORD87//LIPE//NCL//RPLP0//RPL19//RPL37A//RPL23A//RPL17//MRPL11//MRPS6//CIRBP//RPS14//MRPS11//RPS13//MRPS18A//MRPS18C//RPL6//RPL37RT//IMP3//EMG1//NPM1//RPL9//RPS18//RPS4X//RPS5//MRPS27//RNASEL//RPL8//RPS11//TLR13//KDM2B//FASTKD5//MRPS7//DDX21//MRPS17//SBDS//MTERF4//PTCD3//TACO1//RPF1//NGRN//MRPL16//NOL12
GO:0004708	MAP kinase kinase activity	Molecular function	12	13	14269	22682	1.46732	0.0209151	0.0596739	1.67954	0.000840984	MAP2K4//MAP2K7//PAK3//MAP2K5//MAP2K1//MAP2K2//MAP2K3//MAP2K6//MAP3K7//MAPK3//SBK2//LRRK2
GO:0005338	nucleotide-sugar transmembrane transporter activity	Molecular function	12	13	14269	22682	1.46732	0.0209151	0.0596739	1.67954	0.000840984	SLC35A1//SLC35C1//SLC35B1//SLC35A2//SLC35A3//SLC35D1//SLC35D2//SLC35D3//SLC35B4//SLC35A4//SLC35A5//ATP2A1
GO:0016840	carbon-nitrogen lyase activity	Molecular function	12	13	14269	22682	1.46732	0.0209151	0.0596739	1.67954	0.000840984	GGCT//CHAC2//CHAC1//SDS//SDSL//SRR//ASL//HAL//PAM//APMAP//FTCD//GGACT
GO:0031994	insulin-like growth factor I binding	Molecular function	12	13	14269	22682	1.46732	0.0209151	0.0596739	1.67954	0.000840984	LRP2//IGF1R//IGFBP1//IGFBP2//IGFBP3//IGFBP4//IGFBP5//INSR//ITGA6//ITGAV//ITGB3//ITGB4
GO:0036312	phosphatidylinositol 3-kinase regulatory subunit binding	Molecular function	12	13	14269	22682	1.46732	0.0209151	0.0596739	1.67954	0.000840984	CBL//DNM2//ESR1//PIK3R1//PIK3R2//FAM83B//XBP1//FAM83A//NLRC3//DAB2IP//FBXL2//PIK3AP1
GO:1990226	histone methyltransferase binding	Molecular function	12	13	14269	22682	1.46732	0.0209151	0.0596739	1.67954	0.000840984	CTNNB1//CBX1//CBX3//HSP90AB1//PER2//LCORL//LCOR//PHF1//WIZ//PRDM12//NOP56//PRDM4
GO:0001968	fibronectin binding	Molecular function	26	32	14269	22682	1.29155	0.0209204	0.0596739	1.67943	0.00182213	COMP//CTSK//CTSS//EPHA1//FBLN1//IGFBP3//IGFBP5//ITGA3//ITGA4//ITGAV//ITGB3//LOXL3//MFAP2//MMP13//MMP2//MMP9//SDC4//THBS1//THBS4//TNC//VEGFA//HSD17B12//2300002M23RIK//LRRC15//PLEKHA2//FSTL3
GO:0004407	histone deacetylase activity	Molecular function	18	21	14269	22682	1.36251	0.0212378	0.0601814	1.67289	0.00126148	SIRT2//SIRT3//SIRT1//HDAC2//HDAC5//HDAC4//HDAC11//HDAC7//HDAC8//HDAC9//SIRT6//SIRT7//ATXN3//HDAC10//MTA2//MIER2//MIER1//SUDS3
GO:0019200	carbohydrate kinase activity	Molecular function	18	21	14269	22682	1.36251	0.0212378	0.0601814	1.67289	0.00126148	PFKM//PFKFB3//PFKFB1//PFKFB2//PFKFB4//GALK1//GALK2//GCK//HK1//HK2//HK3//HKDC1//KHK//XYLB//GNE//NAGK//FGGY//POMK
GO:0120020	cholesterol transfer activity	Molecular function	18	21	14269	22682	1.36251	0.0212378	0.0601814	1.67289	0.00126148	ABCG1//APOA1//APOA2//APOA4//APOE//STARD5//MTTP//PLTP//SCP2//GRAMD1C//STAR//OSBPL2//GRAMD1B//APOB//ABCG5//GRAMD1A//STARD3//ABCG8
GO:0003735	structural constituent of ribosome	Molecular function	112	158	14269	22682	1.1268	0.0213879	0.0604746	1.66983	0.00784918	RPL37RT//RPL5//MRPL30//RPL10//RPLP0//MRPS2//MRPS6//FAU//MRPL49//RPL10A//RPL18//RPL19//RPL21//RPL22//MRPL23//RPL27//RPL28//RPL29//RPL30//RPL32//RPL37A//RPL6//RPL7//RPL9//RPS12//RPS14//RPS15//RPS16//RPS17//RPS18//RPS19//RPS24//RPS3A1//RPS4X//RPS5//RPS8//RPL13A//RSL24D1//MRPS35//MRPS12//RPL27A//RPL23A//RPL8//RPL13//RPS11//RPL3//RPS26//MRPL39//MRPL15//MRPL17//RPL17//MRPL21//MRPS7//RPS28//RPL36//RPLP1…
GO:0019003	GDP binding	Molecular function	58	78	14269	22682	1.18201	0.0217953	0.0614921	1.66164	0.00406476	RAB31//RAP1A//RHOA//RAB27A//GEM//GNAI1//GNAI3//HRAS//KRAS//RAB8A//MRAS//NME2//NRAS//PCK1//PRPS1//RAB10//RAB11B//RAB12//RAB17//RAB22A//RAB4A//RAB5B//RAB5C//RAB7//RAN//RHEB//RIT1//RRAS//DIRAS1//EIF2B1//GM266//RAP1B//RAB21//UCP1//RAB40C//RERG//DYNC1LI1//MIEF1//RASEF//ERAS//RRAGD//RRAGC//RAB9//SUCLG1//RAB2A//IIGP1//RALB//SRP54B//RRAS2//ARL8B//RAB14//RHEBL1//RAB3B//RASL12//RAP2B//RAP2A//RAB35//RAB27B
GO:0008381	mechanosensitive ion channel activity	Molecular function	15	17	14269	22682	1.40259	0.0220319	0.061756	1.65695	0.00105123	FAM155A//TMEM28//TRPV4//KCNK4//TMC1//TMC2//TMEM63A//TMC7//TMC6//TMC8//TMEM63B//TMEM150C//PIEZO1//TMC4//TMC5
GO:0043422	protein kinase B binding	Molecular function	15	17	14269	22682	1.40259	0.0220319	0.061756	1.65695	0.00105123	CCDC88A//SRSF1//BAD//BCL10//NPM1//PDE3B//PPP2CA//RARA//ARRB2//RASA1//TRAF6//ANKRD2//PINK1//APPL1//SIRT1
GO:0140312	cargo adaptor activity	Molecular function	15	17	14269	22682	1.40259	0.0220319	0.061756	1.65695	0.00105123	LDLRAP1//STON2//ARRB1//AP1G1//AP1M1//AP1M2//AP2A1//AP2A2//AP2M1//EPN1//SNAP91//HIP1//HIP1R//STON1//AP4E1
GO:0042626	ATPase-coupled transmembrane transporter activity	Molecular function	49	65	14269	22682	1.19831	0.0228399	0.0638826	1.64131	0.00343402	ATP1A1//ATP1B1//ATP1B2//ATP1B3//ATP4A//ATP12A//ATP1A3//ATP1A4//ABCC2//ABCC10//ABCG2//ABCA8B//ABCA3//ABCB11//ABCC4//TAP1//TAP2//ABCB9//ABCB6//ABCD1//ABCG1//ATP7B//ABCA4//ABCA2//ABCB1B//ABCB4//ABCD3//RALBP1//ABCC8//ABCC9//ABCA5//ABCA16//ABCC12//ABCA7//ABCG5//ABCC5//ABCA15//IPO8//ATP6V1G3//ABCA17//ABCB10//ATP6V1G2//ABCG8//ABCA14//ATP6V1D//ABCA12//ABCB8//ABCA6//ABCB5
GO:0003955	NAD(P)H dehydrogenase (quinone) activity	Molecular function	23	28	14269	22682	1.30574	0.0237391	0.0658289	1.62454	0.00161189	ND2//ND3//ND4//ND4L//ND5//NDUFA2//NDUFS8//NDUFS2//NDUFS1//NDUFA12//NDUFA7//NDUFB7//NDUFA13//NDUFA10//NDUFC2//NDUFA5//NDUFAF1//NDUFV2//NDUFS7//NDUFAF2//CBR4//NQO1//NQO2
GO:0005158	insulin receptor binding	Molecular function	23	28	14269	22682	1.30574	0.0237391	0.0658289	1.62454	0.00161189	CCDC88A//APP//GRB10//IGF1//IGF1R//IGF2//INS2//IRS1//IRS3//IRS4//ENPP1//PDPK1//PIK3R1//PTPN1//PTPN11//PTPRF//SORBS1//SHC1//SRC//IRS2//SNX2//LMBRD1//PHIP
GO:0005184	neuropeptide hormone activity	Molecular function	23	28	14269	22682	1.30574	0.0237391	0.0658289	1.62454	0.00161189	AVP//OXT//NPY//AGRP//CCK//CORT//GAL//GHRH//HCRT//NPPC//PDYN//PPY//VIP//GRP//QRFP//CARTPT//SPX//VGF//A//NPFF//PRLH//NMB//UCN3
GO:0005310	dicarboxylic acid transmembrane transporter activity	Molecular function	23	28	14269	22682	1.30574	0.0237391	0.0658289	1.62454	0.00161189	SLC25A10//SLC25A30//SLC25A11//SLC13A3//SLC25A21//SLC13A2//SLC13A5//SLC1A1//SLC1A5//SLC38A7//SLC25A13//SLC25A22//SLC25A18//SLC25A12//SLC19A1//SLC46A1//SLC26A3//SLC26A6//SLC26A10//SLC26A1//SLC26A4//SLC26A9//SLC26A5
GO:0016835	carbon-oxygen lyase activity	Molecular function	51	68	14269	22682	1.1922	0.0237943	0.065841	1.62353	0.00357418	PTS//ACO1//ACO2//CAR8//CAR1//CAR4//CAR5A//CAR6//CAR7//CAR9//CAR14//CAR10//CAR15//CBS//AUH//ECI1//HSD17B4//ECHDC2//ECHDC3//EHHADH//ECHS1//ENO1//ENO3//ENO4//ENO1B//ALAD//HMBS//UROS//PCBD1//PCBD2//TGDS//TPI1//UROC1//CAR11//L3HYPDH//FAHD2A//CYP2S1//HACD1//HACD2//FASN//PARK7//ETNPPL//XRCC6//HMGA1//XRCC5//POLL//POLQ//TBXAS1//CDYL//NTHL1//ALKBH1
GO:0008234	cysteine-type peptidase activity	Molecular function	113	160	14269	22682	1.12265	0.0244819	0.0675992	1.61116	0.00791927	GPAA1//PIGK//BLMH//CASP1//CASP14//CASP3//CASP6//CASP8//CASP9//CFLAR//CTLA2A//CTSB//CTSC//CTSH//CTSK//CTSL//CTSS//CTSW//USP17LA//USP15//USP48//USP33//USP34//LGMN//RCE1//SFRP1//USP12//UCHL1//USP5//USP9X//USP49//USP1//USP28//USP18//ATG4C//USP35//USP7//CTSJ//USP37//USP24//USP29//USP17LE//CTSZ//CTSM//PYCARD//USP46//CTSLL3//USP36//USP13//USP16//USP20//USP38//USP42//CAPN1//CAPN2//CAPN3//CAPNS1//CAPN5//C…
GO:0048487	beta-tubulin binding	Molecular function	35	45	14269	22682	1.23636	0.0248718	0.0685298	1.60429	0.00245287	PIFO//SNCB//TBCD//ADNP//AKAP1//CAPZB//CCT5//EMD//B4GALT1//GJB6//HTT//BCAS3//RGS2//SNCA//SNCG//TBCA//TAOK1//SYT11//MAP1S//CASC1//SPAST//PEX14//GABARAP//VAPB//TRPV4//SIRT2//ARL8B//IFT74//PACRG//TTLL7//LRPPRC//APPL1//RANBP10//EML4//NDEL1
GO:0140098	catalytic activity, acting on RNA	Molecular function	227	333	14269	22682	1.0836	0.0250283	0.0688145	1.60157	0.0159086	POP5//RPP40//USB1//PAN2//NOCT//ERI3//CNOT7//PDE12//DIS3L//ISG20L2//CNOT6L//PNLDC1//XRN2//EXOSC10//ANGEL2//ISG20//ANGEL1//CNOT8//ERI2//PNPT1//DIS3//PARN//EXD2//TFB2M//TFB1M//DIMT1//TSEN2//TSEN34//TRPT1//POLR1C//POLR1A//POLR2A//POLR2J//METTL16//LARS2//VARS//AARS2//AARS//DTD2//IARS2//DTD1//VARS2//AARSD1//TARS2//DDX43//DDX1//SKIV2L//DDX3X//DDX19A//EIF4A3//UPF1//DHX29//HELZ2//DDX19B//DDX3Y//G3BP1//SUP…
GO:0140303	intramembrane lipid transporter activity	Molecular function	30	38	14269	22682	1.25495	0.0265963	0.0726737	1.57518	0.00210246	TMEM30B//ATP8A2//ATP8B1//TMEM30A//ANO6//PLSCR1//ANO3//ANO4//ANO7//PLSCR3//ANO9//1700057G04RIK//ABCG1//ABCB1B//ABCB4//ABCA7//ABCA4//ATP11A//ABCA2//ATP8A1//ATP9A//ATP10A//ATP8B4//ATP10B//ATP9B//ATP8B2//ATP8B3//ATP11B//ABCA3//MFSD2A
GO:0003887	DNA-directed DNA polymerase activity	Molecular function	20	24	14269	22682	1.32467	0.0266564	0.0726737	1.5742	0.00140164	POLA1//POLA2//POLB//POLD1//POLD2//POLE//POLE2//POLG//REV3L//DNTT//POLI//POLK//PRIMPOL//POLM//REV1//POLL//POLD3//POLQ//POLH//CHRAC1
GO:0015145	monosaccharide transmembrane transporter activity	Molecular function	20	24	14269	22682	1.32467	0.0266564	0.0726737	1.5742	0.00140164	SLC2A8//SLC2A5//SLC2A9//SLC2A10//SLC2A1//SLC2A3//SLC2A4//SLC5A1//MFSD4A//MFSD4B5//MFSD4B1//SLC45A1//SLC5A9//SLC5A11//SLC5A2//SLC5A3//SLC5A4A//SLC5A4B//SLC23A1//SLC23A2
GO:0016769	transferase activity, transferring nitrogenous groups	Molecular function	20	24	14269	22682	1.32467	0.0266564	0.0726737	1.5742	0.00140164	ABAT//GPT2//GOT1//GOT2//GOT1L1//BCAT1//BCAT2//GFPT1//GFPT2//OAT//AGXT//TAT//TGM2//KYAT3//AMT//KYAT1//ETNPPL//PHYKPL//GATM//GAPDH
GO:0051959	dynein light intermediate chain binding	Molecular function	25	31	14269	22682	1.28194	0.0275124	0.074693	1.56047	0.00175205	DNAH7C//CCDC88A//DNAH12//DNAH1//DYNC2H1//DNAH11//DNAH8//DYNC1H1//HOOK2//RAB11FIP3//DNAH7B//DNAH9//RILP//HOOK3//DNAH2//DNAH6//DNAL4//DNAH10//DYNLL1//DYNLL2//CCDC88C//DNAH17//BICD2//DNHD1//CCDC88B
GO:0098632	cell-cell adhesion mediator activity	Molecular function	25	31	14269	22682	1.28194	0.0275124	0.074693	1.56047	0.00175205	CD200//SIRPA//GLDN//NFASC//NRCAM//CD200R1//IZUMO1//CXADR//CDH9//EPCAM//DSCAML1//BSG//DSCAM//PLXNB3//NPTN//PRTG//VSTM2L//CNTN6//CCDC141//MYOT//MYPN//NEXN//ESAM//JAM3//IGSF9
GO:0008201	heparin binding	Molecular function	112	159	14269	22682	1.11972	0.0279334	0.0756773	1.55388	0.00784918	F11//ADAMTS1//AGER//FGFRL1//PRELP//ANG//APLP1//APLP2//APOE//APOH//APP//SERPINC1//BMP4//BMP7//CHRD//COL13A1//COL5A1//COMP//F2//FBN1//FGF1//FGF12//FGF14//FGF2//FGF7//FGFR1//FGFR4//FN1//FSTL1//ADGRG1//HDGF//HBEGF//HMGB1//LIPC//IGFALS//ITGAM//LIPG//LPL//LRPAP1//LTBP2//LTF//LXN//MDK//NCAM1//NRP2//PLA2G2D//PLA2G5//PTCH1//RSPO1//PTPRC//PTPRF//PTPRS//RPL22//RPL29//CCL2//CCL5//CCL7//SELP//SFRP1//SLIT1//LR…
GO:0008757	S-adenosylmethionine-dependent methyltransferase activity	Molecular function	106	150	14269	22682	1.12332	0.0280072	0.0757187	1.55273	0.00742869	TFB2M//TFB1M//DIMT1//PEMT//METTL16//DNMT1//DNMT3A//DNMT3B//DPH5//CMTR1//PNMT//ICMT//PCMT1//PCMTD2//TRMT1//TRMT11//TPMT//METTL8//METTL1//WDR4//PRMT7//PRMT8//CARM1//PRMT6//FBL//FBLL1//FTSJ3//MRM2//METTL5//ZCCHC4//METTL4//TRMT10A//TRMT10B//TRMT5//NSUN5//NOP2//COMT//TOMT//PRMT9//FBXO11//PRMT3//EHMT2//EZH2//VCPKMT//SETD4//SMYD2//SETD2//METTL21E//METTL21C//SETD3//SETD6//METTL21A//KMT5A//EEF2KMT//SETD7/…
GO:1901681	sulfur compound binding	Molecular function	182	265	14269	22682	1.09173	0.0281922	0.0760603	1.54987	0.0127549	ACADM//ACADS//DBI//DBIL5//HMGCL//HNF4A//PITPNA//SCP2//ECI2//GCDH//ECI3//ACOT7//ACBD6//ACBD7//F11//ADAMTS1//AGER//FGFRL1//PRELP//ANG//APLP1//APLP2//APOE//APOH//APP//SERPINC1//BMP4//BMP7//CHRD//COL13A1//COL5A1//COMP//F2//FBN1//FGF1//FGF12//FGF14//FGF2//FGF7//FGFR1//FGFR4//FN1//FSTL1//ADGRG1//HDGF//HBEGF//HMGB1//LIPC//IGFALS//ITGAM//LIPG//LPL//LRPAP1//LTBP2//LTF//LXN//MDK//NCAM1//NRP2//PLA2G2D//PLA2…
GO:0035258	steroid hormone receptor binding	Molecular function	65	89	14269	22682	1.16094	0.0286405	0.0771091	1.54302	0.00455533	ARRB1//PARP1//CTNNB1//DNMT1//ESR1//GRM1//LEF1//NCOA1//NCOA2//NCOA3//PADI2//PIK3R1//PPARG//PPARGC1A//PSMC3IP//RNF4//SRC//CCDC62//LCOR//ARID5A//DCAF13//WBP2//FUS//CNOT1//ZFP366//TAF10//NRIP1//STRN//FOXL2//TACC1//TRIP4//PAGR1A//DDX54//MMS19//SMAD3//TRERF1//FKBP4//FLT3//NR4A1//NR4A3//NR4A2//NCOR2//STAT3//STAT5B//YWHAH//IPO13//GRIP1//TRIM68//KDM3A//CALR//DAXX//FOXH1//ZBTB7A//SMARCA4//TCF21//TGFB1I1//T…
GO:0004722	protein serine/threonine phosphatase activity	Molecular function	50	67	14269	22682	1.18627	0.0289075	0.0776665	1.53899	0.0035041	PPP2R3D//PPP3CA//PPM1L//PPM1H//PPM1E//PDP1//PDP2//PPM1D//ILKAP//PPM1M//PPM1F//PPM1J//CTDSP1//RPAP2//CTDSP2//CTDP1//SSU72//CTDSPL//PPP3CC//DUSP4//LRRC39//EPM2A//LCK//MTMR4//PPM1B//PPP1CC//PPP2CA//PPP5C//PTEN//DUSP1//CDC14A//PPM1N//LRRC30//PHLPP2//PPTC7//PPP4C//TAB1//TIMM50//LRRK2//LRRC40//PPP6C//LRRIQ4//PPP4R1//PGAM5//PPP2R1B//LRRC2//MTMR3//PPA2//UBLCP1//PHLPP1
GO:0044390	ubiquitin-like protein conjugating enzyme binding	Molecular function	32	41	14269	22682	1.24066	0.0290875	0.077827	1.53629	0.00224262	DCUN1D4//DCUN1D2//RNF144A//DCUN1D1//AUP1//GRIK2//PPARA//RNF4//SIAH1A//SIAH2//RNF144B//TRAF6//DCUN1D3//RNF40//ARIH1//ARIH2//RNF217//FOXL2//SIAH3//TRIM72//TOLLIP//RNF14//UBE2V1//ANKIB1//RNF180//RASD2//ZMYM2//RNF185//UBA2//RNF5//TCERG1//PARK7
GO:0098631	cell adhesion mediator activity	Molecular function	32	41	14269	22682	1.24066	0.0290875	0.077827	1.53629	0.00224262	BCAM//CD200//SIRPA//GLDN//NFASC//NRCAM//CD200R1//IZUMO1//CXADR//DSCAML1//BSG//DSCAM//PLXNB3//NPTN//PRTG//VSTM2L//CNTN6//CCDC141//MYOT//MYPN//NEXN//ESAM//JAM3//IGSF9//B4GALT1//ITGA2//ITGA10//ITGA11//EMILIN1//MADCAM1//CDH9//EPCAM
GO:0005242	inward rectifier potassium channel activity	Molecular function	17	20	14269	22682	1.35116	0.0293972	0.0783322	1.53169	0.00119139	KCNJ11//KCNJ1//KCNJ5//KCNJ6//KCNJ9//KCNH2//KCNJ10//KCNJ12//KCNJ15//KCNJ16//KCNJ2//KCNJ4//KCNK1//KCNH7//KCNH6//KCNJ14//KCNE2
GO:0031489	myosin V binding	Molecular function	17	20	14269	22682	1.35116	0.0293972	0.0783322	1.53169	0.00119139	RAB27A//GRIA1//MLPH//RAB8A//RAB10//RAB11B//RAB3A//RAB3D//RAB6A//TAOK1//FUS//RAB6B//RAB25//RAB3C//RAB14//RAB3B//RAB27B
GO:0042162	telomeric DNA binding	Molecular function	27	34	14269	22682	1.26233	0.0309443	0.0814842	1.50942	0.00189221	ZBTB48//APEX1//XRCC6//PURA//RAD50//TERF2//HMBOX1//XRCC5//POT1A//HNRNPA2B1//RPA1//CTC1//NABP2//SMG6//HNRNPD//NCL//UPF1//TERT//SMG5//SMG1//TRP53BP1//TINF2//UPF2//ACD//UPF3A//TEN1//TELO2
GO:0004861	cyclin-dependent protein serine/threonine kinase inhibitor activity	Molecular function	11	12	14269	22682	1.45713	0.0309919	0.0814842	1.50875	0.000770902	CASP3//CDKN1A//CDKN1B//CDKN1C//CDKN2A//CDKN2B//CDKN2C//CDKN2D//KAT2B//HEXIM1//HEXIM2
GO:0015269	calcium-activated potassium channel activity	Molecular function	11	12	14269	22682	1.45713	0.0309919	0.0814842	1.50875	0.000770902	KCNN2//KCNN3//KCNN4//KCNN1//KCNMA1//KCNMB3//PKD2L1//KCNK18//KCNMB4//KCNMB2//TMEM38A
GO:0046977	TAP binding	Molecular function	11	12	14269	22682	1.45713	0.0309919	0.0814842	1.50875	0.000770902	TAP1//TAP2//TAPBP//ABCB9//H2-Q6//H2-D1//H2-K1//H2-Q10//H2-Q2//H2-Q4//H2-Q7
GO:0001972	retinoic acid binding	Molecular function	14	16	14269	22682	1.3909	0.0313352	0.0814842	1.50397	0.000981148	NR2F2//CRABP1//CYP26A1//IGF2R//FABP5//RARA//RXRA//UGT1A2//CYP26B1//UGT1A1//CYP2W1//CYP26C1//LCN12//LRAT
GO:0005521	lamin binding	Molecular function	14	16	14269	22682	1.3909	0.0313352	0.0814842	1.50397	0.000981148	PKP1//PLCB1//PPP1CC//PRNP//TOR1AIP1//SUN2//TMEM201//IFI27//AKAP8L//PPP4C//SYNE1//NARF//MLIP//SUN1
GO:0008179	adenylate cyclase binding	Molecular function	14	16	14269	22682	1.3909	0.0313352	0.0814842	1.50397	0.000981148	RAF1//CHRNA7//ADCYAP1R1//ADRB2//CALM1//CALM3//CAP1//GRIA1//ADCY2//ADCY5//AKAP6//AKAP5//CAP2//AKAP12
GO:0022848	acetylcholine-gated cation-selective channel activity	Molecular function	14	16	14269	22682	1.3909	0.0313352	0.0814842	1.50397	0.000981148	CHRNB4//CHRNB3//CHRNA3//CHRNA5//CHRNA2//CHRNA4//CHRNA6//CHRNA7//CHRNB1//CHRNB2//CHRNE//CHRNG//CHRNA9//CHRNA10
GO:0031005	filamin binding	Molecular function	14	16	14269	22682	1.3909	0.0313352	0.0814842	1.50397	0.000981148	SYNPO2//CRMP1//SMAD4//OPRM1//PDLIM2//DPYSL3//XIRP1//MICALL2//CEACAM1//CEACAM2//DPYSL4//HSPB7//TMEM67//FBLIM1
GO:0035615	clathrin adaptor activity	Molecular function	14	16	14269	22682	1.3909	0.0313352	0.0814842	1.50397	0.000981148	LDLRAP1//STON2//ARRB1//AP1G1//AP1M1//AP1M2//AP2A1//AP2A2//AP2M1//EPN1//SNAP91//HIP1//HIP1R//STON1
GO:0043024	ribosomal small subunit binding	Molecular function	14	16	14269	22682	1.3909	0.0313352	0.0814842	1.50397	0.000981148	DDX3X//NME1//NPM1//PIM1//EIF1//DHX29//UNG//EIF4H//CPEB2//EIF1B//PTCD3//LARP1//EIF4B//MTIF3
GO:0050811	GABA receptor binding	Molecular function	14	16	14269	22682	1.3909	0.0313352	0.0814842	1.50397	0.000981148	GABRA5//GABRB1//PPP2CA//PLCL2//PLCL1//SHISA7//AKAP5//LHFPL4//GABARAP//GABARAPL1//TRAK1//TRAK2//JAKMIP1//ARFGEF2
GO:0015026	coreceptor activity	Molecular function	22	27	14269	22682	1.29523	0.0315689	0.0816002	1.50074	0.0015418	LRP5//RECK//CSPG4//CD22//CD4//CD80//ACKR3//ENG//GFRA3//GFRA4//LRP1//NGFR//TDGF1//TGFBR3//FCRL1//RGMA//RAMP1//RAMP2//RAMP3//NRADD//RGMB//GPR15
GO:0042923	neuropeptide binding	Molecular function	22	27	14269	22682	1.29523	0.0315689	0.0816002	1.50074	0.0015418	NMUR1//NMUR2//KISS1R//ADCYAP1R1//GALR1//GPR37//PTGDR2//GRPR//MC3R//OPRD1//OPRL1//OPRM1//SSTR2//SSTR3//SSTR4//SSTR5//SORL1//MCHR1//NPBWR1//GPR149//GPR1//MRGPRX2
GO:0140326	ATPase-coupled intramembrane lipid transporter activity	Molecular function	22	27	14269	22682	1.29523	0.0315689	0.0816002	1.50074	0.0015418	TMEM30B//ATP8A2//ATP8B1//TMEM30A//ABCG1//ABCB1B//ABCB4//ABCA7//ABCA4//ATP11A//ABCA2//ATP8A1//ATP10A//ABCA3//ATP10B//ATP8B2//MFSD2A//ATP9A//ATP8B4//ATP9B//ATP8B3//ATP11B
GO:0016779	nucleotidyltransferase activity	Molecular function	87	122	14269	22682	1.13357	0.0317562	0.0819209	1.49817	0.00609713	NMNAT2//NMNAT1//NMNAT3//POLR1C//POLR1A//POLR2A//POLR2J//OAS1G//OAS1B//OASL2//OAS3//OAS2//OAS1A//TEP1//TERF2//TERT//PTGES3//POLA1//POLA2//POLB//POLD1//POLD2//POLE//POLE2//POLG//REV3L//DNTT//POLI//POLK//PRIMPOL//POLM//REV1//POLL//POLD3//POLQ//POLH//CHRAC1//PRIM2//CRCP//POLR1B//POLR1D//POLR2C//POLRMT//POLR3A//POLR2B//POLR3E//POLR2M//POLR1E//POLR2E//POLR2L//POLR3K//POLR3G//POLR2G//POLR2F//POLR3GL//PO…
GO:0033613	activating transcription factor binding	Molecular function	60	82	14269	22682	1.16312	0.0327984	0.0844411	1.48415	0.00420492	CTNNB1//CREB1//CRKL//EGR2//EOMES//FOS//GTF2I//HIPK2//HNF4A//ID2//JUN//LDB1//LDB2//SMAD3//CITED2//MYOD1//NFE2L2//POU1F1//PITX2//RB1//RBL1//RBL2//SIN3A//BHLHE40//T//TBX3//TBX6//TCF3//TRP53//ZFPM1//TRP53BP1//IFI27//SETD3//TBX20//DUSP26//TCF23//MAD2L2//TAF9//DGKQ//CIITA//CREBBP//GATA4//HSPA4//KLF1//ZBTB7A//SMAD2//MEF2C//MEF2D//NPM1//PPARG//RELA//HDAC4//DHX33//WFS1//SDR16C5//ZFP516//HDAC7//NEK6//EEF1D…
GO:0008276	protein methyltransferase activity	Molecular function	62	85	14269	22682	1.15947	0.0333703	0.0857432	1.47664	0.00434508	LCMT1//ICMT//PCMT1//PCMTD2//PRMT7//PRMT8//CARM1//PRMT6//PRMT9//FBXO11//PRMT3//EHMT2//EZH2//VCPKMT//SETD4//SMYD2//SETD2//METTL21E//METTL21C//SETD3//SETD6//METTL21A//KMT5A//EEF2KMT//SETD7//EHMT1//EZH1//MEN1//ASH1L//SETD1B//DOT1L//SUV39H1//PRDM9//SETD1A//SUV39H2//SMYD3//SETMAR//CAMKMT//NDUFAF7//EED//PRDM13//KMT2C//SUZ12//NTMT1//PRDM8//WDR5//RBBP5//ASH2L//KMT2D//CXXC1//KMT2B//WDR82//MECOM//PRDM16//AR…
GO:0015175	neutral amino acid transmembrane transporter activity	Molecular function	29	37	14269	22682	1.2459	0.0340437	0.0869557	1.46796	0.00203238	SLC6A6//SLC38A1//SLC38A2//SLC3A2//SLC36A1//SLC38A7//SLC36A2//SLC7A8//SLC38A3//SLC38A5//SLC1A5//SLC38A6//SLC6A5//SLC6A9//SLC25A38//SLC32A1//SLC7A5//SLC38A9//SLC6A20B//SLC6A7//SFXN1//SFXN3//SLC1A1//SLC43A2//SLC6A18//SLC7A9//SLC7A10//SLC43A1//SLC6A19
GO:0071949	FAD binding	Molecular function	29	37	14269	22682	1.2459	0.0340437	0.0869557	1.46796	0.00203238	QSOX1//CYB5R3//ACOX1//STEAP4//AOX1//CRY1//CRY2//DAO//MICAL1//MTHFR//NQO2//PRODH//MICAL3//SQLE//COQ6//XDH//AGPS//GULO//LDHD//PRODH2//MMACHC//DDO//AOX3//AOX4//ACOXL//DHCR24//ACOX3//ACOX2//D2HGDH
GO:1990939	ATP-dependent microtubule motor activity	Molecular function	29	37	14269	22682	1.2459	0.0340437	0.0869557	1.46796	0.00203238	DNAH7C//KIFC1//DNAH12//DNAH1//DYNC2H1//DNAH11//DNAH8//DYNC1H1//KIFC3//DNAH7B//DNAH9//DNAH2//DNAH6//DNAH10//DNAH17//DNHD1//KIF11//KIF17//KIF1A//KIF1B//KIF1C//KIF5A//KIF5C//KIF18A//CENPE//KIF20B//KIF14//STARD9//KIF18B
GO:0031490	chromatin DNA binding	Molecular function	68	94	14269	22682	1.14992	0.0347525	0.0885914	1.45901	0.00476558	RCC1//H1F0//H3F3A//H3F3B//HMGN1//HMGN5//ZFP692//CTCF//ZFX//ZFP276//CTCFL//KDM3A//JMJD1C//APEX1//ATOH1//NEUROG3//BCL6//CLOCK//CREBBP//EZH2//FOXC2//GATA1//HDAC2//HR//HSF1//SMAD3//MECP2//MYOD1//NOTCH1//PER1//PITX2//POU5F1//PPARGC1A//RARA//GRHL1//RELA//RUVBL2//RXRA//SOX2//SRF//STAT3//KDM5A//SBNO2//KDM6B//THRB//KDM6A//UTY//VAX1//WBP2//XBP1//LEMD2//GRHL3//VAX2//SBNO1//TOX3//HSF3//TOX//GRHL2//TOX2//KDM3…
GO:0004896	cytokine receptor activity	Molecular function	70	97	14269	22682	1.14713	0.0351142	0.0893378	1.45452	0.00490574	IL1RL1//CNTFR//IL6ST//LIFR//EPOR//CSF2RA//GHR//IFNAR1//IFNAR2//IL1RL2//IL1R1//IL1R2//IL2RB//CXCR2//CXCR1//IL9R//IL10RA//IL11RA1//IL11RA2//OSMR//CCR6//CXCR4//CCR9//CCR4//CCR5//CCR7//CCR10//CX3CR1//XCR1//CCRL2//ACKR2//GPR35//GFRA2//GFRA3//GFRA4//CXCR5//ACKR3//GPR75//IL12RB1//IL17RA//IL17RC//IL17RD//IL17RB//IL17RE//LEPR//IL2RG//CD4//IL22RA2//IL23R//IL27RA//GM13305//CD44//CRLF1//CSF2RB//CSF2RB2//CSF3…
GO:0016790	thiolester hydrolase activity	Molecular function	38	50	14269	22682	1.2081	0.035279	0.0895811	1.45248	0.00266312	HIBCH//ACOT8//NUDT7//ACOT12//FASN//HAGH//PNKD//HAGHL//ACOT4//ABHD12B//LYPLA1//PPT1//ABHD10//ABHD17A//ABHD17B//LYPLAL1//ABHD16B//LYPLA2//PPT2//ABHD13//ABHD17C//ABHD12//CES1E//HNF4A//ACOT2//ACOT5//ACOT1//ACOT11//PLA2G6//ACOT13//ACOT7//ESD//ACNAT1//THEM7//ALDH6A1//UFSP2//PTPRT//UFSP1
GO:0004709	MAP kinase kinase kinase activity	Molecular function	19	23	14269	22682	1.31315	0.0359596	0.0904377	1.44419	0.00133156	RIPK2//RIPK1//MAP3K1//MAP3K11//MAP3K12//MAP3K10//MAP3K9//MAP3K13//MLKL//BRAF//RAF1//MAP3K2//MAP3K4//MAP3K5//MAP3K7//MAP3K8//MAP3K15//MAP3K6//MAP3K14
GO:0030506	ankyrin binding	Molecular function	19	23	14269	22682	1.31315	0.0359596	0.0904377	1.44419	0.00133156	ATP1A1//CACNA1D//CDH1//KCNJ11//KCNQ2//PLEC//PTPRC//SCN5A//SLC4A1//SLC8A1//SPTB//SPTBN1//NRCAM//OBSCN//RHCG//RHBG//CLTC//FLNC//SPTBN4
GO:0044769	ATPase activity, coupled to transmembrane movement of ions, rotational mechanism	Molecular function	19	23	14269	22682	1.31315	0.0359596	0.0904377	1.44419	0.00133156	ATP6V1H//ATP6V0B//ATP5B//ATP6V1A//ATP6V0D1//ATP6V0A1//ATP6V0C//ATP6V0A4//ATP6V0A2//ATP6V0D2//TCIRG1//ATP6V1G3//ATP6V1F//ATP6V1G2//ATP6V1C1//ATP6V1C2//ATP6V1D//ATP6V1E2//ATP6V0E2
GO:0046961	proton-transporting ATPase activity, rotational mechanism	Molecular function	19	23	14269	22682	1.31315	0.0359596	0.0904377	1.44419	0.00133156	ATP6V1H//ATP6V0B//ATP5B//ATP6V1A//ATP6V0D1//ATP6V0A1//ATP6V0C//ATP6V0A4//ATP6V0A2//ATP6V0D2//TCIRG1//ATP6V1G3//ATP6V1F//ATP6V1G2//ATP6V1C1//ATP6V1C2//ATP6V1D//ATP6V1E2//ATP6V0E2
GO:0052866	phosphatidylinositol phosphate phosphatase activity	Molecular function	24	30	14269	22682	1.27168	0.0359656	0.0904377	1.44411	0.00168197	FIG4//SYNJ1//MTMR4//MTM1//PTEN//MTMR11//MTMR12//MTMR1//MTMR7//MTMR3//MTMR2//SACM1L//MTMR14//INPP5B//INPP5J//INPP5K//SYNJ2//OCRL//INPP5E//PTPMT1//TPTE//INPP4B//INPP4A//INPP5F
GO:0051539	4 iron, 4 sulfur cluster binding	Molecular function	31	40	14269	22682	1.23194	0.0368295	0.0924307	1.4338	0.00217254	TYW1//CIAPIN1//ACO1//ACO2//ERCC2//NTHL1//POLA1//POLD1//POLE//PRIM2//REV3L//NDUFS8//NDUFS2//NDUFS1//BRIP1//RSAD1//NUBP1//NUBP2//RTEL1//DDX11//DNA2//MOCS1//NFU1//RSAD2//ISCU//CDK5RAP1//SDHB//CDKAL1//NDUFS7//NUBPL//LIAS
GO:0008375	acetylglucosaminyltransferase activity	Molecular function	42	56	14269	22682	1.1922	0.0384746	0.0963725	1.41483	0.00294344	MGAT1//GCNT1//GCNT4//GCNT3//MGAT3//GLT28D2//ALG13//GCNT2//MGAT4B//MGAT4A//MGAT4C//B3GNT5//B3GNT7//B3GNT4//B3GNT8//B3GALT1//B3GALNT1//B3GNT3//B3GALT5//B3GNT9//EOGT//PIGQ//PIGP//MGAT5//MGAT5B//LFNG//MFNG//RFNG//EXT2//POMGNT1//EXT1//EXTL1//GM34653//HEXA//HEXB//POMGNT2//A4GNT//B3GLCT//B3GALT4//GCNT7//MGAT4D//MGAT4E
GO:0004521	endoribonuclease activity	Molecular function	44	59	14269	22682	1.18546	0.0398344	0.0994864	1.39974	0.00308361	TSEN2//TSEN34//FEN1//RNASEH1//RNASEH2A//DROSHA//DICER1//RPP25//POP5//RPP40//RPP30//RPP14//RPP21//POP1//POP7//DBR1//ELAC1//ENDOV//RIDA//AGO2//AGO3//EDC3//NUDT16//SMG6//APEX1//ENDOG//ENDOU//EXOG//LACTB2//KHNYN//TSN//ZC3H12A//ZC3H12D//SLFN14//ZC3H12C//ERN2//NYNRIN//TSNAX//PIWIL2//PIWIL1//RCL1//NOB1//RNASET2B//ERN1
GO:0035198	miRNA binding	Molecular function	26	33	14269	22682	1.25241	0.0398714	0.0994864	1.39934	0.00182213	GM10768//GM15290//ZC3H7A//FMR1//ELAVL1//MATR3//POU5F1//DICER1//RBM4//ZC3H7B//SOX2//SOX4//AGO3//ZC3H12A//AGO1//AGO2//ZFP346//RC3H1//HNRNPA2B1//DDX21//PNPT1//AGO4//2810429I04RIK//PUM1//PUM2//LIN28A
GO:0001614	purinergic nucleotide receptor activity	Molecular function	16	19	14269	22682	1.33861	0.0404246	0.0997141	1.39335	0.00112131	P2RY1//P2RY6//P2RY12//P2RY14//P2RY2//PTAFR//GPR171//P2RY4//P2RY13//GPR87//P2RX1//P2RX4//P2RX7//P2RX6//P2RX3//HCAR2
GO:0015215	nucleotide transmembrane transporter activity	Molecular function	16	19	14269	22682	1.33861	0.0404246	0.0997141	1.39335	0.00112131	SLC25A5//SLC17A9//SLC25A41//SLC25A17//SLC25A25//SLC25A24//SLC25A42//SLC25A54//ABCC4//ABCC5//SLC25A36//SLC25A32//ABCD1//SLC35B3//SLC35B2//SLC25A51
GO:0016502	nucleotide receptor activity	Molecular function	16	19	14269	22682	1.33861	0.0404246	0.0997141	1.39335	0.00112131	P2RX1//P2RX4//P2RX7//P2RX6//P2RX3//HCAR2//P2RY1//P2RY6//P2RY12//P2RY14//P2RY2//PTAFR//GPR171//P2RY4//P2RY13//GPR87
GO:0031434	mitogen-activated protein kinase kinase binding	Molecular function	16	19	14269	22682	1.33861	0.0404246	0.0997141	1.39335	0.00112131	ARRB1//BRAF//RAF1//ACE//KSR1//IGBP1//MAPK8IP1//TRIB1//TRIB3//PIN1//MAP3K1//MAP3K11//MAPK8IP3//KSR2//TAOK2//DAB2IP
GO:0052745	inositol phosphate phosphatase activity	Molecular function	16	19	14269	22682	1.33861	0.0404246	0.0997141	1.39335	0.00112131	INPP1//BPNT1//INPP5B//INPPL1//INPP5J//INPP5K//SYNJ2//INPP5A//SEC16A//OCRL//INPP5E//INPP5F//IMPA2//MTMR7//PTEN//SYNJ1
GO:0070182	DNA polymerase binding	Molecular function	16	19	14269	22682	1.33861	0.0404246	0.0997141	1.39335	0.00112131	SMG6//HSP90AB1//HSP90AA1//NCOA2//RAD51//SMARCA4//FANCI//FANCD2//RTEL1//ACD//HNRNPA2B1//PTGES3//CDT1//NABP2//LONP1//NAT10
GO:0016491	oxidoreductase activity	Molecular function	529	803	14269	22682	1.0472	0.0406956	0.100192	1.39045	0.0370734	SDHC//DHRS7B//DEGS2//DHCR24//SC5D//CBR3//HSD3B1//HSD3B5//DHRS11//GM12248//CYB561//FRRS1//STEAP3//HAAO//NQO2//IL4I1//4930438A08RIK//PCYOX1L//PCYOX1//AKR1C18//ALDH1A1//AKR1B3//AKR1B8//ALDH1A2//ALDH1A3//BCKDHA//BCKDHB//BCO2//BCO1//ALDH4A1//HSD11B1//HSD11B2//ACADSB//HSD3B7//HSD3B2//NSDHL//SDR42E1//H2-KE6//HADH//HSD17B4//CRYL1//EHHADH//BDH1//SRD5A1//SRD5A2//HPD//HPDL//DAO//DDO//GULO//GMPR//IMPDH1//ND1…
GO:0003899	DNA-directed 5'-3' RNA polymerase activity	Molecular function	28	36	14269	22682	1.23636	0.0433254	0.105793	1.36326	0.0019623	POLR1C//POLR1A//POLR2A//POLR2J//PRIM2//PRIMPOL//CRCP//POLR1B//POLR1D//POLR2C//POLRMT//POLR3A//POLR2B//POLR3E//POLR2M//POLR1E//POLR2E//POLR2L//POLR3K//POLR3G//POLR2G//POLR2F//POLR3GL//POLR2I//POLR3F//POLR3B//POLR3C//POLR3H
GO:0005154	epidermal growth factor receptor binding	Molecular function	28	36	14269	22682	1.23636	0.0433254	0.105793	1.36326	0.0019623	NRG2//CCDC88A//AREG//BTC//CBL//MS4A1//CD44//EGF//ERBB4//FER//GRB2//HBEGF//ITGA5//PIGR//ATXN2//SHC1//FAM83B//PLSCR1//VAV2//LINGO1//TNK2//SOCS5//VAV3//CNOT9//SNX2//RNF126//EPGN//CBLC
GO:0030551	cyclic nucleotide binding	Molecular function	28	36	14269	22682	1.23636	0.0433254	0.105793	1.36326	0.0019623	CNGA2//HCN1//HCN2//HCN3//PDE1C//PDE4A//PDE4B//PRKAR1A//PRKAR1B//PRKAR2A//PDE2A//RAPGEF3//CNGA4//PDE10A//RAPGEF4//CNBD2//PDE6C//CNGA1//CNGA3//PDE6G//PRKG1//PDE11A//PDE5A//CNGB1//PDE6H//SLC19A1//CNP//FKBP1B
GO:0015459	potassium channel regulator activity	Molecular function	37	49	14269	22682	1.20031	0.0435402	0.105793	1.36111	0.00259303	CAV3//KCNK2//WNK1//ENSA//WNK4//WNK2//NEDD4L//CAV1//LRRC26//LRRC38//KCNMB3//AKAP9//ANK2//ADRB2//DPP6//KCNAB2//KCNAB3//KCNE1//PRKCZ//FLNA//SGK1//ABCC9//YWHAE//PIAS3//AMIGO1//KCNE2//DPP10//SGK2//SLC5A3//KCNIP3//KCNE3//KCNE4//KCNMB4//KCNIP1//KCNMB2//KCNIP4//KCNIP2
GO:0001161	intronic transcription regulatory region sequence-specific DNA binding	Molecular function	13	15	14269	22682	1.37765	0.0442779	0.105793	1.35381	0.000911066	HIVEP1//HSF1//HSF2//NCOA2//POU5F1//RXRA//TBX1//VAX1//VAX2//SMYD3//BCL6//NKX2-1//GRHL2
GO:0003951	NAD+ kinase activity	Molecular function	13	15	14269	22682	1.37765	0.0442779	0.105793	1.35381	0.000911066	DGKZ//DGKG//DGKQ//DGKA//SPHK1//DGKB//CERK//DGKD//DGKI//DGKH//DGKE//SPHK2//AGK
GO:0004697	protein kinase C activity	Molecular function	13	15	14269	22682	1.37765	0.0442779	0.105793	1.35381	0.000911066	PRKCA//PRKCG//PRKCD//PRKCE//PRKD2//PKN2//PRKCI//PRKD1//PRKCQ//PRKCZ//PKN3//PKN1//PRKD3
GO:0004707	MAP kinase activity	Molecular function	13	15	14269	22682	1.37765	0.0442779	0.105793	1.35381	0.000911066	MAPK10//MAPK8//NLK//MAPK11//MAPK4//MAPK7//MAP2K7//MAPK13//MAPK14//MAPK3//MAPK12//MAPK15//MAPK6
GO:0008432	JUN kinase binding	Molecular function	13	15	14269	22682	1.37765	0.0442779	0.105793	1.35381	0.000911066	DAXX//ATN1//PTK2//HES1//LMNB1//MAPK8IP1//TGIF1//RNF13//MAP3K1//MAPK8IP3//DUSP10//SPAG9//MAD2L2
GO:0015174	basic amino acid transmembrane transporter activity	Molecular function	13	15	14269	22682	1.37765	0.0442779	0.105793	1.35381	0.000911066	SLC7A2//SLC15A4//SLC7A1//SLC38A5//SLC38A7//SLC38A3//SLC7A3//AU018091//SLC22A2//SLC38A9//SLC47A1//SLC7A7//SLC7A6
GO:0015216	purine nucleotide transmembrane transporter activity	Molecular function	13	15	14269	22682	1.37765	0.0442779	0.105793	1.35381	0.000911066	SLC25A5//SLC17A9//SLC25A41//SLC25A17//SLC25A25//SLC25A24//SLC25A42//SLC25A54//ABCD1//SLC35B3//SLC35B2//ABCC4//ABCC5
GO:0015556	C4-dicarboxylate transmembrane transporter activity	Molecular function	13	15	14269	22682	1.37765	0.0442779	0.105793	1.35381	0.000911066	SLC25A10//SLC25A30//SLC25A11//SLC13A3//SLC13A2//SLC13A5//SLC1A1//SLC1A5//SLC38A7//SLC25A13//SLC25A22//SLC25A18//SLC25A12
GO:0015923	mannosidase activity	Molecular function	13	15	14269	22682	1.37765	0.0442779	0.105793	1.35381	0.000911066	MAN2A2//MAN2B1//MAN2B2//MANEAL//MANEA//MAN2C1//MANBA//EDEM2//MAN1A//EDEM1//MAN1B1//MAN1C1//EDEM3
GO:0022841	potassium ion leak channel activity	Molecular function	13	15	14269	22682	1.37765	0.0442779	0.105793	1.35381	0.000911066	KCNK1//KCNK2//KCNK4//KCNK5//KCNK7//KCNK13//KCNK9//KCNK15//KCNK18//KCNK6//KCNK10//TMEM175//KCNK16
GO:0030553	cGMP binding	Molecular function	13	15	14269	22682	1.37765	0.0442779	0.105793	1.35381	0.000911066	PDE6C//CNGA1//CNGA2//CNGA3//PDE6G//PRKG1//PDE2A//CNGA4//PDE10A//PDE11A//PDE5A//CNGB1//PDE6H
GO:0045295	gamma-catenin binding	Molecular function	13	15	14269	22682	1.37765	0.0442779	0.105793	1.35381	0.000911066	APC//CTNNA1//CDH1//CDH2//FER//LEF1//PTPRJ//PTPRK//PTPRT//DSG1C//TCF7L2//DSG1B//APC2
GO:0001162	RNA polymerase II intronic transcription regulatory region sequence-specific DNA binding	Molecular function	10	11	14269	22682	1.44509	0.0456776	0.106967	1.3403	0.00070082	HIVEP1//HSF1//HSF2//NCOA2//POU5F1//RXRA//TBX1//VAX1//VAX2//SMYD3
GO:0005388	calcium transmembrane transporter activity, phosphorylative mechanism	Molecular function	10	11	14269	22682	1.44509	0.0456776	0.106967	1.3403	0.00070082	ATP2A2//ATP2B2//ATP2B3//ATP2B1//ATP2A1//ATP13A4//ATP2C1//ATP2B4//ATP2A3//ATP2C2
GO:0008253	5'-nucleotidase activity	Molecular function	10	11	14269	22682	1.44509	0.0456776	0.106967	1.3403	0.00070082	NT5C//NT5C2//NT5DC3//NT5M//NT5C3//NT5C1A//NT5E//NT5DC1//ACPP//NT5DC2
GO:0008641	ubiquitin-like modifier activating enzyme activity	Molecular function	10	11	14269	22682	1.44509	0.0456776	0.106967	1.3403	0.00070082	UBA1//UBA6//ATG7//UBA3//NAE1//UBA7//UBA2//SAE1//MOCS3//UBA5
GO:0016670	oxidoreductase activity, acting on a sulfur group of donors, oxygen as acceptor	Molecular function	10	11	14269	22682	1.44509	0.0456776	0.106967	1.3403	0.00070082	PCYOX1L//PCYOX1//SUOX//QSOX1//GFER//QSOX2//P4HB//TMX3//SELENBP1//SUMF1
GO:0019211	phosphatase activator activity	Molecular function	10	11	14269	22682	1.44509	0.0456776	0.106967	1.3403	0.00070082	PTPA//IGFBP3//PHACTR4//PPP2R5D//PPP2R5B//PPP2R5C//PPP2R5E//B3GAT3//BMP2//GTF2F1
GO:0035612	AP-2 adaptor complex binding	Molecular function	10	11	14269	22682	1.44509	0.0456776	0.106967	1.3403	0.00070082	LDLRAP1//ARRB1//BMP2K//GABRB3//SIDT2//HIP1//AAK1//TBC1D5//FCHO1//OTOF
GO:0042610	CD8 receptor binding	Molecular function	10	11	14269	22682	1.44509	0.0456776	0.106967	1.3403	0.00070082	H2-Q6//FYN//H2-D1//H2-K1//H2-M3//H2-Q10//H2-Q2//H2-Q4//H2-Q7//LCK
GO:0043560	insulin receptor substrate binding	Molecular function	10	11	14269	22682	1.44509	0.0456776	0.106967	1.3403	0.00070082	GRB2//IGF1R//INSR//JAK2//PIK3R1//PRKCD//PTPN11//INSRR//PIK3CB//WDR6
GO:0046030	inositol trisphosphate phosphatase activity	Molecular function	10	11	14269	22682	1.44509	0.0456776	0.106967	1.3403	0.00070082	INPP5B//INPPL1//INPP5J//INPP5K//SYNJ2//INPP5A//SEC16A//OCRL//INPP5E//SYNJ1
GO:0070008	serine-type exopeptidase activity	Molecular function	10	11	14269	22682	1.44509	0.0456776	0.106967	1.3403	0.00070082	CPD//CTSA//CPVL//ACE//TPP1//TPP2//F11//HPN//PREP//PREPL
GO:0019905	syntaxin binding	Molecular function	58	80	14269	22682	1.15246	0.0459877	0.107498	1.33736	0.00406476	CPLX1//CPLX2//SLC6A4//UNC13C//STXBP1//STXBP2//SYP//SYT1//UNC13B//VAMP2//RNF40//SNPH//SYBU//UNC13A//LRRK2//PRRT2//DAPK1//SYNPR//STXBP5//NAPG//SYT17//ABL1//BET1//CACNA1A//CAV1//CAV2//DOC2B//SYT12//NAPB//PTPN2//RAB4A//SEC22B//SNAP23//STXBP5L//SPTAN1//ABCC9//SYT2//SYT3//VAMP1//VAMP8//VPS52//VPS18//STX16//CPLX3//VPS54//STX7//SYT5//BAIAP3//SYT6//SYT10//SYT8//STX6//SNAP29//TMED9//SNAP47//VPS11//HECTD3//…
GO:0016877	ligase activity, forming carbon-sulfur bonds	Molecular function	30	39	14269	22682	1.22277	0.0463705	0.108198	1.33376	0.00210246	ACSS2//ACSS1//ACSM1//ACSL1//ACSL6//SLC27A6//SLC27A1//SLC27A2//SLC27A5//SLC27A3//SLC27A4//ACSL5//ACSL3//ACSBG1//SUCLG1//UBA1//UBA6//UBA3//NAE1//UBA2//SAE1//UBA5//MOCS3//ATG7//ACSM2//ACSM5//ACSF3//UBA7//AACS//ACSF2
GO:0004693	cyclin-dependent protein serine/threonine kinase activity	Molecular function	23	29	14269	22682	1.26072	0.0467184	0.108424	1.33051	0.00161189	CDK9//CCND3//CCNK//CDK1//CDK11B//CDK4//CDK5//CDK6//CDK7//CDK16//CDK18//CDK14//CDKL3//CDK10//CDK17//CDK8//MOK//CDK15//CDKL4//CDKL2//CDK13//CDKL1//CDK19
GO:0016701	oxidoreductase activity, acting on single donors with incorporation of molecular oxygen	Molecular function	23	29	14269	22682	1.26072	0.0467184	0.108424	1.33051	0.00161189	HAAO//BCO2//BCO1//HPD//HPDL//ALOX5//ALOX5AP//ALOX12//ALOX12E//ALOX12B//ALOX15//HGD//IDO2//PIR//ADI1//ALOX8//CDO1//P4HA1//P4HA2//RPE65//ADO//MIOX//ETHE1
GO:0097472	cyclin-dependent protein kinase activity	Molecular function	23	29	14269	22682	1.26072	0.0467184	0.108424	1.33051	0.00161189	CDK9//CCND3//CCNK//CDK1//CDK11B//CDK4//CDK5//CDK6//CDK7//CDK16//CDK18//CDK14//CDKL3//CDK10//CDK17//CDK8//MOK//CDK15//CDKL4//CDKL2//CDK13//CDKL1//CDK19
GO:0005355	glucose transmembrane transporter activity	Molecular function	18	22	14269	22682	1.30058	0.048179	0.11082	1.31714	0.00126148	SLC2A4//SLC5A1//SLC5A9//SLC5A11//SLC5A2//SLC5A3//SLC5A4A//SLC5A4B//SLC2A10//SLC2A1//SLC2A3//SLC2A9//MFSD4A//MFSD4B5//MFSD4B1//SLC45A1//SLC2A8//SLC2A5
GO:0008483	transaminase activity	Molecular function	18	22	14269	22682	1.30058	0.048179	0.11082	1.31714	0.00126148	ABAT//GPT2//GOT1//GOT2//GOT1L1//BCAT1//BCAT2//GFPT1//GFPT2//OAT//AGXT//TAT//KYAT3//KYAT1//TGM2//AMT//ETNPPL//PHYKPL
GO:0015149	hexose transmembrane transporter activity	Molecular function	18	22	14269	22682	1.30058	0.048179	0.11082	1.31714	0.00126148	SLC2A8//SLC2A5//SLC2A9//SLC2A10//SLC2A1//SLC2A3//SLC2A4//SLC5A1//MFSD4A//MFSD4B5//MFSD4B1//SLC45A1//SLC5A9//SLC5A11//SLC5A2//SLC5A3//SLC5A4A//SLC5A4B
GO:0034593	phosphatidylinositol bisphosphate phosphatase activity	Molecular function	18	22	14269	22682	1.30058	0.048179	0.11082	1.31714	0.00126148	SYNJ1//INPP5B//INPP5J//INPP5K//SYNJ2//OCRL//INPP5E//PTPMT1//INPP4B//INPP4A//PTEN//MTMR4//MTM1//MTMR1//MTMR3//MTMR2//FIG4//SACM1L
GO:0048156	tau protein binding	Molecular function	18	22	14269	22682	1.30058	0.048179	0.11082	1.31714	0.00126148	TTBK1//APBB1//APOE//DYRK1A//MARK2//FKBP4//FYN//HSPA2//HSP90AB1//HSP90AA1//SMAD2//PPP2CA//SGK1//SNCA//BIN1//AATF//GSK3B//PPP2R2A
GO:0008242	omega peptidase activity	Molecular function	76	107	14269	22682	1.12906	0.0484496	0.111245	1.31471	0.00532623	ATXN3//USP17LA//USP15//USP48//OTUD7A//USP33//USP34//USP22//USP43//TNFAIP3//USP12//UCHL1//USP5//USP4//USP9X//USP49//YOD1//OTUD7B//USP1//ZC3H12A//USP28//USP3//USP32//USP18//USP35//USP7//COPS5//USP39//USP21//USP37//USP44//USP24//ZRANB1//UCHL3//USP2//OTUD5//USP27X//UCHL5//USP29//PSMD14//USP17LE//USP51//EIF3F//JOSD2//ALG13//MPND//OTUB2//USP46//STAMBP//VCPIP1//OTUD1//USP19//OTUD6B//USP36//USP13//OTUD3/…
GO:0060590	ATPase regulator activity	Molecular function	32	42	14269	22682	1.21112	0.049049	0.112422	1.30937	0.00224262	HSPH1//GRPEL1//GRPEL2//PFN1//BAG3//HSPBP1//BAG5//SIL1//HSCB//ATP1B1//ATP1B2//ATP1B3//ATP4B//GTF2H4//DNAJA1//RAB3A//RAB4A//RAB6A//TOR1AIP1//AHSA1//DNAJB6//TOR1AIP2//DNAJA2//DNAJB2//DNAJC15//DNAJC19//DNAJB1//DNAJC24//AGRN//FNIP2//NCAPH//KATNB1
GO:0005507	copper ion binding	Molecular function	45	61	14269	22682	1.17266	0.0494813	0.113213	1.30556	0.00315369	COX17//PARK7//PRNP//SUMF1//SNCB//SNCA//SNCG//PRN//ADNP//ANG//AOC3//APOA4//ATP7B//CCS//CP//DBH//GPC1//HEPH//LOXL3//COX2//MT1//COMMD1//SLC11A2//P2RX4//PAM//S100A13//S100A5//SOD1//LACC1//RNPEP//TRP53//AOC2//DOXL2//SVS1//PRND//AHCY//OLFR1509//MOXD1//CUTC//LOXL4//CUTA//AOC1//CUTAL//HAMP//LOXL2
