# Supplementary material for: Abnormal transcriptome-wide DNA demethylation induced by folate deficiency causes neural tube defects
Source: Front Genet. 2022 Sep 19;13:987210. doi: 10.3389/fgene.2022.987210 (PMC9529027; doi:10.3389/fgene.2022.987210)
Supplement: Supplementary file 11 [file Table13.XLS]

## Sheet: BP
S14 hMeDIP-GO BP_result Down
#Column "GO.ID" stands for the ID of gene ontology term
#Column "Term" stands for the name of gene ontology term
#Column "Ontology" stands for the ontology of GOID belongs to
#Column "Count" stands for the number of DE genes associated with the listed GOID
#Column "Pop.Hits" stands for the number of background population genes associated with the listed GOID
#Column "List.Total" stands for the total number of DE genes
#Column "Pop.Total" stands for the total number of background population genes
#Column "Fold.Enrichment" stands for the Fold Enrichment value of the GOID, it equals (Count/Pop.Hits)/(List.Total/Pop.Total)
#Column "Pvalue" stands for the significance testing value of the GOID
#Column "FDR" stands for the false discovery rate of the GOID, using Benjamini & Hochberg (1995) method
#Column "Enrichment.Score" stands for the Enrichment Score value of the GOID, it equals (-log10(Pvalue))
#Column "Gene.Ratio" stands for the Gene Ratio value genes associated with the GOID, it equals (Count/List.Total)
#Column "GENES" stands for the DE genes associated with the GOID
GO.ID	Term	Ontology	Count	Pop.Hits	List.Total	Pop.Total	Fold.Enrichment	Pvalue	FDR	Enrichment.Score	Gene.Ratio	GENES
GO:0006807	nitrogen compound metabolic process	Biological process	156	8614	321	23210	1.30945	1.52924e-05	0.103851	4.81552	0.485981	CCNG2//E2F4//NR0B1//BACH2//ATN1//MBD2//POU5F1//PTPN2//SREBF2//TCF21//KDM5A//CIR1//CHD8//PRMT6//MAP2K6//RBM8A//SMG8//GADD45G//FGF10//INSR//PRDX2//WWP1//RBCK1//TSEN2//RBFOX2//SF3B3//POP7//EIF2D//GNAS//NKX3-1//RSPO1//RPL29//DLD//DLAT//SUPT6//ADCY10//NPPC//MSH5//PARPBP//ERCC6L2//PMS1//FTO//CCDC36//POLR1A//ILF2//TTF1//ETV5//ERG//GRHL2//ZFP689//LCORL//SP140//ZFP768//CSTF3//DHX29//MRPS18A//NCK1//LARP4B/…
GO:0043170	macromolecule metabolic process	Biological process	149	8472	321	23210	1.27166	0.000154486	0.265315	3.81111	0.464174	CCNG2//E2F4//NR0B1//BACH2//ATN1//MBD2//POU5F1//PTPN2//SREBF2//TCF21//KDM5A//CIR1//CHD8//PRMT6//MAP2K6//RBM8A//SMG8//GADD45G//FGF10//INSR//PRDX2//WWP1//RBCK1//TSEN2//RBFOX2//SF3B3//POP7//EIF2D//GNAS//NKX3-1//RSPO1//RPL29//MSH5//PARPBP//ERCC6L2//PMS1//FTO//CCDC36//POLR1A//ILF2//TTF1//ETV5//ERG//GRHL2//ZFP689//LCORL//SP140//ZFP768//SUPT6//CSTF3//DHX29//MRPS18A//NCK1//LARP4B//LSM14B//EIF2AK4//PTCD3//…
GO:0044260	cellular macromolecule metabolic process	Biological process	128	7056	321	23210	1.31166	0.000174777	0.265315	3.75751	0.398754	CCNG2//E2F4//NR0B1//BACH2//ATN1//MBD2//POU5F1//PTPN2//SREBF2//TCF21//KDM5A//CIR1//CHD8//PRMT6//MAP2K6//RBM8A//SMG8//GADD45G//FGF10//INSR//PRDX2//WWP1//RBCK1//EIF2D//GNAS//NKX3-1//RSPO1//RPL29//MSH5//PARPBP//ERCC6L2//PMS1//FTO//CCDC36//POLR1A//ILF2//TTF1//ETV5//ERG//GRHL2//ZFP689//LCORL//SP140//ZFP768//SUPT6//DHX29//MRPS18A//NCK1//LARP4B//LSM14B//EIF2AK4//PTCD3//H13//LCK//PPP3CB//PLK2//SNRK//MYLK3…
GO:0044238	primary metabolic process	Biological process	158	9156	321	23210	1.24773	0.000219306	0.265315	3.65895	0.492212	CCNG2//E2F4//NR0B1//BACH2//ATN1//MBD2//POU5F1//PTPN2//SREBF2//TCF21//KDM5A//CIR1//CHD8//PRMT6//MAP2K6//RBM8A//SMG8//GADD45G//FGF10//INSR//PRDX2//WWP1//RBCK1//TSEN2//RBFOX2//SF3B3//POP7//EIF2D//GNAS//NKX3-1//RSPO1//RPL29//DLAT//COQ3//DLD//SUPT6//ADCY10//NPPC//MSH5//PARPBP//ERCC6L2//PMS1//FTO//CCDC36//POLR1A//ILF2//TTF1//ETV5//ERG//GRHL2//ZFP689//LCORL//SP140//ZFP768//CSTF3//DHX29//MRPS18A//NCK1//L…
GO:0019538	protein metabolic process	Biological process	99	5177	321	23210	1.3827	0.000225702	0.265315	3.64646	0.308411	CCNG2//MAP2K6//GADD45G//FGF10//INSR//PRDX2//WWP1//RBCK1//EIF2D//GNAS//NKX3-1//RSPO1//RPL29//DHX29//MRPS18A//NCK1//LARP4B//LSM14B//EIF2AK4//PTCD3//H13//LCK//PPP3CB//PLK2//SNRK//MYLK3//MAST3//ICK//CEP85//PTPN2//PTPN4//TIPARP//PRMT6//B3GNT6//USP30//ADAM8//CTSB//DLD//MMP24//TRHDE//PAPPA2//TMPRSS11F//AGBL2//USP29//CNTNAP5A//SCRN3//UBE2Z//TDPOZ3//GM9125//UBE2S//KLHL12//VPS35//GPHN//CRADD//FAM162A//ERC1…
GO:1901564	organonitrogen compound metabolic process	Biological process	111	5966	321	23210	1.34527	0.000234411	0.265315	3.63002	0.345794	CCNG2//MAP2K6//GADD45G//FGF10//INSR//PRDX2//WWP1//RBCK1//EIF2D//GNAS//NKX3-1//RSPO1//RPL29//DLD//DLAT//ADCY10//NPPC//DHX29//MRPS18A//NCK1//LARP4B//LSM14B//EIF2AK4//PTCD3//H13//LCK//PPP3CB//PLK2//SNRK//MYLK3//MAST3//ICK//CEP85//PTPN2//PTPN4//TIPARP//PRMT6//B3GNT6//USP30//ADAM8//CTSB//MMP24//TRHDE//PAPPA2//TMPRSS11F//AGBL2//USP29//CNTNAP5A//SCRN3//UBE2Z//TDPOZ3//GM9125//UBE2S//KLHL12//THA1//VPS35//…
GO:0022414	reproductive process	Biological process	37	1502	321	23210	1.78116	0.000481125	0.39402	3.31774	0.115265	BCL2L1//FGF7//CDKN1B//MSH5//CCDC36//RSPO1//NR0B1//ATN1//TSPAN8//ADCY10//IFT27//NLRP14//HERPUD2//TTC26//PANK2//XNTRPC//KDM5B//VDAC2//ZP3//TCF21//PRL3D3//INSR//NKX3-1//TIPARP//DUOX2//LGR5//FGF10//FBXO43//MBD2//VMN2R116//CTSB//ETV5//DLD//CLASP2//NPPC//SERPINB5//GRHL2
GO:0000003	reproduction	Biological process	37	1503	321	23210	1.77997	0.00048715	0.39402	3.31234	0.115265	BCL2L1//FGF7//CDKN1B//MSH5//CCDC36//RSPO1//NR0B1//ATN1//TSPAN8//ADCY10//IFT27//NLRP14//HERPUD2//TTC26//PANK2//XNTRPC//KDM5B//VDAC2//ZP3//TCF21//PRL3D3//INSR//NKX3-1//TIPARP//DUOX2//LGR5//NPPC//FGF10//FBXO43//MBD2//VMN2R116//CTSB//ETV5//DLD//CLASP2//SERPINB5//GRHL2
GO:0051193	regulation of cofactor metabolic process	Biological process	4	28	321	23210	10.3293	0.000565653	0.39402	3.24745	0.0124611	INSR//PRDX2//DUOXA2//COQ3
GO:0071704	organic substance metabolic process	Biological process	166	9916	321	23210	1.21044	0.000675596	0.39402	3.17031	0.517134	CCNG2//E2F4//NR0B1//BACH2//ATN1//MBD2//POU5F1//PTPN2//SREBF2//TCF21//KDM5A//CIR1//CHD8//PRMT6//MAP2K6//RBM8A//SMG8//GADD45G//FGF10//INSR//PRDX2//WWP1//RBCK1//TSEN2//RBFOX2//SF3B3//POP7//EIF2D//GNAS//NKX3-1//RSPO1//RPL29//DLAT//COQ3//DLD//SUPT6//ADCY10//NPPC//MSH5//PARPBP//ERCC6L2//PMS1//FTO//CCDC36//POLR1A//ILF2//TTF1//ETV5//ERG//GRHL2//ZFP689//LCORL//SP140//ZFP768//CSTF3//DHX29//MRPS18A//NCK1//L…
GO:0016999	antibiotic metabolic process	Biological process	7	106	321	23210	4.77488	0.00068629	0.39402	3.16349	0.0218069	INSR//PRDX2//DUOXA2//PRDX6//CBR4//DUOX2//UGT1A1
GO:0006901	vesicle coating	Biological process	3	14	321	23210	15.494	0.000851907	0.39402	3.06961	0.00934579	SAR1A//ARFGAP2//KLHL12
GO:0071850	mitotic cell cycle arrest	Biological process	3	14	321	23210	15.494	0.000851907	0.39402	3.06961	0.00934579	GADD45GIP1//CDKN1B//NKX3-1
GO:0048732	gland development	Biological process	16	467	321	23210	2.47727	0.000860348	0.39402	3.06533	0.0498442	RPGRIP1L//FGF10//NKX3-1//NR0B1//INSR//DUOX2//PRL3D3//KDM5B//PRDX2//FGF7//SERPINB5//SEMA3C//ETV5//CDKN1B//FRZB//TCF21
GO:0035272	exocrine system development	Biological process	5	54	321	23210	6.69493	0.000890604	0.39402	3.05032	0.0155763	FGF10//NKX3-1//INSR//FGF7//SEMA3C
GO:0051171	regulation of nitrogen compound metabolic process	Biological process	93	5001	321	23210	1.34461	0.000996668	0.39402	3.00145	0.28972	CCNG2//E2F4//NR0B1//BACH2//ATN1//MBD2//POU5F1//PTPN2//SREBF2//TCF21//KDM5A//CIR1//CHD8//PRMT6//GADD45G//FGF10//INSR//PRDX2//MAP2K6//RBM8A//RBFOX2//GNAS//NKX3-1//RSPO1//ETV5//ERG//GRHL2//ZFP689//LCORL//SP140//NCK1//LARP4B//LSM14B//EIF2AK4//PTCD3//CEP85//CRADD//LCK//FAM162A//CST13//CAB39//SERPINB5//TDPOZ3//GM9125//RBCK1//VPS35//PLK2//SUPT6//WDR61//IFNA2//CHD6//PNKD//SF3B3//FBXO43//ADAM8//IL1RN//TBR…
GO:0042743	hydrogen peroxide metabolic process	Biological process	5	56	321	23210	6.45583	0.00105181	0.39402	2.97806	0.0155763	INSR//PRDX2//DUOXA2//PRDX6//DUOX2
GO:0008152	metabolic process	Biological process	172	10431	321	23210	1.19226	0.00107605	0.39402	2.96817	0.535826	CCNG2//E2F4//NR0B1//BACH2//ATN1//MBD2//POU5F1//PTPN2//SREBF2//TCF21//KDM5A//CIR1//CHD8//PRMT6//MAP2K6//RBM8A//SMG8//GADD45G//FGF10//INSR//PRDX2//WWP1//RBCK1//TSEN2//RBFOX2//SF3B3//USP30//POP7//EIF2D//GNAS//NKX3-1//RSPO1//RPL29//DLAT//COQ3//DLD//SUPT6//ADCY10//NPPC//MSH5//PARPBP//ERCC6L2//PMS1//FTO//CCDC36//POLR1A//ILF2//TTF1//ETV5//ERG//GRHL2//ZFP689//LCORL//SP140//ZFP768//CSTF3//DHX29//MRPS18A//…
GO:0022612	gland morphogenesis	Biological process	8	150	321	23210	3.85628	0.00118192	0.39402	2.92741	0.0249221	FGF10//DUOX2//NKX3-1//KDM5B//FGF7//SERPINB5//SEMA3C//ETV5
GO:0003006	developmental process involved in reproduction	Biological process	27	1032	321	23210	1.89171	0.00120729	0.39402	2.91819	0.0841121	BCL2L1//FGF7//CDKN1B//NR0B1//ATN1//TSPAN8//ADCY10//CCDC36//IFT27//NLRP14//HERPUD2//TTC26//PANK2//TCF21//INSR//NKX3-1//TIPARP//LGR5//FGF10//ZP3//CTSB//ETV5//DLD//SERPINB5//GRHL2//KDM5B//NPPC
GO:0065007	biological regulation	Biological process	195	12124	321	23210	1.16294	0.00121844	0.39402	2.9142	0.607477	EIF2AK4//CCNG2//E2F4//NR0B1//BACH2//ATN1//MBD2//POU5F1//PTPN2//SREBF2//TCF21//KDM5A//CIR1//CHD8//PRMT6//MAP2K6//RBM8A//SMG8//GADD45G//FGF10//INSR//PRDX2//RBFOX2//FTO//IL1RN//ZP3//BCL2L1//GNAS//PPP3CB//H2-M2//NKX3-1//RSPO1//ATP5A1//IL1F5//MYLK3//ADAM8//MADCAM1//SAR1A//ETV5//ERG//GRHL2//ZFP689//LCORL//SP140//NCK1//LARP4B//LSM14B//PTCD3//CEP85//THA1//ATP13A4//SLC24A2//TMEM199//ATP4A//ATP4B//CRADD//L…
GO:0010310	regulation of hydrogen peroxide metabolic process	Biological process	3	16	321	23210	13.5572	0.00128403	0.396357	2.89142	0.00934579	DUOXA2//INSR//PRDX2
GO:0006903	vesicle targeting	Biological process	4	36	321	23210	8.03392	0.00149199	0.418314	2.82623	0.0124611	SAR1A//ARFGAP2//KLHL12//CLASP2
GO:0048608	reproductive structure development	Biological process	15	449	321	23210	2.41554	0.0015848	0.418314	2.80003	0.046729	BCL2L1//FGF7//CDKN1B//NR0B1//ATN1//INSR//NKX3-1//TIPARP//FGF10//CTSB//TCF21//SERPINB5//GRHL2//KDM5B//ZP3
GO:0007435	salivary gland morphogenesis	Biological process	4	37	321	23210	7.81679	0.00165481	0.418314	2.78125	0.0124611	FGF10//FGF7//NKX3-1//SEMA3C
GO:0031323	regulation of cellular metabolic process	Biological process	97	5344	321	23210	1.31243	0.00166944	0.418314	2.77743	0.302181	CCNG2//E2F4//NR0B1//BACH2//ATN1//MBD2//POU5F1//PTPN2//SREBF2//TCF21//KDM5A//CIR1//CHD8//PRMT6//GADD45G//FGF10//INSR//PRDX2//MAP2K6//RBM8A//RBFOX2//GNAS//NKX3-1//RSPO1//ETV5//ERG//GRHL2//ZFP689//LCORL//SP140//NCK1//LARP4B//LSM14B//EIF2AK4//PTCD3//CEP85//CRADD//LCK//FAM162A//TTF1//CST13//DCN//PLK2//ZP3//DUOXA2//COQ3//CAB39//TMEM225//SFI1//SERPINB5//PANK2//RBCK1//VPS35//ACP5//SUPT6//WDR61//IFNA2//CD…
GO:0019222	regulation of metabolic process	Biological process	108	6075	321	23210	1.28543	0.00167261	0.418314	2.77661	0.336449	CCNG2//E2F4//NR0B1//BACH2//ATN1//MBD2//POU5F1//PTPN2//SREBF2//TCF21//KDM5A//CIR1//CHD8//PRMT6//RBM8A//SMG8//GADD45G//FGF10//INSR//PRDX2//MAP2K6//RBFOX2//GNAS//NKX3-1//RSPO1//ETV5//ERG//GRHL2//ZFP689//LCORL//SP140//NCK1//LARP4B//LSM14B//EIF2AK4//PTCD3//CEP85//CRADD//LCK//FAM162A//TTF1//CST13//PPP3CB//TSPAN8//ICK//DCN//PLK2//ZP3//GSN//VPS35//KDM5B//TIPARP//DUOXA2//SUPT6//COQ3//CAB39//TMEM225//SFI1/…
GO:0061458	reproductive system development	Biological process	15	453	321	23210	2.39422	0.00172715	0.418314	2.76267	0.046729	BCL2L1//FGF7//CDKN1B//NR0B1//ATN1//INSR//NKX3-1//TIPARP//FGF10//CTSB//TCF21//SERPINB5//GRHL2//KDM5B//ZP3
GO:0044237	cellular metabolic process	Biological process	155	9320	321	23210	1.2025	0.00178635	0.418314	2.74803	0.482866	CCNG2//E2F4//NR0B1//BACH2//ATN1//MBD2//POU5F1//PTPN2//SREBF2//TCF21//KDM5A//CIR1//CHD8//PRMT6//MAP2K6//RBM8A//SMG8//GADD45G//FGF10//INSR//PRDX2//WWP1//RBCK1//TSEN2//RBFOX2//SF3B3//USP30//POP7//EIF2D//GNAS//NKX3-1//RSPO1//RPL29//COQ3//DLD//DLAT//SUPT6//ADCY10//NPPC//MSH5//PARPBP//ERCC6L2//PMS1//FTO//CCDC36//POLR1A//ILF2//TTF1//ETV5//ERG//GRHL2//ZFP689//LCORL//SP140//ZFP768//CSTF3//DHX29//MRPS18A//…
GO:0030968	endoplasmic reticulum unfolded protein response	Biological process	5	65	321	23210	5.56195	0.00205604	0.437624	2.68697	0.0155763	NCK1//PTPN2//EIF2AK4//RNF121//HERPUD2
GO:0019048	modulation by virus of host process	Biological process	3	19	321	23210	11.4166	0.00215466	0.437624	2.66662	0.00934579	BCL2L1//INSR//EIF2AK4
GO:0050789	regulation of biological process	Biological process	185	11514	321	23210	1.16176	0.00223129	0.437624	2.65144	0.576324	EIF2AK4//CCNG2//E2F4//NR0B1//BACH2//ATN1//MBD2//POU5F1//PTPN2//SREBF2//TCF21//KDM5A//CIR1//CHD8//PRMT6//MAP2K6//RBM8A//SMG8//GADD45G//FGF10//INSR//PRDX2//RBFOX2//ZP3//BCL2L1//PPP3CB//H2-M2//GNAS//NKX3-1//RSPO1//ATP5A1//IL1F5//ADAM8//MADCAM1//SAR1A//ETV5//ERG//GRHL2//ZFP689//LCORL//SP140//NCK1//LARP4B//LSM14B//PTCD3//CEP85//CRADD//LCK//FAM162A//C1RL//CLASP2//CDKN1B//BRINP2//PLK2//SRCIN1//IL1RL2//A…
GO:2000242	negative regulation of reproductive process	Biological process	5	67	321	23210	5.39592	0.00235075	0.437624	2.62879	0.0155763	FBXO43//NPPC//CDKN1B//NKX3-1//ZP3
GO:0007431	salivary gland development	Biological process	4	41	321	23210	7.05418	0.00242994	0.437624	2.6144	0.0124611	FGF10//FGF7//NKX3-1//SEMA3C
GO:0030177	positive regulation of Wnt signaling pathway	Biological process	7	132	321	23210	3.83437	0.00244997	0.437624	2.61084	0.0218069	LGR5//FGF10//FRAT1//POU5F1//RSPO1//VPS35//MBD2
GO:0048199	vesicle targeting, to, from or within Golgi	Biological process	3	20	321	23210	10.8458	0.00250912	0.437624	2.60048	0.00934579	SAR1A//ARFGAP2//KLHL12
GO:0080090	regulation of primary metabolic process	Biological process	93	5149	321	23210	1.30596	0.00253322	0.437624	2.59633	0.28972	CCNG2//E2F4//NR0B1//BACH2//ATN1//MBD2//POU5F1//PTPN2//SREBF2//TCF21//KDM5A//CIR1//CHD8//PRMT6//GADD45G//FGF10//INSR//PRDX2//MAP2K6//RBM8A//RBFOX2//GNAS//NKX3-1//RSPO1//ETV5//ERG//GRHL2//ZFP689//LCORL//SP140//NCK1//LARP4B//LSM14B//EIF2AK4//PTCD3//CEP85//CRADD//LCK//FAM162A//CST13//ZP3//CAB39//SERPINB5//PANK2//TDPOZ3//GM9125//RBCK1//VPS35//PLK2//SUPT6//WDR61//IFNA2//CHD6//PNKD//SF3B3//FBXO43//ADAM8…
GO:0048519	negative regulation of biological process	Biological process	95	5281	321	23210	1.3007	0.00253363	0.437624	2.59626	0.29595	EIF2AK4//E2F4//NR0B1//BACH2//ATN1//MBD2//POU5F1//PTPN2//SREBF2//TCF21//KDM5A//CIR1//CHD8//PRMT6//RBM8A//SMG8//PPP3CB//INSR//ATP5A1//IL1F5//GADD45G//CEP85//CRADD//CLASP2//CDKN1B//BRINP2//BCL2L1//PLK2//SRCIN1//TTF1//CER1//FGF10//NKX3-1//NPPC//FRZB//CST13//DCN//VPS35//TIPARP//TMEM225//SFI1//SERPINB5//IL1RN//ISM1//TSPAN8//SERTAD2//PRDX2//RBCK1//GRIK1//VDAC2//PGLYRP1//ACP5//SFTPD//NCK1//GNAS//SF3B3//F…
GO:0044267	cellular protein metabolic process	Biological process	84	4562	321	23210	1.33136	0.00256832	0.437624	2.59035	0.261682	CCNG2//MAP2K6//GADD45G//FGF10//INSR//PRDX2//WWP1//RBCK1//EIF2D//GNAS//NKX3-1//RSPO1//RPL29//DHX29//MRPS18A//NCK1//LARP4B//LSM14B//EIF2AK4//PTCD3//H13//LCK//PPP3CB//PLK2//SNRK//MYLK3//MAST3//ICK//CEP85//PTPN2//PTPN4//TIPARP//PRMT6//B3GNT6//USP30//UBE2Z//TDPOZ3//USP29//GM9125//UBE2S//KLHL12//VPS35//GPHN//CRADD//FAM162A//ERC1//CST13//CAB39//SERPINB5//RNF182//FBXO9//NAA20//CAMKMT//SPRR2A3//SPRR2A1//B…
GO:0050794	regulation of cellular process	Biological process	177	10979	321	23210	1.16568	0.00276943	0.437624	2.55761	0.551402	EIF2AK4//CCNG2//E2F4//NR0B1//BACH2//ATN1//MBD2//POU5F1//PTPN2//SREBF2//TCF21//KDM5A//CIR1//CHD8//PRMT6//MAP2K6//GADD45G//FGF10//INSR//PRDX2//RBM8A//RBFOX2//BCL2L1//PPP3CB//H2-M2//GNAS//NKX3-1//RSPO1//ATP5A1//IL1F5//MADCAM1//ZP3//ADAM8//SAR1A//ETV5//ERG//GRHL2//ZFP689//LCORL//SP140//NCK1//LARP4B//LSM14B//PTCD3//CEP85//CRADD//LCK//FAM162A//CLASP2//CDKN1B//BRINP2//PLK2//SRCIN1//IL1RL2//ACKR3//LGR5//…
GO:0090263	positive regulation of canonical Wnt signaling pathway	Biological process	6	101	321	23210	4.29536	0.00281854	0.437624	2.54998	0.0186916	LGR5//FGF10//FRAT1//POU5F1//RSPO1//VPS35
GO:0019953	sexual reproduction	Biological process	23	883	321	23210	1.88338	0.00290164	0.437624	2.53736	0.0716511	RSPO1//BCL2L1//NR0B1//ATN1//TSPAN8//ADCY10//CCDC36//IFT27//NLRP14//HERPUD2//TTC26//PANK2//MSH5//XNTRPC//KDM5B//VDAC2//ZP3//DUOX2//LGR5//VMN2R116//ETV5//DLD//NPPC
GO:0034654	nucleobase-containing compound biosynthetic process	Biological process	62	3179	321	23210	1.41017	0.00298778	0.437624	2.52465	0.193146	E2F4//NR0B1//BACH2//ATN1//MBD2//POU5F1//PTPN2//SREBF2//TCF21//KDM5A//CIR1//CHD8//PRMT6//DLD//DLAT//ADCY10//NPPC//POLR1A//ILF2//TTF1//ETV5//ERG//INSR//NKX3-1//GRHL2//ZFP689//GNAS//LCORL//SP140//ZFP768//SUPT6//ATP5A1//NT5M//PANK2//PRDX2//RBCK1//EIF2AK4//WDR61//CHD6//WWP1//CENPF//CDKN1B//ZP3//CIART//ZFP930//KDM5B//RBFOX2//FGF10//FGF7//MYBL2//SERTAD2//PSMC4//CEBPZ//DCN//GABPB1//NCK1//PPP3CB//NCOA7//A…
GO:0018130	heterocycle biosynthetic process	Biological process	63	3243	321	23210	1.40464	0.00301619	0.437624	2.52054	0.196262	E2F4//NR0B1//BACH2//ATN1//MBD2//POU5F1//PTPN2//SREBF2//TCF21//KDM5A//CIR1//CHD8//PRMT6//DLD//DLAT//ADCY10//NPPC//POLR1A//ILF2//TTF1//ETV5//ERG//INSR//NKX3-1//GRHL2//ZFP689//GNAS//LCORL//SP140//ZFP768//SUPT6//ATP5A1//GPHN//NT5M//PANK2//PRDX2//RBCK1//EIF2AK4//WDR61//CHD6//WWP1//CENPF//CDKN1B//ZP3//CIART//ZFP930//KDM5B//RBFOX2//FGF10//FGF7//MYBL2//SERTAD2//PSMC4//CEBPZ//DCN//GABPB1//NCK1//PPP3CB//NC…
GO:0008406	gonad development	Biological process	9	214	321	23210	3.04088	0.00306429	0.437624	2.51367	0.0280374	BCL2L1//FGF7//NR0B1//ATN1//INSR//NKX3-1//TIPARP//TCF21//ZP3
GO:0035967	cellular response to topologically incorrect protein	Biological process	6	103	321	23210	4.21196	0.00310802	0.437624	2.50752	0.0186916	EIF2AK4//RNF121//HERPUD2//SDF2//NCK1//PTPN2
GO:0007050	cell cycle arrest	Biological process	7	138	321	23210	3.66766	0.00314112	0.437624	2.50292	0.0218069	CRADD//FGF10//GADD45GIP1//CDKN1B//NKX3-1//BRINP2//EIF2AK4
GO:0031326	regulation of cellular biosynthetic process	Biological process	65	3377	321	23210	1.39172	0.00319556	0.437624	2.49545	0.202492	E2F4//NR0B1//BACH2//ATN1//MBD2//POU5F1//PTPN2//SREBF2//TCF21//KDM5A//CIR1//CHD8//PRMT6//ETV5//ERG//INSR//NKX3-1//GRHL2//ZFP689//GNAS//LCORL//SP140//NCK1//LARP4B//LSM14B//EIF2AK4//PTCD3//TTF1//ZP3//DUOXA2//COQ3//PRDX2//RBCK1//SUPT6//WDR61//CHD6//ACP5//ACOT8//FGF10//WWP1//CENPF//CDKN1B//CIART//ZFP930//KDM5B//RBFOX2//FGF7//MYBL2//SERTAD2//ILF2//PSMC4//CEBPZ//DCN//GABPB1//PPP3CB//NCOA7//ADAM8//IL18RA…
GO:0043065	positive regulation of apoptotic process	Biological process	18	632	321	23210	2.05933	0.00325447	0.437624	2.48752	0.0560748	CRADD//LCK//NKX3-1//FAM162A//MYBL2//ADAM8//GSN//NCK1//PTPN2//COL18A1//RBCK1//SP110//BCL2L1//FRZB//GADD45G//MAP2K6//UBE2Z//ADCY10
GO:0009152	purine ribonucleotide biosynthetic process	Biological process	7	139	321	23210	3.64127	0.00326947	0.437624	2.48552	0.0218069	DLD//DLAT//ADCY10//NPPC//ATP5A1//PANK2//BCL2L1
GO:0019438	aromatic compound biosynthetic process	Biological process	63	3255	321	23210	1.39946	0.00328653	0.437624	2.48326	0.196262	E2F4//NR0B1//BACH2//ATN1//MBD2//POU5F1//PTPN2//SREBF2//TCF21//KDM5A//CIR1//CHD8//PRMT6//DLD//DLAT//ADCY10//NPPC//POLR1A//ILF2//TTF1//ETV5//ERG//INSR//NKX3-1//GRHL2//ZFP689//GNAS//LCORL//SP140//ZFP768//SUPT6//ATP5A1//NT5M//PANK2//PRDX2//RBCK1//EIF2AK4//WDR61//CHD6//WWP1//CENPF//CDKN1B//ZP3//CIART//ZFP930//KDM5B//RBFOX2//FGF10//FGF7//MYBL2//SERTAD2//PSMC4//CEBPZ//DCN//GABPB1//NCK1//PPP3CB//NCOA7//A…
GO:0009889	regulation of biosynthetic process	Biological process	66	3451	321	23210	1.38283	0.00344458	0.443709	2.46286	0.205607	E2F4//NR0B1//BACH2//ATN1//MBD2//POU5F1//PTPN2//SREBF2//TCF21//KDM5A//CIR1//CHD8//PRMT6//ETV5//ERG//INSR//NKX3-1//GRHL2//ZFP689//GNAS//LCORL//SP140//NCK1//LARP4B//LSM14B//EIF2AK4//PTCD3//TTF1//ZP3//DUOXA2//COQ3//PRDX2//RBCK1//NPPC//SUPT6//WDR61//CHD6//ACP5//ACOT8//FGF10//WWP1//CENPF//CDKN1B//CIART//ZFP930//KDM5B//RBFOX2//FGF7//MYBL2//SERTAD2//ILF2//PSMC4//CEBPZ//DCN//GABPB1//PPP3CB//NCOA7//ADAM8//…
GO:0045137	development of primary sexual characteristics	Biological process	9	218	321	23210	2.98508	0.00346291	0.443709	2.46056	0.0280374	BCL2L1//FGF7//NR0B1//ATN1//INSR//NKX3-1//TIPARP//TCF21//ZP3
GO:0043068	positive regulation of programmed cell death	Biological process	18	637	321	23210	2.04316	0.00353279	0.444281	2.45188	0.0560748	CRADD//LCK//NKX3-1//FAM162A//SP110//BCL2L1//FRZB//GADD45G//RBCK1//MAP2K6//UBE2Z//ADCY10//MYBL2//ADAM8//GSN//NCK1//PTPN2//COL18A1
GO:0065008	regulation of biological quality	Biological process	75	4043	321	23210	1.34131	0.00384621	0.463249	2.41497	0.233645	FTO//IL1RN//GNAS//MYLK3//THA1//ATP13A4//SLC24A2//TMEM199//ATP4A//ATP4B//E2F4//ACKR3//ITPR3//XCR1//TIPARP//COL1A2//SLC5A7//SPRR2A1//SLC6A12//RBFOX2//SREBF2//PTPN2//UBE2S//CPLX4//ERC1//EXOC3L//PRDX2//TSPAN8//CLASP2//NCK1//SLC51B//VPS35//GSN//RFT1//CER1//PPP3CB//DLD//GRIK1//RIMS4//DUOX2//INSR//FGF7//SFTPD//TBRG4//ACP5//ATP11B//PRDX6//CNGB1//ADAM8//VMN2R116//FGF10//BCL2L1//PNKD//PLK2//SEMA3C//ETV5//L…
GO:0010942	positive regulation of cell death	Biological process	19	695	321	23210	1.97669	0.00394368	0.463249	2.4041	0.05919	CRADD//LCK//NKX3-1//FAM162A//SP110//BCL2L1//FRZB//GADD45G//RBCK1//MAP2K6//UBE2Z//ADCY10//MYBL2//ADAM8//GSN//NCK1//PTPN2//COL18A1//CDKN1B
GO:0009058	biosynthetic process	Biological process	90	5028	321	23210	1.29425	0.00398315	0.463249	2.39977	0.280374	E2F4//NR0B1//BACH2//ATN1//MBD2//POU5F1//PTPN2//SREBF2//TCF21//KDM5A//CIR1//CHD8//PRMT6//EIF2D//RPL29//DLD//DLAT//ADCY10//NPPC//POLR1A//ILF2//TTF1//ETV5//ERG//INSR//NKX3-1//GRHL2//ZFP689//GNAS//LCORL//SP140//ZFP768//SUPT6//DHX29//MRPS18A//NCK1//LARP4B//LSM14B//EIF2AK4//PTCD3//B3GNT6//THA1//CBR4//FGF7//COQ3//ATP5A1//GPHN//SLC5A7//DCTN6//NT5M//ZP3//DUOXA2//HS3ST3A1//GLCE//PANK2//PRDX2//RBCK1//WDR61/…
GO:2000241	regulation of reproductive process	Biological process	8	183	321	23210	3.16089	0.00406951	0.463249	2.39046	0.0249221	FBXO43//INSR//NPPC//CCDC36//CDKN1B//NKX3-1//RSPO1//ZP3
GO:2001235	positive regulation of apoptotic signaling pathway	Biological process	8	183	321	23210	3.16089	0.00406951	0.463249	2.39046	0.0249221	FAM162A//NCK1//PTPN2//RBCK1//LCK//NKX3-1//GSN//CRADD
GO:0044249	cellular biosynthetic process	Biological process	87	4835	321	23210	1.30105	0.00409291	0.463249	2.38797	0.271028	E2F4//NR0B1//BACH2//ATN1//MBD2//POU5F1//PTPN2//SREBF2//TCF21//KDM5A//CIR1//CHD8//PRMT6//EIF2D//RPL29//DLD//DLAT//ADCY10//NPPC//POLR1A//ILF2//TTF1//ETV5//ERG//INSR//NKX3-1//GRHL2//ZFP689//GNAS//LCORL//SP140//ZFP768//SUPT6//DHX29//MRPS18A//NCK1//LARP4B//LSM14B//EIF2AK4//PTCD3//B3GNT6//THA1//CBR4//FGF7//COQ3//ATP5A1//GPHN//SLC5A7//NT5M//ZP3//DUOXA2//HS3ST3A1//GLCE//PANK2//PRDX2//RBCK1//WDR61//ATP4B/…
GO:0044271	cellular nitrogen compound biosynthetic process	Biological process	72	3867	321	23210	1.34626	0.00429142	0.477755	2.3674	0.224299	E2F4//NR0B1//BACH2//ATN1//MBD2//POU5F1//PTPN2//SREBF2//TCF21//KDM5A//CIR1//CHD8//PRMT6//EIF2D//RPL29//DLD//DLAT//ADCY10//NPPC//POLR1A//ILF2//TTF1//ETV5//ERG//INSR//NKX3-1//GRHL2//ZFP689//GNAS//LCORL//SP140//ZFP768//SUPT6//DHX29//MRPS18A//NCK1//LARP4B//LSM14B//EIF2AK4//PTCD3//ATP5A1//NT5M//PANK2//PRDX2//RBCK1//WDR61//CHD6//ACP5//WWP1//CENPF//CDKN1B//ZP3//CIART//ZFP930//KDM5B//RBFOX2//FGF10//FGF7//…
GO:0009260	ribonucleotide biosynthetic process	Biological process	7	148	321	23210	3.41985	0.00461246	0.505213	2.33607	0.0218069	DLD//DLAT//ADCY10//NPPC//ATP5A1//PANK2//BCL2L1
GO:0044703	multi-organism reproductive process	Biological process	25	1028	321	23210	1.7584	0.00469834	0.505651	2.32806	0.0778816	RSPO1//BCL2L1//NR0B1//ATN1//TSPAN8//ADCY10//CCDC36//IFT27//NLRP14//HERPUD2//TTC26//PANK2//MSH5//XNTRPC//KDM5B//VDAC2//ZP3//PRL3D3//DUOX2//LGR5//VMN2R116//CTSB//ETV5//DLD//NPPC
GO:0009987	cellular process	Biological process	249	16486	321	23210	1.09208	0.00476538	0.505651	2.3219	0.775701	RPS10//EIF2AK4//CCNG2//CDKN1B//PLK2//E2F4//NR0B1//BACH2//ATN1//MBD2//POU5F1//PTPN2//SREBF2//TCF21//KDM5A//CIR1//CHD8//PRMT6//FGF10//MAP2K6//RBM8A//SMG8//GADD45G//INSR//PRDX2//WWP1//RBCK1//CLASP2//CENPF//GEM//MYBL2//TSEN2//RBFOX2//SF3B3//USP30//ACKR3//TIPARP//POP7//EIF2D//SEMA3C//ROBO3//BCL2L1//COL18A1//PPP3CB//H2-M2//GNAS//NKX3-1//RSPO1//ATP5A1//IL1F5//RPL29//IFNA2//ADAM8//MADCAM1//ZP3//ERG//ADCY…
GO:1901362	organic cyclic compound biosynthetic process	Biological process	64	3380	321	23210	1.36909	0.00503116	0.520754	2.29833	0.199377	E2F4//NR0B1//BACH2//ATN1//MBD2//POU5F1//PTPN2//SREBF2//TCF21//KDM5A//CIR1//CHD8//PRMT6//DLD//DLAT//ADCY10//NPPC//POLR1A//ILF2//TTF1//ETV5//ERG//INSR//NKX3-1//GRHL2//ZFP689//GNAS//LCORL//SP140//ZFP768//SUPT6//ATP5A1//GPHN//NT5M//PANK2//PRDX2//RBCK1//EIF2AK4//WDR61//CHD6//WWP1//CENPF//CDKN1B//ZP3//CIART//ZFP930//KDM5B//RBFOX2//FGF10//FGF7//MYBL2//SERTAD2//PSMC4//CEBPZ//DCN//GABPB1//NCK1//PPP3CB//NC…
GO:0050805	negative regulation of synaptic transmission	Biological process	5	80	321	23210	4.51908	0.00506107	0.520754	2.29576	0.0155763	GRIK1//PNKD//PLK2//SLC24A2//BCL2L1
GO:0051648	vesicle localization	Biological process	7	151	321	23210	3.3519	0.00514152	0.521135	2.28891	0.0218069	SAR1A//CLASP2//ARFGAP2//KLHL12//BLOC1S1//SYNDIG1//BCL2L1
GO:0046661	male sex differentiation	Biological process	7	152	321	23210	3.32985	0.00532762	0.524518	2.27347	0.0218069	NR0B1//BCL2L1//ATN1//INSR//NKX3-1//FGF10//TCF21
GO:2001233	regulation of apoptotic signaling pathway	Biological process	13	414	321	23210	2.27046	0.00532937	0.524518	2.27332	0.0404984	FAM162A//BCL2L1//ACKR3//NCK1//PTPN2//CRADD//NKX3-1//PRDX2//RBCK1//FGF10//VDAC2//LCK//GSN
GO:0048523	negative regulation of cellular process	Biological process	85	4756	321	23210	1.29225	0.00554637	0.529869	2.25599	0.264798	EIF2AK4//E2F4//NR0B1//BACH2//ATN1//MBD2//POU5F1//PTPN2//SREBF2//TCF21//KDM5A//CIR1//CHD8//PRMT6//PPP3CB//INSR//ATP5A1//IL1F5//GADD45G//CEP85//CRADD//CLASP2//CDKN1B//BRINP2//BCL2L1//PLK2//SRCIN1//TTF1//CER1//FGF10//NKX3-1//NPPC//FRZB//CST13//DCN//TMEM225//SFI1//SERPINB5//IL1RN//SERTAD2//PRDX2//GRIK1//VDAC2//VPS35//PGLYRP1//ACP5//NCK1//SFTPD//GSN//UBE2Z//WDR73//ADAM8//ACOT8//GRHL2//WDR61//RPGRIP1L/…
GO:0051704	multi-organism process	Biological process	25	1042	321	23210	1.73477	0.00555745	0.529869	2.25512	0.0778816	RSPO1//BCL2L1//NR0B1//ATN1//TSPAN8//ADCY10//CCDC36//IFT27//NLRP14//HERPUD2//TTC26//PANK2//MSH5//XNTRPC//KDM5B//VDAC2//ZP3//PRL3D3//DUOX2//LGR5//VMN2R116//CTSB//ETV5//DLD//NPPC
GO:0034620	cellular response to unfolded protein	Biological process	5	82	321	23210	4.40886	0.00561781	0.529869	2.25043	0.0155763	EIF2AK4//RNF121//HERPUD2//NCK1//PTPN2
GO:0046390	ribose phosphate biosynthetic process	Biological process	7	155	321	23210	3.2654	0.00591631	0.550379	2.22795	0.0218069	DLD//DLAT//ADCY10//NPPC//ATP5A1//PANK2//BCL2L1
GO:0006164	purine nucleotide biosynthetic process	Biological process	7	156	321	23210	3.24447	0.00612294	0.550984	2.21304	0.0218069	DLD//DLAT//ADCY10//NPPC//ATP5A1//PANK2//BCL2L1
GO:0030850	prostate gland development	Biological process	4	53	321	23210	5.457	0.00617385	0.550984	2.20944	0.0124611	NKX3-1//SERPINB5//FGF10//CDKN1B
GO:0006887	exocytosis	Biological process	12	375	321	23210	2.31377	0.00630873	0.550984	2.20006	0.0373832	CPLX4//ERC1//PPP3CB//CLASP2//POU5F1//RIMS4//NRN1//BCL2L1//ZP3//EXOC3L//SRCIN1//SCRN3
GO:1901576	organic substance biosynthetic process	Biological process	87	4917	321	23210	1.27935	0.0065214	0.550984	2.18566	0.271028	E2F4//NR0B1//BACH2//ATN1//MBD2//POU5F1//PTPN2//SREBF2//TCF21//KDM5A//CIR1//CHD8//PRMT6//EIF2D//RPL29//DLD//DLAT//ADCY10//NPPC//POLR1A//ILF2//TTF1//ETV5//ERG//INSR//NKX3-1//GRHL2//ZFP689//GNAS//LCORL//SP140//ZFP768//SUPT6//DHX29//MRPS18A//NCK1//LARP4B//LSM14B//EIF2AK4//PTCD3//B3GNT6//THA1//CBR4//FGF7//COQ3//ATP5A1//GPHN//SLC5A7//DCTN6//NT5M//ZP3//HS3ST3A1//GLCE//PANK2//PRDX2//RBCK1//WDR61//ATP4B//…
GO:0008584	male gonad development	Biological process	6	120	321	23210	3.61526	0.00654029	0.550984	2.1844	0.0186916	NR0B1//TCF21//BCL2L1//ATN1//INSR//NKX3-1
GO:0010458	exit from mitosis	Biological process	3	28	321	23210	7.747	0.00664613	0.550984	2.17743	0.00934579	CDKN1B//CLASP2//UBE2S
GO:0044003	modulation by symbiont of host process	Biological process	3	28	321	23210	7.747	0.00664613	0.550984	2.17743	0.00934579	BCL2L1//INSR//EIF2AK4
GO:0060445	branching involved in salivary gland morphogenesis	Biological process	3	28	321	23210	7.747	0.00664613	0.550984	2.17743	0.00934579	FGF10//FGF7//SEMA3C
GO:1901137	carbohydrate derivative biosynthetic process	Biological process	15	525	321	23210	2.06587	0.00674783	0.550984	2.17084	0.046729	DLD//DLAT//ADCY10//NPPC//B3GNT6//ATP5A1//INSR//HS3ST3A1//GLCE//PANK2//ATP4B//SDF2//ACOT8//SLC51B//BCL2L1
GO:0046546	development of primary male sexual characteristics	Biological process	6	121	321	23210	3.58539	0.00680367	0.550984	2.16726	0.0186916	NR0B1//BCL2L1//ATN1//INSR//NKX3-1//TCF21
GO:0010556	regulation of macromolecule biosynthetic process	Biological process	61	3236	321	23210	1.36299	0.00685046	0.550984	2.16428	0.190031	E2F4//NR0B1//BACH2//ATN1//MBD2//POU5F1//PTPN2//SREBF2//TCF21//KDM5A//CIR1//CHD8//PRMT6//ETV5//ERG//INSR//NKX3-1//GRHL2//ZFP689//GNAS//LCORL//SP140//NCK1//LARP4B//LSM14B//EIF2AK4//PTCD3//TTF1//PRDX2//RBCK1//SUPT6//WDR61//CHD6//ACOT8//FGF10//WWP1//CENPF//CDKN1B//ZP3//CIART//ZFP930//KDM5B//RBFOX2//FGF7//MYBL2//SERTAD2//ILF2//PSMC4//CEBPZ//DCN//GABPB1//PPP3CB//NCOA7//ADAM8//IL18RAP//MAP2K6//SLC51B//F…
GO:0007548	sex differentiation	Biological process	10	288	321	23210	2.5106	0.00708325	0.550984	2.14977	0.0311526	BCL2L1//FGF7//NR0B1//ATN1//INSR//NKX3-1//TIPARP//FGF10//TCF21//ZP3
GO:0030163	protein catabolic process	Biological process	22	898	321	23210	1.7714	0.00717689	0.550984	2.14406	0.0685358	USP30//WWP1//UBE2Z//TDPOZ3//USP29//GM9125//UBE2S//RNF121//FBXO9//PLK2//SF3B3//FBXO43//RBCK1//TIPARP//ADAM8//CTS3//CTSB//SDF2//VPS35//H13//TMEM199//PSMC4
GO:0072522	purine-containing compound biosynthetic process	Biological process	7	161	321	23210	3.14371	0.00723782	0.550984	2.14039	0.0218069	DLD//DLAT//ADCY10//NPPC//ATP5A1//PANK2//BCL2L1
GO:0051186	cofactor metabolic process	Biological process	12	382	321	23210	2.27137	0.00726168	0.550984	2.13896	0.0373832	DLD//DLAT//ACOT8//COQ3//GPHN//INSR//PRDX2//DUOXA2//PANK2//PRDX6//CBR4//DUOX2
GO:0007530	sex determination	Biological process	3	29	321	23210	7.47986	0.0073381	0.550984	2.13442	0.00934579	NR0B1//INSR//TCF21
GO:1902235	regulation of endoplasmic reticulum stress-induced intrinsic apoptotic signaling pathway	Biological process	3	29	321	23210	7.47986	0.0073381	0.550984	2.13442	0.00934579	BCL2L1//NCK1//PTPN2
GO:0006351	transcription, DNA-templated	Biological process	54	2805	321	23210	1.39197	0.00738323	0.550984	2.13175	0.168224	E2F4//NR0B1//BACH2//ATN1//MBD2//POU5F1//PTPN2//SREBF2//TCF21//KDM5A//CIR1//CHD8//PRMT6//TTF1//ETV5//ERG//INSR//NKX3-1//GRHL2//ZFP689//GNAS//LCORL//SP140//ZFP768//SUPT6//POLR1A//PRDX2//RBCK1//EIF2AK4//WDR61//CHD6//WWP1//CENPF//CDKN1B//ZP3//CIART//ZFP930//KDM5B//RBFOX2//FGF10//FGF7//MYBL2//SERTAD2//ILF2//PSMC4//CEBPZ//DCN//GABPB1//NCK1//PPP3CB//NCOA7//ADAM8//IL18RAP//CER1
GO:0017144	drug metabolic process	Biological process	15	532	321	23210	2.03868	0.00757637	0.559252	2.12054	0.046729	THA1//ATP5A1//SLC5A7//INSR//PRDX2//DUOXA2//DSEL//PNKD//PRDX6//CBR4//ACP5//DUOX2//UGT1A1//VPS35//BCL2L1
GO:0097659	nucleic acid-templated transcription	Biological process	54	2814	321	23210	1.38752	0.00785703	0.564081	2.10474	0.168224	E2F4//NR0B1//BACH2//ATN1//MBD2//POU5F1//PTPN2//SREBF2//TCF21//KDM5A//CIR1//CHD8//PRMT6//POLR1A//ILF2//TTF1//ETV5//ERG//INSR//NKX3-1//GRHL2//ZFP689//GNAS//LCORL//SP140//ZFP768//SUPT6//PRDX2//RBCK1//EIF2AK4//WDR61//CHD6//WWP1//CENPF//CDKN1B//ZP3//CIART//ZFP930//KDM5B//RBFOX2//FGF10//FGF7//MYBL2//SERTAD2//PSMC4//CEBPZ//DCN//GABPB1//NCK1//PPP3CB//NCOA7//ADAM8//IL18RAP//CER1
GO:0036499	PERK-mediated unfolded protein response	Biological process	2	10	321	23210	14.4611	0.00797405	0.564081	2.09832	0.00623053	NCK1//PTPN2
GO:0048207	vesicle targeting, rough ER to cis-Golgi	Biological process	2	10	321	23210	14.4611	0.00797405	0.564081	2.09832	0.00623053	SAR1A//KLHL12
GO:0048208	COPII vesicle coating	Biological process	2	10	321	23210	14.4611	0.00797405	0.564081	2.09832	0.00623053	SAR1A//KLHL12
GO:0032774	RNA biosynthetic process	Biological process	54	2822	321	23210	1.38359	0.00829961	0.575302	2.08094	0.168224	E2F4//NR0B1//BACH2//ATN1//MBD2//POU5F1//PTPN2//SREBF2//TCF21//KDM5A//CIR1//CHD8//PRMT6//POLR1A//ILF2//TTF1//ETV5//ERG//INSR//NKX3-1//GRHL2//ZFP689//GNAS//LCORL//SP140//ZFP768//SUPT6//PRDX2//RBCK1//EIF2AK4//WDR61//CHD6//WWP1//CENPF//CDKN1B//ZP3//CIART//ZFP930//KDM5B//RBFOX2//FGF10//FGF7//MYBL2//SERTAD2//PSMC4//CEBPZ//DCN//GABPB1//NCK1//PPP3CB//NCOA7//ADAM8//IL18RAP//CER1
GO:0051445	regulation of meiotic cell cycle	Biological process	4	58	321	23210	4.98657	0.00847785	0.575302	2.07171	0.0124611	FBXO43//INSR//NPPC//CCDC36
GO:0060255	regulation of macromolecule metabolic process	Biological process	97	5635	321	23210	1.24465	0.00850936	0.575302	2.0701	0.302181	CCNG2//E2F4//NR0B1//BACH2//ATN1//MBD2//POU5F1//PTPN2//SREBF2//TCF21//KDM5A//CIR1//CHD8//PRMT6//RBM8A//SMG8//GADD45G//FGF10//INSR//PRDX2//MAP2K6//RBFOX2//GNAS//NKX3-1//RSPO1//ETV5//ERG//GRHL2//ZFP689//LCORL//SP140//NCK1//LARP4B//LSM14B//EIF2AK4//PTCD3//CEP85//CRADD//LCK//FAM162A//TTF1//CST13//PPP3CB//TSPAN8//ICK//GSN//VPS35//KDM5B//TIPARP//SUPT6//CAB39//SERPINB5//CER1//TDPOZ3//GM9125//RBCK1//PLK2/…
GO:0048609	multicellular organismal reproductive process	Biological process	21	858	321	23210	1.76971	0.00861155	0.575302	2.06492	0.0654206	RSPO1//BCL2L1//NR0B1//ATN1//TSPAN8//ADCY10//CCDC36//IFT27//NLRP14//HERPUD2//TTC26//PANK2//MSH5//LGR5//ZP3//MBD2//VMN2R116//CTSB//ETV5//DLD//NPPC
GO:0009059	macromolecule biosynthetic process	Biological process	73	4049	321	23210	1.3036	0.00874795	0.575302	2.05809	0.227414	E2F4//NR0B1//BACH2//ATN1//MBD2//POU5F1//PTPN2//SREBF2//TCF21//KDM5A//CIR1//CHD8//PRMT6//EIF2D//RPL29//POLR1A//ILF2//TTF1//ETV5//ERG//INSR//NKX3-1//GRHL2//ZFP689//GNAS//LCORL//SP140//ZFP768//SUPT6//DHX29//MRPS18A//NCK1//LARP4B//LSM14B//EIF2AK4//PTCD3//B3GNT6//HS3ST3A1//GLCE//PRDX2//RBCK1//WDR61//ATP4B//SDF2//CHD6//GADD45G//ACOT8//FGF10//WWP1//CENPF//CDKN1B//ZP3//CIART//ZFP930//KDM5B//RBFOX2//FGF7/…
GO:2000112	regulation of cellular macromolecule biosynthetic process	Biological process	59	3147	321	23210	1.35558	0.00878265	0.575302	2.05637	0.183801	E2F4//NR0B1//BACH2//ATN1//MBD2//POU5F1//PTPN2//SREBF2//TCF21//KDM5A//CIR1//CHD8//PRMT6//ETV5//ERG//INSR//NKX3-1//GRHL2//ZFP689//GNAS//LCORL//SP140//NCK1//LARP4B//LSM14B//EIF2AK4//PTCD3//TTF1//PRDX2//RBCK1//SUPT6//WDR61//CHD6//ACOT8//FGF10//WWP1//CENPF//CDKN1B//ZP3//CIART//ZFP930//KDM5B//RBFOX2//FGF7//MYBL2//SERTAD2//ILF2//PSMC4//CEBPZ//DCN//GABPB1//PPP3CB//NCOA7//ADAM8//IL18RAP//SLC51B//FTO//CER1…
GO:0042110	T cell activation	Biological process	14	491	321	23210	2.06166	0.00885851	0.575302	2.05264	0.0436137	IFNA2//EIF2AK4//WWP1//LCK//PPP3CB//PTPN2//ADAM8//PRDX2//NCK1//ZP3//SFTPD//GADD45G//IL1RL2//GSN
GO:0001655	urogenital system development	Biological process	11	346	321	23210	2.29872	0.00914519	0.575302	2.03881	0.0342679	NKX3-1//CER1//TCF21//CENPF//RPGRIP1L//IFT27//TIPARP//FGF10//SERPINB5//CDKN1B//LGR5
GO:2001242	regulation of intrinsic apoptotic signaling pathway	Biological process	7	169	321	23210	2.99489	0.00932492	0.575302	2.03036	0.0218069	BCL2L1//ACKR3//NCK1//PTPN2//VDAC2//LCK//NKX3-1
GO:0010467	gene expression	Biological process	89	5118	321	23210	1.25736	0.00938278	0.575302	2.02767	0.277259	E2F4//NR0B1//BACH2//ATN1//MBD2//POU5F1//PTPN2//SREBF2//TCF21//KDM5A//CIR1//CHD8//PRMT6//RBM8A//SMG8//TSEN2//RBFOX2//SF3B3//POP7//EIF2D//RPL29//POLR1A//ILF2//TTF1//ETV5//ERG//INSR//NKX3-1//GRHL2//ZFP689//GNAS//LCORL//SP140//ZFP768//SUPT6//CSTF3//DHX29//MRPS18A//NCK1//LARP4B//LSM14B//EIF2AK4//PTCD3//H13//VPS35//FGF10//PPP3CB//RSPO1//TSPAN8//ICK//LCK//GSN//KDM5B//TIPARP//NAA20//CER1//C1RL//PRDX2//RB…
GO:0051173	positive regulation of nitrogen compound metabolic process	Biological process	57	3032	321	23210	1.3593	0.00950179	0.575302	2.02219	0.17757	GADD45G//FGF10//INSR//PRDX2//MAP2K6//GNAS//NKX3-1//RSPO1//CRADD//LCK//FAM162A//CAB39//PLK2//SUPT6//WDR61//IFNA2//CHD6//NCK1//ADAM8//IL1RN//LARP4B//WWP1//TIPARP//CDKN1B//ETV5//FGF7//MYBL2//POU5F1//SREBF2//KDM5A//ZP3//ZFP930//GRHL2//SERTAD2//CHD8//ILF2//PSMC4//E2F4//CEBPZ//DCN//ERG//GABPB1//PPP3CB//NCOA7//TCF21//RBCK1//IL1F5//PRDX6//SLC51B//SRCIN1//FTO//ACKR3//EIF2AK4//VPS35//GSN//UBE2S//BCL2L1
GO:1902850	microtubule cytoskeleton organization involved in mitosis	Biological process	6	130	321	23210	3.33717	0.00953071	0.575302	2.02087	0.0186916	FGF10//PLK2//DCTN6//CEP126//CLASP2//MYBL2
GO:0007039	protein catabolic process in the vacuole	Biological process	2	11	321	23210	13.1464	0.00965756	0.575302	2.01513	0.00623053	TMEM199//VPS35
GO:0048102	autophagic cell death	Biological process	2	11	321	23210	13.1464	0.00965756	0.575302	2.01513	0.00623053	EIF2AK4//CDKN1B
GO:0060174	limb bud formation	Biological process	2	11	321	23210	13.1464	0.00965756	0.575302	2.01513	0.00623053	FGF10//SEMA3C
GO:0060693	regulation of branching involved in salivary gland morphogenesis	Biological process	2	11	321	23210	13.1464	0.00965756	0.575302	2.01513	0.00623053	FGF10//FGF7
GO:0060768	regulation of epithelial cell proliferation involved in prostate gland development	Biological process	2	11	321	23210	13.1464	0.00965756	0.575302	2.01513	0.00623053	CDKN1B//NKX3-1
GO:0098887	neurotransmitter receptor transport, endosome to postsynaptic membrane	Biological process	2	11	321	23210	13.1464	0.00965756	0.575302	2.01513	0.00623053	GRASP//VPS35
GO:0032504	multicellular organism reproduction	Biological process	21	869	321	23210	1.74731	0.00985219	0.581793	2.00647	0.0654206	RSPO1//BCL2L1//NR0B1//ATN1//TSPAN8//ADCY10//CCDC36//IFT27//NLRP14//HERPUD2//TTC26//PANK2//MSH5//LGR5//ZP3//MBD2//VMN2R116//CTSB//ETV5//DLD//NPPC
GO:1901565	organonitrogen compound catabolic process	Biological process	26	1151	321	23210	1.63331	0.00997335	0.583871	2.00116	0.0809969	USP30//WWP1//UBE2Z//TDPOZ3//USP29//GM9125//UBE2S//THA1//PGLYRP1//PSMC4//RNF121//FBXO9//PLK2//SF3B3//FBXO43//RBCK1//TRHDE//TIPARP//NT5M//ADAM8//CTS3//CTSB//SDF2//VPS35//H13//TMEM199
GO:0035966	response to topologically incorrect protein	Biological process	6	133	321	23210	3.26189	0.0105916	0.594653	1.97504	0.0186916	HERPUD2//EIF2AK4//RNF121//SDF2//NCK1//PTPN2
GO:0070988	demethylation	Biological process	4	62	321	23210	4.66486	0.0106796	0.594653	1.97144	0.0124611	KDM5A//KDM5B//FTO//CYP3A16
GO:0080134	regulation of response to stress	Biological process	28	1274	321	23210	1.58913	0.0107851	0.594653	1.96718	0.0872274	ZP3//EIF2AK4//ADAM8//PRDX2//TSPAN8//IL1RN//FGF10//TRAFD1//IL18RAP//GADD45G//IL1F5//IL1RL2//DUOXA2//ACP5//PTPN2//PGLYRP1//VPS35//DUOX2//DDX60//NCOA7//BCL2L1//ACKR3//NCK1//CLASP2//CDKN1B//PARPBP//PLK2//NKX3-1
GO:0009057	macromolecule catabolic process	Biological process	27	1218	321	23210	1.60283	0.010989	0.594653	1.95904	0.0841121	RBM8A//SMG8//USP30//WWP1//UBE2Z//TDPOZ3//USP29//GM9125//UBE2S//PGLYRP1//PSMC4//RNF121//FBXO9//PLK2//SF3B3//FBXO43//RBCK1//TBRG4//TIPARP//ADAM8//CTS3//CTSB//FTO//SDF2//VPS35//H13//TMEM199
GO:0043412	macromolecule modification	Biological process	66	3634	321	23210	1.31319	0.0110406	0.594653	1.95701	0.205607	CCNG2//MAP2K6//GADD45G//FGF10//INSR//PRDX2//WWP1//RBCK1//GNAS//NKX3-1//RSPO1//FTO//MBD2//LCK//PPP3CB//PLK2//SNRK//MYLK3//EIF2AK4//MAST3//ICK//CEP85//PTPN2//PTPN4//TIPARP//PRMT6//B3GNT6//KLHL12//ERC1//CAB39//RNF182//FBXO9//USP30//USP29//NAA20//CAMKMT//SPRR2A3//SPRR2A1//GPHN//BLOC1S1//DCN//NDUFAF7//TCF21//NCK1//IFNA2//ATP4B//KDM5A//KDM5B//SDF2//UBE2S//AGBL2//ADAM8//IL1RN//GRHL2//CDKN1B//SMG8//IL1F5…
GO:0048285	organelle fission	Biological process	13	455	321	23210	2.06587	0.0112573	0.594653	1.94856	0.0404984	CDKN1B//MSH5//CCDC36//RSPO1//CLASP2//UBE2S//ACOT8//FBXO43//INSR//CEP85//DCN//VPS35//MYBL2
GO:0048194	Golgi vesicle budding	Biological process	3	34	321	23210	6.37988	0.0114236	0.594653	1.9422	0.00934579	SAR1A//ARFGAP2//KLHL12
GO:0060512	prostate gland morphogenesis	Biological process	3	34	321	23210	6.37988	0.0114236	0.594653	1.9422	0.00934579	NKX3-1//FGF10//SERPINB5
GO:0006086	acetyl-CoA biosynthetic process from pyruvate	Biological process	2	12	321	23210	12.0509	0.011484	0.594653	1.93991	0.00623053	DLD//DLAT
GO:0010838	positive regulation of keratinocyte proliferation	Biological process	2	12	321	23210	12.0509	0.011484	0.594653	1.93991	0.00623053	FGF10//FGF7
GO:0010998	regulation of translational initiation by eIF2 alpha phosphorylation	Biological process	2	12	321	23210	12.0509	0.011484	0.594653	1.93991	0.00623053	EIF2AK4//NCK1
GO:0060767	epithelial cell proliferation involved in prostate gland development	Biological process	2	12	321	23210	12.0509	0.011484	0.594653	1.93991	0.00623053	CDKN1B//NKX3-1
GO:0070341	fat cell proliferation	Biological process	2	12	321	23210	12.0509	0.011484	0.594653	1.93991	0.00623053	FTO//FGF10
GO:0070344	regulation of fat cell proliferation	Biological process	2	12	321	23210	12.0509	0.011484	0.594653	1.93991	0.00623053	FTO//FGF10
GO:0099639	neurotransmitter receptor transport, endosome to plasma membrane	Biological process	2	12	321	23210	12.0509	0.011484	0.594653	1.93991	0.00623053	VPS35//GRASP
GO:0007275	multicellular organism development	Biological process	92	5362	321	23210	1.2406	0.0116717	0.594653	1.93287	0.286604	FRAT1//COL1A2//GNAS//HAPLN2//ADAM8//ACKR3//COL18A1//BCL2L1//FGF7//TIPARP//NKX3-1//CER1//TCF21//H13//RESP18//RPGRIP1L//GRHL2//SLC5A7//CIR1//CHD8//POU5F1//SEMA3C//FGF10//ROBO3//CENPF//IFT27//PSMC4//SUPT6//ZP3//CDKN1B//LGR5//PPP3CB//INSR//ERG//NPPC//DLD//GRIK1//EIF2AK4//NRN1//RBFOX2//ALCAM//VPS35//CD164//ATN1//NR0B1//TTC26//ATP5A1//KDM5B//E2F4//MEGF9//MMP24//CLASP2//NCK1//KLHL12//FRZB//DCN//PLK2//IS…
GO:0007276	gamete generation	Biological process	18	719	321	23210	1.81015	0.0116992	0.594653	1.93185	0.0560748	RSPO1//BCL2L1//NR0B1//ATN1//TSPAN8//ADCY10//CCDC36//IFT27//NLRP14//HERPUD2//TTC26//PANK2//MSH5//LGR5//ZP3//ETV5//DLD//NPPC
GO:0009791	post-embryonic development	Biological process	6	136	321	23210	3.18994	0.0117337	0.594653	1.93057	0.0186916	GNAS//ATN1//NPPC//SEMA3C//KDM5B//TIPARP
GO:0061138	morphogenesis of a branching epithelium	Biological process	8	221	321	23210	2.61739	0.0121193	0.604298	1.91652	0.0249221	TCF21//FGF10//NKX3-1//KDM5B//FGF7//SEMA3C//GRHL2//ETV5
GO:0033866	nucleoside bisphosphate biosynthetic process	Biological process	3	35	321	23210	6.1976	0.0123689	0.604298	1.90767	0.00934579	DLD//DLAT//PANK2
GO:0034030	ribonucleoside bisphosphate biosynthetic process	Biological process	3	35	321	23210	6.1976	0.0123689	0.604298	1.90767	0.00934579	DLD//DLAT//PANK2
GO:0034033	purine nucleoside bisphosphate biosynthetic process	Biological process	3	35	321	23210	6.1976	0.0123689	0.604298	1.90767	0.00934579	DLD//DLAT//PANK2
GO:0060292	long-term synaptic depression	Biological process	3	35	321	23210	6.1976	0.0123689	0.604298	1.90767	0.00934579	BCL2L1//PLK2//SLC24A2
GO:0051188	cofactor biosynthetic process	Biological process	7	179	321	23210	2.82758	0.0125151	0.604567	1.90257	0.0218069	DLD//DLAT//COQ3//GPHN//DUOXA2//PANK2//DUOX2
GO:0060425	lung morphogenesis	Biological process	4	65	321	23210	4.44956	0.0125525	0.604567	1.90127	0.0124611	FGF10//GRHL2//FGF7//TCF21
GO:0060828	regulation of canonical Wnt signaling pathway	Biological process	8	224	321	23210	2.58233	0.0130581	0.610346	1.88412	0.0249221	POU5F1//FRZB//CHD8//LGR5//FGF10//FRAT1//RSPO1//VPS35
GO:0140352	export from cell	Biological process	25	1120	321	23210	1.61396	0.0130723	0.610346	1.88365	0.0778816	CPLX4//RIMS4//EXOC3L//SRCIN1//SCRN3//COPG2//IL1RN//ERC1//PPP3CB//MAP2K6//ATP4A//ATP4B//CLASP2//POU5F1//PNKD//FGF10//FGF7//VPS35//IL1F5//NRN1//BCL2L1//ZP3//GNAS//NKX3-1//KDM5B
GO:0006022	aminoglycan metabolic process	Biological process	5	101	321	23210	3.57947	0.0132101	0.610346	1.8791	0.0155763	PGLYRP1//DCN//DSEL//GLCE//B3GNT6
GO:0085029	extracellular matrix assembly	Biological process	3	36	321	23210	6.02544	0.0133577	0.610346	1.87427	0.00934579	CLASP2//COL1A2//HAPLN2
GO:0018216	peptidyl-arginine methylation	Biological process	2	13	321	23210	11.1239	0.013449	0.610346	1.87131	0.00623053	NDUFAF7//PRMT6
GO:0036376	sodium ion export across plasma membrane	Biological process	2	13	321	23210	11.1239	0.013449	0.610346	1.87131	0.00623053	ATP4A//ATP4B
GO:0043558	regulation of translational initiation in response to stress	Biological process	2	13	321	23210	11.1239	0.013449	0.610346	1.87131	0.00623053	EIF2AK4//NCK1
GO:0051549	positive regulation of keratinocyte migration	Biological process	2	13	321	23210	11.1239	0.013449	0.610346	1.87131	0.00623053	FGF10//FGF7
GO:0007155	cell adhesion	Biological process	28	1298	321	23210	1.55974	0.0135637	0.610346	1.86762	0.0872274	ALCAM//CD164//ADAM8//SRCIN1//PCDHGA12//GSN//RPL29//MADCAM1//IL1RN//LCK//MEGF9//NCK1//ZP3//SFTPD//MMP24//PRDX2//IL1RL2//CLASP2//GNAS//PTPN2//ATP4B//ACKR3//COL18A1//CADM2//GRHL2//PCDH7//CNTNAP5A//HAPLN2
GO:0006725	cellular aromatic compound metabolic process	Biological process	83	4791	321	23210	1.25263	0.0136459	0.610346	1.865	0.258567	E2F4//NR0B1//BACH2//ATN1//MBD2//POU5F1//PTPN2//SREBF2//TCF21//KDM5A//CIR1//CHD8//PRMT6//RBM8A//SMG8//TSEN2//RBFOX2//SF3B3//POP7//DLD//DLAT//SUPT6//ADCY10//NPPC//MSH5//PARPBP//ERCC6L2//PMS1//GNAS//FTO//CCDC36//POLR1A//ILF2//TTF1//ETV5//ERG//INSR//NKX3-1//GRHL2//ZFP689//LCORL//SP140//ZFP768//CSTF3//ACOT8//ATP5A1//NT5M//PANK2//TBRG4//PRDX2//RBCK1//EIF2AK4//WDR61//CHD6//PNKD//DUOX2//CBR4//FGF10//WWP1…
GO:0048589	developmental growth	Biological process	19	787	321	23210	1.74562	0.0138522	0.610346	1.85848	0.05919	POU5F1//NPPC//CER1//CLASP2//ATN1//GNAS//RPL29//DUOX2//GRHL2//FGF10//FTO//INSR//SEMA3C//KDM5B//FGF7//CDKN1B//EIF2AK4//NRN1//ZP3
GO:0006355	regulation of transcription, DNA-templated	Biological process	51	2710	321	23210	1.36073	0.0138802	0.610346	1.8576	0.158879	E2F4//NR0B1//BACH2//ATN1//MBD2//POU5F1//PTPN2//SREBF2//TCF21//KDM5A//CIR1//CHD8//PRMT6//ETV5//ERG//GNAS//LCORL//GRHL2//SP140//PRDX2//RBCK1//EIF2AK4//SUPT6//WDR61//CHD6//WWP1//CENPF//CDKN1B//NKX3-1//ZP3//CIART//ZFP930//KDM5B//RBFOX2//FGF10//FGF7//INSR//MYBL2//SERTAD2//ILF2//PSMC4//CEBPZ//DCN//GABPB1//NCK1//PPP3CB//NCOA7//ADAM8//IL18RAP//CER1//ZFP689
GO:1901360	organic cyclic compound metabolic process	Biological process	86	4997	321	23210	1.2444	0.0140386	0.610346	1.85268	0.267913	E2F4//NR0B1//BACH2//ATN1//MBD2//POU5F1//PTPN2//SREBF2//TCF21//KDM5A//CIR1//CHD8//PRMT6//RBM8A//SMG8//TSEN2//RBFOX2//SF3B3//POP7//DLD//DLAT//SUPT6//ADCY10//NPPC//MSH5//PARPBP//ERCC6L2//PMS1//GNAS//FTO//CCDC36//POLR1A//ILF2//TTF1//ETV5//ERG//INSR//NKX3-1//GRHL2//ZFP689//LCORL//SP140//ZFP768//CSTF3//ACOT8//ATP5A1//GPHN//CYP3A16//TIPARP//NT5M//PANK2//TBRG4//PRDX2//RBCK1//EIF2AK4//WDR61//CHD6//PNKD//D…
GO:0010468	regulation of gene expression	Biological process	73	4135	321	23210	1.27649	0.0141044	0.610346	1.85065	0.227414	E2F4//NR0B1//BACH2//ATN1//MBD2//POU5F1//PTPN2//SREBF2//TCF21//KDM5A//CIR1//CHD8//PRMT6//RBM8A//SMG8//RBFOX2//ETV5//ERG//INSR//NKX3-1//GRHL2//ZFP689//GNAS//LCORL//SP140//NCK1//LARP4B//LSM14B//EIF2AK4//PTCD3//LCK//GSN//VPS35//KDM5B//TIPARP//SUPT6//CER1//PRDX2//RBCK1//PGLYRP1//ACP5//IL1F5//SFTPD//ZP3//IL1RL2//IL1RN//CIART//WDR61//CHD6//TBRG4//WWP1//CENPF//CDKN1B//ZFP930//FGF10//FGF7//MYBL2//SERTAD2/…
GO:2001244	positive regulation of intrinsic apoptotic signaling pathway	Biological process	4	68	321	23210	4.25325	0.0146231	0.610346	1.83496	0.0124611	NCK1//PTPN2//LCK//NKX3-1
GO:0051252	regulation of RNA metabolic process	Biological process	55	2973	321	23210	1.33764	0.0146451	0.610346	1.83431	0.17134	E2F4//NR0B1//BACH2//ATN1//MBD2//POU5F1//PTPN2//SREBF2//TCF21//KDM5A//CIR1//CHD8//PRMT6//RBM8A//RBFOX2//ETV5//ERG//INSR//NKX3-1//GRHL2//ZFP689//GNAS//LCORL//SP140//PRDX2//RBCK1//EIF2AK4//SUPT6//WDR61//CHD6//TBRG4//WWP1//CENPF//CDKN1B//ZP3//CIART//ZFP930//KDM5B//FGF10//FGF7//MYBL2//SERTAD2//ILF2//PSMC4//CEBPZ//DCN//GABPB1//NCK1//PPP3CB//NCOA7//PRDX6//ADAM8//IL18RAP//FTO//CER1
GO:1903506	regulation of nucleic acid-templated transcription	Biological process	51	2719	321	23210	1.35622	0.0147094	0.610346	1.8324	0.158879	E2F4//NR0B1//BACH2//ATN1//MBD2//POU5F1//PTPN2//SREBF2//TCF21//KDM5A//CIR1//CHD8//PRMT6//ETV5//ERG//INSR//NKX3-1//GRHL2//ZFP689//GNAS//LCORL//SP140//PRDX2//RBCK1//EIF2AK4//SUPT6//WDR61//CHD6//WWP1//CENPF//CDKN1B//ZP3//CIART//ZFP930//KDM5B//RBFOX2//FGF10//FGF7//MYBL2//SERTAD2//ILF2//PSMC4//CEBPZ//DCN//GABPB1//NCK1//PPP3CB//NCOA7//ADAM8//IL18RAP//CER1
GO:1905952	regulation of lipid localization	Biological process	6	143	321	23210	3.03379	0.014731	0.610346	1.83177	0.0186916	FTO//SREBF2//PTPN2//MAP2K6//NKX3-1//KDM5B
GO:0009108	coenzyme biosynthetic process	Biological process	5	104	321	23210	3.47622	0.0148373	0.610346	1.82865	0.0155763	DLD//DLAT//COQ3//GPHN//PANK2
GO:2001141	regulation of RNA biosynthetic process	Biological process	51	2722	321	23210	1.35473	0.0149947	0.610346	1.82406	0.158879	E2F4//NR0B1//BACH2//ATN1//MBD2//POU5F1//PTPN2//SREBF2//TCF21//KDM5A//CIR1//CHD8//PRMT6//ETV5//ERG//INSR//NKX3-1//GRHL2//ZFP689//GNAS//LCORL//SP140//PRDX2//RBCK1//EIF2AK4//SUPT6//WDR61//CHD6//WWP1//CENPF//CDKN1B//ZP3//CIART//ZFP930//KDM5B//RBFOX2//FGF10//FGF7//MYBL2//SERTAD2//ILF2//PSMC4//CEBPZ//DCN//GABPB1//NCK1//PPP3CB//NCOA7//ADAM8//IL18RAP//CER1
GO:0040017	positive regulation of locomotion	Biological process	15	577	321	23210	1.87969	0.015027	0.610346	1.82313	0.046729	MADCAM1//ZP3//ADAM8//FGF10//CLASP2//COL18A1//INSR//SEMA3C//ATP5A1//FGF7//PLK2//VPS35//ACKR3//DUOX2//DUOXA2
GO:0022610	biological adhesion	Biological process	28	1310	321	23210	1.54546	0.0151557	0.610346	1.81942	0.0872274	ALCAM//ATP4B//ACKR3//COL18A1//MADCAM1//MMP24//CADM2//GRHL2//CD164//PCDH7//CNTNAP5A//HAPLN2//PCDHGA12//ADAM8//SRCIN1//GSN//RPL29//IL1RN//LCK//MEGF9//NCK1//ZP3//SFTPD//PRDX2//IL1RL2//CLASP2//GNAS//PTPN2
GO:0007613	memory	Biological process	6	144	321	23210	3.01272	0.0151988	0.610346	1.81819	0.0186916	EIF2AK4//CHD8//IL1RN//ITPR3//PLK2//SLC24A2
GO:0034645	cellular macromolecule biosynthetic process	Biological process	70	3953	321	23210	1.28039	0.0153018	0.610346	1.81526	0.218069	E2F4//NR0B1//BACH2//ATN1//MBD2//POU5F1//PTPN2//SREBF2//TCF21//KDM5A//CIR1//CHD8//PRMT6//EIF2D//RPL29//POLR1A//ILF2//TTF1//ETV5//ERG//INSR//NKX3-1//GRHL2//ZFP689//GNAS//LCORL//SP140//ZFP768//SUPT6//DHX29//MRPS18A//NCK1//LARP4B//LSM14B//EIF2AK4//PTCD3//B3GNT6//HS3ST3A1//GLCE//PRDX2//RBCK1//WDR61//ATP4B//SDF2//CHD6//ACOT8//FGF10//WWP1//CENPF//CDKN1B//ZP3//CIART//ZFP930//KDM5B//RBFOX2//FGF7//MYBL2//S…
GO:0032102	negative regulation of response to external stimulus	Biological process	11	373	321	23210	2.13233	0.0153069	0.610346	1.81511	0.0342679	TSPAN8//PRDX2//TRAFD1//SEMA3C//ACP5//PTPN2//PGLYRP1//VPS35//CHD8//CLASP2//CDKN1B
GO:0007052	mitotic spindle organization	Biological process	5	105	321	23210	3.44311	0.0154082	0.610346	1.81225	0.0155763	MYBL2//PLK2//DCTN6//CEP126//CLASP2
GO:0019081	viral translation	Biological process	2	14	321	23210	10.3293	0.0155485	0.610346	1.80831	0.00623053	EIF2D//EIF2AK4
GO:0030007	cellular potassium ion homeostasis	Biological process	2	14	321	23210	10.3293	0.0155485	0.610346	1.80831	0.00623053	ATP4A//ATP4B
GO:0031987	locomotion involved in locomotory behavior	Biological process	2	14	321	23210	10.3293	0.0155485	0.610346	1.80831	0.00623053	VPS35//PPP3CB
GO:0035791	platelet-derived growth factor receptor-beta signaling pathway	Biological process	2	14	321	23210	10.3293	0.0155485	0.610346	1.80831	0.00623053	PTPN2//CLASP2
GO:0070863	positive regulation of protein exit from endoplasmic reticulum	Biological process	2	14	321	23210	10.3293	0.0155485	0.610346	1.80831	0.00623053	SAR1A//SLC51B
GO:0090141	positive regulation of mitochondrial fission	Biological process	2	14	321	23210	10.3293	0.0155485	0.610346	1.80831	0.00623053	DCN//VPS35
GO:1901575	organic substance catabolic process	Biological process	37	1855	321	23210	1.44221	0.0156797	0.611958	1.80466	0.115265	RBM8A//SMG8//USP30//WWP1//UBE2Z//TDPOZ3//USP29//GM9125//UBE2S//THA1//ACOT8//PGLYRP1//NT5M//PRDX6//PNKD//PSMC4//RNF121//FBXO9//PLK2//CYP4A32//SF3B3//FBXO43//DHDH//RBCK1//TRHDE//TBRG4//TIPARP//INSR//ADAM8//CTS3//CTSB//FTO//UGT1A1//SDF2//VPS35//H13//TMEM199
GO:0000278	mitotic cell cycle	Biological process	19	798	321	23210	1.72155	0.0157976	0.613037	1.80141	0.05919	CDKN1B//PLK2//E2F4//FGF10//CRADD//DCTN6//CEP126//CLASP2//BCL2L1//CENPF//UBE2S//CCNG2//INSR//NKX3-1//BRINP2//CEP85//GADD45GIP1//MYBL2//GEM
GO:0071902	positive regulation of protein serine/threonine kinase activity	Biological process	9	279	321	23210	2.33243	0.0160907	0.618347	1.79342	0.0280374	GADD45G//FGF10//INSR//PRDX2//MAP2K6//ADAM8//IL1RN//CDKN1B//CAB39
GO:0017156	calcium-ion regulated exocytosis	Biological process	4	70	321	23210	4.13173	0.0161166	0.618347	1.79273	0.0124611	POU5F1//RIMS4//ZP3//PPP3CB
GO:0046660	female sex differentiation	Biological process	6	147	321	23210	2.95124	0.0166638	0.628819	1.77823	0.0186916	BCL2L1//FGF7//TIPARP//FGF10//INSR//ZP3
GO:0051246	regulation of protein metabolic process	Biological process	50	2677	321	23210	1.35049	0.0168648	0.628819	1.77302	0.155763	CCNG2//GADD45G//FGF10//INSR//PRDX2//MAP2K6//GNAS//NKX3-1//RSPO1//NCK1//LARP4B//LSM14B//EIF2AK4//PTCD3//CEP85//CRADD//LCK//FAM162A//CST13//CAB39//SERPINB5//TDPOZ3//GM9125//TCF21//VPS35//PLK2//IFNA2//SF3B3//FBXO43//PTPN2//ADAM8//IL1RN//ACOT8//WWP1//TIPARP//CDKN1B//SMG8//IL1F5//FGF7//WDR61//PRMT6//SLC51B//SUPT6//SRCIN1//FTO//ACKR3//KDM5A//NCOA7//GSN//UBE2S
GO:0002526	acute inflammatory response	Biological process	5	108	321	23210	3.34747	0.0172085	0.628819	1.76426	0.0155763	IL1RN//ZP3//MYLK3//ADAM8//MRGPRA3
GO:0009653	anatomical structure morphogenesis	Biological process	51	2744	321	23210	1.34387	0.0172296	0.628819	1.76372	0.158879	ADAM8//ACKR3//COL18A1//TIPARP//TCF21//POU5F1//RPGRIP1L//NKX3-1//SEMA3C//FGF10//SUPT6//ZP3//GRHL2//PPP3CB//GNAS//SERPINB5//INSR//ERG//NPPC//CER1//DLD//NRN1//ALCAM//ROBO3//SPRR2A1//TTC26//E2F4//MEGF9//CLASP2//KLHL12//DCN//PLK2//ISM1//FGF7//IL1RN//SRCIN1//FRZB//COL1A2//MYLK3//RBFOX2//DUOX2//ACP5//PAPPA2//KDM5B//ETV5//BCL2L1//PANK2//VPS35//PHACTR1//EIF2AK4//LGR5
GO:0031325	positive regulation of cellular metabolic process	Biological process	58	3193	321	23210	1.31341	0.0172403	0.628819	1.76346	0.180685	GADD45G//FGF10//INSR//PRDX2//MAP2K6//GNAS//NKX3-1//RSPO1//CRADD//LCK//FAM162A//DCN//PLK2//ZP3//DUOXA2//CAB39//SUPT6//WDR61//IFNA2//CHD6//NCK1//EIF2AK4//ADAM8//IL1RN//PTPN2//LARP4B//CDKN1B//ETV5//FGF7//MYBL2//POU5F1//SREBF2//KDM5A//ZFP930//GRHL2//SERTAD2//CHD8//ILF2//PSMC4//E2F4//CEBPZ//ERG//GABPB1//PPP3CB//NCOA7//TCF21//RBCK1//IL1F5//PRDX6//SLC51B//SRCIN1//FTO//ACKR3//VPS35//GADD45GIP1//GSN//UBE2…
GO:0010876	lipid localization	Biological process	11	380	321	23210	2.09305	0.0173223	0.628819	1.7614	0.0342679	RFT1//GULP1//FTO//SREBF2//PTPN2//SLCO1A5//SLC51B//MAP2K6//ATP11B//NKX3-1//KDM5B
GO:0006464	cellular protein modification process	Biological process	62	3453	321	23210	1.29827	0.0173264	0.628819	1.76129	0.193146	CCNG2//MAP2K6//GADD45G//FGF10//INSR//PRDX2//WWP1//RBCK1//GNAS//NKX3-1//RSPO1//LCK//PPP3CB//PLK2//SNRK//MYLK3//EIF2AK4//MAST3//ICK//CEP85//PTPN2//PTPN4//TIPARP//PRMT6//B3GNT6//KLHL12//ERC1//CAB39//RNF182//FBXO9//USP30//USP29//NAA20//CAMKMT//SPRR2A3//SPRR2A1//GPHN//BLOC1S1//DCN//NDUFAF7//TCF21//NCK1//IFNA2//ATP4B//KDM5A//KDM5B//SDF2//UBE2S//AGBL2//ADAM8//IL1RN//CDKN1B//SMG8//IL1F5//FGF7//WDR61//SLC…
GO:0036211	protein modification process	Biological process	62	3453	321	23210	1.29827	0.0173264	0.628819	1.76129	0.193146	CCNG2//MAP2K6//GADD45G//FGF10//INSR//PRDX2//WWP1//RBCK1//GNAS//NKX3-1//RSPO1//LCK//PPP3CB//PLK2//SNRK//MYLK3//EIF2AK4//MAST3//ICK//CEP85//PTPN2//PTPN4//TIPARP//PRMT6//B3GNT6//KLHL12//ERC1//CAB39//RNF182//FBXO9//USP30//USP29//NAA20//CAMKMT//SPRR2A3//SPRR2A1//GPHN//BLOC1S1//DCN//NDUFAF7//TCF21//NCK1//IFNA2//ATP4B//KDM5A//KDM5B//SDF2//UBE2S//AGBL2//ADAM8//IL1RN//CDKN1B//SMG8//IL1F5//FGF7//WDR61//SLC…
GO:0034976	response to endoplasmic reticulum stress	Biological process	8	237	321	23210	2.44069	0.0177491	0.628819	1.75082	0.0249221	RNF121//EIF2AK4//HERPUD2//NCK1//SDF2//BCL2L1//PTPN2//H13
GO:0045851	pH reduction	Biological process	3	40	321	23210	5.4229	0.0177531	0.628819	1.75073	0.00934579	TMEM199//ATP4A//ATP4B
GO:0060603	mammary gland duct morphogenesis	Biological process	3	40	321	23210	5.4229	0.0177531	0.628819	1.75073	0.00934579	KDM5B//FGF10//ETV5
GO:0043129	surfactant homeostasis	Biological process	2	15	321	23210	9.64071	0.0177784	0.628819	1.75011	0.00623053	FGF7//SFTPD
GO:0044068	modulation by symbiont of host cellular process	Biological process	2	15	321	23210	9.64071	0.0177784	0.628819	1.75011	0.00623053	BCL2L1//EIF2AK4
GO:0051547	regulation of keratinocyte migration	Biological process	2	15	321	23210	9.64071	0.0177784	0.628819	1.75011	0.00623053	FGF10//FGF7
GO:2000194	regulation of female gonad development	Biological process	2	15	321	23210	9.64071	0.0177784	0.628819	1.75011	0.00623053	ZP3//INSR
GO:0007267	cell-cell signaling	Biological process	36	1814	321	23210	1.43495	0.0182843	0.64336	1.73792	0.11215	POU5F1//HTR5B//SLC5A7//ETV5//RSPO1//FRZB//KLHL12//WDR61//CHD8//CPLX4//ERC1//EXOC3L//IL1RN//FGF10//MBD2//PNKD//GRIK1//MAP2K6//PPP3CB//PLK2//RIMS4//PATE4//FRAT1//ITPR3//MIR28A//SLC24A2//FGF7//VPS35//LGR5//EIF2AK4//BCL2L1//IL1F5//NRN1//GNAS//NKX3-1//KDM5B
GO:0006986	response to unfolded protein	Biological process	5	110	321	23210	3.2866	0.018483	0.646999	1.73323	0.0155763	EIF2AK4//RNF121//HERPUD2//NCK1//PTPN2
GO:0009892	negative regulation of metabolic process	Biological process	54	2949	321	23210	1.324	0.0186687	0.650149	1.72889	0.168224	E2F4//NR0B1//BACH2//ATN1//MBD2//POU5F1//PTPN2//SREBF2//TCF21//KDM5A//CIR1//CHD8//PRMT6//RBM8A//SMG8//INSR//GADD45G//CEP85//TTF1//CST13//NKX3-1//VPS35//TIPARP//TMEM225//SFI1//SERPINB5//EIF2AK4//PGLYRP1//ACP5//IL1F5//SFTPD//NPPC//NCK1//CDKN1B//SF3B3//FBXO43//TBRG4//ACOT8//WWP1//CENPF//ZP3//CIART//ZFP930//KDM5B//RBFOX2//SUPT6//SRCIN1//FTO//ORMDL1//MAP2K6//USP30//NCOA7//PARPBP//UGT1A1
GO:0001763	morphogenesis of a branching structure	Biological process	8	240	321	23210	2.41018	0.018984	0.657571	1.72161	0.0249221	TCF21//FGF10//NKX3-1//KDM5B//FGF7//SEMA3C//GRHL2//ETV5
GO:0034641	cellular nitrogen compound metabolic process	Biological process	90	5330	321	23210	1.22091	0.0190755	0.657571	1.71952	0.280374	E2F4//NR0B1//BACH2//ATN1//MBD2//POU5F1//PTPN2//SREBF2//TCF21//KDM5A//CIR1//CHD8//PRMT6//RBM8A//SMG8//TSEN2//RBFOX2//SF3B3//POP7//EIF2D//RPL29//DLD//DLAT//SUPT6//ADCY10//NPPC//MSH5//PARPBP//ERCC6L2//PMS1//GNAS//FTO//CCDC36//POLR1A//ILF2//TTF1//ETV5//ERG//INSR//NKX3-1//GRHL2//ZFP689//LCORL//SP140//ZFP768//CSTF3//DHX29//MRPS18A//NCK1//LARP4B//LSM14B//EIF2AK4//PTCD3//H13//ACOT8//ORMDL1//ATP5A1//NT5M/…
GO:0019219	regulation of nucleobase-containing compound metabolic process	Biological process	58	3213	321	23210	1.30523	0.0193444	0.660069	1.71345	0.180685	E2F4//NR0B1//BACH2//ATN1//MBD2//POU5F1//PTPN2//SREBF2//TCF21//KDM5A//CIR1//CHD8//PRMT6//RBM8A//RBFOX2//ETV5//ERG//INSR//NKX3-1//GRHL2//ZFP689//GNAS//LCORL//SP140//PRDX2//RBCK1//EIF2AK4//SUPT6//WDR61//CHD6//TBRG4//FGF10//WWP1//CENPF//CDKN1B//ZP3//CIART//ZFP930//KDM5B//FGF7//MYBL2//SERTAD2//ILF2//PSMC4//CEBPZ//DCN//GABPB1//NCK1//PPP3CB//NCOA7//PRDX6//ADAM8//IL18RAP//FTO//CER1//PARPBP//NPPC//BCL2L1
GO:0006919	activation of cysteine-type endopeptidase activity involved in apoptotic process	Biological process	4	74	321	23210	3.90839	0.0193821	0.660069	1.7126	0.0124611	CRADD//LCK//NKX3-1//FAM162A
GO:0009100	glycoprotein metabolic process	Biological process	10	338	321	23210	2.13921	0.0198434	0.660069	1.70238	0.0311526	B3GNT6//INSR//HS3ST3A1//GLCE//DCN//DSEL//ATP4B//SDF2//ACOT8//SLC51B
GO:0032501	multicellular organismal process	Biological process	132	8235	321	23210	1.15899	0.0200609	0.660069	1.69765	0.411215	FRAT1//COL1A2//GNAS//HAPLN2//ACP5//NPPC//ADAM8//ACKR3//COL18A1//BCL2L1//FGF7//TIPARP//NKX3-1//CER1//TCF21//FTO//IL1RN//H13//RESP18//RPGRIP1L//GRHL2//SLC5A7//CIR1//CHD8//POU5F1//SEMA3C//FGF10//ROBO3//CENPF//IFT27//PSMC4//SUPT6//ZP3//CDKN1B//LGR5//PPP3CB//MYLK3//PRDX2//INSR//ERG//RSPO1//FRZB//KDM5A//GADD45G//LSM14B//ICK//NLRP14//NR0B1//ATN1//TSPAN8//ADCY10//CCDC36//HERPUD2//TTC26//PANK2//MSH5//DLD/…
GO:0030238	male sex determination	Biological process	2	16	321	23210	9.03816	0.0201348	0.660069	1.69605	0.00623053	NR0B1//INSR
GO:0035112	genitalia morphogenesis	Biological process	2	16	321	23210	9.03816	0.0201348	0.660069	1.69605	0.00623053	FGF10//NKX3-1
GO:0097284	hepatocyte apoptotic process	Biological process	2	16	321	23210	9.03816	0.0201348	0.660069	1.69605	0.00623053	BCL2L1//GSN
GO:0099638	endosome to plasma membrane protein transport	Biological process	2	16	321	23210	9.03816	0.0201348	0.660069	1.69605	0.00623053	VPS35//GRASP
GO:0032879	regulation of localization	Biological process	52	2834	321	23210	1.3267	0.0202121	0.660069	1.69439	0.161994	RSPO1//MADCAM1//ZP3//ADAM8//SAR1A//ATP4A//ATP4B//DCN//FGF10//CLASP2//GNAS//SUPT6//FTO//SREBF2//PTPN2//IL1RN//GRIK1//NCK1//SRCIN1//COL18A1//INSR//SEMA3C//MAP2K6//NKX3-1//PPP3CB//ATP5A1//POU5F1//CPLX4//PNKD//SFTPD//ITPR3//LCK//XCR1//CDKN1B//FGF7//VPS35//SLC51B//PLK2//GRASP//BCL2L1//GEM//IL1F5//PRL3D3//GSN//POLR1A//ACKR3//DUOX2//DUOXA2//RIMS4//NRN1//KDM5B//PHACTR1
GO:0010559	regulation of glycoprotein biosynthetic process	Biological process	3	42	321	23210	5.16466	0.0202171	0.660069	1.69428	0.00934579	INSR//ACOT8//SLC51B
GO:0010883	regulation of lipid storage	Biological process	3	42	321	23210	5.16466	0.0202171	0.660069	1.69428	0.00934579	SREBF2//PTPN2//FTO
GO:0008585	female gonad development	Biological process	5	113	321	23210	3.19935	0.0205089	0.661905	1.68806	0.0155763	BCL2L1//FGF7//INSR//ZP3//TIPARP
GO:0022402	cell cycle process	Biological process	24	1108	321	23210	1.56618	0.0205288	0.661905	1.68764	0.0747664	CDKN1B//PLK2//E2F4//FGF10//CRADD//BRINP2//EIF2AK4//DCTN6//CEP126//CLASP2//BCL2L1//MSH5//CCDC36//RSPO1//CENPF//UBE2S//FBXO43//CCNG2//INSR//CEP85//GEM//GADD45GIP1//NKX3-1//MYBL2
GO:0006508	proteolysis	Biological process	33	1646	321	23210	1.44962	0.0205658	0.661905	1.68686	0.102804	H13//USP30//WWP1//UBE2Z//TDPOZ3//USP29//GM9125//UBE2S//VPS35//CRADD//LCK//NKX3-1//FAM162A//CST13//SERPINB5//RNF121//FBXO9//C1RL//PLK2//RBCK1//ADAM8//CTS3//CTSB//SDF2//GSN//DLD//MMP24//TRHDE//PAPPA2//TMPRSS11F//AGBL2//CNTNAP5A//SCRN3
GO:0046903	secretion	Biological process	26	1227	321	23210	1.53214	0.020814	0.662128	1.68165	0.0809969	CPLX4//RIMS4//EXOC3L//SRCIN1//SCRN3//COPG2//IL1RN//GRIK1//ERC1//PPP3CB//MAP2K6//SLC51B//GNAS//CLASP2//POU5F1//FGF10//PNKD//FGF7//VPS35//IL1F5//PRL3D3//NRN1//BCL2L1//ZP3//NKX3-1//KDM5B
GO:0031327	negative regulation of cellular biosynthetic process	Biological process	30	1466	321	23210	1.47964	0.0208591	0.662128	1.6807	0.0934579	E2F4//NR0B1//BACH2//ATN1//MBD2//POU5F1//PTPN2//SREBF2//TCF21//KDM5A//CIR1//CHD8//PRMT6//TTF1//EIF2AK4//ACP5//ACOT8//WWP1//CENPF//CDKN1B//NKX3-1//ZP3//CIART//ZFP930//KDM5B//RBFOX2//FTO//ORMDL1//NCK1//NPPC
GO:0030111	regulation of Wnt signaling pathway	Biological process	9	292	321	23210	2.22859	0.0209316	0.662128	1.6792	0.0280374	FGF10//MBD2//RSPO1//FRZB//CHD8//POU5F1//LGR5//FRAT1//VPS35
GO:0009888	tissue development	Biological process	38	1956	321	23210	1.4047	0.0209627	0.662128	1.67855	0.11838	CER1//TCF21//POU5F1//RPGRIP1L//SEMA3C//NKX3-1//GRHL2//COL18A1//LGR5//SERPINB5//E2F4//ERG//NPPC//HAPLN2//FGF10//INSR//SPRR2A1//CLASP2//KLHL12//FRZB//CENPF//SPRR2A3//MADCAM1//COL1A2//DUOX2//FGF7//KDM5B//ZFP689//CTSB//ADAM8//TIPARP//GNAS//MYLK3//NR0B1//FTO//ETV5//CDKN1B//MEGF9
GO:0043588	skin development	Biological process	9	293	321	23210	2.22098	0.021343	0.668973	1.67074	0.0280374	LGR5//SPRR2A3//MADCAM1//SPRR2A1//FGF10//FGF7//COL1A2//GRHL2//GNAS
GO:0031057	negative regulation of histone modification	Biological process	3	43	321	23210	5.04456	0.021516	0.668973	1.66724	0.00934579	PRMT6//SUPT6//KDM5A
GO:0032527	protein exit from endoplasmic reticulum	Biological process	3	43	321	23210	5.04456	0.021516	0.668973	1.66724	0.00934579	SAR1A//SLC51B//H13
GO:0009790	embryo development	Biological process	26	1231	321	23210	1.52716	0.0215734	0.668973	1.66608	0.0809969	FRAT1//BCL2L1//H13//RESP18//RPGRIP1L//GRHL2//SLC5A7//CIR1//CHD8//POU5F1//NKX3-1//SEMA3C//PSMC4//SUPT6//ZP3//CER1//DLD//FGF10//CLASP2//KLHL12//IL1RN//GNAS//FRZB//INSR//TCF21//ATP5A1
GO:0051701	interaction with host	Biological process	5	115	321	23210	3.14371	0.021937	0.677155	1.65882	0.0155763	BCL2L1//INSR//EIF2AK4//GSN//CTSB
GO:0009165	nucleotide biosynthetic process	Biological process	7	201	321	23210	2.51809	0.0221736	0.681362	1.65416	0.0218069	DLD//DLAT//ADCY10//NPPC//ATP5A1//PANK2//BCL2L1
GO:0043555	regulation of translation in response to stress	Biological process	2	17	321	23210	8.50651	0.0226136	0.684373	1.64563	0.00623053	EIF2AK4//NCK1
GO:0048875	chemical homeostasis within a tissue	Biological process	2	17	321	23210	8.50651	0.0226136	0.684373	1.64563	0.00623053	FGF7//SFTPD
GO:0050665	hydrogen peroxide biosynthetic process	Biological process	2	17	321	23210	8.50651	0.0226136	0.684373	1.64563	0.00623053	DUOXA2//DUOX2
GO:0046545	development of primary female sexual characteristics	Biological process	5	116	321	23210	3.11661	0.0226747	0.684373	1.64446	0.0155763	BCL2L1//FGF7//TIPARP//INSR//ZP3
GO:0050918	positive chemotaxis	Biological process	3	44	321	23210	4.92991	0.0228596	0.686902	1.64093	0.00934579	FGF10//ROBO3//FGF7
GO:0031503	protein-containing complex localization	Biological process	8	249	321	23210	2.32306	0.0230559	0.689748	1.63722	0.0249221	SUPT6//TTC26//ICK//IFT27//EXOC3L//VPS35//GPHN//GRASP
GO:0006836	neurotransmitter transport	Biological process	9	298	321	23210	2.18372	0.0234879	0.698182	1.62916	0.0280374	GRIK1//SLC5A7//CPLX4//ERC1//PNKD//RIMS4//NRN1//BCL2L1//SLC6A12
GO:0099003	vesicle-mediated transport in synapse	Biological process	8	250	321	23210	2.31377	0.0235435	0.698182	1.62813	0.0249221	CPLX4//ERC1//BCL2L1//RIMS4//SYNDIG1//PPP3CB//NRN1//VPS35
GO:0006029	proteoglycan metabolic process	Biological process	4	79	321	23210	3.66103	0.0240009	0.708652	1.61977	0.0124611	HS3ST3A1//GLCE//DCN//DSEL
GO:0060349	bone morphogenesis	Biological process	5	118	321	23210	3.06378	0.0241978	0.709774	1.61622	0.0155763	GNAS//NPPC//CER1//ACP5//PAPPA2
GO:1903580	positive regulation of ATP metabolic process	Biological process	3	45	321	23210	4.82035	0.0242479	0.709774	1.61533	0.00934579	INSR//GADD45GIP1//BCL2L1
GO:0043280	positive regulation of cysteine-type endopeptidase activity involved in apoptotic process	Biological process	5	119	321	23210	3.03804	0.0249835	0.725275	1.60235	0.0155763	CRADD//LCK//NKX3-1//FAM162A//GSN
GO:2000147	positive regulation of cell motility	Biological process	14	561	321	23210	1.80441	0.0250746	0.725275	1.60077	0.0436137	MADCAM1//ZP3//ADAM8//FGF10//CLASP2//COL18A1//INSR//SEMA3C//ATP5A1//FGF7//PLK2//ACKR3//DUOX2//DUOXA2
GO:0006085	acetyl-CoA biosynthetic process	Biological process	2	18	321	23210	8.03392	0.0252112	0.725275	1.59841	0.00623053	DLD//DLAT
GO:0097091	synaptic vesicle clustering	Biological process	2	18	321	23210	8.03392	0.0252112	0.725275	1.59841	0.00623053	BCL2L1//SYNDIG1
GO:0072001	renal system development	Biological process	9	302	321	23210	2.15479	0.0253115	0.725275	1.59668	0.0280374	NKX3-1//CER1//TCF21//CENPF//RPGRIP1L//IFT27//TIPARP//FGF10//LGR5
GO:1901293	nucleoside phosphate biosynthetic process	Biological process	7	207	321	23210	2.44511	0.0255147	0.727662	1.59321	0.0218069	DLD//DLAT//ADCY10//NPPC//ATP5A1//PANK2//BCL2L1
GO:0042073	intraciliary transport	Biological process	3	46	321	23210	4.71556	0.0256808	0.727662	1.59039	0.00934579	TTC26//ICK//IFT27
GO:1901135	carbohydrate derivative metabolic process	Biological process	20	899	321	23210	1.60857	0.0257162	0.727662	1.58979	0.0623053	DLD//DLAT//ADCY10//NPPC//B3GNT6//ACOT8//ATP5A1//PGLYRP1//NT5M//INSR//HS3ST3A1//GLCE//PANK2//DCN//DSEL//ATP4B//SDF2//CBR4//SLC51B//BCL2L1
GO:0006338	chromatin remodeling	Biological process	6	163	321	23210	2.66154	0.0261351	0.736446	1.58278	0.0186916	MBD2//CHD8//POU5F1//KDM5A//TTF1//KDM5B
GO:0050863	regulation of T cell activation	Biological process	9	304	321	23210	2.14062	0.02626	0.736906	1.58071	0.0280374	ADAM8//NCK1//ZP3//SFTPD//PRDX2//IL1RL2//LCK//PTPN2//GSN
GO:0032940	secretion by cell	Biological process	23	1077	321	23210	1.54412	0.0265815	0.740937	1.57542	0.0716511	CPLX4//RIMS4//EXOC3L//SRCIN1//SCRN3//COPG2//IL1RN//ERC1//PPP3CB//MAP2K6//CLASP2//POU5F1//PNKD//FGF10//FGF7//VPS35//IL1F5//NRN1//BCL2L1//ZP3//GNAS//NKX3-1//KDM5B
GO:0045055	regulated exocytosis	Biological process	8	256	321	23210	2.25954	0.0266218	0.740937	1.57476	0.0249221	CPLX4//ERC1//PPP3CB//POU5F1//RIMS4//NRN1//BCL2L1//ZP3
GO:1903018	regulation of glycoprotein metabolic process	Biological process	3	47	321	23210	4.61523	0.0271582	0.74462	1.5661	0.00934579	INSR//ACOT8//SLC51B
GO:0009891	positive regulation of biosynthetic process	Biological process	37	1932	321	23210	1.38473	0.0273613	0.74462	1.56286	0.115265	ZP3//INSR//DUOXA2//SUPT6//WDR61//CHD6//NCK1//PTPN2//LARP4B//FGF10//ETV5//FGF7//MYBL2//NKX3-1//POU5F1//SREBF2//KDM5A//ZFP930//GRHL2//SERTAD2//CHD8//ILF2//PSMC4//E2F4//CEBPZ//DCN//ERG//GABPB1//PPP3CB//NCOA7//TCF21//RBCK1//MAP2K6//SLC51B//EIF2AK4//VPS35//BCL2L1
GO:0032609	interferon-gamma production	Biological process	5	122	321	23210	2.96333	0.0274381	0.74462	1.56165	0.0155763	PGLYRP1//ZP3//GADD45G//IL1F5//IL18RAP
GO:0006883	cellular sodium ion homeostasis	Biological process	2	19	321	23210	7.61108	0.0279237	0.74462	1.55403	0.00623053	ATP4A//ATP4B
GO:0042789	mRNA transcription by RNA polymerase II	Biological process	2	19	321	23210	7.61108	0.0279237	0.74462	1.55403	0.00623053	POU5F1//SUPT6
GO:0051546	keratinocyte migration	Biological process	2	19	321	23210	7.61108	0.0279237	0.74462	1.55403	0.00623053	FGF10//FGF7
GO:0070989	oxidative demethylation	Biological process	2	19	321	23210	7.61108	0.0279237	0.74462	1.55403	0.00623053	FTO//CYP3A16
GO:0048839	inner ear development	Biological process	7	211	321	23210	2.39875	0.0279242	0.74462	1.55402	0.0218069	FGF10//FRZB//IFT27//RPGRIP1L//CDKN1B//LGR5//DUOX2
GO:2000113	negative regulation of cellular macromolecule biosynthetic process	Biological process	28	1382	321	23210	1.46494	0.0281127	0.74462	1.5511	0.0872274	E2F4//NR0B1//BACH2//ATN1//MBD2//POU5F1//PTPN2//SREBF2//TCF21//KDM5A//CIR1//CHD8//PRMT6//TTF1//EIF2AK4//ACOT8//WWP1//CENPF//CDKN1B//NKX3-1//ZP3//CIART//ZFP930//KDM5B//RBFOX2//FTO//NCK1//NPPC
GO:0010647	positive regulation of cell communication	Biological process	37	1936	321	23210	1.38187	0.0281174	0.74462	1.55103	0.115265	GADD45G//FGF10//INSR//PRDX2//MAP2K6//NPPC//DCN//NKX3-1//MBD2//RSPO1//GRIK1//PPP3CB//LCK//IL1RN//RBCK1//IL1F5//ADAM8//GNAS//PRL3D3//RIMS4//POU5F1//VPS35//ITPR3//PLK2//MIR28A//SLC24A2//ACKR3//FAM162A//LGR5//FRAT1//DDX60//EIF2AK4//NCK1//PTPN2//BCL2L1//CRADD//GSN
GO:0030203	glycosaminoglycan metabolic process	Biological process	4	83	321	23210	3.48459	0.0281365	0.74462	1.55073	0.0124611	PGLYRP1//DCN//DSEL//GLCE
GO:0051817	modulation of process of other organism involved in symbiotic interaction	Biological process	4	83	321	23210	3.48459	0.0281365	0.74462	1.55073	0.0124611	BCL2L1//INSR//EIF2AK4//SFTPD
GO:0009890	negative regulation of biosynthetic process	Biological process	30	1504	321	23210	1.44226	0.0282167	0.74462	1.54949	0.0934579	E2F4//NR0B1//BACH2//ATN1//MBD2//POU5F1//PTPN2//SREBF2//TCF21//KDM5A//CIR1//CHD8//PRMT6//TTF1//EIF2AK4//NPPC//ACP5//ACOT8//WWP1//CENPF//CDKN1B//NKX3-1//ZP3//CIART//ZFP930//KDM5B//RBFOX2//FTO//ORMDL1//NCK1
GO:0006888	endoplasmic reticulum to Golgi vesicle-mediated transport	Biological process	5	123	321	23210	2.93924	0.0282892	0.74462	1.54838	0.0155763	SAR1A//KLHL12//LMAN1L//COPG2//ARFGAP2
GO:0035264	multicellular organism growth	Biological process	7	212	321	23210	2.38744	0.0285499	0.748581	1.5444	0.0218069	NPPC//FTO//GNAS//ATN1//RPL29//DUOX2//GRHL2
GO:0051046	regulation of secretion	Biological process	20	911	321	23210	1.58738	0.0290103	0.757728	1.53745	0.0623053	IL1RN//GRIK1//MAP2K6//PPP3CB//GNAS//CLASP2//POU5F1//FGF10//CPLX4//PNKD//SRCIN1//VPS35//IL1F5//PRL3D3//RIMS4//NRN1//BCL2L1//ZP3//NKX3-1//KDM5B
GO:0044257	cellular protein catabolic process	Biological process	17	740	321	23210	1.66107	0.0292563	0.758988	1.53378	0.0529595	USP30//WWP1//UBE2Z//TDPOZ3//USP29//GM9125//UBE2S//RNF121//FBXO9//PLK2//RBCK1//CTS3//CTSB//SDF2//VPS35//H13//TMEM199
GO:0023056	positive regulation of signaling	Biological process	37	1942	321	23210	1.3776	0.0292821	0.758988	1.5334	0.115265	GADD45G//FGF10//INSR//PRDX2//MAP2K6//NPPC//DCN//NKX3-1//MBD2//RSPO1//GRIK1//PPP3CB//LCK//IL1RN//RBCK1//IL1F5//ADAM8//GNAS//PRL3D3//RIMS4//POU5F1//VPS35//ITPR3//PLK2//MIR28A//SLC24A2//ACKR3//FAM162A//LGR5//FRAT1//DDX60//EIF2AK4//NCK1//PTPN2//BCL2L1//CRADD//GSN
GO:0009887	animal organ morphogenesis	Biological process	23	1090	321	23210	1.52571	0.0299171	0.770505	1.52408	0.0716511	TCF21//FGF10//GNAS//INSR//POU5F1//SEMA3C//ERG//GRHL2//NPPC//CER1//NKX3-1//FRZB//COL1A2//TIPARP//DUOX2//ACP5//PAPPA2//KDM5B//FGF7//SERPINB5//ETV5//E2F4//MEGF9
GO:0017001	antibiotic catabolic process	Biological process	3	49	321	23210	4.42685	0.0302465	0.770505	1.51933	0.00934579	PRDX6//PRDX2//UGT1A1
GO:0090102	cochlea development	Biological process	3	49	321	23210	4.42685	0.0302465	0.770505	1.51933	0.00934579	FRZB//RPGRIP1L//IFT27
GO:0140353	lipid export from cell	Biological process	3	49	321	23210	4.42685	0.0302465	0.770505	1.51933	0.00934579	MAP2K6//NKX3-1//KDM5B
GO:0048585	negative regulation of response to stimulus	Biological process	31	1576	321	23210	1.42225	0.0306027	0.770505	1.51424	0.0965732	PPP3CB//IL1F5//PTPN2//FRZB//CHD8//TSPAN8//CER1//PRDX2//PGLYRP1//NR0B1//NKX3-1//RPGRIP1L//DLK2//TRAFD1//NCK1//SEMA3C//ACP5//VPS35//POU5F1//TCF21//BCL2L1//NCOA7//DCN//ACKR3//CLASP2//CDKN1B//PARPBP//IL1RN//PLK2//FGF10//VDAC2
GO:0042053	regulation of dopamine metabolic process	Biological process	2	20	321	23210	7.23053	0.0307476	0.770505	1.51219	0.00623053	VPS35//PNKD
GO:0045948	positive regulation of translational initiation	Biological process	2	20	321	23210	7.23053	0.0307476	0.770505	1.51219	0.00623053	EIF2AK4//NCK1
GO:0048557	embryonic digestive tract morphogenesis	Biological process	2	20	321	23210	7.23053	0.0307476	0.770505	1.51219	0.00623053	FGF10//TCF21
GO:1900101	regulation of endoplasmic reticulum unfolded protein response	Biological process	2	20	321	23210	7.23053	0.0307476	0.770505	1.51219	0.00623053	NCK1//PTPN2
GO:0031328	positive regulation of cellular biosynthetic process	Biological process	36	1891	321	23210	1.37652	0.0316548	0.786109	1.49956	0.11215	ZP3//INSR//DUOXA2//SUPT6//WDR61//CHD6//NCK1//PTPN2//LARP4B//FGF10//ETV5//FGF7//MYBL2//NKX3-1//POU5F1//SREBF2//KDM5A//ZFP930//GRHL2//SERTAD2//CHD8//ILF2//PSMC4//E2F4//CEBPZ//DCN//ERG//GABPB1//PPP3CB//NCOA7//TCF21//RBCK1//SLC51B//EIF2AK4//VPS35//BCL2L1
GO:0009893	positive regulation of metabolic process	Biological process	63	3633	321	23210	1.25385	0.0317229	0.786109	1.49863	0.196262	GADD45G//FGF10//INSR//PRDX2//MAP2K6//GNAS//NKX3-1//RSPO1//CRADD//LCK//FAM162A//DCN//PLK2//ZP3//POU5F1//GSN//EIF2AK4//VPS35//KDM5B//DUOXA2//CAB39//IL1RL2//IL1RN//IL1F5//SUPT6//WDR61//IFNA2//CHD6//NCK1//ADAM8//PTPN2//LARP4B//WWP1//TIPARP//CDKN1B//ETV5//FGF7//MYBL2//SREBF2//KDM5A//ZFP930//GRHL2//SERTAD2//CHD8//ILF2//PSMC4//E2F4//CEBPZ//ERG//GABPB1//PPP3CB//NCOA7//TCF21//RBCK1//PRDX6//SLC51B//SRCIN1/…
GO:0048762	mesenchymal cell differentiation	Biological process	7	217	321	23210	2.33243	0.0318209	0.786109	1.49729	0.0218069	SEMA3C//ERG//CLASP2//KLHL12//FRZB//FGF10//TCF21
GO:0040007	growth	Biological process	23	1097	321	23210	1.51597	0.0318403	0.786109	1.49702	0.0716511	POU5F1//NPPC//CER1//CDKN1B//FRZB//SERTAD2//CLASP2//ATN1//GNAS//RPL29//DUOX2//GRHL2//FGF10//BCL2L1//FTO//PGLYRP1//INSR//SEMA3C//KDM5B//FGF7//EIF2AK4//NRN1//ZP3
GO:0051272	positive regulation of cellular component movement	Biological process	14	580	321	23210	1.7453	0.0319491	0.786109	1.49554	0.0436137	MADCAM1//ZP3//ADAM8//FGF10//CLASP2//COL18A1//INSR//SEMA3C//ATP5A1//FGF7//PLK2//ACKR3//DUOX2//DUOXA2
GO:0010604	positive regulation of macromolecule metabolic process	Biological process	59	3372	321	23210	1.26513	0.0321125	0.787277	1.49333	0.183801	GADD45G//FGF10//INSR//PRDX2//MAP2K6//GNAS//NKX3-1//RSPO1//CRADD//LCK//FAM162A//POU5F1//GSN//EIF2AK4//VPS35//KDM5B//CAB39//PLK2//ZP3//IL1RL2//IL1RN//IL1F5//SUPT6//WDR61//IFNA2//CHD6//NCK1//ADAM8//LARP4B//WWP1//TIPARP//CDKN1B//ETV5//FGF7//MYBL2//SREBF2//KDM5A//ZFP930//GRHL2//SERTAD2//CHD8//ILF2//PSMC4//E2F4//CEBPZ//DCN//ERG//GABPB1//PPP3CB//NCOA7//TCF21//RBCK1//PRDX6//SLC51B//SRCIN1//FTO//ACKR3//DD…
GO:0048232	male gamete generation	Biological process	14	581	321	23210	1.7423	0.0323454	0.790136	1.49019	0.0436137	RSPO1//NR0B1//BCL2L1//ATN1//TSPAN8//ADCY10//CCDC36//IFT27//NLRP14//HERPUD2//TTC26//PANK2//ETV5//DLD
GO:0001974	blood vessel remodeling	Biological process	3	51	321	23210	4.25325	0.0335116	0.796578	1.4748	0.00934579	ERG//FGF10//SEMA3C
GO:0060428	lung epithelium development	Biological process	3	51	321	23210	4.25325	0.0335116	0.796578	1.4748	0.00934579	GRHL2//FGF7//FGF10
GO:0009150	purine ribonucleotide metabolic process	Biological process	9	318	321	23210	2.04638	0.0336127	0.796578	1.4735	0.0280374	DLD//DLAT//ADCY10//NPPC//ACOT8//ATP5A1//PANK2//INSR//BCL2L1
GO:0008356	asymmetric cell division	Biological process	2	21	321	23210	6.88622	0.0336792	0.796578	1.47264	0.00623053	POU5F1//ETV5
GO:0010560	positive regulation of glycoprotein biosynthetic process	Biological process	2	21	321	23210	6.88622	0.0336792	0.796578	1.47264	0.00623053	SLC51B//INSR
GO:0017000	antibiotic biosynthetic process	Biological process	2	21	321	23210	6.88622	0.0336792	0.796578	1.47264	0.00623053	DUOXA2//DUOX2
GO:0042069	regulation of catecholamine metabolic process	Biological process	2	21	321	23210	6.88622	0.0336792	0.796578	1.47264	0.00623053	PNKD//VPS35
GO:0051447	negative regulation of meiotic cell cycle	Biological process	2	21	321	23210	6.88622	0.0336792	0.796578	1.47264	0.00623053	FBXO43//NPPC
GO:0098969	neurotransmitter receptor transport to postsynaptic membrane	Biological process	2	21	321	23210	6.88622	0.0336792	0.796578	1.47264	0.00623053	VPS35//GRASP
GO:1901566	organonitrogen compound biosynthetic process	Biological process	30	1528	321	23210	1.41961	0.0338116	0.796578	1.47093	0.0934579	EIF2D//RPL29//DLD//DLAT//ADCY10//NPPC//DHX29//MRPS18A//NCK1//LARP4B//LSM14B//EIF2AK4//PTCD3//B3GNT6//THA1//FGF7//ATP5A1//GPHN//INSR//HS3ST3A1//GLCE//PANK2//ATP4B//SDF2//ACOT8//SLC51B//FTO//ORMDL1//VPS35//BCL2L1
GO:0043406	positive regulation of MAP kinase activity	Biological process	7	220	321	23210	2.30062	0.0338994	0.796578	1.46981	0.0218069	GADD45G//FGF10//INSR//PRDX2//MAP2K6//IL1RN//ADAM8
GO:0007159	leukocyte cell-cell adhesion	Biological process	9	319	321	23210	2.03996	0.0341872	0.797863	1.46614	0.0280374	ADAM8//NCK1//ZP3//SFTPD//PRDX2//IL1RL2//LCK//MADCAM1//PTPN2
GO:0030217	T cell differentiation	Biological process	8	269	321	23210	2.15034	0.034229	0.797863	1.46561	0.0249221	ADAM8//GADD45G//PRDX2//IL1RL2//LCK//PTPN2//WWP1//PPP3CB
GO:0040012	regulation of locomotion	Biological process	21	987	321	23210	1.53841	0.0343066	0.797863	1.46462	0.0654206	MADCAM1//ZP3//ADAM8//DCN//FGF10//CLASP2//NCK1//SRCIN1//COL18A1//INSR//SEMA3C//IL1RN//ATP5A1//PTPN2//FGF7//PLK2//VPS35//ACKR3//DUOX2//DUOXA2//PHACTR1
GO:0099504	synaptic vesicle cycle	Biological process	7	221	321	23210	2.29021	0.0346119	0.801773	1.46078	0.0218069	CPLX4//ERC1//BCL2L1//RIMS4//SYNDIG1//PPP3CB//NRN1
GO:0006139	nucleobase-containing compound metabolic process	Biological process	77	4586	321	23210	1.21402	0.0347108	0.801773	1.45953	0.239875	E2F4//NR0B1//BACH2//ATN1//MBD2//POU5F1//PTPN2//SREBF2//TCF21//KDM5A//CIR1//CHD8//PRMT6//RBM8A//SMG8//TSEN2//RBFOX2//SF3B3//POP7//DLD//DLAT//ADCY10//NPPC//MSH5//PARPBP//ERCC6L2//PMS1//GNAS//FTO//CCDC36//POLR1A//ILF2//TTF1//ETV5//ERG//INSR//NKX3-1//GRHL2//ZFP689//LCORL//SP140//ZFP768//SUPT6//CSTF3//ACOT8//ATP5A1//NT5M//PANK2//TBRG4//PRDX2//RBCK1//EIF2AK4//WDR61//CHD6//FGF10//WWP1//CENPF//CDKN1B//ZP…
GO:1903047	mitotic cell cycle process	Biological process	15	643	321	23210	1.68675	0.0348908	0.803198	1.45729	0.046729	CDKN1B//PLK2//E2F4//FGF10//CRADD//DCTN6//CEP126//CLASP2//BCL2L1//CENPF//UBE2S//CCNG2//INSR//CEP85//MYBL2
GO:0001960	negative regulation of cytokine-mediated signaling pathway	Biological process	3	52	321	23210	4.17146	0.0352101	0.804304	1.45333	0.00934579	PTPN2//IL1RN//IL1F5
GO:0001505	regulation of neurotransmitter levels	Biological process	10	373	321	23210	1.93848	0.0356135	0.804304	1.44839	0.0311526	THA1//SLC5A7//CPLX4//ERC1//ACP5//INSR//PNKD//RIMS4//NRN1//BCL2L1
GO:0032101	regulation of response to external stimulus	Biological process	19	874	321	23210	1.57185	0.0356759	0.804304	1.44763	0.05919	ZP3//EIF2AK4//ADAM8//PRDX2//TSPAN8//TRAFD1//IL18RAP//SEMA3C//IL1RL2//DUOXA2//ACP5//PTPN2//PGLYRP1//VPS35//FGF10//CHD8//DDX60//CLASP2//CDKN1B
GO:0051650	establishment of vesicle localization	Biological process	5	131	321	23210	2.75974	0.0357005	0.804304	1.44733	0.0155763	SAR1A//CLASP2//ARFGAP2//KLHL12//BLOC1S1
GO:0007154	cell communication	Biological process	108	6714	321	23210	1.16309	0.0361197	0.804304	1.44226	0.336449	MAP2K6//GADD45G//FGF10//INSR//PRDX2//BCL2L1//IL1F5//POU5F1//CRADD//IL1RL2//ACKR3//LGR5//GEM//GNAS//HTR5B//IL18RAP//MRGPRA3//OLFR867//GRASP//ICK//VMN2R116//IFT27//LCK//UNC50//NPPC//COL1A2//ITPR3//OLFR193//OLFR1359//OLFR834//OLFR1222//OLFR1265//OLFR996//OLFR1391//OLFR137//OLFR523//OLFR1459//OLFR410//OLFR617//OLFR1404//OLFR1336//OLFR649//OLFR456//CDKN1B//TTC26//MADCAM1//ERC1//PLK2//SLC5A7//ETV5//CNG…
GO:0023052	signaling	Biological process	107	6647	321	23210	1.16393	0.0364289	0.804304	1.43855	0.333333	MAP2K6//GADD45G//FGF10//INSR//PRDX2//BCL2L1//IL1F5//POU5F1//CRADD//IL1RL2//ACKR3//LGR5//GEM//GNAS//HTR5B//IL18RAP//MRGPRA3//OLFR867//GRASP//ICK//VMN2R116//IFT27//LCK//UNC50//NPPC//COL1A2//ITPR3//OLFR193//OLFR1359//OLFR834//OLFR1222//OLFR1265//OLFR996//OLFR1391//OLFR137//OLFR523//OLFR1459//OLFR410//OLFR617//OLFR1404//OLFR1336//OLFR649//OLFR456//CDKN1B//TTC26//MADCAM1//ERC1//PLK2//SLC5A7//ETV5//CNG…
GO:0002183	cytoplasmic translational initiation	Biological process	2	22	321	23210	6.57321	0.036715	0.804304	1.43516	0.00623053	EIF2D//NCK1
GO:0030204	chondroitin sulfate metabolic process	Biological process	2	22	321	23210	6.57321	0.036715	0.804304	1.43516	0.00623053	DCN//DSEL
GO:0097062	dendritic spine maintenance	Biological process	2	22	321	23210	6.57321	0.036715	0.804304	1.43516	0.00623053	VPS35//INSR
GO:0098877	neurotransmitter receptor transport to plasma membrane	Biological process	2	22	321	23210	6.57321	0.036715	0.804304	1.43516	0.00623053	VPS35//GRASP
GO:1903540	establishment of protein localization to postsynaptic membrane	Biological process	2	22	321	23210	6.57321	0.036715	0.804304	1.43516	0.00623053	VPS35//GRASP
GO:0016055	Wnt signaling pathway	Biological process	11	428	321	23210	1.85831	0.0368181	0.804304	1.43394	0.0342679	FGF10//MBD2//RSPO1//FRZB//CHD8//FRAT1//POU5F1//LGR5//VPS35//KLHL12//WDR61
GO:0060485	mesenchyme development	Biological process	8	273	321	23210	2.11884	0.0368388	0.804304	1.43369	0.0249221	SEMA3C//ERG//CLASP2//KLHL12//FRZB//FGF10//TCF21//CER1
GO:0010558	negative regulation of macromolecule biosynthetic process	Biological process	28	1417	321	23210	1.42876	0.036916	0.804304	1.43279	0.0872274	E2F4//NR0B1//BACH2//ATN1//MBD2//POU5F1//PTPN2//SREBF2//TCF21//KDM5A//CIR1//CHD8//PRMT6//TTF1//EIF2AK4//ACOT8//WWP1//CENPF//CDKN1B//NKX3-1//ZP3//CIART//ZFP930//KDM5B//RBFOX2//FTO//NCK1//NPPC
GO:0009994	oocyte differentiation	Biological process	3	53	321	23210	4.09275	0.0369523	0.804304	1.43236	0.00934579	ZP3//NPPC//LGR5
GO:0034113	heterotypic cell-cell adhesion	Biological process	3	53	321	23210	4.09275	0.0369523	0.804304	1.43236	0.00934579	IL1RN//LCK//MADCAM1
GO:0055078	sodium ion homeostasis	Biological process	3	53	321	23210	4.09275	0.0369523	0.804304	1.43236	0.00934579	ATP4A//ATP4B//GNAS
GO:0010821	regulation of mitochondrion organization	Biological process	5	133	321	23210	2.71824	0.0377232	0.81386	1.42339	0.0155763	DCN//VPS35//FAM162A//BCL2L1//USP30
GO:0046928	regulation of neurotransmitter secretion	Biological process	5	133	321	23210	2.71824	0.0377232	0.81386	1.42339	0.0155763	PNKD//RIMS4//NRN1//BCL2L1//CPLX4
GO:0051588	regulation of neurotransmitter transport	Biological process	6	178	321	23210	2.43726	0.0377656	0.81386	1.4229	0.0186916	GRIK1//CPLX4//PNKD//RIMS4//NRN1//BCL2L1
GO:0198738	cell-cell signaling by wnt	Biological process	11	430	321	23210	1.84967	0.0378707	0.81386	1.4217	0.0342679	RSPO1//FRZB//KLHL12//WDR61//CHD8//FGF10//MBD2//FRAT1//VPS35//POU5F1//LGR5
GO:0048731	system development	Biological process	79	4746	321	23210	1.20356	0.0387178	0.82944	1.41209	0.246106	COL1A2//GNAS//HAPLN2//ADAM8//ACKR3//COL18A1//BCL2L1//FGF7//TIPARP//NKX3-1//CER1//TCF21//SEMA3C//FGF10//ROBO3//CENPF//RPGRIP1L//IFT27//GRHL2//CDKN1B//LGR5//PPP3CB//INSR//POU5F1//ERG//NPPC//GRIK1//EIF2AK4//NRN1//RBFOX2//ALCAM//VPS35//CHD8//CD164//NR0B1//ATN1//TTC26//E2F4//MEGF9//MMP24//CLASP2//NCK1//KLHL12//FRZB//DCN//PLK2//ISM1//PHACTR1//IFNA2//PTPN2//SPRR2A3//MADCAM1//SPRR2A1//WWP1//LCK//DUOX2//P…
GO:0051172	negative regulation of nitrogen compound metabolic process	Biological process	41	2243	321	23210	1.32168	0.0396373	0.835285	1.4019	0.127726	E2F4//NR0B1//BACH2//ATN1//MBD2//POU5F1//PTPN2//SREBF2//TCF21//KDM5A//CIR1//CHD8//PRMT6//INSR//GADD45G//CEP85//CST13//SERPINB5//EIF2AK4//NCK1//SF3B3//FBXO43//ACP5//ACOT8//CDKN1B//WWP1//CENPF//NKX3-1//ZP3//CIART//ZFP930//KDM5B//RBFOX2//SUPT6//SRCIN1//FTO//ORMDL1//NCOA7//VPS35//PARPBP//NPPC
GO:0009259	ribonucleotide metabolic process	Biological process	9	328	321	23210	1.98399	0.0396646	0.835285	1.4016	0.0280374	DLD//DLAT//ADCY10//NPPC//ACOT8//ATP5A1//PANK2//INSR//BCL2L1
GO:0006346	DNA methylation-dependent heterochromatin assembly	Biological process	2	23	321	23210	6.28742	0.0398516	0.835285	1.39955	0.00623053	POU5F1//MBD2
GO:0015721	bile acid and bile salt transport	Biological process	2	23	321	23210	6.28742	0.0398516	0.835285	1.39955	0.00623053	SLCO1A5//SLC51B
GO:0032968	positive regulation of transcription elongation from RNA polymerase II promoter	Biological process	2	23	321	23210	6.28742	0.0398516	0.835285	1.39955	0.00623053	SUPT6//WDR61
GO:1900242	regulation of synaptic vesicle endocytosis	Biological process	2	23	321	23210	6.28742	0.0398516	0.835285	1.39955	0.00623053	BCL2L1//PPP3CB
GO:1903020	positive regulation of glycoprotein metabolic process	Biological process	2	23	321	23210	6.28742	0.0398516	0.835285	1.39955	0.00623053	INSR//SLC51B
GO:0009101	glycoprotein biosynthetic process	Biological process	8	278	321	23210	2.08073	0.0402854	0.839664	1.39485	0.0249221	B3GNT6//INSR//HS3ST3A1//GLCE//ATP4B//SDF2//ACOT8//SLC51B
GO:0008544	epidermis development	Biological process	9	329	321	23210	1.97796	0.0403079	0.839664	1.39461	0.0280374	LGR5//SPRR2A3//MADCAM1//SPRR2A1//FGF10//FGF7//GRHL2//GNAS//INSR
GO:0006900	vesicle budding from membrane	Biological process	3	55	321	23210	3.94393	0.0405668	0.842474	1.39183	0.00934579	SAR1A//ARFGAP2//KLHL12
GO:2001056	positive regulation of cysteine-type endopeptidase activity	Biological process	5	136	321	23210	2.65828	0.0408867	0.846287	1.38842	0.0155763	CRADD//LCK//NKX3-1//FAM162A//GSN
GO:0060070	canonical Wnt signaling pathway	Biological process	8	279	321	23210	2.07327	0.0409996	0.846287	1.38722	0.0249221	POU5F1//FRZB//CHD8//LGR5//FGF10//FRAT1//RSPO1//VPS35
GO:0016070	RNA metabolic process	Biological process	63	3687	321	23210	1.23549	0.0411752	0.846722	1.38536	0.196262	E2F4//NR0B1//BACH2//ATN1//MBD2//POU5F1//PTPN2//SREBF2//TCF21//KDM5A//CIR1//CHD8//PRMT6//RBM8A//SMG8//TSEN2//RBFOX2//SF3B3//POP7//POLR1A//ILF2//TTF1//ETV5//ERG//INSR//NKX3-1//GRHL2//ZFP689//GNAS//LCORL//SP140//ZFP768//SUPT6//CSTF3//TBRG4//PRDX2//RBCK1//EIF2AK4//WDR61//FTO//CHD6//WWP1//CENPF//CDKN1B//ZP3//CIART//ZFP930//KDM5B//FGF10//FGF7//MYBL2//SERTAD2//PSMC4//CEBPZ//DCN//GABPB1//NCK1//PPP3CB//NC…
GO:0045619	regulation of lymphocyte differentiation	Biological process	6	182	321	23210	2.38369	0.0413457	0.846722	1.38357	0.0186916	PGLYRP1//ADAM8//PRDX2//IL1RL2//LCK//PTPN2
GO:0010605	negative regulation of macromolecule metabolic process	Biological process	48	2703	321	23210	1.284	0.0416444	0.846722	1.38044	0.149533	E2F4//NR0B1//BACH2//ATN1//MBD2//POU5F1//PTPN2//SREBF2//TCF21//KDM5A//CIR1//CHD8//PRMT6//RBM8A//SMG8//INSR//GADD45G//CEP85//TTF1//CST13//NKX3-1//VPS35//TIPARP//SERPINB5//EIF2AK4//PGLYRP1//ACP5//IL1F5//SFTPD//NCK1//SF3B3//FBXO43//TBRG4//ACOT8//CDKN1B//WWP1//CENPF//ZP3//CIART//ZFP930//KDM5B//RBFOX2//SUPT6//SRCIN1//FTO//NCOA7//PARPBP//NPPC
GO:0031324	negative regulation of cellular metabolic process	Biological process	44	2447	321	23210	1.30014	0.0423218	0.846722	1.37344	0.137072	E2F4//NR0B1//BACH2//ATN1//MBD2//POU5F1//PTPN2//SREBF2//TCF21//KDM5A//CIR1//CHD8//PRMT6//INSR//GADD45G//CEP85//TTF1//CST13//TMEM225//SFI1//SERPINB5//EIF2AK4//ACP5//NCK1//CDKN1B//ACOT8//WWP1//CENPF//NKX3-1//ZP3//CIART//ZFP930//KDM5B//RBFOX2//SUPT6//SRCIN1//FTO//ORMDL1//USP30//NCOA7//VPS35//PARPBP//NPPC//UGT1A1
GO:0045620	negative regulation of lymphocyte differentiation	Biological process	3	56	321	23210	3.8735	0.0424386	0.846722	1.37224	0.00934579	PGLYRP1//PRDX2//PTPN2
GO:0060761	negative regulation of response to cytokine stimulus	Biological process	3	56	321	23210	3.8735	0.0424386	0.846722	1.37224	0.00934579	IL1F5//PTPN2//IL1RN
GO:0001822	kidney development	Biological process	8	281	321	23210	2.05851	0.0424532	0.846722	1.37209	0.0249221	NKX3-1//CER1//TCF21//FGF10//CENPF//RPGRIP1L//IFT27//TIPARP
GO:0009056	catabolic process	Biological process	41	2255	321	23210	1.31464	0.0425378	0.846722	1.37123	0.127726	RBM8A//SMG8//USP30//WWP1//UBE2Z//TDPOZ3//USP29//GM9125//UBE2S//THA1//ACOT8//PGLYRP1//NT5M//DCN//PLK2//PRDX6//PNKD//PSMC4//RNF121//CTSB//MMP24//FBXO9//CYP4A32//EIF2AK4//SF3B3//FBXO43//PRDX2//DHDH//RBCK1//TRHDE//TBRG4//TIPARP//INSR//ADAM8//CTS3//FTO//UGT1A1//SDF2//VPS35//H13//TMEM199
GO:0048477	oogenesis	Biological process	4	95	321	23210	3.04443	0.0429508	0.846722	1.36703	0.0124611	LGR5//ZP3//NPPC//CCDC36
GO:0009190	cyclic nucleotide biosynthetic process	Biological process	2	24	321	23210	6.02544	0.0430857	0.846722	1.36567	0.00623053	ADCY10//NPPC
GO:0031061	negative regulation of histone methylation	Biological process	2	24	321	23210	6.02544	0.0430857	0.846722	1.36567	0.00623053	PRMT6//SUPT6
GO:0052652	cyclic purine nucleotide metabolic process	Biological process	2	24	321	23210	6.02544	0.0430857	0.846722	1.36567	0.00623053	ADCY10//NPPC
GO:0070584	mitochondrion morphogenesis	Biological process	2	24	321	23210	6.02544	0.0430857	0.846722	1.36567	0.00623053	BCL2L1//PANK2
GO:0098869	cellular oxidant detoxification	Biological process	2	24	321	23210	6.02544	0.0430857	0.846722	1.36567	0.00623053	PRDX2//PRDX6
GO:0010628	positive regulation of gene expression	Biological process	41	2258	321	23210	1.3129	0.0432876	0.846722	1.36364	0.127726	ZP3//IL1RL2//IL1RN//IL1F5//SUPT6//WDR61//CHD6//NCK1//LARP4B//ETV5//FGF10//FGF7//INSR//MYBL2//NKX3-1//POU5F1//SREBF2//KDM5A//ZFP930//GRHL2//SERTAD2//CHD8//ILF2//PSMC4//E2F4//CEBPZ//DCN//ERG//GABPB1//PPP3CB//NCOA7//TCF21//RBCK1//PRDX6//EIF2AK4//DDX60//GSN//ADAM8//LCK//VPS35//KDM5B
GO:0090132	epithelium migration	Biological process	8	283	321	23210	2.04397	0.0439407	0.846722	1.35713	0.0249221	DCN//FGF10//CLASP2//ADAM8//ATP5A1//FGF7//PLK2//GRHL2
GO:0045930	negative regulation of mitotic cell cycle	Biological process	7	233	321	23210	2.17226	0.0439436	0.846722	1.3571	0.0218069	CRADD//BCL2L1//PLK2//GADD45GIP1//CDKN1B//NKX3-1//BRINP2
GO:0044265	cellular macromolecule catabolic process	Biological process	21	1015	321	23210	1.49597	0.0440209	0.846722	1.35634	0.0654206	RBM8A//SMG8//USP30//WWP1//UBE2Z//TDPOZ3//USP29//GM9125//UBE2S//RNF121//FBXO9//PLK2//RBCK1//TBRG4//CTS3//CTSB//FTO//SDF2//VPS35//H13//TMEM199
GO:0009566	fertilization	Biological process	6	185	321	23210	2.34504	0.0441669	0.846722	1.3549	0.0186916	XNTRPC//KDM5B//VDAC2//ZP3//BCL2L1//DUOX2
GO:0099111	microtubule-based transport	Biological process	6	185	321	23210	2.34504	0.0441669	0.846722	1.3549	0.0186916	ADCY10//BLOC1S1//TTC26//ICK//IFT27//COPG2
GO:0016079	synaptic vesicle exocytosis	Biological process	5	139	321	23210	2.60091	0.0442064	0.846722	1.35451	0.0155763	ERC1//RIMS4//NRN1//BCL2L1//CPLX4
GO:0001825	blastocyst formation	Biological process	3	57	321	23210	3.80554	0.044353	0.846722	1.35308	0.00934579	POU5F1//SUPT6//ZP3
GO:0002009	morphogenesis of an epithelium	Biological process	13	553	321	23210	1.69976	0.045068	0.846722	1.34613	0.0404984	TCF21//RPGRIP1L//GRHL2//FGF10//FGF7//NKX3-1//FRZB//KDM5B//SEMA3C//ETV5//CLASP2//LGR5//SERPINB5
GO:0007269	neurotransmitter secretion	Biological process	6	186	321	23210	2.33243	0.0451334	0.846722	1.3455	0.0186916	CPLX4//ERC1//PNKD//RIMS4//NRN1//BCL2L1
GO:0099643	signal release from synapse	Biological process	6	186	321	23210	2.33243	0.0451334	0.846722	1.3455	0.0186916	CPLX4//ERC1//PNKD//RIMS4//NRN1//BCL2L1
GO:0090130	tissue migration	Biological process	8	285	321	23210	2.02962	0.0454621	0.846722	1.34235	0.0249221	DCN//FGF10//CLASP2//ADAM8//ATP5A1//FGF7//PLK2//GRHL2
GO:0046483	heterocycle metabolic process	Biological process	78	4720	321	23210	1.19488	0.0461467	0.846722	1.33586	0.242991	E2F4//NR0B1//BACH2//ATN1//MBD2//POU5F1//PTPN2//SREBF2//TCF21//KDM5A//CIR1//CHD8//PRMT6//RBM8A//SMG8//TSEN2//RBFOX2//SF3B3//POP7//DLD//DLAT//SUPT6//ADCY10//NPPC//MSH5//PARPBP//ERCC6L2//PMS1//GNAS//FTO//CCDC36//POLR1A//ILF2//TTF1//ETV5//ERG//INSR//NKX3-1//GRHL2//ZFP689//LCORL//SP140//ZFP768//CSTF3//ACOT8//ATP5A1//GPHN//NT5M//PANK2//TBRG4//PRDX2//RBCK1//EIF2AK4//WDR61//CHD6//FGF10//WWP1//CENPF//CDKN…
GO:0043954	cellular component maintenance	Biological process	3	58	321	23210	3.73993	0.0463098	0.846722	1.33433	0.00934579	SUPT6//INSR//VPS35
GO:0060443	mammary gland morphogenesis	Biological process	3	58	321	23210	3.73993	0.0463098	0.846722	1.33433	0.00934579	KDM5B//FGF10//ETV5
GO:1903510	mucopolysaccharide metabolic process	Biological process	3	58	321	23210	3.73993	0.0463098	0.846722	1.33433	0.00934579	DCN//DSEL//GLCE
GO:0051254	positive regulation of RNA metabolic process	Biological process	31	1635	321	23210	1.37093	0.0463829	0.846722	1.33364	0.0965732	SUPT6//WDR61//CHD6//ETV5//FGF10//FGF7//INSR//MYBL2//NKX3-1//POU5F1//SREBF2//KDM5A//ZP3//ZFP930//GRHL2//SERTAD2//CHD8//ILF2//PSMC4//E2F4//CEBPZ//DCN//ERG//GABPB1//NCK1//PPP3CB//NCOA7//TCF21//RBCK1//PRDX6//FTO
GO:0006298	mismatch repair	Biological process	2	25	321	23210	5.78442	0.0464139	0.846722	1.33335	0.00623053	MSH5//PMS1
GO:0030325	adrenal gland development	Biological process	2	25	321	23210	5.78442	0.0464139	0.846722	1.33335	0.00623053	NR0B1//INSR
GO:0034114	regulation of heterotypic cell-cell adhesion	Biological process	2	25	321	23210	5.78442	0.0464139	0.846722	1.33335	0.00623053	IL1RN//LCK
GO:0035384	thioester biosynthetic process	Biological process	2	25	321	23210	5.78442	0.0464139	0.846722	1.33335	0.00623053	DLD//DLAT
GO:0042403	thyroid hormone metabolic process	Biological process	2	25	321	23210	5.78442	0.0464139	0.846722	1.33335	0.00623053	DUOXA2//DUOX2
GO:0043567	regulation of insulin-like growth factor receptor signaling pathway	Biological process	2	25	321	23210	5.78442	0.0464139	0.846722	1.33335	0.00623053	NKX3-1//IGFBP6
GO:0070861	regulation of protein exit from endoplasmic reticulum	Biological process	2	25	321	23210	5.78442	0.0464139	0.846722	1.33335	0.00623053	SAR1A//SLC51B
GO:0071616	acyl-CoA biosynthetic process	Biological process	2	25	321	23210	5.78442	0.0464139	0.846722	1.33335	0.00623053	DLD//DLAT
GO:0090114	COPII-coated vesicle budding	Biological process	2	25	321	23210	5.78442	0.0464139	0.846722	1.33335	0.00623053	SAR1A//KLHL12
GO:0090140	regulation of mitochondrial fission	Biological process	2	25	321	23210	5.78442	0.0464139	0.846722	1.33335	0.00623053	DCN//VPS35
GO:1902230	negative regulation of intrinsic apoptotic signaling pathway in response to DNA damage	Biological process	2	25	321	23210	5.78442	0.0464139	0.846722	1.33335	0.00623053	BCL2L1//ACKR3
GO:1905939	regulation of gonad development	Biological process	2	25	321	23210	5.78442	0.0464139	0.846722	1.33335	0.00623053	INSR//ZP3
GO:0061041	regulation of wound healing	Biological process	5	141	321	23210	2.56402	0.0465068	0.846722	1.33248	0.0155763	PRDX2//TSPAN8//DUOX2//CLASP2//CDKN1B
GO:1903037	regulation of leukocyte cell-cell adhesion	Biological process	8	287	321	23210	2.01548	0.0470177	0.846769	1.32774	0.0249221	ADAM8//NCK1//ZP3//SFTPD//PRDX2//IL1RL2//LCK//PTPN2
GO:0006869	lipid transport	Biological process	9	339	321	23210	1.91961	0.0471323	0.846769	1.32668	0.0280374	SLCO1A5//SLC51B//MAP2K6//RFT1//ATP11B//SREBF2//NKX3-1//KDM5B//GULP1
GO:0007281	germ cell development	Biological process	9	339	321	23210	1.91961	0.0471323	0.846769	1.32668	0.0280374	TTC26//PANK2//LGR5//ZP3//ETV5//DLD//CCDC36//NPPC//BCL2L1
GO:0019693	ribose phosphate metabolic process	Biological process	9	339	321	23210	1.91961	0.0471323	0.846769	1.32668	0.0280374	DLD//DLAT//ADCY10//NPPC//ACOT8//ATP5A1//PANK2//INSR//BCL2L1
GO:0006366	transcription by RNA polymerase II	Biological process	36	1953	321	23210	1.33282	0.0471328	0.846769	1.32668	0.11215	E2F4//NR0B1//BACH2//ATN1//MBD2//POU5F1//PTPN2//SREBF2//TCF21//KDM5A//CIR1//CHD8//PRMT6//ETV5//ERG//GNAS//LCORL//GRHL2//SP140//SUPT6//WDR61//CHD6//PSMC4//CEBPZ//DCN//FGF10//GABPB1//MYBL2//NCK1//NKX3-1//PPP3CB//NCOA7//ZFP930//RBCK1//CER1//ZFP768
GO:0051247	positive regulation of protein metabolic process	Biological process	31	1638	321	23210	1.36842	0.0473222	0.847929	1.32493	0.0965732	GADD45G//FGF10//INSR//PRDX2//MAP2K6//GNAS//NKX3-1//RSPO1//CRADD//LCK//FAM162A//CAB39//PLK2//IFNA2//NCK1//ADAM8//IL1RN//LARP4B//WWP1//TIPARP//CDKN1B//IL1F5//FGF7//WDR61//SLC51B//SRCIN1//ACKR3//EIF2AK4//VPS35//GSN//UBE2S
GO:1903350	response to dopamine	Biological process	3	59	321	23210	3.67654	0.0483087	0.858808	1.31597	0.00934579	GNAS//HTR5B//VPS35
GO:1903351	cellular response to dopamine	Biological process	3	59	321	23210	3.67654	0.0483087	0.858808	1.31597	0.00934579	GNAS//HTR5B//VPS35
GO:1903539	protein localization to postsynaptic membrane	Biological process	3	59	321	23210	3.67654	0.0483087	0.858808	1.31597	0.00934579	VPS35//GPHN//GRASP
GO:0033865	nucleoside bisphosphate metabolic process	Biological process	4	99	321	23210	2.92143	0.0486987	0.858994	1.31248	0.0124611	DLD//DLAT//ACOT8//PANK2
GO:0033875	ribonucleoside bisphosphate metabolic process	Biological process	4	99	321	23210	2.92143	0.0486987	0.858994	1.31248	0.0124611	DLD//DLAT//ACOT8//PANK2
GO:0034032	purine nucleoside bisphosphate metabolic process	Biological process	4	99	321	23210	2.92143	0.0486987	0.858994	1.31248	0.0124611	DLD//DLAT//ACOT8//PANK2
GO:0010634	positive regulation of epithelial cell migration	Biological process	5	143	321	23210	2.52816	0.0488771	0.859907	1.31089	0.0155763	ATP5A1//FGF10//FGF7//PLK2//CLASP2
GO:0030098	lymphocyte differentiation	Biological process	10	395	321	23210	1.83051	0.0491173	0.861112	1.30877	0.0311526	IFNA2//PTPN2//WWP1//LCK//PPP3CB//PGLYRP1//ADAM8//GADD45G//PRDX2//IL1RL2
GO:0006163	purine nucleotide metabolic process	Biological process	9	342	321	23210	1.90277	0.0493207	0.861112	1.30697	0.0280374	DLD//DLAT//ADCY10//NPPC//ACOT8//ATP5A1//PANK2//INSR//BCL2L1
GO:0006357	regulation of transcription by RNA polymerase II	Biological process	35	1897	321	23210	1.33405	0.0493646	0.861112	1.30658	0.109034	E2F4//NR0B1//BACH2//ATN1//MBD2//POU5F1//PTPN2//SREBF2//TCF21//KDM5A//CIR1//CHD8//PRMT6//SUPT6//WDR61//CHD6//PSMC4//ETV5//CEBPZ//DCN//ERG//FGF10//GABPB1//MYBL2//NCK1//NKX3-1//PPP3CB//NCOA7//ZFP930//RBCK1//GRHL2//CER1//GNAS//LCORL//SP140
GO:0007283	spermatogenesis	Biological process	13	561	321	23210	1.67552	0.0494646	0.861112	1.30571	0.0404984	TTC26//PANK2//ETV5//DLD//NR0B1//BCL2L1//ATN1//TSPAN8//ADCY10//CCDC36//IFT27//NLRP14//HERPUD2
GO:0006929	substrate-dependent cell migration	Biological process	2	26	321	23210	5.56195	0.0498332	0.861112	1.30248	0.00623053	NCK1//ADAM8
GO:0009299	mRNA transcription	Biological process	2	26	321	23210	5.56195	0.0498332	0.861112	1.30248	0.00623053	POU5F1//SUPT6
GO:0010155	regulation of proton transport	Biological process	2	26	321	23210	5.56195	0.0498332	0.861112	1.30248	0.00623053	ATP4A//ATP4B
