# Supplementary material for: Abnormal transcriptome-wide DNA demethylation induced by folate deficiency causes neural tube defects
Source: Front Genet. 2022 Sep 19;13:987210. doi: 10.3389/fgene.2022.987210 (PMC9529027; doi:10.3389/fgene.2022.987210)
Supplement: Supplementary file 12 [file Table11.XLS]

## Sheet: CC
S12 MeDIP GO CC_result Down
#Column "GO.ID" stands for the ID of gene ontology term
#Column "Term" stands for the name of gene ontology term
#Column "Ontology" stands for the ontology of GOID belongs to
#Column "Count" stands for the number of DE genes associated with the listed GOID
#Column "Pop.Hits" stands for the number of background population genes associated with the listed GOID
#Column "List.Total" stands for the total number of DE genes
#Column "Pop.Total" stands for the total number of background population genes
#Column "Fold.Enrichment" stands for the Fold Enrichment value of the GOID, it equals (Count/Pop.Hits)/(List.Total/Pop.Total)
#Column "Pvalue" stands for the significance testing value of the GOID
#Column "FDR" stands for the false discovery rate of the GOID, using Benjamini & Hochberg (1995) method
#Column "Enrichment.Score" stands for the Enrichment Score value of the GOID, it equals (-log10(Pvalue))
#Column "Gene.Ratio" stands for the Gene Ratio value genes associated with the GOID, it equals (Count/List.Total)
#Column "GENES" stands for the DE genes associated with the GOID
GO.ID	Term	Ontology	Count	Pop.Hits	List.Total	Pop.Total	Fold.Enrichment	Pvalue	FDR	Enrichment.Score	Gene.Ratio	GENES
GO:0005622	intracellular anatomical structure	Cellular component	3257	14080	4644	23177	1.15446	4.79316e-50	4.06939e-47	49.3194	0.701335	ENO1//ENO3//ENO4//KDM3A//MECOM//HDAC3//HINT1//PHF21A//SIN3A//NCOR2//HDAC4//SATB2//TBL1X//RCOR3//RCOR1//TRERF1//ZFP217//HDAC7//RERE//HDAC8//DNTTIP1//HDAC9//TAF1B//TBP//KAT2B//KAT7//BRPF3//MCRS1//KANSL2//MSL3L2//TADA3//ATXN7L3//TAF12//TADA2A//SMPD3//GOLT1A//B4GALT1//ST6GAL1//GRM6//CYP2E1//RHBDF1//B4GALNT1//GNAI3//LFNG//MAN1A//FURIN//ABCB1B//ABCB4//SRGN//RAB6A//GLG1//ST3GAL2//SREBF1//LMAN2L//STK24//…
GO:0043226	organelle	Cellular component	2984	12722	4644	23177	1.1706	1.72511e-47	7.32309e-45	46.7632	0.64255	KDM3A//MECOM//HDAC3//HINT1//PHF21A//SIN3A//NCOR2//HDAC4//SATB2//TBL1X//RCOR3//RCOR1//TRERF1//ZFP217//HDAC7//RERE//HDAC8//DNTTIP1//HDAC9//TAF1B//TBP//KAT2B//KAT7//BRPF3//MCRS1//KANSL2//MSL3L2//TADA3//ATXN7L3//TAF12//TADA2A//SMPD3//GOLT1A//B4GALT1//ST6GAL1//GRM6//CYP2E1//RHBDF1//B4GALNT1//GNAI3//LFNG//MAN1A//FURIN//ABCB1B//ABCB4//SRGN//RAB6A//GLG1//ST3GAL2//SREBF1//LMAN2L//STK24//RIC1//MPP4//MAN1C1…
GO:0043229	intracellular organelle	Cellular component	2774	11887	4644	23177	1.16466	2.29166e-38	6.48539e-36	37.6399	0.59733	KDM3A//MECOM//HDAC3//HINT1//PHF21A//SIN3A//NCOR2//HDAC4//SATB2//TBL1X//RCOR3//RCOR1//TRERF1//ZFP217//HDAC7//RERE//HDAC8//DNTTIP1//HDAC9//TAF1B//TBP//KAT2B//KAT7//BRPF3//MCRS1//KANSL2//MSL3L2//TADA3//ATXN7L3//TAF12//TADA2A//SMPD3//GOLT1A//B4GALT1//ST6GAL1//GRM6//CYP2E1//RHBDF1//B4GALNT1//GNAI3//LFNG//MAN1A//FURIN//ABCB1B//ABCB4//SRGN//RAB6A//GLG1//ST3GAL2//SREBF1//LMAN2L//STK24//RIC1//MPP4//MAN1C1…
GO:0005737	cytoplasm	Cellular component	2642	11262	4644	23177	1.1708	5.81575e-37	1.23439e-34	36.2354	0.568906	ENO1//ENO3//ENO4//SMPD3//GOLT1A//B4GALT1//ST6GAL1//GRM6//CYP2E1//RHBDF1//B4GALNT1//GNAI3//LFNG//MAN1A//FURIN//ABCB1B//ABCB4//SRGN//RAB6A//GLG1//ST3GAL2//SREBF1//LMAN2L//STK24//RIC1//MPP4//MAN1C1//SCAP//SLC30A8//SCYL3//RGP1//RAB39//CABP1//MAPK8IP3//GNPTAB//WHAMM//LDLRAD4//CHST3//GAL3ST1//USO1//GOLGA7//GORASP2//LMAN1//STK26//FUT11//RNF121//BC004004//SACM1L//GLCE//GABARAPL2//PTGES2//ARFGEF2//EXOC6//…
GO:0110165	cellular anatomical entity	Cellular component	4085	19001	4644	23177	1.07295	4.59763e-35	7.80677e-33	34.3375	0.87963	ENO1//ENO3//ENO4//KDM3A//MECOM//HDAC3//HINT1//PHF21A//SIN3A//NCOR2//HDAC4//SATB2//TBL1X//RCOR3//RCOR1//TRERF1//ZFP217//HDAC7//RERE//HDAC8//DNTTIP1//HDAC9//TAF1B//TBP//KAT2B//KAT7//BRPF3//MCRS1//KANSL2//MSL3L2//TADA3//ATXN7L3//TAF12//TADA2A//SMPD3//GOLT1A//B4GALT1//ST6GAL1//GRM6//CYP2E1//RHBDF1//B4GALNT1//GNAI3//LFNG//MAN1A//FURIN//ABCB1B//ABCB4//SRGN//RAB6A//GLG1//ST3GAL2//SREBF1//LMAN2L//STK24//…
GO:0043227	membrane-bounded organelle	Cellular component	2656	11455	4644	23177	1.15717	1.23865e-32	1.75269e-30	31.9071	0.571921	KDM3A//MECOM//HDAC3//HINT1//PHF21A//SIN3A//NCOR2//HDAC4//SATB2//TBL1X//RCOR3//RCOR1//TRERF1//ZFP217//HDAC7//RERE//HDAC8//DNTTIP1//HDAC9//TAF1B//TBP//KAT2B//KAT7//BRPF3//MCRS1//KANSL2//MSL3L2//TADA3//ATXN7L3//TAF12//TADA2A//SMPD3//GOLT1A//B4GALT1//ST6GAL1//GRM6//CYP2E1//RHBDF1//B4GALNT1//GNAI3//LFNG//MAN1A//FURIN//ABCB1B//ABCB4//SRGN//RAB6A//GLG1//ST3GAL2//SREBF1//LMAN2L//STK24//RIC1//MPP4//MAN1C1…
GO:0043231	intracellular membrane-bounded organelle	Cellular component	2489	10733	4644	23177	1.15736	5.79802e-29	7.03217e-27	28.2367	0.53596	KDM3A//MECOM//HDAC3//HINT1//PHF21A//SIN3A//NCOR2//HDAC4//SATB2//TBL1X//RCOR3//RCOR1//TRERF1//ZFP217//HDAC7//RERE//HDAC8//DNTTIP1//HDAC9//TAF1B//TBP//KAT2B//KAT7//BRPF3//MCRS1//KANSL2//MSL3L2//TADA3//ATXN7L3//TAF12//TADA2A//SMPD3//GOLT1A//B4GALT1//ST6GAL1//GRM6//CYP2E1//RHBDF1//B4GALNT1//GNAI3//LFNG//MAN1A//FURIN//ABCB1B//ABCB4//SRGN//RAB6A//GLG1//ST3GAL2//SREBF1//LMAN2L//STK24//RIC1//MPP4//MAN1C1…
GO:0005634	nucleus	Cellular component	1713	7127	4644	23177	1.19954	8.03607e-24	8.52828e-22	23.095	0.368863	KDM3A//MECOM//HDAC3//HINT1//PHF21A//SIN3A//NCOR2//HDAC4//SATB2//TBL1X//RCOR3//RCOR1//TRERF1//ZFP217//HDAC7//RERE//HDAC8//DNTTIP1//HDAC9//TAF1B//TBP//KAT2B//KAT7//BRPF3//MCRS1//KANSL2//MSL3L2//TADA3//ATXN7L3//TAF12//TADA2A//EXOSC3//NVL//TSEN34//BAZ1A//IK//NCAPD2//U2AF2//THOC2//SARNP//CDK7//MIS18BP1//CENPT//NUF2//TERF1//TERF2//TERF2IP//RCC1//DMC1//NEK2//SYCP3//MLH3//RSPH1//SUN2//ADD3//BRD4//RRS1//N…
GO:0030054	cell junction	Cellular component	572	2073	4644	23177	1.37709	2.34574e-18	2.21281e-16	17.6297	0.12317	MYLK//LIMS1//AKT1//APP//AQP4//AQP7//CTNNA1//CLDN5//CSK//DSC2//EPB41L3//MAGI1//ILK//ITGA5//ITGB3//KRT8//DSG4//LCK//KIRREL//MYH2//NCAM1//P2RX7//PRKCG//PRKCZ//PKD2//FLNA//TMEM47//PTPRU//PXN//STX3//RHO//TEC//TIAM1//TJP2//VCL//WDR1//LIMS2//ZAP70//MICALL2//PLEKHA7//PACSIN2//RPGRIP1L//NPHP4//CEACAM2//MAP2K2//PLEKHG5//ADD3//TJP3//IQGAP1//FLRT1//MYADM//DLG3//CADM1//DBN1//SAV1//AHNAK//PKP2//PDZD2//AMTN//DN…
GO:0042995	cell projection	Cellular component	672	2572	4644	23177	1.30396	1.12784e-15	9.57532e-14	14.9478	0.144703	AK1//RSPH1//ARAP3//ABL1//AIF1//CIT//COBL//GAS7//MTM1//MYO5A//CYTH2//APPL2//TLN1//GSN//KIF18A//FRMD4B//SH2B2//RAB5A//IQGAP1//MYADM//KNSTRN//PALLD//APPL1//MTMR14//EPS8L2//IFT140//ABCA4//RAB27A//CNGA3//GNAT1//GNAT2//GNB5//GNGT1//GUCA2B//MERTK//MAP1B//PRKCA//PROM1//ROM1//SAG//SHANK2//RHO//HNF1A//IFT20//RAPGEF4//RPGRIP1L//SAXO2//ARFGEF2//CD44//ERBB2//LIPC//KCNJ10//MYO1B//MYO7B//PDGFA//RAPGEF3//MYO1G//…
GO:0120025	plasma membrane bounded cell projection	Cellular component	615	2342	4644	23177	1.31055	8.22252e-15	6.34629e-13	14.085	0.132429	AK1//RSPH1//ARAP3//ABL1//AIF1//CIT//COBL//GAS7//MTM1//MYO5A//CYTH2//APPL2//TLN1//GSN//KIF18A//FRMD4B//SH2B2//RAB5A//IQGAP1//MYADM//KNSTRN//PALLD//APPL1//MTMR14//EPS8L2//IFT140//ABCA4//RAB27A//CNGA3//GNAT1//GNAT2//GNB5//GNGT1//GUCA2B//MERTK//MAP1B//PRKCA//PROM1//ROM1//SAG//SHANK2//RHO//HNF1A//IFT20//RAPGEF4//RPGRIP1L//SAXO2//ARFGEF2//CD44//ERBB2//LIPC//KCNJ10//MYO1B//MYO7B//PDGFA//RAPGEF3//MYO1G//…
GO:0005856	cytoskeleton	Cellular component	583	2213	4644	23177	1.31478	2.45821e-14	1.73918e-12	13.6094	0.125538	KIF18B//FAM161A//LCK//NEK1//PCM1//TIAM1//CEP85//CEP152//ASPM//NEK2//PLK1//PLK2//KNTC1//PLK5//FBF1//CDC14B//CDC14A//KATNAL1//TUBGCP3//MAPK14//CUL3//CCNB1//POC1B//SBDS//CEP19//CTDP1//SPDL1//CEP89//TUBGCP2//ANKRD53//PDE4B//BLOC1S2//AK1//RSPH1//SYNPO//MYLK//SYNPO2//CNN2//DST//FHL3//ILK//MYH11//MYH6//PRKCZ//PSTPIP1//PXN//LPP//PDLIM2//VCL//PGM5//ABLIM1//MICALL2//SH2B2//ROR1//FAM107A//MPRIP//ABLIM3//TPM…
GO:0043228	non-membrane-bounded organelle	Cellular component	1048	4324	4644	23177	1.2096	3.36981e-14	2.20075e-12	13.4724	0.225668	TAF1B//TBP//BAZ1A//IK//NCAPD2//KIF18B//FAM161A//LCK//NEK1//PCM1//TIAM1//CEP85//CEP152//CBX3//DNMT3A//INCENP//NEK2//PHF2//PLK1//PPP2CA//RANGAP1//KNTC1//SYCP3//KAT7//MIS18BP1//WDHD1//AHCTF1//CENPH//SS18L1//TRP53BP1//CENPT//HJURP//KNSTRN//SPAG5//ZFP276//SKA2//CENPP//NUF2//CDT1//FBXO28//SPDL1//KIF2B//KAT2B//PSEN2//SIN3A//KIF18A//NUP98//NUP160//DCTN2//CEBPB//ZBTB48//SMG6//XRCC4//BRCA2//CDK2//DMC1//EZH…
GO:0045202	synapse	Cellular component	403	1450	4644	23177	1.38708	1.39311e-13	8.44825e-12	12.856	0.0867786	STX12//RAB15//SCAMP1//ANXA5//APP//CLCN4//CYP19A1//DDC//DNM1//GRIN1//GRIN2A//MT3//MYO5A//CDK16//PDE4B//PICK1//PPT1//PSEN2//PTPN5//RAB11B//RAB3D//STX3//SYT2//SLC18A2//TH//VAMP2//SLC32A1//RAB40C//APH1A//SLC30A3//MYLK2//RAB8B//RAB5A//SYN3//TOR1A//BRSK1//SLC40A1//SYT7//CADM1//STX1B//TRAPPC4//PRRT2//RAB3B//SYNPR//STON1//MTMR2//TRIM9//DNM3//PLEKHA5//CALD1//ANK2//ARRB1//BCR//CHRNA3//SLC8A2//SLC8A3//MACF1…
GO:0043005	neuron projection	Cellular component	425	1549	4644	23177	1.36931	2.37005e-13	1.34145e-11	12.6252	0.0915159	IFT140//ABCA4//RAB27A//CNGA3//GNAT1//GNAT2//GNB5//GNGT1//GUCA2B//MERTK//MAP1B//MYO5A//PRKCA//PROM1//ROM1//SAG//SHANK2//RHO//HNF1A//IFT20//RAPGEF4//DNM3//PRKAA1//GRM2//GRM7//RAP1GAP//SCN4A//SLC8A2//SLC8A3//PAWR//ADAM22//ADNP//ADRB2//ALDOC//AP3D1//APP//AQP1//RHOA//CALCA//CASR//CCK//COBL//COMT//CRCP//CREB1//CRYAB//DDC//DNM1//DSCAM//DST//DTNA//DVL1//DYRK1A//GABRR2//GAD1//GDI1//GRIK5//GRM1//IGF1R//IL1…
GO:0043232	intracellular non-membrane-bounded organelle	Cellular component	1036	4305	4644	23177	1.20102	3.72739e-13	1.97785e-11	12.4286	0.223084	TAF1B//TBP//BAZ1A//IK//NCAPD2//KIF18B//FAM161A//LCK//NEK1//PCM1//TIAM1//CEP85//CEP152//CBX3//DNMT3A//INCENP//NEK2//PHF2//PLK1//PPP2CA//RANGAP1//KNTC1//SYCP3//KAT7//MIS18BP1//WDHD1//AHCTF1//CENPH//SS18L1//TRP53BP1//CENPT//HJURP//KNSTRN//SPAG5//ZFP276//SKA2//CENPP//NUF2//CDT1//FBXO28//SPDL1//KIF2B//KAT2B//PSEN2//SIN3A//KIF18A//NUP98//NUP160//DCTN2//CEBPB//ZBTB48//SMG6//XRCC4//BRCA2//CDK2//DMC1//EZH…
GO:0005654	nucleoplasm	Cellular component	850	3452	4644	23177	1.22889	5.24589e-13	2.61986e-11	12.2802	0.183032	KDM3A//MECOM//HDAC3//HINT1//PHF21A//SIN3A//NCOR2//HDAC4//SATB2//TBL1X//RCOR3//RCOR1//TRERF1//ZFP217//HDAC7//RERE//HDAC8//DNTTIP1//HDAC9//KAT2B//KAT7//BRPF3//MCRS1//KANSL2//MSL3L2//TADA3//ATXN7L3//TAF12//TADA2A//GINS2//RUVBL2//DMAP1//WDR18//POLR2J//POLR2B//POLR2E//POLR2L//POLR2F//TBP//TAF4//GTF2A2//TAF1//GTF2A1//CDK7//CDK9//ERCC6//ELP2//MLLT3//CCNT1//BRD4//CDK13//HINFP//CDK2//COIL//FBL//SART1//LSG…
GO:0071944	cell periphery	Cellular component	1351	5832	4644	23177	1.15612	5.21078e-12	2.45775e-10	11.2831	0.290913	EXOC6//SH3BP1//TNFAIP2//EXOC2//EXOC1//SCN4A//CACNA1G//SCN1B//SCN3A//SCN5A//LTBP4//KRT1//LOR//SPRR1A//SPRR2A1//SPRR2I//CNFN//CST6//BCL10//CD6//LCK//PDCD6IP//PRKCQ//ZAP70//VAV3//SNX27//ABL2//AIF1//TICAM2//MYO1G//ABCA7//BIN2//CACNA1C//LUM//COL27A1//COL5A1//COL5A3//NPNT//AGRN//ANG//RUNX1//COL15A1//COL9A3//FBLN1//ITGA6//LAMA4//LAMB1//PAPLN//COL28A1//TIMP3//USH2A//RELL2//ATRNL1//VWA2//VWC2//EGFL6//HMCN…
GO:0098590	plasma membrane region	Cellular component	351	1265	4644	23177	1.38478	7.47749e-12	3.34126e-10	11.1262	0.0755814	CACNA1C//ADRB2//AQP1//ATP1B1//BMPR1A//BMPR2//CDH13//CTSB//GNAQ//HK1//IGF1R//KCND2//LIPE//PTCH1//SCN5A//SLC2A3//TGFBR1//TGFBR2//TSC2//VDR//KIF18A//PACSIN2//SMO//DLC1//RANGRF//NOS1AP//P2RY12//PLVAP//ARRB1//AP2A1//APP//FNBP1//ITSN1//SORT1//AP1S3//HIP1R//TNK2//CLTC//FCHO1//CLTB//STON1//AMN//SH3BP4//ITGA9//AQP4//SLC7A1//ERBB2//ERBB3//ITGA6//PKD2//PLEC//SLC1A3//SLC1A5//RAPGEF3//MUC20//CEACAM2//C5AR2//S…
GO:0005886	plasma membrane	Cellular component	1244	5343	4644	23177	1.16198	1.4441e-11	6.13021e-10	10.8404	0.267873	SCN4A//CACNA1G//SCN1B//SCN3A//SCN5A//KRT1//LOR//SPRR1A//SPRR2A1//SPRR2I//CNFN//CST6//BCL10//CD6//LCK//PDCD6IP//PRKCQ//ZAP70//VAV3//SNX27//ABL2//AIF1//SH3BP1//TICAM2//MYO1G//ABCA7//BIN2//CACNA1C//GM5741//GNA11//GNAI1//GNAI3//GNAL//GNAQ//GNAT1//GNAT2//GNB5//GNGT1//GNG7//GNG8//GNG13//XNTRPC//SLC6A8//GPC5//SLC6A5//SLC16A6//ANO6//GRM2//GRM6//GRM7//ANK2//CHRNA3//SLC8A2//SLC8A3//ABCA4//ASIC2//CHRNA4//CH…
GO:0036477	somatodendritic compartment	Cellular component	300	1067	4644	23177	1.40321	5.63364e-11	2.2776e-09	10.2492	0.0645995	SYNPO//PRKAA1//GRM7//CALD1//RAP1GAP//CHRNA3//SLC8A2//SLC8A3//ABL1//CHRNA4//ACVRL1//ADNP//ADRB2//ANXA5//RAB27A//BMPR1A//BMPR2//CACNA1A//CACNA1C//CACNA1D//CACNA1G//CAPN2//CCK//CHL1//CHRM1//CNGA3//COBL//COMT//CPE//CRCP//CRMP1//DSCAM//DVL1//DYRK1A//MARK2//GNAQ//GRIK1//GRIK5//GRIN1//GRM1//HTR2B//HTR5B//ITPR1//KCNA2//KCNB1//KCND2//KCNJ2//KCNJ4//KHSRP//MAX//MMP3//ND1//MAP1B//MAP6//MYO5A//NCOA2//NSG2//PI…
GO:0043025	neuronal cell body	Cellular component	218	728	4644	23177	1.49448	6.71318e-11	2.59068e-09	10.1731	0.0469423	ADRB2//AQP1//IL6RA//KCNA2//KCNB1//KCND2//SLC6A2//THY1//MRGPRA3//KCNC2//FLRT1//KCNE3//CCK//PRKCZ//AURKA//SPTBN4//AIF1//ANXA5//CACNA1A//CACNA1E//CNGA3//CPE//CRH//CRYAB//CYP11A1//EFNA2//ESR1//GRIK5//MAP1B//NEFM//PAM//PDE9A//PDPK1//PTPN5//TH//VIP//ZPR1//GIGYF2//PDE10A//ITGA8//MAP2K1//MAP2K4//MAPK10//MAPK8//MAPK9//RTN4RL2//CHRNA10//MCRS1//RUFY3//RBFOX3//HNRNPA2B1//GRIA3//NELL2//NPFF//SLC12A5//PRKAA1//…
GO:0044297	cell body	Cellular component	241	823	4644	23177	1.46144	7.43111e-11	2.74305e-09	10.1289	0.0518949	ADRB2//AQP1//IL6RA//KCNA2//KCNB1//KCND2//SLC6A2//THY1//MRGPRA3//KCNC2//FLRT1//KCNE3//PRKAA1//CAMK2D//GRM7//CALD1//RAP1GAP//CHRNA3//SLC8A2//SLC8A3//ABL1//ASIC2//CHRNA4//PAWR//ACVRL1//ADNP//ANG//ANXA5//APBB1//BMPR1A//BMPR2//CACNA1A//CACNA1C//CACNA1D//CACNA1G//CALCA//CAPN2//CASR//CCK//CIT//CCR4//CNGA3//COBL//CPE//CRCP//CRH//CRMP1//CYP19A1//DDC//DPP6//DSCAM//DVL1//EEF1A2//KCNN2//FKBP4//GDI1//GHR//GIP…
GO:0098794	postsynapse	Cellular component	219	738	4644	23177	1.48099	1.50745e-10	5.33259e-09	9.82176	0.0471576	DNM3//PLEKHA5//CALD1//ANK2//ARRB1//BCR//CHRNA3//SLC8A2//SLC8A3//MACF1//AXIN1//BMPR2//CACNA1C//CAMK2G//CHRM1//CRYAB//DNM1//DST//DVL1//EEF2K//EPB41L1//EPB41L3//DMTN//EPS8//BCL11A//CACNG5//GRIK1//GRIK5//GRIN1//GRIN2A//NR3C1//GRM1//IL1R1//ITPR1//KCNAB2//KCND2//ARHGEF2//ND2//MAP1B//MX1//NCOA2//NEFM//PALM//PDE4B//PDPK1//PHB//PICK1//PIP5K1C//PRKCG//PRKCZ//PLCB4//PPP2CA//PTCH1//PTK2B//PURA//SPTBN1//SHANK…
GO:0031981	nuclear lumen	Cellular component	929	3911	4644	23177	1.18548	2.14936e-10	7.29923e-09	9.66769	0.200043	KDM3A//MECOM//HDAC3//HINT1//PHF21A//SIN3A//NCOR2//HDAC4//SATB2//TBL1X//RCOR3//RCOR1//TRERF1//ZFP217//HDAC7//RERE//HDAC8//DNTTIP1//HDAC9//TAF1B//TBP//KAT2B//KAT7//BRPF3//MCRS1//KANSL2//MSL3L2//TADA3//ATXN7L3//TAF12//TADA2A//EXOSC3//NVL//BAZ1A//IK//NCAPD2//MIS18BP1//CENPT//NUF2//RCC1//DMC1//NEK2//SYCP3//MLH3//RSPH1//SUN2//ADD3//BRD4//RRS1//NIFK//HORMAD1//GM28576//INCENP//PLK1//XLR3A//GM773//P3H4//1…
GO:0012505	endomembrane system	Cellular component	935	3974	4644	23177	1.17422	1.5535e-09	5.07276e-08	8.80869	0.201335	SMPD3//GOLT1A//B4GALT1//ST6GAL1//GRM6//CYP2E1//RHBDF1//B4GALNT1//GNAI3//LFNG//MAN1A//FURIN//ABCB1B//ABCB4//SRGN//RAB6A//GLG1//ST3GAL2//SREBF1//LMAN2L//STK24//RIC1//MPP4//MAN1C1//SCAP//SLC30A8//SCYL3//RGP1//RAB39//CABP1//MAPK8IP3//GNPTAB//WHAMM//LDLRAD4//CHST3//GAL3ST1//USO1//GOLGA7//GORASP2//LMAN1//STK26//FUT11//RNF121//BC004004//SACM1L//GLCE//GABARAPL2//PTGES2//ARFGEF2//ATP5D//ATP5E//PIGH//PIGQ/…
GO:0099512	supramolecular fiber	Cellular component	254	904	4644	23177	1.40227	1.88635e-09	5.93153e-08	8.72438	0.0546942	KIF18B//FAM161A//AK1//RSPH1//LTBP4//LUM//COL27A1//COL5A1//COL5A3//LMNA//KLHL22//TUBGCP3//CUL3//KNTC1//KIF18A//MYH11//MYH2//MYH6//TNNI1//TNNI2//TNNT1//MYBPC3//OBSCN//NEB//TMOD2//AKNA//LRRC49//DNM3//SYNJ1//DNAL1//SLC8A2//SLC8A3//MACF1//MTA1//ASPM//CCT6A//DNAH8//DNM1//DST//DVL1//DYRK1A//FKBP4//HSPH1//INCENP//KCNAB2//KIF17//KIF4//KIF5B//KIFC2//KIFC3//ARHGEF2//HOOK2//MAP1B//MAP6//MAP7//NCOA2//NEK2//OD…
GO:0099081	supramolecular polymer	Cellular component	254	911	4644	23177	1.39149	4.10712e-09	1.24534e-07	8.38646	0.0546942	KIF18B//FAM161A//AK1//RSPH1//LTBP4//LUM//COL27A1//COL5A1//COL5A3//LMNA//KLHL22//TUBGCP3//CUL3//KNTC1//KIF18A//MYH11//MYH2//MYH6//TNNI1//TNNI2//TNNT1//MYBPC3//OBSCN//NEB//TMOD2//AKNA//LRRC49//DNM3//SYNJ1//DNAL1//SLC8A2//SLC8A3//MACF1//MTA1//ASPM//CCT6A//DNAH8//DNM1//DST//DVL1//DYRK1A//FKBP4//HSPH1//INCENP//KCNAB2//KIF17//KIF4//KIF5B//KIFC2//KIFC3//ARHGEF2//HOOK2//MAP1B//MAP6//MAP7//NCOA2//NEK2//OD…
GO:0070013	intracellular organelle lumen	Cellular component	1003	4316	4644	23177	1.1598	5.17129e-09	1.51394e-07	8.2864	0.215978	KDM3A//MECOM//HDAC3//HINT1//PHF21A//SIN3A//NCOR2//HDAC4//SATB2//TBL1X//RCOR3//RCOR1//TRERF1//ZFP217//HDAC7//RERE//HDAC8//DNTTIP1//HDAC9//TAF1B//TBP//KAT2B//KAT7//BRPF3//MCRS1//KANSL2//MSL3L2//TADA3//ATXN7L3//TAF12//TADA2A//EXOSC3//NVL//BAZ1A//IK//NCAPD2//MIS18BP1//CENPT//NUF2//RCC1//DMC1//NEK2//SYCP3//MLH3//RSPH1//SUN2//ADD3//BRD4//RRS1//NIFK//HORMAD1//GM28576//INCENP//PLK1//XLR3A//GM773//P3H4//1…
GO:0031974	membrane-enclosed lumen	Cellular component	1005	4329	4644	23177	1.15863	6.20772e-09	1.70011e-07	8.20707	0.216408	KDM3A//MECOM//HDAC3//HINT1//PHF21A//SIN3A//NCOR2//HDAC4//SATB2//TBL1X//RCOR3//RCOR1//TRERF1//ZFP217//HDAC7//RERE//HDAC8//DNTTIP1//HDAC9//TAF1B//TBP//KAT2B//KAT7//BRPF3//MCRS1//KANSL2//MSL3L2//TADA3//ATXN7L3//TAF12//TADA2A//EXOSC3//NVL//BAZ1A//IK//NCAPD2//MIS18BP1//CENPT//NUF2//RCC1//DMC1//NEK2//SYCP3//MLH3//RSPH1//SUN2//ADD3//BRD4//RRS1//NIFK//HORMAD1//GM28576//INCENP//PLK1//XLR3A//GM773//P3H4//1…
GO:0043233	organelle lumen	Cellular component	1005	4329	4644	23177	1.15863	6.20772e-09	1.70011e-07	8.20707	0.216408	KDM3A//MECOM//HDAC3//HINT1//PHF21A//SIN3A//NCOR2//HDAC4//SATB2//TBL1X//RCOR3//RCOR1//TRERF1//ZFP217//HDAC7//RERE//HDAC8//DNTTIP1//HDAC9//TAF1B//TBP//KAT2B//KAT7//BRPF3//MCRS1//KANSL2//MSL3L2//TADA3//ATXN7L3//TAF12//TADA2A//EXOSC3//NVL//BAZ1A//IK//NCAPD2//MIS18BP1//CENPT//NUF2//RCC1//DMC1//NEK2//SYCP3//MLH3//RSPH1//SUN2//ADD3//BRD4//RRS1//NIFK//HORMAD1//GM28576//INCENP//PLK1//XLR3A//GM773//P3H4//1…
GO:0099080	supramolecular complex	Cellular component	323	1213	4644	23177	1.32894	7.35162e-09	1.95048e-07	8.13362	0.0695521	KIF18B//FAM161A//INCENP//NEK2//KAT2B//PHF2//PLK1//PSEN2//RANGAP1//SIN3A//KNTC1//AHCTF1//KIF18A//CENPH//SS18L1//NUP98//TRP53BP1//CENPT//KNSTRN//SPAG5//ZFP276//NUP160//SKA2//NUF2//CDT1//FBXO28//DCTN2//SPDL1//KIF2B//HJURP//MIS18BP1//MEX3B//CNOT7//PSMC3//BTBD2//DIS3L2//TNRC6C//ZC3H12A//CNOT3//EDC4//ZC3H12D//NANOS3//EDC3//MIR23A//TRIM71//SYNE1//CNOT8//DCPS//PAN3//EIF4ENIF1//SAMD4//LSM6//APOBEC3//CCNB1…
GO:0030424	axon	Cellular component	210	732	4644	23177	1.43177	8.04546e-09	2.02333e-07	8.09445	0.0452196	CBARP//ABL1//ANG//APBB1//APP//CALM1//CALM3//CRMP1//DSCAM//DVL1//ENO1//ACAP3//GRIN1//SNX18//MAP1B//NCAM1//PSEN2//FLNA//PTK2B//STMN2//STX3//SHANK2//DYNLT1B//THY1//TSC2//TUBB3//DPYSL3//UTRN//RAPGEF3//ZPR1//SSH1//FEZ1//ERC2//TSHZ3//LRIG2//ORAI2//IQGAP1//TOR1A//AUTS2//ADGRL1//FRMD7//NPCD//TMOD2//TNK2//RUFY3//DLG3//DBN1//RAPGEF4//ARPC5//DCTN2//PALLD//ANK1//EPB41L3//KCNJ11//SPTBN1//NRG1//KCNC2//MAPK8IP3…
GO:0099572	postsynaptic specialization	Cellular component	138	439	4644	23177	1.56884	8.10286e-09	2.02333e-07	8.09136	0.0297158	DNM3//PLEKHA5//CALD1//ANK2//ARRB1//BCR//CHRNA3//SLC8A2//SLC8A3//MACF1//AXIN1//BMPR2//CACNA1C//CAMK2G//CHRM1//CRYAB//DNM1//DST//DVL1//EEF2K//EPB41L1//EPB41L3//DMTN//EPS8//BCL11A//CACNG5//GRIK1//GRIK5//GRIN1//GRIN2A//NR3C1//GRM1//IL1R1//ITPR1//KCNAB2//KCND2//ARHGEF2//ND2//MAP1B//MX1//NCOA2//NEFM//PALM//PDE4B//PDPK1//PHB//PICK1//PIP5K1C//PRKCG//PRKCZ//PLCB4//PPP2CA//PTCH1//PTK2B//PURA//SPTBN1//SHANK…
GO:0042383	sarcolemma	Cellular component	65	166	4644	23177	1.95421	1.05179e-08	2.55135e-07	7.97807	0.0139966	CAMK2D//ANK2//ADRA1B//ADRA1A//AQP4//ATP1B1//CACNA1C//CACNA2D1//CACNB1//CAPN3//ESR1//KCNN2//IGF1R//KCND2//KCNJ11//KCNJ2//KCNJ5//RYR1//SCN1B//SCN5A//ABCC9//VDR//AKAP7//CLTC//NOS1AP//CACNA1D//CACNB3//CACNG1//CACNG7//SLC8A2//SLC8A3//ACP1//ADCY6//ADRB2//AGRN//ANK1//ANXA5//AQP1//CAR4//COL6A2//CTSB//DST//DTNA//ITGA7//KRT19//KRT8//SLC8B1//PDE9A//PRKCQ//PLCB3//PLEC//PRKG1//RYR2//UTRN//VCL//PGM5//SYNM//SGC…
GO:0032279	asymmetric synapse	Cellular component	128	405	4644	23177	1.57732	1.95659e-08	4.6143e-07	7.7085	0.0275624	DNM3//PLEKHA5//CALD1//ANK2//ARRB1//BCR//CHRNA3//SLC8A2//SLC8A3//MACF1//AXIN1//BMPR2//CACNA1C//CAMK2G//CHRM1//CRYAB//DNM1//DST//DVL1//EEF2K//EPB41L1//EPB41L3//DMTN//EPS8//BCL11A//CACNG5//GRIK1//GRIK5//GRIN1//GRIN2A//NR3C1//GRM1//IL1R1//ITPR1//KCNAB2//KCND2//ARHGEF2//ND2//MAP1B//MX1//NCOA2//NEFM//PALM//PDE4B//PDPK1//PHB//PICK1//PIP5K1C//PRKCG//PRKCZ//PLCB4//PPP2CA//PTCH1//PTK2B//PURA//SPTBN1//SHANK…
GO:0014069	postsynaptic density	Cellular component	126	400	4644	23177	1.57208	3.11989e-08	7.15887e-07	7.50586	0.0271318	CACNG5//GRIN1//GRIN2A//GRM1//IQSEC2//DAGLA//CACNG7//ABHD17A//ADAM22//CHRM1//GRIK5//LRRC4//PTPRO//LRRTM3//LRFN4//LRFN3//GSG1L//GRIA3//SORCS3//SLITRK1//LRFN1//BCR//NR3C2//NR3C1//ARHGEF2//DLGAP1//IQSEC1//SYNGAP1//PRR7//DLG3//SHANK3//TANC1//PSD//TANC2//TIAM1//DNM3//PLEKHA5//CALD1//ANK2//ARRB1//CHRNA3//SLC8A2//SLC8A3//MACF1//AXIN1//BMPR2//CACNA1C//CAMK2G//CRYAB//DNM1//DST//DVL1//EEF2K//EPB41L1//EPB41L…
GO:0098984	neuron to neuron synapse	Cellular component	134	433	4644	23177	1.54448	3.79493e-08	8.47867e-07	7.4208	0.0288544	DNM3//PLEKHA5//CALD1//ANK2//ARRB1//BCR//CHRNA3//SLC8A2//SLC8A3//MACF1//AXIN1//BMPR2//CACNA1C//CAMK2G//CHRM1//CRYAB//DNM1//DST//DVL1//EEF2K//EPB41L1//EPB41L3//DMTN//EPS8//BCL11A//CACNG5//GRIK1//GRIK5//GRIN1//GRIN2A//NR3C1//GRM1//IL1R1//ITPR1//KCNAB2//KCND2//ARHGEF2//ND2//MAP1B//MX1//NCOA2//NEFM//PALM//PDE4B//PDPK1//PHB//PICK1//PIP5K1C//PRKCG//PRKCZ//PLCB4//PPP2CA//PTCH1//PTK2B//PURA//SPTBN1//SHANK…
GO:0005829	cytosol	Cellular component	856	3681	4644	23177	1.16057	9.02191e-08	1.92299e-06	7.0447	0.184324	ENO1//ENO3//ENO4//CCT6A//PFKM//RPL26//RPL28//UBA52//RPL10L//RPL3//GM6525//RPL3L//RPL35//RPL11//RPL14//RPL38//PPARGC1A//EIF2D//RPS29//RPS3A1//RPS8//RPS26//RPS21//RPS10//RPS13//RPS25//STX12//BLOC1S5//BLOC1S2//TSC2//NLRP1A//DHX33//UBL4A//CASP12//FADD//RIPK1//MMS19//PRKCA//PRKCG//TRIM9//ALDOC//PLCB3//HNRNPA2B1//DBN1//MTOR//GM20822//DNAH7C//MIR208B//AKNA//RUBCN//USP30//PARP11//EFL1//RRP8//LRRC49//PSME…
GO:0070161	anchoring junction	Cellular component	185	648	4644	23177	1.42483	9.06005e-08	1.92299e-06	7.04287	0.0398363	MYLK//LIMS1//AKT1//APP//AQP4//AQP7//CTNNA1//CLDN5//CSK//DSC2//EPB41L3//MAGI1//ILK//ITGA5//ITGB3//KRT8//DSG4//LCK//KIRREL//MYH2//NCAM1//P2RX7//PRKCG//PRKCZ//PKD2//FLNA//TMEM47//PTPRU//PXN//STX3//RHO//TEC//TIAM1//TJP2//VCL//WDR1//LIMS2//ZAP70//MICALL2//PLEKHA7//PACSIN2//RPGRIP1L//NPHP4//CEACAM2//MAP2K2//PLEKHG5//ADD3//TJP3//IQGAP1//FLRT1//MYADM//DLG3//CADM1//DBN1//SAV1//AHNAK//PKP2//PDZD2//AMTN//DN…
GO:0005911	cell-cell junction	Cellular component	153	516	4644	23177	1.47981	9.29893e-08	1.92556e-06	7.03157	0.0329457	CDH22//ARVCF//BMPR2//CTNNA1//DSC2//MAGI1//ITGA6//CD99L2//SH3BP1//FRMD4A//MTSS1//PDLIM2//CDH12//CCDC85A//TLN1//VCL//PGM5//MPP4//TNKS1BP1//FRMD5//AJAP1//FRMD4B//CEACAM2//ABI2//LMO7//PRICKLE4//PKP3//CCDC85C//PKP2//NECTIN4//PARD3B//MPP7//SPTBN4//PARD3//KIFC3//PLEKHA7//NFASC//GJC1//GJB1//GJB4//TJP2//PANX2//DBN1//YBX3//SYNPO//TBCD//CLDN16//CCND1//CLDN5//ARHGEF2//PDCD6IP//PRKCZ//CYTH1//CYTH2//ASH1L//TGF…
GO:0032991	protein-containing complex	Cellular component	1228	5455	4644	23177	1.12349	1.28779e-07	2.60317e-06	6.89016	0.264427	ENO1//ENO3//ENO4//KDM3A//MECOM//HDAC3//HINT1//PHF21A//SIN3A//NCOR2//HDAC4//SATB2//TBL1X//RCOR3//RCOR1//TRERF1//ZFP217//HDAC7//RERE//HDAC8//DNTTIP1//HDAC9//TAF1B//TBP//KAT2B//KAT7//BRPF3//MCRS1//KANSL2//MSL3L2//TADA3//ATXN7L3//TAF12//TADA2A//BRF2//BRF1//EXOC6//SH3BP1//TNFAIP2//EXOC2//EXOC1//DCUN1D4//FBXO4//UBE2D1//TRAF2//WDR26//DCUN1D3//RNF40//CBX8//RBX1//RNF8//MED12//SMURF2//GID4//MED27//DYRK2//M…
GO:0043292	contractile fiber	Cellular component	79	229	4644	23177	1.7217	2.00682e-07	3.96231e-06	6.69749	0.0170112	MYH11//MYH2//MYH6//TNNI1//TNNI2//TNNT1//MYBPC3//OBSCN//NEB//TMOD2//ALPPL2//CAPN3//MYL2//ABLIM2//ARHGEF25//ANKRD2//TIMP4//AK1//RYR2//HDAC4//ABCC9//SIMC1//SYNE1//LMAN1//3425401B19RIK//SYNPO//ANK2//ADRA1A//ANK1//ANXA5//SYNPO2//CACNA1C//CACNA1D//CFL2//CRYAB//DST//KCNN2//FHL3//FKBP1A//KCNE1//KRT19//KRT8//PDE4B//PSEN2//FLNA//RYR1//S100A1//SCN5A//SLC4A1//PDLIM2//VCL//PGM5//SYNM//PRICKLE4//JPH1//MYOT//MY…
GO:0005667	transcription regulator complex	Cellular component	137	469	4644	23177	1.45785	1.06838e-06	2.06149e-05	5.97127	0.0295004	TAF1B//TBP//BRF2//BRF1//CDK7//TAF4//GTF2A2//TAF1//TAF12//GTF2A1//RUNX1//RUNX3//CBFB//MTA1//RBBP4//CHD3//NFYB//CORO2A//CCND1//GATA1//GLI3//HDAC3//HEY2//JUN//SIN3A//SKI//NCOR2//SP1//HDAC4//TBL1X//RCOR1//PRDM10//DDX20//YWHAB//GPS2//PRDM16//LIN37//TFAP4//DRAP1//SMAD4//TADA3//SUPT3//GEMIN5//JUND//CEBPB//LIN52//TCF4//TCF7L2//MYOCD//MED26//SMAD1//SMAD9//ADNP//CBX3//E2F5//HIF1A//LDB1//ASCL1//MAX//MXI1//N…
GO:0030016	myofibril	Cellular component	73	215	4644	23177	1.69453	1.13355e-06	2.13863e-05	5.94556	0.0157192	TNNI1//TNNI2//TNNT1//MYBPC3//OBSCN//NEB//TMOD2//TIMP4//AK1//RYR2//HDAC4//ABCC9//SIMC1//ANKRD2//SYNE1//LMAN1//3425401B19RIK//SYNPO//ANK2//ADRA1A//ANK1//ANXA5//SYNPO2//CACNA1C//CACNA1D//CAPN3//CFL2//CRYAB//DST//KCNN2//FHL3//FKBP1A//KCNE1//KRT19//KRT8//MYH6//PDE4B//PSEN2//FLNA//RYR1//S100A1//SCN5A//SLC4A1//PDLIM2//VCL//PGM5//SYNM//PRICKLE4//JPH1//MYOT//MYOZ1//JPH2//MYPN//SYNC//NOS1AP//PGM1//PALLD//S…
GO:0097447	dendritic tree	Cellular component	202	745	4644	23177	1.35319	1.36205e-06	2.51387e-05	5.86581	0.043497	SYNPO//PRKAA1//GRM7//CALD1//RAP1GAP//CHRNA3//SLC8A2//SLC8A3//ABL1//CHRNA4//ACVRL1//ADNP//ADRB2//ANXA5//RAB27A//BMPR1A//BMPR2//CACNA1A//CACNA1C//CACNA1D//CACNA1G//CAPN2//CCK//CHL1//CHRM1//CNGA3//COBL//COMT//CPE//CRCP//CRMP1//DSCAM//DVL1//DYRK1A//MARK2//GNAQ//GRIK1//GRIK5//GRIN1//GRM1//HTR2B//HTR5B//ITPR1//KCNA2//KCNB1//KCND2//KCNJ2//KCNJ4//KHSRP//MAX//MMP3//ND1//MAP1B//MAP6//MYO5A//NCOA2//NSG2//PI…
GO:0030425	dendrite	Cellular component	201	742	4644	23177	1.35194	1.54727e-06	2.79497e-05	5.81043	0.0432817	CACNA1D//GABRA3//GABRE//GRIN1//KCNB1//PALM//THY1//KCNC2//DAGLA//SLC12A5//ITGA8//MAP2K1//MAP2K4//MAPK8//HIP1R//ABHD13//DNM3//SYNPO//CALD1//ARRB1//SLC8A2//SLC8A3//ABL2//ASIC2//ADRB2//APBB1//ARF4//RHOA//COMT//CRYAB//CYP19A1//DVL1//EEF2K//KCNN2//GRIN2A//NR3C1//GRM1//ITSN1//KCND2//KCNJ2//MYO5B//NCOA2//PDE4B//LRRC4//PTK2B//PTPRO//CYFIP1//SLC1A3//SHANK2//NR1D1//SIPA1L1//TIAM1//ITPKA//MYLK2//ZMYND8//FBXO…
GO:0098978	glutamatergic synapse	Cellular component	145	509	4644	23177	1.42172	2.47172e-06	4.37185e-05	5.607	0.0312231	NRG2//SLC6A8//DNM3//SYNJ1//SYNPO//MAL2//GRM7//RNF216//PLEKHA5//RAP1A//BCR//NR3C2//ABL2//ADAM22//ADRA1A//ADRB2//AGRN//RIMS2//AP3D1//APBB1//ARF4//RHOA//CACNA1A//CACNA1C//CACNA2D1//CACNB4//CAMK4//CHRM1//CSNK2B//DNM1//DVL1//EPS8//CACNG5//GRIK1//GRIK5//GRIN1//GRIN2A//NR3C1//GRM1//HRAS//IL1RAP//ITGB3//ITSN1//KCNA3//KCND2//ARHGEF2//LCK//NTNG2//MYO5A//MYO5B//NCAM1//NPTX1//NRXN1//PFN1//PHB//PICK1//PIP5K1C…
GO:0016020	membrane	Cellular component	2039	9491	4644	23177	1.07219	2.63605e-06	4.56736e-05	5.57905	0.439061	GRM6//CYP2E1//RHBDF1//B4GALNT1//GNAI3//LFNG//MAN1A//FURIN//ABCB1B//ABCB4//SRGN//RAB6A//GLG1//ST6GAL1//ST3GAL2//SREBF1//LMAN2L//STK24//RIC1//MPP4//MAN1C1//SCAP//SLC30A8//SCYL3//RGP1//RAB39//CABP1//MAPK8IP3//GNPTAB//WHAMM//LDLRAD4//CHST3//GAL3ST1//USO1//GOLGA7//GORASP2//LMAN1//STK26//FUT11//RNF121//BC004004//SACM1L//GLCE//GABARAPL2//PTGES2//ARFGEF2//ATP6V0A2//ATP6V1C2//ATP5D//ATP5E//ATP8//WIPI1//TE…
GO:0015629	actin cytoskeleton	Cellular component	142	500	4644	23177	1.41737	3.74144e-06	6.35296e-05	5.42696	0.0305771	SYNPO//MYLK//SYNPO2//CNN2//DST//FHL3//ILK//MYH11//MYH6//PRKCZ//PSTPIP1//PXN//LPP//PDLIM2//VCL//PGM5//ABLIM1//MICALL2//SH2B2//ROR1//FAM107A//MPRIP//ABLIM3//TPM4//PRICKLE4//DLC1//PALLD//FBLIM1//SIPA1L3//ARHGEF2//GSN//MAPK8//BIN2//MYH2//RTKN//TNNI1//TNNI2//TNNT1//NEB//TMOD2//ACTG2//ACTR10//ACTL9//DCTN2//PLS1//AIF1L//CALD1//PAWR//AIF1//COBL//DYRK1A//MARK2//DMTN//GAS7//MYO1B//MYO5A//FLNA//YES1//ABI2//…
GO:0005794	Golgi apparatus	Cellular component	362	1468	4644	23177	1.23069	4.6164e-06	7.68495e-05	5.3357	0.07795	SMPD3//GOLT1A//B4GALT1//ST6GAL1//GRM6//CYP2E1//RHBDF1//B4GALNT1//GNAI3//LFNG//MAN1A//FURIN//ABCB1B//ABCB4//SRGN//RAB6A//GLG1//ST3GAL2//SREBF1//LMAN2L//STK24//RIC1//MPP4//MAN1C1//SCAP//SLC30A8//SCYL3//RGP1//RAB39//CABP1//MAPK8IP3//GNPTAB//WHAMM//LDLRAD4//CHST3//GAL3ST1//USO1//GOLGA7//GORASP2//LMAN1//STK26//FUT11//RNF121//BC004004//SACM1L//GLCE//GABARAPL2//PTGES2//ARFGEF2//VPS51//TRAPPC4//MGAT4D//G…
GO:0097060	synaptic membrane	Cellular component	134	471	4644	23177	1.41987	6.28713e-06	0.000102649	5.20155	0.0288544	PALM//ITGA8//DAGLA//GRM2//GRM7//RIMS2//APBB1//CACNA1C//GRIK1//GRIK5//GRIN2A//GRM1//ITSN1//NRXN1//NRXN3//PICK1//SLC6A2//PDE2A//STX3//MPP4//ERC2//KCTD12//KCNC2//ADGRL1//KCTD16//SYT7//STX1B//PRRT2//GRM6//ANK2//ARRB1//CHRNA3//CHRNA4//CHRNB1//CHRNG//AKAP1//ANK1//CHRM1//COMT//ERBB2//ERBB3//CACNG5//GABRA3//GABRB2//GABRR2//GLRA4//GLRB//GRIN1//ITGB3//KCNB1//KCND2//KCNJ4//MUSK//LRRC4//SHANK2//HIP1//LRRTM3/…
GO:0031982	vesicle	Cellular component	500	2108	4644	23177	1.18376	7.70994e-06	0.000123505	5.11295	0.107666	VPS37C//UBAP1L//VPS37B//VPS37A//MVB12A//VPS36//CHMP6//CHMP4B//VPS51//RCBTB2//ACR//ACRV1//CEP131//CAPZA3//CTNNA1//CCT6A//CRCP//KCNJ11//BMF//NCF2//PRKG1//ABCC9//ATP6V0A2//FABP9//MROH2B//CAPN11//TRIM36//FNDC3A//CATSPER4//DKKL1//ACRBP//ATP8B3//SPACA1//IQCF3//SPINK2//SPACA9//TSSK4//DPEP3//IQCF1//SPACA6//STK31//SLC2A3//SUN1//STX12//RUBCN//SLC15A4//SLC6A5//VIPAS39//RAB15//DIO3//SCAMP1//ANK2//ARRB1//RAP1…
GO:0030017	sarcomere	Cellular component	64	191	4644	23177	1.67229	8.19474e-06	0.00012884	5.08646	0.0137812	TNNI1//TNNI2//TNNT1//MYBPC3//OBSCN//NEB//TMOD2//3425401B19RIK//SYNPO//ANK2//ADRA1A//ANK1//ANXA5//SYNPO2//CACNA1C//CACNA1D//CAPN3//CFL2//CRYAB//DST//KCNN2//FHL3//FKBP1A//KCNE1//KRT19//KRT8//MYH6//PDE4B//PSEN2//FLNA//RYR1//RYR2//S100A1//SCN5A//SLC4A1//HDAC4//PDLIM2//VCL//PGM5//SYNM//PRICKLE4//JPH1//MYOT//MYOZ1//JPH2//MYPN//SYNC//NOS1AP//PGM1//PALLD//SPHKAP//SPTBN1//KLHL41//MYOM3//MYH2//KAT2B//MTM1/…
GO:0015630	microtubule cytoskeleton	Cellular component	309	1242	4644	23177	1.24166	1.10875e-05	0.000171151	4.95517	0.0665375	KIF18B//FAM161A//LCK//NEK1//PCM1//TIAM1//CEP85//CEP152//ASPM//NEK2//PLK1//PLK2//KNTC1//PLK5//FBF1//CDC14B//CDC14A//KATNAL1//TUBGCP3//MAPK14//CUL3//CCNB1//POC1B//SBDS//CEP19//CTDP1//SPDL1//CEP89//TUBGCP2//ANKRD53//PDE4B//BLOC1S2//RAN//SPEF2//PACRG//IQCG//1110017D15RIK//AKNA//HEPACAM2//IFT140//CCDC88A//TBCD//AXIN2//CEP131//BRCA2//CDK1//CDK2//CRMP1//EYA3//GNAI1//GNAI3//ITGB6//KIFC3//LIMK2//HOOK2//SM…
GO:0150034	distal axon	Cellular component	112	385	4644	23177	1.45185	1.20566e-05	0.000182787	4.91877	0.0241171	CBARP//ABL1//ANG//APBB1//APP//CALM1//CALM3//CRMP1//DSCAM//DVL1//ENO1//ACAP3//GRIN1//SNX18//MAP1B//NCAM1//PSEN2//FLNA//PTK2B//STMN2//STX3//SHANK2//DYNLT1B//THY1//TSC2//TUBB3//DPYSL3//UTRN//RAPGEF3//ZPR1//SSH1//FEZ1//ERC2//TSHZ3//LRIG2//ORAI2//IQGAP1//TOR1A//AUTS2//ADGRL1//FRMD7//NPCD//TMOD2//TNK2//RUFY3//DLG3//DBN1//RAPGEF4//ARPC5//DCTN2//PALLD//GRM7//AP3D1//CALCA//CCK//CCKAR//CYP19A1//ESR1//GRIK1…
GO:0016324	apical plasma membrane	Cellular component	104	354	4644	23177	1.46621	1.54211e-05	0.000229694	4.81188	0.0223945	AQP8//ABCC2//ABCB1B//ABCG2//EXOC1//UPK1B//UPK3A//PRKAA1//ADRB2//ANXA4//SLC2A9//AP2A1//AQP1//AQP2//RAB27A//ATP1B1//ATP1B2//SLC7A1//BMPR2//CACNA1D//CACNB3//ASPM//CAR4//CASR//CD44//CLCNKA//CTSB//CD55B//ENPEP//ERBB2//ERBB3//GNAT1//HSP90AB1//IL6RA//ITGB3//KCNE1//KCNJ10//KCNN4//PDZD3//SLC26A6//SLC11A2//SLC22A18//PFKM//ABCB4//PRKCZ//PLEC//PROM1//PSEN2//PTPRO//RAB17//HSPA1A//SLC22A8//SLC19A1//SLC22A1//BC…
GO:0030018	Z disc	Cellular component	46	127	4644	23177	1.80767	1.61056e-05	0.000235753	4.79302	0.00990525	3425401B19RIK//SYNPO//ANK2//ADRA1A//ANK1//ANXA5//SYNPO2//CACNA1C//CACNA1D//CAPN3//CFL2//CRYAB//DST//KCNN2//FHL3//FKBP1A//KCNE1//KRT19//KRT8//MYH6//NEB//PDE4B//PSEN2//FLNA//RYR1//RYR2//S100A1//SCN5A//SLC4A1//HDAC4//PDLIM2//VCL//PGM5//SYNM//OBSCN//PRICKLE4//JPH1//MYOT//MYOZ1//JPH2//MYPN//SYNC//NOS1AP//PGM1//PALLD//SPHKAP
GO:0031674	I band	Cellular component	49	140	4644	23177	1.74676	2.49585e-05	0.000359148	4.60278	0.0105512	3425401B19RIK//SYNPO//ANK2//ADRA1A//ANK1//ANXA5//SYNPO2//CACNA1C//CACNA1D//CAPN3//CFL2//CRYAB//DST//KCNN2//FHL3//FKBP1A//KCNE1//KRT19//KRT8//MYH6//NEB//PDE4B//PSEN2//FLNA//RYR1//RYR2//S100A1//SCN5A//SLC4A1//HDAC4//PDLIM2//VCL//PGM5//SYNM//OBSCN//PRICKLE4//JPH1//MYOT//MYOZ1//JPH2//MYPN//SYNC//NOS1AP//PGM1//PALLD//SPHKAP//MTM1//KAT2B//ANKRD2
GO:1902495	transmembrane transporter complex	Cellular component	93	313	4644	23177	1.48287	2.6244e-05	0.000371353	4.58097	0.0200258	SCN4A//CACNA1G//SCN1B//SCN3A//SCN5A//ATP1B1//ATP1B2//ATP4B//ATP1A4//ATP1B4//CACNA1A//CACNA1C//CACNA1D//CACNA1E//CACNA2D1//CACNB1//CACNB3//CACNB4//CACNG1//PDE4B//PDE4D//CACNA2D4//CHRNA3//CHRNA4//CHRNB1//CHRNG//CHRNA9//CALM1//CALM3//DPP6//KCNA2//KCNA3//KCNAB2//KCNB1//KCND2//KCNE1//KCNH2//KCNJ2//KCNJ5//KCNQ2//VAMP2//LRRC52//KCNG1//LRRC38//KCNE2//KCNC2//KCNE3//KCNIP1//KCNIP2//KCNJ11//ABCC9//GRIK1//GR…
GO:0099513	polymeric cytoskeletal fiber	Cellular component	179	678	4644	23177	1.31761	2.86014e-05	0.000396787	4.54361	0.0385444	KIF18B//FAM161A//AK1//RSPH1//LMNA//KLHL22//TUBGCP3//CUL3//KNTC1//KIF18A//AKNA//LRRC49//DNM3//SYNJ1//DNAL1//SLC8A2//SLC8A3//MACF1//MTA1//ASPM//CCT6A//DNAH8//DNM1//DST//DVL1//DYRK1A//FKBP4//HSPH1//INCENP//KCNAB2//KIF17//KIF4//KIF5B//KIFC2//KIFC3//ARHGEF2//HOOK2//MAP1B//MAP6//MAP7//NCOA2//NEK2//ODF2//PTPN20//AURKA//TBCA//TIAM1//CENPJ//TUBA3A//TUBB2A//TUBB3//EML3//CAMSAP1//RADIL//KATNAL1//KLC3//FEZ1/…
GO:1990351	transporter complex	Cellular component	96	326	4644	23177	1.46967	2.89762e-05	0.000396787	4.53796	0.0206718	SCN4A//CACNA1G//SCN1B//SCN3A//SCN5A//ATP1B1//ATP1B2//ATP4B//ATP1A4//ATP1B4//CACNA1A//CACNA1C//CACNA1D//CACNA1E//CACNA2D1//CACNB1//CACNB3//CACNB4//CACNG1//PDE4B//PDE4D//CACNA2D4//CHRNA3//CHRNA4//CHRNB1//CHRNG//CHRNA9//CALM1//CALM3//DPP6//KCNA2//KCNA3//KCNAB2//KCNB1//KCND2//KCNE1//KCNH2//KCNJ2//KCNJ5//KCNQ2//VAMP2//LRRC52//KCNG1//LRRC38//KCNE2//KCNC2//KCNE3//KCNIP1//KCNIP2//KCNJ11//ABCC9//GRIK1//GR…
GO:0030315	T-tubule	Cellular component	29	70	4644	23177	2.06759	3.48664e-05	0.000469866	4.45759	0.00624462	CACNA1C//CACNA1D//CACNA2D1//CACNB3//CACNG1//NOS1AP//CACNG7//CAMK2D//ANK2//ADRA1B//ADRA1A//AQP4//ATP1B1//CACNB1//CAPN3//ESR1//KCNN2//IGF1R//KCND2//KCNJ11//KCNJ2//KCNJ5//RYR1//SCN1B//SCN5A//ABCC9//VDR//AKAP7//CLTC
GO:0009898	cytoplasmic side of plasma membrane	Cellular component	57	172	4644	23177	1.65391	3.55547e-05	0.000470037	4.4491	0.0122739	GM5741//GNA11//GNAI1//GNAI3//GNAL//GNAQ//GNAT1//GNAT2//GNB5//GNGT1//GNG7//GNG8//GNG13//RHOA//DTNA//FRK//KCNAB2//LCK//SNX18//MCF2L//CDK16//CYTH1//PTK2B//RYR1//RYR2//SRMS//SYK//HIP1//STAC2//TIAM1//YES1//ZAP70//IQGAP1//TNK2//GRAMD2//SHANK3//PLEKHA4//KCNIP1//ERRFI1//EXOC1//ACP1//ANK1//DST//LOR//PTP4A1//PTPN4//PTPRC//SLC4A1//TH//TRAF2//PGM5//AJAP1//MAP2K2//NPCD//LITAF//ASPSCR1//CHMP4B
GO:0031234	extrinsic component of cytoplasmic side of plasma membrane	Cellular component	39	105	4644	23177	1.8537	3.59863e-05	0.000470037	4.44386	0.00839793	GM5741//GNA11//GNAI1//GNAI3//GNAL//GNAQ//GNAT1//GNAT2//GNB5//GNGT1//GNG7//GNG8//GNG13//RHOA//DTNA//FRK//KCNAB2//LCK//SNX18//MCF2L//CDK16//CYTH1//PTK2B//RYR1//RYR2//SRMS//SYK//HIP1//STAC2//TIAM1//YES1//ZAP70//IQGAP1//TNK2//GRAMD2//SHANK3//PLEKHA4//KCNIP1//ERRFI1
GO:0098797	plasma membrane protein complex	Cellular component	150	557	4644	23177	1.34401	4.33827e-05	0.000558059	4.36268	0.0322997	SCN4A//CACNA1G//SCN1B//SCN3A//SCN5A//CACNA1C//GM5741//GNA11//GNAI1//GNAI3//GNAL//GNAQ//GNAT1//GNAT2//GNB5//GNGT1//GNG7//GNG8//GNG13//ATP1B1//ATP1B2//ATP4B//ATP1A4//ATP1B4//CACNA1A//CACNA1D//CACNA1E//CACNA2D1//CACNB1//CACNB3//CACNB4//CACNG1//PDE4B//PDE4D//CACNA2D4//CHRNA3//CHRNA4//CHRNB1//CHRNG//CHRNA9//IL6RA//IGF1R//GJC1//GJB1//GJB4//CALM1//CALM3//DPP6//KCNA2//KCNA3//KCNAB2//KCNB1//KCND2//KCNE1//…
GO:0031252	cell leading edge	Cellular component	112	396	4644	23177	1.41152	4.56685e-05	0.000578695	4.34038	0.0241171	ARAP3//ABL1//AIF1//CIT//COBL//GAS7//MTM1//MYO5A//CYTH2//APPL2//TLN1//GSN//KIF18A//FRMD4B//SH2B2//RAB5A//IQGAP1//MYADM//KNSTRN//PALLD//APPL1//MTMR14//EPS8L2//BRK1//MYLK//CCDC88A//ABL2//APBB1//RHOA//CTNNA1//EPHA2//EVL//ILK//ITSN1//KCNA2//MCF2L//PKD2//PTK2B//PXN//STMN2//SH3BP1//CYFIP1//STX3//DYNLT1B//SPATA13//TUBB3//DPYSL3//RAPGEF3//FGD4//ABLIM1//SCYL3//WASF3//MYO1G//PLEKHG5//ABLIM3//ABI2//RUFY3//SR…
GO:0098562	cytoplasmic side of membrane	Cellular component	61	189	4644	23177	1.61077	4.69209e-05	0.000585821	4.32863	0.0131352	GM5741//GNA11//GNAI1//GNAI3//GNAL//GNAQ//GNAT1//GNAT2//GNB5//GNGT1//GNG7//GNG8//GNG13//ACP1//ANK1//DST//LOR//PTP4A1//PTPN4//PTPRC//SLC4A1//TH//TRAF2//PGM5//AJAP1//MAP2K2//NPCD//LITAF//ASPSCR1//CHMP4B//RHOA//DTNA//FRK//KCNAB2//LCK//SNX18//MCF2L//CDK16//CYTH1//PTK2B//RYR1//RYR2//SRMS//SYK//HIP1//STAC2//TIAM1//YES1//ZAP70//IQGAP1//TNK2//GRAMD2//SHANK3//PLEKHA4//KCNIP1//ERRFI1//PKD2//SPPL2B//RAB5A//E…
GO:0045177	apical part of cell	Cellular component	127	460	4644	23177	1.37788	4.95607e-05	0.000609812	4.30486	0.0273471	PRKAA1//ADRB2//ANXA4//SLC2A9//AP2A1//AQP1//AQP2//RAB27A//ATP1B1//ATP1B2//SLC7A1//BMPR2//CACNA1D//CACNB3//ASPM//CAR4//CASR//CD44//CLCNKA//ABCC2//CTSB//CD55B//ENPEP//ERBB2//ERBB3//GNAT1//HSP90AB1//IL6RA//ITGB3//KCNE1//KCNJ10//KCNN4//PDZD3//SLC26A6//SLC11A2//SLC22A18//PFKM//ABCB1B//ABCB4//PRKCZ//PLEC//PROM1//PSEN2//PTPRO//RAB17//HSPA1A//SLC22A8//SLC19A1//SLC22A1//BC034090//STC1//STX3//SHANK2//ITPK1/…
GO:0000791	euchromatin	Cellular component	21	46	4644	23177	2.27838	7.67384e-05	0.000930728	4.11499	0.00452196	CBX3//CREB1//DNMT3A//JUN//PPARGC1A//RUVBL2//NR1H4//SMARCA4//SP1//TBP//TCF7//TCF3//DNTT//VDR//ASH2L//CECR2//ANKRD2//TRNP1//TCF23//RRP1B//SETD5
GO:0030427	site of polarized growth	Cellular component	67	216	4644	23177	1.54805	8.16368e-05	0.000966023	4.08811	0.0144272	CBARP//ABL1//ANG//APBB1//APP//CALM1//CALM3//CRMP1//DSCAM//DVL1//ENO1//ACAP3//GRIN1//SNX18//MAP1B//NCAM1//PSEN2//FLNA//PTK2B//STMN2//STX3//SHANK2//DYNLT1B//THY1//TSC2//TUBB3//DPYSL3//UTRN//RAPGEF3//ZPR1//SSH1//FEZ1//ERC2//TSHZ3//LRIG2//ORAI2//IQGAP1//TOR1A//AUTS2//ADGRL1//FRMD7//NPCD//TMOD2//TNK2//RUFY3//DLG3//DBN1//RAPGEF4//ARPC5//DCTN2//PALLD//GRM6//COBL//HSP90AB1//MAPK8IP1//PTCH1//CYFIP1//SMO//…
GO:0034702	ion channel complex	Cellular component	87	297	4644	23177	1.46193	8.19242e-05	0.000966023	4.08659	0.0187339	SCN4A//CACNA1G//SCN1B//SCN3A//SCN5A//CACNA1A//CACNA1C//CACNA1D//CACNA1E//CACNA2D1//CACNB1//CACNB3//CACNB4//CACNG1//PDE4B//PDE4D//CACNA2D4//CHRNA3//CHRNA4//CHRNB1//CHRNG//CHRNA9//CALM1//CALM3//DPP6//KCNA2//KCNA3//KCNAB2//KCNB1//KCND2//KCNE1//KCNH2//KCNJ2//KCNJ5//KCNQ2//VAMP2//LRRC52//KCNG1//LRRC38//KCNE2//KCNC2//KCNE3//KCNIP1//KCNIP2//KCNJ11//ABCC9//GRIK1//GRIK5//SHANK2//SHANK1//DLG3//SHANK3//GLRB…
GO:0097708	intracellular vesicle	Cellular component	459	1965	4644	23177	1.16578	8.68498e-05	0.00100898	4.06123	0.0988372	VPS37C//UBAP1L//VPS37B//VPS37A//MVB12A//VPS36//CHMP6//CHMP4B//VPS51//RCBTB2//ACR//ACRV1//CEP131//CAPZA3//CTNNA1//CCT6A//CRCP//KCNJ11//BMF//NCF2//PRKG1//ABCC9//ATP6V0A2//FABP9//MROH2B//CAPN11//TRIM36//FNDC3A//CATSPER4//DKKL1//ACRBP//ATP8B3//SPACA1//IQCF3//SPINK2//SPACA9//TSSK4//DPEP3//IQCF1//SPACA6//STK31//SLC2A3//SUN1//STX12//RUBCN//SLC15A4//SLC6A5//VIPAS39//RAB15//DIO3//SCAMP1//ANK2//ARRB1//RAP1…
GO:0031256	leading edge membrane	Cellular component	50	150	4644	23177	1.66358	8.79444e-05	0.00100898	4.05579	0.0107666	ANK1//EPB41L3//KCNJ11//SPTBN1//NRG1//THY1//KCNC2//MAPK8IP3//MYO1D//CD44//ITGB3//KANK1//AIF1L//AIF1//TIRAP//ARF4//RHOA//DIAPH1//EEF1A1//EPS8//ITGA5//ARHGEF2//SYNJ2//APPL2//TIAM1//SPATA13//PSD3//SH3YL1//FAM107A//ABCA7//HIP1R//DLC1//PLEKHO1//PSD//PSD2//EPS8L2//EPS8L3//CACNA1D//GABRA3//GABRE//GRIN1//KCNB1//PALM//DAGLA//SLC12A5//ITGA8//USH2A//EPHA2//MYO1G//DOCK8
GO:0016604	nuclear body	Cellular component	183	709	4644	23177	1.28816	9.02827e-05	0.001022	4.0444	0.0394057	HINFP//CDK2//COIL//FBL//SART1//LSG1//ZPR1//NPAT//HNRNPA2B1//PRPF31//PRPF3//CDK9//HIPK3//EIF3E//MAX//SATB1//SKI//SP100//AGAP3//CHD3//MAPK7//IKBKE//ANKRD2//MTOR//SPTBN4//PPP1R8//GM21992//CBLL1//PRKAA1//U2AF1//NR0B1//BAZ2A//CACNB4//CRY2//DHX15//DYRK1A//MECOM//SRSF10//AFF2//GLI2//GLI3//GRK5//NR3C1//HIF1A//HOXA6//HP1BP3//IL15//IL16//LMNA//PDX1//PLCB1//CNOT7//LUC7L2//HSPA1A//RBM4//SGK1//SRPK1//SRPK2//H…
GO:0030426	growth cone	Cellular component	65	209	4644	23177	1.55214	9.47709e-05	0.00105544	4.02332	0.0139966	COBL//HSP90AB1//MAPK8IP1//PTCH1//CYFIP1//SMO//TAOK2//AGRN//FKBP4//KIF5B//NRXN1//FLNA//DYNLT1B//TIAM1//OLFM1//DBN1//PALLD//PARD3//APBB1//APP//CBARP//ABL1//ANG//CALM1//CALM3//CRMP1//DSCAM//DVL1//ENO1//ACAP3//GRIN1//SNX18//MAP1B//NCAM1//PSEN2//PTK2B//STMN2//STX3//SHANK2//THY1//TSC2//TUBB3//DPYSL3//UTRN//RAPGEF3//ZPR1//SSH1//FEZ1//ERC2//TSHZ3//LRIG2//ORAI2//IQGAP1//TOR1A//AUTS2//ADGRL1//FRMD7//NPCD//…
GO:0019898	extrinsic component of membrane	Cellular component	93	323	4644	23177	1.43696	9.57233e-05	0.00105544	4.01898	0.0200258	GM5741//GNA11//GNAI1//GNAI3//GNAL//GNAQ//GNAT1//GNAT2//GNB5//GNGT1//GNG7//GNG8//GNG13//SOCS3//SOCS1//PIK3CD//PIK3R3//SOCS7//PIK3C2B//SOCS4//CDH22//CTNNA1//CDH13//CDH4//CDH12//CDH23//CDH26//ENO1//PPL//S100A10//RTBDN//USP50//SYTL2//SYTL3//FCNB//RHOA//DTNA//FRK//KCNAB2//LCK//SNX18//MCF2L//CDK16//CYTH1//PTK2B//RYR1//RYR2//SRMS//SYK//HIP1//STAC2//TIAM1//YES1//ZAP70//IQGAP1//TNK2//GRAMD2//SHANK3//PLEKH…
GO:0031410	cytoplasmic vesicle	Cellular component	457	1958	4644	23177	1.16485	9.71755e-05	0.00105772	4.01244	0.0984065	VPS37C//UBAP1L//VPS37B//VPS37A//MVB12A//VPS36//CHMP6//CHMP4B//VPS51//RCBTB2//ACR//ACRV1//CEP131//CAPZA3//CTNNA1//CCT6A//CRCP//KCNJ11//BMF//NCF2//PRKG1//ABCC9//ATP6V0A2//FABP9//MROH2B//CAPN11//TRIM36//FNDC3A//CATSPER4//DKKL1//ACRBP//ATP8B3//SPACA1//IQCF3//SPINK2//SPACA9//TSSK4//DPEP3//IQCF1//SPACA6//STK31//SLC2A3//SUN1//STX12//RUBCN//SLC15A4//SLC6A5//VIPAS39//RAB15//DIO3//SCAMP1//ANK2//ARRB1//RAP1…
GO:0031253	cell projection membrane	Cellular component	87	301	4644	23177	1.44251	0.000136456	0.00146647	3.86501	0.0187339	ANK1//EPB41L3//KCNJ11//SPTBN1//NRG1//THY1//KCNC2//MAPK8IP3//MYO1D//CD44//ITGB3//AQP1//AQP7//CAR4//ABCC2//ENPEP//B4GALT1//HSP90AB1//SLC26A6//MTTP//SLC11A2//PEX19//SLC19A1//SHANK2//RAPGEF3//SLC6A20B//ABCG2//SLC27A4//SLC46A1//ATP8B1//CYBRD1//AMN//PALM//UTRN//TTYH1//ADCY6//PODXL//KANK1//AIF1L//AIF1//TIRAP//ARF4//RHOA//DIAPH1//EEF1A1//EPS8//ITGA5//ARHGEF2//SYNJ2//APPL2//TIAM1//SPATA13//PSD3//SH3YL1//F…
GO:0005938	cell cortex	Cellular component	88	306	4644	23177	1.43525	0.000151709	0.00161001	3.81899	0.0189492	EXOC6//SH3BP1//TNFAIP2//EXOC2//EXOC1//MYH2//PSTPIP1//RTKN//SPTBN1//SPTBN4//CALD1//GSN//ANK1//CAPZA3//EPB42//DMTN//NOS2//FLNA//SLC4A1//TPM4//CLDN5//EEF1A1//PDLIM2//UTRN//RAPGEF3//WDR1//IQGAP1//DLC1//MYADM//DBN1//COTL1//AKAP13//OCM//KNCN//ARV1//MYO5B//PRKCZ//OOEP//TCHP//MARK2//PKD2//RIMS2//ERC2//NR3C2//IQSEC2//CLTB//ENO1//GNAI1//PLS1//COBL//KRT19//GRM7//MACF1//RHOA//RHOC//AXIN1//COL10A1//DVL2//EPS8…
GO:0032587	ruffle membrane	Cellular component	27	69	4644	23177	1.9529	0.000202467	0.00210123	3.69365	0.00581395	KANK1//AIF1L//AIF1//TIRAP//ARF4//RHOA//DIAPH1//EEF1A1//EPS8//ITGA5//ITGB3//ARHGEF2//SYNJ2//APPL2//TIAM1//SPATA13//PSD3//SH3YL1//FAM107A//ABCA7//HIP1R//DLC1//PLEKHO1//PSD//PSD2//EPS8L2//EPS8L3
GO:0019897	extrinsic component of plasma membrane	Cellular component	59	190	4644	23177	1.54976	0.000202946	0.00210123	3.69262	0.0127046	GM5741//GNA11//GNAI1//GNAI3//GNAL//GNAQ//GNAT1//GNAT2//GNB5//GNGT1//GNG7//GNG8//GNG13//CDH22//CTNNA1//CDH13//CDH4//CDH12//CDH23//CDH26//FCNB//RHOA//DTNA//FRK//KCNAB2//LCK//SNX18//MCF2L//CDK16//CYTH1//PTK2B//RYR1//RYR2//SRMS//SYK//HIP1//STAC2//TIAM1//YES1//ZAP70//IQGAP1//TNK2//GRAMD2//SHANK3//PLEKHA4//KCNIP1//ERRFI1//CRKL//PHB//CYTH2//OLFM2//OLFM1//ENO1//PPL//S100A10//RTBDN//USP50//SYTL2//SYTL3
GO:0034703	cation channel complex	Cellular component	67	223	4644	23177	1.49946	0.000230854	0.00236139	3.63666	0.0144272	SCN4A//CACNA1G//SCN1B//SCN3A//SCN5A//CACNA1A//CACNA1C//CACNA1D//CACNA1E//CACNA2D1//CACNB1//CACNB3//CACNB4//CACNG1//PDE4B//PDE4D//CACNA2D4//CALM1//CALM3//DPP6//KCNA2//KCNA3//KCNAB2//KCNB1//KCND2//KCNE1//KCNH2//KCNJ2//KCNJ5//KCNQ2//VAMP2//LRRC52//KCNG1//LRRC38//KCNE2//KCNC2//KCNE3//KCNIP1//KCNIP2//KCNJ11//ABCC9//EPS8//GRIN1//GRIN2A//PTK2B//SHANK1//CACNG5//OLFM2//VWC2//DLG3//GRIA3//OLFM1//NRN1//CACN…
GO:0005891	voltage-gated calcium channel complex	Cellular component	18	40	4644	23177	2.24583	0.000307909	0.00311208	3.51158	0.00387597	CATSPERD//CATSPER2//CATSPER4//CACNA1C//CACNA1D//CACNA2D1//CACNB3//CACNG1//NOS1AP//CACNG7//CACNA1A//CACNA1E//CACNA1G//CACNB1//CACNB4//PDE4B//PDE4D//CACNA2D4
GO:0090575	RNA polymerase II transcription regulator complex	Cellular component	53	169	4644	23177	1.56514	0.00031733	0.00316957	3.49849	0.0114126	CDK7//TBP//TAF4//GTF2A2//TAF1//TAF12//GTF2A1//RUNX1//RUNX3//CBFB//NFYB//SMAD4//TADA3//SUPT3//GEMIN5//JUN//JUND//CEBPB//TCF4//TCF7L2//MYOCD//MED26//SMAD1//SMAD9//CLOCK//CREB1//CREM//LDB1//TCF7//TLE4//BCL9//BCL9L//ADNP//CBX3//E2F5//HIF1A//ASCL1//MAX//MXI1//NEUROD1//NKX2-5//TFDP2//TCF12//TCF3//TFDP1//NR1H3//VDR//ASCL5//NR5A2//E2F7//DEAF1//DRAP1//SFPQ
GO:0099091	postsynaptic specialization, intracellular component	Cellular component	17	37	4644	23177	2.29304	0.000332213	0.00327964	3.47858	0.00366064	BCR//NR3C2//NR3C1//ARHGEF2//DLGAP1//IQSEC1//SYNGAP1//IQSEC2//PRR7//DLG3//SHANK3//TANC1//PSD//TANC2//LCK//SRGN//YES1
GO:0005815	microtubule organizing center	Cellular component	187	745	4644	23177	1.25271	0.000364998	0.00356187	3.43771	0.040267	LCK//NEK1//PCM1//TIAM1//CEP85//CEP152//TUBGCP3//TUBGCP2//PDE4B//BLOC1S2//AKNA//HEPACAM2//IFT140//CCDC88A//TBCD//AXIN2//CEP131//BRCA2//ASPM//CDK1//CDK2//CRMP1//EYA3//GNAI1//GNAI3//ITGB6//KIFC3//LIMK2//HOOK2//SMAD4//MCM3//NEK2//ODF2//KAT2B//PRKACB//PLK1//PROCR//PSEN2//HSPA1A//RLBP1//RUVBL2//SKI//PLK2//CEP78//NEK11//AURKA//TTC28//TCEA2//SLC18A2//PLK5//CHD3//CDC27//FBF1//LRRC45//CDC14B//CENPJ//HMBOX1…
GO:0140513	nuclear protein-containing complex	Cellular component	280	1167	4644	23177	1.19744	0.000388219	0.00374543	3.41092	0.0602929	KDM3A//MECOM//HDAC3//HINT1//PHF21A//SIN3A//NCOR2//HDAC4//SATB2//TBL1X//RCOR3//RCOR1//TRERF1//ZFP217//HDAC7//RERE//HDAC8//DNTTIP1//HDAC9//TAF1B//TBP//KAT2B//KAT7//BRPF3//MCRS1//KANSL2//MSL3L2//TADA3//ATXN7L3//TAF12//TADA2A//EXOSC3//NVL//TSEN34//U2AF2//THOC2//SARNP//CDK7//TERF1//TERF2//TERF2IP//GINS2//RUVBL2//DMAP1//PLK1//CCNB1//PARP11//RAN//RANGAP1//AHCTF1//NUP214//NUP98//EIF5A//NUP210//NUP160//RA…
GO:0005783	endoplasmic reticulum	Cellular component	411	1777	4644	23177	1.1543	0.000469955	0.00448305	3.32794	0.0885013	ATP5D//ATP5E//PIGH//PIGQ//DERL1//SPCS1//H6PD//PDIA4//ENTPD5//FURIN//PCSK7//RDH16//WNT3//WNT4//WNT5B//WNT7B//TOR1A//TOR2A//TXNDC12//ERLEC1//DNAJC10//CLN6//TMEM98//LMF2//TM6SF2//GRM6//CALR4//CYB5R3//SLC8A3//CDS2//CLCN4//CLGN//PCYT1A//CYP2E1//CYP3A16//CYP4A12B//DST//RHBDF1//GNAI3//LPCAT3//IFI47//ITPR1//ITPR2//LRMP//FXYD3//PKD2//PTDSS1//PMEL//SOAT1//GRAMD1C//ZNRF4//NOMO1//TBXAS1//LMAN2L//RHBDF2//ATP1…
GO:0043197	dendritic spine	Cellular component	61	205	4644	23177	1.48505	0.000563929	0.00531973	3.24878	0.0131352	PALM//ITGA8//DAGLA//DNM3//DNM1//MX1//SYNE1//SYNPO//CALD1//ARRB1//SLC8A2//SLC8A3//ABL2//ASIC2//ADRB2//APBB1//ARF4//RHOA//COMT//CRYAB//CYP19A1//DVL1//EEF2K//KCNN2//GRIN1//GRIN2A//NR3C1//GRM1//ITSN1//KCND2//KCNJ2//MYO5B//NCOA2//PDE4B//LRRC4//PTK2B//PTPRO//CYFIP1//SLC1A3//SHANK2//NR1D1//SIPA1L1//TIAM1//ITPKA//MYLK2//ZMYND8//FBXO2//LZTS3//SHANK1//HIP1R//ABI2//GRIA3//DBN1//RAPGEF4//SHANK3//PSD//USP50//…
GO:0042641	actomyosin	Cellular component	33	95	4644	23177	1.73363	0.000574582	0.00536066	3.24065	0.00710594	SYNPO//MYLK//SYNPO2//CNN2//DST//FHL3//ILK//MYH11//MYH6//PRKCZ//PSTPIP1//PXN//LPP//PDLIM2//VCL//PGM5//ABLIM1//MICALL2//SH2B2//ROR1//FAM107A//MPRIP//ABLIM3//TPM4//PRICKLE4//DLC1//PALLD//FBLIM1//SIPA1L3//MYO5A//KAT2B//PDCD6IP//HDAC4
GO:0001726	ruffle	Cellular component	47	149	4644	23177	1.57426	0.000581477	0.00536602	3.23547	0.0101206	KANK1//AIF1L//AIF1//TIRAP//ARF4//RHOA//DIAPH1//EEF1A1//EPS8//ITGA5//ITGB3//ARHGEF2//SYNJ2//APPL2//TIAM1//SPATA13//PSD3//SH3YL1//FAM107A//ABCA7//HIP1R//DLC1//PLEKHO1//PSD//PSD2//EPS8L2//EPS8L3//ARAP3//ABL1//CIT//COBL//GAS7//MTM1//MYO5A//CYTH2//TLN1//GSN//KIF18A//FRMD4B//SH2B2//RAB5A//IQGAP1//MYADM//KNSTRN//PALLD//APPL1//MTMR14
GO:0044309	neuron spine	Cellular component	62	210	4644	23177	1.47346	0.00063916	0.00579786	3.19439	0.0133506	PALM//ITGA8//DAGLA//DNM3//SYNPO//CALD1//ARRB1//SLC8A2//SLC8A3//ABL2//ASIC2//ADRB2//APBB1//ARF4//RHOA//COMT//CRYAB//CYP19A1//DVL1//EEF2K//KCNN2//GRIN1//GRIN2A//NR3C1//GRM1//ITSN1//KCND2//KCNJ2//MYO5B//NCOA2//PDE4B//LRRC4//PTK2B//PTPRO//CYFIP1//SLC1A3//SHANK2//NR1D1//SIPA1L1//TIAM1//ITPKA//MYLK2//ZMYND8//FBXO2//LZTS3//SHANK1//HIP1R//ABI2//GRIA3//DBN1//RAPGEF4//SHANK3//SYNE1//PSD//USP50//TANC2//MTMR…
GO:0098793	presynapse	Cellular component	150	588	4644	23177	1.27315	0.00064193	0.00579786	3.19251	0.0322997	STX12//RAB15//SCAMP1//ANXA5//APP//CLCN4//CYP19A1//DDC//DNM1//GRIN1//GRIN2A//MT3//MYO5A//CDK16//PDE4B//PICK1//PPT1//PSEN2//PTPN5//RAB11B//RAB3D//STX3//SYT2//SLC18A2//TH//VAMP2//SLC32A1//RAB40C//APH1A//SLC30A3//MYLK2//RAB8B//RAB5A//SYN3//TOR1A//BRSK1//SLC40A1//SYT7//CADM1//STX1B//TRAPPC4//PRRT2//RAB3B//SYNPR//STON1//MTMR2//TRIM9//MAL2//ATP8A1//TMEM163//CALM1//CALM3//SLC2A3//SYT5//CLTB//OTOF//GRM2//…
GO:0044304	main axon	Cellular component	30	85	4644	23177	1.76144	0.000742078	0.00663184	3.12955	0.00645995	ANK1//EPB41L3//KCNJ11//SPTBN1//NRG1//THY1//KCNC2//MAPK8IP3//MYO1D//KCNQ2//SCN1B//NFASC//SPTBN4//ERMN//PARD3//CLDN5//CAMK2D//CCK//CNGA3//CRH//DNM1//MAP1B//TNFRSF1B//DAGLA//CADM1//KCNA2//KCNAB2//APBB1//APP//TIAM1
GO:0005635	nuclear envelope	Cellular component	110	415	4644	23177	1.32285	0.000785986	0.00695106	3.10459	0.0236865	ITPR1//SMAD1//PSEN2//TMPO//SUN2//LEMD2//DPY19L3//ATP1B4//ERN1//P2RX7//MAJIN//SUN1//DHCR7//NUCB2//RETSAT//SMPD4//APP//IGF2R//SORL1//PARP11//RAN//RANGAP1//AHCTF1//NUP214//NUP98//EIF5A//NUP210//NUP160//RANBP17//RAE1//NUP205//BICD2//NAT8F7//RCC1//ADRA1B//ADRA1A//ALOX5AP//ANXA4//AQP1//EDNRB//EPC1//GATA6//GRK5//KPNA4//LMNA//MPL//NRXN1//PCM1//CASC3//PTGER4//DHX37//TOR1AIP1//MRGPRF//UTP18//TMC6//TMC8//SE…
GO:0045121	membrane raft	Cellular component	102	381	4644	23177	1.3361	0.000831652	0.0072791	3.08006	0.0219638	CACNA1C//ADRB2//AQP1//ATP1B1//BMPR1A//BMPR2//CDH13//CTSB//GNAQ//HK1//IGF1R//KCND2//LIPE//PTCH1//SCN5A//SLC2A3//TGFBR1//TGFBR2//TSC2//VDR//KIF18A//PACSIN2//SMO//DLC1//RANGRF//NOS1AP//P2RY12//PLVAP//CTNNA1//CHRNA3//LYPD4//MYO1D//STX12//MAL2//UNC5B//ADAM3//ADCY6//APP//BCL10//CAPN2//SERPINH1//CD14//TPP1//CPE//CYS1//CSK//CD55B//EDNRB//ENO1//STOM//ERBB2//FADD//GNAI1//GNAI3//H2-D1//ITPR1//KCNA3//KCNN4//…
GO:0005813	centrosome	Cellular component	153	605	4644	23177	1.26212	0.000850352	0.00736683	3.0704	0.0329457	LCK//NEK1//PCM1//TIAM1//CEP85//CEP152//AURKA//KCTD1//NR0B1//CEP131//CD86//KIF5B//KRT18//PAX2//PRKCQ//PLK1//PTPN20//RAD23A//TMEM63A//CHD3//PXK//ALDOB//CCDC14//KNSTRN//PIBF1//ODF2L//SPAG5//NEK6//RASSF7//FRMD8//PDZD2//SPAG9//DDHD2//CYTH4//AKNA//HEPACAM2//IFT140//CCDC88A//TBCD//AXIN2//BRCA2//ASPM//CDK1//CDK2//CRMP1//EYA3//GNAI1//GNAI3//ITGB6//KIFC3//LIMK2//HOOK2//SMAD4//MCM3//NEK2//ODF2//KAT2B//PDE4B…
GO:0098857	membrane microdomain	Cellular component	102	382	4644	23177	1.33261	0.000914605	0.00784343	3.03877	0.0219638	CACNA1C//ADRB2//AQP1//ATP1B1//BMPR1A//BMPR2//CDH13//CTSB//GNAQ//HK1//IGF1R//KCND2//LIPE//PTCH1//SCN5A//SLC2A3//TGFBR1//TGFBR2//TSC2//VDR//KIF18A//PACSIN2//SMO//DLC1//RANGRF//NOS1AP//P2RY12//PLVAP//CTNNA1//CHRNA3//LYPD4//MYO1D//STX12//MAL2//UNC5B//ADAM3//ADCY6//APP//BCL10//CAPN2//SERPINH1//CD14//TPP1//CPE//CYS1//CSK//CD55B//EDNRB//ENO1//STOM//ERBB2//FADD//GNAI1//GNAI3//H2-D1//ITPR1//KCNA3//KCNN4//…
GO:0032432	actin filament bundle	Cellular component	32	95	4644	23177	1.68109	0.00124889	0.0106031	2.90348	0.00689061	SYNPO//MYLK//SYNPO2//CNN2//DST//FHL3//ILK//MYH11//MYH6//PRKCZ//PSTPIP1//PXN//LPP//PDLIM2//VCL//PGM5//ABLIM1//MICALL2//SH2B2//ROR1//FAM107A//MPRIP//ABLIM3//TPM4//PRICKLE4//DLC1//PALLD//FBLIM1//SIPA1L3//PLS1//CRYAB//FLNA
GO:0043204	perikaryon	Cellular component	44	142	4644	23177	1.54643	0.00128016	0.010761	2.89274	0.00947459	AIF1//ANXA5//CACNA1A//CACNA1E//CCK//CNGA3//CPE//CRH//CRYAB//CYP11A1//EFNA2//ESR1//GRIK5//KCNA2//KCNB1//MAP1B//NEFM//PAM//PDE9A//PDPK1//PTPN5//TH//VIP//ZPR1//GIGYF2//PDE10A//ITGA8//MAP2K1//MAP2K4//MAPK10//MAPK8//MAPK9//KCNC2//RTN4RL2//CHRNA10//MCRS1//RUFY3//RBFOX3//HNRNPA2B1//GRIA3//NELL2//NPFF//SLC12A5//KCNE3
GO:0099092	postsynaptic density, intracellular component	Cellular component	14	31	4644	23177	2.25388	0.00135885	0.0113104	2.86683	0.00301464	BCR//NR3C2//NR3C1//ARHGEF2//DLGAP1//IQSEC1//SYNGAP1//IQSEC2//PRR7//DLG3//SHANK3//TANC1//PSD//TANC2
GO:0045178	basal part of cell	Cellular component	79	288	4644	23177	1.36899	0.00145863	0.012023	2.83606	0.0170112	ITGA9//AQP1//AQP4//SLC7A1//BMPR2//ERBB2//ERBB3//ITGA6//PKD2//PLEC//SLC1A3//SLC1A5//RAPGEF3//MUC20//CEACAM2//C5AR2//SLC23A2//SLC16A8//P2RY12//ARRB1//SLC13A3//SLC2A9//AP2A1//AQP2//ATP1B1//DDR1//CASR//CD44//CLCNKA//CR1L//BSND//SLC6A13//B4GALT1//HSP90AB1//KCNJ10//KCNJ4//KCNN4//SLC26A6//MTTP//PALM//RAB17//HSPA1A//SLC22A8//SLC19A1//SLC22A1//SLC4A1//SLC26A7//SLC22A22//TGFBR1//TSHR//ABCC10//AJAP1//P2RY6/…
GO:0009925	basal plasma membrane	Cellular component	73	265	4644	23177	1.37481	0.00190702	0.0155679	2.71965	0.0157192	ARRB1//SLC13A3//SLC2A9//AP2A1//AQP1//AQP2//AQP4//ATP1B1//SLC7A1//DDR1//CASR//CD44//CLCNKA//CR1L//ERBB2//ERBB3//BSND//SLC6A13//B4GALT1//HSP90AB1//ITGA6//KCNJ10//KCNJ4//KCNN4//SLC26A6//MTTP//PALM//RAB17//HSPA1A//SLC22A8//SLC19A1//SLC1A3//SLC22A1//SLC4A1//SLC26A7//SLC22A22//TGFBR1//TSHR//ABCC10//AJAP1//P2RY6//NDRG4//SLC13A5//NOD2//KCNC2//ABCA8B//ABCC6//MYO1D//SLC46A1//CD300LG//DLG3//SLC40A1//SLC23A2…
GO:0070971	endoplasmic reticulum exit site	Cellular component	14	32	4644	23177	2.18345	0.00197442	0.0158801	2.70456	0.00301464	H2-Q6//H2-D1//H2-K1//H2-Q2//PDCD6IP//SAR1A//SEC23IP//SEC24C//SEC23B//MIA3//SAR1B//YIPF5//TMED5//SEC16B
GO:1990454	L-type voltage-gated calcium channel complex	Cellular component	7	11	4644	23177	3.17593	0.00198267	0.0158801	2.70275	0.00150732	CACNA1C//CACNA1D//CACNA2D1//CACNB3//CACNG1//NOS1AP//CACNG7
GO:0001725	stress fiber	Cellular component	29	86	4644	23177	1.68292	0.00202292	0.0159024	2.69402	0.00624462	SYNPO//MYLK//SYNPO2//CNN2//DST//FHL3//ILK//MYH11//MYH6//PRKCZ//PSTPIP1//PXN//LPP//PDLIM2//VCL//PGM5//ABLIM1//MICALL2//SH2B2//ROR1//FAM107A//MPRIP//ABLIM3//TPM4//PRICKLE4//DLC1//PALLD//FBLIM1//SIPA1L3
GO:0097517	contractile actin filament bundle	Cellular component	29	86	4644	23177	1.68292	0.00202292	0.0159024	2.69402	0.00624462	SYNPO//MYLK//SYNPO2//CNN2//DST//FHL3//ILK//MYH11//MYH6//PRKCZ//PSTPIP1//PXN//LPP//PDLIM2//VCL//PGM5//ABLIM1//MICALL2//SH2B2//ROR1//FAM107A//MPRIP//ABLIM3//TPM4//PRICKLE4//DLC1//PALLD//FBLIM1//SIPA1L3
GO:0000118	histone deacetylase complex	Cellular component	26	75	4644	23177	1.73012	0.00217141	0.0169131	2.66326	0.00559862	RUVBL2//DMAP1//HEY2//SIN3A//MTA1//RBBP4//CHD3//SAP130//KDM3A//MECOM//HDAC3//HINT1//PHF21A//NCOR2//HDAC4//SATB2//TBL1X//RCOR3//RCOR1//TRERF1//ZFP217//HDAC7//RERE//HDAC8//DNTTIP1//HDAC9
GO:0044295	axonal growth cone	Cellular component	18	46	4644	23177	1.9529	0.00223536	0.0171838	2.65065	0.00387597	AGRN//COBL//FKBP4//HSP90AB1//KIF5B//NRXN1//MAPK8IP1//PTCH1//FLNA//CYFIP1//DYNLT1B//TIAM1//SMO//TAOK2//OLFM1//DBN1//PALLD//PARD3
GO:0045211	postsynaptic membrane	Cellular component	88	331	4644	23177	1.32684	0.00224665	0.0171838	2.64847	0.0189492	CACNG5//GRIN1//GRIN2A//GRM1//IQSEC2//DAGLA//CACNG7//DNM3//DNM1//MX1//CRKL//HIP1//CYTH2//CACNA2D1//ABHD17A//SLC6A8//GRM2//SLC8A2//SLC8A3//ADRA1A//CACNA1C//CACNA1E//CHRM1//GRIK5//KCNA3//KCND2//NCAM1//CSPG5//GRIA3//CADM1//CHRNA3//CHRNA4//CHRNB1//GABRA3//GABRB2//GLRA4//CHRNA9//LRFN3//CHRNA10//ADAM22//LRRC4//PTPRO//LRRTM3//LRFN4//GSG1L//SORCS3//SLITRK1//LRFN1//TIAM1//GRM6//GRM7//ANK2//ARRB1//CHRNG//AK…
GO:0005874	microtubule	Cellular component	108	420	4644	23177	1.28333	0.00258278	0.0195784	2.58791	0.0232558	KIF18B//FAM161A//KLHL22//TUBGCP3//CUL3//KNTC1//KIF18A//CDK1//PLK1//AURKA//EML3//PARP4//RMDN2//SKA2//TTL//RPGRIP1L//SAXO2//ARFGEF2//BCL10//BCAS3//RAB3D//SYNJ2//DYNLT1B//GTSE1//SCTR//1700029J07RIK//SPACA9//CLMP//REEP4//MAP10//MTUS2//NCKAP5//KNSTRN//SPAG5//SLAIN2//ASPM//CAMSAP1//CLTC//AKNA//LRRC49//DNM3//SYNJ1//DNAL1//SLC8A2//SLC8A3//MACF1//MTA1//CCT6A//DNAH8//DNM1//DST//DVL1//DYRK1A//FKBP4//HSPH1//…
GO:0044292	dendrite terminus	Cellular component	10	20	4644	23177	2.49537	0.00262124	0.0195878	2.58149	0.00215332	COBL//HSP90AB1//MAPK8IP1//PTCH1//CYFIP1//SMO//TAOK2//SLC32A1//RGS11//IFT20
GO:0034704	calcium channel complex	Cellular component	22	61	4644	23177	1.79994	0.00263016	0.0195878	2.58002	0.0047373	CACNA1A//CACNA1C//CACNA1D//CACNA1E//CACNA1G//CACNA2D1//CACNB1//CACNB3//CACNB4//CACNG1//PDE4B//PDE4D//CACNA2D4//CATSPERD//CATSPER2//CATSPER4//MICU1//MICU3//NOS1AP//CACNG7//RYR1//RYR2
GO:0017053	transcription repressor complex	Cellular component	26	76	4644	23177	1.70736	0.0026811	0.0197935	2.57169	0.00559862	MTA1//RBBP4//CHD3//DRAP1//LIN52//DDX20//CORO2A//CCND1//GATA1//GLI3//HDAC3//HEY2//JUN//SIN3A//SKI//NCOR2//SP1//HDAC4//TBL1X//RCOR1//PRDM10//YWHAB//GPS2//PRDM16//LIN37//TFAP4
GO:0030133	transport vesicle	Cellular component	90	342	4644	23177	1.31335	0.0027799	0.020346	2.55597	0.0193798	STX12//RAB15//SCAMP1//ANXA5//APP//CLCN4//CYP19A1//DDC//DNM1//GRIN1//GRIN2A//MT3//MYO5A//CDK16//PDE4B//PICK1//PPT1//PSEN2//PTPN5//RAB11B//RAB3D//STX3//SYT2//SLC18A2//TH//VAMP2//SLC32A1//RAB40C//APH1A//SLC30A3//MYLK2//RAB8B//RAB5A//SYN3//TOR1A//BRSK1//SLC40A1//SYT7//CADM1//STX1B//TRAPPC4//PRRT2//RAB3B//SYNPR//STON1//MTMR2//TRIM9//USO1//SEC16B//FURIN//AP1G1//SAR1A//SEC24C//SEC23B//SAR1B//CLTC//CLTB/…
GO:0098862	cluster of actin-based cell projections	Cellular component	57	201	4644	23177	1.41528	0.00282978	0.020534	2.54825	0.0122739	USH2A//WHRN//VEZT//PLS1//CORO2A//AQP1//DDR1//DIAPH1//ENPEP//EPS8//PDZD3//MYH11//MYO1B//MYO5B//MYO7B//SLC11A2//PLEC//PROM1//FLNA//RALGDS//MYO15B//ADD3//MYO1D//ESPN//RAPGEF4//AQP7//CAR4//ABCC2//B4GALT1//HSP90AB1//SLC26A6//MTTP//PEX19//SLC19A1//SHANK2//RAPGEF3//SLC6A20B//ABCG2//SLC27A4//SLC46A1//ATP8B1//CYBRD1//AMN//RHOC//OCM//CDH23//IFT20//SLC9A3R2//IDO1//EPS8L2//TMC1//ESPNL//CDC14A//HOMER2//TIAM1/…
GO:0016528	sarcoplasm	Cellular component	28	84	4644	23177	1.66358	0.00289549	0.0208328	2.53828	0.00602929	JPH1//RYR1//H6PD//CAMK2D//ANK1//CACNA2D1//CACNB1//CAMK2G//CAR4//FKBP1A//ITPR1//ITPR2//RASD1//RYR2//S100A1//SAR1A//XDH//KLHL41//AKAP7//JPH2//JSRP1//JPH3//CHERP//NOS1AP//E2F5//PLEC//GSN//FLNC
GO:0044294	dendritic growth cone	Cellular component	7	12	4644	23177	2.91127	0.00393686	0.0278533	2.40485	0.00150732	COBL//HSP90AB1//MAPK8IP1//PTCH1//CYFIP1//SMO//TAOK2
GO:0071564	npBAF complex	Cellular component	7	12	4644	23177	2.91127	0.00393686	0.0278533	2.40485	0.00150732	SMARCA4//ACTL6A//SMARCD3//SMARCA2//SMARCC2//PHF10//SMARCD1
GO:0043296	apical junction complex	Cellular component	46	158	4644	23177	1.453	0.0039795	0.0279223	2.40017	0.00990525	CTNNA1//KIFC3//PLEKHA7//NFASC//SYNPO//TBCD//CLDN16//CCND1//CLDN5//MAGI1//ARHGEF2//PDCD6IP//PRKCZ//CYTH1//CYTH2//ASH1L//SH3BP1//FRMD4A//TGFBR1//TJP2//CRB3//MICALL2//FRMD4B//LIM2//C1QTNF5//RPGRIP1L//NPHP4//TJP3//VAPA//DLG3//EPB41L4B//AMOTL2//CLDN13//PARD6B//CCDC85C//WNK4//ARHGAP17//CLMP//PARD3B//AMOTL1//MPP7//RAPGEF2//PARD3//RHOA//PDZD3//FBF1
GO:0070160	tight junction	Cellular component	43	146	4644	23177	1.46988	0.00416649	0.0289947	2.38023	0.00925926	NFASC//SYNPO//TBCD//CLDN16//CCND1//CLDN5//MAGI1//ARHGEF2//PDCD6IP//PRKCZ//CYTH1//CYTH2//ASH1L//SH3BP1//FRMD4A//TGFBR1//TJP2//CRB3//MICALL2//FRMD4B//LIM2//C1QTNF5//RPGRIP1L//NPHP4//TJP3//VAPA//DLG3//EPB41L4B//AMOTL2//CLDN13//PARD6B//CCDC85C//WNK4//ARHGAP17//CLMP//PARD3B//AMOTL1//MPP7//RAPGEF2//PARD3//LSR//SIPA1L3//EPHA2
GO:0005666	RNA polymerase III complex	Cellular component	9	18	4644	23177	2.49537	0.00429307	0.0296327	2.36723	0.00193798	CRCP//POLR1C//POLR1D//POLR2E//POLR2L//POLR3D//POLR3G//POLR2F//POLR3GL
GO:0043235	receptor complex	Cellular component	105	414	4644	23177	1.26577	0.00459518	0.0314621	2.3377	0.0226098	PLXNB3//PLXND1//TRAF2//CHRNA3//CHRNA4//CHRNB1//CHRNG//CHRNA9//IL6RA//IGF1R//ITGA9//ITGA5//ITGA6//ITGA7//ITGB2L//ITGB3//ITGB6//ITGA8//GRIK1//GRIK5//SHANK2//SHANK1//DLG3//SHANK3//EPS8//GRIN1//GRIN2A//PTK2B//CD79B//SYK//CACNG5//OLFM2//VWC2//GRIA3//OLFM1//NRN1//CACNG7//SACM1L//NPNT//ARNTL//HSP90AB1//TLR1//TLR6//CD44//GRM1//ERBB2//ERBB3//CD247//CD6//ZAP70//CEACAM2//IL18RAP//TICAM2//CD14//ACVR2A//TGFBR…
GO:0016323	basolateral plasma membrane	Cellular component	63	232	4644	23177	1.35524	0.00526602	0.0357668	2.27852	0.0135659	ARRB1//SLC13A3//SLC2A9//AP2A1//AQP1//AQP2//AQP4//ATP1B1//SLC7A1//DDR1//CASR//CD44//CLCNKA//CR1L//ERBB2//ERBB3//BSND//SLC6A13//B4GALT1//HSP90AB1//ITGA6//KCNJ10//KCNJ4//KCNN4//SLC26A6//MTTP//PALM//RAB17//HSPA1A//SLC22A8//SLC19A1//SLC1A3//SLC22A1//SLC4A1//SLC26A7//SLC22A22//TGFBR1//TSHR//ABCC10//AJAP1//P2RY6//NDRG4//SLC13A5//NOD2//KCNC2//ABCA8B//ABCC6//MYO1D//SLC46A1//CD300LG//DLG3//SLC40A1//SLC23A2…
GO:0036064	ciliary basal body	Cellular component	50	177	4644	23177	1.40981	0.00534208	0.0359954	2.27229	0.0107666	CDC14A//IFT20//MKKS//RAB28//IFT140//CCDC88A//AKT1//CEP131//CYS1//KIF17//ODF2//PCM1//PKD2//PSEN2//PSMB4//CEP78//FBF1//CENPJ//TUBA3A//USH2A//TAPT1//ARHGAP35//CDK10//ALMS1//NEK4//RPGRIP1L//NPHP4//B9D1//TTLL5//SAXO2//MKS1//POC1B//ODF2L//KNCN//TBATA//CEP19//FAM166A//SPACA9//RABEP2//DZIP1L//BBOF1//WHRN//FAM161A//TTLL11//TBC1D30//TTLL9//LCA5//TTC8//RILPL2//CEP41
GO:0031965	nuclear membrane	Cellular component	65	241	4644	23177	1.34605	0.00549594	0.0367406	2.25996	0.0139966	ITPR1//SMAD1//PSEN2//TMPO//SUN2//LEMD2//DPY19L3//ATP1B4//ERN1//P2RX7//MAJIN//SUN1//DHCR7//NUCB2//RETSAT//SMPD4//NAT8F7//RCC1//ADRA1B//ADRA1A//ALOX5AP//ANXA4//AQP1//EDNRB//EPC1//GATA6//GRK5//KPNA4//LMNA//MPL//NRXN1//PCM1//CASC3//PTGER4//RANGAP1//DHX37//TOR1AIP1//MRGPRF//UTP18//TMC6//TMC8//SENP1//AHCTF1//TNRC18//WDR3//NUP98//TXNL4A//STAU2//TOR1A//VAPA//RAP1GAP2//CNEP1R1//SPAST//RIF1//SYNE1//MRPS23/…
GO:0031225	anchored component of membrane	Cellular component	55	199	4644	23177	1.37935	0.00592513	0.0393003	2.2273	0.0118432	CAR4//CD14//FOLR2//GP1BA//THY1//RTBDN//MILL1//GPC5//GAS1//GPC3//NTNG2//LYPD4//NRN1L//RTN4RL1//NOD2//RTN4RL2//PRSS43//RHBG//NRN1//CAR15//RAB11B//RAB4A//RAB7//RAB5A//RAB3B//CACNA2D1//ABHD17A//SMPDL3B//LY6G6D//ALPL//ALPPL2//CDH13//EFNA2//EFNA4//LY6E//XPNPEP2//NCAM1//CD109//CD52//MMP17//NT5E//OTOA//CNTN4//DPEP2//MDGA2//ENPP6//RAET1E//SPACA4//BST2//LYPD8//DPEP3//LYPD6B//PSCA//LYPD1//SVIP
GO:0031090	organelle membrane	Cellular component	488	2207	4644	23177	1.10353	0.00606528	0.039918	2.21715	0.105082	GRM6//CYP2E1//RHBDF1//B4GALNT1//GNAI3//LFNG//MAN1A//FURIN//ABCB1B//ABCB4//SRGN//RAB6A//GLG1//ST6GAL1//ST3GAL2//SREBF1//LMAN2L//STK24//RIC1//MPP4//MAN1C1//SCAP//SLC30A8//SCYL3//RGP1//RAB39//CABP1//MAPK8IP3//GNPTAB//WHAMM//LDLRAD4//CHST3//GAL3ST1//USO1//GOLGA7//GORASP2//LMAN1//STK26//FUT11//RNF121//BC004004//SACM1L//GLCE//GABARAPL2//PTGES2//ARFGEF2//ATP6V1C2//ATP5D//ATP5E//ATP8//WIPI1//TECPR1//PIGH…
GO:1904949	ATPase complex	Cellular component	30	96	4644	23177	1.55961	0.00611314	0.0399235	2.21374	0.00645995	RUVBL2//DMAP1//ATP1B1//ATP1B2//ATP4B//ATP1A4//ATP1B4//BAZ1A//BRD9//SMARCA4//ACTL6A//SMARCD3//SMARCA2//SMARCC2//SMARCD2//SMARCD1//MTA1//RBBP4//CHD3//BPTF//CECR2//MCRS1//TFPT//INO80B//PHF10//SS18L1//DPF1//ATP8A1//ATP11A//ATP8B1
GO:0098802	plasma membrane signaling receptor complex	Cellular component	52	187	4644	23177	1.3878	0.00641351	0.0412885	2.1929	0.0111972	CHRNA3//CHRNA4//CHRNB1//CHRNG//CHRNA9//IL6RA//IGF1R//ITGA9//ITGA5//ITGA6//ITGA7//ITGB2L//ITGB3//ITGB6//ITGA8//GRIK1//GRIK5//SHANK2//SHANK1//DLG3//SHANK3//EPS8//GRIN1//GRIN2A//PTK2B//CD79B//SYK//CACNG5//OLFM2//VWC2//GRIA3//OLFM1//NRN1//CACNG7//SACM1L//NPNT//TLR1//TLR6//TRAF2//GRM1//ERBB2//ERBB3//CD247//CD6//ZAP70//CEACAM2//IL18RAP//TICAM2//ACVR2A//TGFBR1//ACVRL1//RAMP1
GO:0098843	postsynaptic endocytic zone	Cellular component	6	10	4644	23177	2.99444	0.00641942	0.0412885	2.1925	0.00129199	DNM3//DNM1//MX1//CLTB//RNF216//PICK1
GO:0043034	costamere	Cellular component	9	19	4644	23177	2.36404	0.00672102	0.0429033	2.17256	0.00193798	ANK2//ILK//KRT19//KRT8//VCL//SVIL//PGM5//SYNM//AHNAK
GO:0000785	chromatin	Cellular component	143	591	4644	23177	1.20757	0.00695444	0.0438064	2.15774	0.0307924	HP1BP3//PRM2//SOS2//TCF3//SHPRH//SPHK2//CBX3//CREB1//DNMT3A//JUN//PPARGC1A//RUVBL2//NR1H4//SMARCA4//SP1//TBP//TCF7//DNTT//VDR//ASH2L//CECR2//ANKRD2//TRNP1//TCF23//RRP1B//SETD5//UHRF2//SMARCAD1//SATB1//TNKS1BP1//EME1//CBX8//BEND3//CBX6//A1CF//SALL4//DMAP1//PHC1//PCGF2//INCENP//ZFP618//CLOCK//BAZ1A//BRD9//ACTL6A//SMARCD3//SMARCA2//SMARCC2//SMARCD2//SMARCD1//HEY2//SIN3A//MTA1//RBBP4//CHD3//BPTF//MCR…
GO:0005942	phosphatidylinositol 3-kinase complex	Cellular component	12	29	4644	23177	2.06513	0.00701375	0.0438064	2.15405	0.00258398	PIK3C3//BECN1//PIK3R4//ATG14//NRBF2//SOCS3//SOCS1//PIK3CD//PIK3R3//SOCS7//PIK3C2B//SOCS4
GO:1990907	beta-catenin-TCF complex	Cellular component	7	13	4644	23177	2.68732	0.0070629	0.0438064	2.15102	0.00150732	TCF4//TCF7L2//LDB1//TCF7//TLE4//BCL9//BCL9L
GO:0045111	intermediate filament cytoskeleton	Cellular component	48	171	4644	23177	1.40091	0.00709526	0.0438064	2.14903	0.0103359	LMNA//KRTAP16-1//KRT72//BFSP2//MACF1//KRT82//DST//KRT13//KRT17//KRT18//KRT19//KRT1//KRT84//KRT6A//KRT8//KRTAP12-1//MYO5A//NEFM//PLEC//PPL//INA//SYNM//KRT12//IFFO1//KRT40//PKP2//KRT42//SYNC//KRT25//KRT24//KRT76//DYRK1A//SHANK2//FAM83H//FBF1//TCHP//VMAC//UPP2//DTNA//HOXA13//BCAS3//S100A8//USP10//PADI6//PSMD10//PFDN5//SAP30BP//SMARCA2
GO:0005790	smooth endoplasmic reticulum	Cellular component	14	36	4644	23177	1.94084	0.00712048	0.0438064	2.14749	0.00301464	ITPR1//ALDOB//TTYH1//HYOU1//PDIA4//KCNN2//KCNJ2//MYO5A//PLCB4//RYR1//RYR2//TH//MAPK8IP3//MYO1D
GO:0005882	intermediate filament	Cellular component	38	130	4644	23177	1.45883	0.00772153	0.0471625	2.1123	0.0081826	LMNA//DYRK1A//NEFM//SHANK2//INA//KRTAP16-1//FAM83H//KRT72//KRT82//KRT13//KRT18//KRT1//KRT84//KRT6A//KRT8//KRTAP12-1//FBF1//KRT76//TCHP//VMAC//UPP2//BFSP2//MACF1//DST//KRT17//KRT19//MYO5A//PLEC//PPL//SYNM//KRT12//IFFO1//KRT40//PKP2//KRT42//SYNC//KRT25//KRT24
GO:0044306	neuron projection terminus	Cellular component	58	215	4644	23177	1.34634	0.00829952	0.0502146	2.08095	0.0124892	GRM7//AP3D1//CALCA//CCK//CCKAR//CYP19A1//ESR1//GRIK1//GRIK5//GRIN1//GRIN2A//ILK//PPP2CA//RPL26//CYFIP1//SLC18A2//TH//USH2A//MYLK2//ERC2//KCNC2//GRM4//RAB5A//GRIA3//SLC8A2//SLC8A3//ANXA5//AQP1//CASR//CHRM1//FKBP1A//GAD1//KCNA2//KCNAB2//SYNJ2//RAPGEF3//RNF40//ROR1//SYT7//NPFF//TANC1//PRRT2//ITSN1//KCNA3//PRKCA//PRKCG//GIT2//SLC32A1//MPP4//RAPGEF4//TNN//STX3//PTGER4//SCRG1//UCHL1//VAMP2//FLRT1//PTPN9
GO:0061695	transferase complex, transferring phosphorus-containing groups	Cellular component	64	241	4644	23177	1.32534	0.00838315	0.0502146	2.07659	0.0137812	CCNA1//CCND1//CCND3//CCNI//CDK1//CDK2//CDKN1A//CCNB1//CCNJL//CKS2//CDK13//PRPS2//PRPSAP1//PRIM1//POLR2J//POLR2B//POLR2E//POLR2L//POLR2F//CRCP//POLR1C//POLR1D//POLR3D//POLR3G//POLR3GL//TBP//TAF4//GTF2A2//TAF1//TAF12//GTF2A1//CDK7//POLR1B//POLG2//IGF1R//SOCS3//SOCS1//PIK3CD//PIK3R3//SOCS7//PIK3C2B//SOCS4//PFKM//CDK9//CCNT1//BRD4//RECQL5//RPRD1A//RPRD2//PAF1//SETD5//RTF1//ZNFX1//PRKAA1//PRKAG2//TADA…
GO:0044291	cell-cell contact zone	Cellular component	27	86	4644	23177	1.56686	0.00839867	0.0502146	2.07579	0.00581395	VCL//CAMK2D//ANK2//ADRA1B//ANXA5//ATP1B1//CTNNA1//DSC2//DST//KCNJ11//KCNJ2//PRKCA//SCN1B//SCN5A//SLC4A1//PGM5//OBSCN//RANGRF//PKP2//TMEM65//SPTBN4//FGFRL1//BAIAP2L2//TIAM1//TJP2//AJAP1//AHNAK
GO:0014704	intercalated disc	Cellular component	21	63	4644	23177	1.66358	0.0091353	0.0542368	2.03928	0.00452196	VCL//CAMK2D//ANK2//ADRA1B//ANXA5//ATP1B1//CTNNA1//DSC2//DST//KCNJ11//KCNJ2//PRKCA//SCN1B//SCN5A//SLC4A1//PGM5//OBSCN//RANGRF//PKP2//TMEM65//SPTBN4
GO:0005903	brush border	Cellular component	40	140	4644	23177	1.42593	0.00963511	0.056807	2.01614	0.00861326	AQP1//AQP7//CAR4//ABCC2//ENPEP//B4GALT1//HSP90AB1//SLC26A6//MTTP//SLC11A2//PEX19//SLC19A1//SHANK2//RAPGEF3//SLC6A20B//ABCG2//SLC27A4//SLC46A1//ATP8B1//CYBRD1//AMN//PLS1//CORO2A//DDR1//DIAPH1//EPS8//PDZD3//MYH11//MYO1B//MYO5B//MYO7B//PLEC//PROM1//FLNA//RALGDS//MYO15B//ADD3//MYO1D//ESPN//RAPGEF4
GO:0016514	SWI/SNF complex	Cellular component	8	17	4644	23177	2.34858	0.0110313	0.0639972	1.95737	0.00172265	BRD9//SMARCA4//ACTL6A//SMARCD3//SMARCA2//SMARCC2//SMARCD2//SMARCD1
GO:0098845	postsynaptic endosome	Cellular component	8	17	4644	23177	2.34858	0.0110313	0.0639972	1.95737	0.00172265	STX12//RAB4A//ZDHHC2//PICK1//RAB5A//MYO5B//PSD//ABHD17A
GO:0030496	midbody	Cellular component	44	158	4644	23177	1.38983	0.0111206	0.0639972	1.95387	0.00947459	CELF2//IL16//NTNG2//PDCD6IP//USP3//HEPACAM2//FAM50B//SCCPDH//ASPM//CDK1//CIT//CRMP1//GDI1//GNAI1//GNAI3//INCENP//KIF4//NEK2//PLK1//PTCH1//RAN//TTC28//ANKRD54//WIZ//PIK3C3//EML3//JTB//KIF20B//RAB11FIP4//IQGAP1//PKN1//VPS37B//SPAST//SYNE1//MPLKIP//CTDP1//MITD1//ZFYVE19//LYRM1//MAP10//USP50//CHMP4B//EML4//BC004004
GO:0005923	bicellular tight junction	Cellular component	39	137	4644	23177	1.42072	0.0111562	0.0639972	1.95249	0.00839793	SYNPO//TBCD//CLDN16//CCND1//CLDN5//MAGI1//ARHGEF2//PDCD6IP//PRKCZ//CYTH1//CYTH2//ASH1L//SH3BP1//FRMD4A//TGFBR1//TJP2//CRB3//MICALL2//FRMD4B//LIM2//C1QTNF5//RPGRIP1L//NPHP4//TJP3//VAPA//DLG3//EPB41L4B//AMOTL2//CLDN13//PARD6B//CCDC85C//WNK4//ARHGAP17//CLMP//PARD3B//AMOTL1//MPP7//RAPGEF2//PARD3
GO:0005750	mitochondrial respiratory chain complex III	Cellular component	6	11	4644	23177	2.72222	0.0117435	0.065416	1.9302	0.00129199	UQCC3//COX1//UQCRQ//UQCR10//UQCRFS1//UQCRC2
GO:0045275	respiratory chain complex III	Cellular component	6	11	4644	23177	2.72222	0.0117435	0.065416	1.9302	0.00129199	UQCC3//COX1//UQCRQ//UQCR10//UQCRFS1//UQCRC2
GO:0060091	kinocilium	Cellular component	6	11	4644	23177	2.72222	0.0117435	0.065416	1.9302	0.00129199	CDC14A//IFT20//MKKS//TIAM1//CDH23//KNCN
GO:0097732	9+2 non-motile cilium	Cellular component	6	11	4644	23177	2.72222	0.0117435	0.065416	1.9302	0.00129199	TIAM1//CDH23//CDC14A//KNCN//IFT20//MKKS
GO:0005925	focal adhesion	Cellular component	46	167	4644	23177	1.3747	0.0117888	0.065416	1.92853	0.00990525	AIF1L//LIMS1//SYNPO2//CAPN2//DST//EFS//EPHA2//EVL//IL16//ILK//IRF2//ITGA5//ITGB2L//ITGB3//ITGB6//ABCB4//PLEC//PTK2B//PTPRA//PTPRC//PXN//LPP//ARL14EP//TLN1//TNS1//VCL//SENP1//LIMS2//PGM5//GSN//ARHGAP24//PPFIA1//MAP2K1//MAP2K2//FAM107A//MAP4K4//ZFP384//IQGAP1//CASS4//FLRT1//DLC1//PARVA//PARVG//CPNE3//PALLD//FBLIM1
GO:0031672	A band	Cellular component	14	38	4644	23177	1.83869	0.0121653	0.066865	1.91488	0.00301464	ANK2//ANK1//CRYAB//S100A1//SPTBN1//KLHL41//MYOM3//OBSCN//DST//MYBPC3//MYH2//KAT2B//RYR2//HDAC4
GO:0043679	axon terminus	Cellular component	52	193	4644	23177	1.34466	0.0122074	0.066865	1.91338	0.0111972	GRM7//AP3D1//CALCA//CCK//CCKAR//CYP19A1//ESR1//GRIK1//GRIK5//GRIN1//GRIN2A//ILK//PPP2CA//RPL26//CYFIP1//SLC18A2//TH//USH2A//MYLK2//ERC2//KCNC2//GRM4//RAB5A//GRIA3//ITSN1//KCNA2//KCNA3//PRKCA//PRKCG//GIT2//SLC32A1//MPP4//RAPGEF4//TNN//RAPGEF3//STX3//SLC8A2//SLC8A3//ANXA5//AQP1//CASR//CHRM1//FKBP1A//GAD1//KCNAB2//SYNJ2//RNF40//ROR1//SYT7//NPFF//TANC1//PRRT2
GO:0070382	exocytic vesicle	Cellular component	68	263	4644	23177	1.29038	0.0126375	0.0687773	1.89834	0.0146425	STX12//RAB15//SCAMP1//ANXA5//APP//CLCN4//CYP19A1//DDC//DNM1//GRIN1//GRIN2A//MT3//MYO5A//CDK16//PDE4B//PICK1//PPT1//PSEN2//PTPN5//RAB11B//RAB3D//STX3//SYT2//SLC18A2//TH//VAMP2//SLC32A1//RAB40C//APH1A//SLC30A3//MYLK2//RAB8B//RAB5A//SYN3//TOR1A//BRSK1//SLC40A1//SYT7//CADM1//STX1B//TRAPPC4//PRRT2//RAB3B//SYNPR//STON1//MTMR2//TRIM9//MAL2//ATP8A1//TMEM163//CALM1//CALM3//SLC2A3//SYT5//CLTB//OTOF//RAB6A/…
GO:0030027	lamellipodium	Cellular component	47	172	4644	23177	1.36375	0.0127758	0.0690872	1.89361	0.0101206	CD44//ITGB3//APBB1//APP//BRK1//ARAP3//MYLK//CCDC88A//ABL2//AIF1//RHOA//CTNNA1//EPHA2//EVL//ILK//ITSN1//KCNA2//MCF2L//PKD2//PTK2B//PXN//STMN2//SH3BP1//CYFIP1//STX3//DYNLT1B//SPATA13//TUBB3//DPYSL3//RAPGEF3//FGD4//ABLIM1//GSN//SCYL3//WASF3//MYO1G//PLEKHG5//ABLIM3//ABI2//RUFY3//SRCIN1//DBN1//PARVA//ARPC5//PLXND1//PALLD//AMOTL1
GO:0042734	presynaptic membrane	Cellular component	53	198	4644	23177	1.33591	0.0130843	0.0703075	1.88325	0.0114126	GRM7//STX3//GRM4//STX1B//OTOF//DNM1//PIP5K1C//CLTC//CLTB//CYTH1//HIP1//PHB//CACNA2D1//NTNG2//SLC6A5//CHRNA4//ADRA1A//CACNA1C//CACNA1E//CHRM1//GRIK1//GRIK5//GRIN1//GRIN2A//KCNA2//KCNA3//NCAM1//NRXN1//PSEN2//PTPRD//APH1A//ADGRL1//GRIA3//CADM1//PRRT2//CACNA1A//CACNA1D//LRFN3//GRM2//RIMS2//APBB1//GRM1//ITSN1//NRXN3//PICK1//SLC6A2//PDE2A//MPP4//ERC2//KCTD12//KCNC2//KCTD16//SYT7
GO:0005901	caveola	Cellular component	29	97	4644	23177	1.49208	0.0133203	0.0711254	1.87549	0.00624462	CACNA1C//CTNNA1//ADRB2//AQP1//ATP1B1//BMPR1A//BMPR2//CDH13//CTSB//GNAQ//HK1//IGF1R//KCND2//LIPE//PTCH1//SCN5A//SLC2A3//TGFBR1//TGFBR2//TSC2//VDR//KIF18A//PACSIN2//SMO//DLC1//RANGRF//NOS1AP//P2RY12//PLVAP
GO:0032421	stereocilium bundle	Cellular component	22	69	4644	23177	1.59125	0.0135244	0.0717637	1.86888	0.0047373	USH2A//WHRN//VEZT//PLS1//RHOC//EPS8//OCM//PROM1//CDH23//ATP8B1//IFT20//ESPN//SLC9A3R2//TMC1//ESPNL//CDC14A//HOMER2//EPS8L2//TIAM1//KNCN//MKKS//IDO1
GO:0005834	heterotrimeric G-protein complex	Cellular component	13	35	4644	23177	1.8537	0.0143325	0.0751128	1.84368	0.00279931	GM5741//GNA11//GNAI1//GNAI3//GNAL//GNAQ//GNAT1//GNAT2//GNB5//GNGT1//GNG7//GNG8//GNG13
GO:1905360	GTPase complex	Cellular component	13	35	4644	23177	1.8537	0.0143325	0.0751128	1.84368	0.00279931	GM5741//GNA11//GNAI1//GNAI3//GNAL//GNAQ//GNAT1//GNAT2//GNB5//GNGT1//GNG7//GNG8//GNG13
GO:0030673	axolemma	Cellular component	9	21	4644	23177	2.13889	0.014547	0.0753073	1.83723	0.00193798	ANK1//EPB41L3//KCNJ11//SPTBN1//NRG1//THY1//KCNC2//MAPK8IP3//MYO1D
GO:0032426	stereocilium tip	Cellular component	9	21	4644	23177	2.13889	0.014547	0.0753073	1.83723	0.00193798	TMC1//EPS8//CDH23//ESPNL//CDC14A//HOMER2//ESPN//WHRN//EPS8L2
GO:0008328	ionotropic glutamate receptor complex	Cellular component	18	54	4644	23177	1.66358	0.0151164	0.0777806	1.82055	0.00387597	EPS8//GRIN1//GRIN2A//PTK2B//SHANK1//CACNG5//OLFM2//VWC2//DLG3//GRIA3//OLFM1//NRN1//CACNG7//SACM1L//GRIK1//GRIK5//SHANK2//SHANK3
GO:0016328	lateral plasma membrane	Cellular component	21	66	4644	23177	1.58796	0.0159706	0.0816807	1.79668	0.00452196	TBCD//ATP1B1//ATP1B2//AXIN1//CLDN5//DVL1//DVL2//MARK2//ERBB3//GJB1//PTPRO//SCN5A//MPP4//C1QTNF5//PRICKLE2//CEACAM2//ABCC6//IQGAP1//AKAP7//CLDN13//NKD2
GO:0098791	Golgi apparatus subcompartment	Cellular component	116	482	4644	23177	1.20109	0.0162344	0.0822374	1.78956	0.0249785	SMPD3//GOLT1A//B4GALT1//ST6GAL1//GRM6//CYP2E1//RHBDF1//B4GALNT1//GNAI3//LFNG//MAN1A//FURIN//ABCB1B//ABCB4//SRGN//RAB6A//GLG1//ST3GAL2//SREBF1//LMAN2L//STK24//RIC1//MPP4//MAN1C1//SCAP//SLC30A8//SCYL3//RGP1//RAB39//CABP1//MAPK8IP3//GNPTAB//WHAMM//LDLRAD4//CHST3//GAL3ST1//USO1//GOLGA7//GORASP2//LMAN1//STK26//FUT11//RNF121//BC004004//SACM1L//GLCE//GABARAPL2//PTGES2//ARFGEF2//TRAPPC4//MGAT4D//H2-Q6//H…
GO:0031967	organelle envelope	Cellular component	244	1077	4644	23177	1.13068	0.01637	0.0822374	1.78595	0.0525409	ATP5D//ATP5E//ATP8//MTX1//PARP11//MTA1//ALOX5AP//SLC2A9//CBX3//CLGN//PCYT1A//DST//E2F5//ITPR1//ITSN1//KCNH2//KCNJ11//LMNA//LRMP//SLC22A18//PRKCZ//RAN//RANGAP1//RYR2//TOR1AIP1//TFDP2//MGST2//TMPO//SUN2//LEMD2//IPO9//NUP214//PLA2G4C//DDX19B//GGN//NUP98//AGPAT3//TOR1A//TOR2A//NELL1//LMO7//AGPAT5//CYHR1//NUP210//MTOR//SYNE1//MGST3//RAE1//SHISA5//ATP1B4//GOLT1A//VRK2//CHMP4B//IPO11//BICD2//SUN1//SMPD4…
GO:0031975	envelope	Cellular component	244	1077	4644	23177	1.13068	0.01637	0.0822374	1.78595	0.0525409	ATP5D//ATP5E//ATP8//MTX1//PARP11//MTA1//ALOX5AP//SLC2A9//CBX3//CLGN//PCYT1A//DST//E2F5//ITPR1//ITSN1//KCNH2//KCNJ11//LMNA//LRMP//SLC22A18//PRKCZ//RAN//RANGAP1//RYR2//TOR1AIP1//TFDP2//MGST2//TMPO//SUN2//LEMD2//IPO9//NUP214//PLA2G4C//DDX19B//GGN//NUP98//AGPAT3//TOR1A//TOR2A//NELL1//LMO7//AGPAT5//CYHR1//NUP210//MTOR//SYNE1//MGST3//RAE1//SHISA5//ATP1B4//GOLT1A//VRK2//CHMP4B//IPO11//BICD2//SUN1//SMPD4…
GO:0000307	cyclin-dependent protein kinase holoenzyme complex	Cellular component	15	43	4644	23177	1.74096	0.0165378	0.0825915	1.78152	0.00322997	CDK13//CDK9//CCNT1//BRD4//CDK7//CCNA1//CDK2//CDK1//CCNB1//CCND1//CCND3//CCNI//CDKN1A//CCNJL//CKS2
GO:0010008	endosome membrane	Cellular component	61	236	4644	23177	1.28998	0.0174884	0.0867136	1.75725	0.0131352	VPS37C//UBAP1L//VPS37B//VPS37A//MVB12A//VPS36//CHMP6//CHMP4B//SLC15A4//AQP2//SNX10//SNX16//USP50//ZFYVE9//ZFYVE28//SNX8//DAGLA//LDLRAD4//UBXN6//SNX20//TMEM163//SNX6//SORCS2//CD63//SLC11A2//RAB7//BAIAP3//RAB27A//NSG2//PMEL//TMEM9//CLEC16A//SCAMP1//PIGR//RAB11B//RAB17//ABHD17A//PACSIN2//SCAMP2//RAB11FIP4//ZDHHC2//EHD4//RAB5A//LITAF//MYO5B//PSD//ABCA2//AP3D1//CLCN4//ERBB2//IGF2R//MYO1B//PIP5K1C//SOR…
GO:0048471	perinuclear region of cytoplasm	Cellular component	157	672	4644	23177	1.16599	0.0175674	0.0867136	1.75529	0.0338071	CAPN2//DST//KCND2//SEC23IP//OSBPL3//OSBP2//RANGAP1//EPG5//DNM3//SYNJ1//CAMK2D//COPS8//ANK2//RAP1A//LIMS1//SLC8A3//ABL1//AIF1//AK1//ANXA4//AP1G1//APBB1//APLP1//APP//AQP2//AXIN1//BAG1//BCL10//CACNA1G//CAR4//CDH13//CDKN1A//CHGA//COBL//CTSB//DMTN//STOM//ERBB2//ESR1//FKBP4//GALNT1//GALNT4//HSP90AB1//IGF2R//INHBA//INSL3//ITPR1//KCNH2//KIF5B//LAMB1//LMNA//SLC2A10//KIRREL//MCM3//MAP1B//MAP6//MYO1B//MYO5B…
GO:0035253	ciliary rootlet	Cellular component	7	15	4644	23177	2.32901	0.0182054	0.0875157	1.7398	0.00150732	RAB28//APP//KIF5B//PSEN2//KLC3//NEK4//RPGRIP1L
GO:0038201	TOR complex	Cellular component	7	15	4644	23177	2.32901	0.0182054	0.0875157	1.7398	0.00150732	SMG1//MLST8//MTOR//AKT1S1//RPTOR//TTI1//PRR5L
GO:0071565	nBAF complex	Cellular component	7	15	4644	23177	2.32901	0.0182054	0.0875157	1.7398	0.00150732	SMARCA4//SS18L1//DPF1//SMARCD3//SMARCA2//SMARCC2//SMARCD1
GO:0034705	potassium channel complex	Cellular component	27	91	4644	23177	1.48077	0.0182453	0.0875157	1.73885	0.00581395	CALM1//CALM3//DPP6//KCNA2//KCNA3//KCNAB2//KCNB1//KCND2//KCNE1//KCNH2//KCNJ2//KCNJ5//KCNQ2//VAMP2//LRRC52//KCNG1//LRRC38//KCNE2//KCNC2//KCNE3//KCNIP1//KCNIP2//KCNJ11//ABCC9//GRIK1//GRIK5//NOS1AP
GO:0043195	terminal bouton	Cellular component	27	91	4644	23177	1.48077	0.0182453	0.0875157	1.73885	0.00581395	TNN//RAPGEF3//STX3//GRM7//AP3D1//CALCA//CCK//CCKAR//CYP19A1//ESR1//GRIK1//GRIK5//GRIN1//GRIN2A//ILK//PPP2CA//RPL26//CYFIP1//SLC18A2//TH//USH2A//MYLK2//ERC2//KCNC2//GRM4//RAB5A//GRIA3
GO:0030134	COPII-coated ER to Golgi transport vesicle	Cellular component	18	55	4644	23177	1.63333	0.0183622	0.0875814	1.73608	0.00387597	USO1//SEC16B//SAR1A//SEC24C//SEC23B//SAR1B//TMED4//APP//SEC23IP//LMAN2L//TICAM2//YIPF5//ERGIC1//LMAN1//DDHD2//TMED5//YIF1B//CNIH4
GO:0031984	organelle subcompartment	Cellular component	228	1005	4644	23177	1.13223	0.0186933	0.0882462	1.72831	0.0490956	SMPD3//GOLT1A//B4GALT1//ST6GAL1//GRM6//CYP2E1//RHBDF1//B4GALNT1//GNAI3//LFNG//MAN1A//FURIN//ABCB1B//ABCB4//SRGN//RAB6A//GLG1//ST3GAL2//SREBF1//LMAN2L//STK24//RIC1//MPP4//MAN1C1//SCAP//SLC30A8//SCYL3//RGP1//RAB39//CABP1//MAPK8IP3//GNPTAB//WHAMM//LDLRAD4//CHST3//GAL3ST1//USO1//GOLGA7//GORASP2//LMAN1//STK26//FUT11//RNF121//BC004004//SACM1L//GLCE//GABARAPL2//PTGES2//ARFGEF2//PIGH//PIGQ//DERL1//SPCS1/…
GO:0030055	cell-substrate junction	Cellular component	48	180	4644	23177	1.33086	0.0187095	0.0882462	1.72794	0.0103359	AIF1L//LIMS1//SYNPO2//CAPN2//DST//EFS//EPHA2//EVL//IL16//ILK//IRF2//ITGA5//ITGB2L//ITGB3//ITGB6//ABCB4//PLEC//PTK2B//PTPRA//PTPRC//PXN//LPP//ARL14EP//TLN1//TNS1//VCL//SENP1//LIMS2//PGM5//GSN//ARHGAP24//PPFIA1//MAP2K1//MAP2K2//FAM107A//MAP4K4//ZFP384//IQGAP1//CASS4//FLRT1//DLC1//PARVA//PARVG//CPNE3//PALLD//FBLIM1//ITGA7//ITGA6
GO:0016529	sarcoplasmic reticulum	Cellular component	23	75	4644	23177	1.53049	0.0189484	0.0888796	1.72243	0.00495263	JPH1//RYR1//FKBP1A//ITPR2//RYR2//KLHL41//CHERP//NOS1AP//H6PD//CAMK2D//ANK1//CACNA2D1//CACNB1//CAMK2G//CAR4//ITPR1//RASD1//S100A1//SAR1A//XDH//AKAP7//JPH2//JSRP1
GO:0044298	cell body membrane	Cellular component	14	40	4644	23177	1.74676	0.0196166	0.0915083	1.70738	0.00301464	ADRB2//AQP1//IL6RA//KCNA2//KCNB1//KCND2//SLC6A2//THY1//MRGPRA3//KCNC2//FLRT1//KCNE3//ATP1B2//P2RY12
GO:0005929	cilium	Cellular component	158	679	4644	23177	1.16132	0.0197564	0.0916566	1.70429	0.0340224	AK1//RSPH1//IFT140//ABCA4//RAB27A//CNGA3//GNAT1//GNAT2//GNB5//GNGT1//GUCA2B//MERTK//MAP1B//MYO5A//PRKCA//PROM1//ROM1//SAG//SHANK2//RHO//HNF1A//IFT20//RAPGEF4//RPGRIP1L//SAXO2//ARFGEF2//CFAP43//ATG14//CYS1//DNAH8//GLI1//GLI2//GLI3//KIF17//DNAH2//TTLL10//LCA5L//EFCAB1//AK8//DNAH17//DZIP1L//RSPH9//PIK3R4//LCA5//CATSPERD//GAPDHS//HIF1A//ODF2//PFKM//PKD2//CATSPER2//QRICH2//MROH2B//KLC3//TEKT2//CUL3//S…
GO:0030880	RNA polymerase complex	Cellular component	29	100	4644	23177	1.44731	0.0202686	0.0935221	1.69318	0.00624462	PRIM1//POLR2J//POLR2B//POLR2E//POLR2L//POLR2F//CRCP//POLR1C//POLR1D//POLR3D//POLR3G//POLR3GL//TBP//TAF4//GTF2A2//TAF1//TAF12//GTF2A1//CDK7//POLR1B//RECQL5//RPRD1A//RPRD2//PAF1//SETD5//RTF1//ZNFX1//TADA3//SUPT3
GO:0055029	nuclear DNA-directed RNA polymerase complex	Cellular component	28	96	4644	23177	1.45563	0.0206547	0.0947881	1.68498	0.00602929	PRIM1//POLR2J//POLR2B//POLR2E//POLR2L//POLR2F//CRCP//POLR1C//POLR1D//POLR3D//POLR3G//POLR3GL//TBP//TAF4//GTF2A2//TAF1//TAF12//GTF2A1//CDK7//POLR1B//RECQL5//RPRD1A//RPRD2//PAF1//SETD5//RTF1//TADA3//SUPT3
GO:0098685	Schaffer collateral - CA1 synapse	Cellular component	32	113	4644	23177	1.41331	0.0215746	0.0984778	1.66606	0.00689061	SYNJ1//SYNPO//RNF216//BCR//APBB1//CHRM1//CSNK2B//DVL1//GRM1//ITPR1//NTNG2//MYO5A//MYO5B//NCAM1//NRXN1//PDE4A//PFN1//PRKCZ//SRGN//PRKAR1B//LRRC4//PTPRA//PTPRD//STX3//DGKB//INA//IQSEC1//SHANK1//IQSEC2//GSG1L//CADM1//FBXL20
GO:0098878	neurotransmitter receptor complex	Cellular component	18	56	4644	23177	1.60417	0.0221202	0.100428	1.65521	0.00387597	GRIK1//GRIK5//SHANK2//SHANK1//DLG3//SHANK3//EPS8//GRIN1//GRIN2A//PTK2B//CACNG5//OLFM2//VWC2//GRIA3//OLFM1//NRN1//CACNG7//SACM1L
GO:0099503	secretory vesicle	Cellular component	144	617	4644	23177	1.16478	0.0228487	0.103184	1.64114	0.0310078	RCBTB2//ACR//ACRV1//CEP131//CAPZA3//CTNNA1//CCT6A//CRCP//KCNJ11//BMF//NCF2//PRKG1//ABCC9//ATP6V0A2//FABP9//MROH2B//CAPN11//TRIM36//FNDC3A//CATSPER4//DKKL1//ACRBP//ATP8B3//SPACA1//IQCF3//SPINK2//SPACA9//TSSK4//DPEP3//IQCF1//SPACA6//STK31//SLC2A3//SUN1//STX12//RAB15//SCAMP1//ANXA5//APP//CLCN4//CYP19A1//DDC//DNM1//GRIN1//GRIN2A//MT3//MYO5A//CDK16//PDE4B//PICK1//PPT1//PSEN2//PTPN5//RAB11B//RAB3D//STX…
GO:0000139	Golgi membrane	Cellular component	67	266	4644	23177	1.25707	0.0231711	0.104086	1.63505	0.0144272	GFY//CUX1//B4GALNT1//LFNG//FURIN//PCSK7//TPST1//FKTN//SLC35B4//ERGIC1//TVP23B//POMGNT1//SGMS2//YIF1B//GOLGA7//CSGALNACT1//B4GALNT3//SCAMP1//MMP24//MYO1B//NSG2//PICK1//SCAMP2//BAIAP3//GBA2//GRM6//CYP2E1//RHBDF1//GNAI3//MAN1A//ABCB1B//ABCB4//SRGN//RAB6A//GLG1//ST6GAL1//ST3GAL2//SREBF1//LMAN2L//STK24//RIC1//MPP4//MAN1C1//SCAP//SLC30A8//SCYL3//RGP1//RAB39//CABP1//MAPK8IP3//GNPTAB//WHAMM//LDLRAD4//CHS…
GO:0031430	M band	Cellular component	8	19	4644	23177	2.10136	0.0234769	0.104905	1.62936	0.00172265	ANK2//ANK1//CRYAB//S100A1//SPTBN1//KLHL41//MYOM3//OBSCN
GO:0000428	DNA-directed RNA polymerase complex	Cellular component	28	97	4644	23177	1.44063	0.0236309	0.10504	1.62652	0.00602929	PRIM1//POLR2J//POLR2B//POLR2E//POLR2L//POLR2F//CRCP//POLR1C//POLR1D//POLR3D//POLR3G//POLR3GL//TBP//TAF4//GTF2A2//TAF1//TAF12//GTF2A1//CDK7//POLR1B//RECQL5//RPRD1A//RPRD2//PAF1//SETD5//RTF1//TADA3//SUPT3
GO:0005694	chromosome	Cellular component	263	1178	4644	23177	1.11423	0.0250721	0.110866	1.60081	0.0566322	BAZ1A//IK//NCAPD2//CBX3//DNMT3A//INCENP//NEK2//PHF2//PLK1//PPP2CA//RANGAP1//KNTC1//SYCP3//KAT7//MIS18BP1//WDHD1//AHCTF1//CENPH//SS18L1//TRP53BP1//CENPT//HJURP//KNSTRN//SPAG5//ZFP276//SKA2//CENPP//NUF2//CDT1//FBXO28//SPDL1//KIF2B//KAT2B//PSEN2//SIN3A//KIF18A//NUP98//NUP160//DCTN2//CEBPB//ZBTB48//SMG6//XRCC4//BRCA2//CDK2//DMC1//EZH2//RAD51AP1//TERF1//TERF2//HMBOX1//SUN2//WRN//POLR2B//THOC2//RIF1//S…
GO:0030863	cortical cytoskeleton	Cellular component	34	123	4644	23177	1.37955	0.0259567	0.114041	1.58575	0.00732127	MYH2//PSTPIP1//RTKN//SPTBN1//SPTBN4//CALD1//GSN//CLDN5//EEF1A1//PDLIM2//UTRN//RAPGEF3//WDR1//IQGAP1//DLC1//MYADM//DBN1//COTL1//AKAP13//OCM//KNCN//RIMS2//ERC2//PLS1//COBL//KRT19//ANK1//CAPZA3//EPB42//DMTN//NOS2//FLNA//SLC4A1//TPM4
GO:0070603	SWI/SNF superfamily-type complex	Cellular component	22	73	4644	23177	1.50406	0.0260588	0.114041	1.58405	0.0047373	RUVBL2//DMAP1//BAZ1A//BRD9//SMARCA4//ACTL6A//SMARCD3//SMARCA2//SMARCC2//SMARCD2//SMARCD1//MTA1//RBBP4//CHD3//BPTF//CECR2//MCRS1//TFPT//INO80B//PHF10//SS18L1//DPF1
GO:0005884	actin filament	Cellular component	36	132	4644	23177	1.36111	0.0273528	0.11909	1.563	0.00775194	PKD2//PDLIM2//DPYSL3//MAP3K1//PRICKLE4//SPECC1//ESPN//PLS1//AIF1L//CALD1//PAWR//AIF1//COBL//DYRK1A//MARK2//DMTN//GAS7//MYO1B//MYO5A//PSTPIP1//FLNA//VCL//YES1//SH2B2//TPM4//ABI2//DLC1//DBN1//PTGES3//WIPF2//TFPT//COTL1//PALLD//WHRN//AKAP13//SPTBN4
GO:0097470	ribbon synapse	Cellular component	9	23	4644	23177	1.9529	0.0275861	0.119493	1.55931	0.00193798	CACNA1D//CDH23//RIMS2//DNM1//IQSEC2//CLTC//STX3//RAPGEF3//NPHP4
GO:0098796	membrane protein complex	Cellular component	259	1163	4644	23177	1.11144	0.0288866	0.124491	1.5393	0.0557709	ATP6V0A2//ATP6V1C2//ATP5D//ATP5E//ATP8//PIGH//PIGQ//VPS37C//UBAP1L//VPS37B//VPS37A//MVB12A//VPS36//CHMP6//CHMP4B//DERL1//MTX1//SCN4A//CACNA1G//SCN1B//SCN3A//SCN5A//CACNA1C//TOMM40//TOMM40L//ND1//ND2//NDUFA2//NDUFS6//NDUFB9//NDUFC1//NDUFC2//NDUFS3//NDUFA11//NDUFS7//SDHB//UQCC3//COX1//UQCRQ//UQCR10//UQCRFS1//UQCRC2//COX7C//ATP6//SPCS1//GM5741//GNA11//GNAI1//GNAI3//GNAL//GNAQ//GNAT1//GNAT2//GNB5//GN…
GO:0008076	voltage-gated potassium channel complex	Cellular component	23	78	4644	23177	1.47163	0.0297988	0.127774	1.5258	0.00495263	KCNH2//NOS1AP//CALM1//CALM3//DPP6//KCNA2//KCNA3//KCNAB2//KCNB1//KCND2//KCNE1//KCNJ2//KCNJ5//KCNQ2//VAMP2//LRRC52//KCNG1//LRRC38//KCNE2//KCNC2//KCNE3//KCNIP1//KCNIP2
GO:0045095	keratin filament	Cellular component	14	42	4644	23177	1.66358	0.0300734	0.127787	1.52182	0.00301464	KRTAP16-1//FAM83H//KRT72//KRT82//KRT13//KRT18//KRT1//KRT84//KRT6A//KRT8//KRTAP12-1//FBF1//KRT76//TCHP
GO:0031012	extracellular matrix	Cellular component	121	516	4644	23177	1.17031	0.0302311	0.127787	1.51955	0.0260551	LTBP4//LUM//COL27A1//COL5A1//COL5A3//NPNT//AGRN//ANG//RUNX1//COL15A1//COL9A3//FBLN1//ITGA6//LAMA4//LAMB1//PAPLN//COL28A1//TIMP3//USH2A//RELL2//ATRNL1//VWA2//VWC2//EGFL6//HMCN2//AMTN//IGF1//2300002M23RIK//VIT//NAV2//RTBDN//NTNG2//GPC5//AHSG//ANXA4//ANXA5//BMP1//SERPINH1//COL10A1//COL11A2//COL6A2//CTSB//EMID1//FCNB//FGA//FGFR2//FMOD//GPC3//IGF2//IGFBP6//IL16//KRT1//MATN1//MMP9//S100A10//S100A13//S1…
GO:0005736	RNA polymerase I complex	Cellular component	6	13	4644	23177	2.30342	0.0302536	0.127787	1.51922	0.00129199	POLR1C//POLR1B//POLR1D//POLR2E//POLR2L//POLR2F
GO:0043083	synaptic cleft	Cellular component	8	20	4644	23177	1.9963	0.0324113	0.13538	1.4893	0.00172265	DNM3//AGRN//GRIN1//LAMA4//NPTX1//C1QL1//GRIA3//LGI1
GO:0000813	ESCRT I complex	Cellular component	5	10	4644	23177	2.49537	0.0330078	0.13538	1.48138	0.00107666	VPS37C//UBAP1L//VPS37B//VPS37A//MVB12A
GO:0005890	sodium:potassium-exchanging ATPase complex	Cellular component	5	10	4644	23177	2.49537	0.0330078	0.13538	1.48138	0.00107666	ATP1B1//ATP1B2//ATP4B//ATP1A4//ATP1B4
GO:0032797	SMN complex	Cellular component	5	10	4644	23177	2.49537	0.0330078	0.13538	1.48138	0.00107666	STRAP//GEMIN5//DDX20//GEMIN6//GEMIN7
GO:0097539	ciliary transition fiber	Cellular component	5	10	4644	23177	2.49537	0.0330078	0.13538	1.48138	0.00107666	ODF2//FBF1//CEP89//CEP83//TCHP
GO:0097550	transcription preinitiation complex	Cellular component	5	10	4644	23177	2.49537	0.0330078	0.13538	1.48138	0.00107666	ESR1//TBP//BRF2//BRF1//GTF2A1
GO:1902494	catalytic complex	Cellular component	303	1377	4644	23177	1.09818	0.0334902	0.136258	1.47508	0.0652455	ENO1//ENO3//ENO4//KDM3A//MECOM//HDAC3//HINT1//PHF21A//SIN3A//NCOR2//HDAC4//SATB2//TBL1X//RCOR3//RCOR1//TRERF1//ZFP217//HDAC7//RERE//HDAC8//DNTTIP1//HDAC9//KAT2B//KAT7//BRPF3//MCRS1//KANSL2//MSL3L2//TADA3//ATXN7L3//TAF12//TADA2A//DCUN1D4//FBXO4//UBE2D1//TRAF2//WDR26//DCUN1D3//RNF40//CBX8//RBX1//RNF8//MED12//SMURF2//GID4//MED27//DYRK2//MIB2//PPP2CA//PPP2R2C//PPP2R1B//PPP1R15B//POP5//EXOSC3//NVL//DI…
GO:0030312	external encapsulating structure	Cellular component	121	518	4644	23177	1.16579	0.033543	0.136258	1.4744	0.0260551	LTBP4//LUM//COL27A1//COL5A1//COL5A3//NPNT//AGRN//ANG//RUNX1//COL15A1//COL9A3//FBLN1//ITGA6//LAMA4//LAMB1//PAPLN//COL28A1//TIMP3//USH2A//RELL2//ATRNL1//VWA2//VWC2//EGFL6//HMCN2//AMTN//IGF1//2300002M23RIK//VIT//NAV2//SPON2//ADAMTS7//ADAMTS6//TIMP4//AHSG//ALPL//COL10A1//COL11A2//COL6A2//EMID1//COL26A1//FGF1//GP1BA//GPLD1//IHH//MATN1//MMP11//MMP16//MMP24//MMP3//MMP9//GLG1//ELFN2//ADAMTS18//MMP21//LRR…
GO:0097431	mitotic spindle pole	Cellular component	12	35	4644	23177	1.71111	0.0346983	0.14028	1.45969	0.00258398	ASPM//PLK1//AURKA//TTC28//IK//KIF20B//MAPKBP1//RMDN2//SPAG5//RAE1//FAM161A//MAP10
GO:0016607	nuclear speck	Cellular component	80	331	4644	23177	1.20622	0.0363673	0.146331	1.43929	0.0172265	PPP1R8//GM21992//CBLL1//PRKAA1//U2AF1//NR0B1//BAZ2A//CACNB4//CRY2//DHX15//DYRK1A//MECOM//SRSF10//AFF2//GLI2//GLI3//GRK5//NR3C1//HIF1A//HOXA6//HP1BP3//IL15//IL16//LMNA//PDX1//PLCB1//CNOT7//LUC7L2//HSPA1A//RBM4//SART1//SGK1//SRPK1//SRPK2//HDAC4//DDX46//TCF12//ABHD17A//U2AF2//WRN//PPIG//PPP1R16B//ZFP217//PACSIN2//IK//PSKH1//ATPAF2//MAPK14//FAM107A//SAP130//FBXL4//PRPF19//DENND1B//E2F7//HIF3A//PPIE//…
GO:0034451	centriolar satellite	Cellular component	29	105	4644	23177	1.3784	0.037836	0.151231	1.42209	0.00624462	KCTD1//NR0B1//CEP131//CD86//KIF5B//KRT18//NEK1//PAX2//PCM1//PRKCQ//PLK1//PTPN20//RAD23A//TMEM63A//CHD3//PXK//ALDOB//CCDC14//KNSTRN//PIBF1//ODF2L//SPAG5//NEK6//RASSF7//FRMD8//PDZD2//SPAG9//DDHD2//CYTH4
GO:0032982	myosin filament	Cellular component	7	17	4644	23177	2.05501	0.0379549	0.151231	1.42073	0.00150732	MYBPC3//OBSCN//MYH11//MYH3//MYH6//MYBPH//MYH7B
GO:0140535	intracellular protein-containing complex	Cellular component	162	712	4644	23177	1.13553	0.0381194	0.151231	1.41885	0.0348837	KAT2B//KAT7//BRPF3//MCRS1//KANSL2//MSL3L2//TADA3//ATXN7L3//TAF12//TADA2A//DCUN1D4//FBXO4//UBE2D1//TRAF2//WDR26//DCUN1D3//RNF40//CBX8//RBX1//RNF8//MED12//SMURF2//GID4//MED27//DYRK2//MIB2//PPP2CA//PPP2R2C//PPP2R1B//PSME4//PSMD7//PSMA3//PSMB1//PSMB10//PSMB4//PSMC1//PSMC3//RAD23A//PSMB3//PSMD10//USP14//PSMD6//PSMD11//PSMB11//DERL1//PRIM1//POLR2J//POLR2B//POLR2E//POLR2L//POLR2F//CRCP//POLR1C//POLR1D//…
GO:0097730	non-motile cilium	Cellular component	43	167	4644	23177	1.28504	0.0427817	0.168938	1.36874	0.00925926	IFT140//ABCA4//RAB27A//CNGA3//GNAT1//GNAT2//GNB5//GNGT1//GUCA2B//MERTK//MAP1B//MYO5A//PRKCA//PROM1//ROM1//SAG//SHANK2//RHO//HNF1A//IFT20//RAPGEF4//KIF17//USH2A//RPGRIP1L//NPHP4//WHRN//FAM161A//LCA5//TTC8//TIAM1//CDH23//CDC14A//KNCN//SMO//TTLL5//1700029J07RIK//ATP1A4//MKKS//GUCY2D//NPY2R//PKD2//QRFPR//CEP89
GO:0001917	photoreceptor inner segment	Cellular component	18	60	4644	23177	1.49722	0.0431804	0.169723	1.36471	0.00387597	RHO//DNM3//AIPL1//ATP1B2//DNM1//GNAT1//GNAT2//GNB5//GNGT1//SAG//SHANK2//DYNLT1B//USH2A//CDH23//RAPGEF4//WHRN//FAM161A//USP45
GO:0032045	guanyl-nucleotide exchange factor complex	Cellular component	6	14	4644	23177	2.13889	0.044164	0.172127	1.35493	0.00129199	RIC1//RGP1//RAP1A//ELMO1//RASGRP3//KNDC1
GO:0031519	PcG protein complex	Cellular component	15	48	4644	23177	1.55961	0.0441976	0.172127	1.3546	0.00322997	AEBP2//EZH2//RBBP4//PHF19//PHC1//PCGF2//CBX8//PCGF1//CSNK2B//ZFP143//ZFP42//KDM2B//CBX6//RYBP//UBAP2L
GO:0000932	P-body	Cellular component	22	77	4644	23177	1.42593	0.0459487	0.17813	1.33773	0.0047373	MEX3B//CNOT7//PSMC3//BTBD2//DIS3L2//TNRC6C//ZC3H12A//CNOT3//EDC4//ZC3H12D//NANOS3//EDC3//MIR23A//TRIM71//SYNE1//CNOT8//DCPS//PAN3//EIF4ENIF1//SAMD4//LSM6//APOBEC3
GO:0036452	ESCRT complex	Cellular component	9	25	4644	23177	1.79667	0.0471758	0.182056	1.32628	0.00193798	VPS37C//UBAP1L//VPS37B//VPS37A//MVB12A//VPS36//CHMP6//CHMP4B//HGS
GO:0044665	MLL1/2 complex	Cellular component	10	29	4644	23177	1.72095	0.0497051	0.190089	1.3036	0.00215332	MAX//RUVBL2//KMT2A//TAF4//ASH2L//TAF1//MGA//MCRS1//CHD8//PRPF31
GO:0071339	MLL1 complex	Cellular component	10	29	4644	23177	1.72095	0.0497051	0.190089	1.3036	0.00215332	MAX//RUVBL2//KMT2A//TAF4//ASH2L//TAF1//MGA//MCRS1//CHD8//PRPF31
