# Supplementary material for: Abnormal transcriptome-wide DNA demethylation induced by folate deficiency causes neural tube defects
Source: Front Genet. 2022 Sep 19;13:987210. doi: 10.3389/fgene.2022.987210 (PMC9529027; doi:10.3389/fgene.2022.987210)
Supplement: Supplementary file 13 [file Table1.XLSX]

## Sheet: Sheet1
S1 RNA-seq deg.up_down.anno
ID	logFC	Pvalue	regulation	pos_info	ref_pos_info	ensembl	entrez	uniprot	symbol	description	FA4|FA4	FA0|FA0
ENSMUSG00000029848	-2.70639161418343	9.04809e-14	down	6:+:34920163-34939344	6:+:34920163-34939344	ENSMUSG00000029848	20899	P70278	Stra8	Stimulated by retinoic acid 8 protein [Source:UniProtKB/Swiss-Prot;Acc:P70278]	200.564	32.6422
ENSMUSG00000110919	-5.90207357931074	1.5061e-12	down	9:+:78245550-78246135	9:+:78245550-78246135	ENSMUSG00000110919	666367	-	Dppa5b	developmental pluripotency associated 5B	45.6844	0.81152
ENSMUSG00000028773	2.59292	4.49543e-10	up	4:+:130308595-130315463	4:+:130308595-130315463	ENSMUSG00000028773	14077	P11404	Fabp3	Fatty acid-binding protein, heart [Source:UniProtKB/Swiss-Prot;Acc:P11404]	15.5702	99.7867
ENSMUSG00000023913	2.93515	2.60436e-09	up	17:+:43568098-43612201	17:+:43568098-43612201	ENSMUSG00000023913	27226	Q60963	Pla2g7	Platelet-activating factor acetylhydrolase [Source:UniProtKB/Swiss-Prot;Acc:Q60963]	1.6656	13.5323
ENSMUSG00000096175	-2.81276841824397	2.61337e-09	down	13:-:119912095-119929272	13:-:119912095-119929272	ENSMUSG00000096175	106029237	J3QK00	Gm21761	predicted gene, 21761	30.9972	4.68626
ENSMUSG00000051455	-2.35704194803123	1.0284e-08	down	11:+:102663716-102682237	11:+:102663716-102682237	ENSMUSG00000051455	268491	A2AG06	Meioc	Meiosis-specific coiled-coil domain-containing protein MEIOC [Source:UniProtKB/Swiss-Prot;Acc:A2AG06]	16.2877	3.37716
ENSMUSG00000094973	-2.99683272092132	8.90917e-08	down	6:+:136327539-136329983	6:+:136327539-136329983	ENSMUSG00000094973	668137	E9PV04	Gm8994	predicted gene 8994	15.3801	2.0467
ENSMUSG00000050211	2.87553	2.18934e-07	up	2:-:120166412-120245335	2:-:120166412-120245335	ENSMUSG00000050211	329502	Q50L42	Pla2g4e	Cytosolic phospholipase A2 epsilon [Source:UniProtKB/Swiss-Prot;Acc:Q50L42]	0.47365	3.69241
ENSMUSG00000096323	-3.25683306666548	3.57796e-07	down	13:+:120140246-120155335	13:+:120140246-120155335	ENSMUSG00000096323	639910	Q3USZ4	Gm20767	predicted gene, 20767	12.1098	1.34575
ENSMUSG00000020902	2.63963	4.9982e-07	up	11:-:68209364-68400823	11:-:68209364-68400823	ENSMUSG00000020902	18208	O09118	Ntn1	Netrin-1 [Source:UniProtKB/Swiss-Prot;Acc:O09118]	0.69461	4.59808
ENSMUSG00000051343	1.90215	1.32394e-06	up	6:-:85334962-85374634	6:-:85334962-85374634	ENSMUSG00000051343	52055	Q6ZQ33	Rab11fip5	Rab11 family-interacting protein 5 [Source:UniProtKB/Swiss-Prot;Acc:Q8R361]	3.7074	14.7199
ENSMUSG00000090714	-3.13170567921182	1.54394e-06	down	7:-:11161374-11166159	7:-:11161374-11166159	ENSMUSG00000090714	545913	A7KBS4	Zscan4d	zinc finger and SCAN domain containing 4D [Source:MGI Symbol;Acc:MGI:3645954]	6.97404	0.84524
ENSMUSG00000027452	2.15576	1.66829e-06	up	2:-:150618105-150668500	2:-:150618105-150668500	ENSMUSG00000027452	68738	Q569W4	Acss1	Acetyl-coenzyme A synthetase 2-like, mitochondrial [Source:UniProtKB/Swiss-Prot;Acc:Q99NB1]	2.34427	11.0966
ENSMUSG00000108713	2.10741	1.67428e-06	up	7:-:129398102-129403090	7:-:129398102-129403090	ENSMUSG00000108713	102635775	-	Gm33027	predicted gene, 33027 [Source:MGI Symbol;Acc:MGI:5592186]	2.35987	10.8023
ENSMUSG00000093847	-3.19826962713627	3.38102e-06	down	12:-:88320122-88324026	12:-:88320122-88324026	ENSMUSG00000093847	266459	J3QNT6	Gm5039	eukaryotic translation initiation factor 1A pseudogene	7.36261	0.8521
ENSMUSG00000032517	-1.96986802865885	3.9644e-06	down	9:+:120149707-120181484	9:+:120149707-120181484	ENSMUSG00000032517	17433	Q9D2P8	Mobp	Myelin-associated oligodendrocyte basic protein [Source:UniProtKB/Swiss-Prot;Acc:Q9D2P8]	7.72453	2.09466
ENSMUSG00000054272	-3.05528243550119	5.51033e-06	down	7:+:11005745-11010547	7:+:11005745-11010547	ENSMUSG00000054272	245109	Q80VJ6	Zscan4c	zinc finger and SCAN domain containing 4C [Source:MGI Symbol;Acc:MGI:2685243]	6.21421	0.79412
ENSMUSG00000063011	2.38535	6.60402e-06	up	17:-:25748614-25754327	17:-:25748614-25754327	ENSMUSG00000063011	56047	Q61468	Msln	mesothelin	2.23852	12.4238
ENSMUSG00000101009	1.9333	6.79633e-06	up	14:+:76672963-76687169	14:+:76672963-76687169	ENSMUSG00000101009	73272	-	1700108F19Rik	RIKEN cDNA 1700108F19 gene	4.16602	16.9019
ENSMUSG00000072905	-3.0962153152593	7.29114e-06	down	12:+:87874072-87877859	12:+:87874072-87877859	ENSMUSG00000072905	100039042	Q3TQZ4	Gm2016	predicted gene 2016	7.46685	0.9275
ENSMUSG00000025085	1.80244	1.12254e-05	up	19:-:57032733-57314919	19:-:57032733-57314919	ENSMUSG00000025085	226251	Q8K4G5	Ablim1	actin-binding LIM protein 1 [Source:MGI Symbol;Acc:MGI:1194500]	1.49515	5.53993
ENSMUSG00000031101	3.11974	1.20209e-05	up	X:+:48146436-48161565	X:+:48146436-48161565	ENSMUSG00000031101	74131	Q8K352	Sash3	SAM and SH3 domain-containing protein 3 [Source:UniProtKB/Swiss-Prot;Acc:Q8K352]	0.51642	4.76835
ENSMUSG00000053338	3.25873	1.32493e-05	up	7:-:3486500-3502624	7:-:3486500-3502624	ENSMUSG00000053338	245126	B6A8R8	Tarm1	T-cell-interacting, activating receptor on myeloid cells protein 1 [Source:UniProtKB/Swiss-Prot;Acc:B6A8R8]	0.54046	5.49508
ENSMUSG00000079029	-2.52558395364222	1.47069e-05	down	12:-:88270640-88274500	12:-:88270640-88274500	ENSMUSG00000079029	435337	Q8BX20	Gm5662	predicted gene 5662	10.3164	1.90319
ENSMUSG00000070828	-3.70043971814109	1.60024e-05	down	7:+:11397915-11402318	7:+:11397915-11402318	ENSMUSG00000070828	665902	Q3URS2	Zscan4f	zinc finger and SCAN domain containing 4F [Source:MGI Symbol;Acc:MGI:3708485]	3.88131	0.31715
ENSMUSG00000095799	-3.12748973512192	2.35799e-05	down	12:-:88249666-88250100	12:-:88249666-88250100	ENSMUSG00000095799	666862	Q3UTA4	Gm8332	eukaryotic translation initiation factor 1A-like 2 pseudogene	24.5688	2.98639
ENSMUSG00000079034	-2.71097038563326	2.6833e-05	down	12:+:87514316-87518266	12:+:87514316-87518266	ENSMUSG00000079034	666806	Q3UTA4	Gm8300	predicted gene 8300	7.80677	1.26654
ENSMUSG00000107906	-3.0496307677246	2.81516e-05	down	6:+:116551141-116552502	6:+:116551141-116552502	ENSMUSG00000107906	434080	A0A0N4SVP8	Gm5580	predicted pseudogene 5580	8.08108	1.03674
ENSMUSG00000097451	1.4649	3.0891e-05	up	12:+:109603940-109661716	12:+:109603940-109661716	ENSMUSG00000097451	75745	-	Rian	RNA imprinted and accumulated in nucleus [Source:MGI Symbol;Acc:MGI:1922995]	12.4282	36.4433
ENSMUSG00000055322	1.73361	3.68125e-05	up	1:-:73910231-74124449	1:-:73910231-74124449	ENSMUSG00000055322	21961	A0A087WQS0	Tns1	tensin 1 [Source:MGI Symbol;Acc:MGI:104552]	0.99966	3.53143
ENSMUSG00000021268	1.45002	4.43489e-05	up	12:+:109541001-109571726	12:+:109541001-109571726	ENSMUSG00000021268	17263	Q8CCV7	Meg3	maternally expressed 3	14.9234	43.3113
ENSMUSG00000003038	-1.51688849174699	4.76244e-05	down	4:-:133964738-133968650	4:-:133964738-133968650	ENSMUSG00000003038	15331	P09602	Hmgn2	Non-histone chromosomal protein HMG-17 [Source:UniProtKB/Swiss-Prot;Acc:P09602]	35.6039	13.216
ENSMUSG00000071604	2.55459	5.26418e-05	up	19:-:23972751-24031019	19:-:23972751-24031019	ENSMUSG00000071604	381217	Q4FZH1	Fam189a2	family with sequence similarity 189, member A2	1.00205	6.25357
ENSMUSG00000074506	-2.15312975889933	5.37921e-05	down	3:-:87207545-87208005	3:-:87207545-87208005	ENSMUSG00000074506	100042355	P68037	Gm10705	predicted gene 10705 [Source:MGI Symbol;Acc:MGI:3708678]	49.2497	11.7619
ENSMUSG00000037833	2.51096	6.24193e-05	up	14:-:40813789-40893266	14:-:40813789-40893266	ENSMUSG00000037833	328381	A6X942	Sh2d4b	SH2 domain-containing protein 4B [Source:UniProtKB/Swiss-Prot;Acc:A6X942]	0.62761	3.80012
ENSMUSG00000053886	3.12711	6.39642e-05	up	8:+:68276567-68347699	8:+:68276567-68347699	ENSMUSG00000053886	72281	Q9D7V1	Sh2d4a	SH2 domain-containing protein 4A [Source:UniProtKB/Swiss-Prot;Acc:Q9D7V1]	0.37101	3.44325
ENSMUSG00000028820	1.42475	6.48445e-05	up	4:+:127021324-127037013	4:+:127021324-127037013	ENSMUSG00000028820	71514	Q8VIJ6	Sfpq	Splicing factor, proline- and glutamine-rich [Source:UniProtKB/Swiss-Prot;Acc:Q8VIJ6]	61.792	176.221
ENSMUSG00000073243	-3.38082178394093	9.21275e-05	down	X:-:37209348-37211041	X:-:37209348-37211041	ENSMUSG00000073243	194854	Q3UKW5	Gm9	predicted gene 9	8.13513	0.8296
ENSMUSG00000000031	-1.58371933387052	9.45414e-05	down	7:-:142575529-142578143	7:-:142575529-142578143	ENSMUSG00000000031	14955	Q61639,Q61638	H19	H19, imprinted maternally expressed transcript	25.0726	8.88554
ENSMUSG00000104563	1.88313	9.45609e-05	up	5:-:59953511-59956140	5:-:59953511-59956140	ENSMUSG00000104563	-	-	Gm43041	predicted gene 43041 [Source:MGI Symbol;Acc:MGI:5663178]	3.05279	11.9621
ENSMUSG00000108337	-3.57154198495883	9.83511e-05	down	7:-:73685494-73686601	7:-:73685494-73686601	ENSMUSG00000108337	244061	-	Gm4971	Smad nuclear interacting protein 1 pseudogene	5.13476	0.45879
ENSMUSG00000062369	-3.05585323473352	0.000106001	down	7:-:104840257-104842603	7:-:104840257-104842603	ENSMUSG00000062369	381944	Q6X3X0	Usp17lb	ubiquitin specific peptidase 17-like B [Source:MGI Symbol;Acc:MGI:3051498]	5.38184	0.68748
ENSMUSG00000040624	1.47195	0.000122544	up	10:+:3740364-3967303	10:+:3740364-3967303	ENSMUSG00000040624	213783	Q3UX37	Plekhg1	pleckstrin homology and RhoGEF domain containing G1 [Source:HGNC Symbol;Acc:HGNC:20884]	3.55326	10.4703
ENSMUSG00000074652	1.80373	0.000127102	up	2:+:155611212-155634307	2:+:155611212-155634307	ENSMUSG00000074652	668940	A2AQP0	Myh7b	Myosin-7B [Source:UniProtKB/Swiss-Prot;Acc:A2AQP0]	1.37056	5.08284
ENSMUSG00000090854	-3.38605843230708	0.000128986	down	10:+:104194042-104196522	10:+:104194042-104196522	ENSMUSG00000090854	100043292	L7N2C4	Gm4340	predicted gene 4340	4.69278	0.47682
ENSMUSG00000075014	-2.34169134970879	0.000129311	down	2:-:98666547-98667301	2:-:98666547-98667301	ENSMUSG00000075014	-	D3Z496	Gm10800	-	23.6853	4.96355
ENSMUSG00000109202	-3.70043971814109	0.00013487	down	7:-:51152817-51155424	7:-:51152817-51155424	ENSMUSG00000109202	100534346	-	Gm21037	predicted gene, 21037 [Source:MGI Symbol;Acc:MGI:5434392]	1.85528	0.1516
ENSMUSG00000031548	1.33588	0.000137213	up	8:+:23411502-23449632	8:+:23411502-23449632	ENSMUSG00000031548	20377	Q8C4U3	Sfrp1	Secreted frizzled-related protein 1 [Source:UniProtKB/Swiss-Prot;Acc:Q8C4U3]	19.021	51.0041
ENSMUSG00000039157	1.46369	0.000150383	up	2:+:32535332-32569756	2:+:32535332-32569756	ENSMUSG00000039157	98952	A0A158RFU0	Fam102a	Protein FAM102A [Source:UniProtKB/Swiss-Prot;Acc:Q78T81]	4.85606	14.2275
ENSMUSG00000063672	2.55943	0.000171878	up	8:+:23153269-23158948	8:+:23153269-23158948	ENSMUSG00000063672	74561	B2RU70	Nkx6-3	Homeobox protein Nkx-6.3 [Source:UniProtKB/Swiss-Prot;Acc:Q3UHX8]	0.90282	5.65322
ENSMUSG00000095339	-4.34577483684173	0.00017574	down	7:-:10900740-10905050	7:-:10900740-10905050	ENSMUSG00000095339	665780	E9Q3G0	Zscan4b	zinc finger and SCAN domain containing 4B [Source:MGI Symbol;Acc:MGI:3645447]	1.79991	0.09403
ENSMUSG00000024526	-2.25633975325979	0.000180609	down	18:+:67343564-67367794	18:+:67343564-67367794	ENSMUSG00000024526	12683	O70302	Cidea	cell death-inducing DNA fragmentation factor, alpha subunit-like effector A	13.7496	3.057
ENSMUSG00000032207	2.29177	0.000199538	up	9:-:70798128-70952226	9:-:70798128-70952226	ENSMUSG00000032207	15450	P27656	Lipc	Hepatic triacylglycerol lipase [Source:UniProtKB/Swiss-Prot;Acc:P27656]	1.43439	7.46084
ENSMUSG00000016028	1.52849	0.000213388	up	15:-:85898929-86033777	15:-:85898929-86033777	ENSMUSG00000016028	12614	O35161	Celsr1	cadherin, EGF LAG seven-pass G-type receptor 1	1.71972	5.26999
ENSMUSG00000048636	2.08029	0.000226434	up	6:+:92816478-92847174	6:+:92816478-92847174	ENSMUSG00000048636	74516	Q8C6J2,Q8C940	A730049H05Rik	RIKEN cDNA A730049H05 gene	1.18032	5.30224
ENSMUSG00000014498	1.56964	0.000256128	up	10:+:128377115-128408704	10:+:128377115-128408704	ENSMUSG00000014498	237615	Q8BTI7	Ankrd52	Serine/threonine-protein phosphatase 6 regulatory ankyrin repeat subunit C [Source:UniProtKB/Swiss-Prot;Acc:Q8BTI7]	1.79748	5.66767
ENSMUSG00000005045	1.4347	0.000265755	up	4:+:152338651-152390194	4:+:152338651-152390194	ENSMUSG00000005045	269610	E9PYL1	Chd5	Chromodomain-helicase-DNA-binding protein 5 [Source:UniProtKB/Swiss-Prot;Acc:A2A8L1]	2.72986	7.83895
ENSMUSG00000026131	1.25957	0.000274803	up	1:+:33908225-34308661	1:+:33908225-34308661	ENSMUSG00000026131	13518	Q91ZU6	Dst	Dystonin [Source:UniProtKB/Swiss-Prot;Acc:Q91ZU6]	4.7648	12.1184
ENSMUSG00000031785	1.99607	0.0002991	up	8:+:94974751-95014217	8:+:94974751-95014217	ENSMUSG00000031785	14766	Q8K209	Adgrg1	Adhesion G-protein coupled receptor G1 ADGRG1 N-terminal fragment ADGRG1 C-terminal fragment [Source:UniProtKB/Swiss-Prot;Acc:Q8K209]	0.90237	3.8238
ENSMUSG00000094796	-4.61470984411521	0.000301809	down	13:+:120300392-120308779	13:+:120300392-120308779	ENSMUSG00000094796	625360	Q3V185	BC147527	cDNA sequence BC147527	1.63347	0.07082
ENSMUSG00000052026	1.74334	0.000313948	up	18:-:60995381-61014199	18:-:60995381-61014199	ENSMUSG00000052026	240332	Q6PGE7	Slc6a7	solute carrier family 6 (neurotransmitter transporter, L-proline), member 7	2.51378	8.94041
ENSMUSG00000044626	1.28991	0.000317716	up	16:-:21953826-21995542	16:-:21953826-21995542	ENSMUSG00000044626	239759	Q8CIV3	Liph	lipase, member H	15.8406	41.1439
ENSMUSG00000108963	-2.91753783980803	0.000324945	down	7:+:51170517-51176537	7:+:51170517-51176537	ENSMUSG00000108963	434186	-	Gm16478	predicted pseudogene 16478 [Source:MGI Symbol;Acc:MGI:3648411]	1.42236	0.19997
ENSMUSG00000029098	1.56471	0.000332725	up	5:+:35583040-35615352	5:+:35583040-35615352	ENSMUSG00000029098	80911	Q9EPL9	Acox3	Mus musculus acyl-Coenzyme A oxidase 3, pristanoyl (Acox3), transcript variant 3, mRNA. [Source:RefSeq mRNA;Acc:NM_001357019]	1.21379	3.81415
ENSMUSG00000075370	2.56986	0.000341073	up	16:-:16860671-16863985	16:-:16860671-16863985	ENSMUSG00000075370	16136	P20764	Igll1	Immunoglobulin lambda-like polypeptide 1 [Source:UniProtKB/Swiss-Prot;Acc:P20764]	1.95572	12.3351
ENSMUSG00000109674	1.74744	0.000359428	up	8:+:27228686-27240332	8:+:27228686-27240332	ENSMUSG00000109674	108167529	-	Gm45470	predicted gene 45470 [Source:MGI Symbol;Acc:MGI:5791306]	1.0531	3.75606
ENSMUSG00000048154	1.26227	0.000380417	up	15:-:98831669-98871204	15:-:98831669-98871204	ENSMUSG00000048154	381022	A0A0A0MQ73	Kmt2d	Histone-lysine N-methyltransferase 2D [Source:UniProtKB/Swiss-Prot;Acc:Q6PDK2]	3.37205	8.59227
ENSMUSG00000040280	-1.78565985095829	0.00040297	down	10:+:127514967-127517154	10:+:127514967-127517154	ENSMUSG00000040280	407790	Q4FZG9	Ndufa4l2	NADH dehydrogenase (ubiquinone) 1 alpha subcomplex, 4-like 2	22.4339	6.91192
ENSMUSG00000006456	1.28886	0.000418222	up	19:-:4800569-4811634	19:-:4800569-4811634	ENSMUSG00000006456	56275	Q8C2Q3	Rbm14	RNA-binding protein 14 [Source:UniProtKB/Swiss-Prot;Acc:Q8C2Q3]	12.4837	32.4012
ENSMUSG00000050197	-1.38001633400419	0.000425618	down	X:+:38121219-38129967	X:+:38121219-38129967	ENSMUSG00000050197	73614	F6YCR7	Rhox13	Homeobox protein Rhox13 [Source:UniProtKB/Swiss-Prot;Acc:F6YCR7]	81.517	33.2701
ENSMUSG00000078566	-1.3669432110778	0.000431086	down	7:-:138890836-138909519	7:-:138890836-138909519	ENSMUSG00000078566	12176	O55003	Bnip3	BCL2/adenovirus E1B 19 kDa protein-interacting protein 3 [Source:UniProtKB/Swiss-Prot;Acc:O55003]	33.2408	13.6903
ENSMUSG00000032268	1.91073	0.00044073	up	9:+:49081260-49117587	9:+:49081260-49117587	ENSMUSG00000032268	80893	Q9ER04	Tmprss5	transmembrane protease, serine 5 (spinesin) [Source:MGI Symbol;Acc:MGI:1933407]	1.73876	6.94478
ENSMUSG00000042699	1.21136	0.000447243	up	1:-:153455758-153487660	1:-:153455758-153487660	ENSMUSG00000042699	13211	A0A087WPL5	Dhx9	DExH-box helicase 9 [Source:HGNC Symbol;Acc:HGNC:2750]	19.0028	46.7417
ENSMUSG00000000948	1.37785	0.000452541	up	7:-:59974149-60005064	7:-:59974149-60005064	ENSMUSG00000000948	-	A0A087WPV6	Gm38393	SNRPN upstream reading frame protein [Source:UniProtKB/Swiss-Prot;Acc:Q9WU12]	5.15809	14.2395
ENSMUSG00000040629	-1.60097989805852	0.000456841	down	1:-:166201201-166238747	1:-:166201201-166238747	ENSMUSG00000040629	98558	Q8BVN9	Mael	maelstrom spermatogenic transposon silencer [Source:HGNC Symbol;Acc:HGNC:25929]	19.4521	6.8117
ENSMUSG00000034730	1.4313	0.000471718	up	15:+:74516195-74589465	15:+:74516195-74589465	ENSMUSG00000034730	107831	Q3UHD1	Adgrb1	Adhesion G protein-coupled receptor B1 Vasculostatin-120 Vasculostatin-40 [Source:UniProtKB/Swiss-Prot;Acc:Q3UHD1]	2.84188	8.14144
ENSMUSG00000109969	-2.26303440583379	0.000493262	down	7:+:11609308-11614112	7:+:11609308-11614112	ENSMUSG00000109969	100043042	A0A1B0GRH6	Zscan4-ps3	zinc finger and SCAN domain containing 4, pseudogene 3 [Source:MGI Symbol;Acc:MGI:3708489]	5.60434	1.24027
ENSMUSG00000027993	1.49951	0.000509583	up	3:-:84160439-84306877	3:-:84160439-84306877	ENSMUSG00000027993	80890	Q9ESN6	Trim2	tripartite motif-containing 2 [Source:MGI Symbol;Acc:MGI:1933163]	0.76455	2.29633
ENSMUSG00000078234	1.74634	0.000513089	up	4:-:139960220-139968026	4:-:139960220-139968026	ENSMUSG00000078234	242721	A2APT9	Klhdc7a	Kelch domain-containing protein 7A [Source:UniProtKB/Swiss-Prot;Acc:A2APT9]	0.93988	3.34969
ENSMUSG00000043346	4.11548	0.000514767	up	17:+:91236787-91238116	17:+:91236787-91238116	ENSMUSG00000043346	627235	-	Gm6741	predicted gene 6741 [Source:MGI Symbol;Acc:MGI:3643504]	0.11994	2.20831
ENSMUSG00000039477	1.27268	0.000524507	up	5:-:142724661-142817662	5:-:142724661-142817662	ENSMUSG00000039477	231861	Q80WC3	Tnrc18	trinucleotide repeat-containing 18 protein isoform A [Source:RefSeq peptide;Acc:NP_001116202]	3.82333	9.8127
ENSMUSG00000095936	-2.90689059560852	0.000525477	down	7:-:11306378-11310682	7:-:11306378-11310682	ENSMUSG00000095936	665848	A0A1B0GRE8	Zscan4e	zinc finger and SCAN domain containing 4E [Source:MGI Symbol;Acc:MGI:3643613]	3.55859	0.50402
ENSMUSG00000106519	1.33315	0.000534646	up	3:+:34772075-34782346	3:+:34772075-34782346	ENSMUSG00000106519	102638436	-	Gm38509	predicted gene, 38509	27.2329	72.886
ENSMUSG00000042002	-2.11374216604919	0.000548742	down	5:-:114254164-114273807	5:-:114254164-114273807	ENSMUSG00000042002	116810	Q8K3Q3	Foxn4	Forkhead box protein N4 [Source:UniProtKB/Swiss-Prot;Acc:Q8K3Q3]	4.36915	1.07233
ENSMUSG00000028435	-1.19377645563014	0.000628668	down	4:-:41092722-41098183	4:-:41092722-41098183	ENSMUSG00000028435	11828	Q8R2N1	Aqp3	Aquaporin-3 [Source:UniProtKB/Swiss-Prot;Acc:Q8R2N1]	111.255	51.6643
ENSMUSG00000074207	2.74416	0.000631599	up	3:+:138260991-138290698	3:+:138260991-138290698	ENSMUSG00000074207	11522	P00329	Adh1	Alcohol dehydrogenase 1 [Source:UniProtKB/Swiss-Prot;Acc:P00329]	0.47623	3.38941
ENSMUSG00000021322	1.49636	0.000638889	up	13:+:20794113-21036617	13:+:20794113-21036617	ENSMUSG00000021322	27052	O35298	Aoah	acyloxyacyl hydrolase	2.36017	7.07332
ENSMUSG00000081478	-4.05889368905357	0.000660323	down	11:-:94812619-94813348	11:-:94812619-94813348	ENSMUSG00000081478	544808	-	AA623943	expressed sequence AA623943 [Source:MGI Symbol;Acc:MGI:3035046]	7.51006	0.47866
ENSMUSG00000108831	-2.76329974197967	0.000670681	down	7:+:83411977-83414578	7:+:83411977-83414578	ENSMUSG00000108831	666160	-	Gm7957	predicted gene 7957 [Source:MGI Symbol;Acc:MGI:3643208]	2.63608	0.41243
ENSMUSG00000037913	2.72247	0.000716252	up	5:-:65054346-65092132	5:-:65054346-65092132	ENSMUSG00000037913	243025	A0A1D5RM02,D3Z447,A0A1D5RLR8,A0A1D5RLB5	Tmem156	transmembrane protein 156 [Source:HGNC Symbol;Acc:HGNC:26260]	0.32137	2.25312
ENSMUSG00000086219	2.47207	0.000739939	up	5:+:116438720-116465487	5:+:116438720-116465487	ENSMUSG00000086219	76798	-	Srrm4os	serine/arginine repetitive matrix 4, opposite strand	0.45097	2.65796
ENSMUSG00000020911	1.75097	0.000763351	up	11:-:100140810-100148665	11:-:100140810-100148665	ENSMUSG00000020911	16669	B1AQ78	Krt19	Keratin, type I cytoskeletal 19 [Source:UniProtKB/Swiss-Prot;Acc:P19001]	3.52564	12.6056
ENSMUSG00000074489	3.06413	0.000769184	up	3:-:88368616-88372743	3:-:88368616-88372743	ENSMUSG00000074489	12095	P54615	Bglap3	Osteocalcin-related protein [Source:UniProtKB/Swiss-Prot;Acc:P54615]	0.22247	1.97654
ENSMUSG00000023982	-2.57531233068744	0.000814023	down	17:-:47394560-47400584	17:-:47394560-47400584	ENSMUSG00000023982	14913	P43081	Guca1a	guanylate cyclase activator 1a (retina)	9.09588	1.62117
ENSMUSG00000097550	-3.16992500144231	0.000857063	down	10:+:104168515-104170983	10:+:104168515-104170983	ENSMUSG00000097550	100861891	J3QP73	Gm21304	RNA and export factor-binding protein 2-like [Source:RefSeq peptide;Acc:NP_001257830]	3.33607	0.39375
ENSMUSG00000004098	2.15472	0.0008659	up	9:-:20770050-20815067	9:-:20770050-20815067	ENSMUSG00000004098	53867	Q9JLI2	Col5a3	collagen, type V, alpha 3 [Source:MGI Symbol;Acc:MGI:1858212]	0.41387	1.95766
ENSMUSG00000044033	2.26722	0.000871919	up	2:-:77009902-77170636	2:-:77009902-77170636	ENSMUSG00000044033	545428	Q8BUK9	Ccdc141	coiled-coil domain containing 141 [Source:MGI Symbol;Acc:MGI:1919735]	0.19513	0.99784
ENSMUSG00000095514	-3.4374053123073	0.000895056	down	13:+:119836006-119846570	13:+:119836006-119846570	ENSMUSG00000095514	52673	Q3UPR8,J3QMN9	D13Ertd608e	DNA segment, Chr 13, ERATO Doi 608, expressed [Source:MGI Symbol;Acc:MGI:1277199]	4.77366	0.46808
ENSMUSG00000069833	1.17635	0.000905298	up	19:+:8989284-9076919	19:+:8989284-9076919	ENSMUSG00000069833	66395	Q8BRB8	Ahnak	AHNAK nucleoprotein (desmoyokin)	3.78217	9.08009
ENSMUSG00000024208	-1.27878360318685	0.000953826	down	17:-:27122663-27133916	17:-:27122663-27133916	ENSMUSG00000024208	67267	Q9CQY6	Uqcc2	ubiquinol-cytochrome c reductase complex assembly factor 2 [Source:MGI Symbol;Acc:MGI:1914517]	88.9363	38.9366
ENSMUSG00000026873	1.49643	0.000971317	up	2:-:34893757-34914026	2:-:34893757-34914026	ENSMUSG00000026873	74016	Q9CXG9	Phf19	PHD finger protein 19 [Source:UniProtKB/Swiss-Prot;Acc:Q9CXG9]	2.36363	7.08404
ENSMUSG00000029413	1.49414	0.000991222	up	5:-:92257659-92278170	5:-:92257659-92278170	ENSMUSG00000029413	67111	Q3V023	Naaa	N-acylethanolamine acid amidase [Source:MGI Symbol;Acc:MGI:1914361]	3.20085	9.57806
ENSMUSG00000025161	-1.23402712181985	0.000997019	down	11:+:120948480-120960868	11:+:120948480-120960868	ENSMUSG00000025161	80879	Q3UDP9	Slc16a3	solute carrier family 16 (monocarboxylic acid transporters), member 3 [Source:MGI Symbol;Acc:MGI:1933438]	17.4271	7.87006
ENSMUSG00000041936	1.13319	0.00101752	up	4:-:156165290-156197488	4:-:156165290-156197488	ENSMUSG00000041936	11603	M0QWP1	Agrn	Agrin Agrin N-terminal 110 kDa subunit Agrin C-terminal 110 kDa subunit Agrin C-terminal 90 kDa fragment Agrin C-terminal 22 kDa fragment [Source:UniProtKB/Swiss-Prot;Acc:A2ASQ1]	21.6121	50.356
ENSMUSG00000035064	1.35072	0.00101951	up	7:+:120842831-120907450	7:+:120842831-120907450	ENSMUSG00000035064	13631	O08796	Eef2k	Eukaryotic elongation factor 2 kinase [Source:UniProtKB/Swiss-Prot;Acc:O08796]	2.77771	7.52531
ENSMUSG00000083562	3.53605	0.00104862	up	4:+:145632504-145633250	4:+:145632504-145633250	ENSMUSG00000083562	666334	-	Gm13234	predicted gene 13234 [Source:MGI Symbol;Acc:MGI:3649926]	0.3559	4.38546
ENSMUSG00000078864	2.02791	0.00105402	up	2:+:177759288-177770472	2:+:177759288-177770472	ENSMUSG00000078864	626802	A2AW66	Gm14322	uncharacterized protein LOC626802 isoform 2 [Source:RefSeq peptide;Acc:NP_001311351]	2.71368	11.7558
ENSMUSG00000095280	-3.93859945533586	0.00110055	down	14:-:19415857-19418930	14:-:19415857-19418930	ENSMUSG00000095280	-	J3QP72	Gm21738	-	3.59159	0.24882
ENSMUSG00000026656	2.3837	0.00115216	up	1:-:170958617-170976547	1:-:170958617-170976547	ENSMUSG00000026656	14130	A0A0B4J1G1	Fcgr2b	Fc receptor, IgG, low affinity IIb	0.29386	1.62909
ENSMUSG00000116396	Inf	0.00116219	up	15:-:84714629-84720266	15:-:84714629-84720266	ENSMUSG00000116396	-	-	AL611987.1	-	0	1.09585
ENSMUSG00000111008	2.41504	0.00117349	up	10:+:39245046-39255100	10:+:39245046-39255100	ENSMUSG00000111008	102633831	-	Gm31562	predicted gene, 31562	0.58068	3.2898
ENSMUSG00000050953	1.17068	0.00119034	up	10:+:56377330-56402513	10:+:56377330-56402513	ENSMUSG00000050953	14609	P23242	Gja1	gap junction protein, alpha 1	5.48974	13.1279
ENSMUSG00000104502	2.1838	0.00119856	up	1:-:59447865-59449502	1:-:59447865-59449502	ENSMUSG00000104502	-	-	Gm37737	predicted gene, 37737 [Source:MGI Symbol;Acc:MGI:5610965]	1.49321	7.20677
ENSMUSG00000000308	1.51083	0.00130694	up	2:+:121357714-121363737	2:+:121357714-121363737	ENSMUSG00000000308	12716	Q545N7	Ckmt1	creatine kinase, mitochondrial 1, ubiquitous [Source:MGI Symbol;Acc:MGI:99441]	4.11139	12.4459
ENSMUSG00000023906	-1.61143471208235	0.00140667	down	17:+:23679365-23682446	17:+:23679365-23682446	ENSMUSG00000023906	54419	Q0GH64	Cldn6	Claudin-6 [Source:UniProtKB/Swiss-Prot;Acc:Q9Z262]	15.5347	5.40064
ENSMUSG00000022565	1.17893	0.00141647	up	15:-:76170974-76232574	15:-:76170974-76232574	ENSMUSG00000022565	18810	Q9QXS1	Plec	plectin [Source:MGI Symbol;Acc:MGI:1277961]	2.50107	6.0152
ENSMUSG00000050737	1.35954	0.00142097	up	2:-:30889471-30929863	2:-:30889471-30929863	ENSMUSG00000050737	64292	Q8BNP8	Ptges	Prostaglandin E synthase [Source:UniProtKB/Swiss-Prot;Acc:Q9JM51]	4.30131	11.7245
ENSMUSG00000030798	-1.15249040810629	0.00145898	down	7:-:45233632-45239115	7:-:45233632-45239115	ENSMUSG00000030798	12493	Q4FK35	Cd37	Leukocyte antigen CD37 [Source:UniProtKB/Swiss-Prot;Acc:Q61470]	34.7681	16.6142
ENSMUSG00000040533	2.29698	0.00146425	up	4:+:130944385-130955475	4:+:130944385-130955475	ENSMUSG00000040533	17180	P51942	Matn1	Cartilage matrix protein [Source:UniProtKB/Swiss-Prot;Acc:P51942]	0.93003	4.855
ENSMUSG00000029844	-1.90046432644909	0.00148656	down	6:-:52155590-52158317	6:-:52155590-52158317	ENSMUSG00000029844	15394	D3Z4E1	Hoxa1	homeobox A1 [Source:HGNC Symbol;Acc:HGNC:5099]	6.61392	1.88189
ENSMUSG00000027955	1.57858	0.00157776	up	3:+:79884533-79946280	3:+:79884533-79946280	ENSMUSG00000027955	68659	Q3UPI1	Fam198b	Protein FAM198B [Source:UniProtKB/Swiss-Prot;Acc:Q3UPI1]	0.83651	2.65402
ENSMUSG00000002985	1.09888	0.00164594	up	7:-:19696109-19699188	7:-:19696109-19699188	ENSMUSG00000002985	11816	Q3TXU4	Apoe	Apolipoprotein E [Source:UniProtKB/Swiss-Prot;Acc:P08226]	131.113	298.312
ENSMUSG00000037033	2.30433	0.00168074	up	3:-:144822623-144849357	3:-:144822623-144849357	ENSMUSG00000037033	229927	E9PUL3	Clca3b	chloride channel accessory 3B [Source:MGI Symbol;Acc:MGI:2181989]	0.52206	2.73922
ENSMUSG00000031461	1.60572	0.00169475	up	8:+:15057653-15133541	8:+:15057653-15133541	ENSMUSG00000031461	17930	Q14BI5	Myom2	myomesin 2 [Source:HGNC Symbol;Acc:HGNC:7614]	0.82883	2.67958
ENSMUSG00000075610	-2.58496250072116	0.00176485	down	11:-:94777217-94782703	11:-:94777217-94782703	ENSMUSG00000075610	544806	B7ZWI3	Tmem92	Transmembrane protein 92 [Source:UniProtKB/Swiss-Prot;Acc:B7ZWI3]	2.77161	0.4907
ENSMUSG00000058976	-2.84130225398094	0.00176653	down	7:+:103415072-103419880	7:+:103415072-103419880	ENSMUSG00000058976	13532	G5E8I7	Usp17lc	ubiquitin specific peptidase 17-like C	1.86413	0.27631
ENSMUSG00000085269	3.08746	0.00178189	up	5:+:100670859-100678105	5:+:100670859-100678105	ENSMUSG00000085269	-	-	Gm15777	predicted gene 15777 [Source:MGI Symbol;Acc:MGI:3783219]	0.48558	4.38443
ENSMUSG00000041261	1.87447	0.00179347	up	4:-:8143362-8239041	4:-:8143362-8239041	ENSMUSG00000041261	12319	P28651	Car8	Carbonic anhydrase-related protein [Source:UniProtKB/Swiss-Prot;Acc:P28651]	1.035	4.03127
ENSMUSG00000046774	-1.22512738905769	0.0018433	down	X:+:101794656-101798642	X:+:101794656-101798642	ENSMUSG00000046774	382231	F6R3T1,E9Q4Y8,Q8BZY1	8030474K03Rik	RIKEN cDNA 8030474K03 gene [Source:MGI Symbol;Acc:MGI:2685988]	32.6881	14.8532
ENSMUSG00000021182	1.14913	0.00188058	up	12:-:100911523-101029056	12:-:100911523-101029056	ENSMUSG00000021182	68339	Q6VGS5	Ccdc88c	coiled-coil domain containing 88C	4.148	9.77221
ENSMUSG00000055373	1.83289	0.00192984	up	4:-:25609332-25800244	4:-:25609332-25800244	ENSMUSG00000055373	14348	O88819	Fut9	Alpha-(1,3)-fucosyltransferase 9 [Source:UniProtKB/Swiss-Prot;Acc:O88819]	0.3077	1.16445
ENSMUSG00000074657	1.31926	0.00193336	up	10:-:127225696-127263348	10:-:127225696-127263348	ENSMUSG00000074657	16572	P33175	Kif5a	kinesin family member 5A	2.47219	6.55317
ENSMUSG00000021256	2.62678	0.00193505	up	12:+:86678700-86692091	12:+:86678700-86692091	ENSMUSG00000021256	238328	Q8C1W1	Vash1	vasohibin 1 [Source:MGI Symbol;Acc:MGI:2442543]	0.34779	2.28187
ENSMUSG00000037469	2.77529	0.00193968	up	7:-:28607634-28631332	7:-:28607634-28631332	ENSMUSG00000037469	101744	Q8BX37	Acp7	acid phosphatase 7, tartrate resistant (putative) [Source:HGNC Symbol;Acc:HGNC:33781]	0.30969	2.25218
ENSMUSG00000078508	1.34487	0.0020069	up	4:+:144330249-144333465	4:+:144330249-144333465	ENSMUSG00000078508	626995	L7MU96	Gm13128	predicted gene 13128	8.74506	23.5961
ENSMUSG00000071347	2.07179	0.00200913	up	14:+:60768134-60780869	14:+:60768134-60780869	ENSMUSG00000071347	239126	Q4ZJN1	C1qtnf9	Complement C1q and tumor necrosis factor-related protein 9 [Source:UniProtKB/Swiss-Prot;Acc:Q4ZJN1]	1.3691	6.11415
ENSMUSG00000027349	1.31479	0.00202208	up	2:+:117249739-117271540	2:+:117249739-117271540	ENSMUSG00000027349	68215	Q80VD1	Fam98b	Protein FAM98B [Source:UniProtKB/Swiss-Prot;Acc:Q80VD1]	5.08185	13.429
ENSMUSG00000047793	1.44746	0.00206899	up	1:+:93235841-93301065	1:+:93235841-93301065	ENSMUSG00000047793	208777	A0A0R4J0N0	Sned1	sushi, nidogen and EGF like domains 1 [Source:HGNC Symbol;Acc:HGNC:24696]	1.10925	3.21358
ENSMUSG00000031765	-1.08097132679703	0.00208265	down	8:+:94179082-94180327	8:+:94179082-94180327	ENSMUSG00000031765	17748	P02802	Mt1	Metallothionein-1 [Source:UniProtKB/Swiss-Prot;Acc:P02802]	138.39	69.4916
ENSMUSG00000033826	1.27563	0.00208409	up	17:+:30624354-30875264	17:+:30624354-30875264	ENSMUSG00000033826	13417	Q91XQ0	Dnah8	dynein, axonemal, heavy chain 8	1.38552	3.56327
ENSMUSG00000032194	1.09262	0.00212937	up	9:-:21766784-21798744	9:-:21766784-21798744	ENSMUSG00000032194	235041	Q8BX02	Kank2	KN motif and ankyrin repeat domain-containing protein 2 [Source:UniProtKB/Swiss-Prot;Acc:Q8BX02]	13.0211	29.4978
ENSMUSG00000026923	1.24686	0.00217924	up	2:-:26457903-26516663	2:-:26457903-26516663	ENSMUSG00000026923	18128	Q01705	Notch1	Neurogenic locus notch homolog protein 1 Notch 1 extracellular truncation Notch 1 intracellular domain [Source:UniProtKB/Swiss-Prot;Acc:Q01705]	1.59155	4.0123
ENSMUSG00000061232	-1.36319856775923	0.00221797	down	17:-:33996017-34000333	17:-:33996017-34000333	ENSMUSG00000061232	14972	P01901	H2-K1	histocompatibility 2, K1, K region [Source:MGI Symbol;Acc:MGI:95904]	13.3743	5.52256
ENSMUSG00000105881	3.12338	0.00222124	up	5:+:123138931-123141569	5:+:123138931-123141569	ENSMUSG00000105881	74366	Q9D4H0	4932422M17Rik	RIKEN cDNA 4932422M17 gene [Source:MGI Symbol;Acc:MGI:1921616]	0.14104	1.30556
ENSMUSG00000095821	-3.52356195605701	0.00225181	down	13:+:120316878-120318178	13:+:120316878-120318178	ENSMUSG00000095821	236219	O70518	Tcstv3	2-cell-stage, variable group, member 3	3.13976	0.29002
ENSMUSG00000020483	1.0483	0.00225752	up	11:-:87979525-87987533	11:-:87979525-87987533	ENSMUSG00000020483	68097	Q9D0M5	Dynll2	Dynein light chain 2, cytoplasmic [Source:UniProtKB/Swiss-Prot;Acc:Q9D0M5]	60.2257	132.307
ENSMUSG00000006221	2.66297	0.00226063	up	4:+:141420779-141425311	4:+:141420779-141425311	ENSMUSG00000006221	29818	P35385	Hspb7	Heat shock protein beta-7 [Source:UniProtKB/Swiss-Prot;Acc:P35385]	0.28803	1.9378
ENSMUSG00000057130	-1.21322183544486	0.00226697	down	18:+:80206795-80223533	18:+:80206795-80223533	ENSMUSG00000057130	27366	P83877	Txnl4a	thioredoxin-like 4A [Source:MGI Symbol;Acc:MGI:1351613]	27.9848	12.8215
ENSMUSG00000057719	2.53343	0.00228918	up	18:+:42053667-42158960	18:+:42053667-42158960	ENSMUSG00000057719	269016	Q8BZT2	Sh3rf2	Putative E3 ubiquitin-protein ligase SH3RF2 [Source:UniProtKB/Swiss-Prot;Acc:Q8BZT2]	0.19036	1.17072
ENSMUSG00000003153	-1.17702396299088	0.00230165	down	6:-:122727809-122801640	6:-:122727809-122801640	ENSMUSG00000003153	20527	Q8BLF7	Slc2a3	solute carrier family 2 (facilitated glucose transporter), member 3 [Source:MGI Symbol;Acc:MGI:95757]	207.826	97.6366
ENSMUSG00000030022	1.35632	0.00230815	up	6:-:92772699-92943492	6:-:92772699-92943492	ENSMUSG00000030022	101401	E9PYV8	Adamts9	a disintegrin-like and metallopeptidase (reprolysin type) with thrombospondin type 1 motif, 9 [Source:MGI Symbol;Acc:MGI:1916320]	0.90809	2.46976
ENSMUSG00000022197	1.36981	0.00234214	up	15:-:12359711-12739924	15:-:12359711-12739924	ENSMUSG00000022197	68070	E9Q1M1	Pdzd2	PDZ domain containing 2 [Source:HGNC Symbol;Acc:HGNC:18486]	0.70148	1.92576
ENSMUSG00000051811	1.12857	0.00243161	up	7:-:4751792-4753094	7:-:4751792-4753094	ENSMUSG00000051811	333182	Q80ZN9	Cox6b2	Cytochrome c oxidase subunit 6B2 [Source:UniProtKB/Swiss-Prot;Acc:Q80ZN9]	38.8706	90.279
ENSMUSG00000113481	-4.8073549220576	0.00244467	down	12:+:87980012-87980224	12:+:87980012-87980224	ENSMUSG00000113481	-	-	Gm48388	predicted gene, 48388 [Source:MGI Symbol;Acc:MGI:6097871]	6.98964	0.26517
ENSMUSG00000024769	1.04815	0.00248584	up	19:+:6306456-6325652	19:+:6306456-6325652	ENSMUSG00000024769	240505	Q80UW5	Cdc42bpg	Serine/threonine-protein kinase MRCK gamma [Source:UniProtKB/Swiss-Prot;Acc:Q80UW5]	17.2094	37.8027
ENSMUSG00000110097	-2.06889508121107	0.00249807	down	7:-:10794242-10799057	7:-:10794242-10799057	ENSMUSG00000110097	434555	-	Zscan4a	zinc finger and SCAN domain containing 4A	4.50287	1.14004
ENSMUSG00000027239	-1.06927099899217	0.00254918	down	2:-:91929805-91932297	2:-:91929805-91932297	ENSMUSG00000027239	17242	P12025	Mdk	Midkine [Source:UniProtKB/Swiss-Prot;Acc:P12025]	113.933	57.6762
ENSMUSG00000108045	-3.49185309632967	0.00254995	down	6:+:78215878-78217113	6:+:78215878-78217113	ENSMUSG00000108045	434050	-	Gm5576	predicted pseudogene 5576 [Source:MGI Symbol;Acc:MGI:3644832]	1.93584	0.18279
ENSMUSG00000036698	1.03546	0.00255323	up	15:-:73095844-73184935	15:-:73095844-73184935	ENSMUSG00000036698	239528	Q8CJG0	Ago2	Protein argonaute-2 [Source:UniProtKB/Swiss-Prot;Acc:Q8CJG0]	12.4108	27.0232
ENSMUSG00000041372	1.26039	0.0025757	up	6:-:120203073-120294559	6:-:120203073-120294559	ENSMUSG00000041372	330406	Q6L8S8	B4galnt3	Beta-1,4-N-acetylgalactosaminyltransferase 3 [Source:UniProtKB/Swiss-Prot;Acc:Q6L8S8]	5.12154	13.0331
ENSMUSG00000022489	1.32507	0.002589	up	15:+:103503034-103530052	15:+:103503034-103530052	ENSMUSG00000022489	18574	Q6PDS5	Pde1b	phosphodiesterase 1B, Ca2+-calmodulin dependent	2.7098	7.21199
ENSMUSG00000096210	-1.03287062451479	0.00263333	down	15:+:79028450-79030504	15:+:79028450-79030504	ENSMUSG00000096210	14958	P10922	H1f0	H1 histone family, member 0	143.575	74.5394
ENSMUSG00000054452	-1.0343135995917	0.00266748	down	10:+:81559488-81566362	10:+:81559488-81566362	ENSMUSG00000054452	14797	Q3TYD9	Aes	amino-terminal enhancer of split	131.636	68.2728
ENSMUSG00000022018	Inf	0.00267142	up	14:-:79288756-79301645	14:-:79288756-79301645	ENSMUSG00000022018	66214	Q9DBX1	Rgcc	Regulator of cell cycle RGCC [Source:UniProtKB/Swiss-Prot;Acc:Q9DBX1]	0	1.23054
ENSMUSG00000112777	-Inf	0.00267142	down	10:-:100376460-100377279	10:-:100376460-100377279	ENSMUSG00000112777	667607	-	Gm8723	predicted gene 8723 [Source:MGI Symbol;Acc:MGI:3647757]	1.29686	0
ENSMUSG00000040296	1.2459	0.00277343	up	4:-:40203773-40239828	4:-:40203773-40239828	ENSMUSG00000040296	230073	A1L0V6	Ddx58	Probable ATP-dependent RNA helicase DDX58 [Source:UniProtKB/Swiss-Prot;Acc:Q6Q899]	2.82071	7.10628
ENSMUSG00000053198	1.13966	0.00280775	up	7:+:27499324-27520214	7:+:27499324-27520214	ENSMUSG00000053198	19153	E9QQ57	Prx	Periaxin [Source:UniProtKB/Swiss-Prot;Acc:O55103]	6.37597	14.9228
ENSMUSG00000035504	-1.05678602609158	0.00283887	down	10:+:80329953-80336441	10:+:80329953-80336441	ENSMUSG00000035504	70335	Q9JM62	Reep6	Receptor expression-enhancing protein 6 [Source:UniProtKB/Swiss-Prot;Acc:Q9JM62]	60.47	30.8779
ENSMUSG00000069305	-4.75488750216347	0.00291417	down	13:-:21831767-21832196	13:-:21831767-21832196	ENSMUSG00000069305	319161	P62806	Hist1h4n	histone cluster 1, H4n [Source:MGI Symbol;Acc:MGI:4843992]	3.33866	0.13135
ENSMUSG00000025586	-1.88690622115436	0.002942	down	7:-:81347026-81455465	7:-:81347026-81455465	ENSMUSG00000025586	12877	P70166	Cpeb1	Mus musculus cytoplasmic polyadenylation element binding protein 1 (Cpeb1), transcript variant 4, mRNA. [Source:RefSeq mRNA;Acc:NM_001357107]	2.95536	0.84884
ENSMUSG00000032101	-1.58496250072116	0.00301665	down	9:-:35536647-35558528	9:-:35536647-35558528	ENSMUSG00000032101	30959	Q9QY15	Ddx25	ATP-dependent RNA helicase DDX25 [Source:UniProtKB/Swiss-Prot;Acc:Q9QY15]	2.78355	0.98562
ENSMUSG00000102602	1.98579	0.00303184	up	4:+:131878628-131883237	4:+:131878628-131883237	ENSMUSG00000102602	319635	-	A930004J17Rik	RIKEN cDNA A930004J17 gene [Source:MGI Symbol;Acc:MGI:2442442]	0.58823	2.4749
ENSMUSG00000053617	1.10597	0.00322328	up	19:-:47260174-47464411	19:-:47260174-47464411	ENSMUSG00000053617	14218	O89032	Sh3pxd2a	SH3 and PX domains 2A	3.8669	8.84146
ENSMUSG00000083009	3.66297	0.00323882	up	2:-:93940299-93940878	2:-:93940299-93940878	ENSMUSG00000083009	383783	-	Gm1335	predicted gene 1335 [Source:MGI Symbol;Acc:MGI:2686181]	0.41325	5.56038
ENSMUSG00000035451	-2.2505434616506	0.00324031	down	12:-:57540628-57546916	12:-:57540628-57546916	ENSMUSG00000035451	15375	P35582	Foxa1	forkhead box A1	2.20548	0.49233
ENSMUSG00000043073	-2.11839470080223	0.00324842	down	7:-:104768049-104777470	7:-:104768049-104777470	ENSMUSG00000043073	625530	A0A1B0GS33,Q7M764,A0A140T8J5	Usp17le	ubiquitin specific peptidase 17-like E [Source:MGI Symbol;Acc:MGI:107697]	4.41532	1.08017
ENSMUSG00000040584	1.1949	0.00324882	up	5:+:8660077-8748575	5:+:8660077-8748575	ENSMUSG00000040584	18671	P21447	Abcb1a	Multidrug resistance protein 1A [Source:UniProtKB/Swiss-Prot;Acc:P21447]	4.25952	10.3584
ENSMUSG00000066129	1.69076	0.00331876	up	7:+:139894696-139941537	7:+:139894696-139941537	ENSMUSG00000066129	76484	Q0KK55	Kndc1	kinase non-catalytic C-lobe domain (KIND) containing 1	0.45679	1.56645
ENSMUSG00000026463	1.15413	0.00333319	up	1:-:133699457-133801041	1:-:133699457-133801041	ENSMUSG00000026463	381290	Q6Q477	Atp2b4	Plasma membrane calcium-transporting ATPase 4 [Source:UniProtKB/Swiss-Prot;Acc:Q6Q477]	2.3486	5.55225
ENSMUSG00000021250	1.19707	0.00333824	up	12:+:85473890-85477273	12:+:85473890-85477273	ENSMUSG00000021250	14281	P01101	Fos	Proto-onco c-Fos [Source:UniProtKB/Swiss-Prot;Acc:P01101]	9.6531	23.51
ENSMUSG00000028078	1.15577	0.00334071	up	3:-:86786151-86920852	3:-:86786151-86920852	ENSMUSG00000028078	70762	Q6PGN3	Dclk2	Serine/threonine-protein kinase DCLK2 [Source:UniProtKB/Swiss-Prot;Acc:Q6PGN3]	2.69559	6.37982
ENSMUSG00000024485	1.52035	0.00334964	up	18:+:36528157-36541293	18:+:36528157-36541293	ENSMUSG00000024485	240215	Q8BUG8	Slc4a9	solute carrier family 4, sodium bicarbonate cotransporter, member 9	2.48616	7.57588
ENSMUSG00000036835	-1.16002654037607	0.00335941	down	7:-:30561863-30563627	7:-:30561863-30563627	ENSMUSG00000036835	66340	Q9CQR7	Psenen	Gamma-secretase subunit PEN-2 [Source:UniProtKB/Swiss-Prot;Acc:Q9CQR7]	48.4588	23.0357
ENSMUSG00000048612	1.04723	0.00340458	up	19:-:37899036-38043577	19:-:37899036-38043577	ENSMUSG00000048612	226101	Q69ZN7	Myof	myoferlin	5.13444	11.2713
ENSMUSG00000032531	1.02624	0.00346468	up	9:+:102716672-102733418	9:+:102716672-102733418	ENSMUSG00000032531	56332	Q8K371	Amotl2	Angiomotin-like protein 2 [Source:UniProtKB/Swiss-Prot;Acc:Q8K371]	13.1301	28.407
ENSMUSG00000001151	1.00127	0.0035175	up	10:-:76351263-76442786	10:-:76351263-76442786	ENSMUSG00000001151	18541	P48725	Pcnt	pericentrin (kendrin)	12.4594	26.4935
ENSMUSG00000092035	1.00129	0.00358445	up	6:+:4747306-4760517	6:+:4747306-4760517	ENSMUSG00000092035	170676	Q7TN75	Peg10	Mus musculus paternally expressed 10 (Peg10), transcript variant 1, mRNA. [Source:RefSeq mRNA;Acc:NM_130877]	31.303	66.5632
ENSMUSG00000019916	-1.14597930581728	0.00358659	down	10:+:59323296-59373304	10:+:59323296-59373304	ENSMUSG00000019916	18451	Q3UF16	P4ha1	Prolyl 4-hydroxylase subunit alpha-1 [Source:UniProtKB/Swiss-Prot;Acc:Q60715]	15.4447	7.41374
ENSMUSG00000053654	1.19155	0.00370946	up	11:-:100262882-100269871	11:-:100262882-100269871	ENSMUSG00000053654	68239	Q6IFX2	Krt42	Keratin, type I cytoskeletal 42 [Source:UniProtKB/Swiss-Prot;Acc:Q6IFX2]	12.4187	30.13
ENSMUSG00000114926	1.4021	0.00371081	up	13:+:97511204-97515730	13:+:97511204-97515730	ENSMUSG00000114926	100039704	-	Gm2379	predicted gene 2379 [Source:MGI Symbol;Acc:MGI:3780547]	20.901	58.6776
ENSMUSG00000021379	1.90689	0.00371327	up	13:+:48261228-48266026	13:+:48261228-48266026	ENSMUSG00000021379	15904	Q544D2	Id4	inhibitor of DNA binding 4	0.7736	3.08162
ENSMUSG00000036928	-1.00516963198983	0.00373905	down	5:+:138280240-138312393	5:+:138280240-138312393	ENSMUSG00000036928	50878	O70576	Stag3	Cohesin subunit SA-3 [Source:UniProtKB/Swiss-Prot;Acc:O70576]	36.3007	19.2115
ENSMUSG00000031134	1.35304	0.00374025	up	X:-:57383530-57393036	X:-:57383530-57393036	ENSMUSG00000031134	19655	Q9WV02	Rbmx	RNA binding motif protein, X chromosome [Source:MGI Symbol;Acc:MGI:1343044]	2.59102	7.03087
ENSMUSG00000113011	-2.55254102302878	0.00375671	down	12:+:87861366-87863967	12:+:87861366-87863967	ENSMUSG00000113011	100038982	-	Gm1995	predicted gene 1995 [Source:MGI Symbol;Acc:MGI:3780165]	1.79826	0.32561
ENSMUSG00000078509	1.41504	0.00378389	up	4:-:143991119-143994369	4:-:143991119-143994369	ENSMUSG00000078509	626943	A2ASJ1	Pramef17	PRAME family member 17	5.27769	14.9501
ENSMUSG00000047022	-2.09432738254815	0.00397499	down	12:+:57230427-57497199	12:+:57230427-57497199	ENSMUSG00000047022	73490	E9Q8Z7	Mipol1	mirror-image polydactyly 1 [Source:HGNC Symbol;Acc:HGNC:21460]	0.89928	0.2237
ENSMUSG00000052331	-1.37163071176364	0.00398083	down	1:-:54645340-54926387	1:-:54645340-54926387	ENSMUSG00000052331	329154	B2RXR6	Ankrd44	Serine/threonine-protein phosphatase 6 regulatory ankyrin repeat subunit B [Source:UniProtKB/Swiss-Prot;Acc:B2RXR6]	1.88303	0.77301
ENSMUSG00000070343	-1.43866110380474	0.00403558	down	3:-:146838811-146839347	3:-:146838811-146839347	ENSMUSG00000070343	100040540	-	Gm10288	predicted gene 10288 [Source:MGI Symbol;Acc:MGI:3704227]	42.6756	16.7236
ENSMUSG00000030084	1.0169	0.00404003	up	6:-:89316314-89362620	6:-:89316314-89362620	ENSMUSG00000030084	18844	P70206	Plxna1	Plexin-A1 [Source:UniProtKB/Swiss-Prot;Acc:P70206]	8.22174	17.6731
ENSMUSG00000011267	-1.07030355784643	0.00416756	down	7:+:19577287-19580656	7:+:19577287-19580656	ENSMUSG00000011267	63872	E9Q6W4	Zfp296	zinc finger protein 296 [Source:MGI Symbol;Acc:MGI:1926956]	43.9047	22.21
ENSMUSG00000052512	1.19288	0.00417753	up	7:+:48908716-49610090	7:+:48908716-49610090	ENSMUSG00000052512	78286	Q6ZPE7	Nav2	neuron navigator 2 [Source:HGNC Symbol;Acc:HGNC:15997]	0.62859	1.52649
ENSMUSG00000029381	1.08555	0.00418584	up	5:+:92683435-92965318	5:+:92683435-92965318	ENSMUSG00000029381	27428	E9QMY5	Shroom3	shroom family member 3 [Source:MGI Symbol;Acc:MGI:1351655]	2.85785	6.44251
ENSMUSG00000094443	2.09686	0.00420369	up	8:-:63924694-63952248	8:-:63924694-63952248	ENSMUSG00000094443	244495	J3QMK1	Sgo2b	shugoshin 2B	0.50148	2.2788
ENSMUSG00000113971	-3.35755200461808	0.00423884	down	12:+:87895370-87895804	12:+:87895370-87895804	ENSMUSG00000113971	100039052	Q3UJQ5,A0A1Y7VLT7	Gm2022	predicted pseudogene 2022	5.01154	0.51937
ENSMUSG00000038354	1.32726	0.00431902	up	3:+:96670131-96691032	3:+:96670131-96691032	ENSMUSG00000038354	213121	E9Q9D8	Ankrd35	ankyrin repeat domain 35 [Source:MGI Symbol;Acc:MGI:2442590]	2.81426	7.50137
ENSMUSG00000071658	-1.19024498582191	0.00436336	down	19:-:8836929-8839246	19:-:8836929-8839246	ENSMUSG00000071658	14704	P63216	Gng3	guanine nucleotide binding protein (G protein), gamma 3	26.8516	12.4998
ENSMUSG00000040249	1.02241	0.00436855	up	10:-:127538161-127621148	10:-:127538161-127621148	ENSMUSG00000040249	16971	Q91ZX7	Lrp1	LDL receptor related protein 1 [Source:HGNC Symbol;Acc:HGNC:6692]	3.54735	7.65438
ENSMUSG00000052180	1.61891	0.00447678	up	13:-:33879816-33905708	13:-:33879816-33905708	ENSMUSG00000052180	97848	Q6P6K7	Serpinb6c	serine (or cysteine) peptidase inhibitor, clade B, member 6c [Source:MGI Symbol;Acc:MGI:2145481]	3.74607	12.2221
ENSMUSG00000044433	1.06155	0.00448721	up	8:+:3587293-3609075	8:+:3587293-3609075	ENSMUSG00000044433	69697	U5LK19	Camsap3	Calmodulin-regulated spectrin-associated protein 3 [Source:UniProtKB/Swiss-Prot;Acc:Q80VC9]	6.97769	15.4704
ENSMUSG00000107167	2.94753	0.00451763	up	2:+:34833007-34839728	2:+:34833007-34839728	ENSMUSG00000107167	102637973	A0A1L1SR01	Gm34653	UDP-GlcNAc:betaGal beta-1,3-N-acetylglucosaminyltransferase 10 (putative) [Source:HGNC Symbol;Acc:HGNC:53652]	0.22449	1.83957
ENSMUSG00000021938	1.01204	0.0045772	up	14:-:56720710-56778316	14:-:56720710-56778316	ENSMUSG00000021938	66645	Q8R326	Pspc1	Paraspeckle component 1 [Source:UniProtKB/Swiss-Prot;Acc:Q8R326]	11.619	24.8918
ENSMUSG00000060550	-2.50250034052918	0.00467986	down	17:+:35439155-35443773	17:+:35439155-35443773	ENSMUSG00000060550	15018	P14429	H2-Q7	Mus musculus histocompatibility 2, Q region locus 9 (H2-Q9), mRNA. [Source:RefSeq mRNA;Acc:NM_001201460]	1.05968	0.19865
ENSMUSG00000024140	1.08155	0.00473814	up	17:+:86753907-86833410	17:+:86753907-86833410	ENSMUSG00000024140	13819	P97481	Epas1	endothelial PAS domain protein 1	6.63012	14.905
ENSMUSG00000024837	-1.06215076584497	0.00474195	down	19:+:25505618-25604329	19:+:25505618-25604329	ENSMUSG00000024837	50796	Q9QZ59	Dmrt1	Doublesex- and mab-3-related transcription factor 1 [Source:UniProtKB/Swiss-Prot;Acc:Q9QZ59]	32.5709	16.57
ENSMUSG00000031216	1.19655	0.00477049	up	X:+:99003248-99074728	X:+:99003248-99074728	ENSMUSG00000031216	236920	Q8K031	Stard8	StAR-related lipid transfer protein 8 [Source:UniProtKB/Swiss-Prot;Acc:Q8K031]	3.34556	8.14512
ENSMUSG00000050035	-1.61470984411521	0.00488831	down	10:-:85096287-85102495	10:-:85096287-85102495	ENSMUSG00000050035	14202	Q8CDC8	Fhl4	four and a half LIM domains 4	4.39852	1.52567
ENSMUSG00000112424	-2.56634682255381	0.00491151	down	10:+:58757270-58759567	10:+:58757270-58759567	ENSMUSG00000112424	624335	-	Gm6494	predicted gene 6494 [Source:MGI Symbol;Acc:MGI:3644988]	1.78163	0.31952
ENSMUSG00000096140	3.54432	0.00494782	up	17:-:43534174-43543639	17:-:43534174-43543639	ENSMUSG00000096140	100043332	J3QNN4	Ankrd66	ankyrin repeat domain 66	0.12075	1.49649
ENSMUSG00000094303	-4.58496250072116	0.00501001	down	JH584297.1:-:19740-22248	JH584297.1:-:19740-22248	ENSMUSG00000094303	108168681	-	AC165294.1	PRAME family member 8-like	1.04771	0.04637
ENSMUSG00000040483	1.12679	0.00502131	up	11:+:72301629-72313733	11:+:72301629-72313733	ENSMUSG00000040483	327959	Q5NBU8	Xaf1	XIAP associated factor 1 [Source:MGI Symbol;Acc:MGI:3772572]	5.43165	12.5997
ENSMUSG00000085024	2.64909	0.00507757	up	13:-:23427975-23431022	13:-:23427975-23431022	ENSMUSG00000085024	320842	-	C230035I16Rik	RIKEN cDNA C230035I16 gene	0.63782	4.24999
ENSMUSG00000022388	2.83289	0.00510034	up	15:-:88890633-88954418	15:-:88890633-88954418	ENSMUSG00000022388	239591	A4Q9F1	Ttll8	tubulin tyrosine ligase-like family, member 8 [Source:MGI Symbol;Acc:MGI:1922902]	0.12409	0.93917
ENSMUSG00000027254	1.61005	0.00519413	up	2:+:121289600-121310832	2:+:121289600-121310832	ENSMUSG00000027254	17754	Q9QYR6	Map1a	Microtubule-associated protein 1A MAP1A heavy chain MAP1 light chain LC2 [Source:UniProtKB/Swiss-Prot;Acc:Q9QYR6]	0.4152	1.34635
ENSMUSG00000097391	1.11958	0.00521663	up	12:+:109729764-109749460	12:+:109729764-109749460	ENSMUSG00000097391	100040724	-	Mirg	miRNA containing gene	3.54377	8.17947
ENSMUSG00000022101	-1.88981708224958	0.00532522	down	14:-:70636203-70642268	14:-:70636203-70642268	ENSMUSG00000022101	14171	Q0VF19	Fgf17	fibroblast growth factor 17	5.94988	1.70549
ENSMUSG00000041444	1.03092	0.00533139	up	9:+:32116136-32268446	9:+:32116136-32268446	ENSMUSG00000041444	330914	Q811P8	Arhgap32	Rho GTPase-activating protein 32 [Source:UniProtKB/Swiss-Prot;Acc:Q811P8]	2.71443	5.8918
ENSMUSG00000107877	2.46815	0.00542207	up	11:-:72203952-72206840	11:-:72203952-72206840	ENSMUSG00000107877	-	A0A0N4SUT6	Gm43951	-	0.27607	1.6227
ENSMUSG00000078689	2.32193	0.00549297	up	4:+:59964294-60007274	4:+:59964294-60007274	ENSMUSG00000078689	620807	A2AV72	Mup6	major urinary protein 6 [Source:MGI Symbol;Acc:MGI:3650962]	1.06342	5.64817
ENSMUSG00000036915	1.18425	0.00557774	up	7:-:30447534-30457690	7:-:30447534-30457690	ENSMUSG00000036915	243911	A0A4X8	Kirrel2	Kin of IRRE-like protein 2 [Source:UniProtKB/Swiss-Prot;Acc:Q7TSU7]	4.50855	10.8834
ENSMUSG00000110235	2.67807	0.00559934	up	13:+:97559971-97583996	13:+:97559971-97583996	ENSMUSG00000110235	328314	-	Gm5086	predicted gene 5086	0.24651	1.67586
ENSMUSG00000113188	3.85798	0.00563957	up	12:-:13436447-13437098	12:-:13436447-13437098	ENSMUSG00000113188	102639292	-	Gm35638	predicted gene, 35638 [Source:MGI Symbol;Acc:MGI:5594797]	0.1631	2.51222
ENSMUSG00000103053	-3.85798099512757	0.00563957	down	3:+:106589260-106590862	3:+:106589260-106590862	ENSMUSG00000103053	-	-	Gm38271	predicted gene, 38271 [Source:MGI Symbol;Acc:MGI:5611499]	0.96192	0.07047
ENSMUSG00000072825	1.07358	0.00570919	up	12:+:112720455-112746592	12:+:112720455-112746592	ENSMUSG00000072825	217882	Q80U49	Cep170b	centrosomal protein 170B	4.00013	8.94306
ENSMUSG00000016252	-1.00203435292119	0.00571702	down	2:-:174461072-174464105	2:-:174461072-174464105	ENSMUSG00000016252	67126	Q545F5	Atp5e	ATP synthase subunit epsilon, mitochondrial [Source:UniProtKB/Swiss-Prot;Acc:P56382]	64.4655	34.1914
ENSMUSG00000052632	1.30218	0.00581376	up	12:+:21111748-21270171	12:+:21111748-21270171	ENSMUSG00000052632	211914	Q7SIG6	Asap2	Arf-GAP with SH3 domain, ANK repeat and PH domain-containing protein 2 [Source:UniProtKB/Swiss-Prot;Acc:Q7SIG6]	1.92602	5.04532
ENSMUSG00000042724	1.38756	0.00585056	up	12:-:81721010-81781175	12:-:81721010-81781175	ENSMUSG00000042724	338372	Q3U1V8	Map3k9	mitogen-activated protein kinase kinase kinase 9	1.43243	3.98109
ENSMUSG00000011034	1.84503	0.00590084	up	5:+:33104219-33162870	5:+:33104219-33162870	ENSMUSG00000011034	20537	Q9QXI6	Slc5a1	solute carrier family 5 (sodium/glucose cotransporter), member 1 [Source:MGI Symbol;Acc:MGI:107678]	0.69962	2.66995
ENSMUSG00000059991	1.10702	0.00598759	up	5:+:144545902-144557478	5:+:144545902-144557478	ENSMUSG00000059991	53324	Q3UYB9	Nptx2	Neuronal pentraxin-2 [Source:UniProtKB/Swiss-Prot;Acc:O70340]	9.93815	22.7397
ENSMUSG00000021294	1.26993	0.00602004	up	12:+:112146208-112181747	12:+:112146208-112181747	ENSMUSG00000021294	668303	Q52KG5	Kif26a	Kinesin-like protein KIF26A [Source:UniProtKB/Swiss-Prot;Acc:Q52KG5]	1.73702	4.44963
ENSMUSG00000044447	1.09329	0.00605882	up	14:-:67752135-67933442	14:-:67752135-67933442	ENSMUSG00000044447	68813	B2RY04	Dock5	dedicator of cytokinesis 5	2.22402	5.04061
ENSMUSG00000076534	2.96963	0.00606404	up	6:-:68834846-68835307	6:-:68834846-68835307	ENSMUSG00000076534	384411	A0A0G2JGW8,A0A075B5L4	Igkv12-89	immunoglobulin kappa chain variable 12-89	0.94387	7.85397
ENSMUSG00000054727	-1.57016549879308	0.00617314	down	X:-:53742901-53757831	X:-:53742901-53757831	ENSMUSG00000054727	75514	Q9DAC5	1700013H16Rik	RIKEN cDNA 1700013H16 gene [Source:MGI Symbol;Acc:MGI:1922764]	12.6412	4.52223
ENSMUSG00000107962	1.4924	0.00621091	up	6:+:49254851-49256462	6:+:49254851-49256462	ENSMUSG00000107962	-	-	Gm43980	predicted gene, 43980 [Source:MGI Symbol;Acc:MGI:5690372]	3.89218	11.6327
ENSMUSG00000110190	-2.10433665981474	0.0062144	down	7:+:11514310-11519111	7:+:11514310-11519111	ENSMUSG00000110190	665913	A0A1C7CYU6	Zscan4-ps2	zinc finger and SCAN domain containing 4, pseudogene 2 [Source:MGI Symbol;Acc:MGI:3708487]	3.01233	0.74416
ENSMUSG00000030577	2.16993	0.00622812	up	7:-:30865402-30880342	7:-:30865402-30880342	ENSMUSG00000030577	12483	Q3UP36	Cd22	CD22 molecule [Source:HGNC Symbol;Acc:HGNC:1643]	0.27419	1.31066
ENSMUSG00000095653	-2.37196877738696	0.00624601	down	13:+:120172433-120173888	13:+:120172433-120173888	ENSMUSG00000095653	102640804	J3KMS6	Gm21818	predicted gene, 21818	5.23385	1.07404
ENSMUSG00000070618	-3.24792751344359	0.00627974	down	4:+:143551700-143573798	4:+:143551700-143573798	ENSMUSG00000070618	329986	Q66JY9	BC080695	cDNA sequence BC080695 [Source:MGI Symbol;Acc:MGI:3525148]	0.94372	0.10552
ENSMUSG00000042507	1.04608	0.00656095	up	12:-:84149176-84218881	12:-:84149176-84218881	ENSMUSG00000042507	238317	E9Q2I4	Elmsan1	ELM2 and Myb/SANT domain containing 1 [Source:HGNC Symbol;Acc:HGNC:19853]	4.52001	9.91454
ENSMUSG00000052942	1.79307	0.00657292	up	19:-:28258851-28680077	19:-:28258851-28680077	ENSMUSG00000052942	226075	Q0GE24	Glis3	Zinc finger protein GLIS3 [Source:UniProtKB/Swiss-Prot;Acc:Q6XP49]	0.34878	1.28397
ENSMUSG00000014776	-2.02046410255972	0.00664104	down	8:+:105276140-105281939	8:+:105276140-105281939	ENSMUSG00000014776	78688	Q53YU5	Nol3	Nucleolar protein 3 [Source:UniProtKB/Swiss-Prot;Acc:Q9D1X0]	2.3773	0.62244
ENSMUSG00000045377	-1.23685778327472	0.00673417	down	11:-:69396519-69398234	11:-:69396519-69398234	ENSMUSG00000045377	67020	Q9D0N8	Tmem88	Transmembrane protein 88 [Source:UniProtKB/Swiss-Prot;Acc:Q9D0N8]	19.0905	8.60436
ENSMUSG00000030199	1.11389	0.00675025	up	6:+:134035700-134270158	6:+:134035700-134270158	ENSMUSG00000030199	14011	P97360	Etv6	Transcription factor ETV6 [Source:UniProtKB/Swiss-Prot;Acc:P97360]	3.73256	8.5813
ENSMUSG00000079536	-1.75064053106328	0.00675502	down	X:-:74480287-74481399	X:-:74480287-74481399	ENSMUSG00000079536	628456	A3KG45	Gm6880	predicted gene 6880	17.9781	5.6752
ENSMUSG00000073600	2.25154	0.0067655	up	18:-:35650351-35655238	18:-:35650351-35655238	ENSMUSG00000073600	381148	Q3UKG2	Prob1	proline rich basic protein 1 [Source:MGI Symbol;Acc:MGI:2686460]	0.22844	1.15552
ENSMUSG00000101972	-2.68805599368526	0.00680034	down	13:-:21782960-21783370	13:-:21782960-21783370	ENSMUSG00000101972	319153	P68433	Hist1h3i	Histone H3.1 [Source:UniProtKB/Swiss-Prot;Acc:P68433]	7.50348	1.23683
ENSMUSG00000074519	1.99022	0.00681347	up	2:+:178023284-178034022	2:+:178023284-178034022	ENSMUSG00000074519	626848	A2BFG8	Zfp971	zinc finger protein 971 [Source:MGI Symbol;Acc:MGI:1261426]	0.91717	3.87078
ENSMUSG00000067561	2.8365	0.00686366	up	X:-:102847639-102854616	X:-:102847639-102854616	ENSMUSG00000067561	668357	Q9D410	Dmrtc1c2	DMRT-like family C1c2	0.22737	1.72516
ENSMUSG00000084902	1.86102	0.00690487	up	14:-:13814618-13914478	14:-:13814618-13914478	ENSMUSG00000084902	238939	D3Z1Y0	Gm281	predicted gene 281	0.88258	3.40574
ENSMUSG00000030827	-2.52356195605701	0.00694945	down	7:-:45613886-45615490	7:-:45613886-45615490	ENSMUSG00000030827	56636	Q9JJN1	Fgf21	Fibroblast growth factor 21 [Source:UniProtKB/Swiss-Prot;Acc:Q9JJN1]	3.85785	0.7127
ENSMUSG00000041112	1.30946	0.00696863	up	13:+:20090596-20608353	13:+:20090596-20608353	ENSMUSG00000041112	140580	Q8BPU7	Elmo1	Engulfment and cell motility protein 1 [Source:UniProtKB/Swiss-Prot;Acc:Q8BPU7]	0.78616	2.0698
ENSMUSG00000032394	1.3252	0.00709204	up	9:+:65141189-65185872	9:+:65141189-65185872	ENSMUSG00000032394	19289	Q8BQC3	Igdcc3	Immunoglobulin superfamily DCC subclass member 3 [Source:UniProtKB/Swiss-Prot;Acc:Q8BQC3]	2.5966	6.91133
ENSMUSG00000047786	2.26303	0.00711521	up	17:+:17402672-17459387	17:+:17402672-17459387	ENSMUSG00000047786	66643	Q6P566	Lix1	Protein limb expression 1 homolog [Source:UniProtKB/Swiss-Prot;Acc:Q6P566]	0.30967	1.57899
ENSMUSG00000056427	1.16993	0.00727402	up	11:+:35121224-35708507	11:+:35121224-35708507	ENSMUSG00000056427	20564	Q9Z0Y6	Slit3	Slit homolog 3 protein [Source:UniProtKB/Swiss-Prot;Acc:Q9WVB4]	2.66426	6.36781
ENSMUSG00000025104	-1.22841620896422	0.00728396	down	7:-:81881251-81934473	7:-:81881251-81934473	ENSMUSG00000025104	29877	Q9JMG7	Hdgfl3	Hepatoma-derived growth factor-related protein 3 [Source:UniProtKB/Swiss-Prot;Acc:Q9JMG7]	3.10975	1.40983
ENSMUSG00000044279	-1.83995958748953	0.00735949	down	17:+:57059105-57065918	17:+:57059105-57065918	ENSMUSG00000044279	224912	Q8QZT4	Crb3	Mus musculus crumbs family member 3 (Crb3), transcript variant 2, mRNA. [Source:RefSeq mRNA;Acc:NM_001347408]	6.08545	1.80568
ENSMUSG00000027577	1.96153	0.00740404	up	2:-:181018380-181043546	2:-:181018380-181043546	ENSMUSG00000027577	11438	Q53YK0	Chrna4	cholinergic receptor, nicotinic, alpha polypeptide 4 [Source:MGI Symbol;Acc:MGI:87888]	0.40233	1.66454
ENSMUSG00000032291	-1.59610305832636	0.00745123	down	9:+:54764748-54773110	9:+:54764748-54773110	ENSMUSG00000032291	12903	P62965	Crabp1	Cellular retinoic acid-binding protein 1 [Source:UniProtKB/Swiss-Prot;Acc:P62965]	17.2375	6.05664
ENSMUSG00000041912	-1.91857240065615	0.00775123	down	3:+:94413273-94434668	3:+:94413273-94434668	ENSMUSG00000041912	72634	Q80VL1	Tdrkh	Mus musculus tudor and KH domain containing protein (Tdrkh), transcript variant 4, mRNA. [Source:RefSeq mRNA;Acc:NM_001357713]	1.34183	0.37704
ENSMUSG00000022304	1.1923	0.00790534	up	15:-:39768487-39857470	15:-:39768487-39857470	ENSMUSG00000022304	64705	Q9EQF5	Dpys	Dihydropyrimidinase [Source:UniProtKB/Swiss-Prot;Acc:Q9EQF5]	3.73605	9.06907
ENSMUSG00000029406	1.13358	0.0081681	up	5:-:124118690-124249760	5:-:124118690-124249760	ENSMUSG00000029406	19679	Q6ZPQ6	Pitpnm2	Membrane-associated phosphatidylinositol transfer protein 2 [Source:UniProtKB/Swiss-Prot;Acc:Q6ZPQ6]	1.38693	3.23243
ENSMUSG00000056895	-2.48112668973662	0.00820122	down	11:+:58948920-58949533	11:+:58948920-58949533	ENSMUSG00000056895	78303	Q9D2U9	Hist3h2ba	Histone H2B type 3-A [Source:UniProtKB/Swiss-Prot;Acc:Q9D2U9]	5.80207	1.10388
ENSMUSG00000042744	1.00304	0.0083825	up	5:+:121220219-121368577	5:+:121220219-121368577	ENSMUSG00000042744	269700	Q80W01	Hectd4	HECT domain E3 ubiquitin protein ligase 4 [Source:HGNC Symbol;Acc:HGNC:26611]	2.29914	4.89488
ENSMUSG00000095993	2.70044	0.00838266	up	19:-:61296902-61297069	19:-:61296902-61297069	ENSMUSG00000095993	-	J3KMU4	Gm21060	-	2.53196	17.4824
ENSMUSG00000037843	2.3599	0.00846362	up	2:+:157914653-157944719	2:+:157914653-157944719	ENSMUSG00000037843	277432	A2ACD2	Vstm2l	V-set and transmembrane domain containing 2-like [Source:MGI Symbol;Acc:MGI:2685537]	0.58516	3.19082
ENSMUSG00000027380	1.72973	0.00858864	up	2:+:127838876-128123873	2:+:127838876-128123873	ENSMUSG00000027380	74121	Q9DBS4	Acoxl	Acyl-coenzyme A oxidase-like protein [Source:UniProtKB/Swiss-Prot;Acc:Q9DBS4]	1.00355	3.53566
ENSMUSG00000026246	-2.1926450779424	0.00871918	down	1:-:87086694-87089928	1:-:87086694-87089928	ENSMUSG00000026246	11650	Q7TPW4	Alppl2	Alkaline phosphatase, placental-like [Source:UniProtKB/Swiss-Prot;Acc:P24823]	2.2626	0.52576
ENSMUSG00000042372	-2.07800251200127	0.0087507	down	19:+:25610537-25623920	19:+:25610537-25623920	ENSMUSG00000042372	240590	Q80WT2	Dmrt3	doublesex and mab-3 related transcription factor 3	2.5362	0.63808
ENSMUSG00000029026	1.94902	0.00883281	up	4:-:154056253-154140208	4:-:154056253-154140208	ENSMUSG00000029026	22062	Q9D6A3	Trp73	transformation related protein 73 [Source:MGI Symbol;Acc:MGI:1336991]	0.34589	1.41868
ENSMUSG00000081712	4.39232	0.00883406	up	11:+:30528295-30529401	11:+:30528295-30529401	ENSMUSG00000081712	100418356	-	Gm12096	predicted gene 12096 [Source:MGI Symbol;Acc:MGI:3651583]	0.06414	1.43078
ENSMUSG00000037579	1.64386	0.00886149	up	15:+:99224861-99242817	15:+:99224861-99242817	ENSMUSG00000037579	16512	B2RU85	Kcnh3	potassium voltage-gated channel, subfamily H (eag-related), member 3	0.6651	2.20785
ENSMUSG00000064057	2.45943	0.00891276	up	11:+:49663610-49665118	11:+:49663610-49665118	ENSMUSG00000064057	68662	Q920D7	Scgb3a1	secretoglobin, family 3A, member 1 [Source:MGI Symbol;Acc:MGI:1915912]	1.06698	6.23377
ENSMUSG00000062064	1.40514	0.00894204	up	4:+:150148972-150168482	4:+:150148972-150168482	ENSMUSG00000062064	435818	B1ARZ3	Slc2a7	solute carrier family 2 (facilitated glucose transporter), member 7 [Source:MGI Symbol;Acc:MGI:3650865]	3.64537	10.2556
ENSMUSG00000028610	-1.95817982430537	0.0089658	down	4:-:107676290-107684230	4:-:107676290-107684230	ENSMUSG00000028610	56296	Q3V0Z3	Dmrtb1	Doublesex- and mab-3-related transcription factor B1 [Source:UniProtKB/Swiss-Prot;Acc:A2A9I7]	3.47157	0.94904
ENSMUSG00000020387	1.17422	0.00913296	up	11:-:51813455-51857653	11:-:51813455-51857653	ENSMUSG00000020387	76901	Q6ZQF7	Jade2	Mus musculus jade family PHD finger 2 (Jade2), transcript variant 1, mRNA. [Source:RefSeq mRNA;Acc:NM_001357588]	1.28975	3.0918
ENSMUSG00000024754	1.02136	0.00930193	up	19:+:21778342-21858327	19:+:21778342-21858327	ENSMUSG00000024754	83921	Q8BS93	Tmem2	transmembrane protein 2	4.54591	9.80191
ENSMUSG00000044461	1.57333	0.00934979	up	14:+:59625308-59631660	14:+:59625308-59631660	ENSMUSG00000044461	219134	Q8QZV2	Shisa2	shisa family member 2	1.20185	3.79929
ENSMUSG00000084848	-3.12928301694497	0.0093838	down	8:-:114341160-114351479	8:-:114341160-114351479	ENSMUSG00000084848	71122	-	4933408N05Rik	RIKEN cDNA 4933408N05 gene [Source:MGI Symbol;Acc:MGI:1918372]	1.17487	0.14263
ENSMUSG00000025934	1.39933	0.00946177	up	1:+:21240589-21265661	1:+:21240589-21265661	ENSMUSG00000025934	14859	P30115	Gsta3	Glutathione S-transferase A3 [Source:UniProtKB/Swiss-Prot;Acc:P30115]	1.5545	4.35575
ENSMUSG00000091071	1.79077	0.00951904	up	12:-:20814257-20815727	12:-:20814257-20815727	ENSMUSG00000091071	69513	Q8BYB8	1700030C10Rik	RIKEN cDNA 1700030C10 gene [Source:MGI Symbol;Acc:MGI:1916763]	1.80731	6.64265
ENSMUSG00000015001	2.8413	0.00956515	up	15:-:65876053-65912397	15:-:65876053-65912397	ENSMUSG00000015001	18256	Q9Z0L3	Oc90	Mus musculus otoconin 90 (Oc90), transcript variant 2, mRNA. [Source:RefSeq mRNA;Acc:NM_001347038]	0.16686	1.27025
ENSMUSG00000027702	1.27302	0.00966477	up	3:-:30624267-30647869	3:-:30624267-30647869	ENSMUSG00000027702	71827	Q14B04	Lrrc34	Leucine-rich repeat-containing protein 34 [Source:UniProtKB/Swiss-Prot;Acc:Q9DAM1]	5.06125	12.9929
ENSMUSG00000021403	1.89451	0.00970311	up	13:+:33027416-33041884	13:+:33027416-33041884	ENSMUSG00000021403	20706	Q9DAV6	Serpinb9b	serine (or cysteine) peptidase inhibitor, clade B, member 9b [Source:MGI Symbol;Acc:MGI:894668]	0.61882	2.444
ENSMUSG00000053367	1.33145	0.00973578	up	7:+:6252710-6282066	7:+:6252710-6282066	ENSMUSG00000053367	627821	E9Q7F5	Epp13	Epididymal protein 13 [Source:UniProtKB/Swiss-Prot;Acc:E9Q7F5]	7.88689	21.0835
ENSMUSG00000049823	1.29418	0.00976856	up	17:+:34879483-34896867	17:+:34879483-34896867	ENSMUSG00000049823	193736	Q9Z150	Zbtb12	zinc finger and BTB domain containing 12 [Source:MGI Symbol;Acc:MGI:88133]	4.42216	11.52
ENSMUSG00000042705	-1.02567862243018	0.00984003	down	18:+:46958862-47087992	18:+:46958862-47087992	ENSMUSG00000042705	69456	Q8JZY2	Commd10	COMM domain containing 10	36.6851	19.1408
ENSMUSG00000108758	2.58496	0.00995277	up	7:-:3567731-3568031	7:-:3567731-3568031	ENSMUSG00000108758	-	-	Gm44921	predicted gene 44921 [Source:MGI Symbol;Acc:MGI:5753497]	1.58984	10.1329
ENSMUSG00000050671	1.59756	0.010096	up	12:-:87278638-87299705	12:-:87278638-87299705	ENSMUSG00000050671	217738	D3Z6A3	Ism2	isthmin 2 [Source:HGNC Symbol;Acc:HGNC:23176]	1.55423	4.99646
ENSMUSG00000035246	1.02992	0.0101842	up	X:+:93654863-93749951	X:+:93654863-93749951	ENSMUSG00000035246	236899	Q811Q9	Pcyt1b	Choline-phosphate cytidylyltransferase B [Source:UniProtKB/Swiss-Prot;Acc:Q811Q9]	4.9727	10.786
ENSMUSG00000038777	1.37851	0.0102157	up	3:+:95160457-95174024	3:+:95160457-95174024	ENSMUSG00000038777	20360	Q9WTM3	Sema6c	sema domain, transmembrane domain (TM), and cytoplasmic domain, (semaphorin) 6C [Source:MGI Symbol;Acc:MGI:1338032]	1.16466	3.21665
ENSMUSG00000083642	1.80296	0.0102513	up	4:-:147745817-147746561	4:-:147745817-147746561	ENSMUSG00000083642	666652	-	Gm13148	predicted gene 13148 [Source:MGI Symbol;Acc:MGI:3651741]	3.35442	12.4336
ENSMUSG00000017493	1.32773	0.0102888	up	11:+:99041244-99054392	11:+:99041244-99054392	ENSMUSG00000017493	16010	P47879	Igfbp4	Insulin-like growth factor-binding protein 4 [Source:UniProtKB/Swiss-Prot;Acc:P47879]	1.79405	4.78355
ENSMUSG00000054013	2.41504	0.0105349	up	12:-:112500189-112516747	12:-:112500189-112516747	ENSMUSG00000054013	104885	Q8BHH9	Tmem179	transmembrane protein 179	0.25532	1.44651
ENSMUSG00000023043	-1.48754999906321	0.0105764	down	15:+:102028180-102032027	15:+:102028180-102032027	ENSMUSG00000023043	16668	P05784	Krt18	keratin 18	10.0644	3.81262
ENSMUSG00000031149	-1.10248295760125	0.0106886	down	X:+:7728439-7731064	X:+:7728439-7731064	ENSMUSG00000031149	54637	Q9JIG8	Praf2	PRA1 family protein 2 [Source:UniProtKB/Swiss-Prot;Acc:Q9JIG8]	27.7967	13.7513
ENSMUSG00000061482	-2.8073549220576	0.0107414	down	13:+:23581598-23582735	13:+:23581598-23582735	ENSMUSG00000061482	319156	B2RTM0	Hist1h4d	Histone H4 [Source:UniProtKB/Swiss-Prot;Acc:P62806]	1.96238	0.29779
ENSMUSG00000000317	-1.90689059560852	0.0107577	down	11:-:70224128-70229798	11:-:70224128-70229798	ENSMUSG00000000317	12029	Q5BKP3	Bcl6b	B-cell CLL/lymphoma 6 member B protein [Source:UniProtKB/Swiss-Prot;Acc:O88282]	1.93012	0.54674
ENSMUSG00000095672	-Inf	0.010781	down	GL456211.1:-:160465-162404	GL456211.1:-:160465-162404	ENSMUSG00000095672	-	-	AC133103.5	-	2.03387	0
ENSMUSG00000029084	1.0435	0.0108127	up	5:+:43868553-43912375	5:+:43868553-43912375	ENSMUSG00000029084	12494	Q4FJL8	Cd38	ADP-ribosyl cyclase/cyclic ADP-ribose hydrolase 1 [Source:UniProtKB/Swiss-Prot;Acc:P56528]	6.02789	13.1984
ENSMUSG00000073538	1.91511	0.0109475	up	1:-:153404827-153414233	1:-:153404827-153414233	ENSMUSG00000073538	626058	Q3U3Z1	E330020D12Rik	Riken cDNA E330020D12 gene	0.81373	3.25999
ENSMUSG00000005836	-1.81669278663694	0.0110029	down	18:+:11052510-11085635	18:+:11052510-11085635	ENSMUSG00000005836	14465	Q61169	Gata6	GATA binding protein 6	2.58032	0.77808
ENSMUSG00000024659	1.88858	0.0110916	up	19:-:20373428-20390944	19:-:20373428-20390944	ENSMUSG00000024659	16952	P10107	Anxa1	Annexin A1 [Source:UniProtKB/Swiss-Prot;Acc:P10107]	0.75435	2.96702
ENSMUSG00000032064	1.12595	0.0110955	up	9:-:50662752-50739517	9:-:50662752-50739517	ENSMUSG00000032064	330938	Q80Y83	Dixdc1	Dixin [Source:UniProtKB/Swiss-Prot;Acc:Q80Y83]	1.51979	3.52338
ENSMUSG00000097229	2.17834	0.0111658	up	1:-:136622098-136624650	1:-:136622098-136624650	ENSMUSG00000097229	-	-	Platr23	pluripotency associated transcript 23 [Source:MGI Symbol;Acc:MGI:5477092]	0.41421	1.99157
ENSMUSG00000021662	1.18938	0.0111897	up	13:-:97899469-98206439	13:-:97899469-98206439	ENSMUSG00000021662	110596	P97433	Arhgef28	Rho guanine nucleotide exchange factor (GEF) 28	1.60355	3.88466
ENSMUSG00000009670	-1.18188013477967	0.0111923	down	X:-:100838648-101059667	X:-:100838648-101059667	ENSMUSG00000009670	83558	Q14AT2	Tex11	Testis-expressed protein 11 [Source:UniProtKB/Swiss-Prot;Acc:Q14AT2]	7.55606	3.5379
ENSMUSG00000054364	-1.04532399050949	0.011265	down	12:-:8497661-8500009	12:-:8497661-8500009	ENSMUSG00000054364	11852	Q4FJM5	Rhob	ras homolog family member B	19.7609	10.171
ENSMUSG00000027220	2.28293	0.0114257	up	2:+:92915098-92956058	2:+:92915098-92956058	ENSMUSG00000027220	80976	Q9EQT6	Syt13	Synaptotagmin-13 [Source:UniProtKB/Swiss-Prot;Acc:Q9EQT6]	0.21206	1.0963
ENSMUSG00000032204	2.28293	0.0114257	up	9:-:71110659-71168682	9:-:71110659-71168682	ENSMUSG00000032204	64008	Q4FK77	Aqp9	Aquaporin-9 [Source:UniProtKB/Swiss-Prot;Acc:Q9JJJ3]	0.19251	0.99521
ENSMUSG00000111875	-1.38773015328311	0.0116459	down	10:+:84308886-84309344	10:+:84308886-84309344	ENSMUSG00000111875	432482	-	Gm5425	predicted gene 5425 [Source:MGI Symbol;Acc:MGI:3643901]	36.3742	14.7665
ENSMUSG00000004988	1.95269	0.0116668	up	6:-:117933559-117937692	6:-:117933559-117937692	ENSMUSG00000004988	108017	Q9D2W0	Fxyd4	FXYD domain-containing ion transport regulator 4 [Source:UniProtKB/Swiss-Prot;Acc:Q9D2W0]	0.84226	3.46337
ENSMUSG00000027861	2.02748	0.0117083	up	3:+:102086415-102146514	3:+:102086415-102146514	ENSMUSG00000027861	12373	O09161	Casq2	Mus musculus calsequestrin 2 (Casq2), transcript variant 1, mRNA. [Source:RefSeq mRNA;Acc:NM_001355663]	0.50528	2.18825
ENSMUSG00000011751	1.04765	0.0118449	up	7:-:27356383-27447686	7:-:27356383-27447686	ENSMUSG00000011751	80297	E9PZC2	Sptbn4	spectrin beta, non-erythrocytic 4 [Source:MGI Symbol;Acc:MGI:1890574]	2.23516	4.90812
ENSMUSG00000028378	1.01012	0.011943	up	4:-:58965439-58987119	4:-:58965439-58987119	ENSMUSG00000028378	67103	Q91YR9	Ptgr1	Prostaglandin reductase 1 [Source:UniProtKB/Swiss-Prot;Acc:Q91YR9]	11.5096	24.6247
ENSMUSG00000021611	1.04385	0.0120581	up	13:+:73626911-73649843	13:+:73626911-73649843	ENSMUSG00000021611	21752	O70372	Tert	telomerase reverse transcriptase	3.75817	8.23076
ENSMUSG00000032353	-1.12199052437861	0.012296	down	9:-:89699206-89705068	9:-:89699206-89705068	ENSMUSG00000032353	66111	Q78IS1	Tmed3	Transmembrane emp24 domain-containing protein 3 [Source:UniProtKB/Swiss-Prot;Acc:Q78IS1]	11.0563	5.39622
ENSMUSG00000109991	1.43041	0.0122965	up	8:+:43158754-43163944	8:+:43158754-43163944	ENSMUSG00000109991	622082	-	Gm6284	predicted gene 6284 [Source:MGI Symbol;Acc:MGI:3643970]	1.3023	3.72856
ENSMUSG00000039315	2.01381	0.0124011	up	5:-:38706462-38876812	5:-:38706462-38876812	ENSMUSG00000039315	27278	Q9QZE2	Clnk	Cytokine-dependent hematopoietic cell linker [Source:UniProtKB/Swiss-Prot;Acc:Q9QZE2]	0.80422	3.45002
ENSMUSG00000036912	-1.91886323727459	0.0127547	down	9:-:14696230-14740733	9:-:14696230-14740733	ENSMUSG00000036912	330890	A0A0R4J0Y7	Piwil4	Piwi-like protein 4 [Source:UniProtKB/Swiss-Prot;Acc:Q8CGT6]	1.19475	0.33564
ENSMUSG00000042807	1.49005	0.0127767	up	1:-:53806876-54195168	1:-:53806876-54195168	ENSMUSG00000042807	329152	Q6I6G8	Hecw2	E3 ubiquitin-protein ligase HECW2 [Source:UniProtKB/Swiss-Prot;Acc:Q6I6G8]	0.36551	1.09063
ENSMUSG00000041025	1.61382	0.0128207	up	4:+:139530548-139620382	4:+:139530548-139620382	ENSMUSG00000041025	212632	Q8R2V2	Iffo2	Intermediate filament family orphan 2 [Source:UniProtKB/Swiss-Prot;Acc:Q8R2V2]	0.56456	1.83547
ENSMUSG00000063268	1.92845	0.0129663	up	15:-:76231174-76243441	15:-:76231174-76243441	ENSMUSG00000063268	671535	Q8CIE4	Parp10	poly (ADP-ribose) polymerase family, member 10 [Source:MGI Symbol;Acc:MGI:3712326]	0.38557	1.55903
ENSMUSG00000081007	-2.65207669657969	0.0131031	down	11:-:94828186-94828930	11:-:94828186-94828930	ENSMUSG00000081007	665174	-	Gm11543	predicted gene 11543 [Source:MGI Symbol;Acc:MGI:3705877]	6.32306	1.06857
ENSMUSG00000087626	-4.24792751344359	0.0131078	down	6:+:52172881-52174059	6:+:52172881-52174059	ENSMUSG00000087626	100504154	-	Gm15050	predicted gene 15050	1.83017	0.10232
ENSMUSG00000095193	1.078	0.0133569	up	17:+:94873986-94877497	17:+:94873986-94877497	ENSMUSG00000095193	100044193	Q6NS70	Gm20939	predicted gene, 20939	10.6545	23.8934
ENSMUSG00000049047	-2.20945336562895	0.013447	down	X:+:134756595-134761455	X:+:134756595-134761455	ENSMUSG00000049047	71703	Q8BHS6	Armcx3	Mus musculus armadillo repeat containing, X-linked 3 (Armcx3), transcript variant 2, mRNA. [Source:RefSeq mRNA;Acc:NM_001358520]	1.11149	0.25528
ENSMUSG00000026546	2.06413	0.0135664	up	1:+:172520801-172545870	1:+:172520801-172545870	ENSMUSG00000026546	71870	Q9D9U9	Cfap45	cilia and flagella associated protein 45 [Source:MGI Symbol;Acc:MGI:1919120]	0.20461	0.90892
ENSMUSG00000097481	2.73697	0.0135806	up	6:+:120294364-120295432	6:+:120294364-120295432	ENSMUSG00000097481	791395	Q8C799	D330020A13Rik	RIKEN cDNA D330020A13 gene	0.29844	2.11344
ENSMUSG00000007872	1.27563	0.0137288	up	4:+:136143497-136145755	4:+:136143497-136145755	ENSMUSG00000007872	15903	Q545W1	Id3	DNA-binding protein inhibitor ID-3 [Source:UniProtKB/Swiss-Prot;Acc:P41133]	4.51257	11.6054
ENSMUSG00000066621	1.01321	0.0137434	up	5:-:144194442-144223615	5:-:144194442-144223615	ENSMUSG00000066621	70381	Q80VP0	Tecpr1	Tectonin beta-propeller repeat-containing protein 1 [Source:UniProtKB/Swiss-Prot;Acc:Q80VP0]	1.81095	3.88279
ENSMUSG00000037679	1.03767	0.0138061	up	12:+:112588784-112615557	12:+:112588784-112615557	ENSMUSG00000037679	70435	E9QLA5	Inf2	inverted formin, FH2 and WH2 domain containing	4.1262	8.99812
ENSMUSG00000054008	1.13423	0.0138756	up	18:-:60685978-60713389	18:-:60685978-60713389	ENSMUSG00000054008	15531	Q3UHN9	Ndst1	N-deacetylase/N-sulfotransferase (heparan glucosaminyl) 1	2.11108	4.92238
ENSMUSG00000048826	1.03334	0.0138989	up	17:-:14195231-14203831	17:-:14195231-14203831	ENSMUSG00000048826	240025	Q7TN08	Dact2	dishevelled-binding antagonist of beta-catenin 2	7.29021	15.8503
ENSMUSG00000114233	-Inf	0.0139226	down	13:+:35065461-35067620	13:+:35065461-35067620	ENSMUSG00000114233	-	-	Gm48629	predicted gene, 48629 [Source:MGI Symbol;Acc:MGI:6098230]	1.1559	0
ENSMUSG00000084758	-Inf	0.0139226	down	4:+:101403081-101407856	4:+:101403081-101407856	ENSMUSG00000084758	-	-	Gm12798	predicted gene 12798 [Source:MGI Symbol;Acc:MGI:3651483]	1.03788	0
ENSMUSG00000096803	-Inf	0.0139226	down	12:-:88018337-88018771	12:-:88018337-88018771	ENSMUSG00000096803	627873	J3QPI8	Gm6803	predicted 6803 [Source:RefSeq peptide;Acc:NP_001341505]	1.58902	0
ENSMUSG00000115813	2.55459	0.0139633	up	14:+:32301924-32308895	14:+:32301924-32308895	ENSMUSG00000115813	-	-	AC167565.2	-	0.2079	1.29748
ENSMUSG00000107770	2.55459	0.0139633	up	6:+:76284416-76284929	6:+:76284416-76284929	ENSMUSG00000107770	-	-	Gm44126	predicted gene, 44126 [Source:MGI Symbol;Acc:MGI:5690518]	0.82757	5.16467
ENSMUSG00000101355	-2.84799690655495	0.0139825	down	13:+:21717659-21718069	13:+:21717659-21718069	ENSMUSG00000101355	319152	P68433	Hist1h3h	Histone H3.1 [Source:UniProtKB/Swiss-Prot;Acc:P68433]	4.65733	0.68713
ENSMUSG00000034205	-1.135849372939	0.0140302	down	14:+:69609068-69695834	14:+:69609068-69695834	ENSMUSG00000034205	94352	P58022	Loxl2	Lysyl oxidase homolog 2 [Source:UniProtKB/Swiss-Prot;Acc:P58022]	5.14496	2.48708
ENSMUSG00000101249	1.10711	0.0141169	up	1:-:24615706-24616197	1:-:24615706-24616197	ENSMUSG00000101249	-	-	Gm29216	predicted gene 29216 [Source:MGI Symbol;Acc:MGI:5579922]	28.747	65.7806
ENSMUSG00000004317	-1.09604668747103	0.0143515	down	X:-:7153810-7319358	X:-:7153810-7319358	ENSMUSG00000004317	12728	Q8C6W8	Clcn5	H(+)/Cl(-) exchange transporter 5 [Source:UniProtKB/Swiss-Prot;Acc:Q9WVD4]	2.73935	1.36124
ENSMUSG00000060143	-1.18530310260123	0.0143647	down	14:+:105681828-105682211	14:+:105681828-105682211	ENSMUSG00000060143	100126819	-	Gm10076	predicted gene 10076 [Source:MGI Symbol;Acc:MGI:3704451]	62.0331	28.9763
ENSMUSG00000050335	1.33342	0.0147482	up	14:+:47367751-47386160	14:+:47367751-47386160	ENSMUSG00000050335	16854	Q8C253	Lgals3	galectin 3 [Source:HGNC Symbol;Acc:HGNC:6563]	3.57718	9.57575
ENSMUSG00000044813	1.09882	0.0147529	up	4:-:45423278-45532470	4:-:45423278-45532470	ENSMUSG00000044813	230126	Q6PD21	Shb	SH2 domain-containing adapter protein B [Source:UniProtKB/Swiss-Prot;Acc:Q6PD21]	4.45448	10.1346
ENSMUSG00000031750	1.51	0.0149635	up	8:-:110741829-110805924	8:-:110741829-110805924	ENSMUSG00000031750	76527	Q8R1R4	Il34	Interleukin-34 [Source:UniProtKB/Swiss-Prot;Acc:Q8R1R4]	2.14422	6.48718
ENSMUSG00000086810	1.04869	0.0150195	up	4:-:154645754-154655318	4:-:154645754-154655318	ENSMUSG00000086810	102634517	-	Gm13110	predicted gene 13110 [Source:MGI Symbol;Acc:MGI:3651716]	5.21744	11.4651
ENSMUSG00000061397	-2	0.0150893	down	15:-:101929332-101940324	15:-:101929332-101940324	ENSMUSG00000061397	223917	Q8VED5	Krt79	Keratin, type II cytoskeletal 79 [Source:UniProtKB/Swiss-Prot;Acc:Q8VED5]	1.07394	0.2852
ENSMUSG00000026523	2	0.0150893	up	1:+:175698593-175815734	1:+:175698593-175815734	ENSMUSG00000026523	75820	E9QM22	Wdr64	WD repeat domain 64 [Source:MGI Symbol;Acc:MGI:1923070]	0.31927	1.35658
ENSMUSG00000058756	1.24841	0.0151942	up	11:+:98740638-98769006	11:+:98740638-98769006	ENSMUSG00000058756	21833	P63058	Thra	Thyroid hormone receptor alpha [Source:UniProtKB/Swiss-Prot;Acc:P63058]	1.80925	4.56603
ENSMUSG00000032262	-1.27892051579987	0.0153242	down	9:-:83778692-83806277	9:-:83778692-83806277	ENSMUSG00000032262	83603	Q9EQC4	Elovl4	Elongation of very long chain fatty acids protein 4 [Source:UniProtKB/Swiss-Prot;Acc:Q9EQC4]	6.09729	2.66916
ENSMUSG00000114128	3.52356	0.0153448	up	12:-:67822018-67822396	12:-:67822018-67822396	ENSMUSG00000114128	-	-	Gm47452	predicted gene, 47452 [Source:MGI Symbol;Acc:MGI:6096410]	0.28059	3.42765
ENSMUSG00000097174	1.90046	0.0154714	up	8:+:79295123-79308961	8:+:79295123-79308961	ENSMUSG00000097174	234479	-	Gm4890	predicted gene 4890 [Source:MGI Symbol;Acc:MGI:3779445]	0.42155	1.67176
ENSMUSG00000029695	1.4464	0.0155117	up	6:-:23072173-23132986	6:-:23072173-23132986	ENSMUSG00000029695	30956	Q99K67	Aass	aminoadipate-semialdehyde synthase [Source:MGI Symbol;Acc:MGI:1353573]	1.26764	3.66976
ENSMUSG00000030739	1.0209	0.0155881	up	7:-:44605803-44670843	7:-:44605803-44670843	ENSMUSG00000030739	71960	Q6URW6	Myh14	Myosin-14 [Source:UniProtKB/Swiss-Prot;Acc:Q6URW6]	2.75616	5.94095
ENSMUSG00000032334	-1.71219768901726	0.0158352	down	9:-:58287738-58313186	9:-:58287738-58313186	ENSMUSG00000032334	16949	P97873	Loxl1	lysyl oxidase like 1 [Source:HGNC Symbol;Acc:HGNC:6665]	2.48358	0.80517
ENSMUSG00000047026	1.7761	0.0159327	up	7:+:119690026-119714565	7:+:119690026-119714565	ENSMUSG00000047026	233801	Q80W40	Acsm4	Acyl-coenzyme A synthetase ACSM4, mitochondrial [Source:UniProtKB/Swiss-Prot;Acc:Q80W40]	0.98831	3.59572
ENSMUSG00000059854	1.08188	0.0159681	up	8:+:110266977-110610253	8:+:110266977-110610253	ENSMUSG00000059854	244653	Q80W93	Hydin	Hydrocephalus-inducing protein [Source:UniProtKB/Swiss-Prot;Acc:Q80W93]	0.80772	1.81623
ENSMUSG00000037820	1.14359	0.0159859	up	2:-:158116402-158146436	2:-:158116402-158146436	ENSMUSG00000037820	21817	P21981	Tgm2	Protein-glutamine gamma-glutamyltransferase 2 [Source:UniProtKB/Swiss-Prot;Acc:P21981]	2.48086	5.82223
ENSMUSG00000033705	1.09878	0.0160888	up	2:+:120629121-120731895	2:+:120629121-120731895	ENSMUSG00000033705	668880	Q80TF6,A2AKH9,A2AKI0,F7B335,Q8C0V5	Stard9	StAR-related lipid transfer protein 9 [Source:UniProtKB/Swiss-Prot;Acc:Q80TF6]	0.61241	1.39328
ENSMUSG00000031438	1.09878	0.0160888	up	X:+:139563316-139673145	X:+:139563316-139673145	ENSMUSG00000031438	66889	Q9D304	Rnf128	E3 ubiquitin-protein ligase RNF128 [Source:UniProtKB/Swiss-Prot;Acc:Q9D304]	3.89881	8.87011
ENSMUSG00000083489	-2.95419631038688	0.0162594	down	4:+:3386846-3388691	4:+:3386846-3388691	ENSMUSG00000083489	631371	-	Gm11784	predicted gene 11784 [Source:MGI Symbol;Acc:MGI:3649457]	3.47744	0.47664
ENSMUSG00000004032	-1.63649280136124	0.016739	down	3:+:107895821-107898686	3:+:107895821-107898686	ENSMUSG00000004032	14866	P48774	Gstm5	Glutathione S-transferase Mu 5 [Source:UniProtKB/Swiss-Prot;Acc:P48774]	7.11446	2.43075
ENSMUSG00000026399	1.17852	0.0167608	up	1:-:130439027-130462744	1:-:130439027-130462744	ENSMUSG00000026399	13136	Q61475	Cd55	Complement decay-accelerating factor, GPI-anchored [Source:UniProtKB/Swiss-Prot;Acc:Q61475]	2.03788	4.89982
ENSMUSG00000069272	-2.14974711950468	0.0167663	down	13:-:23570517-23571220	13:-:23570517-23571220	ENSMUSG00000069272	319166	P22752	Hist1h2ae	Histone H2A type 1-B [Source:UniProtKB/Swiss-Prot;Acc:C0HKE1]	5.36244	1.28368
ENSMUSG00000027555	1.13627	0.0171893	up	3:+:14641727-14663002	3:+:14641727-14663002	ENSMUSG00000027555	71934	Q9D6N1	Car13	Carbonic anhydrase 13 [Source:UniProtKB/Swiss-Prot;Acc:Q9D6N1]	4.90313	11.4487
ENSMUSG00000114188	1.75489	0.017489	up	12:+:19044706-19055179	12:+:19044706-19055179	ENSMUSG00000114188	105245384	-	Gm40849	predicted gene, 40849 [Source:MGI Symbol;Acc:MGI:5623734]	3.52711	12.6452
ENSMUSG00000052776	1.48278	0.0177501	up	5:-:120896256-120907521	5:-:120896256-120907521	ENSMUSG00000052776	246730	P11928	Oas1a	2'-5'-oligoadenylate synthase 1A [Source:UniProtKB/Swiss-Prot;Acc:P11928]	2.20019	6.5321
ENSMUSG00000103067	2.41504	0.0178681	up	1:+:7497968-7518149	1:+:7497968-7518149	ENSMUSG00000103067	102632303	Q8CB38	Gm30414	predicted gene, 30414	0.18434	1.04435
ENSMUSG00000093862	-2.41503749927884	0.0178681	down	8:-:31737208-31739760	8:-:31737208-31739760	ENSMUSG00000093862	330731	-	Gm5117	predicted gene 5117 [Source:MGI Symbol;Acc:MGI:3648041]	0.99969	0.19911
ENSMUSG00000033066	1.25873	0.0180764	up	11:+:67455437-67688990	11:+:67455437-67688990	ENSMUSG00000033066	14457	Q3U432	Gas7	growth arrest-specific protein 7 isoform d [Source:RefSeq peptide;Acc:NP_001264009]	0.65632	1.66826
ENSMUSG00000112279	Inf	0.0181338	up	12:+:3216912-3228147	12:+:3216912-3228147	ENSMUSG00000112279	100417709	-	Gm18774	predicted gene, 18774 [Source:MGI Symbol;Acc:MGI:5010959]	0	1.12776
ENSMUSG00000090561	Inf	0.0181338	up	5:-:73210156-73212643	5:-:73210156-73212643	ENSMUSG00000090561	-	-	Gm17207	predicted gene 17207 [Source:MGI Symbol;Acc:MGI:4938034]	0	1.05082
ENSMUSG00000075015	-Inf	0.0181338	down	2:+:98662237-98664083	2:+:98662237-98664083	ENSMUSG00000075015	-	F7C7Q0	Gm10801	-	1.26598	0
ENSMUSG00000076431	1.31946	0.0184227	up	13:-:28948919-28953713	13:-:28948919-28953713	ENSMUSG00000076431	20677	Q06831	Sox4	Transcription factor SOX-4 [Source:UniProtKB/Swiss-Prot;Acc:Q06831]	1.2974	3.43955
ENSMUSG00000020061	1.78427	0.0184641	up	10:-:88518279-88605152	10:-:88518279-88605152	ENSMUSG00000020061	109272	D3YU50	Mybpc1	myosin binding protein C, slow type [Source:HGNC Symbol;Acc:HGNC:7549]	0.42283	1.5471
ENSMUSG00000040596	-1.58496250072116	0.0186906	down	1:-:166384622-166409863	1:-:166384622-166409863	ENSMUSG00000040596	71592	A0A0R4J1T0	Pogk	pogo transposable element with KRAB domain [Source:MGI Symbol;Acc:MGI:1918842]	0.98178	0.34763
ENSMUSG00000030088	1.40718	0.0187534	up	6:+:90486427-90600203	6:+:90486427-90600203	ENSMUSG00000030088	107747	Q8R0Y6	Aldh1l1	Mus musculus aldehyde dehydrogenase 1 family, member L1 (Aldh1l1), transcript variant 2, mRNA. [Source:RefSeq mRNA;Acc:NM_001356412]	1.0832	3.05171
ENSMUSG00000027075	-1.21317389130707	0.0188393	down	2:+:84838850-84863594	2:+:84838850-84863594	ENSMUSG00000027075	72401	Q8BSM7	Slc43a1	solute carrier family 43, member 1 [Source:MGI Symbol;Acc:MGI:1931352]	3.38599	1.55137
ENSMUSG00000027581	1.926	0.0188727	up	2:-:181306459-181314500	2:-:181306459-181314500	ENSMUSG00000027581	20262	Q545T6	Stmn3	stathmin-like 3 [Source:MGI Symbol;Acc:MGI:1277137]	1.17014	4.72338
ENSMUSG00000059900	1.44514	0.0189859	up	6:-:115729131-115762410	6:-:115729131-115762410	ENSMUSG00000059900	94346	Q4FJU9	Tmem40	Transmembrane protein 40 [Source:UniProtKB/Swiss-Prot;Acc:Q4FJU9]	2.06225	5.96489
ENSMUSG00000063245	1.5615	0.019007	up	4:+:146610961-146658160	4:+:146610961-146658160	ENSMUSG00000063245	100503000	E9Q4Q0,A2A8V4	Zfp993	zinc finger protein 993	2.58558	8.10679
ENSMUSG00000021696	1.10599	0.019084	up	13:+:108214404-108285683	13:+:108214404-108285683	ENSMUSG00000021696	74559	Q9D2Y9	Elovl7	ELOVL family member 7, elongation of long chain fatty acids (yeast)	2.95469	6.75585
ENSMUSG00000097076	1.03023	0.0191174	up	10:-:84547417-84553338	10:-:84547417-84553338	ENSMUSG00000097076	442847	-	Platr7	pluripotency associated transcript 7	12.2365	26.5473
ENSMUSG00000021414	1.848	0.0191723	up	13:-:34909960-34924310	13:-:34909960-34924310	ENSMUSG00000021414	71864	Q9D9W6	Fam217a	family with sequence similarity 217, member A	0.55483	2.12175
ENSMUSG00000064263	1.38658	0.0191768	up	2:+:71719417-71730966	2:+:71719417-71730966	ENSMUSG00000064263	381371	Q6R5G4	Platr26	pluripotency associated transcript 26	7.96324	22.1169
ENSMUSG00000003849	1.25342	0.0192013	up	8:-:107388225-107403206	8:-:107388225-107403206	ENSMUSG00000003849	18104	Q64669	Nqo1	NAD(P)H dehydrogenase [quinone] 1 [Source:UniProtKB/Swiss-Prot;Acc:Q64669]	4.72481	11.9655
ENSMUSG00000038963	1.28898	0.0194344	up	2:+:180456245-180474867	2:+:180456245-180474867	ENSMUSG00000038963	108115	Q8K078	Slco4a1	Mus musculus solute carrier organic anion transporter family, member 4a1 (Slco4a1), transcript variant 2, mRNA. [Source:RefSeq mRNA;Acc:NM_001355218]	1.37388	3.56615
ENSMUSG00000113252	2.10852	0.0194375	up	13:-:44010592-44018522	13:-:44010592-44018522	ENSMUSG00000113252	102636424	-	Gm33489	predicted gene, 33489 [Source:MGI Symbol;Acc:MGI:5592648]	1.2641	5.79085
ENSMUSG00000020592	1.01092	0.0198511	up	12:+:8771323-8793715	12:+:8771323-8793715	ENSMUSG00000020592	20969	Q3V1F2	Sdc1	syndecan 1 [Source:MGI Symbol;Acc:MGI:1349162]	4.59263	9.83129
ENSMUSG00000001300	1.16451	0.0198663	up	8:-:8617434-8661242	8:-:8617434-8661242	ENSMUSG00000001300	13642	Q4FJM3	Efnb2	Ephrin-B2 [Source:UniProtKB/Swiss-Prot;Acc:P52800]	1.38067	3.28756
ENSMUSG00000030220	-1.10040189695784	0.0199227	down	6:-:136923655-136941899	6:-:136923655-136941899	ENSMUSG00000030220	11857	Q61599	Arhgdib	Rho GDP-dissociation inhibitor 2 [Source:UniProtKB/Swiss-Prot;Acc:Q61599]	14.8269	7.3456
ENSMUSG00000083576	2.03953	0.0206697	up	X:+:62255048-62256147	X:+:62255048-62256147	ENSMUSG00000083576	671741	-	Gm16411	predicted gene 16411 [Source:MGI Symbol;Acc:MGI:3647793]	0.87007	3.79968
ENSMUSG00000063430	1.00438	0.0207262	up	5:+:113490333-113589725	5:+:113490333-113589725	ENSMUSG00000063430	320916	D4PHA7	Wscd2	WSC domain containing 2 [Source:MGI Symbol;Acc:MGI:2445030]	1.14097	2.43138
ENSMUSG00000001029	1.88452	0.0208225	up	11:-:106377656-106388075	11:-:106377656-106388075	ENSMUSG00000001029	15896	P35330	Icam2	Intercellular adhesion molecule 2 [Source:UniProtKB/Swiss-Prot;Acc:P35330]	0.72608	2.84782
ENSMUSG00000092019	-2.08746284125034	0.0209335	down	12:+:87618869-87622955	12:+:87618869-87622955	ENSMUSG00000092019	100042776	Q3UT53	Gm4027	predicted gene 4027	1.9544	0.48849
ENSMUSG00000112795	-2.11547721741994	0.0209958	down	12:+:44221745-44223373	12:+:44221745-44223373	ENSMUSG00000112795	-	-	CT010444.1	-	2.12163	0.52009
ENSMUSG00000018906	-1.05177364972405	0.0210588	down	11:+:54100095-54131665	11:+:54100095-54131665	ENSMUSG00000018906	18452	Q5SX74	P4ha2	Prolyl 4-hydroxylase subunit alpha-2 [Source:UniProtKB/Swiss-Prot;Acc:Q60716]	4.59357	2.35378
ENSMUSG00000041872	-1.65634713395792	0.0211367	down	1:-:20777146-20790617	1:-:20777146-20790617	ENSMUSG00000041872	257630	Q7TNI7	Il17f	Interleukin-17F [Source:UniProtKB/Swiss-Prot;Acc:Q7TNI7]	3.81297	1.28495
ENSMUSG00000001672	-1.85085656069419	0.0211413	down	8:-:109947914-109962203	8:-:109947914-109962203	ENSMUSG00000001672	73608	Q9D956	Marveld3	MARVEL domain containing 3 [Source:HGNC Symbol;Acc:HGNC:30525]	1.63529	0.48157
ENSMUSG00000032548	1.16156	0.0213244	up	9:+:102988712-103096002	9:+:102988712-103096002	ENSMUSG00000032548	24059	Q3TED0	Slco2a1	solute carrier organic anion transporter family, member 2a1 [Source:MGI Symbol;Acc:MGI:1346021]	0.67912	1.61376
ENSMUSG00000030411	1.48543	0.0217444	up	7:+:18925888-18965319	7:+:18925888-18965319	ENSMUSG00000030411	384569	G3UYX3	Nova2	NOVA alternative splicing regulator 2 [Source:HGNC Symbol;Acc:HGNC:7887]	0.44458	1.32231
ENSMUSG00000070645	2.35364	0.0218018	up	1:+:133350510-133360325	1:+:133350510-133360325	ENSMUSG00000070645	19701	P06281	Ren1	Mus musculus renin 2 tandem duplication of Ren1 (Ren2), mRNA. [Source:RefSeq mRNA;Acc:NM_031193]	0.2888	1.56799
ENSMUSG00000067818	-1.86941589018986	0.0220588	down	2:+:156775420-156781658	2:+:156775420-156781658	ENSMUSG00000067818	98932	Q9CQ19	Myl9	Myosin regulatory light polypeptide 9 [Source:UniProtKB/Swiss-Prot;Acc:Q9CQ19]	4.34704	1.26379
ENSMUSG00000028354	1.40439	0.0223255	up	1:+:174501825-174822729	1:+:174501825-174822729	ENSMUSG00000028354	54418	Q9JL04	Fmn2	Formin-2 [Source:UniProtKB/Swiss-Prot;Acc:Q9JL04]	0.56778	1.59653
ENSMUSG00000084919	1.55943	0.022453	up	2:+:162390813-162393945	2:+:162390813-162393945	ENSMUSG00000084919	77645	-	Ptprtos	protein tyrosine phosphatase, receptor type T, opposite strand	4.81073	15.0618
ENSMUSG00000096997	-2.24100809950379	0.0225006	down	14:+:118363732-118384768	14:+:118363732-118384768	ENSMUSG00000096997	-	-	Gm26791	predicted gene, 26791 [Source:MGI Symbol;Acc:MGI:5477285]	1.72268	0.3871
ENSMUSG00000100029	2.47805	0.0228973	up	7:+:30885031-30886446	7:+:30885031-30886446	ENSMUSG00000100029	52222	-	D7Ertd128e	DNA segment, Chr 7, ERATO Doi 128, expressed [Source:MGI Symbol;Acc:MGI:1098716]	0.40108	2.37369
ENSMUSG00000064208	-1.57602937595115	0.0229111	down	10:+:27936364-27936825	10:+:27936364-27936825	ENSMUSG00000064208	100040961	-	Gm10145	predicted gene 10145 [Source:MGI Symbol;Acc:MGI:3704353]	18.5294	6.60176
ENSMUSG00000097993	1.16794	0.0231897	up	1:-:135108497-135132594	1:-:135108497-135132594	ENSMUSG00000097993	13924	Q60704,P70289,Q9ERK5,Q64504	Ptprv	protein tyrosine phosphatase, receptor type, V	1.23282	2.94251
ENSMUSG00000048758	-1.49476469174958	0.0232279	down	9:+:106429454-106431568	9:+:106429454-106431568	ENSMUSG00000048758	19944	Q5M8M8	Rpl29	60S ribosomal protein L29 [Source:UniProtKB/Swiss-Prot;Acc:P47915]	8.78316	3.31065
ENSMUSG00000054793	1.05268	0.0233664	up	7:+:24482023-24504539	7:+:24482023-24504539	ENSMUSG00000054793	260299	Q8R464	Cadm4	Cell adhesion molecule 4 [Source:UniProtKB/Swiss-Prot;Acc:Q8R464]	5.95439	13.1207
ENSMUSG00000013707	-2	0.0237706	down	3:-:95139521-95142360	3:-:95139521-95142360	ENSMUSG00000013707	69769	Q9D8Y7	Tnfaip8l2	Tumor necrosis factor alpha-induced protein 8-like protein 2 [Source:UniProtKB/Swiss-Prot;Acc:Q9D8Y7]	3.41206	0.90612
ENSMUSG00000065304	Inf	0.0238461	up	5:+:129789539-129789673	5:+:129789539-129789673	ENSMUSG00000065304	-	-	Gm23245	predicted gene, 23245 [Source:MGI Symbol;Acc:MGI:5453022]	0	4.60222
ENSMUSG00000030523	1.35908	0.0241208	up	7:+:64153835-64269775	7:+:64153835-64269775	ENSMUSG00000030523	17364	Q2TV84	Trpm1	Transient receptor potential cation channel subfamily M member 1 [Source:UniProtKB/Swiss-Prot;Acc:Q2TV84]	0.33173	0.90395
ENSMUSG00000030772	1.2671	0.0242109	up	7:-:112116017-112159057	7:-:112116017-112159057	ENSMUSG00000030772	50781	Q9QUN9	Dkk3	Dickkopf-related protein 3 [Source:UniProtKB/Swiss-Prot;Acc:Q9QUN9]	1.86788	4.77547
ENSMUSG00000104340	2.04439	0.0242912	up	1:+:170981944-170986466	1:+:170981944-170986466	ENSMUSG00000104340	100038407	Q3U456	Gm10522	predicted gene 10522 [Source:MGI Symbol;Acc:MGI:3642357]	0.7315	3.20533
ENSMUSG00000078737	2.26303	0.0244354	up	7:+:41155478-41159269	7:+:41155478-41159269	ENSMUSG00000078737	100039269	-	Gm2128	predicted gene 2128 [Source:MGI Symbol;Acc:MGI:3780298]	0.2077	1.05903
ENSMUSG00000027171	1.24189	0.0244987	up	2:-:104830741-104849876	2:-:104830741-104849876	ENSMUSG00000027171	228413	Q8BGN6	Prrg4	proline rich Gla (G-carboxyglutamic acid) 4 (transmembrane) [Source:MGI Symbol;Acc:MGI:2442211]	2.11677	5.31803
ENSMUSG00000034382	1.24189	0.0244987	up	17:+:47436615-47470638	17:+:47436615-47470638	ENSMUSG00000034382	224833	Q91Z58	AI661453	Uncharacterized [Source:UniProtKB/Swiss-Prot;Acc:Q91Z58]	1.32507	3.32903
ENSMUSG00000105742	1.94486	0.0247121	up	5:+:122165597-122167937	5:+:122165597-122167937	ENSMUSG00000105742	-	-	Gm42748	predicted gene 42748 [Source:MGI Symbol;Acc:MGI:5662885]	0.45426	1.85779
ENSMUSG00000053909	-1.49845350746648	0.0248447	down	X:+:38066475-38071691	X:+:38066475-38071691	ENSMUSG00000053909	434769	Q4TU83	Rhox10	reproductive homeobox 10	12.4043	4.66363
ENSMUSG00000044367	-1.42939279225591	0.0250476	down	11:-:70216789-70221064	11:-:70216789-70221064	ENSMUSG00000044367	69309	Q8CE94	Slc16a13	solute carrier family 16 (monocarboxylic acid transporters), member 13 [Source:MGI Symbol;Acc:MGI:1916559]	4.1294	1.62865
ENSMUSG00000115092	1.06045	0.0255076	up	14:+:76526592-76530746	14:+:76526592-76530746	ENSMUSG00000115092	-	-	AC142266.1	-	3.14187	6.96062
ENSMUSG00000025743	1.40358	0.0257759	up	4:+:130792537-130826319	4:+:130792537-130826319	ENSMUSG00000025743	20970	Q64519	Sdc3	syndecan 3 [Source:MGI Symbol;Acc:MGI:1349163]	0.70137	1.97106
ENSMUSG00000003545	1.27934	0.0259307	up	7:-:19302696-19310051	7:-:19302696-19310051	ENSMUSG00000003545	14282	A2RSD4	Fosb	Protein fosB [Source:UniProtKB/Swiss-Prot;Acc:P13346]	0.93686	2.41561
ENSMUSG00000090086	1.44271	0.0259907	up	5:-:123133723-123141666	5:-:123133723-123141666	ENSMUSG00000090086	100675	-	AI480526	expressed sequence AI480526 [Source:MGI Symbol;Acc:MGI:2140910]	0.79897	2.30708
ENSMUSG00000079042	1.28403	0.0261915	up	8:-:65028417-65037336	8:-:65028417-65037336	ENSMUSG00000079042	100038489	P0DMC4	Apela	Apelin receptor early endogenous ligand [Source:UniProtKB/Swiss-Prot;Acc:P0DMC4]	5.71961	14.7955
ENSMUSG00000030329	-1.20255600568228	0.026348	down	6:+:124996694-125003096	6:+:124996694-125003096	ENSMUSG00000030329	319352	Q6P1B3	Pianp	PILR alpha-associated neural protein [Source:UniProtKB/Swiss-Prot;Acc:Q6P1B3]	5.83745	2.69432
ENSMUSG00000055003	1.86876	0.0264875	up	6:-:119315133-119330766	6:-:119315133-119330766	ENSMUSG00000055003	211187	Q8BGX3	Lrtm2	Leucine-rich repeat and transmembrane domain-containing protein 2 [Source:UniProtKB/Swiss-Prot;Acc:Q8BGX3]	0.29813	1.15662
ENSMUSG00000050138	-2.28950661719498	0.0266559	down	17:-:87745837-87797994	17:-:87745837-87797994	ENSMUSG00000050138	210741	Q76M80	Kcnk12	potassium channel, subfamily K, member 12	1.20844	0.26257
ENSMUSG00000046623	1.118	0.0267199	up	4:-:127351086-127354081	4:-:127351086-127354081	ENSMUSG00000046623	14621	Q02738	Gjb4	gap junction protein, beta 4 [Source:MGI Symbol;Acc:MGI:95722]	6.47174	14.9212
ENSMUSG00000083708	-1.45747276559924	0.0269112	down	4:+:144247777-144248268	4:+:144247777-144248268	ENSMUSG00000083708	100861947	-	Gm13123	predicted gene 13123 [Source:MGI Symbol;Acc:MGI:3651473]	19.8852	7.69162
ENSMUSG00000033256	1.09696	0.0272162	up	2:-:122348892-122369162	2:-:122348892-122369162	ENSMUSG00000033256	435684	Q8CG80	Shf	SH2 domain-containing adapter protein F [Source:UniProtKB/Swiss-Prot;Acc:Q8CG80]	4.31367	9.8016
ENSMUSG00000032690	1.22239	0.0272367	up	5:-:120730333-120749853	5:-:120730333-120749853	ENSMUSG00000032690	246728	E9Q9A9	Oas2	Mus musculus 2'-5' oligoadenylate synthetase 2 (Oas2), transcript variant 1, mRNA. [Source:RefSeq mRNA;Acc:NM_001347448]	1.50518	3.73076
ENSMUSG00000079260	1.22239	0.0272367	up	9:+:114401105-114407276	9:+:114401105-114407276	ENSMUSG00000079260	100504715	D3Z286	Tmppe	transmembrane protein with metallophosphoesterase domain [Source:HGNC Symbol;Acc:HGNC:33865]	2.29359	5.68491
ENSMUSG00000028943	1.28824	0.0275016	up	4:-:152120331-152152371	4:-:152120331-152152371	ENSMUSG00000028943	56226	Q9ET47	Espn	Espin [Source:UniProtKB/Swiss-Prot;Acc:Q9ET47]	0.6685	1.73433
ENSMUSG00000022947	1.89308	0.0276449	up	16:+:93683215-93690990	16:+:93683215-93690990	ENSMUSG00000022947	109857	Q8K354	Cbr3	Carbonyl reductase [NADPH] 3 [Source:UniProtKB/Swiss-Prot;Acc:Q8K354]	0.95435	3.76545
ENSMUSG00000087687	-1.13588342808177	0.0278758	down	8:+:3621548-3625848	8:+:3621548-3625848	ENSMUSG00000087687	100503890	P0DJE0	Pet100	, mitochondrial [Source:UniProtKB/Swiss-Prot;Acc:P0DJE0]	10.5867	5.11747
ENSMUSG00000023912	1.0305	0.0281737	up	17:-:43641900-43667015	17:-:43641900-43667015	ENSMUSG00000023912	74011	Q9D6D0	Slc25a27	solute carrier family 25, member 27	4.63046	10.0477
ENSMUSG00000087138	-1.07956725731832	0.0283299	down	7:+:44986900-44994597	7:+:44986900-44994597	ENSMUSG00000087138	100502630	-	Gm15545	predicted gene 15545	11.0325	5.54527
ENSMUSG00000032788	1.0114	0.028356	up	10:-:78436744-78464975	10:-:78436744-78464975	ENSMUSG00000032788	216134	Q8K183	Pdxk	Pyridoxal kinase [Source:UniProtKB/Swiss-Prot;Acc:Q8K183]	2.4827	5.31642
ENSMUSG00000021614	1.23447	0.0283731	up	13:-:89655312-89742509	13:-:89655312-89742509	ENSMUSG00000021614	13003	E9QMK2	Vcan	versican [Source:MGI Symbol;Acc:MGI:102889]	0.43752	1.09355
ENSMUSG00000078906	1.22408	0.0286394	up	2:+:175010241-175019248	2:+:175010241-175019248	ENSMUSG00000078906	105244401	A2ARW4,A2ARW3	Gm14444	predicted gene 14444	3.22891	8.01259
ENSMUSG00000115708	-2.40209844357135	0.0287764	down	15:+:21958432-21959811	15:+:21958432-21959811	ENSMUSG00000115708	-	-	AC166159.1	-	1.4256	0.2865
ENSMUSG00000070570	-1.41503749927884	0.0288592	down	7:+:45163949-45176142	7:+:45163949-45176142	ENSMUSG00000070570	72961	Q8JZR7	Slc17a7	Vesicular glutamate transporter 1 [Source:UniProtKB/Swiss-Prot;Acc:Q3TXX4]	1.89334	0.75421
ENSMUSG00000078868	1.11417	0.028993	up	2:-:177314520-177324307	2:-:177314520-177324307	ENSMUSG00000078868	102640477	A2ARR7	Gm14412	predicted gene 14412	5.71733	13.1469
ENSMUSG00000031486	-1.00859602368839	0.0290075	down	8:+:27085583-27123436	8:+:27085583-27123436	ENSMUSG00000031486	78560	Q91ZV8	Adgra2	Adhesion G protein-coupled receptor A2 [Source:UniProtKB/Swiss-Prot;Acc:Q91ZV8]	4.6496	2.45488
ENSMUSG00000020599	1.06728	0.0291951	up	11:-:109225355-109298129	11:-:109225355-109298129	ENSMUSG00000020599	19739	O54828	Rgs9	Regulator of G-protein signaling 9 [Source:UniProtKB/Swiss-Prot;Acc:O54828]	1.65588	3.6859
ENSMUSG00000097083	1.82443	0.0292259	up	1:+:39650176-39657390	1:+:39650176-39657390	ENSMUSG00000097083	425051	-	D930019O06Rik	RIKEN cDNA D930019O06 [Source:MGI Symbol;Acc:MGI:3043219]	0.34838	1.31066
ENSMUSG00000066964	2.32193	0.0292396	up	5:+:113226909-113239263	5:+:113226909-113239263	ENSMUSG00000066964	333048	Q3UUA0	Tmem211	Transmembrane protein 211 [Source:UniProtKB/Swiss-Prot;Acc:Q3UUA0]	0.23282	1.2366
ENSMUSG00000000402	1.51326	0.0292736	up	X:-:166523007-166585720	X:-:166523007-166585720	ENSMUSG00000000402	54156	Q9JJZ5	Egfl6	Epidermal growth factor-like protein 6 [Source:UniProtKB/Swiss-Prot;Acc:Q9JJZ5]	1.08151	3.27945
ENSMUSG00000104724	1.7625	0.0295012	up	3:-:138976312-138978081	3:-:138976312-138978081	ENSMUSG00000104724	-	-	Gm43162	predicted gene 43162 [Source:MGI Symbol;Acc:MGI:5663299]	0.84113	3.03151
ENSMUSG00000056738	1.67807	0.02956	up	2:+:129218969-129235604	2:+:129218969-129235604	ENSMUSG00000056738	329513	Q8C959	A730036I17Rik	RIKEN cDNA A730036I17 gene	0.51494	1.7504
ENSMUSG00000097729	1.58496	0.0295718	up	12:-:80120546-80132844	12:-:80120546-80132844	ENSMUSG00000097729	69548	-	2310015A10Rik	RIKEN cDNA 2310015A10 gene [Source:MGI Symbol;Acc:MGI:1916798]	1.02691	3.27255
ENSMUSG00000072812	1.28951	0.0299089	up	12:-:112772194-112802657	12:-:112772194-112802657	ENSMUSG00000072812	100041194	F7CVJ5,Q3UUE0,E9PYB0,F7DBB3,Q3URZ6	Ahnak2	AHNAK nucleoprotein 2 [Source:MGI Symbol;Acc:MGI:2144831]	0.37167	0.96509
ENSMUSG00000029352	1.88753	0.0301576	up	5:-:113075839-113081584	5:-:113075839-113081584	ENSMUSG00000029352	12962	Q9JJU9	Crybb3	Mus musculus crystallin, beta B3 (Crybb3), transcript variant 8, mRNA. [Source:RefSeq mRNA;Acc:NM_001359009]	0.45582	1.79153
ENSMUSG00000110013	1.5961	0.0302478	up	8:+:52356611-52403339	8:+:52356611-52403339	ENSMUSG00000110013	330767	-	1190028D05Rik	RIKEN cDNA 1190028D05 gene	2.99654	9.62336
ENSMUSG00000025650	1.20263	0.0302626	up	9:+:108953586-108984875	9:+:108953586-108984875	ENSMUSG00000025650	12836	Q63870	Col7a1	Collagen alpha-1(VII) chain [Source:UniProtKB/Swiss-Prot;Acc:Q63870]	0.65127	1.59227
ENSMUSG00000085338	-2.93859945533586	0.0303877	down	11:-:102958300-102964387	11:-:102958300-102964387	ENSMUSG00000085338	69739	-	2410004I01Rik	RIKEN cDNA 2410004I01 gene	1.03028	0.14275
ENSMUSG00000104598	1.97728	0.0303997	up	14:-:53032417-53039466	14:-:53032417-53039466	ENSMUSG00000104598	102632039	-	Gm30214	predicted gene, 30214 [Source:MGI Symbol;Acc:MGI:5589373]	0.61514	2.57292
ENSMUSG00000065037	-2.58496250072116	0.0305356	down	9:-:78175303-78175633	9:-:78175303-78175633	ENSMUSG00000065037	19817	-	Rn7sk	RNA, 7SK, nuclear	4.81914	0.8532
ENSMUSG00000023845	1.09568	0.0306473	up	17:-:17527723-17624489	17:-:17527723-17624489	ENSMUSG00000023845	240028	Q8C129	Lnpep	leucyl/cystinyl aminopeptidase	1.79598	4.07724
ENSMUSG00000054568	-1.8073549220576	0.0310423	down	7:+:104857009-104862667	7:+:104857009-104862667	ENSMUSG00000054568	13531	Q61068	Usp17la	ubiquitin specific peptidase 17-like A [Source:MGI Symbol;Acc:MGI:107699]	1.68162	0.51038
ENSMUSG00000104164	1.66513	0.0310573	up	1:-:127978905-127984687	1:-:127978905-127984687	ENSMUSG00000104164	-	-	Gm38248	predicted gene, 38248 [Source:MGI Symbol;Acc:MGI:5611476]	0.3218	1.08412
ENSMUSG00000101872	3.24793	0.0313304	up	11:+:30106394-30108120	11:+:30106394-30108120	ENSMUSG00000101872	-	-	Gm29237	predicted gene 29237 [Source:MGI Symbol;Acc:MGI:5579943]	0.23737	2.39543
ENSMUSG00000030946	-1.16073582998765	0.0313944	down	7:+:132610638-132706420	7:+:132610638-132706420	ENSMUSG00000030946	76429	Q9D7I5	Lhpp	Phospholysine phosphohistidine inorganic pyrophosphate phosphatase [Source:UniProtKB/Swiss-Prot;Acc:Q9D7I5]	6.88849	3.27295
ENSMUSG00000065669	-Inf	0.0316977	down	3:-:96724265-96724400	3:-:96724265-96724400	ENSMUSG00000065669	-	-	Gm22581	predicted gene, 22581 [Source:MGI Symbol;Acc:MGI:5452358]	3.90965	0
ENSMUSG00000109342	Inf	0.0316977	up	7:+:67593659-67594163	7:+:67593659-67594163	ENSMUSG00000109342	102635717	-	Gm32983	predicted gene, 32983 [Source:MGI Symbol;Acc:MGI:5592142]	0	1.11845
ENSMUSG00000106512	Inf	0.0316977	up	3:+:35413833-35414000	3:+:35413833-35414000	ENSMUSG00000106512	-	-	Gm43078	predicted gene 43078 [Source:MGI Symbol;Acc:MGI:5663215]	0	3.36201
ENSMUSG00000097328	-1.32862274746137	0.0317419	down	11:-:69686250-69695849	11:-:69686250-69695849	ENSMUSG00000097328	21944	O54907	Tnfsf12	Tumor necrosis factor ligand superfamily member 12 Tumor necrosis factor ligand superfamily member 12, membrane form Tumor necrosis factor ligand superfamily member 12, secreted form [Source:UniProtKB/Swiss-Prot;Acc:O54907]	7.58084	3.20622
ENSMUSG00000070990	-2.05444778402238	0.0317618	down	4:+:46343609-46346412	4:+:46343609-46346412	ENSMUSG00000070990	110805	Q8R2I0	Foxe1	Forkhead box protein E1 [Source:UniProtKB/Swiss-Prot;Acc:Q8R2I0]	1.02398	0.26186
ENSMUSG00000021313	1.00918	0.031788	up	13:-:11553102-12106945	13:-:11553102-12106945	ENSMUSG00000021313	20191	Q80ZZ5	Ryr2	ryanodine receptor 2, cardiac	0.43401	0.92796
ENSMUSG00000102526	2.08746	0.0321168	up	1:+:185329451-185331858	1:+:185329451-185331858	ENSMUSG00000102526	-	-	Gm37785	predicted gene, 37785 [Source:MGI Symbol;Acc:MGI:5611013]	0.26497	1.19625
ENSMUSG00000060256	-2.36257007938471	0.0322968	down	3:+:93796398-93797510	3:+:93796398-93797510	ENSMUSG00000060256	399675	Q6YCH2	Tdpoz4	TD and POZ domain-containing protein 4 [Source:UniProtKB/Swiss-Prot;Acc:Q6YCH2]	1.71982	0.35523
ENSMUSG00000099474	2.12553	0.0323989	up	17:-:30622441-30626905	17:-:30622441-30626905	ENSMUSG00000099474	67522	-	1700097N02Rik	RIKEN cDNA 1700097N02 gene	0.69217	3.20843
ENSMUSG00000024395	1.31536	0.032488	up	18:+:31931325-31958619	18:+:31931325-31958619	ENSMUSG00000024395	225341	Q91XD2	Lims2	LIM and senescent cell antigen like domains 2	1.78386	4.71578
ENSMUSG00000078511	-2.28540221886225	0.0325768	down	4:-:143948580-143951016	4:-:143948580-143951016	ENSMUSG00000078511	329984	A2ASI9	Pramef25	PRAME family member 25	1.2314	0.26832
ENSMUSG00000115611	2.22239	0.0326586	up	14:-:72840641-72863555	14:-:72840641-72863555	ENSMUSG00000115611	-	-	AC158981.3	-	0.46732	2.31663
ENSMUSG00000020905	1.35845	0.0326643	up	11:-:67854523-67922153	11:-:67854523-67922153	ENSMUSG00000020905	216835	Q8BUM9	Usp43	ubiquitin specific peptidase 43 [Source:MGI Symbol;Acc:MGI:2444541]	0.87405	2.38068
ENSMUSG00000032068	1.19855	0.0327305	up	9:+:50494525-50505482	9:+:50494525-50505482	ENSMUSG00000032068	76509	Q8VEN2	Plet1	Placenta-expressed transcript 1 protein [Source:UniProtKB/Swiss-Prot;Acc:Q8VEN2]	3.33173	8.12269
ENSMUSG00000038236	-1.79007693062577	0.0329727	down	6:-:52214491-52221854	6:-:52214491-52221854	ENSMUSG00000038236	15404	P02830	Hoxa7	homeobox A7 [Source:MGI Symbol;Acc:MGI:96179]	1.5345	0.47134
ENSMUSG00000044176	1.51602	0.0334859	up	18:+:62548911-62661366	18:+:62548911-62661366	ENSMUSG00000044176	328971	Q8CAC8	Spink10	serine peptidase inhibitor, Kazal type 10 [Source:MGI Symbol;Acc:MGI:3584533]	1.69443	5.14779
ENSMUSG00000079110	1.04307	0.0338219	up	2:+:120456019-120504913	2:+:120456019-120504913	ENSMUSG00000079110	12335	Q64691	Capn3	Calpain-3 [Source:UniProtKB/Swiss-Prot;Acc:Q64691]	2.09594	4.58781
ENSMUSG00000087009	2	0.0339872	up	7:-:30462164-30465591	7:-:30462164-30465591	ENSMUSG00000087009	445267	-	Nphs1os	nephrosis 1 homolog, nephrin, opposite strand	0.55593	2.36219
ENSMUSG00000092125	1.61005	0.0341546	up	9:+:107192793-107194061	9:+:107192793-107194061	ENSMUSG00000092125	100417434	-	AA543401	myc-like oncogene, s-myc protein pseudogene	1.5922	5.16303
ENSMUSG00000029231	-1.45490196015678	0.0345354	down	5:+:75152292-75198215	5:+:75152292-75198215	ENSMUSG00000029231	18595	P26618	Pdgfra	Mus musculus platelet derived growth factor receptor, alpha polypeptide (Pdgfra), transcript variant 4, mRNA. [Source:RefSeq mRNA;Acc:NM_001347719]	0.8434	0.32681
ENSMUSG00000043391	-1.8073549220576	0.0348509	down	16:-:21649045-21694665	16:-:21649045-21694665	ENSMUSG00000043391	72190	Q6GQU0	2510009E07Rik	RIKEN cDNA 2510009E07 gene	0.79283	0.24063
ENSMUSG00000110752	2.53605	0.0348932	up	9:+:116327337-116339511	9:+:116327337-116339511	ENSMUSG00000110752	78580	-	D730003K21Rik	RIKEN cDNA D730003K21 gene [Source:MGI Symbol;Acc:MGI:1925830]	0.31462	1.93843
ENSMUSG00000027317	1.34395	0.0349164	up	2:-:119218119-119229906	2:-:119218119-119229906	ENSMUSG00000027317	72112	Q7TT52	Ppp1r14d	Protein phosphatase 1 regulatory subunit 14D [Source:UniProtKB/Swiss-Prot;Acc:Q7TT52]	4.86779	13.126
ENSMUSG00000106237	1.7425	0.035013	up	5:+:137510253-137517501	5:+:137510253-137517501	ENSMUSG00000106237	666372	-	Gm8066	predicted gene 8066 [Source:MGI Symbol;Acc:MGI:3646351]	2.85041	10.1318
ENSMUSG00000024749	1.93074	0.0353313	up	19:-:20783458-20954202	19:-:20783458-20954202	ENSMUSG00000024749	13409	Q8R4P5	Tmc1	transmembrane channel-like gene family 1	0.20887	0.84591
ENSMUSG00000028532	1.2205	0.0355978	up	4:+:100776675-101029220	4:+:100776675-101029220	ENSMUSG00000028532	320508	Q6PDJ1	Cachd1	VWFA and cache domain-containing protein 1 [Source:UniProtKB/Swiss-Prot;Acc:Q6PDJ1]	0.96273	2.38312
ENSMUSG00000002324	-1.38332863955151	0.0357746	down	14:+:55618037-55625395	14:+:55618037-55625395	ENSMUSG00000002324	56739	Q8C5S7	Rec8	Meiotic recombination [Source:UniProtKB/Swiss-Prot;Acc:Q8C5S7]	3.26092	1.32785
ENSMUSG00000013367	-1.67807190511264	0.0364652	down	7:-:43472904-43490075	7:-:43472904-43490075	ENSMUSG00000013367	210094	Q8HW98	Iglon5	IgLON family member 5 [Source:UniProtKB/Swiss-Prot;Acc:Q8HW98]	1.94677	0.64624
ENSMUSG00000030785	-1.70043971814109	0.0368415	down	7:-:128205435-128206387	7:-:128205435-128206387	ENSMUSG00000030785	12862	P43023	Cox6a2	Cytochrome c oxidase subunit 6A2, mitochondrial [Source:UniProtKB/Swiss-Prot;Acc:P43023]	7.11556	2.32572
ENSMUSG00000033470	1.5979	0.0370634	up	14:-:73025603-73049114	14:-:73025603-73049114	ENSMUSG00000033470	70086	Q920A1	Cysltr2	cysteinyl leukotriene receptor 2	0.685	2.20263
ENSMUSG00000087341	1.38512	0.0371923	up	6:-:108577039-108660934	6:-:108577039-108660934	ENSMUSG00000087341	75394	-	0610040F04Rik	RIKEN cDNA 0610040F04 gene	1.65696	4.59735
ENSMUSG00000037005	1.27085	0.0371925	up	X:+:48108725-48136981	X:+:48108725-48136981	ENSMUSG00000037005	170745	Q3TPA9	Xpnpep2	X-prolyl aminopeptidase (aminopeptidase P) 2, membrane-bound [Source:MGI Symbol;Acc:MGI:2180001]	1.00282	2.57051
ENSMUSG00000030124	-1.62678267641578	0.0372578	down	6:-:124904361-124911705	6:-:124904361-124911705	ENSMUSG00000030124	16768	Q61790	Lag3	Lymphocyte activation 3 protein [Source:UniProtKB/Swiss-Prot;Acc:Q61790]	2.64721	0.91056
ENSMUSG00000062727	-3.16992500144231	0.0377155	down	13:+:22035870-22036345	13:+:22035870-22036345	ENSMUSG00000062727	319184	B2RVD5	Hist1h2bk	Histone H2B type 1-K [Source:UniProtKB/Swiss-Prot;Acc:Q8CGP1]	2.01068	0.23732
ENSMUSG00000060188	3.80735	0.03779	up	7:-:25400053-25412886	7:-:25400053-25412886	ENSMUSG00000060188	232983	Q5UW37	Cxcl17	C-X-C motif chemokine 17 4-Cys CXCL17 [Source:UniProtKB/Swiss-Prot;Acc:Q5UW37]	0.06987	1.03909
ENSMUSG00000062296	-1.35804752069401	0.0381912	down	9:+:111311739-111395775	9:+:111311739-111395775	ENSMUSG00000062296	320429	Q8BV79	Trank1	TPR and ankyrin repeat-containing protein 1 [Source:UniProtKB/Swiss-Prot;Acc:Q8BV79]	0.73742	0.30559
ENSMUSG00000089665	-2.64385618977472	0.0384071	down	8:-:3671188-3672362	8:-:3671188-3672362	ENSMUSG00000089665	100503924	P0DJI6	Fcor	Foxo1-corepressor [Source:UniProtKB/Swiss-Prot;Acc:P0DJI6]	3.39102	0.57634
ENSMUSG00000030200	1.11011	0.0386628	up	6:+:134396318-134438736	6:+:134396318-134438736	ENSMUSG00000030200	66813	Q9CPT0	Bcl2l14	Mus musculus BCL2-like 14 (apoptosis facilitator) (Bcl2l14), transcript variant 2, mRNA. [Source:RefSeq mRNA;Acc:NM_001355686]	1.88366	4.31927
ENSMUSG00000112670	2.48543	0.0399121	up	10:+:58555267-58556056	10:+:58555267-58556056	ENSMUSG00000112670	100416327	-	Gm18042	predicted gene, 18042 [Source:MGI Symbol;Acc:MGI:5010227]	0.33653	2.00188
ENSMUSG00000045330	1.26303	0.0399926	up	X:+:62283499-62292078	X:+:62283499-62292078	ENSMUSG00000045330	74437	Q9D4D2	4933402E13Rik	RIKEN cDNA 4933402E13 gene [Source:MGI Symbol;Acc:MGI:1921687]	2.36316	6.02472
ENSMUSG00000037259	1.37346	0.0400163	up	2:-:144470557-144527414	2:-:144470557-144527414	ENSMUSG00000037259	241688	Q8C008	Dzank1	Double zinc ribbon and ankyrin repeat-containing protein 1 [Source:UniProtKB/Swiss-Prot;Acc:Q8C008]	0.42475	1.16901
ENSMUSG00000113878	2.152	0.0400978	up	12:-:71203594-71205444	12:-:71203594-71205444	ENSMUSG00000113878	100418163	-	Gm19045	predicted gene, 19045 [Source:MGI Symbol;Acc:MGI:5011230]	0.40112	1.89377
ENSMUSG00000033847	1.02661	0.0401131	up	7:+:13324655-13360672	7:+:13324655-13360672	ENSMUSG00000033847	232889	Q64GA5	Pla2g4c	Cytosolic phospholipase A2 gamma [Source:UniProtKB/Swiss-Prot;Acc:Q64GA5]	2.66778	5.77329
ENSMUSG00000020644	1.05413	0.0403263	up	12:-:25093799-25097140	12:-:25093799-25097140	ENSMUSG00000020644	15902	P41136	Id2	inhibitor of DNA binding 2	3.70759	8.17804
ENSMUSG00000057321	-2.20945336562895	0.0405155	down	7:-:103249737-103252505	7:-:103249737-103252505	ENSMUSG00000057321	384701	G5E8G2	Usp17ld	ubiquitin specific peptidase 17-like D [Source:MGI Symbol;Acc:MGI:3051372]	0.9901	0.22741
ENSMUSG00000035493	1.16721	0.0405489	up	13:+:56609523-56639562	13:+:56609523-56639562	ENSMUSG00000035493	21810	A1L353	Tgfbi	transforming growth factor, beta induced	1.6638	3.96915
ENSMUSG00000095332	2.36923	0.040612	up	2:+:91945703-91947655	2:+:91945703-91947655	ENSMUSG00000095332	100310873	Q8K076	Gm9821	predicted gene 9821	0.16335	0.89654
ENSMUSG00000052135	1.33787	0.0407943	up	4:-:120267079-120287349	4:-:120267079-120287349	ENSMUSG00000052135	329934	Q70KY4	Foxo6	Forkhead box protein O6 [Source:UniProtKB/Swiss-Prot;Acc:Q70KY4]	1.46399	3.93104
ENSMUSG00000112943	-1.77760757866355	0.0408016	down	12:+:87480108-87482836	12:+:87480108-87482836	ENSMUSG00000112943	100418075	-	Gm18983	predicted gene, 18983 [Source:MGI Symbol;Acc:MGI:5011168]	1.40283	0.43463
ENSMUSG00000108094	1.97199	0.0409112	up	6:-:143109214-143153931	6:-:143109214-143153931	ENSMUSG00000108094	102633227	-	Gm31108	predicted gene, 31108 [Source:MGI Symbol;Acc:MGI:5590267]	0.42329	1.76397
ENSMUSG00000005553	-1.88264304936184	0.0410888	down	7:+:30712209-30725534	7:+:30712209-30725534	ENSMUSG00000005553	11944	E9QNX7	Atp4a	ATPase H+/K+ transporting alpha subunit [Source:HGNC Symbol;Acc:HGNC:819]	0.83411	0.24028
ENSMUSG00000106028	1.66838	0.0411707	up	5:-:109551892-109554156	5:-:109551892-109554156	ENSMUSG00000106028	667171	-	Gm8493	predicted gene 8493 [Source:MGI Symbol;Acc:MGI:3779800]	3.04457	10.2799
ENSMUSG00000098534	-1.66837850890879	0.0411707	down	8:+:86902453-86919422	8:+:86902453-86919422	ENSMUSG00000098534	102636870	-	Gm27167	predicted gene 27167 [Source:MGI Symbol;Acc:MGI:5521010]	9.26074	3.09489
ENSMUSG00000023960	-1.15380533607904	0.0421389	down	17:+:44078813-44086567	17:+:44078813-44086567	ENSMUSG00000023960	83965	Q5FWJ8	Enpp5	Mus musculus ectonucleotide pyrophosphatase/phosphodiesterase 5 (Enpp5), transcript variant 7, mRNA. [Source:RefSeq mRNA;Acc:NM_001329622]	2.92234	1.39518
ENSMUSG00000104496	-1.90046432644909	0.0422158	down	1:-:139928240-139929608	1:-:139928240-139929608	ENSMUSG00000104496	545399	-	Gm5837	predicted gene 5837 [Source:MGI Symbol;Acc:MGI:3648028]	2.17501	0.61886
ENSMUSG00000006764	1.67138	0.0426144	up	10:-:115078641-115185022	10:-:115078641-115185022	ENSMUSG00000006764	216343	Q8CGV2	Tph2	Tryptophan 5-hydroxylase 2 [Source:UniProtKB/Swiss-Prot;Acc:Q8CGV2]	0.49865	1.68719
ENSMUSG00000050394	-1.67137725253863	0.0426144	down	X:-:134748461-134751417	X:-:134748461-134751417	ENSMUSG00000050394	278097	Q8K3A6	Armcx6	Protein ARMCX6 [Source:UniProtKB/Swiss-Prot;Acc:Q8K3A6]	1.83939	0.61344
ENSMUSG00000104444	Inf	0.0426506	up	3:-:28807205-28813985	3:-:28807205-28813985	ENSMUSG00000104444	102635804	-	Gm33051	predicted gene, 33051 [Source:MGI Symbol;Acc:MGI:5592210]	0	1.85524
ENSMUSG00000087721	Inf	0.0426506	up	1:-:135150666-135150766	1:-:135150666-135150766	ENSMUSG00000087721	-	-	Gm26280	predicted gene, 26280 [Source:MGI Symbol;Acc:MGI:5456057]	0	5.03303
ENSMUSG00000086140	Inf	0.0426506	up	5:+:114968823-114971400	5:+:114968823-114971400	ENSMUSG00000086140	-	-	Hnf1aos2	HNF1 homeobox A, opposite strand 2 [Source:MGI Symbol;Acc:MGI:3652220]	0	1.15008
ENSMUSG00000041617	2.03242	0.0427517	up	16:+:17646470-17650738	16:+:17646470-17650738	ENSMUSG00000041617	72315	E9Q9U8	Ccdc74a	coiled-coil domain containing 74A [Source:MGI Symbol;Acc:MGI:1919565]	0.25552	1.11039
ENSMUSG00000046589	-1.84327449631255	0.0430213	down	8:+:4226827-4237470	8:+:4226827-4237470	ENSMUSG00000046589	72267	Q66JT1	Lrrc8e	Volume-regulated anion channel subunit LRRC8E [Source:UniProtKB/Swiss-Prot;Acc:Q66JT1]	0.78458	0.23227
ENSMUSG00000037593	1.84327	0.0430213	up	11:+:78290841-78296805	11:+:78290841-78296805	ENSMUSG00000037593	216976	-	BC030499	Uncharacterized serine/threonine-protein kinase SgK494 [Source:UniProtKB/Swiss-Prot;Acc:Q5SYL1]	0.21041	0.802
ENSMUSG00000051506	1.37145	0.0432352	up	14:-:32959547-33185508	14:-:32959547-33185508	ENSMUSG00000051506	545030	E9PV60	Wdfy4	WD repeat and FYVE domain containing 4 [Source:MGI Symbol;Acc:MGI:3584510]	0.31745	0.87249
ENSMUSG00000067235	-1.72436555738657	0.0434134	down	17:+:35470089-35474563	17:+:35470089-35474563	ENSMUSG00000067235	15007	P01898	H2-Q10	H-2 class I histocompatibility antigen, Q10 alpha chain [Source:UniProtKB/Swiss-Prot;Acc:P01898]	0.9294	0.29878
ENSMUSG00000083227	-2.0703893278914	0.0436328	down	11:-:94797049-94797777	11:-:94797049-94797777	ENSMUSG00000083227	544807	-	Gm11546	predicted gene 11546 [Source:MGI Symbol;Acc:MGI:3705839]	6.30845	1.59553
ENSMUSG00000049539	-2.11547721741994	0.0444661	down	13:+:23763666-23764406	13:+:23763666-23764406	ENSMUSG00000049539	80838	P43275	Hist1h1a	Histone H1.1 [Source:UniProtKB/Swiss-Prot;Acc:P43275]	2.79848	0.68601
ENSMUSG00000105928	2.58496	0.0445285	up	12:+:115892884-115894303	12:+:115892884-115894303	ENSMUSG00000105928	668586	-	Gm9256	predicted gene 9256 [Source:MGI Symbol;Acc:MGI:3648981]	0.14978	0.95462
ENSMUSG00000030769	1.08219	0.0446089	up	7:+:123214780-123273253	7:+:123214780-123273253	ENSMUSG00000030769	233836	Q8K0E3	Slc5a11	Sodium/myo-inositol cotransporter 2 [Source:UniProtKB/Swiss-Prot;Acc:Q8K0E3]	2.79544	6.28713
ENSMUSG00000035337	-1.73039294024272	0.0449095	down	9:+:64235201-64236362	9:+:64235201-64236362	ENSMUSG00000035337	93841	P58321	Uchl4	ubiquitin carboxyl-terminal esterase L4 [Source:MGI Symbol;Acc:MGI:1890440]	3.34036	1.06936
ENSMUSG00000091754	-1.37851162325373	0.0450273	down	14:-:6735685-6742332	14:-:6735685-6742332	ENSMUSG00000091754	100041151	A6NAV4	Gm3636	predicted gene 3636	4.75069	1.94095
ENSMUSG00000090693	-1.39592867633114	0.0450825	down	9:+:88580891-88588819	9:+:88580891-88588819	ENSMUSG00000090693	547109	Q3TL54	Trim43a	Mus musculus tripartite motif-containing 43A (Trim43a), transcript variant 1, mRNA. [Source:RefSeq mRNA;Acc:NM_001357687]	4.02	1.62271
ENSMUSG00000035279	1.57075	0.0455079	up	7:+:4925785-4944826	7:+:4925785-4944826	ENSMUSG00000035279	269855	Q8BV57	Ssc5d	Soluble scavenger receptor cysteine-rich domain-containing protein SSC5D [Source:UniProtKB/Swiss-Prot;Acc:Q8BV57]	0.39386	1.24284
ENSMUSG00000091329	3.08746	0.0455449	up	3:-:28702667-28781108	3:-:28702667-28781108	ENSMUSG00000091329	73611	-	1700112D23Rik	RIKEN cDNA 1700112D23 gene [Source:MGI Symbol;Acc:MGI:1920861]	0.14708	1.32806
ENSMUSG00000096619	-1.87446911791614	0.045665	down	12:-:87919423-87919857	12:-:87919423-87919857	ENSMUSG00000096619	100039076	J3QP87	Gm2035	eukaryotic translation initiation factor 1A-like 2 pseudogene	6.72279	1.94765
ENSMUSG00000044312	-2.43295940727611	0.0456992	down	10:+:62133090-62134763	10:+:62133090-62134763	ENSMUSG00000044312	11925	P70661	Neurog3	neurogenin 3	0.8576	0.1687
ENSMUSG00000104231	2.43296	0.0456992	up	3:-:32511803-32512344	3:-:32511803-32512344	ENSMUSG00000104231	-	-	Gm37592	predicted gene, 37592 [Source:MGI Symbol;Acc:MGI:5610820]	0.71275	4.08849
ENSMUSG00000020642	1.19354	0.0458599	up	12:-:26300964-26415254	12:-:26300964-26415254	ENSMUSG00000020642	108089	Q925F3	Rnf144a	ring finger protein 144A	0.73165	1.77756
ENSMUSG00000043419	-1.29123129766445	0.0459314	down	11:+:69340461-69342641	11:+:69340461-69342641	ENSMUSG00000043419	80515	A0A140LJC4,F1SW11,A0A140LI80	Chd3os	chromodomain helicase DNA binding protein 3, opposite strand [Source:MGI Symbol;Acc:MGI:1915359]	4.75245	2.06276
ENSMUSG00000034437	1.19535	0.0461891	up	3:-:116560935-116561426	3:-:116560935-116561426	ENSMUSG00000034437	100043705	-	Gm9761	predicted gene 9761 [Source:MGI Symbol;Acc:MGI:3708640]	10.8072	26.2893
ENSMUSG00000062074	1.81943	0.0462929	up	10:-:39150970-39163794	10:-:39150970-39163794	ENSMUSG00000062074	327743	D3Z5L9	Wisp3	WNT1 inducible signaling pathway protein 3 [Source:MGI Symbol;Acc:MGI:2685581]	0.63701	2.38823
ENSMUSG00000038840	1.73697	0.0464779	up	2:+:180929023-180934010	2:+:180929023-180934010	ENSMUSG00000038840	329581	A2AWP0	Birc7	Baculoviral IAP repeat-containing protein 7 Baculoviral IAP repeat-containing protein 7 30 kDa subunit [Source:UniProtKB/Swiss-Prot;Acc:A2AWP0]	0.72885	2.58076
ENSMUSG00000046223	1.0207	0.0468325	up	7:+:24462484-24475968	7:+:24462484-24475968	ENSMUSG00000046223	18793	P35456	Plaur	plasminogen activator, urokinase receptor [Source:MGI Symbol;Acc:MGI:97612]	3.51495	7.5755
ENSMUSG00000113047	1.12357	0.0469334	up	13:-:74553910-74564256	13:-:74553910-74564256	ENSMUSG00000113047	-	-	Gm47469	predicted gene, 47469 [Source:MGI Symbol;Acc:MGI:6096437]	3.40628	7.88391
ENSMUSG00000023473	1.30968	0.0469658	up	9:+:108826320-108852969	9:+:108826320-108852969	ENSMUSG00000023473	107934	Q91ZI0	Celsr3	Cadherin EGF LAG seven-pass G-type receptor 3 [Source:UniProtKB/Swiss-Prot;Acc:Q91ZI0]	0.31295	0.82407
ENSMUSG00000079427	-1.48062584090642	0.0470848	down	9:-:88688602-88720296	9:-:88688602-88720296	ENSMUSG00000079427	100039707	L7N466	Mthfsl	5, 10-methenyltetrahydrofolate synthetase-like	1.34952	0.51369
ENSMUSG00000115578	3.70044	0.0474149	up	15:+:27636511-27636895	15:+:27636511-27636895	ENSMUSG00000115578	-	-	AC158955.1	-	0.13811	1.90718
ENSMUSG00000098944	3.70044	0.0474149	up	3:+:65659288-65659426	3:+:65659288-65659426	ENSMUSG00000098944	102465905	-	Mir8120	microRNA 8120 [Source:MGI Symbol;Acc:MGI:5531019]	0.38253	5.28246
ENSMUSG00000055102	1.03498	0.0474976	up	7:+:43607169-43618285	7:+:43607169-43618285	ENSMUSG00000055102	74400	Q80V81	Zfp819	zinc finger protein 819 [Source:MGI Symbol;Acc:MGI:1921650]	3.51456	7.65
ENSMUSG00000065968	1.71049	0.0478543	up	16:-:13981699-13986888	16:-:13981699-13986888	ENSMUSG00000065968	74482	Q8BVR2	Ifitm7	interferon induced transmembrane protein 7 [Source:RefSeq peptide;Acc:NP_001257647]	0.49233	1.71157
ENSMUSG00000078815	-1.29399121838424	0.0481709	down	7:+:3424195-3435667	7:+:3424195-3435667	ENSMUSG00000078815	54378	Q8VHW3	Cacng6	Voltage-dependent calcium channel gamma-6 subunit [Source:UniProtKB/Swiss-Prot;Acc:Q8VHW3]	4.81418	2.08557
ENSMUSG00000027947	1.17932	0.0482133	up	3:-:89864059-89913196	3:-:89864059-89913196	ENSMUSG00000027947	16194	P22272	Il6ra	Interleukin-6 receptor subunit alpha [Source:UniProtKB/Swiss-Prot;Acc:P22272]	0.62757	1.50975
ENSMUSG00000019564	1.03541	0.0482664	up	10:+:79927043-79955018	10:+:79927043-79955018	ENSMUSG00000019564	13496	Q62431	Arid3a	AT-rich interactive domain-containing protein 3A [Source:UniProtKB/Swiss-Prot;Acc:Q62431]	1.53912	3.35113
ENSMUSG00000004267	-1.12858420606141	0.0488422	down	6:-:124760053-124769673	6:-:124760053-124769673	ENSMUSG00000004267	13807	Q545V3	Eno2	Gamma-enolase [Source:UniProtKB/Swiss-Prot;Acc:P17183]	2.91566	1.41654
ENSMUSG00000001123	1.71621	0.04961	up	11:-:78962974-78984946	11:-:78962974-78984946	ENSMUSG00000001123	16859	O08573	Lgals9	Galectin-9 [Source:UniProtKB/Swiss-Prot;Acc:O08573]	0.52251	1.8237
ENSMUSG00000076576	2.73697	0.0496978	up	6:-:70074024-70074603	6:-:70074024-70074603	ENSMUSG00000076576	434039	A0A140T8N9	Igkv6-32	immunoglobulin kappa variable 6-32	0.43583	3.08643
ENSMUSG00000020183	-1.23703919730085	0.0499715	down	10:+:117629500-117687352	10:+:117629500-117687352	ENSMUSG00000020183	70574	Q80V42	Cpm	carboxypeptidase M [Source:MGI Symbol;Acc:MGI:1917824]	1.76524	0.79552
