# Supplementary material for: Abnormal transcriptome-wide DNA demethylation induced by folate deficiency causes neural tube defects
Source: Front Genet. 2022 Sep 19;13:987210. doi: 10.3389/fgene.2022.987210 (PMC9529027; doi:10.3389/fgene.2022.987210)
Supplement: Supplementary file 14 [file Table8.XLS]

## Sheet: CC
S9 MeDIP GO CC_result Up
#Column "GO.ID" stands for the ID of gene ontology term
#Column "Term" stands for the name of gene ontology term
#Column "Ontology" stands for the ontology of GOID belongs to
#Column "Count" stands for the number of DE genes associated with the listed GOID
#Column "Pop.Hits" stands for the number of background population genes associated with the listed GOID
#Column "List.Total" stands for the total number of DE genes
#Column "Pop.Total" stands for the total number of background population genes
#Column "Fold.Enrichment" stands for the Fold Enrichment value of the GOID, it equals (Count/Pop.Hits)/(List.Total/Pop.Total)
#Column "Pvalue" stands for the significance testing value of the GOID
#Column "FDR" stands for the false discovery rate of the GOID, using Benjamini & Hochberg (1995) method
#Column "Enrichment.Score" stands for the Enrichment Score value of the GOID, it equals (-log10(Pvalue))
#Column "Gene.Ratio" stands for the Gene Ratio value genes associated with the GOID, it equals (Count/List.Total)
#Column "GENES" stands for the DE genes associated with the GOID
GO.ID	Term	Ontology	Count	Pop.Hits	List.Total	Pop.Total	Fold.Enrichment	Pvalue	FDR	Enrichment.Score	Gene.Ratio	GENES
GO:0005622	intracellular anatomical structure	Cellular component	10077	14080	14475	23177	1.14595	3.67181e-277	3.11737e-274	276.435	0.696166	ENO1//ENO3//ENO4//ENO1B//ERCC1//POLD1//XPC//ERCC5//ERCC4//ERCC8//XPA//ERCC3//KDM3A//RCOR2//JMJD1C//CBX5//MECOM//HDAC2//HDAC5//HR//HDAC10//PHF21A//SAP18//SIN3A//SIN3B//NCOR2//HDAC4//SATB2//TAL1//TBL1X//RCOR3//RCOR1//TRERF1//ZFP217//HDAC11//MTA2//NRIP1//KDM3B//SAP30L//HDAC7//ZFP541//RERE//HDAC8//DNTTIP1//HDAC9//TBL1XR1//TAF1A//TAF1B//TAF1C//CREBBP//WDR5//KAT2A//KAT2B//KAT7//MORF4L1//KANSL3//BRPF3//…
GO:0043226	organelle	Cellular component	9132	12722	14475	23177	1.14934	3.22717e-230	1.36993e-227	229.491	0.630881	ERCC1//POLD1//XPC//ERCC5//ERCC4//ERCC8//XPA//ERCC3//KDM3A//RCOR2//JMJD1C//CBX5//MECOM//HDAC2//HDAC5//HR//HDAC10//PHF21A//SAP18//SIN3A//SIN3B//NCOR2//HDAC4//SATB2//TAL1//TBL1X//RCOR3//RCOR1//TRERF1//ZFP217//HDAC11//MTA2//NRIP1//KDM3B//SAP30L//HDAC7//ZFP541//RERE//HDAC8//DNTTIP1//HDAC9//TBL1XR1//TAF1A//TAF1B//TAF1C//CREBBP//WDR5//KAT2A//KAT2B//KAT7//MORF4L1//KANSL3//BRPF3//JADE1//ING4//JADE3//ING5/…
GO:0005737	cytoplasm	Cellular component	8204	11262	14475	23177	1.1664	4.38675e-224	1.24145e-221	223.358	0.56677	ENO1//ENO3//ENO4//ENO1B//BET1//LLGL1//LYZ1//GOLGA5//SMPD3//GOLT1A//GOLGA2//B4GALT1//ST6GAL1//SGMS1//HID1//YIPF1//BET1L//YIPF2//YIPF6//NUMA1//RTN1//QSOX1//KDELR3//PI4KB//GRM6//ZDHHC15//CAV1//CDC42//CLN3//CYP2E1//DNM2//RHBDF1//EXT2//MAN2A2//FTCD//B4GALNT1//GNAI3//HPD//ICA1//LFNG//FUT10//MAN1A//MGAT1//NOTCH1//FURIN//ABCB1B//ABCB4//PIKFYVE//PRKCE//PLA2G4A//SRGN//RAB6A//RAC1//SEC22B//SEC23A//GLG1//ST3…
GO:0110165	cellular anatomical entity	Cellular component	12750	19001	14475	23177	1.07442	5.97437e-207	1.26806e-204	206.224	0.880829	ENO1//ENO3//ENO4//ENO1B//ERCC1//POLD1//XPC//ERCC5//ERCC4//ERCC8//XPA//ERCC3//KDM3A//RCOR2//JMJD1C//CBX5//MECOM//HDAC2//HDAC5//HR//HDAC10//PHF21A//SAP18//SIN3A//SIN3B//NCOR2//HDAC4//SATB2//TAL1//TBL1X//RCOR3//RCOR1//TRERF1//ZFP217//HDAC11//MTA2//NRIP1//KDM3B//SAP30L//HDAC7//ZFP541//RERE//HDAC8//DNTTIP1//HDAC9//TBL1XR1//TAF1A//TAF1B//TAF1C//CREBBP//WDR5//KAT2A//KAT2B//KAT7//MORF4L1//KANSL3//BRPF3//…
GO:0043229	intracellular organelle	Cellular component	8510	11887	14475	23177	1.14629	2.98831e-192	5.07415e-190	191.525	0.58791	ERCC1//POLD1//XPC//ERCC5//ERCC4//ERCC8//XPA//ERCC3//KDM3A//RCOR2//JMJD1C//CBX5//MECOM//HDAC2//HDAC5//HR//HDAC10//PHF21A//SAP18//SIN3A//SIN3B//NCOR2//HDAC4//SATB2//TAL1//TBL1X//RCOR3//RCOR1//TRERF1//ZFP217//HDAC11//MTA2//NRIP1//KDM3B//SAP30L//HDAC7//ZFP541//RERE//HDAC8//DNTTIP1//HDAC9//TBL1XR1//TAF1A//TAF1B//TAF1C//CREBBP//WDR5//KAT2A//KAT2B//KAT7//MORF4L1//KANSL3//BRPF3//JADE1//ING4//JADE3//ING5/…
GO:0043227	membrane-bounded organelle	Cellular component	8204	11455	14475	23177	1.14675	4.64444e-180	6.57188e-178	179.333	0.56677	ERCC1//POLD1//XPC//ERCC5//ERCC4//ERCC8//XPA//ERCC3//KDM3A//RCOR2//JMJD1C//CBX5//MECOM//HDAC2//HDAC5//HR//HDAC10//PHF21A//SAP18//SIN3A//SIN3B//NCOR2//HDAC4//SATB2//TAL1//TBL1X//RCOR3//RCOR1//TRERF1//ZFP217//HDAC11//MTA2//NRIP1//KDM3B//SAP30L//HDAC7//ZFP541//RERE//HDAC8//DNTTIP1//HDAC9//TBL1XR1//TAF1A//TAF1B//TAF1C//CREBBP//WDR5//KAT2A//KAT2B//KAT7//MORF4L1//KANSL3//BRPF3//JADE1//ING4//JADE3//ING5/…
GO:0043231	intracellular membrane-bounded organelle	Cellular component	7653	10733	14475	23177	1.14169	6.47888e-149	7.85796e-147	148.189	0.528705	ERCC1//POLD1//XPC//ERCC5//ERCC4//ERCC8//XPA//ERCC3//KDM3A//RCOR2//JMJD1C//CBX5//MECOM//HDAC2//HDAC5//HR//HDAC10//PHF21A//SAP18//SIN3A//SIN3B//NCOR2//HDAC4//SATB2//TAL1//TBL1X//RCOR3//RCOR1//TRERF1//ZFP217//HDAC11//MTA2//NRIP1//KDM3B//SAP30L//HDAC7//ZFP541//RERE//HDAC8//DNTTIP1//HDAC9//TBL1XR1//TAF1A//TAF1B//TAF1C//CREBBP//WDR5//KAT2A//KAT2B//KAT7//MORF4L1//KANSL3//BRPF3//JADE1//ING4//JADE3//ING5/…
GO:0005634	nucleus	Cellular component	5065	7127	14475	23177	1.13792	1.44254e-74	1.53089e-72	73.8409	0.349914	ERCC1//POLD1//XPC//ERCC5//ERCC4//ERCC8//XPA//ERCC3//KDM3A//RCOR2//JMJD1C//CBX5//MECOM//HDAC2//HDAC5//HR//HDAC10//PHF21A//SAP18//SIN3A//SIN3B//NCOR2//HDAC4//SATB2//TAL1//TBL1X//RCOR3//RCOR1//TRERF1//ZFP217//HDAC11//MTA2//NRIP1//KDM3B//SAP30L//HDAC7//ZFP541//RERE//HDAC8//DNTTIP1//HDAC9//TBL1XR1//TAF1A//TAF1B//TAF1C//CREBBP//WDR5//KAT2A//KAT2B//KAT7//MORF4L1//KANSL3//BRPF3//JADE1//ING4//JADE3//ING5/…
GO:0012505	endomembrane system	Cellular component	2962	3974	14475	23177	1.19343	4.46142e-70	4.2086e-68	69.3505	0.204629	BET1//LLGL1//LYZ1//GOLGA5//SMPD3//GOLT1A//GOLGA2//B4GALT1//ST6GAL1//SGMS1//HID1//YIPF1//BET1L//YIPF2//YIPF6//NUMA1//RTN1//QSOX1//KDELR3//PI4KB//GRM6//ZDHHC15//CAV1//CDC42//CLN3//CYP2E1//DNM2//RHBDF1//EXT2//MAN2A2//FTCD//B4GALNT1//GNAI3//HPD//ICA1//LFNG//FUT10//MAN1A//MGAT1//NOTCH1//FURIN//ABCB1B//ABCB4//PIKFYVE//PRKCE//PLA2G4A//SRGN//RAB6A//RAC1//SEC22B//SEC23A//GLG1//ST3GAL2//SPTBN2//SREBF1//TAP…
GO:0030054	cell junction	Cellular component	1641	2073	14475	23177	1.2675	7.23244e-66	6.14034e-64	65.1407	0.113368	SCRIB//MYLK//LIN7A//DSP//ACTN1//SHROOM2//LIMS1//ACTB//ACTG1//ADAM17//AKT1//APP//AQP7//FABP7//CAPZA1//CTNNA1//CTNNB1//CTNND1//CD2//CD2AP//CD3E//CDC42//CDH1//CDH2//CDH5//CFL1//CORO1A//CLDN1//CLDN2//CLDN3//CLDN4//CLDN5//CXCR4//COL13A1//CSK//CXADR//DAG1//DLG4//DSC2//DSG2//DSG3//EPB41L3//STX2//FSCN1//FAT1//FGFR4//FLOT1//FZD4//GAB1//GJB3//GRB2//GRIA1//MAGI1//PTPN6//HPN//ILK//ITGA4//ITGA5//ITGAL//ITGB3/…
GO:0042995	cell projection	Cellular component	1960	2572	14475	23177	1.22018	6.60552e-56	5.09826e-54	55.1801	0.135406	AK1//CTSH//DDX6//TXNDC2//RSPH1//ODF4//ODF3//RSPH4A//ARAP3//ACTN1//ABL1//AIF1//CSPG4//ANXA2//CD2AP//CDK6//CIT//COBL//BCAR1//CTTN//DBNL//FSCN1//GAS7//GNAS//PDPN//INPP5J//MTM1//MYH9//MYO10//MYO6//MYO9B//NF2//NME2//PDGFRB//PECAM1//LCP1//INPP5K//CYTH2//CYTH3//RAB34//RDX//ROCK1//S100A6//S100B//SH2B1//APPL2//RASA1//TLN1//VIL1//GSN//ARHGAP1//KIF18A//ASAP3//FRMD4B//SH2B2//WASF2//FGD2//TNFRSF12A//MKLN1//AM…
GO:0005829	cytosol	Cellular component	2713	3681	14475	23177	1.18011	1.09036e-55	7.7143e-54	54.9624	0.187427	ENO1//ENO3//ENO4//ENO1B//SRA1//CCT2//CCT3//CCT5//CCT6A//CCT6B//CCT7//TCP1//CCT8L1//HBB-BS//HBB-BT//HBA-A2//PFKM//RRM1//RRM2//ERC1//CHUK//IKBKB//IKBKG//TRIM40//PYCARD//RPL5//RPL10//RPLP0//RPL10A//RPL18//RPL19//RPL21//RPL22//RPL27//RPL28//RPL29//RPL30//RPL32//RPL37A//RPL6//RPL7//RPL9//RPS12//RPL13A//UBA52//RSL24D1//RPL27A//RPL23A//RPL8//RPL13//RPL7A//RPL3//RPL17//RPL36//RPLP1//RPL35A//ZCCHC17//RPL3…
GO:0005856	cytoskeleton	Cellular component	1708	2213	14475	23177	1.23579	1.22808e-54	8.0203e-53	53.9108	0.117997	PAFAH1B1//KIF18B//FAM161A//AKAP9//TUBG1//TUBG2//LCK//NEK1//NIN//PCNT//RAC1//CDK5RAP2//TCP1//TIAM1//DYRK3//BBS9//HOOK3//CEP85//CEP192//CEP152//NUMA1//TOPORS//CENPF//BIRC6//ASPM//CDC25B//PLK3//DCTN1//DYNC1I1//IKBKG//KIF11//KIF2A//MAD1L1//NEDD9//NUP62//PLK1//KNTC1//PLK4//CSPP1//FBF1//TPT1//UMOD//UNC119//AAAS//PKP4//CDC14A//KATNAL1//WDR62//TUBGCP5//DYNC1LI1//CDC6//TUBGCP3//CETN1//MAPK14//CCNB1//DDX11…
GO:0043228	non-membrane-bounded organelle	Cellular component	3132	4324	14475	23177	1.15978	6.006e-53	3.64221e-51	52.2214	0.216373	TAF1A//TAF1B//TAF1C//AIRN//BIRC5//H3F3A//H3F3B//HMGA2//MSH5//RAD51//SMARCB1//BAZ1A//IK//SETX//SPO11//HNRNPU//ZBTB32//FIGNL1//NCAPD2//PAFAH1B1//KIF18B//FAM161A//AKAP9//TUBG1//TUBG2//LCK//NEK1//NIN//PCNT//RAC1//CDK5RAP2//TCP1//TIAM1//DYRK3//BBS9//HOOK3//CEP85//CEP192//CEP152//PMF1//MIS12//CHAMP1//NUP107//CENPF//TPR//CBX1//CBX3//CBX5//CTCF//DAPK3//DAXX//DYNC1I1//DNMT3A//DNMT3B//FMR1//HSF1//INCENP//M…
GO:0071944	cell periphery	Cellular component	4124	5832	14475	23177	1.13224	1.2179e-52	6.89332e-51	51.9144	0.284905	EXOC8//EXOC5//EXOC6//SH3BP1//STXBP6//TNFAIP2//MYRIP//EXOC3L//EXOC7//EXOC2//EXOC1//EXOC3L4//EXOC3L2//SCN4A//CACNA1G//SCN10A//SCN1A//SCN1B//SCN5A//SCN7A//SCN8A//SCN9A//SCN3B//SCN4B//CACNA1H//SCN2B//MFAP1B//LTBP4//FBN1//FBN2//MFAP2//THSD4//ADAMTS10//LTBP1//EFEMP2//ADAMTSL5//MFAP4//DSP//EVPL//KRT1//LOR//SPRR1B//SPRR2B//TGM3//KAZN//CNFN//CST6//EFR3A//SCRIB//CARD11//ALCAM//BCL10//CD37//CD3E//CD6//CD81/…
GO:0043232	intracellular non-membrane-bounded organelle	Cellular component	3116	4305	14475	23177	1.15895	3.8794e-52	2.05851e-50	51.4112	0.215268	TAF1A//TAF1B//TAF1C//AIRN//BIRC5//H3F3A//H3F3B//HMGA2//MSH5//RAD51//SMARCB1//BAZ1A//IK//SETX//SPO11//HNRNPU//ZBTB32//FIGNL1//NCAPD2//PAFAH1B1//KIF18B//FAM161A//AKAP9//TUBG1//TUBG2//LCK//NEK1//NIN//PCNT//RAC1//CDK5RAP2//TCP1//TIAM1//DYRK3//BBS9//HOOK3//CEP85//CEP192//CEP152//PMF1//MIS12//CHAMP1//NUP107//CENPF//TPR//CBX1//CBX3//CBX5//CTCF//DAPK3//DAXX//DYNC1I1//DNMT3A//DNMT3B//FMR1//HSF1//INCENP//M…
GO:0120025	plasma membrane bounded cell projection	Cellular component	1789	2342	14475	23177	1.2231	6.329e-52	3.16078e-50	51.1987	0.123592	AK1//CTSH//DDX6//TXNDC2//RSPH1//ODF4//ODF3//RSPH4A//ARAP3//ACTN1//ABL1//AIF1//CSPG4//ANXA2//CD2AP//CDK6//CIT//COBL//BCAR1//CTTN//DBNL//FSCN1//GAS7//GNAS//PDPN//INPP5J//MTM1//MYH9//MYO10//MYO6//MYO9B//NF2//NME2//PDGFRB//PECAM1//LCP1//INPP5K//CYTH2//CYTH3//RAB34//RDX//ROCK1//S100A6//S100B//SH2B1//APPL2//RASA1//TLN1//VIL1//GSN//ARHGAP1//KIF18A//ASAP3//FRMD4B//SH2B2//WASF2//FGD2//TNFRSF12A//MKLN1//AM…
GO:0045202	synapse	Cellular component	1155	1450	14475	23177	1.27542	3.04051e-48	1.43411e-46	47.5171	0.0797927	STX12//RAB15//SCAMP1//STON2//ATP6V1B1//ERC1//AP2A2//APBA2//APP//ATP6V0D1//ATP6V0A1//ATP6V0C//BDNF//BSN//CLCN3//CLCN4//CLCN5//CLN3//DNAJC5//CYP19A1//DBI//DDC//DLG4//DNM1//STX2//SLC17A6//GRIA1//GRIA2//GRIN1//GRIN2B//HSPA8//KIF1A//KIF3C//LAMP1//SYT12//RAB8A//MARCKSL1//MME//MT3//NGF//NPY1R//CDK16//PDE4B//PDYN//PICK1//PPT1//PSEN2//PTPN5//RAB10//RAB11B//RAB12//RAB3A//RAB3D//RPH3A//SEC22B//SHH//SNAPIN//…
GO:0043005	neuron projection	Cellular component	1214	1549	14475	23177	1.25489	4.0434e-44	1.80676e-42	43.3933	0.0838687	IFT140//GUCA1B//ABCA4//RAB27A//PCDH15//OPN1SW//BSG//CNGA1//CNGA3//OPN3//GNAT1//GNB1//GNB5//GUCA1A//GUCA2B//GUCY2E//CEP250//MAK//MERTK//MAP1A//MAP1B//PDE6B//PRKCA//PROM1//PRPH2//PTGS1//PTPRK//RGS9//ROM1//RRH//SAG//SHANK2//RHO//HNF1A//CEP290//TULP1//CERKL//GRK1//RGS9BP//MYRIP//PLEKHB1//IQCB1//OCRL//MYO3B//CNGB1//CACNA1F//IFT20//CIB2//RAPGEF4//RGR//BBS7//USH1C//RD3//LDLRAP1//INPP5F//MYCBP2//SLC38A1/…
GO:0031974	membrane-enclosed lumen	Cellular component	3087	4329	14475	23177	1.14179	5.43725e-42	2.1982e-40	41.2646	0.213264	KDM3A//RCOR2//JMJD1C//CBX5//MECOM//HDAC2//HDAC5//HR//HDAC10//PHF21A//SAP18//SIN3A//SIN3B//NCOR2//HDAC4//SATB2//TAL1//TBL1X//RCOR3//RCOR1//TRERF1//ZFP217//HDAC11//MTA2//NRIP1//KDM3B//SAP30L//HDAC7//ZFP541//RERE//HDAC8//DNTTIP1//HDAC9//TBL1XR1//TAF1A//TAF1B//TAF1C//CREBBP//WDR5//KAT2A//KAT2B//KAT7//MORF4L1//KANSL3//BRPF3//JADE1//ING4//JADE3//ING5//KANSL2//MEAF6//MSL3L2//KANSL1//JADE2//BRPF1//TADA3/…
GO:0043233	organelle lumen	Cellular component	3087	4329	14475	23177	1.14179	5.43725e-42	2.1982e-40	41.2646	0.213264	KDM3A//RCOR2//JMJD1C//CBX5//MECOM//HDAC2//HDAC5//HR//HDAC10//PHF21A//SAP18//SIN3A//SIN3B//NCOR2//HDAC4//SATB2//TAL1//TBL1X//RCOR3//RCOR1//TRERF1//ZFP217//HDAC11//MTA2//NRIP1//KDM3B//SAP30L//HDAC7//ZFP541//RERE//HDAC8//DNTTIP1//HDAC9//TBL1XR1//TAF1A//TAF1B//TAF1C//CREBBP//WDR5//KAT2A//KAT2B//KAT7//MORF4L1//KANSL3//BRPF3//JADE1//ING4//JADE3//ING5//KANSL2//MEAF6//MSL3L2//KANSL1//JADE2//BRPF1//TADA3/…
GO:0005886	plasma membrane	Cellular component	3752	5343	14475	23177	1.12439	6.79752e-42	2.62323e-40	41.1676	0.259206	SCN4A//CACNA1G//SCN10A//SCN1A//SCN1B//SCN5A//SCN7A//SCN8A//SCN9A//SCN3B//SCN4B//CACNA1H//SCN2B//DSP//EVPL//KRT1//LOR//SPRR1B//SPRR2B//TGM3//KAZN//CNFN//CST6//EFR3A//SCRIB//CARD11//ALCAM//BCL10//CD37//CD3E//CD6//CD81//CORO1A//ICAM1//ITGAL//LAT//LCK//MYH9//PRKCQ//PRKAR1A//ARHGDIA//PTPRJ//NPTN//ZAP70//CRACR2A//STX7//CRTAM//VAV3//STOML2//ATP2B1//DUSP3//RHOH//SNX27//SKAP1//RAB31//ADGRB1//ABL2//AIF1//D…
GO:0070013	intracellular organelle lumen	Cellular component	3077	4316	14475	23177	1.14152	1.08846e-41	4.01783e-40	40.9632	0.212573	KDM3A//RCOR2//JMJD1C//CBX5//MECOM//HDAC2//HDAC5//HR//HDAC10//PHF21A//SAP18//SIN3A//SIN3B//NCOR2//HDAC4//SATB2//TAL1//TBL1X//RCOR3//RCOR1//TRERF1//ZFP217//HDAC11//MTA2//NRIP1//KDM3B//SAP30L//HDAC7//ZFP541//RERE//HDAC8//DNTTIP1//HDAC9//TBL1XR1//TAF1A//TAF1B//TAF1C//CREBBP//WDR5//KAT2A//KAT2B//KAT7//MORF4L1//KANSL3//BRPF3//JADE1//ING4//JADE3//ING5//KANSL2//MEAF6//MSL3L2//KANSL1//JADE2//BRPF1//TADA3/…
GO:0031982	vesicle	Cellular component	1593	2108	14475	23177	1.21	3.33924e-41	1.18126e-39	40.4764	0.110052	VPS37C//UBAP1L//VPS37B//VPS37A//VPS28//UBAP1//MVB12B//SNF8//VPS25//VPS36//CHMP6//CHMP1A//CHMP3//CHMP1B//CHMP2B//CHMP2A//CHMP4B//VPS52//VPS54//VPS53//VPS51//FAM170B//RCBTB2//HYAL3//ACR//ADAM2//AKAP3//ARSA//CEP131//CALCR//CALR//CTNNA1//CCT6A//CRCP//CSNK2A2//CTSH//CXADR//DRD2//HEXB//DNAJB3//KCNJ11//KIT//CD46//NUDT1//NCF2//NOTCH1//PCSK4//PRKACA//PRKG1//RAB3A//SCNN1A//SH3GL3//SKIL//SNAPIN//SPAM1//STX1…
GO:0005654	nucleoplasm	Cellular component	2501	3452	14475	23177	1.16006	4.30421e-41	1.46171e-39	40.3661	0.172781	KDM3A//RCOR2//JMJD1C//CBX5//MECOM//HDAC2//HDAC5//HR//HDAC10//PHF21A//SAP18//SIN3A//SIN3B//NCOR2//HDAC4//SATB2//TAL1//TBL1X//RCOR3//RCOR1//TRERF1//ZFP217//HDAC11//MTA2//NRIP1//KDM3B//SAP30L//HDAC7//ZFP541//RERE//HDAC8//DNTTIP1//HDAC9//TBL1XR1//CREBBP//WDR5//KAT2A//KAT2B//KAT7//MORF4L1//KANSL3//BRPF3//JADE1//ING4//JADE3//ING5//KANSL2//MEAF6//MSL3L2//KANSL1//JADE2//BRPF1//TADA3//TAF9//TAF6//USP22//A…
GO:0032991	protein-containing complex	Cellular component	3811	5455	14475	23177	1.11862	3.22806e-39	1.05409e-37	38.4911	0.263282	ENO1//ENO3//ENO4//ENO1B//ERCC1//POLD1//XPC//ERCC5//ERCC4//ERCC8//XPA//ERCC3//KDM3A//RCOR2//JMJD1C//CBX5//MECOM//HDAC2//HDAC5//HR//HDAC10//PHF21A//SAP18//SIN3A//SIN3B//NCOR2//HDAC4//SATB2//TAL1//TBL1X//RCOR3//RCOR1//TRERF1//ZFP217//HDAC11//MTA2//NRIP1//KDM3B//SAP30L//HDAC7//ZFP541//RERE//HDAC8//DNTTIP1//HDAC9//TBL1XR1//TAF1A//TAF1B//TAF1C//CREBBP//WDR5//KAT2A//KAT2B//KAT7//MORF4L1//KANSL3//BRPF3//…
GO:0098590	plasma membrane region	Cellular component	997	1265	14475	23177	1.26195	5.61205e-38	1.76468e-36	37.2509	0.0688774	CACNA1C//CAV1//CAV2//ADTRP//ADCY8//ADCYAP1R1//ADRB2//AQP1//ATP1A1//ATP1B1//ATP1B3//BMPR2//CAV3//CD36//CDH13//CDH15//CLN3//CTSB//DRD1//ERBB4//F2R//FLOT1//FLOT2//GNAQ//HCK//HK1//HMOX1//IGF1R//INSR//IRS1//JAK2//KCND2//KCNMA1//LDLR//LIPE//LRP8//MLC1//NOS1//NOS3//SLC22A6//PLD2//PLPP1//PTCH1//PTGIS//SCN5A//SELE//SLC2A1//SLC2A3//SMPD2//SRC//TFPI//TGFBR1//TGFBR2//TSC2//VDR//KIF18A//AKAP6//PACSIN2//MAPK3/…
GO:0097708	intracellular vesicle	Cellular component	1481	1965	14475	23177	1.20679	3.67241e-37	1.11353e-35	36.435	0.102314	VPS37C//UBAP1L//VPS37B//VPS37A//VPS28//UBAP1//MVB12B//SNF8//VPS25//VPS36//CHMP6//CHMP1A//CHMP3//CHMP1B//CHMP2B//CHMP2A//CHMP4B//VPS52//VPS54//VPS53//VPS51//FAM170B//RCBTB2//HYAL3//ACR//ADAM2//AKAP3//ARSA//CEP131//CALCR//CALR//CTNNA1//CCT6A//CRCP//CSNK2A2//CTSH//CXADR//DRD2//HEXB//DNAJB3//KCNJ11//KIT//CD46//NUDT1//NCF2//NOTCH1//PCSK4//PRKACA//PRKG1//RAB3A//SCNN1A//SH3GL3//SKIL//SNAPIN//SPAM1//STX1…
GO:0031410	cytoplasmic vesicle	Cellular component	1475	1958	14475	23177	1.2062	8.12013e-37	2.37724e-35	36.0904	0.1019	VPS37C//UBAP1L//VPS37B//VPS37A//VPS28//UBAP1//MVB12B//SNF8//VPS25//VPS36//CHMP6//CHMP1A//CHMP3//CHMP1B//CHMP2B//CHMP2A//CHMP4B//VPS52//VPS54//VPS53//VPS51//FAM170B//RCBTB2//HYAL3//ACR//ADAM2//AKAP3//ARSA//CEP131//CALCR//CALR//CTNNA1//CCT6A//CRCP//CSNK2A2//CTSH//CXADR//DRD2//HEXB//DNAJB3//KCNJ11//KIT//CD46//NUDT1//NCF2//NOTCH1//PCSK4//PRKACA//PRKG1//RAB3A//SCNN1A//SH3GL3//SKIL//SNAPIN//SPAM1//STX1…
GO:0031981	nuclear lumen	Cellular component	2784	3911	14475	23177	1.13978	2.3643e-36	6.69096e-35	35.6263	0.192332	KDM3A//RCOR2//JMJD1C//CBX5//MECOM//HDAC2//HDAC5//HR//HDAC10//PHF21A//SAP18//SIN3A//SIN3B//NCOR2//HDAC4//SATB2//TAL1//TBL1X//RCOR3//RCOR1//TRERF1//ZFP217//HDAC11//MTA2//NRIP1//KDM3B//SAP30L//HDAC7//ZFP541//RERE//HDAC8//DNTTIP1//HDAC9//TBL1XR1//TAF1A//TAF1B//TAF1C//CREBBP//WDR5//KAT2A//KAT2B//KAT7//MORF4L1//KANSL3//BRPF3//JADE1//ING4//JADE3//ING5//KANSL2//MEAF6//MSL3L2//KANSL1//JADE2//BRPF1//TADA3/…
GO:0036477	somatodendritic compartment	Cellular component	839	1067	14475	23177	1.25903	2.33235e-31	6.38763e-30	30.6322	0.057962	INPP5F//NUMA1//SYNPO//ADCY4//PRKAA1//ADGRB1//GRM7//PRKAA2//CALD1//RAP1GAP//GRIK4//CHRNA3//CHRNA5//KCNQ3//GABRA5//SLC8A2//SLC8A3//ABL1//ACHE//CHRNA4//CHRNA7//ADCY8//ADCY9//ADNP//ADORA1//ADORA2A//ADRB2//AGTR1A//ALOX5//ANK3//ANXA3//APC//APOD//APOE//RPLP0//ARC//RAB27A//ATP2B2//AVP//BCAN//BDNF//BGLAP3//BGLAP2//BMPR2//BNIP3//BSN//C4B//CACNA1A//CACNA1B//CACNA1C//CACNA1D//CACNA1G//CALB1//CALB2//CAMK2A//C…
GO:0005794	Golgi apparatus	Cellular component	1119	1468	14475	23177	1.22051	2.41259e-31	6.4009e-30	30.6175	0.0773057	BET1//LLGL1//LYZ1//GOLGA5//SMPD3//GOLT1A//GOLGA2//B4GALT1//ST6GAL1//SGMS1//HID1//YIPF1//BET1L//YIPF2//YIPF6//NUMA1//RTN1//QSOX1//KDELR3//PI4KB//GRM6//ZDHHC15//CAV1//CDC42//CLN3//CYP2E1//DNM2//RHBDF1//EXT2//MAN2A2//FTCD//B4GALNT1//GNAI3//HPD//ICA1//LFNG//FUT10//MAN1A//MGAT1//NOTCH1//FURIN//ABCB1B//ABCB4//PIKFYVE//PRKCE//PLA2G4A//SRGN//RAB6A//RAC1//SEC22B//SEC23A//GLG1//ST3GAL2//SPTBN2//SREBF1//TAP…
GO:0099081	supramolecular polymer	Cellular component	724	911	14475	23177	1.2725	1.05336e-29	2.71001e-28	28.9774	0.0500173	PAFAH1B1//KIF18B//FAM161A//AK1//CTSH//DDX6//TXNDC2//RSPH1//ODF4//ODF3//MFAP1B//LTBP4//FBN1//FBN2//MFAP2//THSD4//ADAMTS10//LTBP1//EFEMP2//ADAMTSL5//MFAP4//COL27A1//COL1A1//COL2A1//COL3A1//COL4A1//COL4A2//COL4A3//COL4A4//COL4A5//OTOL1//COL4A6//COL16A1//COL5A1//COL5A3//EIF6//LMNA//LMNB1//LMNB2//NARF//TUBG1//KLHL21//TUBGCP3//KNTC1//KIF18A//CENPE//CLASP1//MYH7//MYH1//MYH11//MYH2//TNNC1//TNNC2//TNNI1//…
GO:0098794	postsynapse	Cellular component	599	738	14475	23177	1.2996	2.95831e-29	7.38708e-28	28.529	0.0413817	RPL5//DGKZ//SCRIB//ADGRB1//GRM3//BAIAP2//CALD1//ANK2//ARRB1//BCR//CHRNA3//SLC8A2//SLC8A3//ERC1//ABI1//MACF1//CHRNA7//ACTB//ADCY8//ADD2//ADORA1//ADORA2A//RIMS1//RPLP0//ATP1A1//AXIN1//PHB2//BMPR2//BNIP3//BSN//CACNA1C//CACNG2//CAMK2A//CAMK2B//CAMK2G//CAPZB//CAST//CDH2//CDK5//CDK5R1//CHRM1//CHRM4//CPEB1//CRYAB//DAB1//DBNL//DCLK1//DLG4//DNM1//DNM2//DRD2//DST//DVL1//EEF2K//EIF3A//EPB41L1//EPB41L3//DMTN…
GO:0099512	supramolecular fiber	Cellular component	717	904	14475	23177	1.26996	6.15848e-29	1.49387e-27	28.2105	0.0495337	PAFAH1B1//KIF18B//FAM161A//AK1//CTSH//DDX6//TXNDC2//RSPH1//ODF4//ODF3//MFAP1B//LTBP4//FBN1//FBN2//MFAP2//THSD4//ADAMTS10//LTBP1//EFEMP2//ADAMTSL5//MFAP4//COL27A1//COL1A1//COL2A1//COL3A1//COL16A1//COL5A1//COL5A3//EIF6//LMNA//LMNB1//LMNB2//NARF//TUBG1//KLHL21//TUBGCP3//KNTC1//KIF18A//CENPE//CLASP1//MYH7//MYH1//MYH11//MYH2//TNNC1//TNNC2//TNNI1//TNNI2//TNNI3//TNNT1//TNNT2//TNNT3//TPM1//TPM2//MYBPC3//…
GO:0099080	supramolecular complex	Cellular component	931	1213	14475	23177	1.22893	6.62063e-28	1.56137e-26	27.1791	0.0643178	PAFAH1B1//KIF18B//FAM161A//PMF1//MIS12//CHAMP1//NUP107//XPO1//FBXW11//MTBP//TPR//SEC13//APC//BIRC5//CBX5//DCTN1//DYNC1I1//HSF1//INCENP//MAD1L1//PPP1R12A//KAT2B//PHF2//PLK1//PPP1CC//PSEN2//RANGAP1//SIN3A//KNTC1//AURKB//RASSF2//TRAPPC12//DCTN6//ZFP207//KIF18A//CENPE//DYNC1LI2//NUP133//DYNC1LI1//CFDP1//SS18L1//NUP98//TRP53BP1//CENPT//NUP85//HNRNPU//KNSTRN//CENPO//NUDCD2//ZWINT//DCTN3//GPATCH11//DYNL…
GO:0043025	neuronal cell body	Cellular component	587	728	14475	23177	1.29106	3.01149e-27	6.91016e-26	26.5212	0.0405527	UNC5A//GABRA5//ADCY8//ADRB2//AQP1//ATP2B2//CD22//CX3CR1//HPCA//IL6ST//INSR//KCNB1//KCNC1//KCNC3//KCND2//KCNJ6//NGFR//TACR3//THY1//AMIGO1//MRGPRA3//CADM2//KCNC2//FLRT1//KCNE3//SLC4A8//RGS8//ATP2B1//DAB2IP//KCNB2//CCK//HTR1A//MAP2//PRKCZ//SERPINF1//TPX2//SPTBN4//NDEL1//NPY//ASL//GRIK4//AIF1//GJC2//ASS1//BDNF//BGLAP3//BGLAP2//CACNA1A//CACNA1E//CAMK2B//CLCN2//CNGA2//CNGA3//CPE//CRH//CRHR2//CRYAB//CTS…
GO:0044297	cell body	Cellular component	653	823	14475	23177	1.27043	1.64305e-26	3.67093e-25	25.7843	0.0451123	UNC5A//GABRA5//ADCY8//ADRB2//AQP1//ATP2B2//CD22//CX3CR1//HPCA//IL6ST//INSR//KCNB1//KCNC1//KCNC3//KCND2//KCNJ6//NGFR//TACR3//THY1//AMIGO1//MRGPRA3//CADM2//KCNC2//FLRT1//KCNE3//SLC4A8//RGS8//ATP2B1//DAB2IP//KCNB2//DYNLT1F//DYNLT1A//AKAP9//INPP5F//NUMA1//FBXW11//SNCB//SLC38A1//PRKAA1//TTBK1//CAMK2D//GRM7//PRKAA2//BAIAP2//CALD1//ASL//RAP1GAP//SHROOM2//CHRNA3//CHRNA5//KCNQ3//SLC8A2//SLC8A3//ABL1//ASIC…
GO:0016020	membrane	Cellular component	6307	9491	14475	23177	1.06402	5.19946e-26	1.13188e-24	25.284	0.435717	NUMA1//RTN1//QSOX1//KDELR3//PI4KB//GRM6//ZDHHC15//BET1//CAV1//CDC42//CLN3//CYP2E1//DNM2//RHBDF1//EXT2//MAN2A2//FTCD//B4GALNT1//GNAI3//HPD//ICA1//LFNG//FUT10//MAN1A//MGAT1//NOTCH1//FURIN//ABCB1B//ABCB4//PIKFYVE//PRKCE//PLA2G4A//SRGN//RAB6A//RAC1//SEC22B//SEC23A//GLG1//ST6GAL1//ST3GAL2//SPTBN2//SREBF1//TAPBP//GNPTG//LMAN2L//RHBDD2//NLRP3//TRPC2//SLC35A2//UGCG//STK24//VPS45//ST8SIA5//RIC1//MPP4//MAL…
GO:0030425	dendrite	Cellular component	589	742	14475	23177	1.27101	4.24274e-24	9.00521e-23	23.3724	0.0406908	GABRA5//ATF4//CACNA1D//GABRA1//GABRA2//GABRA3//GABRA4//GABRE//GABRG3//GRIA1//GRIN1//HCN1//HCN2//HPCA//INSR//KCNB1//KCNC1//KCNC3//NGFR//OPRD1//OPRM1//PALM//SGCE//TACR3//THY1//TRPC2//AKAP5//KCNC2//DAGLA//MPP2//SLC12A5//GABARAPL1//ATP2B1//WLS//LAMP5//CACNG8//PPP1R9B//SHISA7//ITGA8//SHISA6//SHISA8//SHISA9//GPER1//ADA//CAMK2A//CANX//DLG4//GRIA2//GRIK2//GRIK3//UHMK1//MAP2//SOD1//KLHL17//MAP2K1//MAP2K4/…
GO:0097447	dendritic tree	Cellular component	591	745	14475	23177	1.27019	4.76098e-24	9.8587e-23	23.3223	0.040829	INPP5F//NUMA1//SYNPO//ADCY4//PRKAA1//ADGRB1//GRM7//PRKAA2//CALD1//RAP1GAP//GRIK4//CHRNA3//CHRNA5//KCNQ3//GABRA5//SLC8A2//SLC8A3//ABL1//ACHE//CHRNA4//CHRNA7//ADCY8//ADCY9//ADNP//ADORA1//ADORA2A//ADRB2//AGTR1A//ALOX5//ANK3//ANXA3//APC//APOD//APOE//RPLP0//ARC//RAB27A//ATP2B2//AVP//BCAN//BDNF//BGLAP3//BGLAP2//BMPR2//BNIP3//BSN//C4B//CACNA1A//CACNA1B//CACNA1C//CACNA1D//CACNA1G//CALB1//CALB2//CAMK2A//C…
GO:0031090	organelle membrane	Cellular component	1592	2207	14475	23177	1.15499	5.12432e-24	1.03584e-22	23.2904	0.109983	NUMA1//RTN1//QSOX1//KDELR3//PI4KB//GRM6//ZDHHC15//BET1//CAV1//CDC42//CLN3//CYP2E1//DNM2//RHBDF1//EXT2//MAN2A2//FTCD//B4GALNT1//GNAI3//HPD//ICA1//LFNG//FUT10//MAN1A//MGAT1//NOTCH1//FURIN//ABCB1B//ABCB4//PIKFYVE//PRKCE//PLA2G4A//SRGN//RAB6A//RAC1//SEC22B//SEC23A//GLG1//ST6GAL1//ST3GAL2//SPTBN2//SREBF1//TAPBP//GNPTG//LMAN2L//RHBDD2//NLRP3//TRPC2//SLC35A2//UGCG//STK24//VPS45//ST8SIA5//RIC1//MPP4//MAL…
GO:0015630	microtubule cytoskeleton	Cellular component	938	1242	14475	23177	1.20926	5.26968e-24	1.04046e-22	23.2782	0.0648014	PAFAH1B1//KIF18B//FAM161A//AKAP9//TUBG1//TUBG2//LCK//NEK1//NIN//PCNT//RAC1//CDK5RAP2//TCP1//TIAM1//DYRK3//BBS9//HOOK3//CEP85//CEP192//CEP152//NUMA1//TOPORS//CENPF//BIRC6//ASPM//CDC25B//PLK3//DCTN1//DYNC1I1//IKBKG//KIF11//KIF2A//MAD1L1//NEDD9//NUP62//PLK1//KNTC1//PLK4//CSPP1//FBF1//TPT1//UMOD//UNC119//AAAS//PKP4//CDC14A//KATNAL1//WDR62//TUBGCP5//DYNC1LI1//CDC6//TUBGCP3//CETN1//MAPK14//CCNB1//DDX11…
GO:0030424	axon	Cellular component	580	732	14475	23177	1.26869	2.16657e-23	4.1805e-22	22.6642	0.0400691	CBARP//SNCB//ORAI1//ABL1//CHRNA7//ANG//BOC//APBB1//APC//APP//CALM1//CALM3//CTNND1//CBL//CDK5//CDK5R1//CDK5R2//CFL1//CXCR4//COPA//CPEB1//CRMP1//DPYSL2//CRP//CTTN//CXADR//DCX//DNM2//DSCAM//DVL1//ENO1//FSCN1//FMR1//FXR1//GRIA2//GRIN1//ELAVL4//ITGA3//ITGA4//KIF3C//KLC1//SNX18//RAC3//INPP5J//MAP1B//MAPT//NCAM1//NEFL//NTRK2//PAFAH1B1//PSEN2//DICER1//FLNA//PTK2B//PTPRF//PTPRZ1//RASGRF1//IGHMBP2//SMN1//S…
GO:0070161	anchoring junction	Cellular component	517	648	14475	23177	1.27748	3.49416e-22	6.59231e-21	21.4567	0.0357168	SCRIB//MYLK//LIN7A//DSP//ACTN1//SHROOM2//LIMS1//ACTB//ACTG1//ADAM17//AKT1//APP//AQP7//FABP7//CAPZA1//CTNNA1//CTNNB1//CTNND1//CD2//CD2AP//CD3E//CDC42//CDH1//CDH2//CDH5//CFL1//CORO1A//CLDN1//CLDN2//CLDN3//CLDN4//CLDN5//CXCR4//COL13A1//CSK//CXADR//DAG1//DLG4//DSC2//DSG2//DSG3//EPB41L3//STX2//FSCN1//FAT1//FGFR4//FLOT1//FZD4//GAB1//GJB3//GRB2//GRIA1//MAGI1//PTPN6//HPN//ILK//ITGA4//ITGA5//ITGAL//ITGB3/…
GO:0098793	presynapse	Cellular component	474	588	14475	23177	1.29074	3.58431e-22	6.61539e-21	21.4456	0.0327461	STX12//RAB15//SCAMP1//STON2//ATP6V1B1//ERC1//AP2A2//APBA2//APP//ATP6V0D1//ATP6V0A1//ATP6V0C//BDNF//BSN//CLCN3//CLCN4//CLCN5//CLN3//DNAJC5//CYP19A1//DBI//DDC//DLG4//DNM1//STX2//SLC17A6//GRIA1//GRIA2//GRIN1//GRIN2B//HSPA8//KIF1A//KIF3C//LAMP1//SYT12//RAB8A//MARCKSL1//MME//MT3//NGF//NPY1R//CDK16//PDE4B//PDYN//PICK1//PPT1//PSEN2//PTPN5//RAB10//RAB11B//RAB12//RAB3A//RAB3D//RPH3A//SEC22B//SHH//SNAPIN//…
GO:0015629	actin cytoskeleton	Cellular component	410	500	14475	23177	1.31296	5.29296e-22	9.56112e-21	21.2763	0.0283247	SYNPO//MYLK//ACTN1//ACTA1//ACTB//ACTA2//SYNPO2//ANXA2//CNN2//CYBA//DST//ENAH//MYH7//PTK2//FSCN1//FHL3//ILK//MLPH//MYH11//MYH9//PRKCZ//LCP1//PSTPIP1//PTPN11//PXN//MST1R//SORBS1//SHROOM4//DAAM1//LPP//PDLIM2//TEK//FERMT2//TRIP6//XIRP1//PGM5//ABLIM1//ZYX//MICALL2//CORO2B//CORO1B//GAS2L2//SH2B2//LDB3//XIRP2//ROR1//FAM107A//MPRIP//AMOT//BAG3//PDLIM4//ABLIM3//TPM4//DLC1//PDLIM3//PDLIM1//PDLIM5//TPM3//AC…
GO:0098796	membrane protein complex	Cellular component	874	1163	14475	23177	1.20329	2.59191e-21	4.50544e-20	20.5864	0.06038	ATP6V0A1//ATP6V0A4//ATP6V0A2//ATP6V1H//ATP6V1C1//ATP6V1C2//ATP5O//ATP5H//ATP5A1//ATP5B//ATP5D//ATP5E//ATP5G1//ATP5J//ATP5K//ATP5L//ATP5G2//PIGQ//PIGP//PYURF//VPS37C//UBAP1L//VPS37B//VPS37A//VPS28//UBAP1//MVB12B//SNF8//VPS25//VPS36//CHMP6//CHMP1A//CHMP3//CHMP1B//CHMP2B//CHMP2A//CHMP4B//SYVN1//DERL2//AUP1//SEL1L//SEL1L2//DERL1//MTX1//DNAJC11//MTX2//SAMM50//GRPEL1//GRPEL2//DNAJC15//PAM16//DNAJC19//S…
GO:0005783	endoplasmic reticulum	Cellular component	1291	1777	14475	23177	1.16326	2.60031e-21	4.50544e-20	20.585	0.0891883	ATP5A1//ATP5B//ATP5D//ATP5E//PIGQ//PIGP//PYURF//SYVN1//DERL2//AUP1//SEL1L//SEL1L2//DERL1//SEC61A1//ARL6IP1//SEC61B//SRPRB//RP9//SRPR//SEC11C//SPCS2//SPCS1//DNAJC3//H6PD//EOGT//GBF1//ACHE//BCHE//BDNF//PDIA4//CALR//ENTPD5//CD4//DNAJC1//HSPA5//IL12A//LYZ1//NGF//PCSK2//FURIN//PCSK4//PCSK5//PCSK7//PTPRN2//RDH16//OS9//ALG12//WNT1//WNT3//WNT4//WNT5A//WNT5B//WNT6//WNT7B//TOR4A//COLGALT1//FOXRED2//SLC27A2…
GO:0099513	polymeric cytoskeletal fiber	Cellular component	534	678	14475	23177	1.2611	1.42507e-20	2.41976e-19	19.8462	0.0368912	PAFAH1B1//KIF18B//FAM161A//AK1//CTSH//DDX6//TXNDC2//RSPH1//ODF4//ODF3//EIF6//LMNA//LMNB1//LMNB2//NARF//TUBG1//KLHL21//TUBGCP3//KNTC1//KIF18A//CENPE//CLASP1//AKNA//KIFC1//DCDC2B//MAPRE3//TTLL3//NUMA1//CEP57L1//TUBG2//SYNJ1//GAS8//FAM110C//TRIP10//BAIAP2//NUSAP1//KIF24//TPGS1//KIF22//DNAH12//DNAH1//DYNC2H1//SHROOM2//SLC8A2//SLC8A3//MACF1//MTA1//APC//BIRC5//APOE//BCL2L11//ASPM//CCT2//CCT3//CCT5//CCT…
GO:0031252	cell leading edge	Cellular component	330	396	14475	23177	1.33431	3.71151e-20	6.17857e-19	19.4304	0.0227979	ARAP3//ACTN1//ABL1//AIF1//CSPG4//ANXA2//CD2AP//CDK6//CIT//COBL//BCAR1//CTTN//DBNL//FSCN1//GAS7//GNAS//PDPN//INPP5J//MTM1//MYH9//MYO10//MYO6//MYO9B//NF2//NME2//PDGFRB//PECAM1//LCP1//INPP5K//CYTH2//CYTH3//RAB34//RDX//ROCK1//S100A6//S100B//SH2B1//APPL2//RASA1//TLN1//VIL1//GSN//ARHGAP1//KIF18A//ASAP3//FRMD4B//SH2B2//WASF2//FGD2//TNFRSF12A//MKLN1//AMOT//RINL//TMOD3//MYADM//KNSTRN//FSCN3//TESC//INPP5E/…
GO:0098588	bounding membrane of organelle	Cellular component	851	1138	14475	23177	1.19736	9.74013e-20	1.59026e-18	19.0114	0.058791	NUMA1//RTN1//QSOX1//KDELR3//PI4KB//GRM6//ZDHHC15//BET1//CAV1//CDC42//CLN3//CYP2E1//DNM2//RHBDF1//EXT2//MAN2A2//FTCD//B4GALNT1//GNAI3//HPD//ICA1//LFNG//FUT10//MAN1A//MGAT1//NOTCH1//FURIN//ABCB1B//ABCB4//PIKFYVE//PRKCE//PLA2G4A//SRGN//RAB6A//RAC1//SEC22B//SEC23A//GLG1//ST6GAL1//ST3GAL2//SPTBN2//SREBF1//TAPBP//GNPTG//LMAN2L//RHBDD2//NLRP3//TRPC2//SLC35A2//UGCG//STK24//VPS45//ST8SIA5//RIC1//MPP4//MAL…
GO:0098978	glutamatergic synapse	Cellular component	409	509	14475	23177	1.2866	7.89312e-19	1.26439e-17	18.1028	0.0282556	SHISA7//SHISA6//NRG2//SLC6A8//SYNJ1//SYNPO//DGKZ//SCRIB//MAL2//LRRTM2//ADGRB1//GRM3//GRM7//RNF216//BAIAP2//ACTN1//RAP1A//ABR//BCR//DGKQ//GRIK4//NR3C2//ERC1//ABI1//ABL2//ACTB//ACTC1//ACTN2//ADAM22//ADCY8//ADD2//ADORA2A//ADORA2B//ADRA1A//ADRA2A//ADRB2//ACAN//AGRN//RIMS1//RIMS2//AP2M1//AP3D1//APBB1//APOE//ARC//RHOA//ATP2B2//BCAN//PHB2//BSN//C1QBP//CACNA1A//CACNA1B//CACNA1C//CACNA2D1//CACNB4//CACNG2/…
GO:0098984	neuron to neuron synapse	Cellular component	354	433	14475	23177	1.30904	9.28804e-19	1.46029e-17	18.0321	0.024456	RPL5//DGKZ//SCRIB//ADGRB1//GRM3//BAIAP2//CALD1//ANK2//ARRB1//BCR//CHRNA3//SLC8A2//SLC8A3//ERC1//ABI1//MACF1//CHRNA7//ACTB//ADCY8//ADD2//ADORA1//ADORA2A//RIMS1//RPLP0//ATP1A1//AXIN1//PHB2//BMPR2//BNIP3//BSN//CACNA1C//CACNG2//CAMK2A//CAMK2B//CAMK2G//CAPZB//CAST//CDH2//CDK5//CDK5R1//CHRM1//CHRM4//CPEB1//CRYAB//DAB1//DBNL//DCLK1//DLG4//DNM1//DNM2//DRD2//DST//DVL1//EEF2K//EIF3A//EPB41L1//EPB41L3//DMTN…
GO:0032279	asymmetric synapse	Cellular component	331	405	14475	23177	1.30861	1.38597e-17	2.13944e-16	16.8582	0.022867	RPL5//DGKZ//SCRIB//ADGRB1//GRM3//BAIAP2//CALD1//ANK2//ARRB1//BCR//CHRNA3//SLC8A2//SLC8A3//ERC1//ABI1//MACF1//CHRNA7//ACTB//ADCY8//ADD2//ADORA1//ADORA2A//RIMS1//RPLP0//ATP1A1//AXIN1//PHB2//BMPR2//BNIP3//BSN//CACNA1C//CACNG2//CAMK2A//CAMK2B//CAMK2G//CAPZB//CAST//CDH2//CDK5//CDK5R1//CHRM1//CHRM4//CPEB1//CRYAB//DAB1//DBNL//DCLK1//DLG4//DNM1//DNM2//DRD2//DST//DVL1//EEF2K//EIF3A//EPB41L1//EPB41L3//DMTN…
GO:0043235	receptor complex	Cellular component	337	414	14475	23177	1.30337	2.33403e-17	3.53856e-16	16.6319	0.0232815	PLXNB2//PLXNB3//PLXNA3//PLXNB1//PLXNA4//TRADD//CHRNB4//CHRNB3//CHRNA3//CHRNA5//CHRNA2//CHRNA4//CHRNA6//CHRNA7//CHRNB1//CHRNB2//CHRNE//CHRNG//CHRNA9//STXBP5//SDCBP//IL6ST//IGF1R//INSR//IRS1//SORBS1//INSRR//OSMR//ITGA9//ITGA2//ITGA2B//ITGA3//ITGA4//ITGA5//ITGA6//ITGA7//ITGAE//ITGAL//ITGAV//ITGAX//ITGB2//ITGB2L//ITGB3//ITGB5//ITGB6//ITGB7//PMP22//ITGB4//ITGA8//ITGA11//ITGB8//ITGAD//SCRIB//DLG4//GRIA…
GO:0014069	postsynaptic density	Cellular component	326	400	14475	23177	1.30496	5.48255e-17	8.16611e-16	16.261	0.0225216	ACTN2//ARC//ATP2B2//CACNG2//DLG4//CACNG5//GRIA1//GRIA2//GRIN1//GRIN2B//GRIN2C//GRIN2D//GRM1//RGS9//DLG2//PACSIN1//SYNJ2BP//IQSEC2//PRRT1//DAGLA//SYNDIG1//SHISA9//CACNG7//CACNG8//ABHD17A//ABHD17B//MPP2//RGS7BP//LRRTM2//ADAM22//ADRA2A//CHRM1//CHRM3//CHRM4//DCC//DRD3//EFNB2//EFNB3//EPHA7//ERBB4//GRID1//GRID2//GRIK5//GRIN3B//OPRD1//LRRC4//PTPRF//PTPRO//PTPRS//PTPRZ1//SCN8A//SLC16A7//LRFN4//SLC30A1//C…
GO:0005911	cell-cell junction	Cellular component	409	516	14475	23177	1.26915	6.66015e-17	9.74908e-16	16.1765	0.0282556	WTIP//CDH22//SCRIB//SHROOM2//ACTB//ALOX8//APC//ARVCF//BMPR2//CTNNA1//CTNNB1//CTNND1//CDH1//CDH11//CDH2//CDH3//CDH5//CDH6//CDH8//CDH9//CXADR//DAG1//DDX6//DLL1//DSC2//EFNA5//EPHA5//FLOT1//FLOT2//CDCA3//MAGI1//ITGA6//JAG1//AJUBA//JUP//CRB1//LYN//SMAD7//CD99L2//MYH9//NDRG1//NF2//NOTCH1//CTNND2//OXTR//PKP1//CYTH3//PTPRM//RDX//SH3BP1//SORBS1//SNAP23//SHROOM4//FRMD4A//MTSS1//PDLIM2//CDH12//CTNNA3//CCDC8…
GO:0099572	postsynaptic specialization	Cellular component	353	439	14475	23177	1.2875	1.60352e-16	2.30744e-15	15.7949	0.0243869	RPL5//DGKZ//SCRIB//ADGRB1//GRM3//BAIAP2//CALD1//ANK2//ARRB1//BCR//CHRNA3//SLC8A2//SLC8A3//ERC1//ABI1//MACF1//CHRNA7//ACTB//ADCY8//ADD2//ADORA1//ADORA2A//RIMS1//RPLP0//ATP1A1//AXIN1//PHB2//BMPR2//BNIP3//BSN//CACNA1C//CACNG2//CAMK2A//CAMK2B//CAMK2G//CAPZB//CAST//CDH2//CDK5//CDK5R1//CHRM1//CHRM4//CPEB1//CRYAB//DAB1//DBNL//DCLK1//DLG4//DNM1//DNM2//DRD2//DST//DVL1//EEF2K//EIF3A//EPB41L1//EPB41L3//DMTN…
GO:0150034	distal axon	Cellular component	313	385	14475	23177	1.30173	4.53474e-16	6.41666e-15	15.3434	0.0216235	CBARP//SNCB//ORAI1//ABL1//CHRNA7//ANG//BOC//APBB1//APC//APP//CALM1//CALM3//CTNND1//CBL//CDK5//CDK5R1//CDK5R2//CFL1//CXCR4//COPA//CPEB1//CRMP1//DPYSL2//CRP//CTTN//CXADR//DCX//DNM2//DSCAM//DVL1//ENO1//FSCN1//FMR1//FXR1//GRIA2//GRIN1//ELAVL4//ITGA3//ITGA4//KIF3C//KLC1//SNX18//RAC3//INPP5J//MAP1B//MAPT//NCAM1//NEFL//NTRK2//PAFAH1B1//PSEN2//DICER1//FLNA//PTK2B//PTPRF//PTPRZ1//RASGRF1//IGHMBP2//SMN1//S…
GO:0048471	perinuclear region of cytoplasm	Cellular component	516	672	14475	23177	1.22947	5.70207e-16	7.93616e-15	15.244	0.0356477	WBP2NL//CAPN2//CYBA//DBI//DST//FYN//KCND2//SEC23IP//GDPD5//BCAP31//SYT6//TRIM13//CISD2//OSBPL7//OSBPL3//OSBP2//OSBP//PIK3R1//MOGAT2//DGAT2//RANGAP1//SRCAP//EPG5//MAPRE3//SYNJ1//NHLRC1//SLC17A3//TTBK1//KRT9//RAPGEF1//ADGRB1//CDC20//CAMK2D//GALNT2//COPS8//PKN2//NPY//ANK2//ASL//RAP1A//PDE4C//ADGRV1//LIMS1//SLC8A3//AANAT//AATK//ABL1//ACHE//CLIC1//RAD51C//AIF1//AK1//ABCD1//AKR1B3//ALOX12B//ALOX5//ANP3…
GO:0097060	synaptic membrane	Cellular component	374	471	14475	23177	1.27142	8.55347e-16	1.17127e-14	15.0679	0.0258377	GRIA1//PALM//PPP1R9B//SHISA7//AKAP5//ITGA8//DAGLA//SHISA6//SHISA8//ATP2B1//SHISA9//GPER1//SCRIB//GRM2//GRM3//GRM7//GRIK4//ACHE//CHRNA7//ADORA1//ADORA2A//RIMS1//RIMS2//APBB1//CACNA1C//CTNNB1//FOSL1//GRIA2//GRIK1//GRIK2//GRIK3//GRIK5//GRIN2B//GRM1//GRM8//ITSN1//KCNA1//KCNH1//NRXN2//NRXN3//PICK1//ITSN2//SNAP91//PDE2A//UNC13C//STX1A//SYP//SYT1//UNC13B//MPP4//IGSF21//ERC2//KCTD12//SNPH//RIMS3//KCNC2//…
GO:0045177	apical part of cell	Cellular component	366	460	14475	23177	1.27398	9.84284e-16	1.32644e-14	15.0069	0.025285	CLDN24//SLCO2B1//ANO1//SLC22A13//SLC9A3//SLC17A3//SCRIB//PRKAA1//PRKAA2//PRKAB2//SHROOM2//ATP6V1B1//CHRNA7//ZMYND10//ADAM17//ADCY8//ADRB2//AGER//ANXA4//ANXA6//SLC2A9//AP2A1//BIRC5//AQP1//AQP2//AQP5//AQP6//RAB27A//ATP1A1//ATP1B1//ATP1B2//ATP2B2//ATP4A//ATP6V1A//ATP6V0D1//SLC7A1//BMPR2//CACNA1D//CACNB3//ASPM//CAR4//CASR//CAV1//CD44//CD81//CD9//CDH2//CLCN3//CLCNKA//CLDN1//CLDN4//ABCC2//CNTFR//CTSB//…
GO:0005815	microtubule organizing center	Cellular component	565	745	14475	23177	1.21431	1.80671e-15	2.39672e-14	14.7431	0.0390328	AKAP9//TUBG1//TUBG2//LCK//NEK1//NIN//PCNT//RAC1//CDK5RAP2//TCP1//TIAM1//DYRK3//BBS9//HOOK3//CEP85//CEP192//CEP152//TUBGCP5//TUBGCP3//TUBGCP6//TUBGCP4//TUBGCP2//TOPORS//PDE4B//CEP290//MARK4//CKAP5//MFAP1B//CEP85L//AKNA//RITA1//HEPACAM2//NUMA1//CEP57L1//FBXW11//SLF1//IFT140//ATF5//ARL2BP//CHD4//CDC20//CENPF//CCDC88A//TBCD//PKN2//TPGS1//ERC1//ACADS//APC//APEX1//ATF4//ATP6V0D1//AXIN2//CEP131//BCL2L1/…
GO:0005739	mitochondrion	Cellular component	1311	1852	14475	23177	1.13344	2.61417e-15	3.41451e-14	14.5827	0.0905699	ATP5O//ATP5H//ATP5A1//ATP5B//ATP5D//ATP5E//ATP5G1//ATP5J//ATP5K//ATP5L//ATP5G2//MTX1//DNAJC11//MTX2//SAMM50//GRPEL1//GRPEL2//DNAJC15//PAM16//DNAJC19//CYP27A1//BCL2L1//BIK//BNIP3//FKBP8//H2-KE6//BBC3//PEMT//ADAP2//UCP1//TOMM20//ABCB6//SLC44A1//PI4KB//CYB5R3//ASL//SLC8A3//AKAP1//SLC25A4//ARG1//ASS1//BAD//BAK1//BAX//PHB2//BCL2//BCL2A1A//BCL2L10//BCL2L2//TSPO//CNP//CPT1A//CPT1B//DAO//DMPK//EPHA4//ACS…
GO:0005874	microtubule	Cellular component	336	420	14475	23177	1.28094	3.48072e-15	4.47747e-14	14.4583	0.0232124	PAFAH1B1//KIF18B//FAM161A//TUBG1//KLHL21//TUBGCP3//KNTC1//KIF18A//CENPE//CLASP1//NUMA1//TUBG2//XIAP//BIRC5//CDK1//KIF11//KIF2A//KIF3A//KIFAP3//PLK1//POLB//AURKC//AURKB//EML3//PARP4//RMDN2//PSRC1//SKA2//HAUS2//BOD1L//RMDN3//TTL//CCDC57//CLASP2//RPGRIP1L//SAXO2//CEP162//TTC30B//SAXO1//TTC30A1//ARFGEF2//TPX2//HAUS8//DYNLT1F//DYNLT1A//MAPRE3//FBXW11//GRAMD3//APC//BCL10//BICD1//CYP2A5//DYNC1H1//MAPRE1…
GO:0098797	plasma membrane protein complex	Cellular component	433	557	14475	23177	1.24472	3.70381e-15	4.69334e-14	14.4314	0.0299136	SCN4A//CACNA1G//SCN10A//SCN1A//SCN1B//SCN5A//SCN7A//SCN8A//SCN9A//SCN3B//SCN4B//CACNA1H//SCN2B//CACNA1C//CAV1//CAV2//C8B//HC//C8G//GM5741//GNA11//GNA12//GNA13//GNA14//GNA15//GNAI1//GNAI3//GNAL//GNAO1//GNAQ//GNAS//GNAT1//GNAZ//GNB1//GNB3//GNB4//GNB5//GNG12//GNG2//GNG3//GNG4//GNG5//GNG7//GNG8//GNGT2//GNG13//GNG11//FXYD4//ATP1A1//ATP1B1//ATP1B2//ATP1B3//ATP4B//ATP1A3//ATP1A4//ATP1B4//CACNA1A//CACNA1…
GO:0099503	secretory vesicle	Cellular component	474	617	14475	23177	1.23008	7.69543e-15	9.60797e-14	14.1138	0.0327461	FAM170B//RCBTB2//HYAL3//ACR//ADAM2//AKAP3//ARSA//CEP131//CALCR//CALR//CTNNA1//CCT6A//CRCP//CSNK2A2//CTSH//CXADR//DRD2//HEXB//DNAJB3//KCNJ11//KIT//CD46//NUDT1//NCF2//NOTCH1//PCSK4//PRKACA//PRKG1//RAB3A//SCNN1A//SH3GL3//SKIL//SNAPIN//SPAM1//STX1A//ABCC9//TCP1//TCP11//IQUB//ACE3//ATP6V0A2//FABP9//TSSK1//TSSK2//TSKS//VDAC2//PLA2G10//CAPN11//TRIM36//CATSPER4//SLIRP//SPAG8//DKKL1//ACRBP//ABHD2//TEX101/…
GO:0005768	endosome	Cellular component	673	906	14475	23177	1.18939	9.20358e-15	1.13244e-13	14.036	0.046494	VPS37C//UBAP1L//VPS37B//VPS37A//VPS28//UBAP1//MVB12B//SNF8//VPS25//VPS36//CHMP6//CHMP1A//CHMP3//CHMP1B//CHMP2B//CHMP2A//CHMP4B//LDLRAP1//RUBCN//INPP5F//PLD4//VIPAS39//PTPN23//GGA1//RAB31//RAPGEF1//HYAL3//RAP1A//RAP1GAP//DERL2//ANKFY1//AOC3//APOE//APP//AQP2//ATP6V0D1//ATP9A//ANXA2//CD1D1//CD22//CORO1A//CLCN3//CLCN4//CLCN5//CLN3//CXCR4//EHD1//F2R//F8A//SLC17A6//FLOT1//FZD5//GRIA1//H2-M3//HTT//HFE//…
GO:0098857	membrane microdomain	Cellular component	307	382	14475	23177	1.28681	1.7319e-14	2.10054e-13	13.7615	0.021209	CACNA1C//CAV1//CAV2//ADTRP//ADCY8//ADCYAP1R1//ADRB2//AQP1//ATP1A1//ATP1B1//ATP1B3//BMPR2//CAV3//CD36//CDH13//CDH15//CLN3//CTSB//DRD1//ERBB4//F2R//FLOT1//FLOT2//GNAQ//HCK//HK1//HMOX1//IGF1R//INSR//IRS1//JAK2//KCND2//KCNMA1//LDLR//LIPE//LRP8//MLC1//NOS1//NOS3//SLC22A6//PLD2//PLPP1//PTCH1//PTGIS//SCN5A//SELE//SLC2A1//SLC2A3//SMPD2//SRC//TFPI//TGFBR1//TGFBR2//TSC2//VDR//KIF18A//AKAP6//PACSIN2//MAPK3/…
GO:0045121	membrane raft	Cellular component	306	381	14475	23177	1.28598	2.24412e-14	2.68346e-13	13.649	0.0211399	CACNA1C//CAV1//CAV2//ADTRP//ADCY8//ADCYAP1R1//ADRB2//AQP1//ATP1A1//ATP1B1//ATP1B3//BMPR2//CAV3//CD36//CDH13//CDH15//CLN3//CTSB//DRD1//ERBB4//F2R//FLOT1//FLOT2//GNAQ//HCK//HK1//HMOX1//IGF1R//INSR//IRS1//JAK2//KCND2//KCNMA1//LDLR//LIPE//LRP8//MLC1//NOS1//NOS3//SLC22A6//PLD2//PLPP1//PTCH1//PTGIS//SCN5A//SELE//SLC2A1//SLC2A3//SMPD2//SRC//TFPI//TGFBR1//TGFBR2//TSC2//VDR//KIF18A//AKAP6//PACSIN2//MAPK3/…
GO:0045178	basal part of cell	Cellular component	238	288	14475	23177	1.32319	4.37514e-14	5.15902e-13	13.359	0.0164421	LDLRAP1//SLCO2B1//ITGA9//ACE//AGER//ANK3//AQP1//AQP5//SLC7A1//BMPR2//CAV1//CD81//CHRM3//CLDN4//EGFR//ERBB2//ERBB3//ERBB4//SLC6A9//ITGA6//SLC3A2//MET//MYO1C//PKD2//PLEC//ITGB4//MST1R//SLC16A1//SLC1A5//SLC23A1//SLC7A5//SHROOM4//TEK//TRF//RAPGEF3//MUC20//OSCP1//BEST1//CEACAM1//CEACAM2//SLC27A1//SLC27A5//SLCO1A4//C5AR2//MYO1A//SLC7A8//SLC23A2//RHCG//TACSTD2//SLC16A8//P2RY12//SLC38A1//SCRIB//SLC51A//N…
GO:0005667	transcription regulator complex	Cellular component	367	469	14475	23177	1.25294	8.62921e-14	1.00359e-12	13.064	0.0253541	TAF1A//TAF1B//TAF1C//BRF2//BRF1//GTF3C6//GTF3C5//GTF3C2//GTF3C3//GTF2H4//GTF2H3//GTF2H2//CDK7//ERCC2//ERCC3//GTF2H1//MNAT1//TAF9//TAF6//TRP53//TAF6L//TAF5//TAF4//TAF7//TAF10//TAF2//TAF8//TAF12//GTF2E2//TAF11//GTF2A1//GTF2F1//TAF13//TBPL1//PSMC5//RUNX1//CBFB//CHD4//MTA1//MTA3//CSNK2A1//HDAC2//ZBTB7A//MBD3//RBBP4//CHD3//GATAD2B//GATAD2A//MTA2//RBBP7//CHD5//SALL1//NFYA//NFYB//NFYC//ING2//CORO2A//CBX…
GO:0009925	basal plasma membrane	Cellular component	219	265	14475	23177	1.32323	4.47326e-13	5.13216e-12	12.3494	0.0151295	SLC38A1//SCRIB//SLC51A//NOD1//SLC12A6//LIN7A//ORAI1//DSP//ARRB1//ATP6V1B1//SLC13A3//ADAM9//ADCY8//ADORA1//AGTR1A//ANK3//SLC2A9//AP2A1//AQP1//AQP2//ATP1A1//ATP1B1//ATP7B//SLC7A1//DDR1//ANXA2//CAR11//CASR//CTNNB1//CAV1//CD38//CD44//CD81//CDH1//CDH16//CDH17//CDH2//CLCNKA//CLDN1//CXADR//DAG1//SLC29A2//EGFR//STX2//ERBB2//ERBB3//ERBB4//BSND//PTK2//FLOT1//FLOT2//FOLR1//SLC6A13//B4GALT1//SLC6A9//PDPN//HC…
GO:0016324	apical plasma membrane	Cellular component	283	354	14475	23177	1.28003	6.124e-13	6.93237e-12	12.213	0.0195509	AQP8//ABCC2//MIP//ABCB11//SLC38A1//ABCB1B//SLC7A5//ABCC4//ABCG2//EXOC1//C2CD2L//UPK2//UPK3A//MAL//CLDN24//SLCO2B1//ANO1//SLC22A13//SLC9A3//SLC17A3//SCRIB//PRKAA1//PRKAA2//PRKAB2//SHROOM2//ATP6V1B1//CHRNA7//ZMYND10//ADAM17//ADCY8//ADRB2//AGER//ANXA4//ANXA6//SLC2A9//AP2A1//BIRC5//AQP1//AQP2//AQP5//AQP6//RAB27A//ATP1A1//ATP1B1//ATP1B2//ATP2B2//ATP4A//ATP6V1A//ATP6V0D1//SLC7A1//BMPR2//CACNA1D//CACNB3…
GO:0005813	centrosome	Cellular component	459	605	14475	23177	1.21478	7.42781e-13	8.29765e-12	12.1291	0.0317098	AKAP9//TUBG1//TUBG2//LCK//NEK1//NIN//PCNT//RAC1//CDK5RAP2//TCP1//TIAM1//DYRK3//BBS9//HOOK3//CEP85//CEP192//CEP152//CLASP1//KIFC1//NUMA1//EMD//CEP250//NPM1//AURKC//AURKB//DLGAP5//TMEM201//NUBP2//NSFL1C//NDE1//UBXN2B//TBCCD1//MISP//RPP25//MIEN1//KCTD1//ZMYND10//CEP131//CD2AP//CD86//DBH//FLII//FLOT1//IL4RA//KRT18//UBN1//RBM39//MPP1//PAX2//PRKCQ//PLK1//PTPN20//DCDC2A//TMEM63A//TACC3//TAP1//YTHDF2//RA…
GO:0030133	transport vesicle	Cellular component	273	342	14475	23177	1.27813	2.16255e-12	2.38442e-11	11.665	0.0188601	STX12//RAB15//SCAMP1//STON2//ATP6V1B1//ERC1//AP2A2//APBA2//APP//ATP6V0D1//ATP6V0A1//ATP6V0C//BDNF//BSN//CLCN3//CLCN4//CLCN5//CLN3//DNAJC5//CYP19A1//DBI//DDC//DLG4//DNM1//STX2//SLC17A6//GRIA1//GRIA2//GRIN1//GRIN2B//HSPA8//KIF1A//KIF3C//LAMP1//SYT12//RAB8A//MARCKSL1//MME//MT3//NGF//NPY1R//CDK16//PDE4B//PDYN//PICK1//PPT1//PSEN2//PTPN5//RAB10//RAB11B//RAB12//RAB3A//RAB3D//RPH3A//SEC22B//SHH//SNAPIN//…
GO:0045211	postsynaptic membrane	Cellular component	265	331	14475	23177	1.28191	2.43114e-12	2.64621e-11	11.6142	0.0183074	ACTN2//ARC//ATP2B2//CACNG2//DLG4//CACNG5//GRIA1//GRIA2//GRIN1//GRIN2B//GRIN2C//GRIN2D//GRM1//RGS9//DLG2//PACSIN1//SYNJ2BP//IQSEC2//PRRT1//DAGLA//SYNDIG1//SHISA9//CACNG7//CACNG8//DNM1//DNM2//MX1//MX2//CRKL//EPN1//HIP1//FARP1//TENM2//MAGI2//CYTH2//NPTX2//CACNA2D1//CNTN1//ABHD17A//ABHD17B//MPP2//RGS7BP//SLC6A8//ADGRB1//GRM2//GRM3//GRIK4//GABRA5//SLC8A2//SLC8A3//CHRNA6//CHRNA7//ADORA1//ADORA2A//ADRA1…
GO:0005938	cell cortex	Cellular component	247	306	14475	23177	1.29245	2.55067e-12	2.74117e-11	11.5933	0.0170639	EXOC8//EXOC5//EXOC6//SH3BP1//STXBP6//TNFAIP2//MYRIP//EXOC3L//EXOC7//EXOC2//EXOC1//EXOC3L4//EXOC3L2//MYH2//MYH9//PSTPIP1//RTKN//MAEA//ANLN//SPTA1//SPTB//SPTBN1//SPTBN2//SPTBN4//CALD1//GSN//ACTR2//ACTN1//ACTB//ANK1//CAPZA1//CAPZB//CTTN//DLG4//EPB42//DMTN//MPP1//NOS2//FLNA//SELE//SLC4A1//SPTAN1//TMOD1//EPB41//TPM4//NSMF//TPM3//ACTN4//SPTBN5//GYPC//DCDC2B//MYZAP//SHROOM2//ACTN2//CAP1//CDH1//CDH2//CFL…
GO:1902494	catalytic complex	Cellular component	978	1377	14475	23177	1.13722	3.49657e-12	3.71074e-11	11.4564	0.0675648	ENO1//ENO3//ENO4//ENO1B//KDM3A//RCOR2//JMJD1C//CBX5//MECOM//HDAC2//HDAC5//HR//HDAC10//PHF21A//SAP18//SIN3A//SIN3B//NCOR2//HDAC4//SATB2//TAL1//TBL1X//RCOR3//RCOR1//TRERF1//ZFP217//HDAC11//MTA2//NRIP1//KDM3B//SAP30L//HDAC7//ZFP541//RERE//HDAC8//DNTTIP1//HDAC9//TBL1XR1//CREBBP//WDR5//KAT2A//KAT2B//KAT7//MORF4L1//KANSL3//BRPF3//JADE1//ING4//JADE3//ING5//KANSL2//MEAF6//MSL3L2//KANSL1//JADE2//BRPF1//TA…
GO:0030016	myofibril	Cellular component	180	215	14475	23177	1.34052	5.50756e-12	5.77274e-11	11.259	0.0124352	TNNC1//TNNC2//TNNI1//TNNI2//TNNI3//TNNT1//TNNT2//TNNT3//TPM1//TPM2//MYBPC3//OBSCN//TRIM32//ACTA1//ACTN2//ACTN3//NEB//TMOD1//FHOD3//LMOD3//TMOD3//TMOD2//LMOD2//LMOD1//ACTN1//TIMP4//ACTC1//AK1//MYH7//MEF2C//MMP2//MYOM1//RYR2//HDAC4//ABCC9//TRPC1//PYROXD1//LRRC10//PSMA6//ANKRD2//SYNE1//LMAN1//AHNAK2//3425401B19RIK//SYNPO//SRI//ANK2//ADRA1A//ALDOA//ANK1//ANK3//SYNPO2//BMP10//CACNA1C//CACNA1D//CAPN3//…
GO:0043292	contractile fiber	Cellular component	190	229	14475	23177	1.32849	7.67048e-12	7.94175e-11	11.1152	0.0131261	MYH7//MYH1//MYH11//MYH2//TNNC1//TNNC2//TNNI1//TNNI2//TNNI3//TNNT1//TNNT2//TNNT3//TPM1//TPM2//MYBPC3//OBSCN//TRIM32//ACTA1//ACTN2//ACTN3//NEB//TMOD1//FHOD3//LMOD3//TMOD3//TMOD2//LMOD2//LMOD1//ANKRD1//ACTG1//ALPPL2//CAPN3//CASQ1//MYH4//MYL2//MYOD1//NRAP//TWF1//ABLIM2//LRRC10//TWF2//PSMA6//ARHGEF25//SCO1//MYH13//ANKRD2//KBTBD13//ANKRD23//PDE4DIP//ACTN1//TIMP4//ACTC1//AK1//MEF2C//MMP2//MYOM1//RYR2//H…
GO:1990351	transporter complex	Cellular component	260	326	14475	23177	1.27701	8.63244e-12	8.83005e-11	11.0639	0.017962	SCN4A//CACNA1G//SCN10A//SCN1A//SCN1B//SCN5A//SCN7A//SCN8A//SCN9A//SCN3B//SCN4B//CACNA1H//SCN2B//FXYD4//ATP1A1//ATP1B1//ATP1B2//ATP1B3//ATP4B//ATP1A3//ATP1A4//ATP1B4//CACNA1A//CACNA1B//CACNA1C//CACNA1D//CACNA1E//CACNA1S//CACNA2D1//CACNA2D3//CACNB1//CACNB2//CACNB3//CACNB4//CACNG2//PDE4B//STAC3//PDE4D//CACNA2D4//CACNA1F//CACNA2D2//CHRNB4//CHRNB3//CHRNA3//CHRNA5//CHRNA2//CHRNA4//CHRNA6//CHRNA7//CHRNB…
GO:0031967	organelle envelope	Cellular component	775	1077	14475	23177	1.15219	1.09042e-11	1.08913e-10	10.9624	0.0535406	ATP5O//ATP5H//ATP5A1//ATP5B//ATP5D//ATP5E//ATP5G1//ATP5J//ATP5K//ATP5L//ATP5G2//MTX1//DNAJC11//MTX2//SAMM50//GRPEL1//GRPEL2//DNAJC15//PAM16//DNAJC19//PARP11//FBXW11//NRM//CENPF//TPR//RBM15B//AKR7A5//SEC13//CSE1L//ACHE//CLIC1//PARP1//MTA1//ALOX5//ALOX5AP//ANXA11//SLC2A9//APOE//BAX//BNIP3//CALR//CAV2//CBX3//CLGN//DCTN1//DYNC1H1//DST//E2F5//EMD//GABRB1//ELAVL4//KPNB1//INSR//ITPR3//ITSN1//KCNH2//KCNJ…
GO:0031975	envelope	Cellular component	775	1077	14475	23177	1.15219	1.09042e-11	1.08913e-10	10.9624	0.0535406	ATP5O//ATP5H//ATP5A1//ATP5B//ATP5D//ATP5E//ATP5G1//ATP5J//ATP5K//ATP5L//ATP5G2//MTX1//DNAJC11//MTX2//SAMM50//GRPEL1//GRPEL2//DNAJC15//PAM16//DNAJC19//PARP11//FBXW11//NRM//CENPF//TPR//RBM15B//AKR7A5//SEC13//CSE1L//ACHE//CLIC1//PARP1//MTA1//ALOX5//ALOX5AP//ANXA11//SLC2A9//APOE//BAX//BNIP3//CALR//CAV2//CBX3//CLGN//DCTN1//DYNC1H1//DST//E2F5//EMD//GABRB1//ELAVL4//KPNB1//INSR//ITPR3//ITSN1//KCNH2//KCNJ…
GO:0030863	cortical cytoskeleton	Cellular component	110	123	14475	23177	1.43194	1.31325e-11	1.29645e-10	10.8817	0.00759931	MYH2//MYH9//PSTPIP1//RTKN//MAEA//ANLN//SPTA1//SPTB//SPTBN1//SPTBN2//SPTBN4//CALD1//GSN//ACTR2//DCDC2B//MYZAP//ACTN1//SHROOM2//ACTN2//CAP1//CDH1//CDH2//CFL1//CORO1A//CLDN5//CTTN//DBNL//FLOT1//FLOT2//HCLS1//LASP1//LLGL1//MLPH//MOBP//NF2//DCDC2A//RDX//SCNN1A//SLC2A1//SHROOM4//PDLIM2//PLEKHH2//PPP1R9B//LLGL2//UTRN//RAPGEF3//WDR1//GYS2//PPP1R9A//MYRIP//SHROOM3//MYO1A//DLC1//MYADM//DBN1//TRPV4//MED28//…
GO:0031984	organelle subcompartment	Cellular component	726	1005	14475	23177	1.15667	1.47633e-11	1.4407e-10	10.8308	0.0501554	BET1//LLGL1//LYZ1//GOLGA5//SMPD3//GOLT1A//GOLGA2//B4GALT1//ST6GAL1//SGMS1//HID1//YIPF1//BET1L//YIPF2//YIPF6//NUMA1//RTN1//QSOX1//KDELR3//PI4KB//GRM6//ZDHHC15//CAV1//CDC42//CLN3//CYP2E1//DNM2//RHBDF1//EXT2//MAN2A2//FTCD//B4GALNT1//GNAI3//HPD//ICA1//LFNG//FUT10//MAN1A//MGAT1//NOTCH1//FURIN//ABCB1B//ABCB4//PIKFYVE//PRKCE//PLA2G4A//SRGN//RAB6A//RAC1//SEC22B//SEC23A//GLG1//ST3GAL2//SPTBN2//SREBF1//TAP…
GO:0070382	exocytic vesicle	Cellular component	214	263	14475	23177	1.30286	1.68464e-11	1.6253e-10	10.7735	0.0147841	STX12//RAB15//SCAMP1//STON2//ATP6V1B1//ERC1//AP2A2//APBA2//APP//ATP6V0D1//ATP6V0A1//ATP6V0C//BDNF//BSN//CLCN3//CLCN4//CLCN5//CLN3//DNAJC5//CYP19A1//DBI//DDC//DLG4//DNM1//STX2//SLC17A6//GRIA1//GRIA2//GRIN1//GRIN2B//HSPA8//KIF1A//KIF3C//LAMP1//SYT12//RAB8A//MARCKSL1//MME//MT3//NGF//NPY1R//CDK16//PDE4B//PDYN//PICK1//PPT1//PSEN2//PTPN5//RAB10//RAB11B//RAB12//RAB3A//RAB3D//RPH3A//SEC22B//SHH//SNAPIN//…
GO:0098791	Golgi apparatus subcompartment	Cellular component	368	482	14475	23177	1.22247	3.39154e-11	3.2353e-10	10.4696	0.0254231	BET1//LLGL1//LYZ1//GOLGA5//SMPD3//GOLT1A//GOLGA2//B4GALT1//ST6GAL1//SGMS1//HID1//YIPF1//BET1L//YIPF2//YIPF6//NUMA1//RTN1//QSOX1//KDELR3//PI4KB//GRM6//ZDHHC15//CAV1//CDC42//CLN3//CYP2E1//DNM2//RHBDF1//EXT2//MAN2A2//FTCD//B4GALNT1//GNAI3//HPD//ICA1//LFNG//FUT10//MAN1A//MGAT1//NOTCH1//FURIN//ABCB1B//ABCB4//PIKFYVE//PRKCE//PLA2G4A//SRGN//RAB6A//RAC1//SEC22B//SEC23A//GLG1//ST3GAL2//SPTBN2//SREBF1//TAP…
GO:0031256	leading edge membrane	Cellular component	130	150	14475	23177	1.38768	3.51455e-11	3.31539e-10	10.4541	0.008981	CHRNA7//ADORA1//ADORA2A//ANK1//EPB41L3//KCNC1//KCNC3//KCNH1//KCNJ11//MAPT//ROBO1//SPTBN1//NRG1//THY1//KCNC2//ROBO2//MAPK8IP3//MYO1D//GABBR1//SLC39A6//CD44//PDPN//ITGAV//ITGB3//APC2//ANTXR1//PLEKHA1//KANK1//AIF1L//ADAM17//AIF1//AKT2//TIRAP//APC//RHOA//DIAPH1//DNM2//EPS8//FGR//HSP90AA1//ITGA5//ARHGEF2//MAP2//MYO1C//MYO6//NME1//PIP5K1A//INPP5K//TWF1//PTPRJ//PTPRZ1//RAC1//SRC//SYNJ2//WWC1//PSD4//APPL…
GO:0005773	vacuole	Cellular component	423	562	14475	23177	1.20515	4.27112e-11	3.98481e-10	10.3695	0.0292228	ATP6V0A1//ATP6V0A4//ATP6V0A2//ATP6V1H//ATP6V1C1//ATP6V1C2//VAC14//CDC42//STX4A//VAMP2//ARHGEF7//UVRAG//LAMP1//PRKD1//WDR81//RPN2//TEX264//GABARAP//GABARAPL1//MAP1LC3A//MAP1LC3B//ENTPD4//STX17//TECPR1//ATG16L2//VMP1//ATG16L1//GABARAPL2//RUBCN//EPG5//SLC15A4//ITFG2//ARRDC3//EPDR1//SLC17A3//TRIP10//GPR137//TM6SF1//ANK2//HYAL3//GUSB//MANBA//SEC13//ABCA2//ACE//ACP2//ACP5//ADA//GLA//ABCD1//ANK3//APOE//…
GO:0031300	intrinsic component of organelle membrane	Cellular component	316	408	14475	23177	1.24013	4.35372e-11	4.01772e-10	10.3611	0.0218307	P2RX1//P2RX4//P2RX7//P2RX6//SUN2//LEMD2//P2RX3//TMEM201//MAJIN//TMEM43//SUN1//P2RX5//AFG3L1//SPG7//AFG3L2//PEX12//ABCD1//PEX11A//PEX11B//PEX16//PEX2//SLC25A17//SLC27A2//FAR2//FIS1//PEX10//FAR1//PEX11G//PEX26//GFY//QSOX1//SLC35B3//SLC35B1//BET1//CUX1//B4GALNT1//B4GALNT2//LFNG//MFNG//FURIN//PCSK4//PCSK5//PCSK7//RFNG//SGMS1//TEX261//SLC35A2//QSOX2//SLC35A3//ACER2//SLC35A1//TVP23A//BET1L//SLC35B4//ND…
GO:0031226	intrinsic component of plasma membrane	Cellular component	1137	1629	14475	23177	1.11758	7.30335e-11	6.66725e-10	10.1365	0.0785492	SCN4A//CACNA1G//SCN10A//SCN1A//SCN1B//SCN5A//SCN7A//SCN8A//SCN9A//SCN3B//SCN4B//CACNA1H//SCN2B//C8B//HC//C8G//VMN2R55//VMN2R34//VMN2R2//KCNMB3//LRRC8C//SLCO2B1//ANO1//XNTRPC//SLC6A8//ADCY4//SLC6A5//NPFFR2//SLC16A6//SLC17A3//ANO6//SLC38A1//SLC39A6//ADGRB1//CHRNB4//CHRNB3//SLC14A1//GRM2//GRM3//GRM6//GRM7//SLCO4A1//TSPAN9//ORAI1//ANK2//GPR18//TAS1R1//AMHR2//CHRNA3//CHRNA5//KCNQ3//GABRA5//SLC8A2//SLC…
GO:0030017	sarcomere	Cellular component	160	191	14475	23177	1.3413	7.53411e-11	6.80474e-10	10.123	0.0110535	TNNC1//TNNC2//TNNI1//TNNI2//TNNI3//TNNT1//TNNT2//TNNT3//TPM1//TPM2//MYBPC3//OBSCN//TRIM32//ACTA1//ACTN2//ACTN3//NEB//TMOD1//FHOD3//LMOD3//TMOD3//TMOD2//LMOD2//LMOD1//AHNAK2//3425401B19RIK//SYNPO//SRI//ANK2//ACTN1//ADRA1A//ALDOA//ANK1//ANK3//SYNPO2//BMP10//CACNA1C//CACNA1D//CAPN3//CAPZB//CASQ1//CASQ2//CTNNB1//CAV3//CFL2//CRYAB//CSRP1//CSRP2//CSRP3//DST//KCNN2//MYH7//FHL2//FHL3//FKBP1B//GRIN2B//JUP…
GO:0048786	presynaptic active zone	Cellular component	87	95	14475	23177	1.46634	8.5916e-11	7.67817e-10	10.0659	0.00601036	GRM7//STX2//KCNMA1//SNAP91//STX1A//STX4A//STXBP1//SYT11//GRM4//APBA1//CNTNAP1//STX1B//STX19//STX11//OTOF//ERC1//RIMS1//RIMS2//BSN//ERC2//RIMS3//PCLO//NR3C2//CTNNB1//CTNND1//CTBP1//CTBP2//UNC13C//UNC13B//RIMBP2//IQSEC2//UNC13A//PPFIA3//DGKI//CACNA2D1//FLOT2//NTNG2//CPLX3//ADRA2A//ATP2B2//CACNA1A//CACNA1D//CANX//CDH2//GRM8//P2RX1//P2RY1//P2RY2//SCN8A//LRFN3//GPM6A//CDH10//ATP2B4//LPAR2//P2RY4//CACN…
GO:1902495	transmembrane transporter complex	Cellular component	248	313	14475	23177	1.26866	9.17249e-11	8.11192e-10	10.0375	0.017133	SCN4A//CACNA1G//SCN10A//SCN1A//SCN1B//SCN5A//SCN7A//SCN8A//SCN9A//SCN3B//SCN4B//CACNA1H//SCN2B//FXYD4//ATP1A1//ATP1B1//ATP1B2//ATP1B3//ATP4B//ATP1A3//ATP1A4//ATP1B4//CACNA1A//CACNA1B//CACNA1C//CACNA1D//CACNA1E//CACNA1S//CACNA2D1//CACNA2D3//CACNB1//CACNB2//CACNB3//CACNB4//CACNG2//PDE4B//STAC3//PDE4D//CACNA2D4//CACNA1F//CACNA2D2//CHRNB4//CHRNB3//CHRNA3//CHRNA5//CHRNA2//CHRNA4//CHRNA6//CHRNA7//CHRNB…
GO:0016604	nuclear body	Cellular component	522	709	14475	23177	1.17886	1.07553e-10	9.41365e-10	9.96838	0.0360622	HINFP//LSM10//COIL//ELL//FBL//FMR1//SART1//SMN1//EFTUD2//WRAP53//ICE1//LSG1//ZPR1//USPL1//FBLL1//ZFP473//NPAT//GEMIN4//ANGEL2//HNRNPA2B1//SART3//ISG20//PRPF31//OIP5//PRPF3//NOLC1//ICE2//TOPORS//CDK9//CIITA//CBX5//CREBBP//DAPK3//DAXX//HIPK1//HIPK2//HSF1//SUMO2//MAX//MRE11A//SQSTM1//PML//RAD51//RB1//RNF4//SATB1//SKIL//SUMO3//SP100//AGAP3//TDG//CHD3//TERT//TOP3A//NR2C1//TRP53//UBE2I//CHFR//LRCH4//TO…
GO:0031253	cell projection membrane	Cellular component	239	301	14475	23177	1.27136	1.35703e-10	1.17563e-09	9.86741	0.0165112	EHD1//EHD3//SNAP29//CHRNA7//ADORA1//ADORA2A//ANK1//EPB41L3//KCNC1//KCNC3//KCNH1//KCNJ11//MAPT//ROBO1//SPTBN1//NRG1//THY1//KCNC2//ROBO2//MAPK8IP3//MYO1D//GABBR1//SLC39A6//CD44//PDPN//ITGAV//ITGB3//APC2//ANTXR1//SLC9A3//ACE//SLC28A3//AQP1//AQP7//CAR4//CD36//ABCC2//SLC26A3//ATP6V0A4//SLC34A3//FOLR1//B4GALT1//GNA12//GNA13//LRP2//HSP90AB1//HSP90AA1//ITLN1//KCNK1//ANPEP//SLC26A6//MTTP//SLC11A2//PCMT1//…
GO:0016323	basolateral plasma membrane	Cellular component	189	232	14475	23177	1.30441	2.08914e-10	1.7916e-09	9.68003	0.013057	SLC38A1//SCRIB//SLC51A//NOD1//SLC12A6//LIN7A//ORAI1//DSP//ARRB1//ATP6V1B1//SLC13A3//ADAM9//ADCY8//ADORA1//AGTR1A//ANK3//SLC2A9//AP2A1//AQP1//AQP2//ATP1A1//ATP1B1//ATP7B//SLC7A1//DDR1//ANXA2//CAR11//CASR//CTNNB1//CAV1//CD38//CD44//CD81//CDH1//CDH16//CDH17//CDH2//CLCNKA//CLDN1//CXADR//DAG1//SLC29A2//EGFR//STX2//ERBB2//ERBB3//ERBB4//BSND//PTK2//FLOT1//FLOT2//FOLR1//SLC6A13//B4GALT1//SLC6A9//PDPN//HC…
GO:0019898	extrinsic component of membrane	Cellular component	254	323	14475	23177	1.25913	2.27916e-10	1.93501e-09	9.64223	0.0175475	VAC14//GM5741//GNA11//GNA12//GNA13//GNA14//GNA15//GNAI1//GNAI3//GNAL//GNAO1//GNAQ//GNAS//GNAT1//GNAZ//GNB1//GNB3//GNB4//GNB5//GNG12//GNG2//GNG3//GNG4//GNG5//GNG7//GNG8//GNGT2//GNG13//GNG11//PIK3R6//CISH//SOCS3//PIK3C2A//PIK3C2G//PIK3CD//PIK3R1//PIK3R2//PIK3R3//SOCS2//PIK3C2B//PIK3CG//PIK3R5//SOCS5//PIK3CB//CDH22//APC//CTNNA1//CTNNB1//CTNND1//CDH1//CDH11//CDH13//CDH15//CDH17//CDH2//CDH3//CDH4//CDH…
GO:0043197	dendritic spine	Cellular component	169	205	14475	23177	1.31999	3.04973e-10	2.56358e-09	9.51574	0.0116753	GRIA1//PALM//PPP1R9B//SHISA7//AKAP5//ITGA8//DAGLA//SHISA6//SHISA8//ATP2B1//SHISA9//GPER1//SRI//DRD1//FMR1//FXR1//PPP1R1B//ATP1A3//FXR2//PPP1R9A//CACNA1S//DNM1//DNM2//SRGAP2//HPCA//MX1//MX2//FUS//RGS7BP//SYNE1//BAIAP2//SYNPO//OPRD1//OPRM1//CHRNA7//GRM3//CALD1//ARRB1//ACTN1//SLC8A2//SLC8A3//ABL2//ASIC2//ASIC1//ADORA1//ADRB2//APBA2//APBB1//ARC//RHOA//CALB1//CAMK2A//CANX//CAPZB//CTNND1//CD3E//CDC42//…
GO:0030427	site of polarized growth	Cellular component	177	216	14475	23177	1.31207	3.09118e-10	2.57296e-09	9.50988	0.012228	CBARP//SNCB//ORAI1//ABL1//CHRNA7//ANG//BOC//APBB1//APC//APP//CALM1//CALM3//CTNND1//CBL//CDK5//CDK5R1//CDK5R2//CFL1//CXCR4//COPA//CPEB1//CRMP1//DPYSL2//CRP//CTTN//CXADR//DCX//DNM2//DSCAM//DVL1//ENO1//FSCN1//FMR1//FXR1//GRIA2//GRIN1//ELAVL4//ITGA3//ITGA4//KIF3C//KLC1//SNX18//RAC3//INPP5J//MAP1B//MAPT//NCAM1//NEFL//NTRK2//PAFAH1B1//PSEN2//DICER1//FLNA//PTK2B//PTPRF//PTPRZ1//RASGRF1//IGHMBP2//SMN1//S…
GO:0140513	nuclear protein-containing complex	Cellular component	827	1167	14475	23177	1.13468	3.64502e-10	3.00449e-09	9.4383	0.057133	ERCC1//POLD1//XPC//ERCC5//ERCC4//ERCC8//XPA//ERCC3//KDM3A//RCOR2//JMJD1C//CBX5//MECOM//HDAC2//HDAC5//HR//HDAC10//PHF21A//SAP18//SIN3A//SIN3B//NCOR2//HDAC4//SATB2//TAL1//TBL1X//RCOR3//RCOR1//TRERF1//ZFP217//HDAC11//MTA2//NRIP1//KDM3B//SAP30L//HDAC7//ZFP541//RERE//HDAC8//DNTTIP1//HDAC9//TBL1XR1//TAF1A//TAF1B//TAF1C//CREBBP//WDR5//KAT2A//KAT2B//KAT7//MORF4L1//KANSL3//BRPF3//JADE1//ING4//JADE3//ING5/…
GO:0042383	sarcolemma	Cellular component	140	166	14475	23177	1.35039	4.35759e-10	3.5573e-09	9.36075	0.00967185	FER1L5//CAMK2D//ANKRD39//SRI//ANK2//ADRA1B//ADRA1A//ANK3//ATP1A1//ATP1B1//CACNA1C//CACNA1S//CACNA2D1//CACNB1//CAPN3//CASQ1//CAV3//CDH2//EDNRA//ESR1//KCNN2//GOT2//IGF1R//KCND2//KCNJ11//KCNJ12//KCNJ2//KCNJ5//NOS1//PRKCE//PRKAR2A//RDX//RTN2//RYR1//SCN1A//SCN1B//SCN5A//SLC2A4//SLC8A1//SLC9A1//STAC//ABCC9//TGFB3//VDR//SLC30A1//AKAP6//DYSF//BIN1//ATP2B4//AKAP7//STBD1//FXYD1//CLTC//NOS1AP//CACNA1D//CACN…
GO:0030426	growth cone	Cellular component	171	209	14475	23177	1.31005	7.81068e-10	6.3155e-09	9.10731	0.0118135	DCC//TRPV2//EXOC7//NECTIN1//LAMP5//COBL//HSP90AB1//HSP90AA1//MAP2//MAPK8IP1//PTCH1//CYFIP1//SMO//TAOK2//RTN4//DYNLT1F//DYNLT1A//AATK//AGRN//BOC//APC//EPHA4//FKBP4//LRP2//HDAC5//KIF5C//LIMK1//LRP1//MAPT//NIN//FLNA//TIAM1//GPM6A//OLFM1//DBN1//PARD6A//RTN4R//TRAK1//TRAK2//SHTN1//PALLD//CLASP2//PARD3//ARPC3//KIF5A//PAFAH1B1//YWHAE//DISC1//NDEL1//ARPC2//APBB1//APP//PPP1R9A//FMR1//ITGA3//CBARP//SNCB//O…
GO:0012506	vesicle membrane	Cellular component	284	368	14475	23177	1.23569	8.2041e-10	6.57102e-09	9.08597	0.01962	TRIP11//CD46//EQTN//TMEM95//HYAL3//BSG//CAV1//CAV2//FLOT2//PCSK4//SLC2A3//IFT88//CCDC136//TEX101//SPACA1//IZUMO1//SPACA3//SUN1//USP8//PLA1A//FAM170B//SEC22B//SEC23A//SEC16A//VTI1B//USO1//GOSR2//SEC16B//FURIN//TRF//SEC31B//SEC31A//AP1G1//AP1S1//AFTPH//AP2A1//AP2A2//AP2M1//SNAP91//AP2B1//TBC1D5//CLTA//EPN1//EPN2//ENTHD1//NECAP2//NECAP1//EPN3//CLTB//COPA//COPG2//COPG1//COPZ2//COPZ1//COPE//TMED3//COP…
GO:0034702	ion channel complex	Cellular component	234	297	14475	23177	1.26153	8.31963e-10	6.60128e-09	9.0799	0.0161658	SCN4A//CACNA1G//SCN10A//SCN1A//SCN1B//SCN5A//SCN7A//SCN8A//SCN9A//SCN3B//SCN4B//CACNA1H//SCN2B//CACNA1A//CACNA1B//CACNA1C//CACNA1D//CACNA1E//CACNA1S//CACNA2D1//CACNA2D3//CACNB1//CACNB2//CACNB3//CACNB4//CACNG2//PDE4B//STAC3//PDE4D//CACNA2D4//CACNA1F//CACNA2D2//CHRNB4//CHRNB3//CHRNA3//CHRNA5//CHRNA2//CHRNA4//CHRNA6//CHRNA7//CHRNB1//CHRNB2//CHRNE//CHRNG//CHRNA9//STXBP5//KCNMB3//KCNQ3//CALM1//CALM3//…
GO:0098562	cytoplasmic side of membrane	Cellular component	156	189	14475	23177	1.3216	1.2233e-09	9.61651e-09	8.91247	0.0107772	GM5741//GNA11//GNA12//GNA13//GNA14//GNA15//GNAI1//GNAI3//GNAL//GNAO1//GNAQ//GNAS//GNAT1//GNAZ//GNB1//GNB3//GNB4//GNB5//GNG12//GNG2//GNG3//GNG4//GNG5//GNG7//GNG8//GNGT2//GNG13//GNG11//LDLRAP1//ANK1//BIRC2//CD2//CDH1//CHUK//DST//FGFR3//GEM//GM2A//IKBKB//JUP//KIT//LOR//MAPT//MYH9//NTSR1//PPP3CA//PTEN//PTPN4//PTPN22//PTPRC//RGS2//SLC4A1//SPTA1//SHROOM4//RAB21//TH//TRAF1//TRAF3//TRAF5//TRAF6//DSG1B//P…
GO:0044309	neuron spine	Cellular component	171	210	14475	23177	1.30381	1.60996e-09	1.254e-08	8.79318	0.0118135	GRIA1//PALM//PPP1R9B//SHISA7//AKAP5//ITGA8//DAGLA//SHISA6//SHISA8//ATP2B1//SHISA9//GPER1//SYNPO//GRM3//BAIAP2//CALD1//ARRB1//ACTN1//SLC8A2//SLC8A3//ABL2//ASIC2//ASIC1//CHRNA7//ADORA1//ADRB2//APBA2//APBB1//ARC//RHOA//CALB1//CAMK2A//CANX//CAPZB//CTNND1//CD3E//CDC42//CDK5R1//CFL1//COMT//CRYAB//CYP19A1//ASAP1//DLG4//DRD1//DRD2//DRD4//DVL1//EEF2K//EPHA4//KCNN2//PTK2//FMR1//FXR1//LPAR1//GRIA2//GRID2//G…
GO:0008021	synaptic vesicle	Cellular component	193	241	14475	23177	1.28227	2.16709e-09	1.66039e-08	8.66412	0.0133333	STX12//MAL2//SCAMP1//ATP6V0A1//ATP8A1//CLCN3//SLC17A6//GABRA2//SLC6A9//LAMP1//OPRD1//PTPRN2//PTPRS//STX1A//SYNGR1//SYP//SYT1//SYT2//SLC18A2//SLC17A8//VAMP2//SLC32A1//WFS1//SLC30A3//STX16//SYT11//SLC6A17//SLC10A4//STX7//SCAMP5//STX6//SV2A//SV2B//ATP6V1G2//SYNPR//TMEM163//SLC17A7//SV2C//APC//BCL2L1//CALM1//CALM3//CLTA//DRD2//GAD2//GRIA1//GRIA2//GRIN1//ICA1//RPH3A//SEMA4C//SH3GL2//SLC2A3//SNCA//UNC1…
GO:0042734	presynaptic membrane	Cellular component	162	198	14475	23177	1.31005	2.17083e-09	1.66039e-08	8.66337	0.0111917	GRM7//STX2//KCNMA1//SNAP91//STX1A//STX4A//STXBP1//SYT11//GRM4//APBA1//CNTNAP1//STX1B//STX19//STX11//OTOF//CLTA//DNM1//FCHO2//CLTC//DNM1L//CLTB//EPN1//CYTH1//HIP1//STXBP5//DGKI//CNTN1//GPC4//MARCKSL1//RGS7BP//CNTN6//CACNA2D1//FLOT2//NTNG2//CPLX3//SLC6A5//GRM3//GRIK4//GABRA5//CHRNA4//CHRNA6//CHRNA7//CHRNB2//ADCY8//ADORA1//ADORA2A//ADRA1A//CACNA1C//CACNA1E//CDH9//CHRM1//CHRM3//CHRM4//DRD1//DRD2//DRD…
GO:0019897	extrinsic component of plasma membrane	Cellular component	156	190	14475	23177	1.31465	2.61863e-09	1.98501e-08	8.58193	0.0107772	GM5741//GNA11//GNA12//GNA13//GNA14//GNA15//GNAI1//GNAI3//GNAL//GNAO1//GNAQ//GNAS//GNAT1//GNAZ//GNB1//GNB3//GNB4//GNB5//GNG12//GNG2//GNG3//GNG4//GNG5//GNG7//GNG8//GNGT2//GNG13//GNG11//CDH22//APC//CTNNA1//CTNNB1//CTNND1//CDH1//CDH11//CDH13//CDH15//CDH17//CDH2//CDH3//CDH4//CDH5//CDH6//CDH8//CDH9//JUP//SMAD7//CDH12//CDH23//DCHS1//APC2//CDH24//CDH7//CDH18//CDH10//CDH26//APOE//ARSA//FCNB//PLG//TRF//WNT…
GO:0005912	adherens junction	Cellular component	121	143	14475	23177	1.35484	4.37352e-09	3.28594e-08	8.35917	0.00835924	DSG3//PGM5//PKP3//CTNNA1//CTNND1//KIFC3//NECTIN2//PLEKHA7//CAMSAP3//LIN7A//LIN7B//LIN7C//MPP7//WTIP//CDH22//SCRIB//SHROOM2//ACTB//ALOX8//APC//ARVCF//BMPR2//CTNNB1//CDH1//CDH11//CDH2//CDH3//CDH5//CDH6//CDH8//CDH9//CXADR//DAG1//DDX6//DLL1//DSC2//EFNA5//EPHA5//FLOT1//FLOT2//CDCA3//MAGI1//ITGA6//JAG1//AJUBA//JUP//CRB1//LYN//SMAD7//CD99L2//MYH9//NDRG1//NF2//NOTCH1//CTNND2//OXTR//PKP1//CYTH3//PTPRM//RD…
GO:0030055	cell-substrate junction	Cellular component	148	180	14475	23177	1.31652	5.4996e-09	4.09575e-08	8.25967	0.0102245	LPXN//ADGRB1//AIF1L//ACTN1//LIMS1//ACTN2//ADAM17//AVIL//ALOX8//ANXA6//SYNPO2//CAPN2//CAV1//CAV2//CAV3//CBL//CFL1//BCAR1//CTTN//CYBA//DAG1//DST//MAPRE1//EFS//ENAH//EPHA2//EVL//UBOX5//PTK2//FES//GRB7//HCK//SLC6A4//IL16//ILK//IRF2//ITGA2//ITGA2B//ITGA5//ITGAV//ITGB2//ITGB2L//ITGB3//ITGB5//ITGB6//ITGB7//JAK2//AJUBA//LASP1//LIMK1//PARVB//IL1RL1//USP33//MYH9//OPRM1//ABCB4//PIK3R2//PLEC//LCP1//PTK2B//PT…
GO:0030659	cytoplasmic vesicle membrane	Cellular component	263	342	14475	23177	1.23131	6.31365e-09	4.66112e-08	8.19972	0.0181693	TRIP11//CD46//EQTN//TMEM95//HYAL3//BSG//CAV1//CAV2//FLOT2//PCSK4//SLC2A3//IFT88//CCDC136//TEX101//SPACA1//IZUMO1//SPACA3//SUN1//USP8//PLA1A//FAM170B//SEC22B//SEC23A//SEC16A//VTI1B//USO1//GOSR2//SEC16B//FURIN//TRF//SEC31B//SEC31A//AP1G1//AP1S1//AFTPH//AP2A1//AP2A2//AP2M1//SNAP91//AP2B1//TBC1D5//CLTA//EPN1//EPN2//ENTHD1//NECAP2//NECAP1//EPN3//CLTB//COPA//COPG2//COPG1//COPZ2//COPZ1//COPE//TMED3//COP…
GO:0009898	cytoplasmic side of plasma membrane	Cellular component	142	172	14475	23177	1.3219	6.53237e-09	4.78102e-08	8.18493	0.00981002	GM5741//GNA11//GNA12//GNA13//GNA14//GNA15//GNAI1//GNAI3//GNAL//GNAO1//GNAQ//GNAS//GNAT1//GNAZ//GNB1//GNB3//GNB4//GNB5//GNG12//GNG2//GNG3//GNG4//GNG5//GNG7//GNG8//GNGT2//GNG13//GNG11//MYZAP//ALOX15//RHOA//ATP2A2//CAV2//CNR2//DLG4//DTNA//EPN1//PTK2//FER//FES//FGR//FYN//HCK//KCNAB2//KRAS//LCK//SNX18//LYN//MCF2L//CDK16//CYTH1//CYTH3//PTK2B//RAC1//RYR1//RYR2//S100A6//SLA//SRC//SRMS//STAC//SYK//HIP1//S…
GO:0031012	extracellular matrix	Cellular component	383	516	14475	23177	1.18847	6.64411e-09	4.82124e-08	8.17756	0.0264594	MFAP1B//LTBP4//FBN1//FBN2//MFAP2//THSD4//ADAMTS10//LTBP1//EFEMP2//ADAMTSL5//MFAP4//COL27A1//COL1A1//COL2A1//COL3A1//COL4A1//COL4A2//COL4A3//COL4A4//COL4A5//OTOL1//COL4A6//COL16A1//COL5A1//COL5A3//COL12A1//MMRN2//ACHE//ADAMTS1//ACAN//AGRN//ANG//ATRN//ANXA2//RUNX1//CD151//ENTPD2//COL15A1//COL17A1//COL18A1//COL7A1//COL9A3//DAG1//EFNA5//FBLN1//FN1//GSTO1//HSPG2//ITGA6//LAD1//LAMA1//LAMA4//LAMA5//LAMB…
GO:0030312	external encapsulating structure	Cellular component	384	518	14475	23177	1.18697	8.18313e-09	5.88769e-08	8.08708	0.0265285	MFAP1B//LTBP4//FBN1//FBN2//MFAP2//THSD4//ADAMTS10//LTBP1//EFEMP2//ADAMTSL5//MFAP4//COL27A1//COL1A1//COL2A1//COL3A1//COL4A1//COL4A2//COL4A3//COL4A4//COL4A5//OTOL1//COL4A6//COL16A1//COL5A1//COL5A3//COL12A1//MMRN2//ACHE//ADAMTS1//ACAN//AGRN//ANG//ATRN//ANXA2//RUNX1//CD151//ENTPD2//COL15A1//COL17A1//COL18A1//COL7A1//COL9A3//DAG1//EFNA5//FBLN1//FN1//GSTO1//HSPG2//ITGA6//LAD1//LAMA1//LAMA4//LAMA5//LAMB…
GO:0031301	integral component of organelle membrane	Cellular component	284	373	14475	23177	1.21912	9.41882e-09	6.6784e-08	8.026	0.01962	P2RX1//P2RX4//P2RX7//P2RX6//SUN2//LEMD2//P2RX3//TMEM201//MAJIN//TMEM43//SUN1//P2RX5//AFG3L1//SPG7//AFG3L2//PEX12//ABCD1//PEX11A//PEX11B//PEX16//PEX2//SLC25A17//SLC27A2//FAR2//FIS1//PEX10//FAR1//PEX11G//PEX26//GFY//QSOX1//SLC35B3//SLC35B1//BET1//CUX1//B4GALNT1//B4GALNT2//LFNG//MFNG//FURIN//PCSK4//PCSK5//PCSK7//RFNG//SGMS1//TEX261//SLC35A2//QSOX2//SLC35A3//ACER2//SLC35A1//TVP23A//BET1L//SLC35B4//ND…
GO:0005925	focal adhesion	Cellular component	138	167	14475	23177	1.32313	9.43944e-09	6.6784e-08	8.02505	0.00953368	LPXN//ADGRB1//AIF1L//ACTN1//LIMS1//ACTN2//ADAM17//AVIL//ALOX8//ANXA6//SYNPO2//CAPN2//CAV1//CAV2//CAV3//CBL//CFL1//BCAR1//CTTN//CYBA//DAG1//DST//MAPRE1//EFS//ENAH//EPHA2//EVL//UBOX5//PTK2//FES//GRB7//HCK//SLC6A4//IL16//ILK//IRF2//ITGA2//ITGA2B//ITGA5//ITGAV//ITGB2//ITGB2L//ITGB3//ITGB5//ITGB6//ITGB7//JAK2//AJUBA//LASP1//LIMK1//PARVB//IL1RL1//USP33//MYH9//OPRM1//ABCB4//PIK3R2//PLEC//LCP1//PTK2B//PT…
GO:0030864	cortical actin cytoskeleton	Cellular component	78	87	14475	23177	1.43554	1.00263e-08	7.03496e-08	7.99886	0.0053886	MYH2//MYH9//PSTPIP1//RTKN//MAEA//ANLN//SPTA1//SPTB//SPTBN1//SPTBN2//SPTBN4//CALD1//GSN//ACTR2//TRIOBP//CALB1//CALB2//OCM//PVALB//SPTAN1//FCHSD1//CIB2//KNCN//SNX9//MYO1E//PLS1//COBL//HFE//KRT19//DCDC2B//MYZAP//ACTN1//SHROOM2//ACTN2//CAP1//CDH1//CDH2//CFL1//CORO1A//CLDN5//CTTN//DBNL//FLOT1//FLOT2//HCLS1//LASP1//LLGL1//MLPH//MOBP//NF2//DCDC2A//RDX//SCNN1A//SLC2A1//SHROOM4//PDLIM2//PLEKHH2//PPP1R9B//…
GO:0000323	lytic vacuole	Cellular component	352	472	14475	23177	1.1941	1.10821e-08	7.64934e-08	7.95538	0.0243178	RUBCN//EPG5//SLC15A4//ITFG2//ARRDC3//EPDR1//SLC17A3//TRIP10//GPR137//TM6SF1//ANK2//HYAL3//GUSB//MANBA//SEC13//ABCA2//ACE//ACP2//ACP5//ADA//GLA//ABCD1//ANK3//APOE//APP//AQP2//ARSA//ASAH1//RAB27A//ASS1//ATP6V0D1//ATP6V0C//BCL10//GLB1//CAPN1//CAPN2//CCKAR//CD1D1//SCARB2//CD63//CD68//CLCN3//CLCN4//TPP1//CLN3//CXCR4//CTLA2A//CTSB//CTSC//CTSH//CTSK//CTSL//CTSS//CTSW//DNASE2A//DOC2A//FGFR3//IL4I1//FNBP1…
GO:0005764	lysosome	Cellular component	352	472	14475	23177	1.1941	1.10821e-08	7.64934e-08	7.95538	0.0243178	SLC15A4//ITFG2//GPR137//TM6SF1//SEC13//ABCA2//ABCD1//ANXA6//ATP6V0D1//ANXA2//SCARB2//CD63//CD68//CLCN3//CLCN4//CLN3//CYB561//GBA//GRN//H2-EB1//H2-DMA//H2-DMB2//HSPA8//HSP90AB1//LAMP1//LAPTM5//MCOLN3//NPRL3//LAPTM4A//MYO7A//SLC11A2//OCA2//CTSA//PSEN2//WDR81//HPS6//TMEM63A//SLC39A14//TFEB//SIDT2//FLCN//TMEM165//UBA1//VAMP8//TREML4//CYB561A3//SLC2A6//SZT2//TPCN2//SLC17A5//SPPL2C//RNF13//ATP6V0D2//MI…
GO:0005887	integral component of plasma membrane	Cellular component	1066	1544	14475	23177	1.10547	1.2523e-08	8.57422e-08	7.90229	0.0736442	SCN4A//CACNA1G//SCN10A//SCN1A//SCN1B//SCN5A//SCN7A//SCN8A//SCN9A//SCN3B//SCN4B//CACNA1H//SCN2B//C8B//HC//C8G//FXYD4//ATP1A1//ATP1B1//ATP1B2//ATP1B3//ATP4B//ATP1A3//ATP1A4//ATP1B4//CHRNB4//CHRNB3//CHRNA3//CHRNA5//CHRNA2//CHRNA4//CHRNA6//CHRNA7//CHRNB1//CHRNB2//CHRNE//CHRNG//CHRNA9//STXBP5//SDCBP//IL6ST//IGF1R//INSR//IRS1//SORBS1//INSRR//OSMR//KCNMB3//KCNQ3//CALM1//CALM3//CTTN//DLG4//DPP6//KCNA1//K…
GO:0005635	nuclear envelope	Cellular component	312	415	14475	23177	1.20377	1.83778e-08	1.2456e-07	7.73571	0.0215544	NRM//CAV2//EMD//GHRHR//KCNH1//LMNB1//SMAD1//SMAD3//PSEN2//TRA2B//TMPO//SUN2//LEMD2//DPY19L3//TERB1//DPY19L2//TMEM120B//DPY19L4//IFI27//TMX4//ATP1B4//TMEM43//SUN5//ERN1//SIRT1//P2RX1//P2RX4//P2RX7//P2RX6//P2RX3//TMEM201//MAJIN//SUN1//P2RX5//UGT2B37//DHCR7//ITPR3//LTC4S//SNCA//SYNE3//ITPRIP//NUCB2//NUTF2//SMPD4//CLMN//ALOX5//APP//BCHE//CACYBP//IGF2R//SORL1//TUBB5//PTGES//NRADD//CCAR1//PARP11//NUP10…
GO:0044306	neuron projection terminus	Cellular component	172	215	14475	23177	1.28094	1.84859e-08	1.2456e-07	7.73316	0.0118826	SNCB//GRM7//NPY//GRIK4//ADORA1//AP1S1//AP3D1//OPN1SW//BDNF//CALB1//CALB2//CALCA//CCK//CCKAR//CNGA1//CPLX1//CPLX2//DPYSL2//CYP19A1//DBH//DRD4//ESR1//FMR1//GABRB3//GHRH//GRIA2//GRIK1//GRIK2//GRIK3//GRIK5//GRIN1//GRIN2B//HSPA8//ILK//KCNMA1//NTRK2//NTSR1//OXT//P2RX4//PNMT//POLG//PPP2CA//PRNP//PRSS12//PTPRN2//RAB3A//CYFIP1//SNCA//UNC13C//SYP//SLC18A2//SCGN//TH//UNC13B//USH2A//P2RX3//MYLK2//SYT11//BLVR…
GO:0001726	ruffle	Cellular component	124	149	14475	23177	1.33252	2.28172e-08	1.52534e-07	7.64174	0.00856649	PLEKHA1//KANK1//AIF1L//ADAM17//AIF1//AKT2//TIRAP//APC//RHOA//DIAPH1//DNM2//EPS8//FGR//PDPN//HSP90AA1//ITGA5//ITGAV//ITGB3//ARHGEF2//MAP2//MYO1C//MYO6//NME1//PIP5K1A//INPP5K//TWF1//PTPRJ//PTPRZ1//RAC1//SRC//SYNJ2//WWC1//PSD4//APPL2//PPP1R9B//TIAM1//SPATA13//EPB41L5//DDX58//PSD3//PACSIN1//FAM107A//PLA2G4F//ABCA7//HIP1R//DLC1//PLEK//PDXP//TRPV4//PLEKHO1//EPS8L1//SNTG1//PSD//PSD2//C2CD5//CLASP2//ARPC…
GO:0098889	intrinsic component of presynaptic membrane	Cellular component	108	128	14475	23177	1.35099	4.09035e-08	2.71305e-07	7.38824	0.00746114	CNTN1//GPC4//MARCKSL1//RGS7BP//CNTN6//CACNA2D1//FLOT2//NTNG2//CPLX3//SLC6A5//GRM3//GRM7//GRIK4//GABRA5//CHRNA4//CHRNA6//CHRNA7//CHRNB2//ADCY8//ADORA1//ADORA2A//ADRA1A//CACNA1C//CACNA1E//CDH9//CHRM1//CHRM3//CHRM4//DRD1//DRD2//DRD4//EFNB1//EFNB2//EFNB3//EPHA4//EPHB2//ERBB4//GLRA1//SLC6A9//GRIA1//GRIA2//GRIK1//GRIK5//GRIN1//GRIN2B//HTR1A//HTR1B//HTR2A//SLC6A4//KCNA1//KCNA3//KCNA4//KCNC1//KCNC3//KCNH…
GO:0030141	secretory granule	Cellular component	303	404	14475	23177	1.20088	4.43131e-08	2.89134e-07	7.35347	0.0209326	FAM170B//RCBTB2//HYAL3//ACR//ADAM2//AKAP3//ARSA//CEP131//CALCR//CALR//CTNNA1//CCT6A//CRCP//CSNK2A2//CTSH//CXADR//DRD2//HEXB//DNAJB3//KCNJ11//KIT//CD46//NUDT1//NCF2//NOTCH1//PCSK4//PRKACA//PRKG1//RAB3A//SCNN1A//SH3GL3//SKIL//SNAPIN//SPAM1//STX1A//ABCC9//TCP1//TCP11//IQUB//ACE3//ATP6V0A2//FABP9//TSSK1//TSSK2//TSKS//VDAC2//PLA2G10//CAPN11//TRIM36//CATSPER4//SLIRP//SPAG8//DKKL1//ACRBP//ABHD2//TEX101/…
GO:0098862	cluster of actin-based cell projections	Cellular component	161	201	14475	23177	1.28253	4.4525e-08	2.89134e-07	7.3514	0.0111226	PDZD7//ADGRV1//USH2A//WHRN//USH1C//PLS1//SLC9A3//CORO2A//ACTN1//ACTN3//AKP3//AQP1//DDR1//CAPZA1//CAPZB//DAB1//DIAPH1//EPS8//ATP6V0A4//FLII//SLC34A3//FOLR1//LRP2//ITPR3//HAVCR1//MME//MYH11//MYH9//MYL6//MYO1B//MYO1C//MYO5B//MYO6//SLC11A2//PLEC//PROM1//FLNA//RALGDS//SLC34A1//SLC23A1//SLC5A1//MYO15B//VIL1//LCT//SLC9A2//LCTL//ADD3//MYO1D//MYO18A//MYO1A//ESPN//RGS19//RAPGEF4//SLC15A1//TREH//CUBN//LIMA1…
GO:0099056	integral component of presynaptic membrane	Cellular component	99	116	14475	23177	1.36652	4.46132e-08	2.89134e-07	7.35054	0.00683938	GRM7//ADRA2A//ATP2B2//CACNA1A//CACNA1D//CANX//CDH2//GRM8//KCNMA1//P2RX1//P2RY1//P2RY2//SCN8A//SYT11//LRFN3//GPM6A//GRM4//CDH10//ATP2B4//LPAR2//P2RY4//CACNA1H//NECTIN1//ATP2B1//SLC6A5//GRM3//GRIK4//GABRA5//CHRNA4//CHRNA6//CHRNA7//CHRNB2//ADCY8//ADORA1//ADORA2A//ADRA1A//CACNA1C//CACNA1E//CDH9//CHRM1//CHRM3//CHRM4//DRD1//DRD2//DRD4//EFNB1//EFNB2//EFNB3//EPHA4//EPHB2//ERBB4//GLRA1//SLC6A9//GRIA1//GRI…
GO:0000139	Golgi membrane	Cellular component	207	266	14475	23177	1.24603	4.83189e-08	3.10778e-07	7.31588	0.0143005	GFY//QSOX1//SLC35B3//SLC35B1//BET1//CUX1//B4GALNT1//B4GALNT2//LFNG//MFNG//FURIN//PCSK4//PCSK5//PCSK7//RFNG//SGMS1//TEX261//SLC35A2//QSOX2//SLC35A3//ACER2//SLC35A1//TVP23A//BET1L//SLC35B4//NDFIP1//ACER3//IER3IP1//ERGIC3//SYS1//TBC1D20//ERGIC1//ENTPD4//TVP23B//SAMD8//RER1//SLC35A4//YIF1A//POMGNT1//UBIAD1//SLC35B2//STEAP2//SLC35A5//SGMS2//ZDHHC20//YIF1B//ZDHHC9//GOLGA7//NUCB1//TMEM87A//RAB21//CSGALN…
GO:0030027	lamellipodium	Cellular component	140	172	14475	23177	1.30328	5.03398e-08	3.21342e-07	7.29809	0.00967185	SLC39A6//CD44//PDPN//ITGAV//ITGB3//APC2//ANTXR1//ACTR3//APBB1//APP//PPP1R9A//DYNLT1F//PHACTR4//DYNLT1A//BRK1//DGKZ//ARAP3//MYLK//CCDC88A//PKN2//ABI1//ABL2//ACTB//AVIL//AIF1//APC//RHOA//CAPZB//CTNNA1//CTNNB1//CTNND1//CDH1//CDH2//CDK5//CFL1//CORO1A//BCAR1//CTTN//DAG1//DBNL//DNM2//DPP4//ENAH//EPHA2//STX2//EVL//PTK2//FSCN1//FAP//FAT1//FER//FLOT1//FLOT2//SRGAP2//ILK//INPPL1//ITSN1//AJUBA//LIMK1//PARVB…
GO:0005730	nucleolus	Cellular component	595	837	14475	23177	1.13823	5.54762e-08	3.51487e-07	7.25589	0.0411054	TAF1A//TAF1B//TAF1C//AKNA//ACACA//ANKRD1//MBD6//AGER//CAMK4//CD2AP//CDK7//COIL//E2F5//EN2//SESN1//FBL//FOXA1//HOXB5//KIT//SMAD7//NCL//NFIC//NFKBIE//PAFAH1B2//PAX5//TRIM27//MRPL23//SELENBP1//SELENBP2//SMARCB1//SNAI1//SNRPB2//URB1//CC2D1A//DDX46//PAK6//UBTF//TCOF1//PRMT7//STOX1//CDCA7L//TIMM44//TRAF4//UBE2I//EIF3L//TRERF1//KDM4A//JAZF1//RERG//KLF6//SPATA2//NRIP1//NUFIP1//IP6K1//IMP4//TIMM13//DDX11/…
GO:0043679	axon terminus	Cellular component	155	193	14475	23177	1.28592	5.67242e-08	3.56732e-07	7.24623	0.0107081	SNCB//GRM7//NPY//GRIK4//ADORA1//AP1S1//AP3D1//OPN1SW//BDNF//CALB1//CALB2//CALCA//CCK//CCKAR//CNGA1//CPLX1//CPLX2//DPYSL2//CYP19A1//DBH//DRD4//ESR1//FMR1//GABRB3//GHRH//GRIA2//GRIK1//GRIK2//GRIK3//GRIK5//GRIN1//GRIN2B//HSPA8//ILK//KCNMA1//NTRK2//NTSR1//OXT//P2RX4//PNMT//POLG//PPP2CA//PRNP//PRSS12//PTPRN2//RAB3A//CYFIP1//SNCA//UNC13C//SYP//SLC18A2//SCGN//TH//UNC13B//USH2A//P2RX3//MYLK2//SYT11//BLVR…
GO:0031225	anchored component of membrane	Cellular component	159	199	14475	23177	1.27933	7.41069e-08	4.62623e-07	7.13014	0.0109845	PRN//ART2B//CAR4//CD14//CD24A//EFNA5//FOLR1//FOLR2//GP1BA//THY1//IGSF21//RTBDN//MILL2//PRND//CD59B//IZUMO1R//RTN4R//TNFRSF23//NOD1//CD2//CD48//CP//EFNA1//GAS1//GPC1//GPC3//GPC4//NTNG2//LYPD4//NRN1L//PRSS42//RTN4RL1//NOD2//RTN4RL2//PRSS43//RAET1D//TEX101//RHBG//EEPD1//NRN1//GPIHBP1//RGMB//CD177//MDGA1//PRSS8//ULBP1//CAR15//PRMT8//DNAJC5//RAB10//RAB11B//RAB3A//RAB4A//RAB5B//RAB5C//RAB7//SYN1//CPLX3…
GO:0098802	plasma membrane signaling receptor complex	Cellular component	150	187	14475	23177	1.28436	1.07201e-07	6.6433e-07	6.9698	0.0103627	CHRNB4//CHRNB3//CHRNA3//CHRNA5//CHRNA2//CHRNA4//CHRNA6//CHRNA7//CHRNB1//CHRNB2//CHRNE//CHRNG//CHRNA9//STXBP5//SDCBP//IL6ST//IGF1R//INSR//IRS1//SORBS1//INSRR//OSMR//ITGA9//ITGA2//ITGA2B//ITGA3//ITGA4//ITGA5//ITGA6//ITGA7//ITGAE//ITGAL//ITGAV//ITGAX//ITGB2//ITGB2L//ITGB3//ITGB5//ITGB6//ITGB7//PMP22//ITGB4//ITGA8//ITGA11//ITGB8//ITGAD//SCRIB//DLG4//GRIA1//GRID2//GRIK1//GRIK2//GRIK5//SHANK2//DLG2//SY…
GO:0099240	intrinsic component of synaptic membrane	Cellular component	190	245	14475	23177	1.24173	2.65943e-07	1.63613e-06	6.57521	0.0131261	CACNA2D1//CNTN1//GPC4//MARCKSL1//RGS7BP//CNTN6//FLOT2//NTNG2//CPLX3//DLG4//ABHD17A//ABHD17B//DLG2//MPP2//SLC6A8//ADGRB1//GRM2//GRM3//GRIK4//GABRA5//SLC8A2//SLC8A3//CHRNA6//CHRNA7//ADORA1//ADORA2A//ADRA1A//ADRA2A//ATP2B2//CACNA1C//CACNA1E//CANX//CDH9//CHRM1//CLCN3//DRD1//DRD2//DRD4//EPHA4//EPHB2//CACNG5//GABRB3//GABRD//SLC6A9//GRIA1//GRIA2//GRIK5//GRM1//HTR2A//SLC6A4//KCNA1//KCNA3//KCNA4//KCNC1//K…
GO:0031674	I band	Cellular component	115	140	14475	23177	1.31525	3.03441e-07	1.85339e-06	6.51793	0.00794473	AHNAK2//3425401B19RIK//SYNPO//SRI//ANK2//ACTN1//ACTN2//ACTN3//ADRA1A//ALDOA//ANK1//ANK3//SYNPO2//BMP10//CACNA1C//CACNA1D//CAPN3//CAPZB//CASQ1//CASQ2//CTNNB1//CAV3//CFL2//CRYAB//CSRP1//CSRP2//CSRP3//DST//KCNN2//MYH7//FHL2//FHL3//FKBP1B//GRIN2B//JUP//KCNE1//KRT19//KRT8//KY//MYOZ3//PPP1R12A//NEB//NOS1//NRAP//PDE4B//PPP3CA//PSEN2//FLNA//PYGM//RTN2//RYR1//RYR2//RYR3//S100A1//SCN1A//SCN5A//SCN8A//SLC2A…
GO:1904949	ATPase complex	Cellular component	82	96	14475	23177	1.36767	5.98982e-07	3.6324e-06	6.22259	0.00566494	SRCAP//RUVBL2//RUVBL1//DMAP1//ACTR6//ZNHIT1//EP400//BRD8//KAT5//FXYD4//ATP1A1//ATP1B1//ATP1B2//ATP1B3//ATP4B//ATP1A3//ATP1A4//ATP1B4//BAZ1A//POLE3//CHRAC1//BRD9//SMARCA4//SMARCB1//SS18//SMARCE1//SMARCD3//SMARCA2//SMARCC2//ACTL6B//SMARCD2//SMARCD1//ARID1A//CHD4//MTA1//MTA3//CSNK2A1//HDAC2//ZBTB7A//MBD3//RBBP4//CHD3//GATAD2B//GATAD2A//MTA2//RBBP7//CHD5//SALL1//PBRM1//BPTF//HMGXB4//SMARCA1//SMARCA5/…
GO:0098858	actin-based cell projection	Cellular component	174	224	14475	23177	1.24377	6.87116e-07	4.10862e-06	6.16297	0.0120207	ATP6V1B1//AOC3//AQP5//ATP6V1A//CD44//CNP//CTSL//ERBB2//FSCN1//FOXA1//LIPC//ICAM2//KCNJ10//KIF13B//CRB1//LYZ1//MYO1B//MYO1C//MYO6//MYO7A//NEDD4//OXTR//PDGFA//PDGFRA//BPIFA1//PROM1//PROM2//RDX//SLC10A2//SPN//TEK//TRPC2//VIL1//RAPGEF3//MYO1H//ENPP7//MYO1G//SLC27A4//SLC9A3R1//CLIC4//GRXCR2//MYO1D//MYO1A//IQGAP2//PTPRH//IFT20//STARD10//FSCN3//ESPN//MUC3//LRRK2//DCXR//SPEF1//MYO1E//USH1C//WWOX//JAM3//A…
GO:0062023	collagen-containing extracellular matrix	Cellular component	286	386	14475	23177	1.18636	6.8719e-07	4.10862e-06	6.16292	0.0197582	COL27A1//COL1A1//COL2A1//COL3A1//COL4A1//COL4A2//COL4A3//COL4A4//COL4A5//OTOL1//COL4A6//COL16A1//COL5A1//COL5A3//COL12A1//MMRN2//ACHE//ADAMTS1//ACAN//AGRN//ANG//ATRN//ANXA2//RUNX1//CD151//ENTPD2//COL15A1//COL17A1//COL18A1//COL7A1//COL9A3//DAG1//EFNA5//FBLN1//FBN1//FN1//GSTO1//HSPG2//ITGA6//LAD1//LAMA1//LAMA4//LAMA5//LAMB2//LAMB3//PAPLN//MATN2//NID1//NID2//NTN1//NTN3//ITGB4//SERPINF1//SPARC//SPN//…
GO:0034703	cation channel complex	Cellular component	173	223	14475	23177	1.24217	8.60757e-07	5.11037e-06	6.06512	0.0119516	SCN4A//CACNA1G//SCN10A//SCN1A//SCN1B//SCN5A//SCN7A//SCN8A//SCN9A//SCN3B//SCN4B//CACNA1H//SCN2B//CACNA1A//CACNA1B//CACNA1C//CACNA1D//CACNA1E//CACNA1S//CACNA2D1//CACNA2D3//CACNB1//CACNB2//CACNB3//CACNB4//CACNG2//PDE4B//STAC3//PDE4D//CACNA2D4//CACNA1F//CACNA2D2//KCNMB3//KCNQ3//CALM1//CALM3//CTTN//DLG4//DPP6//KCNA1//KCNA3//KCNA4//KCNA7//KCNAB2//KCNAB3//KCNB1//KCNC1//KCNC3//KCND2//KCNE1//KCNH1//KCNH2/…
GO:0099699	integral component of synaptic membrane	Cellular component	175	226	14475	23177	1.23985	9.30713e-07	5.48733e-06	6.03118	0.0120898	SLC6A8//ADGRB1//GRM2//GRM3//GRIK4//GABRA5//SLC8A2//SLC8A3//CHRNA6//CHRNA7//ADORA1//ADORA2A//ADRA1A//ADRA2A//ATP2B2//CACNA1C//CACNA1E//CANX//CDH9//CHRM1//CLCN3//DRD1//DRD2//DRD4//EPHA4//EPHB2//CACNG5//GABRB3//GABRD//SLC6A9//GRIA1//GRIA2//GRIK5//GRM1//HTR2A//SLC6A4//KCNA1//KCNA3//KCNA4//KCNC1//KCNC3//KCND2//NCAM1//NRP2//OPRM1//P2RX1//PCDH8//SLC1A6//SLC8A1//SLC6A6//NLGN2//PCDH17//SLC6A1//GABBR2//SLC…
GO:0044853	plasma membrane raft	Cellular component	107	131	14475	23177	1.30783	1.34616e-06	7.88198e-06	5.8709	0.00739206	CACNA1C//CAV1//CAV2//ADTRP//ADCY8//ADCYAP1R1//ADRB2//AQP1//ATP1A1//ATP1B1//ATP1B3//BMPR2//CAV3//CD36//CDH13//CDH15//CLN3//CTSB//DRD1//ERBB4//F2R//FLOT1//FLOT2//GNAQ//HCK//HK1//HMOX1//IGF1R//INSR//IRS1//JAK2//KCND2//KCNMA1//LDLR//LIPE//LRP8//MLC1//NOS1//NOS3//SLC22A6//PLD2//PLPP1//PTCH1//PTGIS//SCN5A//SELE//SLC2A1//SLC2A3//SMPD2//SRC//TFPI//TGFBR1//TGFBR2//TSC2//VDR//KIF18A//AKAP6//PACSIN2//MAPK3/…
GO:0032589	neuron projection membrane	Cellular component	61	69	14475	23177	1.41553	1.36807e-06	7.95542e-06	5.86389	0.00421416	CHRNA7//ADORA1//ADORA2A//ANK1//EPB41L3//KCNC1//KCNC3//KCNH1//KCNJ11//MAPT//ROBO1//SPTBN1//NRG1//THY1//KCNC2//ROBO2//MAPK8IP3//MYO1D//GABBR1//GABRA5//ATF4//CACNA1D//GABRA1//GABRA2//GABRA3//GABRA4//GABRE//GABRG3//GRIA1//GRIN1//HCN1//HCN2//HPCA//INSR//KCNB1//NGFR//OPRD1//OPRM1//PALM//SGCE//TACR3//TRPC2//AKAP5//DAGLA//MPP2//SLC12A5//GABARAPL1//ATP2B1//WLS//LAMP5//CACNG8//PPP1R9B//SHISA7//ITGA8//SHISA…
GO:0005793	endoplasmic reticulum-Golgi intermediate compartment	Cellular component	63	72	14475	23177	1.40103	2.08746e-06	1.20561e-05	5.68038	0.00435233	TM6SF2//TMEM199//WHAMM//NAT8F1//PLPP3//SPPL3//LAMP5//MGAT4B//TMED4//GBF1//TRIP11//CAR4//SERPINH1//FN1//FTCD//HSPA5//ANPEP//LRPAP1//TMED1//MAN1A//NUCB1//P4HB//PROM1//DICER1//PTPN2//SEC22B//SURF4//LMAN2L//TRAPPC12//GOLGB1//TICAM2//MPPE1//SLC35C2//LMAN1L//CLN8//MGAT4A//GOLGA3//UGGT1//NUCB2//COPG2//COPG1//TMED2//RAB37//TMED3//TMED6//TMED7//LMAN2//ERGIC1//TMED9//MGAT4D//STX17//RER1//YIF1A//KDELR1//RGM…
GO:0030672	synaptic vesicle membrane	Cellular component	97	118	14475	23177	1.31622	2.38261e-06	1.35761e-05	5.62295	0.00670121	STX12//MAL2//SCAMP1//ATP6V0A1//ATP8A1//CLCN3//SLC17A6//GABRA2//SLC6A9//LAMP1//OPRD1//PTPRN2//PTPRS//STX1A//SYNGR1//SYP//SYT1//SYT2//SLC18A2//SLC17A8//VAMP2//SLC32A1//WFS1//SLC30A3//STX16//SYT11//SLC6A17//SLC10A4//STX7//SCAMP5//STX6//SV2A//SV2B//ATP6V1G2//SYNPR//TMEM163//SLC17A7//SV2C//ATP6V1B1//DOC2A//RPH3A//SYN1//SYN2//AMPH//SYN3//BIN1//SGTA//CLTC//DNAJC5//RAB10//RAB11B//RAB3A//RAB4A//RAB5B//RAB…
GO:0099501	exocytic vesicle membrane	Cellular component	97	118	14475	23177	1.31622	2.38261e-06	1.35761e-05	5.62295	0.00670121	STX12//MAL2//SCAMP1//ATP6V0A1//ATP8A1//CLCN3//SLC17A6//GABRA2//SLC6A9//LAMP1//OPRD1//PTPRN2//PTPRS//STX1A//SYNGR1//SYP//SYT1//SYT2//SLC18A2//SLC17A8//VAMP2//SLC32A1//WFS1//SLC30A3//STX16//SYT11//SLC6A17//SLC10A4//STX7//SCAMP5//STX6//SV2A//SV2B//ATP6V1G2//SYNPR//TMEM163//SLC17A7//SV2C//APC//BCL2L1//CALM1//CALM3//CLTA//DRD2//GAD2//GRIA1//GRIA2//GRIN1//ICA1//RPH3A//SEMA4C//SH3GL2//SLC2A3//SNCA//UNC1…
GO:0042641	actomyosin	Cellular component	80	95	14475	23177	1.34836	2.77282e-06	1.56941e-05	5.55708	0.00552677	SYNPO//MYLK//ACTN1//ACTA1//ACTB//ACTA2//SYNPO2//ANXA2//CNN2//CYBA//DST//ENAH//MYH7//PTK2//FSCN1//FHL3//ILK//MLPH//MYH11//MYH9//PRKCZ//LCP1//PSTPIP1//PTPN11//PXN//MST1R//SORBS1//SHROOM4//DAAM1//LPP//PDLIM2//TEK//FERMT2//TRIP6//XIRP1//PGM5//ABLIM1//ZYX//MICALL2//CORO2B//CORO1B//GAS2L2//SH2B2//LDB3//XIRP2//ROR1//FAM107A//MPRIP//AMOT//BAG3//PDLIM4//ABLIM3//TPM4//DLC1//PDLIM3//PDLIM1//PDLIM5//TPM3//AC…
GO:0032420	stereocilium	Cellular component	52	58	14475	23177	1.43554	3.16711e-06	1.78071e-05	5.49934	0.0035924	PDZD7//CORO1A//TMC1//EPS8//STRC//TMC2//PKHD1L1//CDH23//MORN4//ESPNL//CDC14A//HOMER2//SLC9A3R1//LHFPL5//MYO3B//CEACAM16//ESPN//MYO3A//USH1C//WHRN//EPS8L2//USH2A//TRIOBP//FCHSD2//GRXCR2//MYO7A//TPRN//PLS1//PLS3//ADGRV1//RHOC//PCDH15//CALB1//CALB2//MYO15//MYO1C//OCM//PAFAH1B1//PROM1//PVALB//RDX//SLC4A7//CLIC5//FSCN2//DOCK4//TWF2//TSPEAR//GRXCR1//ATP8B1//IFT20//CIB2//SLC9A3R2
GO:0030658	transport vesicle membrane	Cellular component	119	149	14475	23177	1.27879	3.29278e-06	1.83919e-05	5.48244	0.00822107	SEC22B//SEC23A//SEC16A//VTI1B//USO1//GOSR2//SEC16B//FURIN//AP1G1//AP1S1//AFTPH//SEC13//PDCD6//SAR1A//SEC31B//KLHL12//SEC23B//PEF1//SEC31A//SEC24A//SEC24B//CLTA//CLTC//CLTB//STX12//MAL2//SCAMP1//ATP6V0A1//ATP8A1//CLCN3//SLC17A6//GABRA2//SLC6A9//LAMP1//OPRD1//PTPRN2//PTPRS//STX1A//SYNGR1//SYP//SYT1//SYT2//SLC18A2//SLC17A8//VAMP2//SLC32A1//WFS1//SLC30A3//STX16//SYT11//SLC6A17//SLC10A4//STX7//SCAMP5/…
GO:0098685	Schaffer collateral - CA1 synapse	Cellular component	93	113	14475	23177	1.31778	3.46737e-06	1.92405e-05	5.46	0.00642487	SYNJ1//SYNPO//DGKZ//LRRTM2//RNF216//BAIAP2//ABR//BCR//ACTB//ACTG1//ADCY8//ADORA2B//APBA2//APBB1//BSN//CACNA1B//CACNG2//CAMK2A//CAPZB//CTNNB1//CTNND1//CDC42//CDH11//CDK5//CHRM1//CPLX1//CSNK2B//DCC//DVL1//EFNB2//EPHA4//EPHA7//EPN1//FMR1//FYN//GRIA2//GRM1//NTNG2//MYO5B//MYO6//NCAM1//NEFL//PCDH8//PDE4A//PFN1//PRKCI//PRKCZ//PLAT//PLG//PPP3CA//PPP3R1//SRGN//PRKAR1B//LRRC4//PTPRD//PTPRS//SH3GL2//SH3GL1/…
GO:0090575	RNA polymerase II transcription regulator complex	Cellular component	133	169	14475	23177	1.2601	3.97084e-06	2.18912e-05	5.40112	0.00918826	GTF2H4//GTF2H3//GTF2H2//CDK7//ERCC2//ERCC3//GTF2H1//MNAT1//TAF9//TAF6//TRP53//TAF6L//TAF5//TAF4//TAF7//TAF10//TAF2//TAF8//TAF12//GTF2E2//TAF11//GTF2A1//GTF2F1//TAF13//TBPL1//PSMC5//RUNX1//CBFB//NFYA//NFYB//NFYC//ING2//FOXH1//SMAD2//SMAD4//TADA3//TAF5L//SUPT3//KAT2A//GEMIN5//CEBPA//E2F1//RB1//FOS//JUN//JUNB//JUND//DDIT3//CTNNB1//TCF4//TCF7L2//MYOCD//MED17//MED14//MED26//MED8//SMAD1//SMAD3//SMAD5//…
GO:0030018	Z disc	Cellular component	103	127	14475	23177	1.29859	4.00614e-06	2.19433e-05	5.39727	0.00711572	AHNAK2//3425401B19RIK//SYNPO//SRI//ANK2//ACTN1//ACTN2//ACTN3//ADRA1A//ALDOA//ANK1//ANK3//SYNPO2//BMP10//CACNA1C//CACNA1D//CAPN3//CAPZB//CASQ1//CASQ2//CTNNB1//CAV3//CFL2//CRYAB//CSRP1//CSRP2//CSRP3//DST//KCNN2//MYH7//FHL2//FHL3//FKBP1B//GRIN2B//JUP//KCNE1//KRT19//KRT8//KY//MYOZ3//PPP1R12A//NEB//NOS1//NRAP//PDE4B//PPP3CA//PSEN2//FLNA//PYGM//RTN2//RYR1//RYR2//RYR3//S100A1//SCN1A//SCN5A//SCN8A//SLC2A…
GO:0001725	stress fiber	Cellular component	73	86	14475	23177	1.35914	4.11377e-06	2.22255e-05	5.38576	0.00504318	SYNPO//MYLK//ACTN1//ACTA1//ACTB//ACTA2//SYNPO2//ANXA2//CNN2//CYBA//DST//ENAH//MYH7//PTK2//FSCN1//FHL3//ILK//MLPH//MYH11//MYH9//PRKCZ//LCP1//PSTPIP1//PTPN11//PXN//MST1R//SORBS1//SHROOM4//DAAM1//LPP//PDLIM2//TEK//FERMT2//TRIP6//XIRP1//PGM5//ABLIM1//ZYX//MICALL2//CORO2B//CORO1B//GAS2L2//SH2B2//LDB3//XIRP2//ROR1//FAM107A//MPRIP//AMOT//BAG3//PDLIM4//ABLIM3//TPM4//DLC1//PDLIM3//PDLIM1//PDLIM5//TPM3//AC…
GO:0097517	contractile actin filament bundle	Cellular component	73	86	14475	23177	1.35914	4.11377e-06	2.22255e-05	5.38576	0.00504318	SYNPO//MYLK//ACTN1//ACTA1//ACTB//ACTA2//SYNPO2//ANXA2//CNN2//CYBA//DST//ENAH//MYH7//PTK2//FSCN1//FHL3//ILK//MLPH//MYH11//MYH9//PRKCZ//LCP1//PSTPIP1//PTPN11//PXN//MST1R//SORBS1//SHROOM4//DAAM1//LPP//PDLIM2//TEK//FERMT2//TRIP6//XIRP1//PGM5//ABLIM1//ZYX//MICALL2//CORO2B//CORO1B//GAS2L2//SH2B2//LDB3//XIRP2//ROR1//FAM107A//MPRIP//AMOT//BAG3//PDLIM4//ABLIM3//TPM4//DLC1//PDLIM3//PDLIM1//PDLIM5//TPM3//AC…
GO:0005905	clathrin-coated pit	Cellular component	61	70	14475	23177	1.39531	4.1362e-06	2.22255e-05	5.3834	0.00421416	AP2A1//AP2A2//AP2M1//SNAP91//AP2B1//TBC1D5//SYNJ1//CLTA//EPS15L1//CLTC//CLTB//INPP5F//ARRB1//ADCY8//AP1S1//APP//BCL2L1//BMPR2//ACKR3//CTTN//DNM2//EPN1//FNBP1//LRP2//HSPD1//ITSN1//LDLR//LRP1//MYO6//NUMB//REPS1//SELE//ITSN2//SLC2A4//SORT1//SPHK1//FCHSD2//TFAP2A//ARRB2//FCHO2//TRF//TFRC//DGKD//LRP12//AP1S3//AAK1//HIP1R//OCRL//TNK2//CUBN//NECAP1//EPN3//CDHR5//ATAT1//DNM1L//FCHO1//STON1//RAB35//CEMIP/…
GO:0016607	nuclear speck	Cellular component	245	331	14475	23177	1.18516	4.78408e-06	2.55452e-05	5.3202	0.0169257	SAP18B//PPP1R8//UNC45A//TAF5L//GM21992//MAML1//DGKZ//CBLL1//PRKAA1//TOPORS//LPXN//SRSF9//PRKAA2//U2AF1//RBM15B//TRIP11//KIF22//EHMT2//RAF1//DGKQ//SRSF1//BAZ2A//APEX1//API5//ATP6V0A1//BDNF//CACNB4//CDC25C//CDYL//CRY2//GADD45A//DYRK1A//ELL//EPAS1//EPOR//MECOM//BMP2K//SRSF10//AFF2//BRD2//GLI2//GLI3//GRK5//NR3C1//GTF2H4//TRIP12//HDAC5//HIPK1//HOXA6//HP1BP3//IL15//IL16//LIMK1//LMNA//RFXAP//RBM39//MBD1…
GO:0005811	lipid droplet	Cellular component	78	93	14475	23177	1.34292	5.09746e-06	2.70484e-05	5.29265	0.0053886	HSD3B7//FIG4//PLIN1//ABHD4//SCCPDH//HSD17B11//PLIN2//AKAP1//ALOX15//AQP7//AUP1//ANXA2//CAV1//CAV2//CES1G//EHD1//CIDEC//GAPDH//BSCL2//HSD11B2//HSPA4//IRAK1//LIPE//LSS//NSDHL//SIGMAR1//CLDN11//PITPNM1//RAB5C//RAB7//RBP1//DHRS3//LPCAT1//RAP1B//CKAP4//ZFYVE1//TRAF6//UBE2G2//RAB3GAP1//OSBPL2//SPG20//GIMAP7//PLA2G4C//TMEM159//APOB//LMLN//PNPLA7//SDR16C5//HSD17B13//STARD13//ADIG//VCP//LPCAT2//BCAP31//VP…
GO:0005903	brush border	Cellular component	112	140	14475	23177	1.28094	5.4693e-06	2.88412e-05	5.26207	0.00773748	SLC9A3//ACE//SLC28A3//AQP1//AQP7//CAR4//CD36//ABCC2//SLC26A3//ATP6V0A4//SLC34A3//FOLR1//B4GALT1//GNA12//GNA13//LRP2//HSP90AB1//HSP90AA1//ITLN1//KCNK1//ANPEP//SLC26A6//MTTP//SLC11A2//PCMT1//PEMT//PLD2//PTH1R//PEX19//SLC34A1//SLC19A1//SLC22A5//SLC22A12//SLC3A1//SLC5A1//SHANK2//SLC5A8//RAPGEF3//SLC6A18//SLC6A20B//TRPM6//SLC26A4//SLC5A2//ABCG2//CEACAM1//SLC27A4//SLC7A11//SLC9A3R1//SLC7A9//SLC5A6//SLC…
GO:0140535	intracellular protein-containing complex	Cellular component	500	712	14475	23177	1.12442	6.07443e-06	3.18345e-05	5.21649	0.0345423	CREBBP//WDR5//KAT2A//KAT2B//KAT7//MORF4L1//KANSL3//BRPF3//JADE1//ING4//JADE3//ING5//KANSL2//MEAF6//MSL3L2//KANSL1//JADE2//BRPF1//TADA3//TAF9//TAF6//USP22//ATXN7L3//TAF6L//TADA1//TAF12//SGF29//TADA2A//TAF10//DCUN1D4//DCUN1D2//TOPORS//FBXO4//RNF144A//MED21//DCUN1D1//UBE2J2//GPR37//IKBKG//ITCH//NEDD4//UBE2D1//RNF144B//UBE2L3//UBR1//TRAF7//UBR2//FBXO11//DCUN1D3//RNF40//MED17//AMFR//ARIH1//ARIH2//MED2…
GO:1990234	transferase complex	Cellular component	527	753	14475	23177	1.12061	6.39133e-06	3.32898e-05	5.19441	0.0364076	CREBBP//WDR5//KAT2A//KAT2B//KAT7//MORF4L1//KANSL3//BRPF3//JADE1//ING4//JADE3//ING5//KANSL2//MEAF6//MSL3L2//KANSL1//JADE2//BRPF1//TADA3//TAF9//TAF6//USP22//ATXN7L3//TAF6L//TADA1//TAF12//SGF29//TADA2A//TAF10//DCUN1D4//DCUN1D2//TOPORS//FBXO4//RNF144A//MED21//DCUN1D1//UBE2J2//GPR37//IKBKG//ITCH//NEDD4//UBE2D1//RNF144B//UBE2L3//UBR1//TRAF7//UBR2//FBXO11//DCUN1D3//RNF40//MED17//AMFR//ARIH1//ARIH2//MED2…
GO:0005884	actin filament	Cellular component	106	132	14475	23177	1.28579	7.0092e-06	3.62854e-05	5.15433	0.00732297	EHBP1L1//ACTG1//CD2AP//RAC3//MYO1C//MYO6//PKD2//PDLIM2//EHBP1//DPYSL3//APC2//LDB3//MAP3K1//SMTNL2//SMTN//PDLIM4//MYO1A//SPECC1//TMOD3//PDLIM3//PDLIM1//ESPN//PDLIM5//ARPC3//MYO3A//PDLIM7//SMTNL1//KPTN//MYO18B//SPECC1L//ARPC2//JAM3//PLS1//PLS3//GCK//RHOQ//AIF1L//CALD1//ACTN1//ACTA1//ACTB//ACTC1//AVIL//AIF1//CORO1A//COBL//CTTN//DAPK3//DBNL//DYRK1A//MARK2//DMTN//FMN1//FYN//GAS7//GJB6//GNG12//HCK//HCL…
GO:0099568	cytoplasmic region	Cellular component	174	229	14475	23177	1.21661	8.23857e-06	4.23912e-05	5.08415	0.0120207	RSPH4A//CCDC65//DNAH1//CASC1//DRC1//RPGRIP1L//SAXO2//CEP162//TTC30B//SAXO1//TTC30A1//ARFGEF2//CFAP43//TTLL3//GAS8//SPATA7//IFT140//CENPF//DYNC2H1//ATG5//CTSH//DCX//DNAH11//DNAH8//GLI1//GLI2//GLI3//KIF17//KIF3A//KIFAP3//MAK//MNS1//MAP4//MAPT//PRKACA//PRKAR1A//PRKAR2A//DCDC2A//WDR11//CCDC40//IFT88//TUBB4A//TULP3//AMBRA1//DNAH9//TTLL8//CCDC113//DNAH2//TMEM67//TTLL10//CCDC63//LCA5L//CCDC39//BBS1//DNA…
GO:0032432	actin filament bundle	Cellular component	79	95	14475	23177	1.3315	8.65257e-06	4.42532e-05	5.06285	0.00545769	SYNPO//MYLK//ACTN1//ACTA1//ACTB//ACTA2//SYNPO2//ANXA2//CNN2//CYBA//DST//ENAH//MYH7//PTK2//FSCN1//FHL3//ILK//MLPH//MYH11//MYH9//PRKCZ//LCP1//PSTPIP1//PTPN11//PXN//MST1R//SORBS1//SHROOM4//DAAM1//LPP//PDLIM2//TEK//FERMT2//TRIP6//XIRP1//PGM5//ABLIM1//ZYX//MICALL2//CORO2B//CORO1B//GAS2L2//SH2B2//LDB3//XIRP2//ROR1//FAM107A//MPRIP//AMOT//BAG3//PDLIM4//ABLIM3//TPM4//DLC1//PDLIM3//PDLIM1//PDLIM5//TPM3//AC…
GO:0005929	cilium	Cellular component	477	679	14475	23177	1.12483	9.27499e-06	4.71525e-05	5.03269	0.0329534	AK1//CTSH//DDX6//TXNDC2//RSPH1//ODF4//ODF3//RSPH4A//IFT140//GUCA1B//ABCA4//RAB27A//PCDH15//OPN1SW//BSG//CNGA1//CNGA3//OPN3//GNAT1//GNB1//GNB5//GUCA1A//GUCA2B//GUCY2E//CEP250//MAK//MERTK//MAP1A//MAP1B//PDE6B//PRKCA//PROM1//PRPH2//PTGS1//PTPRK//RGS9//ROM1//RRH//SAG//SHANK2//RHO//HNF1A//CEP290//TULP1//CERKL//GRK1//RGS9BP//MYRIP//PLEKHB1//IQCB1//OCRL//MYO3B//CNGB1//CACNA1F//IFT20//CIB2//RAPGEF4//RGR/…
GO:0005740	mitochondrial envelope	Cellular component	478	681	14475	23177	1.12388	1.047e-05	5.29111e-05	4.98005	0.0330225	ATP5O//ATP5H//ATP5A1//ATP5B//ATP5D//ATP5E//ATP5G1//ATP5J//ATP5K//ATP5L//ATP5G2//MTX1//DNAJC11//MTX2//SAMM50//GRPEL1//GRPEL2//DNAJC15//PAM16//DNAJC19//SLC44A1//PI4KB//CYB5R3//ASL//SLC8A3//AKAP1//SLC25A4//ARG1//ASS1//BAD//BAK1//BAX//PHB2//BCL2//BCL2A1A//BCL2L1//BCL2L10//BCL2L2//BNIP3//TSPO//CNP//CPT1A//CPT1B//DAO//DMPK//EPHA4//ACSL1//LPIN1//GK2//GPAM//HK1//HK2//RTN4IP1//MFN2//MCL1//PPP1R15A//NME1//…
GO:0120111	neuron projection cytoplasm	Cellular component	38	41	14475	23177	1.48402	1.07965e-05	5.42382e-05	4.96672	0.00262522	ADA//CAMK2A//CANX//DLG4//GRIA2//GRIK2//GRIK3//HPCA//UHMK1//MAP2//OPRM1//SOD1//KLHL17//MAP2K1//MAP2K4//MAPK8//HIP1R//CCIN//GABARAPL1//LRRK2//WLS//ABHD13//ZC3H14//ABHD12//BAIAP2//ARC//FMR1//HTT//KIF3C//HNRNPA2B1//PQBP1//CKAP5//BSN//DYNC1I1//KIF3A//RANBP1//RANGAP1//DYNLL1
GO:0098936	intrinsic component of postsynaptic membrane	Cellular component	138	178	14475	23177	1.24136	1.13823e-05	5.68445e-05	4.94377	0.00953368	CACNA2D1//CNTN1//DLG4//ABHD17A//ABHD17B//DLG2//MPP2//RGS7BP//SLC6A8//ADGRB1//GRM2//GRM3//GRIK4//GABRA5//SLC8A2//SLC8A3//CHRNA6//CHRNA7//ADORA1//ADORA2A//ADRA1A//ADRA2A//ATP2B2//CACNA1C//CACNA1E//CANX//CDH9//CHRM1//CLCN3//DRD1//DRD2//DRD4//EPHA4//EPHB2//CACNG5//GABRB3//GABRD//SLC6A9//GRIA1//GRIA2//GRIK5//GRM1//HTR2A//SLC6A4//KCNA1//KCNA3//KCNA4//KCNC1//KCNC3//KCND2//NCAM1//NRP2//OPRM1//P2RX1//PCDH…
GO:0005802	trans-Golgi network	Cellular component	179	237	14475	23177	1.20933	1.16857e-05	5.80185e-05	4.93235	0.0123661	PLD4//RAB31//SCAMP1//ATP7B//CALN1//LGR5//GNAS//KIF13A//LLGL1//MYO1B//NSG1//NSG2//PICK1//CABP7//ST3GAL1//AFTPH//TMEM165//SCAMP2//SCAMP3//CRACR2A//BOK//BAIAP3//SCAMP4//SCAMP5//STX6//CLIP3//ARFIP2//ARFIP1//AU040320//PIFO//ARL1//GBF1//ECE2//AP4E1//SYT17//AP1B1//AP1G1//AP1M1//AP1M2//AP1S1//AP3B1//AP3B2//AP3D1//AP3S1//AP3S2//AP4M1//AP4S1//AQP2//ATP8A1//ATP9A//BICD1//BIRC6//BSN//CAR4//CDH1//CLN3//CPD//C…
GO:0031228	intrinsic component of Golgi membrane	Cellular component	48	54	14475	23177	1.42327	1.35705e-05	6.69844e-05	4.86741	0.00331606	GFY//QSOX1//SLC35B3//SLC35B1//BET1//CUX1//B4GALNT1//B4GALNT2//LFNG//MFNG//FURIN//PCSK4//PCSK5//PCSK7//RFNG//SGMS1//TEX261//SLC35A2//QSOX2//SLC35A3//ACER2//SLC35A1//TVP23A//BET1L//SLC35B4//NDFIP1//ACER3//IER3IP1//ERGIC3//SYS1//TBC1D20//ERGIC1//ENTPD4//TVP23B//SAMD8//RER1//SLC35A4//YIF1A//POMGNT1//UBIAD1//SLC35B2//STEAP2//SLC35A5//SGMS2//ZDHHC20//YIF1B//ZDHHC9//GOLGA7
GO:0030315	T-tubule	Cellular component	60	70	14475	23177	1.37244	1.58215e-05	7.76442e-05	4.80075	0.00414508	CACNA1C//CACNA1D//CACNA2D1//CACNB2//CACNB3//CACNG6//NOS1AP//CACNG7//CACNG8//FER1L5//CAMK2D//ANKRD39//SRI//ANK2//ADRA1B//ADRA1A//ANK3//ATP1A1//ATP1B1//CACNA1S//CACNB1//CAPN3//CASQ1//CAV3//CDH2//EDNRA//ESR1//KCNN2//GOT2//IGF1R//KCND2//KCNJ11//KCNJ12//KCNJ2//KCNJ5//NOS1//PRKCE//PRKAR2A//RDX//RTN2//RYR1//SCN1A//SCN1B//SCN5A//SLC2A4//SLC8A1//SLC9A1//STAC//ABCC9//TGFB3//VDR//SLC30A1//AKAP6//DYSF//BIN1/…
GO:0098686	hippocampal mossy fiber to CA3 synapse	Cellular component	44	49	14475	23177	1.43779	1.7186e-05	8.3856e-05	4.76482	0.00303972	MAL2//LRRTM2//GRIK4//ADCY8//BSN//CACNG2//CALB1//CAPZB//CTNND1//CDH9//EFNB3//EPHA7//FMR1//SLC6A9//GRIK2//GRIK5//GRIN1//GRIN2B//GRIN2D//GRIN3B//SYT12//PRKAR1B//PTPRD//SH3GL2//SH3GL1//SLC16A7//SYT1//SHANK2//TNR//UNC13B//YWHAZ//SLC30A3//P2RX3//BACE1//AKAP7//ADCY1//RAPGEF4//NECTIN1//NECTIN3//SNAP47//GPER1//ANKS1B//STXBP5//DTNBP1
GO:0044304	main axon	Cellular component	71	85	14475	23177	1.33745	1.81072e-05	8.78458e-05	4.74215	0.00490501	CHRNA7//ADORA1//ADORA2A//ANK1//EPB41L3//KCNC1//KCNC3//KCNH1//KCNJ11//MAPT//ROBO1//SPTBN1//NRG1//THY1//KCNC2//ROBO2//MAPK8IP3//MYO1D//GABBR1//KCNQ3//ANK3//BCAN//CDH1//DAG1//KCNQ2//SCN1A//SCN1B//SCN8A//NFASC//BIN1//NRCAM//SPTBN4//MBP//TUBB4A//ERMN//PARD3//GJC2//CLDN5//KCNA1//KIF13B//MAG//SPTAN1//NCMAP//CNTNAP1//SIRT2//CAMK2D//CCK//CNGA3//MAP1A//MAP2//NAV1//LRRC7//TRIM46//CRH//CRHR2//DBH//DNM1//MAP1…
GO:0099738	cell cortex region	Cellular component	47	53	14475	23177	1.41991	1.94259e-05	9.37079e-05	4.71162	0.00324698	FABP1//MYO5B//PRKCZ//INSC//NLRP5//SPTBN5//KHDC3//OOEP//SAPCD2//TCHP//PHLDB1//GCK//MARK2//PKD2//CLASP2//CLASP1//ERC1//RIMS1//RIMS2//BSN//ERC2//RIMS3//PCLO//NUMA1//NR3C2//CTNNB1//CTNND1//CTBP1//CTBP2//UNC13C//UNC13B//RIMBP2//IQSEC2//UNC13A//PPFIA3//CLTA//CLTB//DCTN1//ENO1//EPB41L2//GNAI1//EPB41//ENO1B//ACTR1A//CTSZ//MYL12A//ANLN
GO:0032587	ruffle membrane	Cellular component	59	69	14475	23177	1.36912	2.18605e-05	0.000104856	4.66034	0.00407599	PLEKHA1//KANK1//AIF1L//ADAM17//AIF1//AKT2//TIRAP//APC//RHOA//DIAPH1//DNM2//EPS8//FGR//PDPN//HSP90AA1//ITGA5//ITGAV//ITGB3//ARHGEF2//MAP2//MYO1C//MYO6//NME1//PIP5K1A//INPP5K//TWF1//PTPRJ//PTPRZ1//RAC1//SRC//SYNJ2//WWC1//PSD4//APPL2//PPP1R9B//TIAM1//SPATA13//EPB41L5//DDX58//PSD3//PACSIN1//FAM107A//PLA2G4F//ABCA7//HIP1R//DLC1//PLEK//PDXP//TRPV4//PLEKHO1//EPS8L1//SNTG1//PSD//PSD2//C2CD5//CLASP2//ARPC…
GO:0032590	dendrite membrane	Cellular component	43	48	14475	23177	1.43439	2.48468e-05	0.000118511	4.60473	0.00297064	GRIA1//PALM//PPP1R9B//SHISA7//AKAP5//ITGA8//DAGLA//SHISA6//SHISA8//ATP2B1//SHISA9//GPER1//GABRA5//ATF4//CACNA1D//GABRA1//GABRA2//GABRA3//GABRA4//GABRE//GABRG3//GRIN1//HCN1//HCN2//HPCA//INSR//KCNB1//KCNC1//KCNC3//NGFR//OPRD1//OPRM1//SGCE//TACR3//THY1//TRPC2//KCNC2//MPP2//SLC12A5//GABARAPL1//WLS//LAMP5//CACNG8
GO:0043195	terminal bouton	Cellular component	75	91	14475	23177	1.31965	2.76342e-05	0.000130153	4.55855	0.00518135	MICAL1//TNN//RAPGEF3//SNCB//GRM7//NPY//GRIK4//ADORA1//AP1S1//AP3D1//OPN1SW//BDNF//CALB1//CALB2//CALCA//CCK//CCKAR//CNGA1//CPLX1//CPLX2//DPYSL2//CYP19A1//DBH//DRD4//ESR1//FMR1//GABRB3//GHRH//GRIA2//GRIK1//GRIK2//GRIK3//GRIK5//GRIN1//GRIN2B//HSPA8//ILK//KCNMA1//NTRK2//NTSR1//OXT//P2RX4//PNMT//POLG//PPP2CA//PRNP//PRSS12//PTPRN2//RAB3A//CYFIP1//SNCA//UNC13C//SYP//SLC18A2//SCGN//TH//UNC13B//USH2A//P2R…
GO:0005871	kinesin complex	Cellular component	46	52	14475	23177	1.41642	2.77475e-05	0.000130153	4.55678	0.00317789	BORCS5//KIF3A//KIF3B//KIFAP3//KIFC1//KIF22//KIF12//KIF13A//KIF13B//KIF17//KIF1A//KIF1B//KIF1C//KIF2A//KIF21B//KIF3C//KIF5A//KIF5C//KIF7//KIF9//KIFC5B//KIFC2//KIFC3//KLC1//KLC2//PAFAH1B1//KIF20A//KIF15//YWHAE//KIF18A//KLC3//KIF20B//DISC1//KIF26B//KIF6//KIF14//KIF26A//STARD9//NDE1//KIF18B//KIF23//KIF2B//KIF2C//KLC4//KIF27//NDEL1
GO:0030173	integral component of Golgi membrane	Cellular component	46	52	14475	23177	1.41642	2.77475e-05	0.000130153	4.55678	0.00317789	GFY//QSOX1//SLC35B3//SLC35B1//BET1//CUX1//B4GALNT1//B4GALNT2//LFNG//MFNG//FURIN//PCSK4//PCSK5//PCSK7//RFNG//SGMS1//TEX261//SLC35A2//QSOX2//SLC35A3//ACER2//SLC35A1//TVP23A//BET1L//SLC35B4//NDFIP1//ACER3//IER3IP1//ERGIC3//SYS1//TBC1D20//ERGIC1//ENTPD4//TVP23B//SAMD8//RER1//SLC35A4//YIF1A//POMGNT1//UBIAD1//SLC35B2//STEAP2//SLC35A5//SGMS2//ZDHHC20//YIF1B
GO:0098827	endoplasmic reticulum subcompartment	Cellular component	425	605	14475	23177	1.12479	2.8048e-05	0.000130839	4.5521	0.029361	PIGQ//PIGP//PYURF//SYVN1//DERL2//AUP1//SEL1L//SEL1L2//DERL1//SEC61A1//ARL6IP1//SEC61B//SRPRB//RP9//SRPR//SEC11C//SPCS2//SPCS1//CYP3A41B//SMPD5//ABHD12B//ALG9//RDH9//NCLN//TMEM98//RPN1//RTN1//PLD4//SLC17A3//KDELR3//LMF2//SLC51A//SSR1//TM6SF2//GRM6//SRI//CYB5A//CYB5R3//TMBIM6//ATXN3//SLC8A3//CDS2//ABCD1//ATP2A1//ATP2A2//BAX//BCL2//BSG//CALR//CANX//CD4//CLCN4//CLGN//ATF6B//CYP2E1//CYP3A16//CYP46A1//…
GO:0098563	intrinsic component of synaptic vesicle membrane	Cellular component	55	64	14475	23177	1.37601	3.06566e-05	0.000142226	4.51348	0.00379965	STX12//MAL2//SCAMP1//ATP6V0A1//ATP8A1//CLCN3//SLC17A6//GABRA2//SLC6A9//LAMP1//OPRD1//PTPRN2//PTPRS//STX1A//SYNGR1//SYP//SYT1//SYT2//SLC18A2//SLC17A8//VAMP2//SLC32A1//WFS1//SLC30A3//STX16//SYT11//SLC6A17//SLC10A4//STX7//SCAMP5//STX6//SV2A//SV2B//ATP6V1G2//SYNPR//TMEM163//SLC17A7//SV2C//DNAJC5//RAB10//RAB11B//RAB3A//RAB4A//RAB5B//RAB5C//RAB7//SYN1//CPLX3//RAB26//RAB2A//RAB3C//RAB14//RAB3B//RAB35//R…
GO:0031234	extrinsic component of cytoplasmic side of plasma membrane	Cellular component	85	105	14475	23177	1.29619	3.16157e-05	0.00014509	4.5001	0.00587219	GM5741//GNA11//GNA12//GNA13//GNA14//GNA15//GNAI1//GNAI3//GNAL//GNAO1//GNAQ//GNAS//GNAT1//GNAZ//GNB1//GNB3//GNB4//GNB5//GNG12//GNG2//GNG3//GNG4//GNG5//GNG7//GNG8//GNGT2//GNG13//GNG11//MYZAP//ALOX15//RHOA//ATP2A2//CAV2//CNR2//DLG4//DTNA//EPN1//PTK2//FER//FES//FGR//FYN//HCK//KCNAB2//KRAS//LCK//SNX18//LYN//MCF2L//CDK16//CYTH1//CYTH3//PTK2B//RAC1//RYR1//RYR2//S100A6//SLA//SRC//SRMS//STAC//SYK//HIP1//S…
GO:0098982	GABA-ergic synapse	Cellular component	85	105	14475	23177	1.29619	3.16157e-05	0.00014509	4.5001	0.00587219	NRG2//LRRTM2//GRM7//NR3C2//GABRA5//ERC1//ADRA1A//ADRA2A//ACAN//RIMS1//RIMS2//ATP2B2//BCAN//PHB2//BSN//C1QBP//CACNA1E//CALB1//CAMK4//CDH13//CLCN3//CTBP1//CTBP2//DAG1//DRD1//DRD2//DRD3//DRD4//EFNA5//ERBB4//FLOT1//GABRA1//GABRA2//GABRA3//GABRA4//GABRB1//GABRB2//GABRB3//GABRD//GABRG3//GABRR1//GABRR2//GAP43//GLRB//GRM8//HTR1A//KCND2//NRXN3//PLCB1//PTPRO//SNAP23//NRG1//SLC6A6//NLGN2//PCDH17//SLC32A1//L…
GO:0005769	early endosome	Cellular component	212	288	14475	23177	1.17864	3.68012e-05	0.000167979	4.43414	0.0146459	SLC15A4//SNX21//WDR91//SNX19//CLCN3//CLN3//EGFR//EHD1//EPHA4//GRIA1//KCNH1//LLGL1//OLFR78//NSG1//PIKFYVE//WDR81//RAC1//SLC1A1//SPHK1//PLA2G4B//SLC39A14//ZFYVE9//ZFYVE28//TMEM184A//SNX8//VPS33B//DNAJC13//DAGLA//EPHB1//PLA2G4E//SYNDIG1//BOK//LDLRAD4//VTI1B//SNX3//SNX12//CD274//PMEPA1//UBXN6//CMTM6//SNX5//SNX20//TMEM163//LAMP5//CLIP3//VPS16//SORCS2//CTSS//PDLIM4//RAB21//LITAF//PICK1//LDLRAP1//RUBCN/…
GO:0099055	integral component of postsynaptic membrane	Cellular component	130	169	14475	23177	1.23167	3.99234e-05	0.000181257	4.39877	0.008981	LRRTM2//CHRNA3//GABRA5//CHRNA4//CHRNA7//CHRNB1//CHRNB2//CHRNE//CDH2//EPHA7//GABRA1//GABRA2//GABRA3//GABRA4//GABRB2//GABRB3//GLRA1//GLRA4//KCND2//P2RX6//NLGN2//CHRNA9//SHISA7//LRFN3//NLGN3//CDH10//CHRNA10//ADAM22//ADRA2A//ATP2B2//CACNG2//CHRM1//CHRM3//CHRM4//DCC//DRD3//EFNB2//EFNB3//ERBB4//GRIA1//GRIA2//GRID1//GRID2//GRIK5//GRIN1//GRIN2B//GRIN2D//GRM1//GRIN3B//OPRD1//LRRC4//PTPRF//PTPRO//PTPRS//PT…
GO:0044291	cell-cell contact zone	Cellular component	71	86	14475	23177	1.3219	4.03317e-05	0.000182136	4.39435	0.00490501	DSP//ACTN1//CTNNB1//CDH2//JUP//NRAP//SPTAN1//CTNNA3//XIRP1//TLN2//CAMK2D//ANK2//ADRA1B//ANK3//ANXA6//ATP1A1//ATP1B1//ATP2A2//CAPZB//CTNNA1//CAV3//CXADR//DSC2//DSG2//DST//PTK2//GJA5//KCNJ11//KCNJ2//MYH1//PRKCA//SCN1A//SCN1B//SCN5A//SLC2A1//SLC4A1//SLC8A1//SLC9A1//TJP1//PGM5//YWHAH//FHOD1//AKAP6//OBSCN//SCN4B//VAMP5//FXYD1//RANGRF//TMEM65//ANKRD23//SPTBN4//SCRIB//FGFRL1//FLOT1//FLOT2//PECAM1//NECTI…
GO:0005774	vacuolar membrane	Cellular component	145	191	14475	23177	1.21555	4.88776e-05	0.000219561	4.31089	0.0100173	ATP6V1H//ATP6V1C1//ATP6V1C2//VAC14//LAMP1//PRKD1//WDR81//RPN2//TEX264//GABARAP//GABARAPL1//MAP1LC3A//MAP1LC3B//ENTPD4//STX17//TECPR1//ATG16L2//VMP1//ATG16L1//UVRAG//GABARAPL2//SLC15A4//ITFG2//GPR137//TM6SF1//SEC13//ABCA2//ABCD1//ANXA6//ATP6V0D1//ANXA2//SCARB2//CD63//CD68//CLCN3//CLCN4//CLN3//CYB561//GBA//GRN//H2-EB1//H2-DMA//H2-DMB2//HSPA8//HSP90AB1//LAPTM5//MCOLN3//NPRL3//LAPTM4A//MYO7A//SLC11A2…
GO:0032426	stereocilium tip	Cellular component	21	21	14475	23177	1.60117	5.06315e-05	0.000226243	4.29558	0.00145078	PDZD7//CORO1A//TMC1//EPS8//STRC//TMC2//PKHD1L1//CDH23//MORN4//ESPNL//CDC14A//HOMER2//SLC9A3R1//LHFPL5//MYO3B//CEACAM16//ESPN//MYO3A//USH1C//WHRN//EPS8L2
GO:0030135	coated vesicle	Cellular component	147	194	14475	23177	1.21326	5.14091e-05	0.000228515	4.28896	0.0101554	SEC22B//SEC23A//SEC16A//VTI1B//USO1//GOSR2//SEC16B//FURIN//TRF//SEC31B//SEC31A//AP1G1//AP1S1//AFTPH//AP2A1//AP2A2//AP2M1//SNAP91//AP2B1//TBC1D5//CLTA//EPN1//EPN2//ENTHD1//NECAP2//NECAP1//EPN3//CLTB//COPA//COPG2//COPG1//COPZ2//COPZ1//COPE//TMED3//COPB1//SEC13//PDCD6//SAR1A//KLHL12//SEC23B//PEF1//SEC24A//SEC24B//CLTC//TMED4//APP//TMED1//SEC23IP//LMAN2L//TEX261//TICAM2//LMAN1L//PITPNM3//TMED2//IER3I…
GO:1990752	microtubule end	Cellular component	30	32	14475	23177	1.5011	5.67541e-05	0.000250678	4.246	0.00207254	MAPRE3//NUMA1//DCTN1//MAPRE1//KIF3C//NCKAP5//MAPRE2//CDK5RAP2//GAS2L2//CLIP2//NCKAP5L//KNSTRN//CLIP1//KIF18B//KIF2C//CKAP5//SLAIN2//CLIP3//CLIP4//GAS2L1//ASPM//CAMSAP1//CAMSAP2//CAMSAP3//CLASP2//PDE4DIP//MISP//RNF4//SPRY2//NAV3
GO:0042175	nuclear outer membrane-endoplasmic reticulum membrane network	Cellular component	431	617	14475	23177	1.11849	5.69857e-05	0.000250678	4.24423	0.0297755	PIGQ//PIGP//PYURF//SYVN1//DERL2//AUP1//SEL1L//SEL1L2//DERL1//UGT2B37//DHCR7//EMD//GHRHR//ITPR3//LTC4S//SNCA//SYNE3//ITPRIP//NUCB2//NUTF2//SMPD4//CLMN//XPO1//NUP62//EIF5A//TNPO3//BICD2//SEC61A1//ARL6IP1//SEC61B//SRPRB//RP9//SRPR//SEC11C//SPCS2//SPCS1//CYP3A41B//SMPD5//ABHD12B//ALG9//RDH9//NCLN//TMEM98//RPN1//RTN1//PLD4//SLC17A3//KDELR3//LMF2//SLC51A//SSR1//TM6SF2//GRM6//SRI//CYB5A//CYB5R3//TMBIM6/…
GO:0055037	recycling endosome	Cellular component	119	154	14475	23177	1.23727	5.82959e-05	0.00025512	4.23436	0.00822107	PDLIM4//SCAMP1//AQP2//CLCN3//EHD1//FZD7//GRIA1//LDLR//RAB8A//NDRG1//NSG1//PIGR//RAB11B//RAB12//RAB17//RAC1//SLC1A1//RAB11FIP3//ABHD17A//TFRC//ABHD17B//PACSIN2//SCAMP2//SCAMP3//RAB11FIP4//ABCB11//BOK//VTI1B//BAIAP3//SCAMP4//SCAMP5//EHD3//CD274//CMTM6//ZDHHC2//RAP2B//RAP2A//LAMP5//CLIP3//SORCS2//EHD4//STX12//RAB4A//AKAP5//MYO5B//VPS52//VPS53//VPS51//LDLRAP1//TBC1D14//INPP5F//FIG4//TUBG1//VIPAS39//R…
GO:0036464	cytoplasmic ribonucleoprotein granule	Cellular component	164	219	14475	23177	1.19905	5.95758e-05	0.000259384	4.22493	0.0113299	WTIP//PAN2//MEX3B//AICDA//NOCT//DDX6//EIF4E//AJUBA//KIF5A//MOV10//SQSTM1//CNOT7//PSMA2//PSMC2//BTBD2//YTHDF2//TNRC6B//TNRC6C//PATL1//ZFP36//ZC3H12A//CNOT3//SAMD4B//TNRC6A//CNOT1//EDC4//AGO1//ZC3H12D//AGO2//NANOS3//PSMA6//LSM2//DCP1B//EDC3//NANOS2//RC3H1//MIR23A//LSM4//CNOT9//SYNE1//PATL2//LSM3//POLR2G//CNOT8//DCPS//CNOT2//PAN3//MEX3A//EIF4ENIF1//SAMD4//DCP1A//AGO4//LSM6//APOBEC3//PUM1//LIN28A//BT…
GO:0005789	endoplasmic reticulum membrane	Cellular component	412	589	14475	23177	1.12001	6.79596e-05	0.000294376	4.16775	0.0284629	PIGQ//PIGP//PYURF//SYVN1//DERL2//AUP1//SEL1L//SEL1L2//DERL1//SEC61A1//ARL6IP1//SEC61B//SRPRB//RP9//SRPR//SEC11C//SPCS2//SPCS1//RPN1//DAD1//DDOST//STT3A//RPN2//TREX1//KRTCAP2//OSTC//MAGT1//STT3B//TUSC3//ELOVL6//HSD17B12//AKAP6//TRDN//GPAT4//UBXN8//SLC35B3//SLC35B1//ELOVL3//CLN3//ATF6B//DHCR7//EXT1//FKBP8//SLC37A4//BSCL2//HSPA5//HSD11B1//ITPR3//KTN1//LRMP//TRAM2//NFE2L1//EDEM1//RCE1//SCD1//SCD2//SG…
GO:0070603	SWI/SNF superfamily-type complex	Cellular component	61	73	14475	23177	1.33797	6.90731e-05	0.00029768	4.16069	0.00421416	SRCAP//RUVBL2//RUVBL1//DMAP1//ACTR6//ZNHIT1//EP400//BRD8//KAT5//BAZ1A//POLE3//CHRAC1//BRD9//SMARCA4//SMARCB1//SS18//SMARCE1//SMARCD3//SMARCA2//SMARCC2//ACTL6B//SMARCD2//SMARCD1//ARID1A//CHD4//MTA1//MTA3//CSNK2A1//HDAC2//ZBTB7A//MBD3//RBBP4//CHD3//GATAD2B//GATAD2A//MTA2//RBBP7//CHD5//SALL1//PBRM1//BPTF//HMGXB4//SMARCA1//SMARCA5//CECR2//ACTR5//INO80C//INO80E//NFRKB//UCHL5//ACTR8//INO80//TFPT//INO80…
GO:0031594	neuromuscular junction	Cellular component	79	98	14475	23177	1.29074	7.92063e-05	0.000339627	4.10124	0.00545769	PLS3//CAMK2D//SLC8A3//ACHE//CHRNB1//CHRNE//ADORA3//AKAP1//ANK3//APBB1//APP//CAV3//CDH15//CDK5//CDK5R1//COL4A5//CRKL//DNAJC5//CXADR//DLG4//EFNA2//EPHA4//EPHA7//KCNN3//F2R//GRIA1//ITGA7//KCNC3//LAMA4//LAMA5//LAMB2//MYH9//NEFL//MUSK//P2RX7//PRKACA//PRKCE//PRKCQ//PRKAR1A//CYTH1//PSEN2//RAPSN//RPH3A//SNTA1//STXBP5L//FCHSD2//HDAC4//UNC13C//SYNGR1//SYP//SYT2//NRG1//THBS4//TUBA1A//UNC13B//UTRN//VAMP1//LR…
GO:0010008	endosome membrane	Cellular component	175	236	14475	23177	1.18731	8.72467e-05	0.000372223	4.05925	0.0120898	VPS37C//UBAP1L//VPS37B//VPS37A//VPS28//UBAP1//MVB12B//SNF8//VPS25//VPS36//CHMP6//CHMP1A//CHMP3//CHMP1B//CHMP2B//CHMP2A//CHMP4B//SLC15A4//AQP2//WDR91//WDR81//SNAP91//SNX5//SNX16//USP8//SNX21//SNX19//CLCN3//CLN3//EGFR//EHD1//EPHA4//GRIA1//KCNH1//LLGL1//OLFR78//NSG1//PIKFYVE//RAC1//SLC1A1//SPHK1//PLA2G4B//SLC39A14//ZFYVE9//ZFYVE28//TMEM184A//SNX8//VPS33B//DNAJC13//DAGLA//EPHB1//PLA2G4E//SYNDIG1//BOK…
GO:0005770	late endosome	Cellular component	164	220	14475	23177	1.1936	8.99981e-05	0.000382042	4.04577	0.0113299	CD79A//CRHR1//H2-DMA//H2-DMB2//CD74//LAMP1//MBL1//PRKAR1A//PRKAR1B//SFTPB//SFTPC//SLC2A4//SORL1//CHMP6//SLC17A8//TPT1//ZP2//CHMP1A//BACE1//ACPP//CHMP3//CHMP1B//STEAP3//CHMP2B//CHMP2A//ATP13A2//CHMP4B//LRAT//WDR91//ANXA6//ANXA8//ANXA2//CD63//CD68//CLCN3//H2-EB1//LAPTM4A//SLC11A2//PIKFYVE//WDR81//RAB7//SLC39A14//VAMP8//CYB561A3//RNF13//VPS39//SNF8//MREG//STX7//VTI1B//BAIAP3//GOSR2//STARD3//ABHD6//U…
GO:0031224	intrinsic component of membrane	Cellular component	3926	6094	14475	23177	1.03154	0.000111434	0.000470685	3.95298	0.271226	SCN4A//CACNA1G//SCN10A//SCN1A//SCN1B//SCN5A//SCN7A//SCN8A//SCN9A//SCN3B//SCN4B//CACNA1H//SCN2B//C8B//HC//C8G//P2RX1//P2RX4//P2RX7//P2RX6//SUN2//LEMD2//P2RX3//TMEM201//MAJIN//TMEM43//SUN1//P2RX5//AFG3L1//SPG7//AFG3L2//PPIF//BAX//VDAC1//PEX12//ABCD1//PEX11A//PEX11B//PEX16//PEX2//SLC25A17//SLC27A2//FAR2//FIS1//PEX10//FAR1//PEX11G//PEX26//VMN2R55//VMN2R34//VMN2R2//KCNMB3//LRRC8C//SLCO2B1//ANO1//XNTRP…
GO:0000118	histone deacetylase complex	Cellular component	62	75	14475	23177	1.32364	0.00011495	0.000483133	3.93949	0.00428325	SRCAP//RUVBL2//RUVBL1//DMAP1//ACTR6//ZNHIT1//EP400//BRD8//KAT5//CSNK2A1//HDAC2//SIN3A//SIN3B//MORF4L1//PHF12//ING2//SUDS3//CHD4//MTA1//MTA3//ZBTB7A//MBD3//RBBP4//CHD3//GATAD2B//GATAD2A//MTA2//RBBP7//CHD5//SALL1//BRMS1//SAP130//KDM3A//RCOR2//JMJD1C//CBX5//MECOM//HDAC5//HR//HDAC10//PHF21A//SAP18//NCOR2//HDAC4//SATB2//TAL1//TBL1X//RCOR3//RCOR1//TRERF1//ZFP217//HDAC11//NRIP1//KDM3B//SAP30L//HDAC7//ZF…
GO:0005875	microtubule associated complex	Cellular component	118	154	14475	23177	1.22687	0.000120137	0.000502445	3.92032	0.00815199	CCDC65//DNAH1//CASC1//DRC1//DYNLT1F//DYNLT1A//TPR//DYNC2H1//DCTN1//DYNC1H1//DYNC1I1//NUDCD3//DYNC1LI2//DYNC1LI1//DYNLL1//DYNLRB1//DCTN4//DYNLL2//DYNLRB2//ACTA1//ACTC1//ACTL7A//ACTL7B//ACTA2//DCTN6//DCTN3//ACTR10//DCTN5//ACTL11//ACTL9//DCTN2//ACTL10//KIFC1//KIF22//KIF12//KIF13A//KIF13B//KIF17//KIF1A//KIF1B//KIF1C//KIF2A//KIF21B//KIF3A//KIF3B//KIF3C//KIF5A//KIF5C//KIF7//KIF9//KIFAP3//KIFC5B//KIFC2/…
GO:0031966	mitochondrial membrane	Cellular component	438	631	14475	23177	1.11143	0.000123402	0.000513571	3.90868	0.0302591	ATP5O//ATP5H//ATP5A1//ATP5B//ATP5D//ATP5E//ATP5G1//ATP5J//ATP5K//ATP5L//ATP5G2//MTX1//DNAJC11//MTX2//SAMM50//GRPEL1//GRPEL2//DNAJC15//PAM16//DNAJC19//SLC44A1//PI4KB//CYB5R3//ASL//SLC8A3//AKAP1//SLC25A4//ARG1//ASS1//BAD//BAK1//BAX//PHB2//BCL2//BCL2A1A//BCL2L1//BCL2L10//BCL2L2//BNIP3//TSPO//CNP//CPT1A//CPT1B//DAO//DMPK//EPHA4//ACSL1//LPIN1//GK2//GPAM//HK1//HK2//RTN4IP1//MFN2//MCL1//PPP1R15A//NME1//…
GO:0035770	ribonucleoprotein granule	Cellular component	170	230	14475	23177	1.18348	0.000145625	0.000603103	3.83676	0.0117444	WTIP//PAN2//MEX3B//AICDA//NOCT//DDX6//EIF4E//AJUBA//KIF5A//MOV10//SQSTM1//CNOT7//PSMA2//PSMC2//BTBD2//YTHDF2//TNRC6B//TNRC6C//PATL1//ZFP36//ZC3H12A//CNOT3//SAMD4B//TNRC6A//CNOT1//EDC4//AGO1//ZC3H12D//AGO2//NANOS3//PSMA6//LSM2//DCP1B//EDC3//NANOS2//RC3H1//MIR23A//LSM4//CNOT9//SYNE1//PATL2//LSM3//POLR2G//CNOT8//DCPS//CNOT2//PAN3//MEX3A//EIF4ENIF1//SAMD4//DCP1A//AGO4//LSM6//APOBEC3//PUM1//LIN28A//BT…
GO:0030139	endocytic vesicle	Cellular component	150	201	14475	23177	1.19491	0.000161061	0.00066379	3.79301	0.0103627	AP2A1//AP2A2//AP2M1//SNAP91//AP2B1//TBC1D5//EPN2//SCARB2//SMO//CUBN//SCARA5//RAPGEF1//ANXA3//B2M//H2-D1//H2-K1//H2-Q10//H2-Q7//H2-T23//H2-T3//SLC11A1//PIKFYVE//TAP1//TAPBP//TCIRG1//SEC61A1//PLA2G5//SYK//APPL2//UNC13B//SYT11//SNX3//UNC93B1//SYT7//APPL1//TLR9//ADAM8//RAB31//INPP5F//CPNE6//DNM2//MYO6//NGFR//CLTC//LMBRD1//MYO1E//RAB35//CEMIP//STX12//CDC42EP2//PLD4//NOD1//RAP1A//ACTG1//ANXA11//CALR//C…
GO:0005581	collagen trimer	Cellular component	66	81	14475	23177	1.30466	0.000165374	0.000675014	3.78153	0.00455959	COL27A1//COL1A1//COL2A1//COL3A1//COL4A1//COL4A2//COL4A3//COL4A4//COL4A5//OTOL1//COL4A6//COL16A1//COL5A1//COL5A3//COL9A2//COL9A3//COL12A1//EMILIN1//ADIPOQ//C1QA//C1QB//C1QC//COL10A1//COL11A2//COL13A1//COL14A1//COL15A1//COL17A1//COL18A1//COL19A1//COL6A1//COL6A2//COL6A3//COL7A1//EMID1//COL26A1//COLEC12//FCNA//FCNB//MARCO//MBL1//MBL2//MSR1//COL28A1//SCARA3//C1QL2//C1QL3//GLDN//COL23A1//C1QL1//C1QTNF9…
GO:0005881	cytoplasmic microtubule	Cellular component	66	81	14475	23177	1.30466	0.000165374	0.000675014	3.78153	0.00455959	PAFAH1B1//KIF18B//FAM161A//RPGRIP1L//SAXO2//CEP162//TTC30B//SAXO1//TTC30A1//ARFGEF2//NUMA1//KIF18A//CLASP2//PDE4DIP//MAPRE3//MAPRE1//MISP//DYNLT1F//DYNLT1A//FBXW11//TUBG1//TUBG2//GRAMD3//APC//BIRC5//BCL10//BICD1//CYP2A5//DYNC1H1//MID1//NIN//BCAS3//RAB3D//SAA2//SRPRB//SYNJ2//MAPRE2//HID1//FAM161B//TPT1//TUBA1A//TUBA1B//TUBA1C//REEP2//FHDC1//APC2//SNPH//CLIP2//SERP1//GTSE1//SCTR//SYBU//ODF3L2//REEP…
GO:0031227	intrinsic component of endoplasmic reticulum membrane	Cellular component	123	162	14475	23177	1.21571	0.000175695	0.000713709	3.75524	0.00849741	GPAT4//UBXN8//SLC35B3//SLC35B1//DERL2//AUP1//ELOVL3//CLN3//ATF6B//DHCR7//EXT1//FKBP8//SLC37A4//BSCL2//HSPA5//HSD11B1//ITPR3//KTN1//LRMP//ELOVL6//TRAM2//NFE2L1//EDEM1//RCE1//SCD1//SCD2//SGMS1//ALG3//STIM1//TAP1//TAP2//TEX261//WFS1//XBP1//SLC37A1//ATF6//DOLK//FITM2//TAPT1//FICD//MBOAT4//AMFR//LRIT1//DHRS9//CREB3L1//SLC27A2//SLC27A5//XXYLT1//SCD3//HACD1//SCD4//PIGG//ARL6IP1//ELOVL1//ABCB9//DNAJB12//…
GO:0043204	perikaryon	Cellular component	109	142	14475	23177	1.22907	0.000189657	0.000758315	3.72203	0.00753022	NPY//ASL//GRIK4//AIF1//GJC2//ASS1//BDNF//BGLAP3//BGLAP2//CACNA1A//CACNA1E//CAMK2B//CCK//CLCN2//CNGA2//CNGA3//CPE//CRH//CRHR2//CRYAB//CTSL//CYP11A1//DRD2//EFNA2//ENDOG//EPHA4//EPM2A//ESR1//ESR2//FMR1//GHRH//GLUL//GOT2//GRIA2//GRIK2//GRIK3//GRIK5//HPCA//HSPA8//KCNB1//KIF5A//MAP1B//NAIP5//NAIP6//NEURL1A//NEUROG1//NGFR//CTNND2//NTRK2//NTSR1//NTSR2//OPRM1//PAM//PCMT1//PCSK2//PCSK5//PDE9A//PDPK1//PENK/…
GO:0061695	transferase complex, transferring phosphorus-containing groups	Cellular component	177	241	14475	23177	1.17597	0.000190164	0.000758315	3.72087	0.012228	CCND1//CCND3//CCNE1//CCNE2//CCNF//CCNI//CDK1//CDK4//CDK6//CDKN1A//CCNB3//CCNO//CCNB1//CCNJL//CKS1B//CKS1BRT//CNPPD1//CDK13//CDK14//CCNY//TERT//GTF2H4//GTF2H3//GTF2H2//PRPS1//PRPSAP2//PRPS1L3//PRPSAP1//PRPS1L1//CCNK//POLA1//POLA2//PRIM2//POLR2A//POLR2C//POLR2J//POLR2B//ZFP768//POLR2M//POLR2E//POLR2L//POLR2G//POLR2F//POLR2I//CRCP//POLR1C//POLR1D//POLR3A//POLR3E//POLR3K//POLR3G//POLR3GL//POLR3F//POL…
GO:0005782	peroxisomal matrix	Cellular component	23	24	14475	23177	1.53446	0.000190249	0.000758315	3.72068	0.00158895	ACAA1A//AGXT//FABP1//GNPAT//HSD17B4//HSPD1//IDE//PHYH//ACOT8//PRDX1//PEX7//POMC//MVD//ABCD3//PEX5//SCP2//PAOX//AGPS//ECI2//PRDX5//LONP2//TYSND1//ACOX3
GO:0031907	microbody lumen	Cellular component	23	24	14475	23177	1.53446	0.000190249	0.000758315	3.72068	0.00158895	ACAA1A//AGXT//FABP1//GNPAT//HSD17B4//HSPD1//IDE//PHYH//ACOT8//PRDX1//PEX7//POMC//MVD//ABCD3//PEX5//SCP2//PAOX//AGPS//ECI2//PRDX5//LONP2//TYSND1//ACOX3
GO:0030496	midbody	Cellular component	120	158	14475	23177	1.21608	0.000204978	0.000813205	3.68829	0.00829016	CHAMP1//CAPG//CELF2//IL16//NTNG2//NUP62//OLFR13//MICAL3//AGAP2//USP3//FOXL2//KIF14//KIF23//IST1//CEP55//MAPRE3//HEPACAM2//ARL2BP//CENPF//FAM50B//SCCPDH//MBD5//PKN2//ANXA11//BIRC5//BCL3//BIRC6//ANXA2//ASPM//CTNND1//CDK1//CIT//CRMP1//STX2//ERH//GEM//GNAI1//GNAI3//RACK1//HSPA5//INCENP//KIF13A//KIF3B//KIF4//UHMK1//MAK//MICAL1//RAB8A//NUDC//PLK1//PTCH1//KIF20A//RAN//RDX//SLC2A1//AURKC//AURKB//CPEB3//T…
GO:0048787	presynaptic active zone membrane	Cellular component	40	46	14475	23177	1.39233	0.000224038	0.000880452	3.64968	0.00276339	DGKI//CACNA2D1//FLOT2//NTNG2//CPLX3//GRM7//ADRA2A//ATP2B2//CACNA1A//CACNA1D//CANX//CDH2//GRM8//KCNMA1//P2RX1//P2RY1//P2RY2//SCN8A//SYT11//LRFN3//GPM6A//GRM4//CDH10//ATP2B4//LPAR2//P2RY4//CACNA1H//NECTIN1//ATP2B1//STX2//SNAP91//STX1A//STX4A//STXBP1//APBA1//CNTNAP1//STX1B//STX19//STX11//OTOF
GO:0032421	stereocilium bundle	Cellular component	57	69	14475	23177	1.32271	0.000225039	0.000880452	3.64774	0.00393782	PDZD7//ADGRV1//USH2A//WHRN//USH1C//PLS1//PLS3//TRIOBP//RHOC//PCDH15//CALB1//CALB2//EPS8//MYO15//MYO1C//MYO7A//OCM//PAFAH1B1//PROM1//PVALB//RDX//SLC4A7//CDH23//CLIC5//FSCN2//DOCK4//TWF2//TSPEAR//SLC9A3R1//GRXCR1//ATP8B1//IFT20//ESPN//CIB2//SLC9A3R2//TPRN//CORO1A//TMC1//STRC//TMC2//PKHD1L1//MORN4//ESPNL//CDC14A//HOMER2//LHFPL5//MYO3B//CEACAM16//MYO3A//EPS8L2//RAC1//DCDC2A//IFT88//TIAM1//KNCN//FCHSD…
GO:0043198	dendritic shaft	Cellular component	57	69	14475	23177	1.32271	0.000225039	0.000880452	3.64774	0.00393782	GRM7//BAIAP2//ASIC1//CHRNA7//CACNA1B//CACNA1C//CTNNB1//DRD1//EPHA4//LPAR1//GRIA1//GRIA2//HCN1//HCN2//HSPA8//HTR2A//ILK//KCNA4//ARHGEF2//INPP5J//MAP1A//MAP2//NTSR1//NTSR2//PSEN2//FLNA//SEZ6//SLC1A1//SLC8A1//LZTS1//NLGN2//ZMYND8//AKAP5//SYNGAP1//ZFP804A//GRIP2//GRM4//PREX1//STAU2//JPH4//SYNDIG1//MPP2//RGS7BP//DLG3//GRIA3//GABBR1//DBN1//GSK3B//CRIPT//SLC12A5//RTN4R//KIRREL3//GIPC1//CNIH3//WHRN//ARPC…
GO:0097730	non-motile cilium	Cellular component	126	167	14475	23177	1.20807	0.000236792	0.000922186	3.62563	0.00870466	IFT140//GUCA1B//ABCA4//RAB27A//PCDH15//OPN1SW//BSG//CNGA1//CNGA3//OPN3//GNAT1//GNB1//GNB5//GUCA1A//GUCA2B//GUCY2E//CEP250//MAK//MERTK//MAP1A//MAP1B//PDE6B//PRKCA//PROM1//PRPH2//PTGS1//PTPRK//RGS9//ROM1//RRH//SAG//SHANK2//RHO//HNF1A//CEP290//TULP1//CERKL//GRK1//RGS9BP//MYRIP//PLEKHB1//IQCB1//OCRL//MYO3B//CNGB1//CACNA1F//IFT20//CIB2//RAPGEF4//RGR//BBS7//USH1C//RD3//PDZD7//SPATA7//TOPORS//ADGRV1//CE…
GO:0017053	transcription repressor complex	Cellular component	62	76	14475	23177	1.30622	0.000243618	0.000944438	3.61329	0.00428325	CHD4//MTA1//MTA3//CSNK2A1//HDAC2//ZBTB7A//MBD3//RBBP4//CHD3//GATAD2B//GATAD2A//MTA2//RBBP7//CHD5//SALL1//DR1//DRAP1//LIN52//HDAC5//TBX15//TBX18//CORO2A//CBX5//CCND1//CDX2//CTBP1//CTBP2//GATA1//GFI1//GLI3//H1F0//HDGF//JUN//POU5F1//RBPJ//RELB//REST//SIN3A//NCOR2//SP1//HDAC4//TBL1X//RCOR1//RBBP8//ZFPM1//JAZF1//ARID4A//SDR16C5//PHF12//N4BP2L2//PRDM10//AKIRIN2//ELANE//YWHAB//GPS2//SPEN//PRDM16//MIER1/…
GO:0005901	caveola	Cellular component	77	97	14475	23177	1.27104	0.000252562	0.000974658	3.59763	0.00531952	CACNA1C//CAV1//CAV2//CTNNA1//CTNNB1//CTNND1//CBL//CDH1//FLOT1//FLOT2//SORBS1//CORO1C//LRRK2//ADTRP//ADCY8//ADCYAP1R1//ADRB2//AQP1//ATP1A1//ATP1B1//ATP1B3//BMPR2//CAV3//CD36//CDH13//CDH15//CLN3//CTSB//DRD1//ERBB4//F2R//GNAQ//HCK//HK1//HMOX1//IGF1R//INSR//IRS1//JAK2//KCND2//KCNMA1//LDLR//LIPE//LRP8//MLC1//NOS1//NOS3//SLC22A6//PLD2//PLPP1//PTCH1//PTGIS//SCN5A//SELE//SLC2A1//SLC2A3//SMPD2//SRC//TFPI/…
GO:0034399	nuclear periphery	Cellular component	89	114	14475	23177	1.25004	0.000256225	0.000984323	3.59138	0.00614853	EIF6//LMNA//LMNB1//LMNB2//NARF//NRM//HLCS//EMD//STX1B//NUMA1//CENPF//DGKQ//ALOX5//ANP32A//PHB2//RUNX1T1//CEBPA//CSNK2B//DNMT3A//ATN1//ENC1//GFI1//GFI1B//GHRHR//HES1//MATR3//MBD1//MEN1//UHRF1//NPM1//OGG1//PRKCD//PRKCZ//PML//POLA1//SATB1//ATXN1//SORBS1//NCOR2//SPARC//STAG1//STAG2//DNTT//TEP1//TRP53//VDR//CHMP1A//GMCL1//RNASEL//PSMA6//NUFIP1//CLIC4//IFFO1//ZFP703//SRRM1//HNRNPU//HNRNPA2B1//DDX39B//A…
GO:0035371	microtubule plus-end	Cellular component	22	23	14475	23177	1.53156	0.000292906	0.00111514	3.53327	0.00151986	CLASP2//PDE4DIP//MAPRE3//NUMA1//DCTN1//MAPRE1//KIF3C//NCKAP5//MAPRE2//CDK5RAP2//GAS2L2//CLIP2//NCKAP5L//KNSTRN//CLIP1//KIF18B//KIF2C//CKAP5//SLAIN2//CLIP3//CLIP4//GAS2L1
GO:0097470	ribbon synapse	Cellular component	22	23	14475	23177	1.53156	0.000292906	0.00111514	3.53327	0.00151986	CACNA1D//MYO6//CDH23//RIMS2//CACNB2//CTBP2//DNM1//HSPA8//SH3GL2//AMPH//CPLX3//PACSIN1//IQSEC2//CLTC//ATP2A2//BSN//KIF3A//NLGN2//UNC13B//RAPGEF3//NPHP4//PCLO
GO:0016363	nuclear matrix	Cellular component	71	89	14475	23177	1.27734	0.000330893	0.00125414	3.48031	0.00490501	NUMA1//CENPF//DGKQ//HLCS//ALOX5//ANP32A//PHB2//RUNX1T1//CEBPA//CSNK2B//DNMT3A//ATN1//ENC1//GFI1//GFI1B//GHRHR//HES1//LMNA//LMNB1//MATR3//MBD1//MEN1//UHRF1//NPM1//OGG1//PRKCD//PRKCZ//PML//POLA1//SATB1//ATXN1//SORBS1//NCOR2//SPARC//STAG1//STAG2//DNTT//TEP1//TRP53//VDR//CHMP1A//GMCL1//RNASEL//PSMA6//NUFIP1//CLIC4//IFFO1//ZFP703//SRRM1//HNRNPU//HNRNPA2B1//DDX39B//AKAP8L//TCERG1//AKAP8//RUVBL1//NSMF//…
GO:0099522	region of cytosol	Cellular component	35	40	14475	23177	1.40103	0.000434938	0.00164117	3.36157	0.00241796	SNCB//BAIAP2//CALB1//CAMK2A//CTBP2//FMR1//NCS1//HTT//HSPA8//MARCKSL1//PRKCA//PRKCG//PRKCE//PPP3CC//SH3GL2//PPFIA2//LRRK2//ANKS1B//STXBP5//TRIM9//ALDOC//DAG1//EIF4E//EIF4EBP1//NEDD4//PRKCD//PLCB3//PTEN//EIF4A3//PIN1//RIMS3//HNRNPA2B1//DBN1//MTOR//DNAJB1
GO:0030176	integral component of endoplasmic reticulum membrane	Cellular component	116	154	14475	23177	1.20608	0.000460345	0.00172935	3.33692	0.00801382	SREBF2//INSIG1//INSIG2//GPAA1//PIGK//H2-Q6//B2M//CALR//H2-D1//H2-K1//H2-Q10//H2-Q2//H2-Q4//H2-Q7//TAP1//TAP2//TAPBP//ABCB9//H13//PKD2//SPPL2C//SPPL2A//SPPL2B//SPPL3//CANX//H2-T23//H2-T3//EMC8//EMC6//EMC3//EMC4//EMC10//EMC7//GPAT4//UBXN8//SLC35B3//SLC35B1//DERL2//AUP1//ELOVL3//CLN3//ATF6B//DHCR7//EXT1//FKBP8//SLC37A4//BSCL2//HSPA5//HSD11B1//ITPR3//KTN1//LRMP//ELOVL6//TRAM2//NFE2L1//EDEM1//RCE1//SC…
GO:0016528	sarcoplasm	Cellular component	67	84	14475	23177	1.27713	0.000488641	0.00182756	3.31101	0.00462867	AKAP6//TRDN//ATP2A2//CASQ1//RTN2//RYR1//H6PD//SRL//CAMK2D//SRI//AKT2//ANK1//ANK3//ATP2A1//CACNA1S//CACNA2D1//CACNB1//CALR//CAMK2B//CAMK2G//CAR4//CASQ2//DMPK//FKBP1B//HK2//ITPR2//ITPR3//NOS1//PYGM//RASD1//RYR2//RYR3//S100A1//SAR1A//SLC2A4//STIM1//THBS1//THBS4//XDH//KLHL41//SGCD//MTMR12//CCDC78//AKAP7//ATP2A3//JPH2//ASPH//SLN//GSTM7//MRLN//JSRP1//TMEM38A//CMYA5//AGL//NOL3//POMT1//JPH4//JPH3//HRC//C…
GO:0016328	lateral plasma membrane	Cellular component	54	66	14475	23177	1.31005	0.000530478	0.00197076	3.27533	0.00373057	TBCD//ATP6V1B1//ANK3//APC//ATP1A1//ATP1B1//ATP1B2//AXIN1//CTNNB1//CDH1//CLDN1//CLDN3//CLDN4//CLDN5//DRD2//DSG2//DVL1//DVL2//MARK2//ERBB3//FZD3//GJB1//SLC6A9//JUP//EPCAM//MYO1C//NSG1//PKD1//PTPRO//SCN5A//SLC16A1//SPTAN1//DSG1B//MPP4//VANGL1//C1QTNF5//CORO1C//PRICKLE2//CEACAM1//CEACAM2//IQGAP3//AKAP7//MYO1A//CLDN7//TACSTD2//CLDN13//CLDN15//CLDN12//RAB13//MTCL1//NKD2//SLC16A3//SLC26A5//VANGL2
GO:0098945	intrinsic component of presynaptic active zone membrane	Cellular component	28	31	14475	23177	1.44622	0.000531571	0.00197076	3.27444	0.00193437	CACNA2D1//FLOT2//NTNG2//CPLX3//GRM7//ADRA2A//ATP2B2//CACNA1A//CACNA1D//CANX//CDH2//GRM8//KCNMA1//P2RX1//P2RY1//P2RY2//SCN8A//SYT11//LRFN3//GPM6A//GRM4//CDH10//ATP2B4//LPAR2//P2RY4//CACNA1H//NECTIN1//ATP2B1
GO:1990391	DNA repair complex	Cellular component	31	35	14475	23177	1.41818	0.000589783	0.00217707	3.22931	0.00214162	ERCC1//POLD1//XPC//ERCC5//ERCC4//ERCC8//XPA//ERCC3//XRCC4//PRKDC//LIG4//MLH1//MSH2//PMS2//PMS1//XRCC6//XRCC5//DCLRE1C//NHEJ1//XRCC1//SLX4//RAD23B//CETN2//SWSAP1//ZSWIM7//ATM//PHF21A//RCOR1//TRP53BP1//RNF168//KDM1A
GO:0097731	9+0 non-motile cilium	Cellular component	99	130	14475	23177	1.21936	0.000605645	0.00222594	3.21778	0.00683938	IFT140//GUCA1B//ABCA4//RAB27A//PCDH15//OPN1SW//BSG//CNGA1//CNGA3//OPN3//GNAT1//GNB1//GNB5//GUCA1A//GUCA2B//GUCY2E//CEP250//MAK//MERTK//MAP1A//MAP1B//PDE6B//PRKCA//PROM1//PRPH2//PTGS1//PTPRK//RGS9//ROM1//RRH//SAG//SHANK2//RHO//HNF1A//CEP290//TULP1//CERKL//GRK1//RGS9BP//MYRIP//PLEKHB1//IQCB1//OCRL//MYO3B//CNGB1//CACNA1F//IFT20//CIB2//RAPGEF4//RGR//BBS7//USH1C//RD3//PDZD7//SPATA7//TOPORS//ADGRV1//CE…
GO:0099059	integral component of presynaptic active zone membrane	Cellular component	24	26	14475	23177	1.47801	0.000645144	0.00236089	3.19034	0.00165803	GRM7//ADRA2A//ATP2B2//CACNA1A//CACNA1D//CANX//CDH2//GRM8//KCNMA1//P2RX1//P2RY1//P2RY2//SCN8A//SYT11//LRFN3//GPM6A//GRM4//CDH10//ATP2B4//LPAR2//P2RY4//CACNA1H//NECTIN1//ATP2B1
GO:0016459	myosin complex	Cellular component	45	54	14475	23177	1.33431	0.000711112	0.00259113	3.14806	0.00310881	MYH7//MYH1//MYH11//MYH2//MYH9//MYL12A//MYL12B//MYH14//LIMCH1//MYH10//MYL9//MLPH//MYL6//MYL6B//MYO18B//DYNLL2//MYO7A//MYH3//MYH4//MYL4//MYL3//MYL7//MYL2//MYLPF//MYO10//MYO15//MYO1B//MYO1C//MYO5B//MYO6//MYO9B//MYO1H//CCDC102A//MYO16//MYO1G//MYO3B//MYO1D//MYO18A//MYO1A//MYO19//MYO3A//MYH7B//CGNL1//CGN//MYO1E
GO:0000314	organellar small ribosomal subunit	Cellular component	27	30	14475	23177	1.44106	0.000774126	0.00279674	3.11119	0.00186528	MRPS2//MRPS6//MRPS27//MRPS35//MRPS12//MRPS7//MRPS31//MRPS23//MRPS10//MRPS25//MRPS14//MRPS24//DAP3//MRPS36//MRPS28//MRPS16//MRPS17//MRPS21//MRPS15//MRPL42//MRPS11//MRPS18A//MRPS18C//MRPS9//MRPS5//MRPS34//MRPS26
GO:0005763	mitochondrial small ribosomal subunit	Cellular component	27	30	14475	23177	1.44106	0.000774126	0.00279674	3.11119	0.00186528	MRPS2//MRPS6//MRPS27//MRPS35//MRPS12//MRPS7//MRPS31//MRPS23//MRPS10//MRPS25//MRPS14//MRPS24//DAP3//MRPS36//MRPS28//MRPS16//MRPS17//MRPS21//MRPS15//MRPL42//MRPS11//MRPS18A//MRPS18C//MRPS9//MRPS5//MRPS34//MRPS26
GO:0005795	Golgi stack	Cellular component	70	89	14475	23177	1.25935	0.000780178	0.00280666	3.10781	0.00483592	BET1//LLGL1//LYZ1//GOLGA5//SMPD3//GOLT1A//GOLGA2//B4GALT1//ST6GAL1//SGMS1//HID1//YIPF1//BET1L//YIPF2//YIPF6//H2-Q6//H2-D1//H2-K1//H2-Q10//H2-Q2//H2-Q4//H2-Q7//PCSK5//GLG1//NUCB2//GORASP2//SLC10A7//CIT//GCNT1//GGTA1//HSPD1//FURIN//PLD1//RAB34//SORL1//STX16//ACPP//RAB30//NUCB1//TMEM87A//RAB21//CSGALNACT1//CHSY1//BCAP31//B4GALNT4//FUT8//GPR89//CHPF//CSGALNACT2//NSG2//ST3GAL1//AKAP9//MGAT4B//GBF1//GA…
GO:0034704	calcium channel complex	Cellular component	50	61	14475	23177	1.31244	0.000784335	0.00280971	3.1055	0.00345423	CACNA1A//CACNA1B//CACNA1C//CACNA1D//CACNA1E//CACNA1G//CACNA1S//CACNA2D1//CACNA2D3//CACNB1//CACNB2//CACNB3//CACNB4//CACNG2//PDE4B//STAC3//PDE4D//CACNA2D4//CACNA1F//CACNA2D2//CACNA1H//CATSPERD//HSPA2//CATSPER2//CATSPER1//CATSPER4//CATSPERG2//CATSPER3//MCU//MICU1//SMDT1//MICU3//CACNG6//NOS1AP//CACNG7//CACNG8//PTPA//FKBP1B//PKD1L1//PKD1//TRPV5//RYR1//RYR2//RYR3//TRPC5//SESTD1//AKAP6//PKD2L1//TRPV6//T…
GO:0031672	A band	Cellular component	33	38	14475	23177	1.39049	0.000864817	0.003085	3.06308	0.00227979	ANK2//ANK1//CRYAB//FHL2//MYOM1//MYOM2//S100A1//SPTBN1//KLHL41//MYOM3//SMTNL2//LMOD3//OBSCN//SMPX//SMTNL1//LMOD2//ATP2A1//DST//MYBPC3//MYH1//MYH2//MYL4//MYL3//MYL7//PPP1R12A//KAT2B//RPL6//RPL7//RYR2//HDAC4//RPL17//PPP1R12B//RPL4
GO:0043209	myelin sheath	Cellular component	155	213	14475	23177	1.16517	0.000922174	0.00327584	3.03519	0.0107081	SCRIB//CNP//LLGL1//PRKCZ//SIRT2//ANXA2//MAG//PTEN//STX4A//MBP//PMP22//CD59B//PLLP//CDH1//ERBB2//PARD3//AKR1B3//CLDN5//PRKCI//MARVELD2//NCMAP//JAM3//NAPG//RAP1A//ACO2//ACTB//ACTG1//ALDOA//SLC25A4//SLC25A5//GJC2//ASS1//ATP1A1//ATP1B1//ATP5A1//ATP5B//ATP6V1A//BCL2//CALM1//CALM3//CANX//CCT2//CCT3//CCT5//CDC42//CKB//CNTN1//COX5A//COX5B//COX6A1//DPYSL2//CRYAB//CYCS//DLD//DNM1//EHD1//ENO1//IGSF8//FSCN1/…
GO:0060076	excitatory synapse	Cellular component	62	78	14475	23177	1.27273	0.000932517	0.0032919	3.03034	0.00428325	SYNJ1//ATP2B2//CALB2//SLC6A9//GRID2//GRIN1//GRIN2B//KCNH1//KCNJ6//KCNJ9//P2RX6//PFN1//PLCB4//PPP3R1//SCN8A//SLC16A7//SLC1A6//SNAP91//SPTBN2//UNC13C//PCLO//GRM4//ATP2B3//GRIA3//CNTN6//SLC16A3//CADM3//SHISA7//SHISA6//LRRTM2//BAIAP2//ADCY8//BSN//DLG4//SLC17A6//GRIA1//ITGA3//MET//NTRK2//PDE4B//LRRC4//PTPRF//CYFIP1//IGSF11//SYP//SYT1//SLC17A8//NLGN2//SYT11//AKAP5//ELFN1//SHANK1//NLGN3//DGKI//UNC13A//S…
GO:0030175	filopodium	Cellular component	74	95	14475	23177	1.24723	0.000934451	0.0032919	3.02944	0.00511226	TBC1D10C//GAP43//PDPN//ITGA3//ITGAV//ITGB3//PALM//UTRN//AKAP5//ANTXR1//ABI1//AP2A1//FMR1//FZD3//MYO9B//CYFIP1//VIL1//MORN4//EPHB1//ABI2//MYO3B//UBE2K//MYO3A//FXR1//MAP2//FXR2//DBN1//APBB1//APP//ACTN2//CDK5//CFL1//CRP//CXADR//DAG1//DYNC1H1//ENAH//EPHA4//KCNN3//FSCN1//FAT1//ITGA6//KITL//MTM1//MYO10//MYO1B//NF2//LCP1//TWF1//PTPRZ1//RDX//PPP1R9B//SPATA13//TUBB3//UNC5C//VASP//RAPGEF3//FGD4//GPM6A//TWF…
GO:0043230	extracellular organelle	Cellular component	85	111	14475	23177	1.22612	0.00106521	0.00373704	2.97256	0.00587219	AQP1//GBP6//GBP2//GBP7//GBP9//GBP3//IIGP1//ALPL//PHOSPHO1//TMEM98//QSOX1//SLC9A3//SRI//ACY1//ACE//CLIC1//ACTG1//ADAM15//ALDOA//AQP2//BHMT//ANXA2//CAR4//CD63//CD81//CD86//CD9//EGF//FN1//HSPA8//HSPD1//HSPA4//ICAM1//IDE//ITGA2B//ITGA4//KIF12//KRT13//ANPEP//SNX18//PKD1//SERPINE1//PROM1//DICER1//RAB4A//RAB5B//SCNN1A//SCNN1G//SLC12A1//SLC12A3//SLC2A4//TFRC//BAG6//GPRC5A//AGO2//SLC26A4//VASN//NAGLU//NSU…
GO:0019866	organelle inner membrane	Cellular component	340	492	14475	23177	1.1065	0.00107515	0.00375637	2.96853	0.0234888	ATP5O//ATP5H//ATP5A1//ATP5B//ATP5D//ATP5E//ATP5G1//ATP5J//ATP5K//ATP5L//ATP5G2//GRPEL1//GRPEL2//DNAJC15//PAM16//DNAJC19//NRM//CAV2//EMD//GHRHR//KCNH1//LMNB1//SMAD1//SMAD3//PSEN2//TRA2B//TMPO//SUN2//LEMD2//DPY19L3//TERB1//DPY19L2//TMEM120B//DPY19L4//IFI27//TMX4//ATP1B4//TMEM43//SUN5//ERN1//SIRT1//P2RX1//P2RX4//P2RX7//P2RX6//P2RX3//TMEM201//MAJIN//SUN1//P2RX5//SMPD5//SLC25A41//CYP27A1//PPIF//SLC25A…
GO:0030285	integral component of synaptic vesicle membrane	Cellular component	38	45	14475	23177	1.3521	0.00112073	0.00389444	2.9505	0.00262522	STX12//MAL2//SCAMP1//ATP6V0A1//ATP8A1//CLCN3//SLC17A6//GABRA2//SLC6A9//LAMP1//OPRD1//PTPRN2//PTPRS//STX1A//SYNGR1//SYP//SYT1//SYT2//SLC18A2//SLC17A8//VAMP2//SLC32A1//WFS1//SLC30A3//STX16//SYT11//SLC6A17//SLC10A4//STX7//SCAMP5//STX6//SV2A//SV2B//ATP6V1G2//SYNPR//TMEM163//SLC17A7//SV2C
GO:0097440	apical dendrite	Cellular component	26	29	14475	23177	1.43554	0.00112384	0.00389444	2.9493	0.0017962	MAP2//FAS//GRIN2B//HCN1//ITSN1//KIF5A//MAP1B//NEURL1A//ENPP1//PPARGC1A//FLNA//PTK2B//RASGRF1//SEZ6//SLC1A1//CPEB3//SLC17A8//MYO1D//NEFH//SLC7A10//NSMF//RGS12//WHRN//OSBP2//ARPC2//SLC4A10
GO:0014704	intercalated disc	Cellular component	51	63	14475	23177	1.29619	0.00121749	0.00420184	2.91453	0.00352332	DSP//ACTN1//CTNNB1//CDH2//JUP//NRAP//SPTAN1//CTNNA3//XIRP1//TLN2//CAMK2D//ANK2//ADRA1B//ANK3//ANXA6//ATP1A1//ATP1B1//ATP2A2//CAPZB//CTNNA1//CAV3//CXADR//DSC2//DSG2//DST//PTK2//GJA5//KCNJ11//KCNJ2//MYH1//PRKCA//SCN1A//SCN1B//SCN5A//SLC2A1//SLC4A1//SLC8A1//SLC9A1//TJP1//PGM5//YWHAH//FHOD1//AKAP6//OBSCN//SCN4B//VAMP5//FXYD1//RANGRF//TMEM65//ANKRD23//SPTBN4
GO:0099634	postsynaptic specialization membrane	Cellular component	102	136	14475	23177	1.20088	0.00127654	0.00438779	2.89397	0.00704663	ACTN2//ARC//ATP2B2//CACNG2//DLG4//CACNG5//GRIA1//GRIA2//GRIN1//GRIN2B//GRIN2C//GRIN2D//GRM1//RGS9//DLG2//PACSIN1//SYNJ2BP//IQSEC2//PRRT1//DAGLA//SYNDIG1//SHISA9//CACNG7//CACNG8//CYTH2//NPTX2//ABHD17A//ABHD17B//MPP2//RGS7BP//LRRTM2//CHRNA3//GABRA5//CHRNA4//CHRNA7//CHRNB1//CHRNB2//CHRNE//CDH2//EPHA7//GABRA1//GABRA2//GABRA3//GABRA4//GABRB2//GABRB3//GLRA1//GLRA4//KCND2//P2RX6//NLGN2//CHRNA9//SHISA7//…
GO:0043296	apical junction complex	Cellular component	117	158	14475	23177	1.18568	0.00132251	0.00452745	2.8786	0.0080829	CTNNA1//CTNND1//KIFC3//NECTIN2//PLEKHA7//CAMSAP3//NFASC//CNTNAP1//CLDN24//CLDN34B1//SYNPO//LIN7A//TBCD//SHROOM2//ADCYAP1R1//ANK3//APC//ATP7B//CTNNB1//CCND1//CDH5//CDK4//CLDN1//CLDN2//CLDN3//CLDN4//CLDN5//CXADR//FZD5//MAGI1//ARHGEF2//UBN1//EPCAM//CLDN11//PRKCI//PRKCZ//PMP22//CYTH1//CYTH2//CYTH3//ASH1L//SH3BP1//FRMD4A//TGFBR1//MARVELD2//TJP1//TJP2//TRAF4//VASP//LIN7B//LIN7C//EPPK1//DDX58//MICALL2//…
GO:0031965	nuclear membrane	Cellular component	173	241	14475	23177	1.14939	0.00138582	0.00472515	2.85829	0.0119516	NRM//CAV2//EMD//GHRHR//KCNH1//LMNB1//SMAD1//SMAD3//PSEN2//TRA2B//TMPO//SUN2//LEMD2//DPY19L3//TERB1//DPY19L2//TMEM120B//DPY19L4//IFI27//TMX4//ATP1B4//TMEM43//SUN5//ERN1//SIRT1//P2RX1//P2RX4//P2RX7//P2RX6//P2RX3//TMEM201//MAJIN//SUN1//P2RX5//UGT2B37//DHCR7//ITPR3//LTC4S//SNCA//SYNE3//ITPRIP//NUCB2//NUTF2//SMPD4//CLMN//SYNE4//NAT8F7//RCC1//NUP107//XPO1//PRICKLE1//POM121//TPR//SEPHS1//ADRA1B//ADRA1A/…
GO:0055038	recycling endosome membrane	Cellular component	40	48	14475	23177	1.33431	0.00141266	0.00479739	2.84996	0.00276339	SCAMP1//AQP2//CLCN3//EHD1//FZD7//GRIA1//LDLR//RAB8A//NDRG1//NSG1//PIGR//RAB11B//RAB12//RAB17//RAC1//SLC1A1//RAB11FIP3//ABHD17A//TFRC//ABHD17B//PACSIN2//SCAMP2//SCAMP3//RAB11FIP4//ABCB11//BOK//VTI1B//BAIAP3//SCAMP4//SCAMP5//EHD3//CD274//CMTM6//ZDHHC2//RAP2B//RAP2A//LAMP5//CLIP3//SORCS2//EHD4
GO:0005604	basement membrane	Cellular component	88	116	14475	23177	1.21468	0.0014697	0.0049712	2.83277	0.00607945	COL4A1//COL4A2//COL4A3//COL4A4//COL4A5//OTOL1//COL4A6//LAMA1//LAMB2//LAMA5//LAMB3//NTNG2//PMP22//NTN4//MMRN2//ACHE//ADAMTS1//ACAN//AGRN//ANG//ATRN//ANXA2//RUNX1//CD151//ENTPD2//COL15A1//COL17A1//COL18A1//COL2A1//COL5A1//COL7A1//COL9A3//DAG1//EFNA5//FBLN1//FBN1//FN1//GSTO1//HSPG2//ITGA6//LAD1//LAMA4//PAPLN//MATN2//NID1//NID2//NTN1//NTN3//ITGB4//SERPINF1//SPARC//SPN//COL28A1//TGFB2//TGFBI//THBS4//T…
GO:0030134	COPII-coated ER to Golgi transport vesicle	Cellular component	45	55	14475	23177	1.31005	0.00154422	0.00520256	2.81129	0.00310881	SEC22B//SEC23A//SEC16A//VTI1B//USO1//GOSR2//SEC16B//SEC13//PDCD6//SAR1A//SEC31B//KLHL12//SEC23B//PEF1//SEC31A//SEC24A//SEC24B//TMED4//APP//TMED1//SEC23IP//LMAN2L//TEX261//TICAM2//LMAN1L//PITPNM3//TMED2//TMED3//IER3IP1//TMED6//ERGIC3//TMED7//LMAN2//ERGIC1//TMED9//STX17//YIF1A//LMAN1//DDHD2//TMED5//YIF1B//YIPF6//VANGL2//CNIH4//GOLGA2
GO:0032839	dendrite cytoplasm	Cellular component	25	28	14475	23177	1.42962	0.0016261	0.00545675	2.78885	0.00172712	BAIAP2//ADA//CAMK2A//CANX//DLG4//GRIA2//GRIK2//GRIK3//HPCA//UHMK1//MAP2//OPRM1//SOD1//KLHL17//MAP2K1//MAP2K4//MAPK8//HIP1R//CCIN//GABARAPL1//LRRK2//WLS//ABHD13//ZC3H14//ABHD12
GO:0016342	catenin complex	Cellular component	28	32	14475	23177	1.40103	0.00170496	0.00569888	2.76828	0.00193437	CDH22//APC//CTNNA1//CTNNB1//CTNND1//CDH1//CDH11//CDH13//CDH15//CDH17//CDH2//CDH3//CDH4//CDH5//CDH6//CDH8//CDH9//JUP//SMAD7//CDH12//CDH23//DCHS1//APC2//CDH24//CDH7//CDH18//CDH10//CDH26
GO:0016529	sarcoplasmic reticulum	Cellular component	59	75	14475	23177	1.25959	0.0019688	0.00655496	2.7058	0.00407599	AKAP6//TRDN//ATP2A2//CASQ1//RTN2//RYR1//ATP2A1//DMPK//FKBP1B//HRC//ITPR2//NOS1//RYR2//RYR3//STIM1//KLHL41//CHERP//ATP2A3//SLN//MRLN//NOS1AP//CASQ2//H6PD//SRL//CAMK2D//SRI//AKT2//ANK1//ANK3//CACNA1S//CACNA2D1//CACNB1//CALR//CAMK2B//CAMK2G//CAR4//HK2//ITPR3//PYGM//RASD1//S100A1//SAR1A//SLC2A4//THBS1//THBS4//XDH//SGCD//MTMR12//CCDC78//AKAP7//JPH2//ASPH//GSTM7//JSRP1//TMEM38A//CMYA5//AGL//NOL3//POMT1
GO:0008328	ionotropic glutamate receptor complex	Cellular component	44	54	14475	23177	1.30466	0.00204602	0.00678543	2.68909	0.00303972	EPS8//GRIN1//GRIN2B//GRIN2C//GRIN2D//GRIN3B//PTK2B//GRIN3A//DLGAP3//SHANK1//CACNG2//DLG4//CACNG5//GRIA1//GRIA2//OLFM3//OLFM2//VWC2//SHISA6//SHISA8//DLG3//GRIA3//OLFM1//ABHD6//NRN1//SHISA9//CNIH3//ABHD12//CPT1C//CACNG7//CACNG8//SACM1L//GRIK4//GRIK1//GRIK2//GRIK3//GRIK5//SCRIB//GRID2//SHANK2//DLG2//SYNJ2BP//LRRC7//SHANK3
GO:0005819	spindle	Cellular component	226	322	14475	23177	1.12381	0.00207243	0.00684628	2.68352	0.0156131	PAFAH1B1//KIF18B//FAM161A//NUMA1//TUBG1//TOPORS//CENPF//BIRC6//ASPM//CDC25B//PLK3//DCTN1//DYNC1I1//IKBKG//KIF11//KIF2A//MAD1L1//NEDD9//NIN//NUP62//PLK1//KNTC1//PLK4//CSPP1//CDK5RAP2//FBF1//TPT1//UMOD//UNC119//AAAS//PKP4//CDC14A//KATNAL1//WDR62//TUBGCP5//DYNC1LI1//CDC6//TUBGCP3//CETN1//MAPK14//CCNB1//DDX11//TUBGCP6//POC1B//LATS2//RGS14//TUBGCP4//PSRC1//BOD1L//SBDS//CTDP1//DCTN4//MTCL1//AUNIP//CEP8…
GO:0005865	striated muscle thin filament	Cellular component	21	23	14475	23177	1.46194	0.00210183	0.0069165	2.6774	0.00145078	TNNC1//TNNC2//TNNI1//TNNI2//TNNI3//TNNT1//TNNT2//TNNT3//TPM1//TPM2//ACTA1//ACTN2//ACTN3//NEB//TMOD1//FHOD3//LMOD3//TMOD3//TMOD2//LMOD2//LMOD1
GO:0046658	anchored component of plasma membrane	Cellular component	61	78	14475	23177	1.2522	0.00215937	0.00707839	2.66567	0.00421416	PRN//ART2B//CAR4//CD14//CD24A//EFNA5//FOLR1//FOLR2//GP1BA//THY1//IGSF21//RTBDN//MILL2//PRND//CD59B//IZUMO1R//RTN4R//TNFRSF23//PRMT8//CACNA2D1//CNTN1//GPC4//MARCKSL1//RGS7BP//CNTN6//FLOT2//NTNG2//CPLX3//DLG4//ABHD17A//ABHD17B//DLG2//MPP2//GPHN//NOD1//CD2//CD48//CP//EFNA1//GAS1//GPC1//GPC3//LYPD4//NRN1L//PRSS42//RTN4RL1//NOD2//RTN4RL2//PRSS43//RAET1D//TEX101//RHBG//EEPD1//NRN1//GPIHBP1//RGMB//CD177…
GO:0000109	nucleotide-excision repair complex	Cellular component	13	13	14475	23177	1.60117	0.00219492	0.00711254	2.65858	0.0008981	ERCC1//XPA//ERCC4//XPC//ERCC3//XRCC4//XRCC1//SLX4//RAD23B//CETN2//POLD1//ERCC5//ERCC8
GO:0032437	cuticular plate	Cellular component	13	13	14475	23177	1.60117	0.00219492	0.00711254	2.65858	0.0008981	TRIOBP//CALB1//CALB2//OCM//PVALB//SPTA1//SPTAN1//SPTBN1//FCHSD1//CIB2//KNCN//SNX9//MYO1E
GO:1990907	beta-catenin-TCF complex	Cellular component	13	13	14475	23177	1.60117	0.00219492	0.00711254	2.65858	0.0008981	CTNNB1//TCF4//TCF7L2//LDB1//LEF1//TCF7//TCF7L1//TLE1//TLE3//TLE4//PYGO2//BCL9//BCL9L
GO:1903561	extracellular vesicle	Cellular component	77	101	14475	23177	1.2207	0.00223947	0.00722931	2.64986	0.00531952	TMEM98//QSOX1//SLC9A3//SRI//ACY1//ACE//CLIC1//ACTG1//ADAM15//ALDOA//AQP1//AQP2//BHMT//ANXA2//CAR4//CD63//CD81//CD86//CD9//EGF//FN1//HSPA8//HSPD1//HSPA4//ICAM1//IDE//ITGA2B//ITGA4//KIF12//KRT13//ANPEP//SNX18//PKD1//SERPINE1//PROM1//DICER1//RAB4A//RAB5B//SCNN1A//SCNN1G//SLC12A1//SLC12A3//SLC2A4//TFRC//BAG6//GPRC5A//AGO2//SLC26A4//VASN//NAGLU//NSUN2//GARS//MIR195A//MIR26A-1//MIR26B//SDCBP//HNRNPA2B1…
GO:0097733	photoreceptor cell cilium	Cellular component	88	117	14475	23177	1.2043	0.00230903	0.00742562	2.63657	0.00607945	IFT140//GUCA1B//ABCA4//RAB27A//PCDH15//OPN1SW//BSG//CNGA1//CNGA3//OPN3//GNAT1//GNB1//GNB5//GUCA1A//GUCA2B//GUCY2E//CEP250//MAK//MERTK//MAP1A//MAP1B//PDE6B//PRKCA//PROM1//PRPH2//PTGS1//PTPRK//RGS9//ROM1//RRH//SAG//SHANK2//RHO//HNF1A//CEP290//TULP1//CERKL//GRK1//RGS9BP//MYRIP//PLEKHB1//IQCB1//OCRL//MYO3B//CNGB1//CACNA1F//IFT20//CIB2//RAPGEF4//RGR//BBS7//USH1C//RD3//PDZD7//SPATA7//TOPORS//ADGRV1//CE…
GO:0002102	podosome	Cellular component	24	27	14475	23177	1.42327	0.00234447	0.0074829	2.62996	0.00165803	ACTR2//ACTR3//ARPC2//LPXN//FERMT3//ACTB//ADAM8//CTTN//DBNL//ASAP1//FSCN1//SH3PXD2A//KIF9//ARHGEF2//LCP1//PTPN12//SRC//GSN//MAPK8//SH3PXD2B//TPM4//TPM3//BIN2//PALLD
GO:0036379	myofilament	Cellular component	24	27	14475	23177	1.42327	0.00234447	0.0074829	2.62996	0.00165803	TNNC1//TNNC2//TNNI1//TNNI2//TNNI3//TNNT1//TNNT2//TNNT3//TPM1//TPM2//MYBPC3//OBSCN//TRIM32//ACTA1//ACTN2//ACTN3//NEB//TMOD1//FHOD3//LMOD3//TMOD3//TMOD2//LMOD2//LMOD1
GO:0031985	Golgi cisterna	Cellular component	51	64	14475	23177	1.27594	0.00236151	0.00750907	2.62681	0.00352332	BET1//LLGL1//LYZ1//GOLGA5//SMPD3//GOLT1A//GOLGA2//B4GALT1//ST6GAL1//SGMS1//HID1//YIPF1//BET1L//YIPF2//YIPF6//H2-Q6//H2-D1//H2-K1//H2-Q10//H2-Q2//H2-Q4//H2-Q7//PCSK5//GLG1//NUCB2//GORASP2//SLC10A7//NUCB1//TMEM87A//RAB21//CSGALNACT1//CHSY1//BCAP31//B4GALNT4//FUT8//GPR89//CHPF//CSGALNACT2//NSG2//ST3GAL1//CIT//GCNT1//GGTA1//HSPD1//FURIN//PLD1//RAB34//SORL1//STX16//ACPP//RAB30
GO:0030117	membrane coat	Cellular component	74	97	14475	23177	1.22151	0.0026235	0.00824945	2.58112	0.00511226	SYNJ1//CLTA//IGF2R//CLTC//CLTB//PANK1//AP5B1//AP5S1//AP5M1//TRF//SEC31B//SEC31A//AP1G1//AP1S1//AFTPH//AP2A1//AP2A2//AP2M1//SNAP91//AP2B1//TBC1D5//AP3B1//AP3B2//AP3D1//AP3S1//AP3S2//VPS18//VPS39//VPS11//VPS33A//VPS16//AP4E1//AP4M1//AP4S1//AP4B1//EPN1//EPN2//ENTHD1//NECAP2//NECAP1//EPN3//COPA//COPG2//COPG1//COPZ2//COPZ1//COPE//TMED3//COPB1//SEC13//PDCD6//SAR1A//SEC23A//KLHL12//SEC23B//PEF1//SEC24A/…
GO:0048475	coated membrane	Cellular component	74	97	14475	23177	1.22151	0.0026235	0.00824945	2.58112	0.00511226	SYNJ1//AP4E1//AP1B1//AP1G1//AP1S1//AP2A1//AP2A2//AP3B1//AP3B2//AP3D1//AP3S1//AP3S2//COPA//DNM1//AP1S3//COPG2//COPG1//COPZ1//CHMP1B//CLTC//CHMP2A//COPB1//AP2B1//CHMP4B//CLTA//IGF2R//CLTB//PANK1//AP5B1//AP5S1//AP5M1//TRF//SEC31B//SEC31A//AFTPH//AP2M1//SNAP91//TBC1D5//VPS18//VPS39//VPS11//VPS33A//VPS16//AP4M1//AP4S1//AP4B1//EPN1//EPN2//ENTHD1//NECAP2//NECAP1//EPN3//COPZ2//COPE//TMED3//SEC13//PDCD6//…
GO:0098839	postsynaptic density membrane	Cellular component	74	97	14475	23177	1.22151	0.0026235	0.00824945	2.58112	0.00511226	DLG4//ABHD17A//ABHD17B//DLG2//MPP2//RGS7BP//LRRTM2//ADAM22//ADRA2A//ATP2B2//CACNG2//CHRM1//CHRM3//CHRM4//DCC//DRD3//EFNB2//EFNB3//EPHA7//ERBB4//GRIA1//GRIA2//GRID1//GRID2//GRIK5//GRIN1//GRIN2B//GRIN2D//GRM1//GRIN3B//OPRD1//LRRC4//PTPRF//PTPRO//PTPRS//PTPRZ1//SCN8A//SLC16A7//LRFN4//SLC30A1//CLSTN3//LRFN3//LRFN5//LRRC7//GRIN3A//GSG1L//LRRC4B//NRCAM//SHISA6//ADCY1//GRIA3//NECTIN3//RTN4//LRFN2//SHISA…
GO:0005791	rough endoplasmic reticulum	Cellular component	69	90	14475	23177	1.22757	0.00289904	0.00904884	2.53775	0.00476684	SEC61A1//ARL6IP1//SEC61B//SRPRB//RP9//SRPR//RHO//UBA1//SEC63//EDN1//LRPAP1//LYZ1//VTN//EPM2A//RPN1//GRM7//BAIAP2//ACHE//ADCYAP1R1//APP//AQP2//BGLAP3//BGLAP2//CANX//CAR4//CEL//CLOCK//CRHR2//EPHA5//FGA//FMR1//GLUL//H13//HSD11B1//HSPD1//KCNJ2//MBL1//MPZ//MAP2//MTTP//NCF1//NCOA2//NGFR//NTRK2//NUCB1//PKM//RPN2//CCL2//SNCA//CKAP4//SCGB1A1//VDAC3//SUCO//P2RX3//ZC3H12A//PEBP1//FKRP//SLC7A11//TMCC1//HGFAC…
GO:0030667	secretory granule membrane	Cellular component	69	90	14475	23177	1.22757	0.00289904	0.00904884	2.53775	0.00476684	TRIP11//CD46//EQTN//TMEM95//HYAL3//BSG//CAV1//CAV2//FLOT2//PCSK4//SLC2A3//IFT88//CCDC136//TEX101//SPACA1//IZUMO1//SPACA3//SUN1//USP8//PLA1A//FAM170B//ABCC4//SELP//SNCA//SPARC//ACTN1//ADAM8//AQP1//VPS13C//VAMP8//VAMP1//SRI//SLC17A9//SCAMP1//KCNQ1//PNLIPRP2//STXBP2//VAMP2//TMED2//ZG16//RAB27B//SLC11A1//CD177//ABCA3//KIF1A//CADPS//STXBP5//SLC18A2//SYT5//RAB27A//CAR4//CD38//CPE//DBH//ICA1//ITPR2//ITP…
GO:0016021	integral component of membrane	Cellular component	3782	5914	14475	23177	1.02395	0.00306086	0.00951892	2.51416	0.261278	SCN4A//CACNA1G//SCN10A//SCN1A//SCN1B//SCN5A//SCN7A//SCN8A//SCN9A//SCN3B//SCN4B//CACNA1H//SCN2B//C8B//HC//C8G//P2RX1//P2RX4//P2RX7//P2RX6//SUN2//LEMD2//P2RX3//TMEM201//MAJIN//TMEM43//SUN1//P2RX5//AFG3L1//SPG7//AFG3L2//PPIF//BAX//VDAC1//PEX12//ABCD1//PEX11A//PEX11B//PEX16//PEX2//SLC25A17//SLC27A2//FAR2//FIS1//PEX10//FAR1//PEX11G//PEX26//VMN2R55//VMN2R34//VMN2R2//KCNMB3//LRRC8C//SLCO2B1//ANO1//XNTRP…
GO:0001891	phagocytic cup	Cellular component	20	22	14475	23177	1.45561	0.0030959	0.00959276	2.50921	0.00138169	RAB31//ADGRB1//ABL2//AIF1//CORO1A//DNM2//RACK1//LCP1//RAC1//SH3BP1//TLR4//TNF//TICAM2//SYT11//ARHGAP25//MYO1G//ABCA7//BIN2//PEAR1//ARHGAP12
GO:0098878	neurotransmitter receptor complex	Cellular component	45	56	14475	23177	1.28666	0.00311013	0.00960183	2.50722	0.00310881	SCRIB//DLG4//GRIA1//GRID2//GRIK1//GRIK2//GRIK5//SHANK2//DLG2//SYNJ2BP//LRRC7//SHANK1//DLG3//SHANK3//SHISA9//EPS8//GRIN1//GRIN2B//GRIN2C//GRIN2D//GRIN3B//PTK2B//GRIN3A//DLGAP3//CACNG2//CACNG5//GRIA2//OLFM3//OLFM2//VWC2//SHISA6//SHISA8//GRIA3//OLFM1//ABHD6//NRN1//CNIH3//ABHD12//CPT1C//CACNG7//CACNG8//SACM1L//GRIK4//GRIK3//HTR3B
GO:0008305	integrin complex	Cellular component	29	34	14475	23177	1.36571	0.00327726	0.0100447	2.48449	0.00200345	ITGA2//LYN//ITGA3//EMILIN1//ITGA4//ITGB7//ITGA5//ITGA6//ITGA7//ITGA9//ITGB3//ITGA10//ITGA11//ITGAV//ITGB5//ITGB6//ITGB8//ITGAL//ITGB2//ITGAM//TSPAN32//ITGA2B//ITGAE//ITGAX//ITGB2L//PMP22//ITGB4//ITGA8//ITGAD
GO:0031045	dense core granule	Cellular component	29	34	14475	23177	1.36571	0.00327726	0.0100447	2.48449	0.00200345	ACTN1//ADAM8//AQP1//VPS13C//KIF1A//CADPS//STXBP5//NPY//CHGA//OPRD1//PLAT//SCG2//STXBP5L//SLC18A2//DMXL2//PDYN//PENK//VPS13A//SYT5//SLC6A5//CPE//NCS1//SLC6A9//SOD1//SYT1//SYT2//MYRIP//SPX//SYT8
GO:0034364	high-density lipoprotein particle	Cellular component	23	26	14475	23177	1.41642	0.00336733	0.0102468	2.47271	0.00158895	APOA1//APOE//APOM//APOA2//APOC2//APOC3//APOF//HDLBP//APOC4//APOA4//APOC1//APOH//APP//GPLD1//LIPC//LCAT//PLTP//SAA2//SAA3//SAA4//APOB//PLA2G7//APOA5
GO:0099524	postsynaptic cytosol	Cellular component	23	26	14475	23177	1.41642	0.00336733	0.0102468	2.47271	0.00158895	BAIAP2//ALDOC//CALB1//CAMK2A//DAG1//EIF4E//EIF4EBP1//FMR1//NCS1//HTT//HSPA8//NEDD4//PRKCG//PRKCD//PLCB3//PTEN//EIF4A3//PIN1//RIMS3//HNRNPA2B1//DBN1//MTOR//DNAJB1
GO:1902911	protein kinase complex	Cellular component	75	99	14475	23177	1.21301	0.00341073	0.0103418	2.46715	0.00518135	CCND1//CCND3//CCNE1//CCNE2//CCNF//CCNI//CDK1//CDK4//CDK6//CDKN1A//CCNB3//CCNO//CCNB1//CCNJL//CKS1B//CKS1BRT//CNPPD1//CDK13//CDK14//CCNY//GTF2H4//GTF2H3//GTF2H2//CCNK//CDK7//ERCC2//ERCC3//GTF2H1//MNAT1//PSMC5//IGF1R//INSR//IRS1//SORBS1//INSRR//PHKB//PHKA2//PHKA1//PHKG1//PHKG2//CDK9//RB1//BRD4//ERC1//CHUK//IKBKB//IKBKG//TRIM40//PYCARD//CDK5//CDK5R1//CDK5R2//BCCIP//PRKAA1//PRKAA2//PRKAB2//PRKAG2//PR…
GO:0016605	PML body	Cellular component	59	76	14475	23177	1.24302	0.00345922	0.0104515	2.46102	0.00407599	TOPORS//CDK9//CIITA//CBX5//CREBBP//DAPK3//DAXX//HIPK1//HIPK2//HSF1//SUMO2//MAX//MRE11A//SQSTM1//PML//RAD51//RB1//RNF4//SATB1//SKIL//SUMO3//SP100//AGAP3//TDG//CHD3//TERT//TOP3A//NR2C1//TRP53//UBE2I//CHFR//LRCH4//TOPBP1//MAPK7//KAT6A//ATR//CASP8AP2//MORC3//CHEK2//TDP2//IKBKE//ELF4//ANKRD2//MTOR//PARK7//ISG20//RPA1//NSMCE2//MLIP//RPAIN//BASP1//RNF6//SENP2//ZMYM2//CALCOCO2//SPTBN4//N4BP1//TRIM8//SIRT1
GO:0032591	dendritic spine membrane	Cellular component	12	12	14475	23177	1.60117	0.00351554	0.0105466	2.45401	0.000829016	PPP1R9B//GRIA1//PALM//SHISA7//AKAP5//ITGA8//DAGLA//SHISA6//SHISA8//ATP2B1//SHISA9//GPER1
GO:0098684	photoreceptor ribbon synapse	Cellular component	12	12	14475	23177	1.60117	0.00351554	0.0105466	2.45401	0.000829016	RIMS2//CACNB2//CTBP2//DNM1//HSPA8//SH3GL2//AMPH//CDH23//CPLX3//PACSIN1//IQSEC2//CLTC
GO:0032838	plasma membrane bounded cell projection cytoplasm	Cellular component	128	177	14475	23177	1.15791	0.00356834	0.0106299	2.44753	0.00884283	RSPH4A//CCDC65//DNAH1//CASC1//DRC1//RPGRIP1L//SAXO2//CEP162//TTC30B//SAXO1//TTC30A1//ARFGEF2//CFAP43//TTLL3//GAS8//SPATA7//IFT140//CENPF//DYNC2H1//ATG5//CTSH//DCX//DNAH11//DNAH8//GLI1//GLI2//GLI3//KIF17//KIF3A//KIFAP3//MAK//MNS1//MAP4//MAPT//PRKACA//PRKAR1A//PRKAR2A//DCDC2A//WDR11//CCDC40//IFT88//TUBB4A//TULP3//AMBRA1//DNAH9//TTLL8//CCDC113//DNAH2//TMEM67//TTLL10//CCDC63//LCA5L//CCDC39//BBS1//DNA…
GO:0036064	ciliary basal body	Cellular component	128	177	14475	23177	1.15791	0.00356834	0.0106299	2.44753	0.00884283	CDC14A//IFT20//PIFO//CCDC170//AKAP9//TUBG1//GAS8//PTPN23//SPATA7//CCDC65//TOPORS//IFT140//CENPF//CCDC88A//DNAAF2//ERC1//AKT1//CEP131//CETN3//DCTN1//MAPRE1//TTBK2//PTK2//CEP250//IRS1//USH1G//KIF17//KIF7//KIFAP3//NME7//RAB8A//MLF1//ODF2//PCNT//PKD2//PSEN2//CETN4//WDR11//DAAM1//CEP290//FBF1//IFT88//CENPJ//TUBA3A//USH2A//CFAP157//TAPT1//ARHGAP35//MARK4//B9D2//CDK10//ALMS1//OFD1//GAS2L2//TTLL6//PIN1//…
GO:0010369	chromocenter	Cellular component	16	17	14475	23177	1.50699	0.00374489	0.0111168	2.42656	0.00110535	TINF2//PIWIL2//MBD5//MBD6//CBX1//CBX3//CBX5//FMR1//INCENP//AURKB//SOX30//SCMH1//TRIM66//CDCA8//SALL1//OIP5
GO:0005743	mitochondrial inner membrane	Cellular component	307	448	14475	23177	1.09723	0.00392918	0.0116233	2.4057	0.021209	ATP5O//ATP5H//ATP5A1//ATP5B//ATP5D//ATP5E//ATP5G1//ATP5J//ATP5K//ATP5L//ATP5G2//GRPEL1//GRPEL2//DNAJC15//PAM16//DNAJC19//TIMM17A//TIMM17B//TIMM23//TIMM50//ROMO1//TIMM21//AFG3L1//SPG7//AFG3L2//COX7A1//COX7A2L//NDUFA13//ND1//ND2//ND3//ND4//ND4L//ND5//NDUFA2//NDUFA4//NDUFS8//NDUFS2//NDUFS1//NDUFB6//FOXRED1//NDUFS5//WDR93//NDUFA3//NDUFA9//NDUFB9//NDUFC1//NDUFA12//NDUFA7//NDUFB3//NDUFB7//NDUFA6//NDUFA…
GO:0005759	mitochondrial matrix	Cellular component	193	275	14475	23177	1.12373	0.00420879	0.0123646	2.37584	0.0133333	GRPEL1//GRPEL2//DNAJC15//PAM16//DNAJC19//POLG//DNA2//MRPL30//MRPL40//MRPL49//MRPL23//MTG1//MRPL48//MTG2//MRPL37//MRPL12//MRPL19//MRPL38//DAP3//MRPS15//NDUFA7//MRPL51//MRPL13//MRPL28//MPV17L2//MIEF1//MRPL39//MRPL15//MRPL17//MRPL50//MRPL21//MRPL54//MRPL4//MRPL11//MRPL33//MRPL55//MRPL42//MRPL46//MRPL18//MRPL24//MRPL14//MRPL53//MRPS18A//MTERF4//NDUFAB1//MRPL32//MALSU1//MRPL9//MRPL16//MRPL34//MRPL36//…
GO:0005765	lysosomal membrane	Cellular component	102	139	14475	23177	1.17496	0.00422347	0.0123646	2.37433	0.00704663	RAB7//VAMP8//SLC15A4//CLEC16A//LAMP1//HRG//GFAP//LITAF//CDIP1//BORCS5//NPC1//SLC38A9//ATP10B//SLC46A3//ATP13A2//ITFG2//GPR137//TM6SF1//SEC13//ABCA2//ABCD1//ANXA6//ATP6V0D1//ANXA2//SCARB2//CD63//CD68//CLCN3//CLCN4//CLN3//CYB561//GBA//GRN//H2-EB1//H2-DMA//H2-DMB2//HSPA8//HSP90AB1//LAPTM5//MCOLN3//NPRL3//LAPTM4A//MYO7A//SLC11A2//OCA2//CTSA//PSEN2//WDR81//HPS6//TMEM63A//SLC39A14//TFEB//SIDT2//FLCN//T…
GO:0098852	lytic vacuole membrane	Cellular component	102	139	14475	23177	1.17496	0.00422347	0.0123646	2.37433	0.00704663	SLC15A4//ITFG2//GPR137//TM6SF1//SEC13//ABCA2//ABCD1//ANXA6//ATP6V0D1//ANXA2//SCARB2//CD63//CD68//CLCN3//CLCN4//CLN3//CYB561//GBA//GRN//H2-EB1//H2-DMA//H2-DMB2//HSPA8//HSP90AB1//LAMP1//LAPTM5//MCOLN3//NPRL3//LAPTM4A//MYO7A//SLC11A2//OCA2//CTSA//PSEN2//WDR81//HPS6//TMEM63A//SLC39A14//TFEB//SIDT2//FLCN//TMEM165//UBA1//VAMP8//TREML4//CYB561A3//SLC2A6//SZT2//TPCN2//SLC17A5//SPPL2C//RNF13//ATP6V0D2//MI…
GO:0098798	mitochondrial protein-containing complex	Cellular component	187	266	14475	23177	1.12564	0.00426671	0.0124482	2.36991	0.0129188	ATP5O//ATP5H//ATP5A1//ATP5B//ATP5D//ATP5E//ATP5G1//ATP5J//ATP5K//ATP5L//ATP5G2//MTX1//DNAJC11//MTX2//SAMM50//GRPEL1//GRPEL2//DNAJC15//PAM16//DNAJC19//TOMM22//TOMM70A//TOMM40//TOMM40L//TOMM6//TOMM20//TIMM17A//TIMM17B//TIMM23//TIMM50//ROMO1//TIMM21//AFG3L1//SPG7//AFG3L2//ND1//ND2//ND3//ND4//ND4L//ND5//NDUFA2//NDUFA4//NDUFS8//NDUFS2//NDUFS1//NDUFB6//FOXRED1//NDUFS5//WDR93//NDUFA3//NDUFA9//NDUFB9//ND…
GO:0030673	axolemma	Cellular component	19	21	14475	23177	1.44868	0.0045434	0.0132101	2.34262	0.00131261	CHRNA7//ADORA1//ADORA2A//ANK1//EPB41L3//KCNC1//KCNC3//KCNH1//KCNJ11//MAPT//ROBO1//SPTBN1//NRG1//THY1//KCNC2//ROBO2//MAPK8IP3//MYO1D//GABBR1
GO:0031526	brush border membrane	Cellular component	60	78	14475	23177	1.23167	0.00466434	0.0135154	2.33121	0.00414508	SLC9A3//ACE//SLC28A3//AQP1//AQP7//CAR4//CD36//ABCC2//SLC26A3//ATP6V0A4//SLC34A3//FOLR1//B4GALT1//GNA12//GNA13//LRP2//HSP90AB1//HSP90AA1//ITLN1//KCNK1//ANPEP//SLC26A6//MTTP//SLC11A2//PCMT1//PEMT//PLD2//PTH1R//PEX19//SLC34A1//SLC19A1//SLC22A5//SLC22A12//SLC3A1//SLC5A1//SHANK2//SLC5A8//RAPGEF3//SLC6A18//SLC6A20B//TRPM6//SLC26A4//SLC5A2//ABCG2//CEACAM1//SLC27A4//SLC7A11//SLC9A3R1//SLC7A9//SLC5A6//SLC…
GO:0016327	apicolateral plasma membrane	Cellular component	22	25	14475	23177	1.40903	0.00481671	0.0139095	2.31725	0.00151986	CTNNB1//CTNND1//CDH2//CLDN3//CLDN4//CLDN5//CXADR//FZD6//JUP//KRT19//KRT8//PALM//RASGRF1//THBD//TJP1//EPPK1//CRB2//PRICKLE2//CLDN7//CLDN6//MTCL1//TMEM114
GO:0044298	cell body membrane	Cellular component	33	40	14475	23177	1.32097	0.00512778	0.0147576	2.29007	0.00227979	UNC5A//GABRA5//ADCY8//ADRB2//AQP1//ATP2B2//CD22//CX3CR1//HPCA//IL6ST//INSR//KCNB1//KCNC1//KCNC3//KCND2//KCNJ6//NGFR//TACR3//THY1//AMIGO1//MRGPRA3//CADM2//KCNC2//FLRT1//KCNE3//SLC4A8//RGS8//ATP2B1//DAB2IP//KCNB2//ATP1B2//NRADD//P2RY12
GO:0005744	TIM23 mitochondrial import inner membrane translocase complex	Cellular component	11	11	14475	23177	1.60117	0.0056306	0.0159593	2.24944	0.000759931	GRPEL1//GRPEL2//DNAJC15//PAM16//DNAJC19//TIMM17A//TIMM17B//TIMM23//TIMM50//ROMO1//TIMM21
GO:0070852	cell body fiber	Cellular component	11	11	14475	23177	1.60117	0.0056306	0.0159593	2.24944	0.000759931	ASL//APC//ASS1//CRHR2//HTR2A//KCNJ11//PENK//CADM1//SRD5A1//SPTBN4//SRD5A2
GO:0016581	NuRD complex	Cellular component	15	16	14475	23177	1.5011	0.00567691	0.0159593	2.24589	0.00103627	CHD4//MTA1//MTA3//CSNK2A1//HDAC2//ZBTB7A//MBD3//RBBP4//CHD3//GATAD2B//GATAD2A//MTA2//RBBP7//CHD5//SALL1
GO:0090545	CHD-type complex	Cellular component	15	16	14475	23177	1.5011	0.00567691	0.0159593	2.24589	0.00103627	CHD4//MTA1//MTA3//CSNK2A1//HDAC2//ZBTB7A//MBD3//RBBP4//CHD3//GATAD2B//GATAD2A//MTA2//RBBP7//CHD5//SALL1
GO:0098691	dopaminergic synapse	Cellular component	15	16	14475	23177	1.5011	0.00567691	0.0159593	2.24589	0.00103627	CHRNB3//CHRNA3//CHRNA5//CHRNA4//CHRNA6//CHRNB2//ADRA1A//ADRA2A//DRD2//DRD3//FLOT1//SLC18A2//NLGN2//SLC10A4//RAB3B
GO:0098981	cholinergic synapse	Cellular component	15	16	14475	23177	1.5011	0.00567691	0.0159593	2.24589	0.00103627	CHRNB4//CHRNA3//CHRNA4//CHRNA7//CHRNB2//CHRM1//NEFL//PLD1//RPH3A//DLGAP4//CHRNA9//SLC10A4//DLGAP3//CHRM2//CHRNA10
GO:0098992	neuronal dense core vesicle	Cellular component	15	16	14475	23177	1.5011	0.00567691	0.0159593	2.24589	0.00103627	KIF1A//CADPS//STXBP5//PDYN//PENK//VPS13A//SLC18A2//SYT5//NPY//CHGA//OPRD1//PLAT//SCG2//STXBP5L//DMXL2
GO:0070062	extracellular exosome	Cellular component	70	93	14475	23177	1.20519	0.00603683	0.0169151	2.21919	0.00483592	TMEM98//QSOX1//SLC9A3//SRI//ACY1//ACE//CLIC1//ACTG1//ADAM15//ALDOA//AQP1//AQP2//BHMT//ANXA2//CAR4//CD63//CD81//CD86//CD9//EGF//FN1//HSPA8//HSPD1//HSPA4//ICAM1//IDE//ITGA2B//ITGA4//KIF12//KRT13//ANPEP//SNX18//PKD1//SERPINE1//PROM1//DICER1//RAB4A//RAB5B//SCNN1A//SCNN1G//SLC12A1//SLC12A3//SLC2A4//TFRC//BAG6//GPRC5A//AGO2//SLC26A4//VASN//NAGLU//NSUN2//GARS//MIR195A//MIR26A-1//MIR26B//SDCBP//HNRNPA2B1…
GO:0016010	dystrophin-associated glycoprotein complex	Cellular component	18	20	14475	23177	1.44106	0.00664107	0.0183657	2.17776	0.00124352	DAG1//SGCA//SGCB//SGCD//SGCG//SGCE//SGCZ//DTNA//CAV3//SSPN//KRT19//KRT8//SNTA1//SNTB1//UTRN//PGM5//SNTG2//SNTG1
GO:0043194	axon initial segment	Cellular component	18	20	14475	23177	1.44106	0.00664107	0.0183657	2.17776	0.00124352	CAMK2D//KCNQ3//ANK3//BCAN//CCK//CNGA3//KCNQ2//MAP1A//MAP2//SCN1A//SCN8A//NAV1//LRRC7//NFASC//BIN1//NRCAM//TRIM46//SPTBN4
GO:0090665	glycoprotein complex	Cellular component	18	20	14475	23177	1.44106	0.00664107	0.0183657	2.17776	0.00124352	CAV3//DAG1//SSPN//KRT19//KRT8//SGCE//SNTA1//SNTB1//UTRN//PGM5//SGCB//SGCD//SNTG2//SNTG1//SGCA//SGCG//SGCZ//DTNA
GO:0098831	presynaptic active zone cytoplasmic component	Cellular component	18	20	14475	23177	1.44106	0.00664107	0.0183657	2.17776	0.00124352	ERC1//RIMS1//RIMS2//BSN//ERC2//RIMS3//PCLO//NR3C2//CTNNB1//CTNND1//CTBP1//CTBP2//UNC13C//UNC13B//RIMBP2//IQSEC2//UNC13A//PPFIA3
GO:0031233	intrinsic component of external side of plasma membrane	Cellular component	21	24	14475	23177	1.40103	0.00685971	0.018751	2.16369	0.00145078	PRN//ART2B//CAR4//CD14//CD24A//EFNA5//FOLR1//FOLR2//GP1BA//THY1//IGSF21//RTBDN//MILL2//PRND//CD59B//IZUMO1R//RTN4R//TNFRSF23//ADAM9//FLT3L//LHCGR
GO:0060077	inhibitory synapse	Cellular component	21	24	14475	23177	1.40103	0.00685971	0.018751	2.16369	0.00145078	RIMS1//RIMS2//BSN//CLCN3//GABRA2//GABRB3//GAD1//GAD2//GLRA1//NLGN2//SLC32A1//SYT11//IGSF21//IGSF9B//IQSEC3//NLGN3//GPHN//PCLO//LHFPL4//CEP112//IGSF9
GO:0098636	protein complex involved in cell adhesion	Cellular component	32	39	14475	23177	1.31378	0.00686468	0.018751	2.16338	0.00221071	ITGA9//ITGA2//ITGA2B//ITGA3//ITGA4//ITGA5//ITGA6//ITGA7//ITGAE//ITGAL//ITGAV//ITGAX//ITGB2//ITGB2L//ITGB3//ITGB5//ITGB6//ITGB7//PMP22//ITGB4//ITGA8//ITGA11//ITGB8//ITGAD//LYN//EMILIN1//ITGA10//ITGAM//TSPAN32//CD80//JAM2//JAM3
GO:0005882	intermediate filament	Cellular component	95	130	14475	23177	1.17009	0.00686876	0.018751	2.16312	0.00656304	EIF6//LMNA//LMNB1//LMNB2//NARF//LDLRAP1//DYRK1A//NEFL//CLDN11//SHANK2//INA//NEFH//KRTAP16-1//FAM83H//KRT72//KRT9//KRT75//KRT5//KRT7//CASP14//KRT10//KRT13//KRT14//KRT18//KRT1//KRT86//KRT2//KRT4//KRT6A//KRT8//FBF1//EPPK1//KRT73//KRT87//KRT77//KRTAP5-4//KRT71//KRT81//KRTAP3-1//KRTAP5-2//GPER1//KRT76//TCHP//CSNK1A1//VMAC//UPP2//BFSP2//DSP//MACF1//ADORA2A//BFSP1//DST//EVPL//GFAP//HSPA8//JUP//KRT31//KR…
GO:0044295	axonal growth cone	Cellular component	37	46	14475	23177	1.2879	0.00699151	0.019025	2.15543	0.00255613	DYNLT1F//DYNLT1A//AATK//AGRN//BOC//APC//COBL//EPHA4//FKBP4//LRP2//HDAC5//HSP90AB1//HSP90AA1//KIF5C//LIMK1//LRP1//MAPT//NIN//MAPK8IP1//PTCH1//FLNA//CYFIP1//TIAM1//TRPV2//GPM6A//SMO//TAOK2//OLFM1//DBN1//PARD6A//RTN4R//TRAK1//TRAK2//SHTN1//PALLD//CLASP2//PARD3
GO:0001669	acrosomal vesicle	Cellular component	99	136	14475	23177	1.16556	0.00707232	0.0191834	2.15044	0.00683938	TRIP11//CD46//EQTN//TMEM95//HYAL3//BSG//CAV1//CAV2//FLOT2//PCSK4//SLC2A3//IFT88//CCDC136//TEX101//SPACA1//IZUMO1//SPACA3//SUN1//USP8//PLA1A//FAM170B//ACR//DLD//RCBTB2//ADAM2//AKAP3//ARSA//CEP131//CALCR//CALR//CTNNA1//CCT6A//CRCP//CSNK2A2//CTSH//CXADR//DRD2//HEXB//DNAJB3//KCNJ11//KIT//NUDT1//NCF2//NOTCH1//PRKACA//PRKG1//RAB3A//SCNN1A//SH3GL3//SKIL//SNAPIN//SPAM1//STX1A//ABCC9//TCP1//TCP11//IQUB//A…
GO:0098948	intrinsic component of postsynaptic specialization membrane	Cellular component	82	111	14475	23177	1.18285	0.00729261	0.0197179	2.13712	0.00566494	DLG4//ABHD17A//ABHD17B//DLG2//MPP2//RGS7BP//LRRTM2//CHRNA3//GABRA5//CHRNA4//CHRNA7//CHRNB1//CHRNB2//CHRNE//CDH2//EPHA7//GABRA1//GABRA2//GABRA3//GABRA4//GABRB2//GABRB3//GLRA1//GLRA4//KCND2//P2RX6//NLGN2//CHRNA9//SHISA7//LRFN3//NLGN3//CDH10//CHRNA10//ADAM22//ADRA2A//ATP2B2//CACNG2//CHRM1//CHRM3//CHRM4//DCC//DRD3//EFNB2//EFNB3//ERBB4//GRIA1//GRIA2//GRID1//GRID2//GRIK5//GRIN1//GRIN2B//GRIN2D//GRM1//G…
GO:0035097	histone methyltransferase complex	Cellular component	55	72	14475	23177	1.22312	0.00853031	0.0229912	2.06904	0.00379965	AEBP2//EED//EZH1//EZH2//HDAC2//JARID2//RBBP4//PHF1//RBBP7//SUZ12//DNMT3L//TRIM37//PHF19//SIRT1//WDR5//RBBP5//KDM6B//KDM6A//UTY//KMT2C//ASH2L//KMT2D//DPY30//PAGR1A//SETD1B//SETD1A//WDR5B//CXXC1//WDR82//TAF9//MAX//RUVBL2//TAF6//INO80C//TAF4//TAF7//MGA//E2F6//RUVBL1//CHD8//HCFC2//PRPF31//PELP1//LAS1L//KANSL1//CBX5//MEN1//ZFP335//PAXIP1//NCOA6//PRDM4//HOXB5OS//KMT2B//PRDM8//HDAC9
GO:0019867	outer membrane	Cellular component	140	198	14475	23177	1.13214	0.00895531	0.0237035	2.04792	0.00967185	MTX1//DNAJC11//MTX2//SAMM50//UGT2B37//DHCR7//EMD//GHRHR//ITPR3//LTC4S//SNCA//SYNE3//ITPRIP//NUCB2//NUTF2//SMPD4//CLMN//SLC44A1//PI4KB//CYB5R3//ASL//SLC8A3//AKAP1//SLC25A4//ARG1//ASS1//BAD//BAK1//BAX//PHB2//BCL2//BCL2A1A//BCL2L1//BCL2L10//BCL2L2//BNIP3//TSPO//CNP//CPT1A//CPT1B//DAO//DMPK//EPHA4//ACSL1//LPIN1//GK2//GPAM//HK1//HK2//RTN4IP1//MFN2//MCL1//PPP1R15A//NME1//NOS1//SLC11A2//PPP1CC//PRNP//RN…
GO:0031968	organelle outer membrane	Cellular component	140	198	14475	23177	1.13214	0.00895531	0.0237035	2.04792	0.00967185	MTX1//DNAJC11//MTX2//SAMM50//UGT2B37//DHCR7//EMD//GHRHR//ITPR3//LTC4S//SNCA//SYNE3//ITPRIP//NUCB2//NUTF2//SMPD4//CLMN//SLC44A1//PI4KB//CYB5R3//ASL//SLC8A3//AKAP1//SLC25A4//ARG1//ASS1//BAD//BAK1//BAX//PHB2//BCL2//BCL2A1A//BCL2L1//BCL2L10//BCL2L2//BNIP3//TSPO//CNP//CPT1A//CPT1B//DAO//DMPK//EPHA4//ACSL1//LPIN1//GK2//GPAM//HK1//HK2//RTN4IP1//MFN2//MCL1//PPP1R15A//NME1//NOS1//SLC11A2//PPP1CC//PRNP//RN…
GO:0045111	intermediate filament cytoskeleton	Cellular component	122	171	14475	23177	1.14236	0.00898586	0.0237035	2.04644	0.00842832	EIF6//LMNA//LMNB1//LMNB2//NARF//KRTAP16-1//KRT72//KRT9//BFSP2//KRT75//DSP//KRT5//KRT7//MACF1//ADORA2A//BFSP1//DST//EVPL//GFAP//HSPA8//JUP//KRT31//KRT10//KRT13//KRT14//KRT15//KRT17//KRT18//KRT19//KRT32//KRT33B//KRT34//KRT36//KRT27//KRT1//KRT86//KRT2//KRT4//KRT6A//KRT8//KRTAP6-2//KRTAP19-5//KRTAP19-2//KRTAP19-4//MNS1//NES//NEFL//NME1//NME2//PLEC//PPL//RTN2//IFFO2//EPPK1//KRT73//INA//SYNM//TLK2//KRT…
GO:0034705	potassium channel complex	Cellular component	68	91	14475	23177	1.19648	0.0089944	0.0237035	2.04603	0.00469775	KCNMB3//KCNQ3//CALM1//CALM3//CTTN//DLG4//DPP6//KCNA1//KCNA3//KCNA4//KCNA7//KCNAB2//KCNAB3//KCNB1//KCNC1//KCNC3//KCND2//KCNE1//KCNH1//KCNH2//KCNJ2//KCNJ5//KCNK2//KCNMA1//KCNQ1//KCNQ2//KCNS2//STX1A//VAMP2//KCNG3//LRRC26//AMIGO1//KCNS3//DLG2//KCNG2//KCNV2//KCNG1//LRRC38//KCNE2//KCNC2//DPP10//KCNF1//KCNIP3//KCNE3//KCNE4//KCNMB4//KCNQ4//KCNG4//KCNIP1//KCNMB2//KCNIP4//KCNIP2//KCNB2//KCNJ11//ABCC8//ABCC…
GO:0005741	mitochondrial outer membrane	Cellular component	126	177	14475	23177	1.13982	0.00900819	0.0237035	2.04536	0.00870466	MTX1//DNAJC11//MTX2//SAMM50//TOMM22//TOMM70A//TOMM40//TOMM40L//TOMM6//TOMM20//MFN2//MFN1//BAK1//BNIP3//CPT1A//DMPK//RHOT2//SYNJ2BP//RHOT1//FIS1//MGARP//SPIRE1//MUL1//PINK1//FUNDC1//ABCB6//SCP2//SOX10//SYNJ2//SARM1//CISD1//LRRK2//SLC44A1//PI4KB//CYB5R3//ASL//SLC8A3//AKAP1//SLC25A4//ARG1//ASS1//BAD//BAX//PHB2//BCL2//BCL2A1A//BCL2L1//BCL2L10//BCL2L2//TSPO//CNP//CPT1B//DAO//EPHA4//ACSL1//LPIN1//GK2//…
GO:0030877	beta-catenin destruction complex	Cellular component	10	10	14475	23177	1.60117	0.00901792	0.0237035	2.04489	0.000690846	APC//AXIN1//CACYBP//CTNNB1//SIAH1A//APC2//GSK3B//DACT1//CTNNBIP1//CSNK1A1
GO:0097539	ciliary transition fiber	Cellular component	10	10	14475	23177	1.60117	0.00901792	0.0237035	2.04489	0.000690846	CENPF//NIN//ODF2//CEP164//FBF1//DZIP1//SCLT1//CEP89//CEP83//TCHP
GO:0098850	extrinsic component of synaptic vesicle membrane	Cellular component	10	10	14475	23177	1.60117	0.00901792	0.0237035	2.04489	0.000690846	ATP6V1B1//DOC2A//RPH3A//SYN1//SYN2//AMPH//SYN3//BIN1//SGTA//CLTC
GO:0016471	vacuolar proton-transporting V-type ATPase complex	Cellular component	17	19	14475	23177	1.43263	0.00966488	0.0251702	2.0148	0.00117444	ATP6V1H//ATP6V1C1//ATP6V1C2//ATP6V1B1//ATP6V0B//ATP6V0D1//ATP6V0A1//ATP6V0C//ATP6V0A4//TMEM199//ATP6V0A2//ATP6V0D2//TCIRG1//ATP6V1G3//ATP6V1F//ATP6V1G2//CCDC115
GO:0098993	anchored component of synaptic vesicle membrane	Cellular component	17	19	14475	23177	1.43263	0.00966488	0.0251702	2.0148	0.00117444	DNAJC5//RAB10//RAB11B//RAB3A//RAB4A//RAB5B//RAB5C//RAB7//SYN1//CPLX3//RAB26//RAB2A//RAB3C//RAB14//RAB3B//RAB35//RAB27B
GO:0099571	postsynaptic cytoskeleton	Cellular component	17	19	14475	23177	1.43263	0.00966488	0.0251702	2.0148	0.00117444	ACTB//ACTG1//CTTN//ITSN1//MYO5B//MYO6//PPP1R9A//CTTNBP2//ABI2//DBN1//KPTN//FILIP1//MYH10//NEFL//INA//NEFH//SPTBN2
GO:0001650	fibrillar center	Cellular component	99	137	14475	23177	1.15705	0.00994508	0.0258207	2.00239	0.00683938	AKNA//ACACA//ANKRD1//MBD6//AGER//CAMK4//CD2AP//CDK7//COIL//E2F5//EN2//SESN1//FBL//FOXA1//HOXB5//KIT//SMAD7//NCL//NFIC//NFKBIE//PAFAH1B2//PAX5//TRIM27//MRPL23//SELENBP1//SELENBP2//SMARCB1//SNAI1//SNRPB2//URB1//CC2D1A//DDX46//TAF1C//PAK6//UBTF//TCOF1//PRMT7//STOX1//CDCA7L//TIMM44//TRAF4//UBE2I//EIF3L//TRERF1//KDM4A//JAZF1//RERG//KLF6//SPATA2//NRIP1//NUFIP1//IP6K1//IMP4//TIMM13//DDX11//ARHGAP32//SPE…
GO:0005777	peroxisome	Cellular component	105	146	14475	23177	1.15153	0.0101607	0.0262201	1.99308	0.00725389	PEX12//ACOX1//ABCD1//CAV1//DAO//ACSL1//GNPAT//HMGCR//PEX11A//PEX11B//PEX16//PEX19//ABCD3//PEX2//PEX5//SLC25A17//MAVS//DECR2//SLC27A2//PEX14//MGST1//PEX5L//PXMP4//FIS1//PEX10//PEX1//FAR2//FAR1//PEX11G//PEX26//ACAA1A//AGXT//FABP1//HSD17B4//HSPD1//IDE//PHYH//ACOT8//PRDX1//PEX7//POMC//MVD//SCP2//PAOX//AGPS//ECI2//PRDX5//LONP2//TYSND1//ACOX3//SLC22A21//ACAD11//GBF1//FDPS//NUDT19//CRAT//EPHX2//HMGCL//R…
GO:0042579	microbody	Cellular component	105	146	14475	23177	1.15153	0.0101607	0.0262201	1.99308	0.00725389	ACAD11//PEX12//GBF1//FDPS//NUDT19//ACAA1A//ACOX1//AGXT//ABCD1//CRAT//DAO//EPHX2//ACSL1//GNPAT//HMGCL//HMGCR//RIDA//HSD17B4//IDE//IDH1//PHYH//ACOT8//AMACR//ACOT4//MPV17//MVK//NOS2//PEX11A//PEX11B//PEX16//PEX7//PIPOX//MVD//PEX19//ABCD3//PEX2//PEX5//SCP2//SLC25A17//SOD1//LACC1//PAOX//ACSL6//DHRS7B//ACOT5//VWA8//UOX//MARF1//XDH//ZADH2//AGPS//MAVS//ACNAT1//SZT2//URAD//ECI2//DECR2//SLC27A2//IDH2//IDI2/…
GO:0034358	plasma lipoprotein particle	Cellular component	28	34	14475	23177	1.31861	0.01036	0.0265729	1.98464	0.00193437	APOB//APOC4//APOA1//APOA2//APOA4//APOC1//APOC2//APOC3//APOE//APOH//APP//LPL//APOBR//APOM//APOA5//PCYOX1//APOF//LDLR//MSR1//PLA2G7//HDLBP//GPLD1//LIPC//LCAT//PLTP//SAA2//SAA3//SAA4
GO:1990777	lipoprotein particle	Cellular component	28	34	14475	23177	1.31861	0.01036	0.0265729	1.98464	0.00193437	APOB//APOC4//APOA1//APOA2//APOA4//APOC1//APOC2//APOC3//APOE//APOH//APP//LPL//APOBR//APOM//APOA5//PCYOX1//APOF//LDLR//MSR1//PLA2G7//HDLBP//GPLD1//LIPC//LCAT//PLTP//SAA2//SAA3//SAA4
GO:0045171	intercellular bridge	Cellular component	58	77	14475	23177	1.20608	0.0116003	0.0295756	1.93553	0.00400691	USB1//QSOX1//KCTD1//FAM50B//CEP131//DCTN1//GSTM1//GSTM2//HSD3B1//HSD3B2//NTNG2//MICAL1//PCNT//PRKCI//KIF20A//MICAL3//RFXANK//PKNOX2//RAB11FIP3//WAPL//UNC119//XPA//AAMP//PCIF1//AGBL5//PARP3//APC2//CDC6//KIF20B//SRA1//PHLPP2//SETX//EPB41//BC048403//IQCB1//FAN1//PPP1R13L//CDCA8//NUDCD2//NCAPH2//NUPR1//PYCRL//RMDN3//GSTM7//KIF23//FAM83D//DUSP11//TPX2//CYTH4//KIF2B//CEP55//EAF1//RAB35//NINL//KLHDC8B//…
GO:0099146	intrinsic component of postsynaptic density membrane	Cellular component	58	77	14475	23177	1.20608	0.0116003	0.0295756	1.93553	0.00400691	DLG4//ABHD17A//ABHD17B//DLG2//MPP2//RGS7BP//LRRTM2//ADAM22//ADRA2A//ATP2B2//CACNG2//CHRM1//CHRM3//CHRM4//DCC//DRD3//EFNB2//EFNB3//EPHA7//ERBB4//GRIA1//GRIA2//GRID1//GRID2//GRIK5//GRIN1//GRIN2B//GRIN2D//GRM1//GRIN3B//OPRD1//LRRC4//PTPRF//PTPRO//PTPRS//PTPRZ1//SCN8A//SLC16A7//LRFN4//SLC30A1//CLSTN3//LRFN3//LRFN5//LRRC7//GRIN3A//GSG1L//LRRC4B//NRCAM//SHISA6//ADCY1//GRIA3//NECTIN3//RTN4//LRFN2//SHISA…
GO:0031901	early endosome membrane	Cellular component	49	64	14475	23177	1.2259	0.0118357	0.0300854	1.92681	0.00338515	RAB21//LITAF//SLC15A4//SNX21//WDR91//SNX19//CLCN3//CLN3//EGFR//EHD1//EPHA4//GRIA1//KCNH1//LLGL1//OLFR78//NSG1//PIKFYVE//WDR81//RAC1//SLC1A1//SPHK1//PLA2G4B//SLC39A14//ZFYVE9//ZFYVE28//TMEM184A//SNX8//VPS33B//DNAJC13//DAGLA//EPHB1//PLA2G4E//SYNDIG1//BOK//LDLRAD4//VTI1B//SNX3//SNX12//CD274//PMEPA1//UBXN6//CMTM6//SNX5//SNX20//TMEM163//LAMP5//CLIP3//VPS16//SORCS2
GO:0032809	neuronal cell body membrane	Cellular component	30	37	14475	23177	1.29825	0.012131	0.0305615	1.9161	0.00207254	UNC5A//GABRA5//ADCY8//ADRB2//AQP1//ATP2B2//CD22//CX3CR1//HPCA//IL6ST//INSR//KCNB1//KCNC1//KCNC3//KCND2//KCNJ6//NGFR//TACR3//THY1//AMIGO1//MRGPRA3//CADM2//KCNC2//FLRT1//KCNE3//SLC4A8//RGS8//ATP2B1//DAB2IP//KCNB2
GO:0032994	protein-lipid complex	Cellular component	30	37	14475	23177	1.29825	0.012131	0.0305615	1.9161	0.00207254	APOB//APOC4//APOA1//APOA2//APOA4//APOC1//APOC2//APOC3//APOE//APOH//APP//LPL//APOBR//APOM//APOA5//PCYOX1//APOF//LDLR//MSR1//PLA2G7//HDLBP//GPLD1//LIPC//LCAT//PLTP//SAA2//SAA3//SAA4//BIN1//DBI
GO:0099091	postsynaptic specialization, intracellular component	Cellular component	30	37	14475	23177	1.29825	0.012131	0.0305615	1.9161	0.00207254	BAIAP2//ABR//BCR//NR3C2//ACTN2//CTNNB1//CTNND1//DNM2//FYN//GAPDH//NR3C1//ARHGEF2//NOS1//SH3GL1//SH3GL3//DLGAP1//IQSEC1//AKAP5//SYNGAP1//IQSEC2//DLG3//SHANK3//TANC1//PSD//ANKS1B//LCK//LYN//SRGN//SRC//GPHN
GO:0000177	cytoplasmic exosome (RNase complex)	Cellular component	13	14	14475	23177	1.4868	0.0129142	0.0323427	1.88893	0.0008981	SUPV3L1//PNPT1//EXOSC4//GTPBP1//DIS3L//EXOSC2//EXOSC5//CARHSP1//EXOSC3//EXOSC7//EXOSC8//EXOSC6//DIS3
GO:0098871	postsynaptic actin cytoskeleton	Cellular component	13	14	14475	23177	1.4868	0.0129142	0.0323427	1.88893	0.0008981	ACTB//ACTG1//CTTN//ITSN1//MYO5B//MYO6//PPP1R9A//CTTNBP2//ABI2//DBN1//KPTN//FILIP1//MYH10
GO:0005694	chromosome	Cellular component	772	1178	14475	23177	1.04933	0.0132101	0.0329864	1.87909	0.0533333	AIRN//BIRC5//H3F3A//H3F3B//HMGA2//MSH5//RAD51//SMARCB1//BAZ1A//IK//SETX//SPO11//HNRNPU//ZBTB32//FIGNL1//NCAPD2//PMF1//MIS12//CHAMP1//NUP107//CENPF//TPR//CBX1//CBX3//CBX5//CTCF//DAPK3//DAXX//DYNC1I1//DNMT3A//DNMT3B//FMR1//HSF1//INCENP//MAD1L1//PHF2//PLK1//PPP1CC//PPP2CA//RANGAP1//STAG2//KNTC1//AURKC//AURKB//SUV39H1//SYCP1//SYCP3//RASSF2//KAT7//MIS18BP1//DCTN6//ZFP207//CENPE//NUP133//DYNC1LI1//CFDP…
GO:0000313	organellar ribosome	Cellular component	68	92	14475	23177	1.18348	0.0135682	0.0336825	1.86748	0.00469775	MRPL30//MRPL40//MRPL49//MRPL23//MTG1//MRPL48//MTG2//MRPL37//MRPL12//MRPL19//MRPL38//DAP3//MRPS15//NDUFA7//MRPL51//MRPL13//MRPL28//MPV17L2//MIEF1//MRPL39//MRPL15//MRPL17//MRPL50//MRPL21//MRPL54//MRPL4//MRPL11//MRPL33//MRPL55//MRPL42//MRPL46//MRPL18//MRPL24//MRPL14//MRPL53//MRPS18A//MTERF4//NDUFAB1//MRPL32//MALSU1//MRPL9//MRPL16//MRPL34//MRPL36//MRPL43//MRPS2//MRPS6//MRPS27//MRPS35//MRPS12//MRPS7//…
GO:0005761	mitochondrial ribosome	Cellular component	68	92	14475	23177	1.18348	0.0135682	0.0336825	1.86748	0.00469775	MRPL30//MRPL40//MRPL49//MRPL23//MPV17L2//MIEF1//MRPL39//MRPL15//MRPL17//MRPL50//MRPL21//MRPL48//MRPL37//MRPL12//MRPL19//MRPL38//MRPL54//MRPL4//MRPL11//MRPL51//MRPL33//MRPL55//MRPL42//MRPL46//MRPL18//MRPL24//MRPL14//MRPL53//MRPL13//MRPS18A//MRPL28//MTERF4//NDUFAB1//MRPL32//MALSU1//MRPL9//MRPL16//MRPL34//MRPL36//MRPL43//MRPS2//MRPS6//MRPS27//MRPS35//MRPS12//MRPS7//MRPS31//MRPS23//MRPS10//MRPS25//MR…
GO:0005891	voltage-gated calcium channel complex	Cellular component	32	40	14475	23177	1.28094	0.0138123	0.034089	1.85973	0.00221071	CATSPERD//HSPA2//CATSPER2//CATSPER1//CATSPER4//CATSPERG2//CATSPER3//CACNA1C//CACNA1D//CACNA2D1//CACNB2//CACNB3//CACNG6//NOS1AP//CACNG7//CACNG8//CACNA1A//CACNA1B//CACNA1E//CACNA1G//CACNA1S//CACNA2D3//CACNB1//CACNB4//CACNG2//PDE4B//STAC3//PDE4D//CACNA2D4//CACNA1F//CACNA2D2//CACNA1H
GO:0031941	filamentous actin	Cellular component	32	40	14475	23177	1.28094	0.0138123	0.034089	1.85973	0.00221071	EHBP1L1//ACTG1//CD2AP//RAC3//MYO1C//MYO6//PKD2//PDLIM2//EHBP1//DPYSL3//APC2//LDB3//MAP3K1//SMTNL2//SMTN//PDLIM4//MYO1A//SPECC1//TMOD3//PDLIM3//PDLIM1//ESPN//PDLIM5//ARPC3//MYO3A//PDLIM7//SMTNL1//KPTN//MYO18B//SPECC1L//ARPC2//JAM3
GO:0098688	parallel fiber to Purkinje cell synapse	Cellular component	27	33	14475	23177	1.31005	0.0138707	0.0341339	1.8579	0.00186528	SYNJ1//ATP2B2//CALB2//SLC6A9//GRID2//GRIN1//GRIN2B//KCNH1//KCNJ6//KCNJ9//P2RX6//PFN1//PLCB4//PPP3R1//SCN8A//SLC16A7//SLC1A6//SNAP91//SPTBN2//UNC13C//PCLO//GRM4//ATP2B3//GRIA3//CNTN6//SLC16A3//CADM3
GO:0001917	photoreceptor inner segment	Cellular component	46	60	14475	23177	1.22757	0.0139594	0.034249	1.85513	0.00317789	RHO//PDZD7//GUCA1B//AIPL1//ATP1B2//BSG//DNM1//DNM2//GNAT1//GNB1//GNB5//GUCA1A//GUK1//HSPA8//CEP250//USH1G//CRB1//MAK//RDH11//NOS1//PKM//RGS9//RS1//SAG//SLC2A1//SPTBN2//SHANK2//TULP1//USH2A//CDH23//CERKL//CROCC//ATP1A3//PHLPP2//MYO3B//CIB2//RAPGEF4//MYO3A//2610301B20RIK//DRAM2//REEP6//USH1C//WHRN//FAM161A//RD3//USP45
GO:0044327	dendritic spine head	Cellular component	16	18	14475	23177	1.42327	0.0139981	0.034249	1.85393	0.00110535	CACNA1S//DNM1//DNM2//DRD1//FMR1//SRGAP2//HPCA//MX1//MX2//PPP1R1B//PPP1R9B//ATP1A3//FUS//RGS7BP//SYNE1//GPER1
GO:0000922	spindle pole	Cellular component	96	134	14475	23177	1.14711	0.0159772	0.038765	1.7965	0.00663212	TUBG1//KLHL21//TUBGCP3//KIFC1//NUMA1//EMD//CEP250//NPM1//AURKC//AURKB//DLGAP5//TMEM201//NUBP2//NSFL1C//NDE1//UBXN2B//TBCCD1//MISP//CNTRL//ASPM//HSF1//MAD1L1//NIN//OLFR13//PLK1//STAG1//STAG2//TTC28//CDK5RAP2//TNKS//IK//KIF20B//MAPKBP1//RMDN2//BCCIP//RAE1//NSMCE1//RMDN3//EML1//FAM83D//KATNBL1//FAM161A//MAP10//TOPORS//CENPF//BIRC6//CDC25B//PLK3//DCTN1//DYNC1I1//IKBKG//KIF11//KIF2A//NEDD9//NUP62//KNT…
GO:0005790	smooth endoplasmic reticulum	Cellular component	29	36	14475	23177	1.28983	0.0160057	0.038765	1.79573	0.00200345	FTCD//STX17//DNAJC3//RTN1//SRI//RPL10//HYOU1//PDIA4//CALR//CANX//KCNN2//FMR1//HSPA5//KCNJ2//MAP2//PLCB4//PPIB//RYR1//RYR2//RYR3//TH//MAPK8IP3//JPH4//MYO1D//PRDX4//GABARAP//ERP29//PDIA6//SYVN1
GO:0051233	spindle midzone	Cellular component	29	36	14475	23177	1.28983	0.0160057	0.038765	1.79573	0.00200345	NUMA1//CTTN//OLFR13//AURKB//TTC28//KIF18A//CENPE//KIF20B//HNRNPU//EML1//KIF18B//MAP10//INCENP//AURKC//MAPRE3//APP//CAMK2B//MAPRE1//GEM//PLK1//MAPRE2//UNC119//PKP4//CDC6//KIF14//RIF1//CDCA8//ARL8B//CTDP1
GO:0005923	bicellular tight junction	Cellular component	98	137	14475	23177	1.14537	0.0160265	0.038765	1.79516	0.00677029	CLDN24//CLDN34B1//SYNPO//LIN7A//TBCD//SHROOM2//ADCYAP1R1//ANK3//APC//ATP7B//CTNNB1//CTNND1//CCND1//CDH5//CDK4//CLDN1//CLDN2//CLDN3//CLDN4//CLDN5//CXADR//FZD5//MAGI1//ARHGEF2//UBN1//EPCAM//CLDN11//PRKCI//PRKCZ//PMP22//CYTH1//CYTH2//CYTH3//ASH1L//SH3BP1//FRMD4A//TGFBR1//MARVELD2//TJP1//TJP2//TRAF4//VASP//LIN7B//LIN7C//EPPK1//DDX58//MICALL2//FRMD4B//LIM2//C1QTNF5//CLDN34B3//CLDN17//CLDN19//RPGRIP1L/…
GO:0070160	tight junction	Cellular component	104	146	14475	23177	1.14056	0.0161061	0.0388468	1.79301	0.0071848	NFASC//CNTNAP1//CLDN24//CLDN34B1//SYNPO//LIN7A//TBCD//SHROOM2//ADCYAP1R1//ANK3//APC//ATP7B//CTNNB1//CTNND1//CCND1//CDH5//CDK4//CLDN1//CLDN2//CLDN3//CLDN4//CLDN5//CXADR//FZD5//MAGI1//ARHGEF2//UBN1//EPCAM//CLDN11//PRKCI//PRKCZ//PMP22//CYTH1//CYTH2//CYTH3//ASH1L//SH3BP1//FRMD4A//TGFBR1//MARVELD2//TJP1//TJP2//TRAF4//VASP//LIN7B//LIN7C//EPPK1//DDX58//MICALL2//FRMD4B//LIM2//C1QTNF5//CLDN34B3//CLDN17//C…
GO:0000791	euchromatin	Cellular component	36	46	14475	23177	1.25309	0.0168621	0.0404404	1.77309	0.00248705	CTNNB1//CBX2//CBX3//CREB1//DNMT3A//H1F0//HSF1//ID2//JAK2//JUN//KLF4//MYOD1//UHRF1//PRDX1//POU4F2//PPARGC1A//POLR2A//RUVBL2//NR1H4//SMARCA4//SP1//ALKBH1//TCF7//TCF3//DNTT//TRIM24//VDR//SETD1A//ASH2L//CECR2//ANKRD2//NSMF//TRNP1//TCF23//RRP1B//SIRT1
GO:0034707	chloride channel complex	Cellular component	36	46	14475	23177	1.25309	0.0168621	0.0404404	1.77309	0.00248705	GLRB//ANO1//ANO6//GABRA5//CLIC1//TTYH2//CLCN1//CLCN2//CLCNKA//CLDN4//GABRA1//GABRA2//GABRA3//GABRA4//GABRB1//GABRB2//GABRB3//GABRD//GABRG3//GABRR1//GABRR2//GLRA1//GLRA4//SLC26A6//BEST2//GABRP//CLIC5//CLCC1//CLDN17//BEST1//ANO2//CLIC4//BEST3//CLCNKB//CLIC3//TTYH3
GO:0016234	inclusion body	Cellular component	56	75	14475	23177	1.19554	0.0173681	0.0415367	1.76025	0.00386874	CABIN1//DVL2//EEF2//FGR//HOXC9//CARD14//SQSTM1//PRKCQ//POLD1//PSAP//EDEM1//RANGAP1//TRIM50//KLHL14//ZBTB14//STRADB//XRN2//KLF8//HSPB7//ZDHHC17//TRIM66//SFMBT2//URB2//UBQLN1//TDP2//RNF32//UCMA//TRIM37//PRDM16//SLF1//TPR//ATXN3//ATXN1//NUP98//STUB1//RAD18//GPX1//ARIH1//MAPT//NEFH//ATF4//HERPUD1//SNCB//GYS1//HTT//HSP90AB1//IAPP//PRNP//PSMC5//RAD50//SNCA//DNAJB2//LRRK2//PSMC6//BAG5//AGL
GO:0000781	chromosome, telomeric region	Cellular component	77	106	14475	23177	1.16312	0.0176402	0.042069	1.7535	0.00531952	POT1A//TERF2//TINF2//ACD//TERB1//SIRT6//CTC1//TEN1//ZBTB48//SMG6//THOC5//XRCC4//NABP1//ATM//BRCA2//CBX1//CBX5//CHEK1//DMC1//ERCC1//EZH1//EZH2//DCLRE1B//FEN1//H3F3A//H3F3B//MEN1//MRE11A//ORC1//PML//POLD1//RAD50//RAD51//RAD51D//UPF1//WRAP53//TEP1//TERT//HMBOX1//TNKS//SUN2//WRN//THOC1//XRCC1//XRCC5//POLR2B//NLRP2//ZSCAN4C//ORC4//SETX//RTEL1//SPO11//TRP53BP1//LRIF1//DNA2//THOC2//THOC6//ERCC4//CHEK2//…
GO:0015935	small ribosomal subunit	Cellular component	58	78	14475	23177	1.19062	0.0178958	0.0425589	1.74725	0.00400691	MRPS2//MRPS6//MRPS27//MRPS35//MRPS12//MRPS7//MRPS31//MRPS23//MRPS10//MRPS25//MRPS14//MRPS24//DAP3//MRPS36//MRPS28//MRPS16//MRPS17//MRPS21//MRPS15//MRPL42//MRPS11//MRPS18A//MRPS18C//MRPS9//MRPS5//MRPS34//MRPS26//ISG15//HBA-A2//DDX3X//FAU//RPS12//RPS14//RPS15//RPS16//RPS17//RPS18//RPS19//RPS24//RPS3A1//RPS4X//RPS5//RPS8//DHX29//UBA52//EIF2A//RPS11//RPS26//RPS28//RPS21//RPS10//RPS20//RPS27L//RPS13//…
GO:0001750	photoreceptor outer segment	Cellular component	62	84	14475	23177	1.18182	0.0188161	0.0446226	1.72547	0.00428325	CNGA1//GNB1//GUCY2E//CDHR1//PDE6B//PDE6G//PROM1//ROM1//RHO//PDE6A//PHLPP2//PDE6H//SPTBN5//PCDHB16//GUCA1B//GUCA1A//RD3//SPATA7//CEP290//ATP1A4//IFT140//ABCA4//RAB27A//PCDH15//OPN1SW//BSG//CNGA3//OPN3//GNAT1//GNB5//GUCA2B//CEP250//MAK//MERTK//MAP1A//MAP1B//PRKCA//PRPH2//PTGS1//PTPRK//RGS9//RRH//SAG//SHANK2//HNF1A//TULP1//CERKL//GRK1//RGS9BP//MYRIP//PLEKHB1//IQCB1//OCRL//MYO3B//CNGB1//CACNA1F//IFT2…
GO:0019005	SCF ubiquitin ligase complex	Cellular component	49	65	14475	23177	1.20704	0.0191148	0.0452047	1.71863	0.00338515	FBXL14//FBXW11//FBXO4//BTRC//CACYBP//CCNF//SPSB2//SIAH1A//SPSB4//FBXL21//FBXL16//FBXO44//FBXO2//FBXL18//NCCRP1//FBXO27//FBXL19//LRRC29//ARIH1//FBXL5//FBXL4//CUL1//FBXW4//FBXW5//FBXL6//FBXL12//FBXL13//FBXL7//FBXW7//FBXO6//FBXO15//FBXL8//FBXL3//CKS1B//CKS1BRT//FBXO39//FBXO32//FBXL15//FBXO33//FBXO9//CUL2//FBXL2//FBXL20//FBXL22//SPSB1//CUL5//FBXO31//SPSB3//CUL4A
GO:0030904	retromer complex	Cellular component	18	21	14475	23177	1.37244	0.0192271	0.0452183	1.71609	0.00124352	SNX2//VPS26A//VPS29//VPS35//ANKFY1//DCTN1//DENND5A//RAB7//TRIM27//SNX8//MAGEL2//DENND4C//SNX3//SNX12//VPS26B//SNX5//TBC1D5//SNX27
GO:0031362	anchored component of external side of plasma membrane	Cellular component	18	21	14475	23177	1.37244	0.0192271	0.0452183	1.71609	0.00124352	PRN//ART2B//CAR4//CD14//CD24A//EFNA5//FOLR1//FOLR2//GP1BA//THY1//IGSF21//RTBDN//MILL2//PRND//CD59B//IZUMO1R//RTN4R//TNFRSF23
GO:0008250	oligosaccharyltransferase complex	Cellular component	12	13	14475	23177	1.47801	0.019363	0.0452871	1.71303	0.000829016	TMEM258//RPN1//DAD1//DDOST//STT3A//RPN2//TREX1//KRTCAP2//OSTC//MAGT1//STT3B//TUSC3
GO:0044322	endoplasmic reticulum quality control compartment	Cellular component	12	13	14475	23177	1.47801	0.019363	0.0452871	1.71303	0.000829016	CALR//CANX//EIF2AK3//EDEM1//MAN1B1//ERN2//FBXO6//HERPUD1//SEC61B//DERL1//SYVN1//RHBDD1
GO:0044391	ribosomal subunit	Cellular component	138	198	14475	23177	1.11597	0.0195722	0.0456507	1.70836	0.00953368	MRPL30//MRPL40//MRPL49//MRPL23//MPV17L2//MIEF1//MRPL39//MRPL15//MRPL17//MRPL50//MRPL21//MRPL48//MRPL37//MRPL12//MRPL19//MRPL38//MRPL54//MRPL4//MRPL11//MRPL51//MRPL33//MRPL55//MRPL42//MRPL46//MRPL18//MRPL24//MRPL14//MRPL53//MRPL13//MRPS18A//MRPL28//MTERF4//NDUFAB1//MRPL32//MALSU1//MRPL9//MRPL16//MRPL34//MRPL36//MRPL43//MRPS2//MRPS6//MRPS27//MRPS35//MRPS12//MRPS7//MRPS31//MRPS23//MRPS10//MRPS25//MR…
GO:0005869	dynactin complex	Cellular component	15	17	14475	23177	1.4128	0.0201671	0.0465661	1.69536	0.00103627	ACTA1//ACTC1//ACTL7A//ACTL7B//ACTA2//DCTN1//DCTN6//DCTN3//ACTR10//DCTN5//DCTN4//ACTL11//ACTL9//DCTN2//ACTL10
GO:0031231	intrinsic component of peroxisomal membrane	Cellular component	15	17	14475	23177	1.4128	0.0201671	0.0465661	1.69536	0.00103627	PEX12//ABCD1//PEX11A//PEX11B//PEX16//PEX2//SLC25A17//SLC27A2//FAR2//FIS1//PEX10//FAR1//PEX11G//PEX26//SLC22A21
GO:0032982	myosin filament	Cellular component	15	17	14475	23177	1.4128	0.0201671	0.0465661	1.69536	0.00103627	MYBPC3//OBSCN//TRIM32//MYH9//MYH14//MYH10//MYH7//MYH1//MYH11//MYH3//MYH4//MYOM1//MYBPC2//MYBPH//MYH7B
GO:0031970	organelle envelope lumen	Cellular component	70	96	14475	23177	1.16752	0.0201841	0.0465661	1.69499	0.00483592	ALOX5//APP//BCHE//CACYBP//IGF2R//SORL1//TUBB5//PTGES//NRADD//CCAR1//CHCHD10//ARL2BP//SHMT2//AK2//CAPN2//CCS//CDC25C//COX17//CYCS//CYCT//CHCHD2//FKBP10//HSD3B2//LYN//NBR1//CLPB//SNCA//SOD1//STAR//SUOX//MICU1//DTYMK//TIMM8A2//NDUFS1//CAPN10//FBXL4//TIMM13//THOP1//TIMM23//AK3//TXNIP//NME4//PARK7//HTRA2//PRELID1//STOML2//DIABLO//NDUFB7//GATM//UQCC2//1810058I24RIK//COX19//COA4//SIRT5//PINK1//TRIAP1//C…
GO:0099060	integral component of postsynaptic specialization membrane	Cellular component	76	105	14475	23177	1.15895	0.0208657	0.0477565	1.68057	0.00525043	LRRTM2//ADAM22//ADRA2A//ATP2B2//CACNG2//CHRM1//CHRM3//CHRM4//DCC//DRD3//EFNB2//EFNB3//EPHA7//ERBB4//GRIA1//GRIA2//GRID1//GRID2//GRIK5//GRIN1//GRIN2B//GRIN2D//GRM1//GRIN3B//OPRD1//LRRC4//PTPRF//PTPRO//PTPRS//PTPRZ1//SCN8A//SLC16A7//LRFN4//SLC30A1//CLSTN3//LRFN3//LRFN5//LRRC7//GRIN3A//GSG1L//LRRC4B//NRCAM//SHISA6//ADCY1//GRIA3//NECTIN3//RTN4//LRFN2//SHISA9//SLC16A3//CACNG7//CACNG8//CHRNA3//GABRA5//…
GO:0005834	heterotrimeric G-protein complex	Cellular component	28	35	14475	23177	1.28094	0.0210053	0.0477565	1.67767	0.00193437	GM5741//GNA11//GNA12//GNA13//GNA14//GNA15//GNAI1//GNAI3//GNAL//GNAO1//GNAQ//GNAS//GNAT1//GNAZ//GNB1//GNB3//GNB4//GNB5//GNG12//GNG2//GNG3//GNG4//GNG5//GNG7//GNG8//GNGT2//GNG13//GNG11
GO:0032588	trans-Golgi network membrane	Cellular component	28	35	14475	23177	1.28094	0.0210053	0.0477565	1.67767	0.00193437	PLD4//RAB31//SCAMP1//ATP7B//CALN1//LGR5//GNAS//KIF13A//LLGL1//MYO1B//NSG1//NSG2//PICK1//CABP7//ST3GAL1//AFTPH//TMEM165//SCAMP2//SCAMP3//CRACR2A//BOK//BAIAP3//SCAMP4//SCAMP5//STX6//CLIP3//ARFIP2//ARFIP1
GO:0097225	sperm midpiece	Cellular component	28	35	14475	23177	1.28094	0.0210053	0.0477565	1.67767	0.00193437	HYAL3//ACE//AKAP3//CCR6//SLC26A3//SLC26A6//SQSTM1//PRKACA//CFAP69//RHO//TACR1//TACR2//TACR3//TCP11//CD52//FSIP2//SLC9A3R1//VPS13A//ATP1A4//SPEF2//GABARAP//IFT27//IFT172//RABL2//PACRG//TEKT4//NME8//PTCHD3
GO:1905360	GTPase complex	Cellular component	28	35	14475	23177	1.28094	0.0210053	0.0477565	1.67767	0.00193437	GM5741//GNA11//GNA12//GNA13//GNA14//GNA15//GNAI1//GNAI3//GNAL//GNAO1//GNAQ//GNAS//GNAT1//GNAZ//GNB1//GNB3//GNB4//GNB5//GNG12//GNG2//GNG3//GNG4//GNG5//GNG7//GNG8//GNGT2//GNG13//GNG11
GO:0030136	clathrin-coated vesicle	Cellular component	78	108	14475	23177	1.1564	0.0210376	0.0477565	1.677	0.0053886	FURIN//AP1G1//AP1S1//AFTPH//AP2A1//AP2A2//AP2M1//SNAP91//AP2B1//TBC1D5//CLTA//EPN1//EPN2//ENTHD1//NECAP2//NECAP1//EPN3//CLTB//CLTC//IGF2R//LYZ1//RAB8A//SLC2A4//SORT1//TGOLN1//SPG21//RAB13//RAB14//STEAP2//RAB27B//DENND1A//CEMIP//RAB27A//EDN1//VWF//ECE1//CRACR2A//UNC13D//INPP5F//CPNE6//DNM2//MYO6//NGFR//LMBRD1//MYO1E//RAB35//GAD1//GAD2//SCAMP1//STON2//AP1M1//AP1M2//AQP2//DVL1//DVL2//HTT//LRP1//SNX1…
GO:0045335	phagocytic vesicle	Cellular component	80	111	14475	23177	1.154	0.0211848	0.0479624	1.67398	0.00552677	RAPGEF1//ANXA3//B2M//H2-D1//H2-K1//H2-Q10//H2-Q7//H2-T23//H2-T3//SLC11A1//PIKFYVE//TAP1//TAPBP//TCIRG1//SEC61A1//PLA2G5//SYK//APPL2//UNC13B//SYT11//SNX3//UNC93B1//SYT7//APPL1//TLR9//ADAM8//RAB31//LAMP1//HRG//STX12//CDC42EP2//PLD4//NOD1//RAP1A//ACTG1//ANXA11//CALR//CAPG//CDC42//CORO1A//CLCN3//CTSS//EVL//SRGAP2//IRGM1//RAB8A//MPEG1//MYO1C//RAB11B//RAB12//RAB20//RAB22A//RAB7//RAB34//STX4A//STXBP1//S…
GO:0000932	P-body	Cellular component	57	77	14475	23177	1.18528	0.0216867	0.048968	1.66381	0.00393782	WTIP//PAN2//MEX3B//AICDA//NOCT//DDX6//EIF4E//AJUBA//KIF5A//MOV10//SQSTM1//CNOT7//PSMA2//PSMC2//BTBD2//YTHDF2//TNRC6B//TNRC6C//PATL1//ZFP36//ZC3H12A//CNOT3//SAMD4B//TNRC6A//CNOT1//EDC4//AGO1//ZC3H12D//AGO2//NANOS3//PSMA6//LSM2//DCP1B//EDC3//NANOS2//RC3H1//MIR23A//LSM4//CNOT9//SYNE1//PATL2//LSM3//POLR2G//CNOT8//DCPS//CNOT2//PAN3//MEX3A//EIF4ENIF1//SAMD4//DCP1A//AGO4//LSM6//APOBEC3//PUM1//LIN28A//BT…
GO:0071013	catalytic step 2 spliceosome	Cellular component	61	83	14475	23177	1.17677	0.0226336	0.0508359	1.64525	0.00421416	SNRPD2//PRPF8//EFTUD2//SNRPB2//SNRPD1//DHX8//PRPF19//PLRG1//PPIE//CWC15//SNRNP40//RBM22//CRNKL1//XAB2//BCAS2//SYF2//PPIL1//SNRPA1//CDC40//CWC22//TEX16//SF3B3//SRSF1//FRG1//MAGOH//PABPC1//PRPF4B//EIF4A3//RALY//SF3A2//SART1//SNRPN//PPWD1//LSM2//SF3B2//HNRNPU//HNRNPA2B1//TFIP11//SYNCRIP//HNRNPH1//RBM8A//DHX38//SF3B6//LSM7//MAGOHB//SF3A1//GPATCH1//LSM3//WDR83//SNRPG//PRPF6//PPIL3//ZCCHC8//DHX35//DDX4…
GO:1902554	serine/threonine protein kinase complex	Cellular component	61	83	14475	23177	1.17677	0.0226336	0.0508359	1.64525	0.00421416	CCND1//CCND3//CCNE1//CCNE2//CCNF//CCNI//CDK1//CDK4//CDK6//CDKN1A//CCNB3//CCNO//CCNB1//CCNJL//CKS1B//CKS1BRT//CNPPD1//CDK13//CDK14//CCNY//GTF2H4//GTF2H3//GTF2H2//CCNK//CDK7//ERCC2//ERCC3//GTF2H1//MNAT1//PSMC5//PHKB//PHKA2//PHKA1//PHKG1//PHKG2//CDK9//RB1//BRD4//ERC1//CHUK//IKBKB//IKBKG//TRIM40//PYCARD//CDK5//CDK5R1//CDK5R2//BCCIP//AMHR2//ACVR1//ACVR1B//TGFBR1//ACVR1C//ZBTB7A//UVRAG//CDKN2D//WDR41//…
GO:0031248	protein acetyltransferase complex	Cellular component	67	92	14475	23177	1.16607	0.023706	0.0529643	1.62514	0.00462867	CREBBP//WDR5//KAT2A//KAT2B//KAT7//MORF4L1//KANSL3//BRPF3//JADE1//ING4//JADE3//ING5//KANSL2//MEAF6//MSL3L2//KANSL1//JADE2//BRPF1//TADA3//TAF9//TAF6//USP22//ATXN7L3//TAF6L//TADA1//TAF12//SGF29//TADA2A//TAF10//DR1//MBIP//POLE3//POLE4//TAF5L//SUPT3//TADA2B//NAA10//NAA16//NAA50//NAA15//NAA11//NAA25//NAA20//NAA38//EPC1//EPC2//KAT5//TAF5//TAF4//TAF7//TAF2//ACTB//RUVBL2//ACTBL2//RUVBL1//DMAP1//MRGBP//EP4…
GO:1902493	acetyltransferase complex	Cellular component	67	92	14475	23177	1.16607	0.023706	0.0529643	1.62514	0.00462867	CREBBP//WDR5//KAT2A//KAT2B//KAT7//MORF4L1//KANSL3//BRPF3//JADE1//ING4//JADE3//ING5//KANSL2//MEAF6//MSL3L2//KANSL1//JADE2//BRPF1//TADA3//TAF9//TAF6//USP22//ATXN7L3//TAF6L//TADA1//TAF12//SGF29//TADA2A//TAF10//DR1//MBIP//POLE3//POLE4//TAF5L//SUPT3//TADA2B//NAA10//NAA16//NAA50//NAA15//NAA11//NAA25//NAA20//NAA38//EPC1//EPC2//KAT5//TAF5//TAF4//TAF7//TAF2//ACTB//RUVBL2//ACTBL2//RUVBL1//DMAP1//MRGBP//EP4…
GO:0099523	presynaptic cytosol	Cellular component	20	24	14475	23177	1.33431	0.0240394	0.0535681	1.61908	0.00138169	SNCB//BAIAP2//CALB1//CAMK2A//CTBP2//FMR1//NCS1//HTT//HSPA8//MARCKSL1//PRKCA//PRKCG//PRKCE//PPP3CC//SH3GL2//PPFIA2//LRRK2//ANKS1B//STXBP5//TRIM9
GO:0099092	postsynaptic density, intracellular component	Cellular component	25	31	14475	23177	1.29127	0.0244592	0.0543608	1.61156	0.00172712	BAIAP2//ABR//BCR//NR3C2//ACTN2//CTNNB1//CTNND1//DNM2//FYN//GAPDH//NR3C1//ARHGEF2//NOS1//SH3GL1//SH3GL3//DLGAP1//IQSEC1//AKAP5//SYNGAP1//IQSEC2//DLG3//SHANK3//TANC1//PSD//ANKS1B
GO:0031461	cullin-RING ubiquitin ligase complex	Cellular component	114	163	14475	23177	1.11984	0.027436	0.0608177	1.56168	0.00787565	CDC20//ANAPC1//CDC27//ANAPC4//CDC23//ANAPC7//FZR1//ANAPC5//UBE2C//ANAPC13//CDC16//MAD2L2//ANAPC15//ANAPC2//FBXL14//FBXW11//FBXO4//BTRC//CACYBP//CCNF//SPSB2//SIAH1A//SPSB4//FBXL21//FBXL16//FBXO44//FBXO2//FBXL18//NCCRP1//FBXO27//FBXL19//LRRC29//ARIH1//FBXL5//FBXL4//CUL1//FBXW4//FBXW5//FBXL6//FBXL12//FBXL13//FBXL7//FBXW7//FBXO6//FBXO15//FBXL8//FBXL3//CKS1B//CKS1BRT//FBXO39//FBXO32//FBXL15//FBXO33//F…
GO:0072686	mitotic spindle	Cellular component	110	157	14475	23177	1.12184	0.0278062	0.0614777	1.55586	0.00759931	NUMA1//KIF18A//KIF18B//KIF23//ASPM//HSF1//MAD1L1//NIN//OLFR13//PLK1//STAG1//STAG2//AURKB//TTC28//CDK5RAP2//TNKS//IK//KIF20B//MAPKBP1//CNTRL//RMDN2//BCCIP//RAE1//NSMCE1//RMDN3//EML1//FAM83D//KATNBL1//FAM161A//MAP10//MAPRE3//MAPRE1//MISP//CTTN//CENPE//HNRNPU//TUBG1//HAUS4//HAUS1//EML3//CEP295//HAUS2//CLTC//HAUS5//HAUS7//HAUS8//KIFC1//HEPACAM2//TADA3//NUSAP1//TPR//KIF22//CAPG//CDK1//CXCR2//DCTN1//DI…
GO:0002177	manchette	Cellular component	14	16	14475	23177	1.40103	0.0288846	0.062584	1.53933	0.000967185	MEIG1//DYNC1H1//RAN//SNAPIN//STRBP//RIMBP3//SPEF2//ACTR1A//SPAG16//PACRG//PPP1R42//IQCG//1110017D15RIK//LRGUK
GO:0005779	integral component of peroxisomal membrane	Cellular component	14	16	14475	23177	1.40103	0.0288846	0.062584	1.53933	0.000967185	PEX12//ABCD1//PEX11A//PEX11B//PEX16//PEX2//SLC25A17//SLC27A2//FAR2//FIS1//PEX10//FAR1//PEX11G//PEX26
GO:0005892	acetylcholine-gated channel complex	Cellular component	14	16	14475	23177	1.40103	0.0288846	0.062584	1.53933	0.000967185	CHRNB4//CHRNB3//CHRNA3//CHRNA5//CHRNA2//CHRNA4//CHRNA6//CHRNA7//CHRNB1//CHRNB2//CHRNE//CHRNG//CHRNA9//STXBP5
GO:0032580	Golgi cisterna membrane	Cellular component	14	16	14475	23177	1.40103	0.0288846	0.062584	1.53933	0.000967185	NSG2//ST3GAL1//NUCB1//TMEM87A//RAB21//CSGALNACT1//CHSY1//BCAP31//B4GALNT4//FUT8//GPR89//CHPF//CSGALNACT2//GOLGA2
GO:0035098	ESC/E(Z) complex	Cellular component	14	16	14475	23177	1.40103	0.0288846	0.062584	1.53933	0.000967185	AEBP2//EED//EZH1//EZH2//HDAC2//JARID2//RBBP4//PHF1//RBBP7//SUZ12//DNMT3L//TRIM37//PHF19//SIRT1
GO:0000138	Golgi trans cisterna	Cellular component	11	12	14475	23177	1.46774	0.0288963	0.062584	1.53916	0.000759931	ST3GAL1//BET1//B4GALT1//ST6GAL1//SGMS1//HID1//YIPF1//GOLGA5//BET1L//YIPF2//YIPF6
GO:0042627	chylomicron	Cellular component	11	12	14475	23177	1.46774	0.0288963	0.062584	1.53916	0.000759931	APOB//APOA1//APOA2//APOA4//APOC2//APOC3//APOE//APOH//LPL//APOBR//APOA5
GO:0098533	ATPase dependent transmembrane transport complex	Cellular component	11	12	14475	23177	1.46774	0.0288963	0.062584	1.53916	0.000759931	FXYD4//ATP1A1//ATP1B1//ATP1B2//ATP1B3//ATP4B//ATP1A3//ATP1A4//ATP1B4//ABCG5//ABCG8
GO:0016235	aggresome	Cellular component	29	37	14475	23177	1.25497	0.0300515	0.0649204	1.52213	0.00200345	CABIN1//DVL2//EEF2//FGR//HOXC9//CARD14//SQSTM1//PRKCQ//POLD1//PSAP//EDEM1//RANGAP1//TRIM50//KLHL14//ZBTB14//STRADB//XRN2//KLF8//HSPB7//ZDHHC17//TRIM66//SFMBT2//URB2//UBQLN1//TDP2//RNF32//UCMA//TRIM37//PRDM16
GO:0010494	cytoplasmic stress granule	Cellular component	51	69	14475	23177	1.18348	0.0302951	0.0652805	1.51863	0.00352332	DDX1//PRKAA2//CIRBP//DDX3X//DDX6//EIF2S1//DDX19A//EIF4E//FMR1//GRB7//ELAVL1//KPNB1//KHSRP//PABPC1//PABPC2//RBM4//RBPMS//ROCK1//ATXN2//STAU1//TRIM25//TIA1//TIAL1//DYRK3//ZFP36//PABPC4//ATXN2L//DDX19B//G3BP2//NANOS3//RBFOX1//VCP//OGFOD1//G3BP1//STAU2//RC3H2//BPI//ENDOV//RC3H1//PABPC1L//PQBP1//MBNL1//ZFAND1//NUFIP2//RNF135//LARP1//RPTOR//PUM1//PUM2//LIN28A//PABPC5
GO:0008076	voltage-gated potassium channel complex	Cellular component	57	78	14475	23177	1.17009	0.0319762	0.0687287	1.49517	0.00393782	HCN1//HCN2//KCNH2//KCNK1//NOS1AP//KCNMB3//KCNQ3//CALM1//CALM3//CTTN//DLG4//DPP6//KCNA1//KCNA3//KCNA4//KCNA7//KCNAB2//KCNAB3//KCNB1//KCNC1//KCNC3//KCND2//KCNE1//KCNH1//KCNJ2//KCNJ5//KCNK2//KCNMA1//KCNQ1//KCNQ2//KCNS2//STX1A//VAMP2//KCNG3//LRRC26//AMIGO1//KCNS3//DLG2//KCNG2//KCNV2//KCNG1//LRRC38//KCNE2//KCNC2//DPP10//KCNF1//KCNIP3//KCNE3//KCNE4//KCNMB4//KCNQ4//KCNG4//KCNIP1//KCNMB2//KCNIP4//KCNIP2/…
GO:0000123	histone acetyltransferase complex	Cellular component	59	81	14475	23177	1.16629	0.0323975	0.0694582	1.48949	0.00407599	TADA3//TAF9//TAF6//USP22//ATXN7L3//TAF6L//TADA1//TAF12//SGF29//TADA2A//TAF10//DR1//WDR5//KAT2A//KAT2B//MBIP//POLE3//POLE4//TAF5L//SUPT3//TADA2B//EPC1//EPC2//KAT5//TAF5//TAF4//TAF7//TAF2//ACTB//RUVBL2//MORF4L1//ACTBL2//RUVBL1//DMAP1//MEAF6//MRGBP//MSL3L2//EP400//BRD8//ACTL6B//KAT7//BRD1//KANSL3//PHF20L1//KANSL2//KANSL1//KAT6A//BRPF3//KAT6B//ING5//PHF14//BRPF1//MSL1//MSL2//CREBBP//JADE1//ING4//JADE…
GO:0005902	microvillus	Cellular component	73	102	14475	23177	1.14594	0.0339027	0.0724368	1.46977	0.00504318	ADCY6//CTNNB1//CD24A//MUC4//PDPN//ITGAV//ITGB3//MTTP//SLC7A5//SLC6A6//SLC9A3R1//PODXL//SLC7A8//CEACAM20//CDHR5//AKR1B3//NFASC//ATP6V1B1//AOC3//AQP5//ATP6V1A//CD44//CNP//CTSL//ERBB2//FSCN1//FOXA1//LIPC//ICAM2//KCNJ10//KIF13B//CRB1//LYZ1//MYO1B//MYO1C//MYO6//MYO7A//NEDD4//OXTR//PDGFA//PDGFRA//BPIFA1//PROM1//PROM2//RDX//SLC10A2//SPN//TEK//TRPC2//VIL1//RAPGEF3//MYO1H//ENPP7//MYO1G//SLC27A4//CLIC4//GR…
GO:0034451	centriolar satellite	Cellular component	75	105	14475	23177	1.1437	0.0339574	0.0724368	1.46907	0.00518135	RPP25//MIEN1//KCTD1//ZMYND10//CEP131//CD2AP//CD86//DBH//FLII//FLOT1//IL4RA//KRT18//UBN1//RBM39//MPP1//NEK1//PAX2//PRKCQ//PLK1//PTPN20//DCDC2A//TMEM63A//TACC3//TAP1//YTHDF2//RAB11FIP3//ZFP365//CEP290//CHD3//TEK//PXK//DLGAP5//AK5//WDR62//OFD1//CCDC14//CDC42BPG//KLHL12//CCDC113//NLRC3//DYSF//C2CD3//BBS9//HOOK3//PIK3R5//LRIF1//FNIP2//LATS2//IL17RB//KNSTRN//PIBF1//BBS1//PLA2G6//EXOC7//PARD6A//NEK6//DZ…
GO:0031430	M band	Cellular component	16	19	14475	23177	1.34836	0.0371087	0.0781684	1.43052	0.00110535	ANK2//ANK1//CRYAB//FHL2//MYOM1//MYOM2//S100A1//SPTBN1//KLHL41//MYOM3//SMTNL2//LMOD3//OBSCN//SMPX//SMTNL1//LMOD2
GO:0034361	very-low-density lipoprotein particle	Cellular component	16	19	14475	23177	1.34836	0.0371087	0.0781684	1.43052	0.00110535	APOC4//APOA1//APOA2//APOA4//APOC1//APOC2//APOC3//APOE//APOH//APP//LPL//APOBR//APOB//APOM//APOA5//PCYOX1
GO:0034385	triglyceride-rich plasma lipoprotein particle	Cellular component	16	19	14475	23177	1.34836	0.0371087	0.0781684	1.43052	0.00110535	APOC4//APOA1//APOA2//APOA4//APOC1//APOC2//APOC3//APOE//APOH//APP//LPL//APOBR//APOB//APOM//APOA5//PCYOX1
GO:0043034	costamere	Cellular component	16	19	14475	23177	1.34836	0.0371087	0.0781684	1.43052	0.00110535	AHNAK2//ANK2//ACTG1//DAG1//FXR1//ILK//KRT19//KRT8//SDC4//TRPC1//SVIL//PGM5//SYNM//SMPX//AHNAK//CMYA5
GO:0043218	compact myelin	Cellular component	16	19	14475	23177	1.34836	0.0371087	0.0781684	1.43052	0.00110535	AKR1B3//ANXA2//CDH1//CLDN5//MAG//PRKCI//PTEN//MARVELD2//NCMAP//SIRT2//JAM3//PARD3//MBP//PMP22//CD59B//PLLP
GO:0099061	integral component of postsynaptic density membrane	Cellular component	52	71	14475	23177	1.17269	0.0371967	0.0781684	1.4295	0.0035924	LRRTM2//ADAM22//ADRA2A//ATP2B2//CACNG2//CHRM1//CHRM3//CHRM4//DCC//DRD3//EFNB2//EFNB3//EPHA7//ERBB4//GRIA1//GRIA2//GRID1//GRID2//GRIK5//GRIN1//GRIN2B//GRIN2D//GRM1//GRIN3B//OPRD1//LRRC4//PTPRF//PTPRO//PTPRS//PTPRZ1//SCN8A//SLC16A7//LRFN4//SLC30A1//CLSTN3//LRFN3//LRFN5//LRRC7//GRIN3A//GSG1L//LRRC4B//NRCAM//SHISA6//ADCY1//GRIA3//NECTIN3//RTN4//LRFN2//SHISA9//SLC16A3//CACNG7//CACNG8
GO:0098687	chromosomal region	Cellular component	200	296	14475	23177	1.08187	0.0375505	0.0787112	1.42538	0.0138169	PMF1//MIS12//CHAMP1//NUP107//CENPF//TPR//BIRC5//CBX1//CBX3//CBX5//CTCF//DAPK3//DAXX//DYNC1I1//DNMT3A//DNMT3B//FMR1//HSF1//INCENP//MAD1L1//PHF2//PLK1//PPP1CC//PPP2CA//RANGAP1//STAG2//KNTC1//AURKC//AURKB//SUV39H1//SYCP1//SYCP3//RASSF2//KAT7//MIS18BP1//DCTN6//ZFP207//CENPE//NUP133//DYNC1LI1//CFDP1//PPP2R5C//SS18L1//TRP53BP1//ZFP330//CENPT//HJURP//NUP85//STAG3//HNRNPU//KNSTRN//CDCA8//CENPO//NUDCD2//Z…
GO:0002080	acrosomal membrane	Cellular component	21	26	14475	23177	1.29326	0.0377332	0.0787112	1.42328	0.00145078	TRIP11//CD46//EQTN//FAM170B//IFT88//TMEM95//HYAL3//BSG//CAV1//CAV2//FLOT2//PCSK4//SLC2A3//CCDC136//TEX101//SPACA1//IZUMO1//SPACA3//SUN1//USP8//PLA1A
GO:0033176	proton-transporting V-type ATPase complex	Cellular component	21	26	14475	23177	1.29326	0.0377332	0.0787112	1.42328	0.00145078	ATP6V0A1//ATP6V0A4//ATP6V0A2//ATP6V1H//ATP6V1C1//ATP6V1C2//ATP6V1B1//ATP6V0B//ATP6V0D1//ATP6V0C//TMEM199//ATP6V0D2//TCIRG1//ATP6V1G3//ATP6V1F//ATP6V1G2//CCDC115//ATP6V0E2//ATP6V1A//ATP6AP1L//ATP6V1D
GO:0120114	Sm-like protein family complex	Cellular component	56	77	14475	23177	1.16449	0.0381711	0.0794295	1.41827	0.00386874	SNRPD2//PRPF8//SNRPD1//SNRPE//SNRPN//TXNL4B//TXNL4A//SNRPG//PRPF6//CD2BP2//DDX23//LSM10//LSM11//LUC7L2//SNRPC//SNRNP70//SNRPB2//PRPF39//SNRPA//LUC7L//SF3B3//SF3A2//SF3B2//SF3B6//SF3A1//PHF5A//SNRPA1//SF3A3//SF3B1//DDX39B//PRPF31//LSM2//LSM4//LSM7//LSM5//LSM3//LSM6//SART3//NOLC1//FMR1//SMN1//STRAP//GEMIN5//GEMIN8//GEMIN4//GEMIN2//GEMIN6//GEMIN7//CLNS1A//SART1//EFTUD2//USP39//ZMAT2//PRPF3//HEXIM1//…
GO:0005758	mitochondrial intermembrane space	Cellular component	60	83	14475	23177	1.15748	0.0388542	0.0806533	1.41056	0.00414508	TIMM10B//TIMM13//TIMM9//TIMM10//CHCHD10//ARL2BP//SHMT2//AK2//CAPN2//CCS//CDC25C//COX17//CYCS//CYCT//CHCHD2//FKBP10//HSD3B2//LYN//NBR1//CLPB//SNCA//SOD1//STAR//SUOX//MICU1//DTYMK//TIMM8A2//NDUFS1//CAPN10//FBXL4//THOP1//TIMM23//AK3//TXNIP//NME4//PARK7//HTRA2//PRELID1//STOML2//DIABLO//NDUFB7//GATM//UQCC2//1810058I24RIK//COX19//COA4//SIRT5//PINK1//TRIAP1//COA7//AGK//GGNBP1//SDHAF3//PNPT1//CHCHD4//PAN…
GO:0038201	TOR complex	Cellular component	13	15	14475	23177	1.38768	0.0411007	0.0849013	1.38615	0.0008981	SMG1//MLST8//MTOR//AKT1S1//TELO2//LARP1//RPTOR//TTI1//PRR5//SESN1//SESN2//PRR5L//SESN3
GO:0042824	MHC class I peptide loading complex	Cellular component	13	15	14475	23177	1.38768	0.0411007	0.0849013	1.38615	0.0008981	TAP1//TAP2//H2-Q6//B2M//CALR//H2-D1//H2-K1//H2-Q10//H2-Q2//H2-Q4//H2-Q7//TAPBP//ABCB9
GO:0030990	intraciliary transport particle	Cellular component	23	29	14475	23177	1.2699	0.0421032	0.086551	1.37569	0.00158895	IFT140//WDR19//TTC21B//TTC21A//WDR35//CLUAP1//IFT122//KIF17//UBXN10//IFT88//IFT52//TTC26//IFT20//IFT27//IFT22//IFT172//IFT74//IFT80//RABL2//TTC30B//TRAF3IP1//IFT46//TTC30A1
GO:0044305	calyx of Held	Cellular component	23	29	14475	23177	1.2699	0.0421032	0.086551	1.37569	0.00158895	ACTB//ACTG1//ADORA1//CALB1//CPLX1//CPLX2//NCS1//GLRA1//HTR1B//ITSN1//KCNA1//KCNA3//KCNC1//KCNK2//NOS1//PRKCA//PRKCG//UNC13C//UNC13B//ATP1A3//GIT2//UNC13A//TPRGL
GO:0009986	cell surface	Cellular component	731	1126	14475	23177	1.03948	0.0422414	0.0866256	1.37426	0.0505009	BTNL1//GM11127//ANO1//GM36028//CD276//FGB//LY6A//H2-Q6//ABCG1//ACE//CHRNA4//CHRNA7//CHRNB2//LY6G5C//LY6G6D//ADA//AGER//AKP3//ALCAM//ATP1B2//AZGP1//B2M//CXCR5//BTN1A1//CALR//CAPN2//CCR6//CD14//CD19//CD1D1//CD1D2//CD2//MS4A1//CD22//CD24A//CD33//CD36//CD3E//CD4//CD44//CD48//CD5//CD59A//CD6//CD79A//CD80//CD83//CD86//CD8A//CD8B1//CD9//CDH13//CDH5//CLCN3//CXCR2//CXCR4//CCR9//CCR4//CCR5//CCR7//CCR10//AC…
GO:0030123	AP-3 adaptor complex	Cellular component	10	11	14475	23177	1.45561	0.0428911	0.0867013	1.36763	0.000690846	AP3B1//AP3B2//AP3D1//AP3S1//AP3S2//VPS18//VPS39//VPS11//VPS33A//VPS16
GO:0031010	ISWI-type complex	Cellular component	10	11	14475	23177	1.45561	0.0428911	0.0867013	1.36763	0.000690846	BAZ1A//POLE3//CHRAC1//RBBP4//BPTF//HMGXB4//SMARCA1//SMARCA5//RSF1//CECR2
GO:0044666	MLL3/4 complex	Cellular component	10	11	14475	23177	1.45561	0.0428911	0.0867013	1.36763	0.000690846	WDR5//RBBP5//KDM6B//KDM6A//UTY//KMT2C//ASH2L//KMT2D//DPY30//PAGR1A
GO:0045179	apical cortex	Cellular component	10	11	14475	23177	1.45561	0.0428911	0.0867013	1.36763	0.000690846	FABP1//MYO5B//PRKCZ//INSC//NLRP5//SPTBN5//KHDC3//OOEP//SAPCD2//TCHP
GO:0060091	kinocilium	Cellular component	10	11	14475	23177	1.45561	0.0428911	0.0867013	1.36763	0.000690846	CDC14A//IFT20//STRC//RAC1//DCDC2A//IFT88//TIAM1//CDH23//GRXCR1//KNCN
GO:0097732	9+2 non-motile cilium	Cellular component	10	11	14475	23177	1.45561	0.0428911	0.0867013	1.36763	0.000690846	STRC//RAC1//DCDC2A//IFT88//TIAM1//CDH23//CDC14A//GRXCR1//KNCN//IFT20
GO:0000151	ubiquitin ligase complex	Cellular component	193	286	14475	23177	1.08051	0.0430489	0.0868136	1.36604	0.0133333	ATG3//SYVN1//DERL2//AUP1//SEL1L//SEL1L2//DERL1//CDC20//ANAPC1//CDC27//ANAPC4//CDC23//ANAPC7//FZR1//ANAPC5//UBE2C//ANAPC13//CDC16//MAD2L2//ANAPC15//ANAPC2//FBXL14//FBXW11//FBXO4//BTRC//CACYBP//CCNF//SPSB2//SIAH1A//SPSB4//FBXL21//FBXL16//FBXO44//FBXO2//FBXL18//NCCRP1//FBXO27//FBXL19//LRRC29//ARIH1//FBXL5//FBXL4//CUL1//FBXW4//FBXW5//FBXL6//FBXL12//FBXL13//FBXL7//FBXW7//FBXO6//FBXO15//FBXL8//FBXL3//C…
GO:0045095	keratin filament	Cellular component	32	42	14475	23177	1.21994	0.0432895	0.0869477	1.36362	0.00221071	KRTAP16-1//FAM83H//KRT72//KRT9//KRT75//KRT5//KRT7//CASP14//KRT10//KRT13//KRT14//KRT18//KRT1//KRT86//KRT2//KRT4//KRT6A//KRT8//FBF1//EPPK1//KRT73//KRT87//KRT77//KRTAP5-4//KRT71//KRT81//KRTAP3-1//KRTAP5-2//GPER1//KRT76//TCHP//CSNK1A1
GO:0005643	nuclear pore	Cellular component	47	64	14475	23177	1.17586	0.0433203	0.0869477	1.36331	0.00324698	NUP107//SEC13//NUP133//NUP98//NUP85//NUP37//NUP43//SEH1L//NUP155//NUP188//NUP205//NUP62//NUP54//NUP62CL//NUTF2//RANGAP1//GLE1//TPR//CETN3//MAD1L1//PCID2//CETN2//NDC1//NUP214//PARP11//POM121//KPNB1//MYO1C//NUP88//RAN//RANBP1//RANBP2//POM121L2//EIF5A2//TNKS//AAAS//EIF5A//XPO4//XPO7//RANBP17//RAE1//NUP93//RANBP3//XPOT//SENP2//BICD2//NUP210L
GO:0031514	motile cilium	Cellular component	152	223	14475	23177	1.09138	0.0435069	0.0871163	1.36144	0.0105009	AK1//CTSH//DDX6//TXNDC2//RSPH1//ODF4//ODF3//AKAP3//ALDOA//GAPDHS//LDHA//TSGA10//ALDOART1//CABYR//NME8//GAS8//DNAH1//AK2//ATP1A1//ATP1B1//ATP1B3//CCR6//DNAH8//DRD2//HSP90AA1//MET//MNS1//ODF2//PRKACA//RAN//CATSPER2//TACR1//TACR2//TCP11//TCTE1//QRICH2//IFT88//WDR66//SPEF2//DNAH2//SAXO2//SLIRP//ATP2B4//ABHD2//SPAG16//IFT27//DCDC2C//AK8//LYZL4//DNAJB13//IQCG//DNAH17//TEKT5//TSSK4//TEKT4//RNF38//WBP2NL…
GO:0005657	replication fork	Cellular component	49	67	14475	23177	1.17101	0.0439876	0.0878717	1.35667	0.00338515	POLA1//POLA2//PRIM2//HELB//XPA//ERCC5//PRPF19//E2F6//PLRG1//SMARCAL1//BCAS2//RPA1//RFC4//RFC2//RFC5//DONSON//TIMELESS//TIPIN//MCM10//SMARCAD1//TREX1//BAZ1B//ZRANB3//ZMIZ2//SMARCA5//POLD1//POLD2//POLD3//RAD51C//BCL6//CHEK1//DNMT1//HDAC2//MRE11A//UHRF1//RAD51B//RAD51D//TEX264//TRP53//UBE2B//WRN//HMCES//TRP53BP1//PRIMPOL//XRCC2//RAD18//DMAP1//XRCC3//POLH
GO:0099023	vesicle tethering complex	Cellular component	51	70	14475	23177	1.16657	0.0445479	0.0887821	1.35117	0.00352332	EXOC8//EXOC5//EXOC6//SH3BP1//STXBP6//TNFAIP2//MYRIP//EXOC3L//EXOC7//EXOC2//EXOC1//EXOC3L4//EXOC3L2//VPS52//VPS54//VPS53//VPS51//COG4//COG1//COG7//COG5//GOLGA3//COG3//RNF215//COG2//COG8//TRAPPC12//TRAPPC1//TRAPPC11//TRAPPC2L//TRAPPC4//0610009B22RIK//TRAPPC2//TRAPPC6A//TRAPPC8//TRAPPC9//TRAPPC6B//AKTIP//HOOK2//VPS18//VPS39//HOOK3//STX17//VPS11//VPS33A//VPS16//VPS8//VPS33B//TGFBRAP1//TRAPPC13//SYNPO2
GO:0005814	centriole	Cellular component	85	121	14475	23177	1.12479	0.0447528	0.0889815	1.34918	0.00587219	AKNA//TUBG1//TOPORS//WDR90//IFT140//CCDC88A//KIF24//BIRC5//CAPG//CCNF//CETN3//DCTN1//TTBK2//HTT//CEP250//KIF2A//KIF3A//MDM1//NIN//ODF2//PCNT//PLK1//RAN//STIL//CETN4//PLK4//SPICE1//CEP164//CCDC92//CEP290//CNTROB//FBF1//IFT88//CENPJ//TSSK2//TSKS//CEP120//CROCC//CEP104//ALMS1//OFD1//PLA2G3//CCHCR1//IFT52//RTTN//TUBGCP3//CETN1//CETN2//MPHOSPH9//AGBL2//C2CD3//CEP63//CEP295//SAXO2//MAPK15//CNTLN//CCDC7…
GO:0005637	nuclear inner membrane	Cellular component	34	45	14475	23177	1.20978	0.0452109	0.0896824	1.34476	0.00234888	P2RX1//P2RX4//P2RX7//P2RX6//SUN2//LEMD2//P2RX3//TMEM201//MAJIN//TMEM43//SUN1//P2RX5//NRM//CAV2//EMD//GHRHR//KCNH1//LMNB1//SMAD1//SMAD3//PSEN2//TRA2B//TMPO//DPY19L3//TERB1//DPY19L2//TMEM120B//DPY19L4//IFI27//TMX4//ATP1B4//SUN5//ERN1//SIRT1
GO:0030880	RNA polymerase complex	Cellular component	71	100	14475	23177	1.13683	0.0461209	0.0912155	1.3361	0.00490501	GTF2H4//GTF2H3//GTF2H2//POLA1//POLA2//PRIM2//POLR2A//POLR2C//POLR2J//POLR2B//ZFP768//POLR2M//POLR2E//POLR2L//POLR2G//POLR2F//POLR2I//CRCP//POLR1C//POLR1D//POLR3A//POLR3E//POLR3K//POLR3G//POLR3GL//POLR3F//POLR3B//POLR3C//POLR3H//TAF9//ERCC2//ERCC3//TAF6//TRP53//TAF6L//TAF5//TAF4//TAF7//TAF10//TAF2//TAF8//TAF12//GTF2E2//TAF11//GTF2A1//GTF2F1//TAF13//TBPL1//CDK7//GTF2H1//MNAT1//PSMC5//POLR1B//POLR1A…
GO:0000428	DNA-directed RNA polymerase complex	Cellular component	69	97	14475	23177	1.13898	0.0461987	0.0912155	1.33537	0.00476684	GTF2H4//GTF2H3//GTF2H2//POLA1//POLA2//PRIM2//POLR2A//POLR2C//POLR2J//POLR2B//ZFP768//POLR2M//POLR2E//POLR2L//POLR2G//POLR2F//POLR2I//CRCP//POLR1C//POLR1D//POLR3A//POLR3E//POLR3K//POLR3G//POLR3GL//POLR3F//POLR3B//POLR3C//POLR3H//TAF9//ERCC2//ERCC3//TAF6//TRP53//TAF6L//TAF5//TAF4//TAF7//TAF10//TAF2//TAF8//TAF12//GTF2E2//TAF11//GTF2A1//GTF2F1//TAF13//TBPL1//CDK7//GTF2H1//MNAT1//PSMC5//POLR1B//POLR1A…
GO:0032391	photoreceptor connecting cilium	Cellular component	36	48	14475	23177	1.20088	0.0468652	0.0921842	1.32915	0.00248705	CEP290//SPATA7//NPHP4//NPHP1//RPGRIP1//PDZD7//TOPORS//IFT140//ADGRV1//CETN3//GNAT1//USH1G//KIF17//KIF3A//KIFAP3//MAK//MYO7A//WDR19//IFT88//USH2A//RPGRIP1L//IFT52//CETN1//CETN2//IQCB1//IFT20//SPTBN5//USH1C//TBCC//WHRN//FAM161A//LCA5//TSGA10IP//IFT122//PCDHB16//PCDHB22
GO:0000785	chromatin	Cellular component	389	591	14475	23177	1.0539	0.0469064	0.0921842	1.32877	0.0268739	SLF1//H1F0//H3F3A//H3F3B//HP1BP3//NFYC//PRM2//PRM3//SOS1//TCF3//TNP2//KAT6A//KAT6B//SPHK2//H3F3C//GLYR1//MPHOSPH8//CTNNB1//CBX2//CBX3//CREB1//DNMT3A//HSF1//ID2//JAK2//JUN//KLF4//MYOD1//UHRF1//PRDX1//POU4F2//PPARGC1A//POLR2A//RUVBL2//NR1H4//SMARCA4//SP1//ALKBH1//TCF7//DNTT//TRIM24//VDR//SETD1A//ASH2L//CECR2//ANKRD2//NSMF//TRNP1//TCF23//RRP1B//SIRT1//UHRF2//ALDOA//CBX5//DAXX//DDX6//DNMT1//DNMT3B//S…
GO:0015030	Cajal body	Cellular component	27	35	14475	23177	1.23519	0.0490339	0.0957006	1.3095	0.00186528	HINFP//LSM10//COIL//ELL//FBL//FMR1//SART1//SMN1//EFTUD2//WRAP53//ICE1//LSG1//ZPR1//USPL1//FBLL1//ZFP473//NPAT//GEMIN4//ANGEL2//HNRNPA2B1//SART3//ISG20//PRPF31//OIP5//PRPF3//NOLC1//ICE2
GO:0097386	glial cell projection	Cellular component	27	35	14475	23177	1.23519	0.0490339	0.0957006	1.3095	0.00186528	GRM2//GRM3//APP//ATP1B2//GFAP//KCNJ10//KCNK2//SLC7A11//PINK1//MLC1//SLC2A13//EIF2S1//ADGRG1//SLC17A8//AKR1B3//NFASC//SIRT2//CNGA3//FMR1//FYN//GLUL//MAPT//SCN7A//SLC1A1//ABCA7//SLC4A8//TMEM50A
GO:0097431	mitotic spindle pole	Cellular component	27	35	14475	23177	1.23519	0.0490339	0.0957006	1.3095	0.00186528	NUMA1//ASPM//HSF1//MAD1L1//NIN//OLFR13//PLK1//STAG1//STAG2//AURKB//TTC28//CDK5RAP2//TNKS//IK//KIF20B//MAPKBP1//CNTRL//RMDN2//BCCIP//RAE1//NSMCE1//RMDN3//EML1//FAM83D//KATNBL1//FAM161A//MAP10
