# Supplementary material for: Abnormal transcriptome-wide DNA demethylation induced by folate deficiency causes neural tube defects
Source: Front Genet. 2022 Sep 19;13:987210. doi: 10.3389/fgene.2022.987210 (PMC9529027; doi:10.3389/fgene.2022.987210)
Supplement: Supplementary file 15 [file Table12.XLSX]

## Sheet: up.FA4_vs_FA0
Differentially enriched Peaks for: up.FA4_vs_FA0 Fold change: 2.0 P-value: 0.0001 Column A: Genomic_position: Chr, Start and End of the peak. Column B: Fold change, fold change between two samples. Column C: P-value, p-value between two samples. Column D: FDR, the corrected p-value between two samples. Column E: Regulation, up indicates sample A is enriched over sample B, down indicates sampleB i…
Genomic_position	Fold change	P-value	FDR	Regulation	Length	FA4-IP.cnt	FA0-IP.cnt	FA4-IP.avg	FA0-IP.avg	chr	tss	tts	strand	RefSeq_name	GeneSymbol	Peak_classification	Peak_To_TSS
chr4:145435741-145437140	581.2	0	0	Up	1400	58.02	0	58.02	0	chr4	145464209	145467961	+	NR_002888	Smarca5-ps	intergenic	-27769
chr8:20061541-20062460	416.7	3.17524e-14	6.53147e-09	Up	920	41.57	0	41.57	0	chr8	19729575	20063170	+	NM_001270553	Gm21119	exon	332425
chr4:145602081-145604720	356.1	2.28439e-12	3.32171e-07	Up	2640	35.51	0	35.51	0	chr4	145617145	145624394	+	NM_001205101	Gm13212	upstream	-13745
chr4:146433861-146435100	347.4	4.2133e-12	5.8252e-07	Up	1240	34.64	0	34.64	0	chr4	146449029	146469440	+	NM_001085522	Gm13251	upstream	-14549
chr4:145672441-145673780	338.7	7.77334e-12	1.02435e-06	Up	1340	33.77	0	33.77	0	chr4	145670696	145704437	+	NM_001103158	Gm13242	intron	2414
chr1:183783721-183786540	312.8	4.89085e-11	5.42738e-06	Up	2820	31.18	0	31.18	0	chr1	184033998	184033031	-	NM_028516	1700056E22Rik	intergenic	248868
chr3:142191221-142192000	312.8	4.89085e-11	5.42738e-06	Up	780	31.18	0	31.18	0	chr3	142169228	141837135	-	NM_001277216	Bmpr1b	intergenic	-22382
chr3:142191221-142192000	312.8	4.89085e-11	5.42738e-06	Up	780	31.18	0	31.18	0	chr3	142169228	141837135	-	NM_001277217	Bmpr1b	intergenic	-22382
chr4:147562601-147563960	304.1	9.03533e-11	8.75878e-06	Up	1360	30.31	0	30.31	0	chr4	147553276	147585201	+	NM_001014397	Gm13154	intron	10004
chr8:23832381-23835940	304.1	9.03533e-11	8.75878e-06	Up	3560	30.31	0	30.31	0	chr8	23669660	24063116	+	NM_001277239	Zmat4	intron	164500
chr8:23832381-23835940	304.1	9.03533e-11	8.75878e-06	Up	3560	30.31	0	30.31	0	chr8	23669660	24063116	+	NM_177086	Zmat4	intron	164500
chr4:146497941-146499440	304.1	9.03533e-11	8.75878e-06	Up	1500	30.31	0	30.31	0	chr4	146514919	146539395	+	NM_001243139	Gm13247	upstream	-16229
chr4:146497941-146499440	304.1	9.03533e-11	8.75878e-06	Up	1500	30.31	0	30.31	0	chr4	146501999	146539395	+	NM_001243138	Gm13247	upstream	-3309
chr1:112411701-112413860	304.1	9.03533e-11	8.75878e-06	Up	2160	30.31	0	30.31	0	chr1	111864918	111858701	-	NM_001081316	Dsel	intergenic	-547862
chr1:114403841-114405660	304.1	9.03533e-11	8.75878e-06	Up	1820	30.31	0	30.31	0	chr1	115685136	116580674	+	NM_001077425	Cntnap5a	intergenic	-1280386
chr12:20430621-20432220	286.8	3.08716e-10	2.43329e-05	Up	1600	28.58	0	28.58	0	chr12	20815779	20804391	-	NR_015521	1700030C10Rik	intergenic	384359
chr14:87793501-87795460	286.8	3.08716e-10	2.43329e-05	Up	1960	28.58	0	28.58	0	chr14	87416582	87545508	+	NM_172605	Tdrd3	intergenic	377898
chr14:87793501-87795460	286.8	3.08716e-10	2.43329e-05	Up	1960	28.58	0	28.58	0	chr14	87416582	87515192	+	NM_001253755	Tdrd3	intergenic	377898
chr8:67017841-67019880	286.8	3.08716e-10	2.43329e-05	Up	2040	28.58	0	28.58	0	chr8	66860216	66890564	+	NM_001163564	Naf1	intergenic	158644
chr6:96963421-96966260	278.1	5.70999e-10	3.73305e-05	Up	2840	27.71	0	27.71	0	chr6	97060411	96831208	-	NM_177233	Fam19a4	intron	95571
chr12:41048341-41050480	278.1	5.70999e-10	3.73305e-05	Up	2140	27.71	0	27.71	0	chr12	41024089	41955588	+	NM_053122	Immp2l	intron	25321
chr2:85116241-85118880	278.1	5.70999e-10	3.73305e-05	Up	2640	27.71	0	27.71	0	chr2	85136359	85139923	+	NM_011784	Aplnr	upstream	-18799
chr1:119940661-119942860	278.1	5.70999e-10	3.73305e-05	Up	2200	27.71	0	27.71	0	chr1	119995210	119923518	-	NM_001115074	Cfap221	intron	53450
chr1:171526921-171527980	278.1	5.70999e-10	3.73305e-05	Up	1060	27.71	0	27.71	0	chr1	171535294	171518123	-	NM_010584	Itln1	intron	7844
chr1:124138821-124140540	278.1	5.70999e-10	3.73305e-05	Up	1720	27.71	0	27.71	0	chr1	124045559	123332137	-	NM_199021	Dpp10	intergenic	-94121
chr13:62181241-62182240	278.1	5.70999e-10	3.73305e-05	Up	1000	27.71	0	27.71	0	chr13	62129889	62173936	+	NM_001039239	Zfp808	intergenic	51851
chr1:123320281-123322080	278.1	5.70999e-10	3.73305e-05	Up	1800	27.71	0	27.71	0	chr1	124045559	123332137	-	NM_199021	Dpp10	intergenic	724379
chr12:11032441-11035920	269.5	1.05659e-09	6.27531e-05	Up	3480	26.85	0	26.85	0	chr12	11047812	11078741	+	NR_045860	7420701I03Rik	upstream	-13632
chr8:19766701-19767540	269.5	1.05659e-09	6.27531e-05	Up	840	26.85	0	26.85	0	chr8	19729575	20063170	+	NM_001270553	Gm21119	intron	37545
chr4:116306181-116307460	269.5	1.05659e-09	6.27531e-05	Up	1280	26.85	0	26.85	0	chr4	116221913	116303056	+	NM_181585	Pik3r3	intergenic	84907
chr2:108330681-108332740	269.5	1.05659e-09	6.27531e-05	Up	2060	26.85	0	26.85	0	chr2	109278290	109092299	-	NM_029790	Mettl15	intergenic	946580
chr4:146201161-146202940	269.5	1.05659e-09	6.27531e-05	Up	1780	26.85	0	26.85	0	chr4	146157689	146198756	+	NM_001177545	Zfp600	intergenic	44361
chr14:95998081-96000100	269.5	1.05659e-09	6.27531e-05	Up	2020	26.85	0	26.85	0	chr14	95881265	95882775	+	NM_025733	4921530L21Rik	intergenic	117825
chr14:95907741-95909500	269.5	1.05659e-09	6.27531e-05	Up	1760	26.85	0	26.85	0	chr14	95881265	95882775	+	NM_025733	4921530L21Rik	intergenic	27355
chr1:124060921-124062120	260.8	1.95605e-09	9.87831e-05	Up	1200	25.98	0	25.98	0	chr1	124045559	123332137	-	NM_199021	Dpp10	upstream	-15961
chr3:92282621-92284860	260.8	1.95605e-09	9.87831e-05	Up	2240	25.98	0	25.98	0	chr3	92285303	92289264	+	NM_001309382	Sprr2a3	promoter	-1563
chr1:85124801-85125540	260.8	1.95605e-09	9.87831e-05	Up	740	25.98	0	25.98	0	chr1	85109853	85088138	-	NM_213615	A530032D15Rik	upstream	-15317
chr3:53187521-53188940	260.8	1.95605e-09	9.87831e-05	Up	1420	25.98	0	25.98	0	chr3	53041546	53261679	+	NM_175386	Lhfp	intron	146684
chr4:46583761-46584600	260.8	1.95605e-09	9.87831e-05	Up	840	25.98	0	25.98	0	chr4	46566440	46536936	-	NM_178893	Coro2a	upstream	-17740
chr12:115803961-115805920	260.8	1.95605e-09	9.87831e-05	Up	1960	25.98	0	25.98	0	chr12	115695794	115695719	-	NR_105810	Mir6388	intergenic	-109146
chr8:49527281-49529080	260.8	1.95605e-09	9.87831e-05	Up	1800	25.98	0	25.98	0	chr8	50368111	50416089	+	NR_046067	Gm2516	intergenic	-839931
chr14:100652401-100654060	260.8	1.95605e-09	9.87831e-05	Up	1660	25.98	0	25.98	0	chr14	100149796	99870639	-	NM_010636	Klf12	intergenic	-503434
chr8:20645301-20646620	260.8	1.95605e-09	9.87831e-05	Up	1320	25.98	0	25.98	0	chr8	20614926	20640703	+	NM_001270553	Gm21119	intergenic	31034
chr13:114151281-114152520	252.1	3.62305e-09	0.000155106	Up	1240	25.11	0	25.11	0	chr13	114151592	114124347	-	NR_045836	A430090L17Rik	promoter	-308
chr16:4325061-4326200	252.1	3.62305e-09	0.000155106	Up	1140	25.11	0	25.11	0	chr16	4420498	4284885	-	NM_009624	Adcy9	intron	94868
chr16:4325061-4326200	252.1	3.62305e-09	0.000155106	Up	1140	25.11	0	25.11	0	chr16	4420498	4284885	-	NM_001291910	Adcy9	intron	94868
chr8:80941361-80942820	252.1	3.62305e-09	0.000155106	Up	1460	25.11	0	25.11	0	chr8	80880519	80764430	-	NM_001301298	Gab1	intergenic	-61571
chr4:28770561-28772680	252.1	3.62305e-09	0.000155106	Up	2120	25.11	0	25.11	0	chr4	28813130	28967503	+	NM_001290434	Epha7	intergenic	-41510
chr4:28770561-28772680	252.1	3.62305e-09	0.000155106	Up	2120	25.11	0	25.11	0	chr4	28813130	28967503	+	NM_010141	Epha7	intergenic	-41510
chr6:123087021-123088860	252.1	3.62305e-09	0.000155106	Up	1840	25.11	0	25.11	0	chr6	123122689	123143999	+	NM_001170332	Clec4a2	intergenic	-34749
chr12:65598921-65600700	252.1	3.62305e-09	0.000155106	Up	1780	25.11	0	25.11	0	chr12	65225516	65228454	+	NM_027614	Wdr20rt	intergenic	374294
chr16:86953741-86956840	252.1	3.62305e-09	0.000155106	Up	3100	25.11	0	25.11	0	chr16	87354184	87368649	+	NM_001159331	N6amt1	intergenic	-398894
chr16:86953741-86956840	252.1	3.62305e-09	0.000155106	Up	3100	25.11	0	25.11	0	chr16	87354184	87368649	+	NM_026366	N6amt1	intergenic	-398894
chr3:93067301-93069060	243.5	6.71433e-09	0.000253046	Up	1760	24.25	0	24.25	0	chr3	93068822	93075505	+	NM_001034860	Gm4858	promoter	-642
chr3:144831401-144833540	243.5	6.71433e-09	0.000253046	Up	2140	24.25	0	24.25	0	chr3	144819494	144796558	-	NM_030601	Clca3a2	upstream	-12976
chr3:93818821-93820500	243.5	6.71433e-09	0.000253046	Up	1680	24.25	0	24.25	0	chr3	93826019	93827117	+	NM_207271	Tdpoz3	upstream	-6359
chr6:97544041-97545220	243.5	6.71433e-09	0.000253046	Up	1180	24.25	0	24.25	0	chr6	97617657	97286866	-	NM_145148	Frmd4b	intron	73027
chr17:6528981-6530180	243.5	6.71433e-09	0.000253046	Up	1200	24.25	0	24.25	0	chr17	6601670	6607899	+	NM_001166627	Dynlt1f	intergenic	-72090
chr12:114121101-114122940	243.5	6.71433e-09	0.000253046	Up	1840	24.25	0	24.25	0	chr12	114469466	114469406	-	NR_106062	Mir7094-1	intergenic	347446
chr10:66291441-66293980	243.5	6.71433e-09	0.000253046	Up	2540	24.25	0	24.25	0	chr10	66145295	66179514	+	NR_131070	4930407I19Rik	intergenic	147415
chr8:15520121-15521800	243.5	6.71433e-09	0.000253046	Up	1680	24.25	0	24.25	0	chr8	15057652	15133419	+	NM_008664	Myom2	intergenic	463308
chr4:60374661-60376960	243.5	6.71433e-09	0.000253046	Up	2300	24.25	0	24.25	0	chr4	60421952	60418045	-	NM_001281979	Mup9	intergenic	46142
chr8:20327761-20328260	243.5	6.71433e-09	0.000253046	Up	500	24.25	0	24.25	0	chr8	20297432	20268285	-	NR_030708	6820431F20Rik	intergenic	-30578
chr12:16098081-16099720	243.5	6.71433e-09	0.000253046	Up	1640	24.25	0	24.25	0	chr12	15816785	15791726	-	NM_144551	Trib2	intergenic	-282115
chr2:104851781-104853100	234.8	1.24503e-08	0.000396236	Up	1320	23.38	0	23.38	0	chr2	104849850	104830740	-	NM_178695	Prrg4	upstream	-2590
chr10:127498761-127499700	234.8	1.24503e-08	0.000396236	Up	940	23.38	0	23.38	0	chr10	127501716	127508815	+	NM_177707	Stac3	upstream	-2486
chr19:22401081-22403200	234.8	1.24503e-08	0.000396236	Up	2120	23.38	0	23.38	0	chr19	22139116	22989882	+	NM_001035242	Trpm3	intron	263024
chr19:22401081-22403200	234.8	1.24503e-08	0.000396236	Up	2120	23.38	0	23.38	0	chr19	22139116	22989882	+	NM_001035241	Trpm3	intron	263024
chr19:22401081-22403200	234.8	1.24503e-08	0.000396236	Up	2120	23.38	0	23.38	0	chr19	22139116	22989882	+	NM_001035240	Trpm3	intron	263024
chr19:22401081-22403200	234.8	1.24503e-08	0.000396236	Up	2120	23.38	0	23.38	0	chr19	22139116	22989882	+	NM_001035243	Trpm3	intron	263024
chr19:22401081-22403200	234.8	1.24503e-08	0.000396236	Up	2120	23.38	0	23.38	0	chr19	22139116	22989882	+	NM_001035239	Trpm3	intron	263024
chr4:134184681-134185920	234.8	1.24503e-08	0.000396236	Up	1240	23.38	0	23.38	0	chr4	134187085	134129857	-	NM_144527	Cep85	promoter	1785
chr6:148209361-148210980	234.8	1.24503e-08	0.000396236	Up	1620	23.38	0	23.38	0	chr6	148212287	148235663	+	NR_015615	4732416N19Rik	upstream	-2117
chr8:32173881-32176240	234.8	1.24503e-08	0.000396236	Up	2360	23.38	0	23.38	0	chr8	32151894	32181847	+	NR_046039	Gm8179	intron	23166
chr8:24918521-24920040	234.8	1.24503e-08	0.000396236	Up	1520	23.38	0	23.38	0	chr8	24948804	24836142	-	NM_153397	Adam32	intron	29524
chr8:24918521-24920040	234.8	1.24503e-08	0.000396236	Up	1520	23.38	0	23.38	0	chr8	24948804	24836142	-	NM_001293693	Adam32	intron	29524
chr6:149397201-149399860	234.8	1.24503e-08	0.000396236	Up	2660	23.38	0	23.38	0	chr6	149408983	149563326	+	NM_009753	Bicd1	upstream	-10453
chr6:149397201-149399860	234.8	1.24503e-08	0.000396236	Up	2660	23.38	0	23.38	0	chr6	149408983	149563326	+	NM_001112796	Bicd1	upstream	-10453
chr4:10069321-10070220	234.8	1.24503e-08	0.000396236	Up	900	23.38	0	23.38	0	chr4	9917397	9915964	-	NR_004448	4930448K20Rik	intergenic	-152373
chr7:18378101-18380040	234.8	1.24503e-08	0.000396236	Up	1940	23.38	0	23.38	0	chr7	18355007	18345807	-	NM_011963	Psg18	intergenic	-24063
chr4:13227581-13229880	234.8	1.24503e-08	0.000396236	Up	2300	23.38	0	23.38	0	chr4	12906836	12981485	+	NM_001171801	Triqk	intergenic	321894
chr4:13227581-13229880	234.8	1.24503e-08	0.000396236	Up	2300	23.38	0	23.38	0	chr4	12906836	12981485	+	NM_173746	Triqk	intergenic	321894
chr1:113921241-113922500	234.8	1.24503e-08	0.000396236	Up	1260	23.38	0	23.38	0	chr1	115685136	116580674	+	NM_001077425	Cntnap5a	intergenic	-1763266
chr8:71843881-71845480	234.8	1.24503e-08	0.000396236	Up	1600	23.38	0	23.38	0	chr8	71882067	71892565	+	NM_145624	Zfp709	intergenic	-37387
chr8:59738141-59740900	234.8	1.24503e-08	0.000396236	Up	2760	23.38	0	23.38	0	chr8	59825648	59844721	+	NR_126087	4930470O06Rik	intergenic	-86128
chr12:113721141-113721960	234.8	1.24503e-08	0.000396236	Up	820	23.38	0	23.38	0	chr12	113543907	113546414	+	NM_174885	Adam6a	intergenic	177643
chr2:136571701-136573640	234.8	1.24503e-08	0.000396236	Up	1940	23.38	0	23.38	0	chr2	136532320	136555854	+	NM_175667	Ankef1	intergenic	40350
chr6:40602501-40604320	234.8	1.24503e-08	0.000396236	Up	1820	23.38	0	23.38	0	chr6	40613310	40612314	-	NM_001001451	Tas2r138	intergenic	9900
chr8:75406521-75408420	234.8	1.24503e-08	0.000396236	Up	1900	23.38	0	23.38	0	chr8	75448693	75984507	+	NM_027944	1700007B14Rik	intergenic	-41223
chr8:75406521-75408420	234.8	1.24503e-08	0.000396236	Up	1900	23.38	0	23.38	0	chr8	75448693	75984507	+	NM_001164235	1700007B14Rik	intergenic	-41223
chr5:67990341-67992900	234.8	1.24503e-08	0.000396236	Up	2560	23.38	0	23.38	0	chr5	68031834	68166398	+	NM_001018019	Grxcr1	intergenic	-40214
chr7:43103781-43106000	234.8	1.24503e-08	0.000396236	Up	2220	23.38	0	23.38	0	chr7	43177587	43192109	+	NM_001034893	Zfp936	intergenic	-72697
chr16:87078441-87079380	234.8	1.24503e-08	0.000396236	Up	940	23.38	0	23.38	0	chr16	87354184	87368649	+	NM_001159331	N6amt1	intergenic	-275274
chr16:87078441-87079380	234.8	1.24503e-08	0.000396236	Up	940	23.38	0	23.38	0	chr16	87354184	87368649	+	NM_026366	N6amt1	intergenic	-275274
chr7:95873841-95876140	234.8	1.24503e-08	0.000396236	Up	2300	23.38	0	23.38	0	chr7	96171243	96911092	+	NM_001310762	Tenm4	intergenic	-296253
chr1:59413861-59415080	234.8	1.24503e-08	0.000396236	Up	1220	23.38	0	23.38	0	chr1	59482146	59486955	+	NM_008057	Fzd7	intergenic	-67676
chr14:5376181-5377480	226.2	2.31008e-08	0.000622445	Up	1300	22.52	0	22.52	0	chr14	5389074	5365791	-	NM_001256886	Gm3500	intron	12244
chr10:11289661-11291720	226.2	2.31008e-08	0.000622445	Up	2060	22.52	0	22.52	0	chr10	11281586	11297969	+	NM_001168297	Fbxo30	exon	9104
chr10:11289661-11291720	226.2	2.31008e-08	0.000622445	Up	2060	22.52	0	22.52	0	chr10	11281329	11297969	+	NM_027968	Fbxo30	exon	9361
chr2:124270081-124271540	226.2	2.31008e-08	0.000622445	Up	1460	22.52	0	22.52	0	chr2	124089968	124667789	+	NM_001290997	Sema6d	intron	180842
chr4:146530341-146531660	226.2	2.31008e-08	0.000622445	Up	1320	22.52	0	22.52	0	chr4	146514919	146539395	+	NM_001243139	Gm13247	intron	16081
chr4:146530341-146531660	226.2	2.31008e-08	0.000622445	Up	1320	22.52	0	22.52	0	chr4	146501999	146539395	+	NM_001243138	Gm13247	intron	29001
chr4:146530341-146531660	226.2	2.31008e-08	0.000622445	Up	1320	22.52	0	22.52	0	chr4	146546873	146519038	-	NR_045468	1700095A21Rik	intron	15873
chr1:131915221-131917540	226.2	2.31008e-08	0.000622445	Up	2320	22.52	0	22.52	0	chr1	131910457	131936321	+	NM_175294	Nucks1	intron	5923
chr1:131915221-131917540	226.2	2.31008e-08	0.000622445	Up	2320	22.52	0	22.52	0	chr1	131910457	131936321	+	NM_001145804	Nucks1	intron	5923
chr3:58641441-58643180	226.2	2.31008e-08	0.000622445	Up	1740	22.52	0	22.52	0	chr3	58637207	58616299	-	NM_001081262	Erich6	upstream	-5103
chr6:53207501-53208800	226.2	2.31008e-08	0.000622445	Up	1300	22.52	0	22.52	0	chr6	53221163	53224975	+	NR_073371	Gm4872	upstream	-13013
chr15:72276561-72277720	226.2	2.31008e-08	0.000622445	Up	1160	22.52	0	22.52	0	chr15	72034227	71798475	-	NM_027174	Col22a1	intergenic	-242913
chr4:53389021-53391720	226.2	2.31008e-08	0.000622445	Up	2700	22.52	0	22.52	0	chr4	53440412	53550164	+	NM_001159633	Slc44a1	intergenic	-50042
chr4:53389021-53391720	226.2	2.31008e-08	0.000622445	Up	2700	22.52	0	22.52	0	chr4	53440412	53622478	+	NM_133891	Slc44a1	intergenic	-50042
chr8:18173901-18176020	226.2	2.31008e-08	0.000622445	Up	2120	22.52	0	22.52	0	chr8	18595172	18803188	+	NM_173189	Mcph1	intergenic	-420212
chr1:112813261-112815080	226.2	2.31008e-08	0.000622445	Up	1820	22.52	0	22.52	0	chr1	111864918	111858701	-	NM_001081316	Dsel	intergenic	-949252
chr18:78693901-78695720	226.2	2.31008e-08	0.000622445	Up	1820	22.52	0	22.52	0	chr18	78596950	78146143	-	NM_207651	Slc14a2	intergenic	-97860
chr18:78693901-78695720	226.2	2.31008e-08	0.000622445	Up	1820	22.52	0	22.52	0	chr18	78596950	78183240	-	NM_030683	Slc14a2	intergenic	-97860
chr8:28255041-28257380	226.2	2.31008e-08	0.000622445	Up	2340	22.52	0	22.52	0	chr8	28084853	28083193	-	NR_033590	Gm8096	intergenic	-171357
chr2:128261981-128263340	226.2	2.31008e-08	0.000622445	Up	1360	22.52	0	22.52	0	chr2	128127574	128131498	+	NM_001284410	Bcl2l11	intergenic	135086
chr1:102602561-102604160	226.2	2.31008e-08	0.000622445	Up	1600	22.52	0	22.52	0	chr1	101155767	101175202	+	NR_037989	Gm20268	intergenic	1447593
chr1:116807741-116808760	226.2	2.31008e-08	0.000622445	Up	1020	22.52	0	22.52	0	chr1	115685136	116580674	+	NM_001077425	Cntnap5a	intergenic	1123114
chr1:116596621-116598300	226.2	2.31008e-08	0.000622445	Up	1680	22.52	0	22.52	0	chr1	115685136	116580674	+	NM_001077425	Cntnap5a	intergenic	912324
chr15:63028241-63030640	226.2	2.31008e-08	0.000622445	Up	2400	22.52	0	22.52	0	chr15	63479608	63414396	-	NR_045279	Gm20740	intergenic	450168
chr14:95403141-95404240	226.2	2.31008e-08	0.000622445	Up	1100	22.52	0	22.52	0	chr14	95881265	95882775	+	NM_025733	4921530L21Rik	intergenic	-477575
chr1:115595941-115597420	226.2	2.31008e-08	0.000622445	Up	1480	22.52	0	22.52	0	chr1	115685136	116580674	+	NM_001077425	Cntnap5a	intergenic	-88456
chr14:101261741-101263680	226.2	2.31008e-08	0.000622445	Up	1940	22.52	0	22.52	0	chr14	101200069	101197689	-	NM_029680	Prr30	intergenic	-62641
chr4:20435381-20436500	217.5	4.28904e-08	0.000939547	Up	1120	21.65	0	21.65	0	chr4	20778668	20118873	-	NM_001290410	Nkain3	intron	342728
chr4:20435381-20436500	217.5	4.28904e-08	0.000939547	Up	1120	21.65	0	21.65	0	chr4	20778668	20243852	-	NM_172987	Nkain3	intron	342728
chr13:89216981-89218580	217.5	4.28904e-08	0.000939547	Up	1600	21.65	0	21.65	0	chr13	88821471	89323225	+	NM_001037987	Edil3	intron	396309
chr13:89216981-89218580	217.5	4.28904e-08	0.000939547	Up	1600	21.65	0	21.65	0	chr13	88821471	89323225	+	NM_010103	Edil3	intron	396309
chr2:102321961-102324220	217.5	4.28904e-08	0.000939547	Up	2260	21.65	0	21.65	0	chr2	102400900	102300118	-	NM_020267	Trim44	intron	77810
chr1:116149481-116151380	217.5	4.28904e-08	0.000939547	Up	1900	21.65	0	21.65	0	chr1	115685136	116580674	+	NM_001077425	Cntnap5a	intron	465294
chr13:92488741-92490260	217.5	4.28904e-08	0.000939547	Up	1520	21.65	0	21.65	0	chr13	92484031	92449619	-	NM_001163627	Fam151b	upstream	-5469
chr18:43798141-43799760	217.5	4.28904e-08	0.000939547	Up	1620	21.65	0	21.65	0	chr18	43792878	43777195	-	NM_001033280	Gm94	upstream	-6072
chr4:6813981-6815980	217.5	4.28904e-08	0.000939547	Up	2000	21.65	0	21.65	0	chr4	6990723	6687385	-	NM_145711	Tox	intron	175743
chr14:19597641-19598640	217.5	4.28904e-08	0.000939547	Up	1000	21.65	0	21.65	0	chr14	19602587	19594137	-	NM_001024706	Gm5458	intron	4447
chr1:119773181-119775460	217.5	4.28904e-08	0.000939547	Up	2280	21.65	0	21.65	0	chr1	119837071	119658092	-	NM_019933	Ptpn4	intron	62751
chr17:43904461-43906020	217.5	4.28904e-08	0.000939547	Up	1560	21.65	0	21.65	0	chr17	43804002	44039516	+	NM_001286653	Rcan2	intron	101238
chr3:65158021-65159320	217.5	4.28904e-08	0.000939547	Up	1300	21.65	0	21.65	0	chr3	65109367	65378225	+	NM_010597	Kcnab1	intron	49303
chr8:16819821-16821040	217.5	4.28904e-08	0.000939547	Up	1220	21.65	0	21.65	0	chr8	17535385	15892544	-	NM_053171	Csmd1	intron	714955
chr8:20340601-20341480	217.5	4.28904e-08	0.000939547	Up	880	21.65	0	21.65	0	chr8	20363202	20337663	-	NM_001177408	Gm15319	intron	22162
chr5:114098801-114099940	217.5	4.28904e-08	0.000939547	Up	1140	21.65	0	21.65	0	chr5	114100332	114122924	+	NM_001033202	Usp30	promoter	-962
chr8:72922501-72923760	217.5	4.28904e-08	0.000939547	Up	1260	21.65	0	21.65	0	chr8	73353540	72814597	-	NM_010687	Large	intron	430410
chr8:72922501-72923760	217.5	4.28904e-08	0.000939547	Up	1260	21.65	0	21.65	0	chr8	73353540	72814597	-	NM_001317391	Large	intron	430410
chr8:68800741-68802140	217.5	4.28904e-08	0.000939547	Up	1400	21.65	0	21.65	0	chr8	68793928	68829410	+	NM_027590	Ints10	intron	7512
chr8:68800741-68802140	217.5	4.28904e-08	0.000939547	Up	1400	21.65	0	21.65	0	chr8	68793928	68829410	+	NM_001293792	Ints10	intron	7512
chr8:68800741-68802140	217.5	4.28904e-08	0.000939547	Up	1400	21.65	0	21.65	0	chr8	68793928	68829410	+	NM_001293791	Ints10	intron	7512
chr5:96022961-96025260	217.5	4.28904e-08	0.000939547	Up	2300	21.65	0	21.65	0	chr5	95956938	95961068	+	NM_018866	Cxcl13	intergenic	67172
chr8:66890181-66891800	217.5	4.28904e-08	0.000939547	Up	1620	21.65	0	21.65	0	chr8	66860216	66890564	+	NM_001163564	Naf1	intergenic	30774
chr8:65233601-65236260	217.5	4.28904e-08	0.000939547	Up	2660	21.65	0	21.65	0	chr8	65129537	65085614	-	NR_033217	BC030870	intergenic	-105393
chr1:116835401-116837700	217.5	4.28904e-08	0.000939547	Up	2300	21.65	0	21.65	0	chr1	115685136	116580674	+	NM_001077425	Cntnap5a	intergenic	1151414
chrX:32692401-32694960	217.5	4.28904e-08	0.000939547	Up	2560	21.65	0	21.65	0	chrX	32726136	32728057	+	NM_001270669	Gm21951	intergenic	-32456
chr6:60509721-60512200	217.5	4.28904e-08	0.000939547	Up	2480	21.65	0	21.65	0	chr6	60403707	60279042	-	NR_015565	A530053G22Rik	intergenic	-107253
chr4:29416021-29417780	217.5	4.28904e-08	0.000939547	Up	1760	21.65	0	21.65	0	chr4	28813144	28947453	+	NM_001122889	Epha7	intergenic	603756
chr10:123802121-123804960	217.5	4.28904e-08	0.000939547	Up	2840	21.65	0	21.65	0	chr10	123264075	123741204	+	NM_001252387	Fam19a2	intergenic	539465
chr10:123802121-123804960	217.5	4.28904e-08	0.000939547	Up	2840	21.65	0	21.65	0	chr10	123264075	123741204	+	NM_182807	Fam19a2	intergenic	539465
chr10:123802121-123804960	217.5	4.28904e-08	0.000939547	Up	2840	21.65	0	21.65	0	chr10	123264075	123741204	+	NR_045514	Fam19a2	intergenic	539465
chr3:131868961-131871040	217.5	4.28904e-08	0.000939547	Up	2080	21.65	0	21.65	0	chr3	132085291	132180304	+	NM_020265	Dkk2	intergenic	-215291
chr11:56376221-56377880	217.5	4.28904e-08	0.000939547	Up	1660	21.65	0	21.65	0	chr11	56040987	56024989	-	NM_153079	Nmur2	intergenic	-336063
chr8:23490421-23492540	217.5	4.28904e-08	0.000939547	Up	2120	21.65	0	21.65	0	chr8	23411501	23449632	+	NM_013834	Sfrp1	intergenic	79979
chr1:111773101-111774860	217.5	4.28904e-08	0.000939547	Up	1760	21.65	0	21.65	0	chr1	111864918	111858701	-	NM_001081316	Dsel	intergenic	90938
chr9:18645941-18647540	217.5	4.28904e-08	0.000939547	Up	1600	21.65	0	21.65	0	chr9	18755633	18754691	-	NM_146606	Olfr24	intergenic	108893
chr13:98799101-98800620	208.8	7.96901e-08	0.00138419	Up	1520	20.78	0	20.78	0	chr13	98815449	98723405	-	NM_172591	Fcho2	intron	15589
chr9:109761821-109763660	208.8	7.96901e-08	0.00138419	Up	1840	20.78	0	20.78	0	chr9	109746089	109717565	-	NM_198674	Fbxw26	upstream	-16651
chr10:67914181-67915440	208.8	7.96901e-08	0.00138419	Up	1260	20.78	0	20.78	0	chr10	67912662	67886104	-	NM_178679	Zfp365	upstream	-2148
chr10:16973861-16976440	208.8	7.96901e-08	0.00138419	Up	2580	20.78	0	20.78	0	chr10	17095782	16951093	-	NR_038020	Gm20125	intron	120632
chr14:6745161-6746940	208.8	7.96901e-08	0.00138419	Up	1780	20.78	0	20.78	0	chr14	6757057	6735682	-	NM_001309401	Gm3636	intron	11007
chr2:40605961-40608200	208.8	7.96901e-08	0.00138419	Up	2240	20.78	0	20.78	0	chr2	42653598	40596772	-	NM_053011	Lrp1b	intron	2046518
chr5:14945521-14945840	208.8	7.96901e-08	0.00138419	Up	320	20.78	0	20.78	0	chr5	14945293	14978541	+	NR_001584	Speer8-ps1	promoter	387
chr8:112720401-112722040	208.8	7.96901e-08	0.00138419	Up	1640	20.78	0	20.78	0	chr8	112570042	112882707	+	NM_130457	Cntnap4	intron	151178
chr16:72897501-72898680	208.8	7.96901e-08	0.00138419	Up	1180	20.78	0	20.78	0	chr16	72663148	73046100	+	NM_019413	Robo1	intron	234942
chr1:6639141-6641900	208.8	7.96901e-08	0.00138419	Up	2760	20.78	0	20.78	0	chr1	6487230	6860940	+	NM_001244693	St18	intron	153290
chr1:6639141-6641900	208.8	7.96901e-08	0.00138419	Up	2760	20.78	0	20.78	0	chr1	6487230	6860940	+	NM_001244692	St18	intron	153290
chr18:77772261-77773880	208.8	7.96901e-08	0.00138419	Up	1620	20.78	0	20.78	0	chr18	77773767	77782868	+	NM_007505	Atp5a1	promoter	-697
chr4:147239521-147240720	208.8	7.96901e-08	0.00138419	Up	1200	20.78	0	20.78	0	chr4	147175865	147513420	+	NM_001039209	Gm13152	intron	64255
chr9:62908401-62909480	208.8	7.96901e-08	0.00138419	Up	1080	20.78	0	20.78	0	chr9	62980879	62880076	-	NM_019663	Pias1	intron	71939
chr7:72228381-72230240	208.8	7.96901e-08	0.00138419	Up	1860	20.78	0	20.78	0	chr7	72306595	72077829	-	NM_001024703	Mctp2	intron	77285
chr11:95447121-95447960	208.8	7.96901e-08	0.00138419	Up	840	20.78	0	20.78	0	chr11	95414082	95493410	+	NM_025287	Spop	intron	33458
chr5:44182181-44184160	208.8	7.96901e-08	0.00138419	Up	1980	20.78	0	20.78	0	chr5	44226606	44175161	-	NM_173764	Tapt1	intron	43436
chr13:94488241-94489160	208.8	7.96901e-08	0.00138419	Up	920	20.78	0	20.78	0	chr13	94358959	94566316	+	NM_009680	Ap3b1	intron	129741
chr8:33943601-33944600	208.8	7.96901e-08	0.00138419	Up	1000	20.78	0	20.78	0	chr8	33929863	33803939	-	NM_001042675	Rbpms	upstream	-14237
chr8:33943601-33944600	208.8	7.96901e-08	0.00138419	Up	1000	20.78	0	20.78	0	chr8	33929863	33782643	-	NM_001042674	Rbpms	upstream	-14237
chr8:33943601-33944600	208.8	7.96901e-08	0.00138419	Up	1000	20.78	0	20.78	0	chr8	33929863	33782643	-	NM_019733	Rbpms	upstream	-14237
chr8:33943601-33944600	208.8	7.96901e-08	0.00138419	Up	1000	20.78	0	20.78	0	chr8	33929863	33782643	-	NM_001286168	Rbpms	upstream	-14237
chr5:51544861-51545860	208.8	7.96901e-08	0.00138419	Up	1000	20.78	0	20.78	0	chr5	51553921	51454248	-	NM_008904	Ppargc1a	intron	8561
chr5:51544861-51545860	208.8	7.96901e-08	0.00138419	Up	1000	20.78	0	20.78	0	chr5	51553921	51454248	-	NR_027710	Ppargc1a	intron	8561
chr5:51544861-51545860	208.8	7.96901e-08	0.00138419	Up	1000	20.78	0	20.78	0	chr5	51567725	51454248	-	NR_132764	Ppargc1a	intron	22365
chr1:181030601-181032620	208.8	7.96901e-08	0.00138419	Up	2020	20.78	0	20.78	0	chr1	181017569	180989555	-	NM_010145	Ephx1	upstream	-14041
chr1:181030601-181032620	208.8	7.96901e-08	0.00138419	Up	2020	20.78	0	20.78	0	chr1	181017569	180989555	-	NM_001312918	Ephx1	upstream	-14041
chr12:87619281-87620560	208.8	7.96901e-08	0.00138419	Up	1280	20.78	0	20.78	0	chr12	87618908	87622143	+	NM_001177564	Gm4027	promoter	1012
chr12:87619281-87620560	208.8	7.96901e-08	0.00138419	Up	1280	20.78	0	20.78	0	chr12	87618867	87622955	+	NM_001177573	BB287469	promoter	1053
chr18:38971101-38972160	208.8	7.96901e-08	0.00138419	Up	1060	20.78	0	20.78	0	chr18	38993144	39376285	+	NM_175164	Arhgap26	intergenic	-21514
chr3:65502681-65505280	208.8	7.96901e-08	0.00138419	Up	2600	20.78	0	20.78	0	chr3	65528446	65555518	+	NM_178892	Tiparp	intergenic	-24466
chr1:112868921-112870560	208.8	7.96901e-08	0.00138419	Up	1640	20.78	0	20.78	0	chr1	111864918	111858701	-	NM_001081316	Dsel	intergenic	-1004822
chr18:49949161-49950220	208.8	7.96901e-08	0.00138419	Up	1060	20.78	0	20.78	0	chr18	49979426	50093229	+	NM_001177760	Tnfaip8	intergenic	-29736
chr18:49949161-49950220	208.8	7.96901e-08	0.00138419	Up	1060	20.78	0	20.78	0	chr18	49979426	50093229	+	NM_001177759	Tnfaip8	intergenic	-29736
chr13:40579081-40580700	208.8	7.96901e-08	0.00138419	Up	1620	20.78	0	20.78	0	chr13	40727807	40735162	+	NR_125899	Gm26688	intergenic	-147917
chr2:145096761-145098180	208.8	7.96901e-08	0.00138419	Up	1420	20.78	0	20.78	0	chr2	145242610	145641939	+	NM_053195	Slc24a3	intergenic	-145140
chr17:64907181-64909500	208.8	7.96901e-08	0.00138419	Up	2320	20.78	0	20.78	0	chr17	64767110	64767931	+	NR_105051	Dreh	intergenic	141230
chr1:115297361-115299280	208.8	7.96901e-08	0.00138419	Up	1920	20.78	0	20.78	0	chr1	115685136	116580674	+	NM_001077425	Cntnap5a	intergenic	-386816
chr18:90315581-90318020	208.8	7.96901e-08	0.00138419	Up	2440	20.78	0	20.78	0	chr18	90510153	90543267	+	NM_198295	Tmx3	intergenic	-193353
chr3:50892361-50893280	208.8	7.96901e-08	0.00138419	Up	920	20.78	0	20.78	0	chr3	51224446	51251654	+	NM_009834	Noct	intergenic	-331626
chr10:99070221-99072800	208.8	7.96901e-08	0.00138419	Up	2580	20.78	0	20.78	0	chr10	99107170	99197988	+	NM_027740	Poc1b	intergenic	-35660
chr3:33165621-33167660	208.8	7.96901e-08	0.00138419	Up	2040	20.78	0	20.78	0	chr3	33143191	32947925	-	NM_001163516	Pex5l	intergenic	-23449
chr1:39869681-39870960	208.8	7.96901e-08	0.00138419	Up	1280	20.78	0	20.78	0	chr1	39847330	39842427	-	NR_040465	1700066B17Rik	intergenic	-22990
chr3:83358161-83361280	208.8	7.96901e-08	0.00138419	Up	3120	20.78	0	20.78	0	chr3	83574118	83555366	-	NR_036591	1700028M03Rik	intergenic	214398
chr3:16946101-16947860	208.8	7.96901e-08	0.00138419	Up	1760	20.78	0	20.78	0	chr3	16183182	16217037	+	NM_001145919	Ythdf3	intergenic	763798
chr3:16946101-16947860	208.8	7.96901e-08	0.00138419	Up	1760	20.78	0	20.78	0	chr3	16183182	16217037	+	NM_172677	Ythdf3	intergenic	763798
chr3:16946101-16947860	208.8	7.96901e-08	0.00138419	Up	1760	20.78	0	20.78	0	chr3	16183182	16217037	+	NR_027375	Ythdf3	intergenic	763798
chr1:114743321-114744420	208.8	7.96901e-08	0.00138419	Up	1100	20.78	0	20.78	0	chr1	115685136	116580674	+	NM_001077425	Cntnap5a	intergenic	-941266
chr5:42491221-42493160	208.8	7.96901e-08	0.00138419	Up	1940	20.78	0	20.78	0	chr5	42067959	42216784	+	NR_131130	Gm16223	intergenic	424231
chr14:92080721-92081600	208.8	7.96901e-08	0.00138419	Up	880	20.78	0	20.78	0	chr14	93888888	93013699	-	NM_001081377	Pcdh9	intergenic	1807728
chr14:92080721-92081600	208.8	7.96901e-08	0.00138419	Up	880	20.78	0	20.78	0	chr14	93888888	93013699	-	NM_001271800	Pcdh9	intergenic	1807728
chr15:60508541-60509520	208.8	7.96901e-08	0.00138419	Up	980	20.78	0	20.78	0	chr15	60822964	60831400	+	NR_030696	9930014A18Rik	intergenic	-313934
chr15:61458581-61460860	208.8	7.96901e-08	0.00138419	Up	2280	20.78	0	20.78	0	chr15	61774451	61699283	-	NR_040350	D030024E09Rik	intergenic	314731
chr1:74212541-74213780	200.2	1.48178e-07	0.00199313	Up	1240	19.92	0	19.92	0	chr1	74206620	74206553	-	NR_035449	Mir1928	upstream	-6540
chr1:69975701-69977120	200.2	1.48178e-07	0.00199313	Up	1420	19.92	0	19.92	0	chr1	69951614	70725132	+	NM_025728	Spag16	intron	24796
chr8:48335961-48337140	200.2	1.48178e-07	0.00199313	Up	1180	19.92	0	19.92	0	chr8	48674690	48225664	-	NM_001145937	Tenm3	intron	338140
chr8:48335961-48337140	200.2	1.48178e-07	0.00199313	Up	1180	19.92	0	19.92	0	chr8	48674690	48225664	-	NM_011857	Tenm3	intron	338140
chr2:125082501-125084060	200.2	1.48178e-07	0.00199313	Up	1560	19.92	0	19.92	0	chr2	125068126	125088677	+	NM_175034	Slc24a5	exon	15154
chr4:147510001-147511060	200.2	1.48178e-07	0.00199313	Up	1060	19.92	0	19.92	0	chr4	147175865	147513420	+	NM_001039209	Gm13152	intron	334665
chr5:72593961-72595040	200.2	1.48178e-07	0.00199313	Up	1080	19.92	0	19.92	0	chr5	72587550	72581638	-	NM_001024147	Gm5868	upstream	-6950
chr6:134512001-134513600	200.2	1.48178e-07	0.00199313	Up	1600	19.92	0	19.92	0	chr6	134566913	134446477	-	NM_008514	Lrp6	intron	54113
chr1:87429281-87430740	200.2	1.48178e-07	0.00199313	Up	1460	19.92	0	19.92	0	chr1	87326997	87450810	+	NM_001110212	Gigyf2	intron	103013
chr1:87429281-87430740	200.2	1.48178e-07	0.00199313	Up	1460	19.92	0	19.92	0	chr1	87326997	87450810	+	NM_146112	Gigyf2	intron	103013
chr2:5212301-5214000	200.2	1.48178e-07	0.00199313	Up	1700	19.92	0	19.92	0	chr2	5137775	5230866	+	NM_028804	Ccdc3	intron	75375
chr15:16809461-16810840	200.2	1.48178e-07	0.00199313	Up	1380	19.92	0	19.92	0	chr15	16778100	16856777	+	NM_009869	Cdh9	intron	32050
chr6:22863981-22865260	200.2	1.48178e-07	0.00199313	Up	1280	19.92	0	19.92	0	chr6	22875501	23052916	+	NM_001311064	Ptprz1	upstream	-10881
chr6:22863981-22865260	200.2	1.48178e-07	0.00199313	Up	1280	19.92	0	19.92	0	chr6	22875501	23052916	+	NM_001081306	Ptprz1	upstream	-10881
chr1:20232521-20233980	200.2	1.48178e-07	0.00199313	Up	1460	19.92	0	19.92	0	chr1	20618057	20057778	-	NM_153179	Pkhd1	intron	384807
chr15:10660601-10661260	200.2	1.48178e-07	0.00199313	Up	660	19.92	0	19.92	0	chr15	10713540	10568977	-	NM_030690	Rai14	intron	52610
chr4:49330801-49331620	200.2	1.48178e-07	0.00199313	Up	820	19.92	0	19.92	0	chr4	49059461	49340261	+	NM_178756	Plppr1	intron	271749
chr9:14355141-14355740	200.2	1.48178e-07	0.00199313	Up	600	19.92	0	19.92	0	chr9	14381242	14353989	-	NM_028013	Endod1	exon	25802
chr8:39349121-39350260	200.2	1.48178e-07	0.00199313	Up	1140	19.92	0	19.92	0	chr8	39297979	39368268	+	NR_044988	Gm6213	intron	51711
chr10:14472561-14473860	200.2	1.48178e-07	0.00199313	Up	1300	19.92	0	19.92	0	chr10	14545036	14402584	-	NM_001002268	Adgrg6	intron	71826
chr2:13027521-13028720	200.2	1.48178e-07	0.00199313	Up	1200	19.92	0	19.92	0	chr2	13010864	13001886	-	NM_153155	C1ql3	upstream	-17256
chr13:74758821-74760900	200.2	1.48178e-07	0.00199313	Up	2080	19.92	0	19.92	0	chr13	74770736	74693293	-	NM_001301157	Cast	intron	10876
chr13:74758821-74760900	200.2	1.48178e-07	0.00199313	Up	2080	19.92	0	19.92	0	chr13	74770736	74693293	-	NM_001301156	Cast	intron	10876
chr13:74758821-74760900	200.2	1.48178e-07	0.00199313	Up	2080	19.92	0	19.92	0	chr13	74770736	74693293	-	NM_001301155	Cast	intron	10876
chr2:44219721-44220940	200.2	1.48178e-07	0.00199313	Up	1220	19.92	0	19.92	0	chr2	43748823	44395953	+	NM_001301831	Arhgap15	intron	471507
chr2:44219721-44220940	200.2	1.48178e-07	0.00199313	Up	1220	19.92	0	19.92	0	chr2	43748823	44387623	+	NM_153820	Arhgap15	intron	471507
chr2:44219721-44220940	200.2	1.48178e-07	0.00199313	Up	1220	19.92	0	19.92	0	chr2	43748823	44387623	+	NM_001301832	Arhgap15	intron	471507
chr7:7405121-7406480	200.2	1.48178e-07	0.00199313	Up	1360	19.92	0	19.92	0	chr7	7399627	7383984	-	NM_001105062	Vmn2r31	upstream	-6173
chr13:118713621-118714380	200.2	1.48178e-07	0.00199313	Up	760	19.92	0	19.92	0	chr13	118714698	118792573	+	NM_008002	Fgf10	promoter	-698
chr6:30873641-30875660	200.2	1.48178e-07	0.00199313	Up	2020	19.92	0	19.92	0	chr6	30896794	30747553	-	NM_017478	Copg2	intron	22144
chr10:123064861-123068120	200.2	1.48178e-07	0.00199313	Up	3260	19.92	0	19.92	0	chr10	123076505	122992060	-	NM_001163024	Mon2	intron	10015
chr10:123064861-123068120	200.2	1.48178e-07	0.00199313	Up	3260	19.92	0	19.92	0	chr10	123076505	122992060	-	NM_001163025	Mon2	intron	10015
chr10:123064861-123068120	200.2	1.48178e-07	0.00199313	Up	3260	19.92	0	19.92	0	chr10	123076505	122992060	-	NM_153395	Mon2	intron	10015
chr19:59284461-59285560	200.2	1.48178e-07	0.00199313	Up	1100	19.92	0	19.92	0	chr19	59260877	59296012	+	NM_172523	Slc18a2	intron	24133
chr8:45742661-45745040	200.2	1.48178e-07	0.00199313	Up	2380	19.92	0	19.92	0	chr8	45661992	45827906	+	NM_001310708	Sorbs2	intron	81858
chr8:45742661-45745040	200.2	1.48178e-07	0.00199313	Up	2380	19.92	0	19.92	0	chr8	45507787	45827906	+	NM_172752	Sorbs2	intron	236063
chr8:45742661-45745040	200.2	1.48178e-07	0.00199313	Up	2380	19.92	0	19.92	0	chr8	45507787	45827906	+	NM_001205219	Sorbs2	intron	236063
chr8:45742661-45745040	200.2	1.48178e-07	0.00199313	Up	2380	19.92	0	19.92	0	chr8	45819297	45723324	-	NR_045739	Sorbs2os	intron	75447
chr17:94737301-94738880	200.2	1.48178e-07	0.00199313	Up	1580	19.92	0	19.92	0	chr17	94749892	94727079	-	NM_176917	Mettl4	intron	11802
chr1:37372761-37373280	200.2	1.48178e-07	0.00199313	Up	520	19.92	0	19.92	0	chr1	37369216	37404442	+	NM_172971	Inpp4a	intron	3804
chr1:37372761-37373280	200.2	1.48178e-07	0.00199313	Up	520	19.92	0	19.92	0	chr1	37369216	37404442	+	NM_001290798	Inpp4a	intron	3804
chr1:37372761-37373280	200.2	1.48178e-07	0.00199313	Up	520	19.92	0	19.92	0	chr1	37369216	37404442	+	NM_001290799	Inpp4a	intron	3804
chr6:3691061-3693540	200.2	1.48178e-07	0.00199313	Up	2480	19.92	0	19.92	0	chr6	3764713	3685719	-	NM_007588	Calcr	intron	72413
chr6:3691061-3693540	200.2	1.48178e-07	0.00199313	Up	2480	19.92	0	19.92	0	chr6	3763623	3685719	-	NM_001042725	Calcr	intron	71323
chr1:55554401-55556520	200.2	1.48178e-07	0.00199313	Up	2120	19.92	0	19.92	0	chr1	55405945	55754285	+	NM_001114663	Plcl1	intron	149515
chr8:75780561-75782260	200.2	1.48178e-07	0.00199313	Up	1700	19.92	0	19.92	0	chr8	75448693	75984507	+	NM_027944	1700007B14Rik	intron	332717
chr8:75780561-75782260	200.2	1.48178e-07	0.00199313	Up	1700	19.92	0	19.92	0	chr8	75448693	75984507	+	NM_001164235	1700007B14Rik	intron	332717
chr8:3743241-3744020	200.2	1.48178e-07	0.00199313	Up	780	19.92	0	19.92	0	chr8	3748984	3743394	-	NM_133238	Cd209a	exon	5354
chr1:192956461-192958180	200.2	1.48178e-07	0.00199313	Up	1720	19.92	0	19.92	0	chr1	193035775	192891233	-	NM_181546	Syt14	intron	78455
chr1:192956461-192958180	200.2	1.48178e-07	0.00199313	Up	1720	19.92	0	19.92	0	chr1	193035775	192891233	-	NM_001301370	Syt14	intron	78455
chr12:42243001-42245140	200.2	1.48178e-07	0.00199313	Up	2140	19.92	0	19.92	0	chr12	41486057	41451667	-	NM_001271709	Lrrn3	intergenic	-758013
chr12:42243001-42245140	200.2	1.48178e-07	0.00199313	Up	2140	19.92	0	19.92	0	chr12	41486057	41451667	-	NM_001271708	Lrrn3	intergenic	-758013
chr12:42243001-42245140	200.2	1.48178e-07	0.00199313	Up	2140	19.92	0	19.92	0	chr12	41486057	41451667	-	NM_010733	Lrrn3	intergenic	-758013
chrX:68180121-68181940	200.2	1.48178e-07	0.00199313	Up	1820	19.92	0	19.92	0	chrX	68010179	68010104	-	NR_030575	Mir509	intergenic	-170851
chr2:89473261-89474660	200.2	1.48178e-07	0.00199313	Up	1400	19.92	0	19.92	0	chr2	89483133	89482188	-	NM_146455	Olfr1241	intergenic	9173
chr8:42947141-42949340	200.2	1.48178e-07	0.00199313	Up	2200	19.92	0	19.92	0	chr8	43141486	43129806	-	NM_177742	Triml1	intergenic	193246
chr7:50990181-50990900	200.2	1.48178e-07	0.00199313	Up	720	19.92	0	19.92	0	chr7	50599189	50600528	+	NM_172901	4933405O20Rik	intergenic	391351
chr16:48882761-48883660	200.2	1.48178e-07	0.00199313	Up	900	19.92	0	19.92	0	chr16	48872607	48874498	+	NM_181596	Retnlg	intergenic	10603
chr3:148560181-148562100	200.2	1.48178e-07	0.00199313	Up	1920	19.92	0	19.92	0	chr3	148954635	148815585	-	NM_001081298	Adgrl2	intergenic	393495
chr17:50374461-50376220	200.2	1.48178e-07	0.00199313	Up	1760	19.92	0	19.92	0	chr17	50293620	50279392	-	NM_010021	Dazl	intergenic	-81720
chr17:50374461-50376220	200.2	1.48178e-07	0.00199313	Up	1760	19.92	0	19.92	0	chr17	50293620	50279392	-	NM_001277863	Dazl	intergenic	-81720
chr6:67872661-67874340	200.2	1.48178e-07	0.00199313	Up	1680	19.92	0	19.92	0	chr6	67565699	67565233	-	NR_003100	4930515G16Rik	intergenic	-307801
chr1:82918461-82920480	200.2	1.48178e-07	0.00199313	Up	2020	19.92	0	19.92	0	chr1	82839459	82901001	+	NM_010472	Agfg1	intergenic	80011
chr1:82918461-82920480	200.2	1.48178e-07	0.00199313	Up	2020	19.92	0	19.92	0	chr1	82839459	82901001	+	NM_001310713	Agfg1	intergenic	80011
chr19:46521641-46522640	200.2	1.48178e-07	0.00199313	Up	1000	19.92	0	19.92	0	chr19	46501647	46516455	+	NM_053100	Trim8	intergenic	20493
chr2:64197061-64199040	200.2	1.48178e-07	0.00199313	Up	1980	19.92	0	19.92	0	chr2	64098038	63971507	-	NM_021716	Fign	intergenic	-100012
chr2:64197061-64199040	200.2	1.48178e-07	0.00199313	Up	1980	19.92	0	19.92	0	chr2	64098038	63971507	-	NM_001267847	Fign	intergenic	-100012
chr2:64197061-64199040	200.2	1.48178e-07	0.00199313	Up	1980	19.92	0	19.92	0	chr2	64098038	63971507	-	NM_001267846	Fign	intergenic	-100012
chr13:70315421-70316580	200.2	1.48178e-07	0.00199313	Up	1160	19.92	0	19.92	0	chr13	70232821	70248122	+	NR_036596	4930520P13Rik	intergenic	83179
chr13:65522721-65523920	200.2	1.48178e-07	0.00199313	Up	1200	19.92	0	19.92	0	chr13	65278853	65297795	+	NM_178364	Zfp369	intergenic	244467
chr5:145626901-145628760	200.2	1.48178e-07	0.00199313	Up	1860	19.92	0	19.92	0	chr5	145584730	145558663	-	NM_001105159	Cyp3a41b	intergenic	-43100
chr5:145626901-145628760	200.2	1.48178e-07	0.00199313	Up	1860	19.92	0	19.92	0	chr5	145584730	145558663	-	NM_017396	Cyp3a41a	intergenic	-43100
chr3:48445301-48447860	200.2	1.48178e-07	0.00199313	Up	2560	19.92	0	19.92	0	chr3	48609100	48605730	-	NR_003617	1700018B24Rik	intergenic	162520
chr8:56603201-56604960	200.2	1.48178e-07	0.00199313	Up	1760	19.92	0	19.92	0	chr8	56551133	56593939	+	NM_015791	Fbxo8	intergenic	52947
chr15:59782281-59783220	200.2	1.48178e-07	0.00199313	Up	940	19.92	0	19.92	0	chr15	59794959	59788416	-	NR_045076	Gm19510	intergenic	12209
chr10:122540201-122541480	200.2	1.48178e-07	0.00199313	Up	1280	19.92	0	19.92	0	chr10	122569891	122565022	-	NR_040616	A130077B15Rik	intergenic	29051
chr1:76370841-76372660	200.2	1.48178e-07	0.00199313	Up	1820	19.92	0	19.92	0	chr1	76489132	76502028	+	NR_038013	Gm17751	intergenic	-117382
chr1:76370841-76372660	200.2	1.48178e-07	0.00199313	Up	1820	19.92	0	19.92	0	chr1	76489132	76502028	+	NR_038012	Gm17751	intergenic	-117382
chr1:124665861-124668360	200.2	1.48178e-07	0.00199313	Up	2500	19.92	0	19.92	0	chr1	124045559	123332137	-	NM_199021	Dpp10	intergenic	-621551
chr15:63279861-63281360	200.2	1.48178e-07	0.00199313	Up	1500	19.92	0	19.92	0	chr15	63479608	63414396	-	NR_045279	Gm20740	intergenic	198998
chr3:134125281-134127040	200.2	1.48178e-07	0.00199313	Up	1760	19.92	0	19.92	0	chr3	134236494	134262089	+	NM_001004367	Cxxc4	intergenic	-110334
chr13:12942361-12943400	200.2	1.48178e-07	0.00199313	Up	1040	19.92	0	19.92	0	chr13	13005330	12996123	-	NM_031191	Prl2c2	intergenic	62450
chr10:98476661-98478680	200.2	1.48178e-07	0.00199313	Up	2020	19.92	0	19.92	0	chr10	98351867	98299926	-	NR_045179	Gm8633	intergenic	-125803
chr3:106136521-106137940	200.2	1.48178e-07	0.00199313	Up	1420	19.92	0	19.92	0	chr3	106113381	106132116	+	NM_023186	Chia1	intergenic	23849
chr11:93927581-93928800	200.2	1.48178e-07	0.00199313	Up	1220	19.92	0	19.92	0	chr11	93955783	93949813	-	NM_001077529	Nme2	intergenic	27593
chr4:57818681-57819680	200.2	1.48178e-07	0.00199313	Up	1000	19.92	0	19.92	0	chr4	57845247	57896984	+	NM_009649	Akap2	intergenic	-26067
chr4:57818681-57819680	200.2	1.48178e-07	0.00199313	Up	1000	19.92	0	19.92	0	chr4	57845247	57896984	+	NM_001035532	Akap2	intergenic	-26067
chr2:126262061-126263400	200.2	1.48178e-07	0.00199313	Up	1340	19.92	0	19.92	0	chr2	126152140	126165277	+	NM_026981	Dtwd1	intergenic	110590
chr8:73646661-73648480	200.2	1.48178e-07	0.00199313	Up	1820	19.92	0	19.92	0	chr8	73353540	72814597	-	NM_010687	Large	intergenic	-294030
chr8:73646661-73648480	200.2	1.48178e-07	0.00199313	Up	1820	19.92	0	19.92	0	chr8	73353540	72814597	-	NM_001317391	Large	intergenic	-294030
chr5:139763081-139764120	200.2	1.48178e-07	0.00199313	Up	1040	19.92	0	19.92	0	chr5	139767943	139767878	-	NR_106004	Mir7037	intergenic	4343
chr15:67890341-67892080	200.2	1.48178e-07	0.00199313	Up	1740	19.92	0	19.92	0	chr15	68258856	68083737	-	NM_198644	Zfat	intergenic	367646
chr15:67890341-67892080	200.2	1.48178e-07	0.00199313	Up	1740	19.92	0	19.92	0	chr15	68258856	68083737	-	NM_001145888	Zfat	intergenic	367646
chr1:122705301-122706840	200.2	1.48178e-07	0.00199313	Up	1540	19.92	0	19.92	0	chr1	121567980	121553834	-	NM_025860	Ddx18	intergenic	-1138090
chr14:6930641-6931220	200.2	1.48178e-07	0.00199313	Up	580	19.92	0	19.92	0	chr14	7027449	7006114	-	NM_001164727	Gm10406	intergenic	96519
chr1:124831061-124831920	200.2	1.48178e-07	0.00199313	Up	860	19.92	0	19.92	0	chr1	125435727	125392904	-	NM_001205386	Actr3	intergenic	604237
chr1:124831061-124831920	200.2	1.48178e-07	0.00199313	Up	860	19.92	0	19.92	0	chr1	125435727	125392904	-	NM_001205385	Actr3	intergenic	604237
chr1:124831061-124831920	200.2	1.48178e-07	0.00199313	Up	860	19.92	0	19.92	0	chr1	125435727	125392904	-	NM_023735	Actr3	intergenic	604237
chr12:56716061-56718020	200.2	1.48178e-07	0.00199313	Up	1960	19.92	0	19.92	0	chr12	56695470	56712822	+	NM_011041	Pax9	intergenic	21570
chr13:18482641-18483920	200.2	1.48178e-07	0.00199313	Up	1280	19.92	0	19.92	0	chr13	18382039	18124959	-	NM_175006	Pou6f2	intergenic	-101241
chr10:22936601-22939060	200.2	1.48178e-07	0.00199313	Up	2460	19.92	0	19.92	0	chr10	22820128	22817274	-	NM_011545	Tcf21	intergenic	-117702
chr13:82483601-82486480	200.2	1.48178e-07	0.00199313	Up	2880	19.92	0	19.92	0	chr13	82698333	82698274	-	NR_039537	Mir3961	intergenic	213293
chr11:119417901-119418420	200.2	1.48178e-07	0.00199313	Up	520	19.92	0	19.92	0	chr11	119390471	119390561	+	NR_035453	Mir1932	intergenic	27689
chr8:73637381-73639100	200.2	1.48178e-07	0.00199313	Up	1720	19.92	0	19.92	0	chr8	73353540	72814597	-	NM_010687	Large	intergenic	-284700
chr8:73637381-73639100	200.2	1.48178e-07	0.00199313	Up	1720	19.92	0	19.92	0	chr8	73353540	72814597	-	NM_001317391	Large	intergenic	-284700
chr11:20763561-20765380	200.2	1.48178e-07	0.00199313	Up	1820	19.92	0	19.92	0	chr11	20741556	20685084	-	NM_001252503	Aftph	intergenic	-22914
chr11:20763561-20765380	200.2	1.48178e-07	0.00199313	Up	1820	19.92	0	19.92	0	chr11	20741556	20685084	-	NM_001290545	Aftph	intergenic	-22914
chr11:20763561-20765380	200.2	1.48178e-07	0.00199313	Up	1820	19.92	0	19.92	0	chr11	20741556	20685084	-	NM_181411	Aftph	intergenic	-22914
chr16:9274921-9275640	200.2	1.48178e-07	0.00199313	Up	720	19.92	0	19.92	0	chr16	8830099	8858924	+	NM_001081400	1810013L24Rik	intergenic	445181
chr1:181880821-181881500	200.2	1.48178e-07	0.00199313	Up	680	19.92	0	19.92	0	chr1	181842401	181815314	-	NM_133815	Lbr	intergenic	-38759
chr6:132173141-132174140	200.2	1.48178e-07	0.00199313	Up	1000	19.92	0	19.92	0	chr6	132210521	132206794	-	NM_198669	Prb1	intergenic	36881
chr1:168118201-168120360	200.2	1.48178e-07	0.00199313	Up	2160	19.92	0	19.92	0	chr1	168432169	168153526	-	NM_001291509	Pbx1	intergenic	312889
chr1:168118201-168120360	200.2	1.48178e-07	0.00199313	Up	2160	19.92	0	19.92	0	chr1	168432169	168153526	-	NM_001291508	Pbx1	intergenic	312889
chr1:168118201-168120360	200.2	1.48178e-07	0.00199313	Up	2160	19.92	0	19.92	0	chr1	168432169	168153526	-	NM_183355	Pbx1	intergenic	312889
chr1:168118201-168120360	200.2	1.48178e-07	0.00199313	Up	2160	19.92	0	19.92	0	chr1	168432169	168119363	-	NM_008783	Pbx1	intergenic	312889
chr3:138930921-138932180	191.5	2.75757e-07	0.00265963	Up	1260	19.05	0	19.05	0	chr3	139075201	138925896	-	NM_001040690	Rap1gds1	intron	143651
chr3:138930921-138932180	191.5	2.75757e-07	0.00265963	Up	1260	19.05	0	19.05	0	chr3	139075201	138925896	-	NM_001286759	Rap1gds1	intron	143651
chr3:138930921-138932180	191.5	2.75757e-07	0.00265963	Up	1260	19.05	0	19.05	0	chr3	139075201	138925896	-	NM_145544	Rap1gds1	intron	143651
chr12:81308581-81310060	191.5	2.75757e-07	0.00265963	Up	1480	19.05	0	19.05	0	chr12	81333180	81197914	-	NM_080440	Slc8a3	intron	23860
chr12:81308581-81310060	191.5	2.75757e-07	0.00265963	Up	1480	19.05	0	19.05	0	chr12	81333180	81197914	-	NM_001167920	Slc8a3	intron	23860
chr6:56345941-56347140	191.5	2.75757e-07	0.00265963	Up	1200	19.05	0	19.05	0	chr6	56362392	56069803	-	NM_001159953	Pde1c	intron	15852
chr6:56345941-56347140	191.5	2.75757e-07	0.00265963	Up	1200	19.05	0	19.05	0	chr6	56362392	56100439	-	NM_001025568	Pde1c	intron	15852
chr6:56345941-56347140	191.5	2.75757e-07	0.00265963	Up	1200	19.05	0	19.05	0	chr6	56362392	56100439	-	NM_001159952	Pde1c	intron	15852
chr6:56345941-56347140	191.5	2.75757e-07	0.00265963	Up	1200	19.05	0	19.05	0	chr6	56369634	56100439	-	NM_001159957	Pde1c	intron	23094
chr6:56345941-56347140	191.5	2.75757e-07	0.00265963	Up	1200	19.05	0	19.05	0	chr6	56369634	56079987	-	NM_001159956	Pde1c	intron	23094
chr6:56345941-56347140	191.5	2.75757e-07	0.00265963	Up	1200	19.05	0	19.05	0	chr6	56369634	56079987	-	NM_001159955	Pde1c	intron	23094
chr7:127346421-127347360	191.5	2.75757e-07	0.00265963	Up	940	19.05	0	19.05	0	chr7	127345314	127342794	-	NM_146202	Zfp768	promoter	-1576
chr15:71807181-71809020	191.5	2.75757e-07	0.00265963	Up	1840	19.05	0	19.05	0	chr15	72034227	71798475	-	NM_027174	Col22a1	intron	226127
chr4:141712741-141713860	191.5	2.75757e-07	0.00265963	Up	1120	19.05	0	19.05	0	chr4	141723419	141683562	-	NM_001017966	Ddi2	intron	10119
chr2:24343861-24345520	191.5	2.75757e-07	0.00265963	Up	1660	19.05	0	19.05	0	chr2	24345370	24351491	+	NM_001039701	Il1rn	promoter	-680
chr2:24343861-24345520	191.5	2.75757e-07	0.00265963	Up	1660	19.05	0	19.05	0	chr2	24345290	24351491	+	NM_001159562	Il1rn	promoter	-600
chr14:5730701-5731460	191.5	2.75757e-07	0.00265963	Up	760	19.05	0	19.05	0	chr14	5741602	5718333	-	NM_001256886	Gm3500	intron	10522
chr5:9298821-9300000	191.5	2.75757e-07	0.00265963	Up	1180	19.05	0	19.05	0	chr5	9266192	9480717	+	NM_172706	9330182L06Rik	intron	33218
chr14:5405461-5406300	191.5	2.75757e-07	0.00265963	Up	840	19.05	0	19.05	0	chr14	5389074	5365791	-	NM_001256886	Gm3500	upstream	-16806
chr6:12351721-12352640	191.5	2.75757e-07	0.00265963	Up	920	19.05	0	19.05	0	chr6	12749253	12311607	-	NM_001164805	Thsd7a	intron	397073
chr1:155323241-155324660	191.5	2.75757e-07	0.00265963	Up	1420	19.05	0	19.05	0	chr1	155417444	155275656	-	NM_011273	Xpr1	intron	93494
chr16:34641721-34643000	191.5	2.75757e-07	0.00265963	Up	1280	19.05	0	19.05	0	chr16	34651210	34678610	+	NM_030744	Ropn1	upstream	-8850
chr1:193216801-193217800	191.5	2.75757e-07	0.00265963	Up	1000	19.05	0	19.05	0	chr1	193201546	193175503	-	NM_153137	Traf3ip3	upstream	-15754
chr9:66387101-66388840	191.5	2.75757e-07	0.00265963	Up	1740	19.05	0	19.05	0	chr9	66350449	66508775	+	NM_145617	Herc1	intron	37521
chr8:14925801-14926580	191.5	2.75757e-07	0.00265963	Up	780	19.05	0	19.05	0	chr8	14911662	15001085	+	NM_001037736	Arhgef10	intron	14528
chr8:14925801-14926580	191.5	2.75757e-07	0.00265963	Up	780	19.05	0	19.05	0	chr8	14911662	15001085	+	NM_172751	Arhgef10	intron	14528
chr7:130962481-130963580	191.5	2.75757e-07	0.00265963	Up	1100	19.05	0	19.05	0	chr7	130936202	130985658	+	NM_019564	Htra1	intron	26828
chr7:56416341-56418040	191.5	2.75757e-07	0.00265963	Up	1700	19.05	0	19.05	0	chr7	56239770	56536517	+	NM_021879	Oca2	intron	177420
chr5:8442641-8443980	191.5	2.75757e-07	0.00265963	Up	1340	19.05	0	19.05	0	chr5	8422837	8454839	+	NM_178766	Slc25a40	intron	20473
chr5:8442641-8443980	191.5	2.75757e-07	0.00265963	Up	1340	19.05	0	19.05	0	chr5	8422837	8454839	+	NM_001289595	Slc25a40	intron	20473
chr5:8442641-8443980	191.5	2.75757e-07	0.00265963	Up	1340	19.05	0	19.05	0	chr5	8422837	8454839	+	NM_001289596	Slc25a40	intron	20473
chr3:73091581-73093140	191.5	2.75757e-07	0.00265963	Up	1560	19.05	0	19.05	0	chr3	73066350	73594830	+	NR_040557	Gm20754	intron	26010
chr9:123412461-123413640	191.5	2.75757e-07	0.00265963	Up	1180	19.05	0	19.05	0	chr9	123366939	123462664	+	NM_153168	Lars2	intron	46111
chr8:31903081-31903940	191.5	2.75757e-07	0.00265963	Up	860	19.05	0	19.05	0	chr8	31918203	31818027	-	NM_178591	Nrg1	intron	14693
chr10:97550821-97553000	191.5	2.75757e-07	0.00265963	Up	2180	19.05	0	19.05	0	chr10	97565500	97572703	+	NM_008524	Lum	upstream	-13590
chr11:65898661-65900500	191.5	2.75757e-07	0.00265963	Up	1840	19.05	0	19.05	0	chr11	66168551	65831323	-	NM_001099633	Dnah9	intron	268971
chr7:46588961-46589680	191.5	2.75757e-07	0.00265963	Up	720	19.05	0	19.05	0	chr7	46639807	46443158	-	NM_013789	Sergef	intron	50487
chr9:37677261-37679040	191.5	2.75757e-07	0.00265963	Up	1780	19.05	0	19.05	0	chr9	37669222	37659901	-	NM_172454	Panx3	upstream	-8928
chr11:33521441-33522560	191.5	2.75757e-07	0.00265963	Up	1120	19.05	0	19.05	0	chr11	33513746	33211793	-	NM_023146	Ranbp17	upstream	-8254
chr11:33521441-33522560	191.5	2.75757e-07	0.00265963	Up	1120	19.05	0	19.05	0	chr11	33513746	33211793	-	NR_110973	Ranbp17	upstream	-8254
chr18:44179661-44181380	191.5	2.75757e-07	0.00265963	Up	1720	19.05	0	19.05	0	chr18	44175073	44166357	-	NM_183123	Spinkl	upstream	-5447
chr9:9948721-9950060	191.5	2.75757e-07	0.00265963	Up	1340	19.05	0	19.05	0	chr9	10904775	9660890	-	NM_001170787	Cntn5	intron	955385
chr9:9948721-9950060	191.5	2.75757e-07	0.00265963	Up	1340	19.05	0	19.05	0	chr9	10904726	9660890	-	NM_001033359	Cntn5	intron	955336
chr7:88130041-88130920	191.5	2.75757e-07	0.00265963	Up	880	19.05	0	19.05	0	chr7	87584167	88135063	+	NM_001081414	Grm5	exon	546313
chr7:88130041-88130920	191.5	2.75757e-07	0.00265963	Up	880	19.05	0	19.05	0	chr7	87584167	88135063	+	NM_001143834	Grm5	exon	546313
chr6:3573761-3574560	191.5	2.75757e-07	0.00265963	Up	800	19.05	0	19.05	0	chr6	3498392	3601110	+	NM_001167751	Vps50	intron	75768
chr6:3573761-3574560	191.5	2.75757e-07	0.00265963	Up	800	19.05	0	19.05	0	chr6	3498392	3603531	+	NM_001167750	Vps50	intron	75768
chr6:3573761-3574560	191.5	2.75757e-07	0.00265963	Up	800	19.05	0	19.05	0	chr6	3498392	3603531	+	NM_024260	Vps50	intron	75768
chr1:123484421-123485300	191.5	2.75757e-07	0.00265963	Up	880	19.05	0	19.05	0	chr1	124045559	123332137	-	NM_199021	Dpp10	intron	560699
chr11:87088101-87089260	191.5	2.75757e-07	0.00265963	Up	1160	19.05	0	19.05	0	chr11	87086777	87077731	-	NM_024262	Smg8	promoter	-1903
chrX:138187241-138188400	191.5	2.75757e-07	0.00265963	Up	1160	19.05	0	19.05	0	chrX	137570753	138849077	+	NM_030688	Il1rapl2	intron	617067
chr10:28769821-28771460	191.5	2.75757e-07	0.00265963	Up	1640	19.05	0	19.05	0	chr10	28668359	28883818	+	NM_001305663	Themis	intron	102281
chr10:28769821-28771460	191.5	2.75757e-07	0.00265963	Up	1640	19.05	0	19.05	0	chr10	28668359	28883818	+	NM_178666	Themis	intron	102281
chr3:118953741-118955020	191.5	2.75757e-07	0.00265963	Up	1280	19.05	0	19.05	0	chr3	118562177	119432918	+	NM_170778	Dpyd	intron	392203
chr13:97154301-97155300	191.5	2.75757e-07	0.00265963	Up	1000	19.05	0	19.05	0	chr13	97137936	97176443	+	NM_177266	Gfm2	intron	16864
chr13:97154301-97155300	191.5	2.75757e-07	0.00265963	Up	1000	19.05	0	19.05	0	chr13	97137936	97176443	+	NM_001271464	Gfm2	intron	16864
chr13:97154301-97155300	191.5	2.75757e-07	0.00265963	Up	1000	19.05	0	19.05	0	chr13	97137936	97176443	+	NM_001271463	Gfm2	intron	16864
chr13:97154301-97155300	191.5	2.75757e-07	0.00265963	Up	1000	19.05	0	19.05	0	chr13	97137936	97176443	+	NM_001271465	Gfm2	intron	16864
chr13:97154301-97155300	191.5	2.75757e-07	0.00265963	Up	1000	19.05	0	19.05	0	chr13	97137936	97181196	+	NM_001146043	Gfm2	intron	16864
chr7:14257901-14260220	191.5	2.75757e-07	0.00265963	Up	2320	19.05	0	19.05	0	chr7	14254870	14222402	-	NM_001081325	Sult2a6	upstream	-4190
chrX:167376361-167377980	191.5	2.75757e-07	0.00265963	Up	1620	19.05	0	19.05	0	chrX	167382749	167346319	-	NM_001313758	Prps2	intron	5579
chrX:167376361-167377980	191.5	2.75757e-07	0.00265963	Up	1620	19.05	0	19.05	0	chrX	167382749	167346319	-	NM_026662	Prps2	intron	5579
chr8:73362341-73363780	191.5	2.75757e-07	0.00265963	Up	1440	19.05	0	19.05	0	chr8	73353540	72814597	-	NM_010687	Large	upstream	-9520
chr8:73362341-73363780	191.5	2.75757e-07	0.00265963	Up	1440	19.05	0	19.05	0	chr8	73353540	72814597	-	NM_001317391	Large	upstream	-9520
chr9:58578241-58580000	191.5	2.75757e-07	0.00265963	Up	1760	19.05	0	19.05	0	chr9	58582239	58652879	+	NM_001293673	Nptn	upstream	-3119
chr9:58578241-58580000	191.5	2.75757e-07	0.00265963	Up	1760	19.05	0	19.05	0	chr9	58582239	58652879	+	NM_009145	Nptn	upstream	-3119
chr8:37003381-37004700	191.5	2.75757e-07	0.00265963	Up	1320	19.05	0	19.05	0	chr8	37024238	36985572	-	NR_126063	G630064G18Rik	intron	20198
chr14:33585861-33586700	191.5	2.75757e-07	0.00265963	Up	840	19.05	0	19.05	0	chr14	33589269	33640754	+	NM_008978	Ptpn20	upstream	-2989
chr7:102600061-102601740	191.5	2.75757e-07	0.00265963	Up	1680	19.05	0	19.05	0	chr7	102604355	102605309	+	NM_147102	Olfr552	upstream	-3455
chr17:65556161-65557240	191.5	2.75757e-07	0.00265963	Up	1080	19.05	0	19.05	0	chr17	65540782	65256004	-	NM_001289486	Tmem232	upstream	-15918
chr17:65556161-65557240	191.5	2.75757e-07	0.00265963	Up	1080	19.05	0	19.05	0	chr17	65540782	65256004	-	NM_001008973	Tmem232	upstream	-15918
chr17:65556161-65557240	191.5	2.75757e-07	0.00265963	Up	1080	19.05	0	19.05	0	chr17	65540782	65256004	-	NM_001289485	Tmem232	upstream	-15918
chr8:14657381-14658260	191.5	2.75757e-07	0.00265963	Up	880	19.05	0	19.05	0	chr8	14095874	14847686	+	NM_172910	Dlgap2	intron	561946
chr8:14657381-14658260	191.5	2.75757e-07	0.00265963	Up	880	19.05	0	19.05	0	chr8	14095874	14847686	+	NM_001145965	Dlgap2	intron	561946
chr16:32917261-32918940	191.5	2.75757e-07	0.00265963	Up	1680	19.05	0	19.05	0	chr16	32914099	33016029	+	NM_001081255	Lrch3	intron	4001
chr16:32917261-32918940	191.5	2.75757e-07	0.00265963	Up	1680	19.05	0	19.05	0	chr16	32914099	33016029	+	NM_001310674	Lrch3	intron	4001
chr16:32917261-32918940	191.5	2.75757e-07	0.00265963	Up	1680	19.05	0	19.05	0	chr16	32914099	33016029	+	NM_001310673	Lrch3	intron	4001
chr16:32917261-32918940	191.5	2.75757e-07	0.00265963	Up	1680	19.05	0	19.05	0	chr16	32914099	33016029	+	NM_001310672	Lrch3	intron	4001
chr8:45244681-45245860	191.5	2.75757e-07	0.00265963	Up	1180	19.05	0	19.05	0	chr8	45262031	45241167	-	NM_028066	F11	intron	16761
chr13:74243341-74244240	191.5	2.75757e-07	0.00265963	Up	900	19.05	0	19.05	0	chr13	74292331	74211117	-	NM_009644	Ahrr	intron	48541
chr13:74243341-74244240	191.5	2.75757e-07	0.00265963	Up	900	19.05	0	19.05	0	chr13	74292331	74211117	-	NM_001317351	Ahrr	intron	48541
chr7:108752301-108753320	191.5	2.75757e-07	0.00265963	Up	1020	19.05	0	19.05	0	chr7	108754857	108755787	+	NM_146723	Olfr513	upstream	-2047
chr2:117146061-117147980	191.5	2.75757e-07	0.00265963	Up	1920	19.05	0	19.05	0	chr2	117121070	117172853	+	NM_001277256	Spred1	intron	25950
chr2:117146061-117147980	191.5	2.75757e-07	0.00265963	Up	1920	19.05	0	19.05	0	chr2	117121070	117182277	+	NM_033524	Spred1	intron	25950
chr1:4384141-4386600	191.5	2.75757e-07	0.00265963	Up	2460	19.05	0	19.05	0	chr1	4409241	4290845	-	NM_001195662	Rp1	intron	23871
chr18:77091081-77091900	191.5	2.75757e-07	0.00265963	Up	820	19.05	0	19.05	0	chr18	77065679	77146939	+	NM_001164170	Pias2	intron	25811
chr18:77091081-77091900	191.5	2.75757e-07	0.00265963	Up	820	19.05	0	19.05	0	chr18	77065679	77155708	+	NM_001164168	Pias2	intron	25811
chr18:77091081-77091900	191.5	2.75757e-07	0.00265963	Up	820	19.05	0	19.05	0	chr18	77065207	77155708	+	NM_008602	Pias2	intron	26283
chr18:77091081-77091900	191.5	2.75757e-07	0.00265963	Up	820	19.05	0	19.05	0	chr18	77065207	77155708	+	NM_001164167	Pias2	intron	26283
chr18:77091081-77091900	191.5	2.75757e-07	0.00265963	Up	820	19.05	0	19.05	0	chr18	77065207	77146939	+	NM_001164169	Pias2	intron	26283
chr15:88622601-88623260	191.5	2.75757e-07	0.00265963	Up	660	19.05	0	19.05	0	chr15	88600301	88601669	+	NM_027306	Zdhhc25	intergenic	22629
chr17:23516001-23518040	191.5	2.75757e-07	0.00265963	Up	2040	19.05	0	19.05	0	chr17	23550798	23561634	+	NR_126485	6330415G19Rik	intergenic	-33778
chr17:23516001-23518040	191.5	2.75757e-07	0.00265963	Up	2040	19.05	0	19.05	0	chr17	23550798	23565294	+	NR_126484	6330415G19Rik	intergenic	-33778
chr8:75390061-75391240	191.5	2.75757e-07	0.00265963	Up	1180	19.05	0	19.05	0	chr8	75448693	75984507	+	NM_027944	1700007B14Rik	intergenic	-58043
chr8:75390061-75391240	191.5	2.75757e-07	0.00265963	Up	1180	19.05	0	19.05	0	chr8	75448693	75984507	+	NM_001164235	1700007B14Rik	intergenic	-58043
chr6:50686721-50687980	191.5	2.75757e-07	0.00265963	Up	1260	19.05	0	19.05	0	chr6	50654393	50650870	-	NM_021892	Npvf	intergenic	-32957
chr8:4029361-4030880	191.5	2.75757e-07	0.00265963	Up	1520	19.05	0	19.05	0	chr8	4105764	4102792	-	NM_026956	Cd209f	intergenic	75644
chr1:114536601-114538280	191.5	2.75757e-07	0.00265963	Up	1680	19.05	0	19.05	0	chr1	115685136	116580674	+	NM_001077425	Cntnap5a	intergenic	-1147696
chr17:55001361-55003300	191.5	2.75757e-07	0.00265963	Up	1940	19.05	0	19.05	0	chr17	55445716	55499226	+	NM_172829	St6gal2	intergenic	-443386
chr3:72125081-72126420	191.5	2.75757e-07	0.00265963	Up	1340	19.05	0	19.05	0	chr3	72966866	72888559	-	NM_001081137	Sis	intergenic	841116
chr1:122077101-122078460	191.5	2.75757e-07	0.00265963	Up	1360	19.05	0	19.05	0	chr1	121567980	121553834	-	NM_025860	Ddx18	intergenic	-509800
chr9:7418341-7421080	191.5	2.75757e-07	0.00265963	Up	2740	19.05	0	19.05	0	chr9	7445821	7455974	+	NM_010809	Mmp3	intergenic	-26111
chr4:79099341-79101420	191.5	2.75757e-07	0.00265963	Up	2080	19.05	0	19.05	0	chr4	78594046	78597484	+	NR_131142	A430085M09Rik	intergenic	506334
chr7:41130421-41132640	191.5	2.75757e-07	0.00265963	Up	2220	19.05	0	19.05	0	chr7	41089843	41060616	-	NR_131068	1700110I07Rik	intergenic	-41687
chr18:73463741-73464820	191.5	2.75757e-07	0.00265963	Up	1080	19.05	0	19.05	0	chr18	73572704	73592578	+	NM_001039214	Mex3c	intergenic	-108424
chr18:9855781-9856980	191.5	2.75757e-07	0.00265963	Up	1200	19.05	0	19.05	0	chr18	9958179	9995484	+	NM_153552	Thoc1	intergenic	-101799
chr8:28534581-28536340	191.5	2.75757e-07	0.00265963	Up	1760	19.05	0	19.05	0	chr8	28084853	28083193	-	NR_033590	Gm8096	intergenic	-450607
chr3:143634201-143636000	191.5	2.75757e-07	0.00265963	Up	1800	19.05	0	19.05	0	chr3	143712143	143670891	-	NR_040405	Gm6260	intergenic	77043
chr13:49870641-49872260	191.5	2.75757e-07	0.00265963	Up	1620	19.05	0	19.05	0	chr13	49682129	49734267	+	NM_172015	Iars	intergenic	189321
chr1:113967141-113969460	191.5	2.75757e-07	0.00265963	Up	2320	19.05	0	19.05	0	chr1	115685136	116580674	+	NM_001077425	Cntnap5a	intergenic	-1716836
chr4:152766821-152767780	191.5	2.75757e-07	0.00265963	Up	960	19.05	0	19.05	0	chr4	152697539	152700922	+	NR_033138	Gm833	intergenic	69761
chr1:76755421-76757100	191.5	2.75757e-07	0.00265963	Up	1680	19.05	0	19.05	0	chr1	76509559	76509643	+	NR_105761	Mir6343	intergenic	246701
chr8:20094921-20096280	191.5	2.75757e-07	0.00265963	Up	1360	19.05	0	19.05	0	chr8	20297432	20268285	-	NR_030708	6820431F20Rik	intergenic	201832
chr18:71143001-71144800	191.5	2.75757e-07	0.00265963	Up	1800	19.05	0	19.05	0	chr18	70568291	70582916	+	NM_001311071	Mbd2	intergenic	575609
chr18:71143001-71144800	191.5	2.75757e-07	0.00265963	Up	1800	19.05	0	19.05	0	chr18	70568291	70626131	+	NM_010773	Mbd2	intergenic	575609
chr10:23717621-23718700	191.5	2.75757e-07	0.00265963	Up	1080	19.05	0	19.05	0	chr10	23785451	23785346	-	NR_037680	Snora33	intergenic	67291
chr18:70276641-70277700	191.5	2.75757e-07	0.00265963	Up	1060	19.05	0	19.05	0	chr18	70244584	70240428	-	NM_029346	Dynap	intergenic	-32586
chr17:38589881-38591580	191.5	2.75757e-07	0.00265963	Up	1700	19.05	0	19.05	0	chr17	38554191	38560621	+	NM_001177585	Esp34	intergenic	36539
chr5:70399801-70401640	191.5	2.75757e-07	0.00265963	Up	1840	19.05	0	19.05	0	chr5	70842617	70751046	-	NM_010252	Gabrg1	intergenic	441897
chr3:135167681-135169620	191.5	2.75757e-07	0.00265963	Up	1940	19.05	0	19.05	0	chr3	135212562	135273540	+	NM_173762	Cenpe	intergenic	-43912
chr1:112943421-112943960	191.5	2.75757e-07	0.00265963	Up	540	19.05	0	19.05	0	chr1	111864918	111858701	-	NM_001081316	Dsel	intergenic	-1078772
chr11:110808421-110810820	191.5	2.75757e-07	0.00265963	Up	2400	19.05	0	19.05	0	chr11	110968032	111027967	+	NM_010604	Kcnj16	intergenic	-158412
chr11:110808421-110810820	191.5	2.75757e-07	0.00265963	Up	2400	19.05	0	19.05	0	chr11	110968032	111027967	+	NM_001252207	Kcnj16	intergenic	-158412
chr15:50248541-50250300	191.5	2.75757e-07	0.00265963	Up	1760	19.05	0	19.05	0	chr15	50889049	50654758	-	NM_001310485	Trps1	intergenic	639629
chr15:50248541-50250300	191.5	2.75757e-07	0.00265963	Up	1760	19.05	0	19.05	0	chr15	50889049	50654758	-	NM_001310481	Trps1	intergenic	639629
chr5:104666441-104667940	191.5	2.75757e-07	0.00265963	Up	1500	19.05	0	19.05	0	chr5	104525734	104554211	+	NR_030673	D930016D06Rik	intergenic	141456
chr13:82321781-82324220	191.5	2.75757e-07	0.00265963	Up	2440	19.05	0	19.05	0	chr13	82698333	82698274	-	NR_039537	Mir3961	intergenic	375333
chr8:32381021-32382500	191.5	2.75757e-07	0.00265963	Up	1480	19.05	0	19.05	0	chr8	32151894	32181847	+	NR_046039	Gm8179	intergenic	229866
chr11:7341661-7342900	191.5	2.75757e-07	0.00265963	Up	1240	19.05	0	19.05	0	chr11	7213923	7206090	-	NM_008343	Igfbp3	intergenic	-128357
chr16:25107421-25108340	191.5	2.75757e-07	0.00265963	Up	920	19.05	0	19.05	0	chr16	25059638	25069058	+	NR_040374	A230028O05Rik	intergenic	48242
chr3:19726761-19728240	191.5	2.75757e-07	0.00265963	Up	1480	19.05	0	19.05	0	chr3	19695396	19693400	-	NM_205769	Crh	intergenic	-32104
chr7:5107941-5109100	191.5	2.75757e-07	0.00265963	Up	1160	19.05	0	19.05	0	chr7	5116911	5109786	-	NM_138954	Rfpl4	intergenic	8391
chr7:5107941-5109100	191.5	2.75757e-07	0.00265963	Up	1160	19.05	0	19.05	0	chr7	5116911	5109786	-	NM_001145013	Rfpl4	intergenic	8391
chr8:64390581-64391700	191.5	2.75757e-07	0.00265963	Up	1120	19.05	0	19.05	0	chr8	64514441	64514331	-	NR_030491	Mir710	intergenic	123301
chr1:113488721-113490520	191.5	2.75757e-07	0.00265963	Up	1800	19.05	0	19.05	0	chr1	111864918	111858701	-	NM_001081316	Dsel	intergenic	-1624702
chr18:54818441-54819420	191.5	2.75757e-07	0.00265963	Up	980	19.05	0	19.05	0	chr18	54990180	54888044	-	NM_175751	Zfp608	intergenic	171250
chr14:6932941-6933540	191.5	2.75757e-07	0.00265963	Up	600	19.05	0	19.05	0	chr14	7027449	7006114	-	NM_001164727	Gm10406	intergenic	94209
chr1:117199041-117200580	191.5	2.75757e-07	0.00265963	Up	1540	19.05	0	19.05	0	chr1	118311132	118298517	-	NM_011650	Tsn	intergenic	1111322
chr3:80011961-80013140	191.5	2.75757e-07	0.00265963	Up	1180	19.05	0	19.05	0	chr3	79885929	79946278	+	NM_133187	Fam198b	intergenic	126621
chr12:115791801-115793600	191.5	2.75757e-07	0.00265963	Up	1800	19.05	0	19.05	0	chr12	115695794	115695719	-	NR_105810	Mir6388	intergenic	-96906
chr1:78060341-78062240	191.5	2.75757e-07	0.00265963	Up	1900	19.05	0	19.05	0	chr1	78197136	78101266	-	NM_001159520	Pax3	intergenic	135846
chr1:78060341-78062240	191.5	2.75757e-07	0.00265963	Up	1900	19.05	0	19.05	0	chr1	78197136	78101266	-	NM_008781	Pax3	intergenic	135846
chr10:8702441-8704160	191.5	2.75757e-07	0.00265963	Up	1720	19.05	0	19.05	0	chr10	8886070	8722218	-	NM_175155	Sash1	intergenic	182770
chr8:113104041-113105880	191.5	2.75757e-07	0.00265963	Up	1840	19.05	0	19.05	0	chr8	113067261	113093333	+	NR_033584	Gm10280	intergenic	37699
chr1:112532901-112533500	191.5	2.75757e-07	0.00265963	Up	600	19.05	0	19.05	0	chr1	111864918	111858701	-	NM_001081316	Dsel	intergenic	-668282
chr16:51002361-51003500	191.5	2.75757e-07	0.00265963	Up	1140	19.05	0	19.05	0	chr16	50783408	50784091	+	NR_131006	1700116B05Rik	intergenic	219522
chr16:51002361-51003500	191.5	2.75757e-07	0.00265963	Up	1140	19.05	0	19.05	0	chr16	50783408	50784091	+	NR_131005	1700116B05Rik	intergenic	219522
chr1:63399721-63401040	191.5	2.75757e-07	0.00265963	Up	1320	19.05	0	19.05	0	chr1	63445890	63596101	+	NM_011780	Adam23	intergenic	-45510
chr4:144655541-144656820	191.5	2.75757e-07	0.00265963	Up	1280	19.05	0	19.05	0	chr4	144686368	144669936	-	NM_001085504	Gm436	intergenic	30188
chr11:115857001-115857680	191.5	2.75757e-07	0.00265963	Up	680	19.05	0	19.05	0	chr11	115824057	115855780	+	NM_001252532	Llgl2	intergenic	33283
chr11:115857001-115857680	191.5	2.75757e-07	0.00265963	Up	680	19.05	0	19.05	0	chr11	115824057	115855780	+	NM_145438	Llgl2	intergenic	33283
chr15:50521881-50523500	191.5	2.75757e-07	0.00265963	Up	1620	19.05	0	19.05	0	chr15	50889049	50654758	-	NM_001310485	Trps1	intergenic	366359
chr15:50521881-50523500	191.5	2.75757e-07	0.00265963	Up	1620	19.05	0	19.05	0	chr15	50889049	50654758	-	NM_001310481	Trps1	intergenic	366359
chr10:37203061-37204700	191.5	2.75757e-07	0.00265963	Up	1640	19.05	0	19.05	0	chr10	37138926	37133242	-	NM_008538	Marcks	intergenic	-64954
chr1:63865421-63866440	191.5	2.75757e-07	0.00265963	Up	1020	19.05	0	19.05	0	chr1	63769267	63754908	-	NM_001256158	4933402D24Rik	intergenic	-96663
chr9:52921001-52922580	191.5	2.75757e-07	0.00265963	Up	1580	19.05	0	19.05	0	chr9	52679862	52798772	+	NR_045333	Gm1715	intergenic	241928
chr10:8957441-8959040	191.5	2.75757e-07	0.00265963	Up	1600	19.05	0	19.05	0	chr10	8886070	8722218	-	NM_175155	Sash1	intergenic	-72170
chr8:71141001-71142120	191.5	2.75757e-07	0.00265963	Up	1120	19.05	0	19.05	0	chr8	71206948	71166043	-	NR_131056	Gm38415	intergenic	65388
chr1:124638381-124639780	191.5	2.75757e-07	0.00265963	Up	1400	19.05	0	19.05	0	chr1	124045559	123332137	-	NM_199021	Dpp10	intergenic	-593521
chrX:145046361-145048620	191.5	2.75757e-07	0.00265963	Up	2260	19.05	0	19.05	0	chrX	145039343	145039414	+	NR_037309	Mir3472	intergenic	8147
chr17:68806221-68808520	191.5	2.75757e-07	0.00265963	Up	2300	19.05	0	19.05	0	chr17	68837135	68843138	+	NM_001206661	Tmem200c	intergenic	-29765
chr8:58433361-58434700	182.9	5.13646e-07	0.00354496	Up	1340	18.19	0	18.19	0	chr8	58911627	57774051	-	NM_175032	Galntl6	intron	477597
chr12:37443641-37446380	182.9	5.13646e-07	0.00354496	Up	2740	18.19	0	18.19	0	chr12	37241638	37581932	+	NM_178767	Agmo	intron	203372
chr8:17001261-17002100	182.9	5.13646e-07	0.00354496	Up	840	18.19	0	18.19	0	chr8	17535385	15892544	-	NM_053171	Csmd1	intron	533705
chr2:76786221-76786880	182.9	5.13646e-07	0.00354496	Up	660	18.19	0	18.19	0	chr2	76982547	76703983	-	NM_011652	Ttn	intron	195997
chr2:76786221-76786880	182.9	5.13646e-07	0.00354496	Up	660	18.19	0	18.19	0	chr2	76982547	76703983	-	NM_028004	Ttn	intron	195997
chr16:42095741-42097160	182.9	5.13646e-07	0.00354496	Up	1420	18.19	0	18.19	0	chr16	41533341	42146213	+	NM_175548	Lsamp	intron	563109
chr6:45966441-45967620	182.9	5.13646e-07	0.00354496	Up	1180	18.19	0	18.19	0	chr6	45060060	47301371	+	NM_001004357	Cntnap2	intron	906970
chr4:108076061-108076800	182.9	5.13646e-07	0.00354496	Up	740	18.19	0	18.19	0	chr4	108087356	108087449	+	NR_105823	Mir6397	upstream	-10926
chr4:141966501-141968560	182.9	5.13646e-07	0.00354496	Up	2060	18.19	0	18.19	0	chr4	141982991	141986797	+	NR_040672	Fhad1os1	upstream	-15461
chr13:17778741-17781340	182.9	5.13646e-07	0.00354496	Up	2600	18.19	0	18.19	0	chr13	17805097	17715961	-	NM_001081058	Cdk13	intron	25057
chr13:17778741-17781340	182.9	5.13646e-07	0.00354496	Up	2600	18.19	0	18.19	0	chr13	17805097	17715961	-	NM_027118	Cdk13	intron	25057
chr1:51130421-51132300	182.9	5.13646e-07	0.00354496	Up	1880	18.19	0	18.19	0	chr1	50927522	51187270	+	NM_019790	Tmeff2	intron	203838
chrX:91794341-91796860	182.9	5.13646e-07	0.00354496	Up	2520	18.19	0	18.19	0	chrX	91782976	91779607	-	NM_028847	Mageb5	upstream	-12624
chr3:127142221-127144260	182.9	5.13646e-07	0.00354496	Up	2040	18.19	0	18.19	0	chr3	127161304	127168290	+	NR_105029	LOC100862268	upstream	-18064
chr3:127142221-127144260	182.9	5.13646e-07	0.00354496	Up	2040	18.19	0	18.19	0	chr3	127161304	127168290	+	NR_105030	LOC100862268	upstream	-18064
chr4:146518441-146520160	182.9	5.13646e-07	0.00354496	Up	1720	18.19	0	18.19	0	chr4	146514919	146539395	+	NM_001243139	Gm13247	intron	4381
chr4:146518441-146520160	182.9	5.13646e-07	0.00354496	Up	1720	18.19	0	18.19	0	chr4	146501999	146539395	+	NM_001243138	Gm13247	intron	17301
chr1:116475721-116477440	182.9	5.13646e-07	0.00354496	Up	1720	18.19	0	18.19	0	chr1	115685136	116580674	+	NM_001077425	Cntnap5a	intron	791444
chr19:10167301-10168680	182.9	5.13646e-07	0.00354496	Up	1380	18.19	0	18.19	0	chr19	10182887	10196872	+	NM_146094	Fads1	upstream	-14897
chr16:41567321-41568880	182.9	5.13646e-07	0.00354496	Up	1560	18.19	0	18.19	0	chr16	41533341	42146213	+	NM_175548	Lsamp	intron	34759
chr8:54742161-54744160	182.9	5.13646e-07	0.00354496	Up	2000	18.19	0	18.19	0	chr8	54724368	54629615	-	NM_001172152	Wdr17	upstream	-18792
chr17:72849281-72850640	182.9	5.13646e-07	0.00354496	Up	1360	18.19	0	18.19	0	chr17	72836703	72851195	+	NM_027166	Ypel5	exon	13257
chr9:28881121-28882620	182.9	5.13646e-07	0.00354496	Up	1500	18.19	0	18.19	0	chr9	27791268	28925048	+	NM_177906	Opcml	intron	1090602
chr4:100804341-100805980	182.9	5.13646e-07	0.00354496	Up	1640	18.19	0	18.19	0	chr4	100776678	101003748	+	NM_198037	Cachd1	intron	28482
chr14:13546601-13547840	182.9	5.13646e-07	0.00354496	Up	1240	18.19	0	18.19	0	chr14	13453957	13615469	+	NM_001163032	Synpr	intron	93263
chr15:64857261-64858780	182.9	5.13646e-07	0.00354496	Up	1520	18.19	0	18.19	0	chr15	64922296	64699034	-	NM_009623	Adcy8	intron	64276
chr15:64857261-64858780	182.9	5.13646e-07	0.00354496	Up	1520	18.19	0	18.19	0	chr15	64922296	64699034	-	NM_001291903	Adcy8	intron	64276
chr12:105749601-105751320	182.9	5.13646e-07	0.00354496	Up	1720	18.19	0	18.19	0	chr12	105705981	105782447	+	NM_030187	Ak7	intron	44479
chr4:146189121-146190280	182.9	5.13646e-07	0.00354496	Up	1160	18.19	0	18.19	0	chr4	146157689	146198756	+	NM_001177545	Zfp600	intron	32011
chr4:146189121-146190280	182.9	5.13646e-07	0.00354496	Up	1160	18.19	0	18.19	0	chr4	146156826	146198756	+	NM_001177546	Zfp600	intron	32874
chr14:11932921-11933860	182.9	5.13646e-07	0.00354496	Up	940	18.19	0	18.19	0	chr14	11553552	12242039	+	NM_008981	Ptprg	intron	379838
chr14:23006701-23008220	182.9	5.13646e-07	0.00354496	Up	1520	18.19	0	18.19	0	chr14	22019711	23056088	+	NM_028275	1700112E06Rik	intron	987749
chr8:76785341-76787080	182.9	5.13646e-07	0.00354496	Up	1740	18.19	0	18.19	0	chr8	76900173	76749086	-	NR_028579	Gm10649	intron	113963
chr15:67295361-67296600	182.9	5.13646e-07	0.00354496	Up	1240	18.19	0	18.19	0	chr15	67226768	67377094	+	NR_045140	1700012I11Rik	intron	69212
chr1:160773441-160775120	182.9	5.13646e-07	0.00354496	Up	1680	18.19	0	18.19	0	chr1	160792938	160256571	-	NM_013862	Rabgap1l	intron	18658
chr8:41821261-41822160	182.9	5.13646e-07	0.00354496	Up	900	18.19	0	18.19	0	chr8	41827266	42046202	+	NR_045497	2810404M03Rik	upstream	-5556
chr4:72190461-72191720	182.9	5.13646e-07	0.00354496	Up	1260	18.19	0	18.19	0	chr4	72201243	72203930	+	NR_027923	C630043F03Rik	upstream	-10153
chr7:78580001-78581460	182.9	5.13646e-07	0.00354496	Up	1460	18.19	0	18.19	0	chr7	78577838	78300690	-	NM_182809	Ntrk3	upstream	-2892
chr7:78580001-78581460	182.9	5.13646e-07	0.00354496	Up	1460	18.19	0	18.19	0	chr7	78577838	78192113	-	NM_008746	Ntrk3	upstream	-2892
chr11:3114621-3115160	182.9	5.13646e-07	0.00354496	Up	540	18.19	0	18.19	0	chr11	3124020	3131944	+	NR_003517	Pisd-ps1	upstream	-9130
chr16:97128101-97129720	182.9	5.13646e-07	0.00354496	Up	1620	18.19	0	18.19	0	chr16	97170735	96592078	-	NM_031174	Dscam	intron	41825
chr5:14917661-14918420	182.9	5.13646e-07	0.00354496	Up	760	18.19	0	18.19	0	chr5	14914889	14910123	-	NM_198666	Gm9758	upstream	-3151
chr9:122849001-122850260	182.9	5.13646e-07	0.00354496	Up	1260	18.19	0	18.19	0	chr9	122866006	122848909	-	NM_173364	Zfp445	exon	16376
chr3:20062861-20064160	182.9	5.13646e-07	0.00354496	Up	1300	18.19	0	18.19	0	chr3	20058290	20118491	+	NR_105047	Hltf	intron	5220
chr2:15038961-15040000	182.9	5.13646e-07	0.00354496	Up	1040	18.19	0	18.19	0	chr2	15055361	15079191	+	NM_029466	Arl5b	upstream	-15881
chr15:11895601-11896820	182.9	5.13646e-07	0.00354496	Up	1220	18.19	0	18.19	0	chr15	11905674	11839896	-	NM_001039181	Npr3	intron	9464
chr15:11895601-11896820	182.9	5.13646e-07	0.00354496	Up	1220	18.19	0	18.19	0	chr15	11905674	11839896	-	NM_008728	Npr3	intron	9464
chr11:96444721-96445980	182.9	5.13646e-07	0.00354496	Up	1260	18.19	0	18.19	0	chr11	96464590	96759622	+	NM_001177899	Skap1	upstream	-19240
chr11:96444721-96445980	182.9	5.13646e-07	0.00354496	Up	1260	18.19	0	18.19	0	chr11	96464590	96759622	+	NM_001177898	Skap1	upstream	-19240
chr11:96444721-96445980	182.9	5.13646e-07	0.00354496	Up	1260	18.19	0	18.19	0	chr11	96464590	96759622	+	NM_001033186	Skap1	upstream	-19240
chr8:19794781-19796320	182.9	5.13646e-07	0.00354496	Up	1540	18.19	0	18.19	0	chr8	19729575	20063170	+	NM_001270553	Gm21119	intron	65975
chr6:40180261-40181400	182.9	5.13646e-07	0.00354496	Up	1140	18.19	0	18.19	0	chr6	40110252	40248353	+	NM_001004182	Tmem178b	intron	70578
chr18:60238361-60240540	182.9	5.13646e-07	0.00354496	Up	2180	18.19	0	18.19	0	chr18	60212076	60247820	+	NM_001033767	Gm4951	intron	27374
chr3:141535081-141536940	182.9	5.13646e-07	0.00354496	Up	1860	18.19	0	18.19	0	chr3	141465563	141834924	+	NM_009472	Unc5c	intron	70447
chr3:141535081-141536940	182.9	5.13646e-07	0.00354496	Up	1860	18.19	0	18.19	0	chr3	141465563	141834924	+	NM_001293561	Unc5c	intron	70447
chr18:65969601-65970740	182.9	5.13646e-07	0.00354496	Up	1140	18.19	0	18.19	0	chr18	65970178	65955721	-	NM_145493	Cplx4	promoter	8
chr6:84662641-84664460	182.9	5.13646e-07	0.00354496	Up	1820	18.19	0	18.19	0	chr6	85069513	84618485	-	NM_177077	Exoc6b	intron	405963
chr13:8636421-8638480	182.9	5.13646e-07	0.00354496	Up	2060	18.19	0	18.19	0	chr13	8202865	8760442	+	NM_052977	Adarb2	intron	434585
chr13:8636421-8638480	182.9	5.13646e-07	0.00354496	Up	2060	18.19	0	18.19	0	chr13	8202865	8760442	+	NM_001289530	Adarb2	intron	434585
chr13:8636421-8638480	182.9	5.13646e-07	0.00354496	Up	2060	18.19	0	18.19	0	chr13	8202865	8768762	+	NR_110345	Adarb2	intron	434585
chr7:82938041-82939480	182.9	5.13646e-07	0.00354496	Up	1440	18.19	0	18.19	0	chr7	82971391	82937937	-	NR_045855	4933430H16Rik	intron	32631
chr1:30879341-30880620	182.9	5.13646e-07	0.00354496	Up	1280	18.19	0	18.19	0	chr1	30863256	30802341	-	NM_001081080	Phf3	upstream	-16724
chr14:26619781-26621160	182.9	5.13646e-07	0.00354496	Up	1380	18.19	0	18.19	0	chr14	26638196	26657258	+	NM_007479	Arf4	upstream	-17726
chr5:91993881-91994880	182.9	5.13646e-07	0.00354496	Up	1000	18.19	0	18.19	0	chr5	91987472	91995317	+	NM_001177577	Gm1045	intron	6908
chr1:116241921-116242900	182.9	5.13646e-07	0.00354496	Up	980	18.19	0	18.19	0	chr1	115685136	116580674	+	NM_001077425	Cntnap5a	intron	557274
chr1:57955961-57956620	182.9	5.13646e-07	0.00354496	Up	660	18.19	0	18.19	0	chr1	57969524	57955100	-	NR_027630	Kctd18	exon	13234
chr1:116437421-116438860	182.9	5.13646e-07	0.00354496	Up	1440	18.19	0	18.19	0	chr1	115685136	116580674	+	NM_001077425	Cntnap5a	intron	753004
chr12:101908141-101909580	182.9	5.13646e-07	0.00354496	Up	1440	18.19	0	18.19	0	chr12	101913171	101837371	-	NM_028446	Trip11	intron	4311
chr13:58046481-58047020	182.9	5.13646e-07	0.00354496	Up	540	18.19	0	18.19	0	chr13	58102428	58004956	-	NM_001195075	Klhl3	intron	55678
chr15:55439361-55440720	182.9	5.13646e-07	0.00354496	Up	1360	18.19	0	18.19	0	chr15	55307749	55520803	+	NM_181277	Col14a1	intron	132291
chr16:37651201-37652040	182.9	5.13646e-07	0.00354496	Up	840	18.19	0	18.19	0	chr16	37654368	37647601	-	NM_026610	Ndufb4	intron	2748
chr3:79151521-79153040	182.9	5.13646e-07	0.00354496	Up	1520	18.19	0	18.19	0	chr3	79145875	79062510	-	NM_001099624	Rapgef2	upstream	-6405
chr3:79151521-79153040	182.9	5.13646e-07	0.00354496	Up	1520	18.19	0	18.19	0	chr3	79144887	79062510	-	NM_001310536	Rapgef2	upstream	-7393
chr7:38343701-38345080	182.9	5.13646e-07	0.00354496	Up	1380	18.19	0	18.19	0	chr7	38271348	38262819	-	NM_025390	Pop4	intergenic	-73042
chr7:77984001-77985220	182.9	5.13646e-07	0.00354496	Up	1220	18.19	0	18.19	0	chr7	78577838	78300690	-	NM_182809	Ntrk3	intergenic	593228
chr7:77984001-77985220	182.9	5.13646e-07	0.00354496	Up	1220	18.19	0	18.19	0	chr7	78577838	78192113	-	NM_008746	Ntrk3	intergenic	593228
chr14:3941541-3943340	182.9	5.13646e-07	0.00354496	Up	1800	18.19	0	18.19	0	chr14	4023940	4041368	+	NM_001029930	Gm5796	intergenic	-81500
chr16:37487421-37488480	182.9	5.13646e-07	0.00354496	Up	1060	18.19	0	18.19	0	chr16	37539769	37509795	-	NM_028812	Gtf2e1	intergenic	51819
chr14:5417541-5419220	182.9	5.13646e-07	0.00354496	Up	1680	18.19	0	18.19	0	chr14	5389074	5365791	-	NM_001256886	Gm3500	intergenic	-29306
chr1:123148441-123149640	182.9	5.13646e-07	0.00354496	Up	1200	18.19	0	18.19	0	chr1	124045559	123332137	-	NM_199021	Dpp10	intergenic	896519
chr8:42488581-42490480	182.9	5.13646e-07	0.00354496	Up	1900	18.19	0	18.19	0	chr8	43141486	43129806	-	NM_177742	Triml1	intergenic	651956
chr2:143120781-143122240	182.9	5.13646e-07	0.00354496	Up	1460	18.19	0	18.19	0	chr2	143078491	143081699	+	NM_020595	Otor	intergenic	43019
chr1:43613901-43616120	182.9	5.13646e-07	0.00354496	Up	2220	18.19	0	18.19	0	chr1	43730601	43742564	+	NM_024283	1500015O10Rik	intergenic	-115591
chr2:159851901-159853000	182.9	5.13646e-07	0.00354496	Up	1100	18.19	0	18.19	0	chr2	159947340	159981289	+	NR_040498	4933416E03Rik	intergenic	-94890
chr14:106280981-106282860	182.9	5.13646e-07	0.00354496	Up	1880	18.19	0	18.19	0	chr14	106106197	106135862	+	NR_073203	Trim52	intergenic	175723
chr14:106280981-106282860	182.9	5.13646e-07	0.00354496	Up	1880	18.19	0	18.19	0	chr14	106106197	106109280	+	NM_198601	Trim52	intergenic	175723
chrX:41701261-41703920	182.9	5.13646e-07	0.00354496	Up	2660	18.19	0	18.19	0	chrX	41911901	41794993	-	NM_001033422	Thoc2	intergenic	209311
chr7:104948521-104949500	182.9	5.13646e-07	0.00354496	Up	980	18.19	0	18.19	0	chr7	104938527	104939481	+	NM_147043	Olfr669	intergenic	10483
chr8:89264861-89265780	182.9	5.13646e-07	0.00354496	Up	920	18.19	0	18.19	0	chr8	89044162	89027242	-	NM_021390	Sall1	intergenic	-221158
chr16:40368461-40369820	182.9	5.13646e-07	0.00354496	Up	1360	18.19	0	18.19	0	chr16	41533341	42146213	+	NM_175548	Lsamp	intergenic	-1164201
chr6:69789501-69790900	182.9	5.13646e-07	0.00354496	Up	1400	18.19	0	18.19	0	chr6	69327174	69326936	-	NR_004434	Rprl1	intergenic	-463026
chr2:114401221-114402740	182.9	5.13646e-07	0.00354496	Up	1520	18.19	0	18.19	0	chr2	114201432	114193460	-	NM_175466	Zfp770	intergenic	-200548
chr1:112492921-112494020	182.9	5.13646e-07	0.00354496	Up	1100	18.19	0	18.19	0	chr1	111864918	111858701	-	NM_001081316	Dsel	intergenic	-628552
chr14:4270801-4271840	182.9	5.13646e-07	0.00354496	Up	1040	18.19	0	18.19	0	chr14	4334762	4354687	+	NM_001309398	2610042L04Rik	intergenic	-63442
chr9:52328621-52330660	182.9	5.13646e-07	0.00354496	Up	2040	18.19	0	18.19	0	chr9	52168111	52111984	-	NM_001162921	Zc3h12c	intergenic	-161529
chr12:36953461-36955260	182.9	5.13646e-07	0.00354496	Up	1800	18.19	0	18.19	0	chr12	36816204	36816278	+	NR_039558	Mir5099	intergenic	138156
chr18:54002161-54003640	182.9	5.13646e-07	0.00354496	Up	1480	18.19	0	18.19	0	chr18	53862112	53955684	+	NM_152809	Csnk1g3	intergenic	140788
chr7:31308121-31309200	182.9	5.13646e-07	0.00354496	Up	1080	18.19	0	18.19	0	chr7	31302768	31304977	+	NM_207262	Scgb2b2	intergenic	5892
chr15:3150201-3151720	182.9	5.13646e-07	0.00354496	Up	1520	18.19	0	18.19	0	chr15	3270766	3280508	+	NM_001042613	Sepp1	intergenic	-119806
chr1:124724501-124725500	182.9	5.13646e-07	0.00354496	Up	1000	18.19	0	18.19	0	chr1	124045559	123332137	-	NM_199021	Dpp10	intergenic	-679441
chr8:71833601-71834740	182.9	5.13646e-07	0.00354496	Up	1140	18.19	0	18.19	0	chr8	71882067	71892565	+	NM_145624	Zfp709	intergenic	-47897
chr4:145631381-145632340	182.9	5.13646e-07	0.00354496	Up	960	18.19	0	18.19	0	chr4	145617145	145624394	+	NM_001205101	Gm13212	intergenic	14715
chr8:100075501-100077360	182.9	5.13646e-07	0.00354496	Up	1860	18.19	0	18.19	0	chr8	99416673	99733438	+	NR_132435	A330008L17Rik	intergenic	659757
chr6:15497401-15499060	182.9	5.13646e-07	0.00354496	Up	1660	18.19	0	18.19	0	chr6	15720660	15802169	+	NM_175088	Mdfic	intergenic	-222430
chr1:124490301-124491620	182.9	5.13646e-07	0.00354496	Up	1320	18.19	0	18.19	0	chr1	124045559	123332137	-	NM_199021	Dpp10	intergenic	-445401
chr7:43269341-43270080	182.9	5.13646e-07	0.00354496	Up	740	18.19	0	18.19	0	chr7	43313261	43296522	-	NM_027264	Zfp715	intergenic	43551
chr9:40221901-40222780	182.9	5.13646e-07	0.00354496	Up	880	18.19	0	18.19	0	chr9	40192315	40213604	+	NM_030713	Zfp202	intergenic	30025
chr10:121708661-121710880	182.9	5.13646e-07	0.00354496	Up	2220	18.19	0	18.19	0	chr10	121739936	121752859	+	NM_173022	BC048403	intergenic	-30166
chr6:121916321-121918080	182.9	5.13646e-07	0.00354496	Up	1760	18.19	0	18.19	0	chr6	121838540	121889057	+	NM_008645	Mug1	intergenic	78660
chr13:9808381-9809740	182.9	5.13646e-07	0.00354496	Up	1360	18.19	0	18.19	0	chr13	9765314	9684835	-	NM_144516	Zmynd11	intergenic	-43746
chr13:9808381-9809740	182.9	5.13646e-07	0.00354496	Up	1360	18.19	0	18.19	0	chr13	9765314	9684835	-	NM_001199141	Zmynd11	intergenic	-43746
chr8:10802721-10803420	182.9	5.13646e-07	0.00354496	Up	700	18.19	0	18.19	0	chr8	10882454	10870421	-	NR_040705	B930025P03Rik	intergenic	79384
chr4:146472961-146474060	182.9	5.13646e-07	0.00354496	Up	1100	18.19	0	18.19	0	chr4	146449029	146469440	+	NM_001085522	Gm13251	intergenic	24481
chr12:115661681-115663000	182.9	5.13646e-07	0.00354496	Up	1320	18.19	0	18.19	0	chr12	115695794	115695719	-	NR_105810	Mir6388	intergenic	33454
chr10:18860381-18861360	182.9	5.13646e-07	0.00354496	Up	980	18.19	0	18.19	0	chr10	18845070	18857072	+	NM_022032	Perp	intergenic	15800
chr5:88062061-88063220	182.9	5.13646e-07	0.00354496	Up	1160	18.19	0	18.19	0	chr5	88086555	88109053	+	NM_001252680	Smr2	intergenic	-23915
chr5:88062061-88063220	182.9	5.13646e-07	0.00354496	Up	1160	18.19	0	18.19	0	chr5	88086555	88109053	+	NM_021289	Smr2	intergenic	-23915
chr5:88062061-88063220	182.9	5.13646e-07	0.00354496	Up	1160	18.19	0	18.19	0	chr5	88086555	88109053	+	NM_001252681	Smr2	intergenic	-23915
chr5:88062061-88063220	182.9	5.13646e-07	0.00354496	Up	1160	18.19	0	18.19	0	chr5	88086555	88109053	+	NM_001252679	Smr2	intergenic	-23915
chr13:101165461-101167200	182.9	5.13646e-07	0.00354496	Up	1740	18.19	0	18.19	0	chr13	101232126	101247551	+	NR_046158	5930438M14Rik	intergenic	-65796
chr13:80699701-80701040	182.9	5.13646e-07	0.00354496	Up	1340	18.19	0	18.19	0	chr13	80883421	80896043	+	NM_001042591	Arrdc3	intergenic	-183051
chr6:81833121-81834700	182.9	5.13646e-07	0.00354496	Up	1580	18.19	0	18.19	0	chr6	81895663	81895589	-	NR_106091	Mir7232	intergenic	61753
chr15:103554861-103556520	182.9	5.13646e-07	0.00354496	Up	1660	18.19	0	18.19	0	chr15	103565081	103562759	-	NM_008134	Glycam1	intergenic	9391
chr15:103554861-103556520	182.9	5.13646e-07	0.00354496	Up	1660	18.19	0	18.19	0	chr15	103565081	103562759	-	NM_001289587	Glycam1	intergenic	9391
chr8:27804401-27805740	182.9	5.13646e-07	0.00354496	Up	1340	18.19	0	18.19	0	chr8	28084853	28083193	-	NR_033590	Gm8096	intergenic	279783
chr9:118018881-118019940	182.9	5.13646e-07	0.00354496	Up	1060	18.19	0	18.19	0	chr9	118040521	118060484	+	NM_001048146	Azi2	intergenic	-21111
chr9:118018881-118019940	182.9	5.13646e-07	0.00354496	Up	1060	18.19	0	18.19	0	chr9	118040521	118069794	+	NM_001286507	Azi2	intergenic	-21111
chr9:118018881-118019940	182.9	5.13646e-07	0.00354496	Up	1060	18.19	0	18.19	0	chr9	118040521	118065096	+	NM_001286508	Azi2	intergenic	-21111
chr9:118018881-118019940	182.9	5.13646e-07	0.00354496	Up	1060	18.19	0	18.19	0	chr9	118040521	118065096	+	NM_013727	Azi2	intergenic	-21111
chr9:47035221-47036540	182.9	5.13646e-07	0.00354496	Up	1320	18.19	0	18.19	0	chr9	46998740	47003860	+	NM_001243258	Gm4791	intergenic	37140
chr9:78770141-78771820	182.9	5.13646e-07	0.00354496	Up	1680	18.19	0	18.19	0	chr9	78615545	78716260	+	NM_153098	Cd109	intergenic	155435
chr6:55815801-55817600	182.9	5.13646e-07	0.00354496	Up	1800	18.19	0	18.19	0	chr6	55837017	55978598	+	NM_001081665	Ccdc129	intergenic	-20317
chr6:90069241-90070240	182.9	5.13646e-07	0.00354496	Up	1000	18.19	0	18.19	0	chr6	90073018	90072085	-	NM_011911	Vmn1r49	intergenic	3278
chr2:26759121-26761620	182.9	5.13646e-07	0.00354496	Up	2500	18.19	0	18.19	0	chr2	26671282	26667673	-	NM_010695	Lcn4	intergenic	-89088
chr8:41476481-41477760	182.9	5.13646e-07	0.00354496	Up	1280	18.19	0	18.19	0	chr8	41417118	41397453	-	NM_013522	Frg1	intergenic	-60002
chr7:95571461-95573680	182.9	5.13646e-07	0.00354496	Up	2220	18.19	0	18.19	0	chr7	96171243	96911092	+	NM_001310762	Tenm4	intergenic	-598673
chr6:104899001-104900680	182.9	5.13646e-07	0.00354496	Up	1680	18.19	0	18.19	0	chr6	104493043	104863405	+	NM_017383	Cntn6	intergenic	406797
chr8:108091801-108093700	182.9	5.13646e-07	0.00354496	Up	1900	18.19	0	18.19	0	chr8	108584677	108553251	-	NR_077224	Lncbate1	intergenic	491927
chr2:55740601-55743480	182.9	5.13646e-07	0.00354496	Up	2880	18.19	0	18.19	0	chr2	55435969	55598145	+	NM_001304810	Kcnj3	intergenic	306071
chr2:55740601-55743480	182.9	5.13646e-07	0.00354496	Up	2880	18.19	0	18.19	0	chr2	55435969	55598145	+	NM_008426	Kcnj3	intergenic	306071
chr11:101478121-101478680	182.9	5.13646e-07	0.00354496	Up	560	18.19	0	18.19	0	chr11	101468337	101471306	+	NM_009708	Rnd2	intergenic	10063
chr1:113281921-113282860	182.9	5.13646e-07	0.00354496	Up	940	18.19	0	18.19	0	chr1	111864918	111858701	-	NM_001081316	Dsel	intergenic	-1417472
chr7:26853541-26854300	182.9	5.13646e-07	0.00354496	Up	760	18.19	0	18.19	0	chr7	26835338	26843264	+	NM_007812	Cyp2a5	intergenic	18582
chr1:118213661-118214840	182.9	5.13646e-07	0.00354496	Up	1180	18.19	0	18.19	0	chr1	118311132	118298517	-	NM_011650	Tsn	intergenic	96882
chr1:122522701-122524040	182.9	5.13646e-07	0.00354496	Up	1340	18.19	0	18.19	0	chr1	121567980	121553834	-	NM_025860	Ddx18	intergenic	-955390
chr1:117723401-117724260	182.9	5.13646e-07	0.00354496	Up	860	18.19	0	18.19	0	chr1	118311132	118298517	-	NM_011650	Tsn	intergenic	587302
chr3:158886261-158888120	182.9	5.13646e-07	0.00354496	Up	1860	18.19	0	18.19	0	chr3	159076363	159308080	+	NR_040750	Gm20752	intergenic	-189173
chr13:7809841-7810840	182.9	5.13646e-07	0.00354496	Up	1000	18.19	0	18.19	0	chr13	8202865	8760442	+	NM_052977	Adarb2	intergenic	-392525
chr13:7809841-7810840	182.9	5.13646e-07	0.00354496	Up	1000	18.19	0	18.19	0	chr13	8202865	8760442	+	NM_001289530	Adarb2	intergenic	-392525
chr13:7809841-7810840	182.9	5.13646e-07	0.00354496	Up	1000	18.19	0	18.19	0	chr13	8202865	8768762	+	NR_110345	Adarb2	intergenic	-392525
chr12:56306961-56308060	182.9	5.13646e-07	0.00354496	Up	1100	18.19	0	18.19	0	chr12	56345894	56328306	-	NM_145442	Mbip	intergenic	38384
chr2:50013361-50015180	182.9	5.13646e-07	0.00354496	Up	1820	18.19	0	18.19	0	chr2	50066428	50193569	+	NR_033304	Lypd6	intergenic	-52158
chr2:50013361-50015180	182.9	5.13646e-07	0.00354496	Up	1820	18.19	0	18.19	0	chr2	50066428	50193569	+	NM_177139	Lypd6	intergenic	-52158
chr1:193668201-193669140	182.9	5.13646e-07	0.00354496	Up	940	18.19	0	18.19	0	chr1	193507530	193507462	-	NR_029592	Mir205	intergenic	-161140
chr18:17337641-17340120	182.9	5.13646e-07	0.00354496	Up	2480	18.19	0	18.19	0	chr18	17235482	17234482	-	NR_033607	4921533I20Rik	intergenic	-103398
chr10:88319461-88320460	182.9	5.13646e-07	0.00354496	Up	1000	18.19	0	18.19	0	chr10	88357075	88322803	-	NM_027878	Dram1	intergenic	37115
chr3:111726761-111728360	182.9	5.13646e-07	0.00354496	Up	1600	18.19	0	18.19	0	chr3	111881902	112082001	+	NR_045362	Gm6602	intergenic	-154342
chr8:54336521-54337980	182.9	5.13646e-07	0.00354496	Up	1460	18.19	0	18.19	0	chr8	54529998	54520432	-	NM_029701	Spcs3	intergenic	192748
chr15:62687261-62689660	182.9	5.13646e-07	0.00354496	Up	2400	18.19	0	18.19	0	chr15	62219451	62217540	-	NR_003523	H2afy3	intergenic	-469009
chr15:28723201-28725340	182.9	5.13646e-07	0.00354496	Up	2140	18.19	0	18.19	0	chr15	28203765	28472045	+	NM_133365	Dnah5	intergenic	520505
chr8:32061061-32062680	182.9	5.13646e-07	0.00354496	Up	1620	18.19	0	18.19	0	chr8	32151894	32181847	+	NR_046039	Gm8179	intergenic	-90024
chr16:3241621-3242560	182.9	5.13646e-07	0.00354496	Up	940	18.19	0	18.19	0	chr16	3592397	3593339	+	NM_146860	Olfr161	intergenic	-350307
chr18:52236061-52237900	182.9	5.13646e-07	0.00354496	Up	1840	18.19	0	18.19	0	chr18	52331535	52332996	+	NM_026286	Ftmt	intergenic	-94555
chr3:82771001-82772820	182.9	5.13646e-07	0.00354496	Up	1820	18.19	0	18.19	0	chr3	82876483	82836522	-	NM_001277170	Rbm46	intergenic	104573
chr13:117148741-117150980	182.9	5.13646e-07	0.00354496	Up	2240	18.19	0	18.19	0	chr13	117130024	117135884	+	NR_046023	Gm6416	intergenic	19836
chr9:46875721-46877300	182.9	5.13646e-07	0.00354496	Up	1580	18.19	0	18.19	0	chr9	46913602	46927366	+	NR_015605	2900052N01Rik	intergenic	-37092
chr16:21180281-21181480	182.9	5.13646e-07	0.00354496	Up	1200	18.19	0	18.19	0	chr16	21204794	21223304	+	NM_010143	Ephb3	intergenic	-23914
chr2:128088041-128089040	182.9	5.13646e-07	0.00354496	Up	1000	18.19	0	18.19	0	chr2	128126037	128131498	+	NM_001291016	Bcl2l11	intergenic	-37497
chr2:128088041-128089040	182.9	5.13646e-07	0.00354496	Up	1000	18.19	0	18.19	0	chr2	128126037	128162547	+	NM_207681	Bcl2l11	intergenic	-37497
chr2:128088041-128089040	182.9	5.13646e-07	0.00354496	Up	1000	18.19	0	18.19	0	chr2	128126037	128162547	+	NM_207680	Bcl2l11	intergenic	-37497
chr2:128088041-128089040	182.9	5.13646e-07	0.00354496	Up	1000	18.19	0	18.19	0	chr2	128126037	128162547	+	NM_009754	Bcl2l11	intergenic	-37497
chr8:65348121-65349200	182.9	5.13646e-07	0.00354496	Up	1080	18.19	0	18.19	0	chr8	65129537	65085614	-	NR_033217	BC030870	intergenic	-219123
chr15:89646741-89648280	182.9	5.13646e-07	0.00354496	Up	1540	18.19	0	18.19	0	chr15	89591923	89582526	-	NM_026817	Rabl2	intergenic	-55587
chr8:62160181-62161580	182.9	5.13646e-07	0.00354496	Up	1400	18.19	0	18.19	0	chr8	62123193	62057041	-	NM_011922	Anxa10	intergenic	-37687
chr8:62160181-62161580	182.9	5.13646e-07	0.00354496	Up	1400	18.19	0	18.19	0	chr8	62123193	62057041	-	NM_001136089	Anxa10	intergenic	-37687
chr14:6036261-6036860	182.9	5.13646e-07	0.00354496	Up	600	18.19	0	18.19	0	chr14	5807939	5790560	-	NM_001291094	Gm3383	intergenic	-228621
chr8:41536621-41538280	182.9	5.13646e-07	0.00354496	Up	1660	18.19	0	18.19	0	chr8	41417118	41397453	-	NM_013522	Frg1	intergenic	-120332
chr8:51995581-51997480	182.9	5.13646e-07	0.00354496	Up	1900	18.19	0	18.19	0	chr8	53511701	53523422	+	NM_001205054	Aga	intergenic	-1515171
chr8:51995581-51997480	182.9	5.13646e-07	0.00354496	Up	1900	18.19	0	18.19	0	chr8	53511701	53523422	+	NM_001005847	Aga	intergenic	-1515171
chr17:36426101-36427960	182.9	5.13646e-07	0.00354496	Up	1860	18.19	0	18.19	0	chr17	36462329	36460163	-	NM_177634	H2-M10.4	intergenic	35299
chr12:91912301-91913880	182.9	5.13646e-07	0.00354496	Up	1580	18.19	0	18.19	0	chr12	91849157	91806042	-	NM_001039089	Sel1l	intergenic	-63933
chr12:91912301-91913880	182.9	5.13646e-07	0.00354496	Up	1580	18.19	0	18.19	0	chr12	91849157	91806042	-	NM_011344	Sel1l	intergenic	-63933
chr2:161411881-161412980	182.9	5.13646e-07	0.00354496	Up	1100	18.19	0	18.19	0	chr2	161109086	160946977	-	NR_126509	Chd6	intergenic	-303344
chr2:161411881-161412980	182.9	5.13646e-07	0.00354496	Up	1100	18.19	0	18.19	0	chr2	161109086	160946977	-	NM_173368	Chd6	intergenic	-303344
chr3:156267581-156268800	182.9	5.13646e-07	0.00354496	Up	1220	18.19	0	18.19	0	chr3	155976353	156008592	+	NR_040553	9330178D15Rik	intergenic	291837
chr8:101168981-101169800	182.9	5.13646e-07	0.00354496	Up	820	18.19	0	18.19	0	chr8	102785111	102632094	-	NM_009866	Cdh11	intergenic	1615721
chr13:12845881-12847500	182.9	5.13646e-07	0.00354496	Up	1620	18.19	0	18.19	0	chr13	12800079	12790820	-	NM_011118	Prl2c3	intergenic	-46611
chr4:121520801-121521820	182.9	5.13646e-07	0.00354496	Up	1020	18.19	0	18.19	0	chr4	121423099	121414734	-	NM_001144948	Gm12886	intergenic	-98211
chr13:31037801-31039260	182.9	5.13646e-07	0.00354496	Up	1460	18.19	0	18.19	0	chr13	30974047	30813917	-	NM_025588	Exoc2	intergenic	-64483
chr4:147117721-147118220	182.9	5.13646e-07	0.00354496	Up	500	18.19	0	18.19	0	chr4	147068436	147063365	-	NR_045446	4933438K21Rik	intergenic	-49534
chr14:4397701-4398700	182.9	5.13646e-07	0.00354496	Up	1000	18.19	0	18.19	0	chr14	4430991	4519452	+	NM_001242945	Gm3264	intergenic	-32791
chr6:122426761-122427720	182.9	5.13646e-07	0.00354496	Up	960	18.19	0	18.19	0	chr6	122486305	122453608	-	NM_027664	Rimklb	intergenic	59065
chr8:27666341-27667780	182.9	5.13646e-07	0.00354496	Up	1440	18.19	0	18.19	0	chr8	27447669	27464112	+	NM_026256	Poteg	intergenic	219391
chr8:27666341-27667780	182.9	5.13646e-07	0.00354496	Up	1440	18.19	0	18.19	0	chr8	27447669	27495172	+	NM_027618	Poteg	intergenic	219391
chr6:100263661-100264820	174.2	9.57708e-07	0.00473727	Up	1160	17.32	0	17.32	0	chr6	100287358	100228564	-	NM_019743	Rybp	intron	23118
chr7:57613701-57614940	174.2	9.57708e-07	0.00473727	Up	1240	17.32	0	17.32	0	chr7	57591172	57828801	+	NM_008071	Gabrb3	intron	23148
chr7:7406921-7408320	174.2	9.57708e-07	0.00473727	Up	1400	17.32	0	17.32	0	chr7	7399627	7383984	-	NM_001105062	Vmn2r31	upstream	-7993
chr9:110559801-110561540	174.2	9.57708e-07	0.00473727	Up	1740	17.32	0	17.32	0	chr9	110532596	110618633	+	NM_001081340	Setd2	intron	28074
chr2:137128541-137130380	174.2	9.57708e-07	0.00473727	Up	1840	17.32	0	17.32	0	chr2	137116520	137081450	-	NM_013822	Jag1	upstream	-12940
chr4:14761321-14763840	174.2	9.57708e-07	0.00473727	Up	2520	17.32	0	17.32	0	chr4	14796052	14665753	-	NM_028499	Lrrc69	intron	33472
chr14:3067781-3069020	174.2	9.57708e-07	0.00473727	Up	1240	17.32	0	17.32	0	chr14	3049284	3076838	+	NM_001177715	Gm2897	intron	19116
chr6:12604841-12605980	174.2	9.57708e-07	0.00473727	Up	1140	17.32	0	17.32	0	chr6	12749253	12311607	-	NM_001164805	Thsd7a	intron	143843
chr8:19714441-19715460	174.2	9.57708e-07	0.00473727	Up	1020	17.32	0	17.32	0	chr8	19729575	20063170	+	NM_001270553	Gm21119	upstream	-14625
chr8:19714441-19715460	174.2	9.57708e-07	0.00473727	Up	1020	17.32	0	17.32	0	chr8	19729575	19753602	+	NM_001039553	4930467E23Rik	upstream	-14625
chr8:19777081-19777820	174.2	9.57708e-07	0.00473727	Up	740	17.32	0	17.32	0	chr8	19729575	20063170	+	NM_001270553	Gm21119	intron	47875
chr3:96749301-96750900	174.2	9.57708e-07	0.00473727	Up	1600	17.32	0	17.32	0	chr3	96727610	96791155	+	NM_026406	Rnf115	intron	22490
chr4:150011661-150012220	174.2	9.57708e-07	0.00473727	Up	560	17.32	0	17.32	0	chr4	150009023	149979473	-	NM_173371	H6pd	upstream	-2917
chr12:74084221-74085700	174.2	9.57708e-07	0.00473727	Up	1480	17.32	0	17.32	0	chr12	73997760	74267916	+	NM_172804	Syt16	intron	87200
chr2:124457201-124459060	174.2	9.57708e-07	0.00473727	Up	1860	17.32	0	17.32	0	chr2	124089968	124667789	+	NM_001290997	Sema6d	intron	368162
chr14:93020281-93022000	174.2	9.57708e-07	0.00473727	Up	1720	17.32	0	17.32	0	chr14	93890669	93013699	-	NM_001271799	Pcdh9	intron	869529
chr14:93020281-93022000	174.2	9.57708e-07	0.00473727	Up	1720	17.32	0	17.32	0	chr14	93890669	93013699	-	NM_001271798	Pcdh9	intron	869529
chr14:93020281-93022000	174.2	9.57708e-07	0.00473727	Up	1720	17.32	0	17.32	0	chr14	93888888	93013699	-	NM_001081377	Pcdh9	intron	867748
chr14:93020281-93022000	174.2	9.57708e-07	0.00473727	Up	1720	17.32	0	17.32	0	chr14	93888888	93013699	-	NM_001271800	Pcdh9	intron	867748
chr8:87484381-87485620	174.2	9.57708e-07	0.00473727	Up	1240	17.32	0	17.32	0	chr8	87473115	87525552	+	NR_125722	Gm2694	intron	11885
chr9:20323401-20325220	174.2	9.57708e-07	0.00473727	Up	1820	17.32	0	17.32	0	chr9	20336094	20313891	-	NM_146563	Olfr18	intron	11784
chr10:8370361-8371620	174.2	9.57708e-07	0.00473727	Up	1260	17.32	0	17.32	0	chr10	8518825	8204752	-	NM_177387	Ust	intron	147835
chr14:117306961-117308360	174.2	9.57708e-07	0.00473727	Up	1400	17.32	0	17.32	0	chr14	116925296	117979529	+	NM_001079844	Gpc6	intron	382364
chr14:117306961-117308360	174.2	9.57708e-07	0.00473727	Up	1400	17.32	0	17.32	0	chr14	116925296	117979529	+	NM_011821	Gpc6	intron	382364
chrX:37534881-37536880	174.2	9.57708e-07	0.00473727	Up	2000	17.32	0	17.32	0	chrX	37530467	37541809	+	NM_001085348	Rhox2e	intron	5413
chr17:21968301-21969020	174.2	9.57708e-07	0.00473727	Up	720	17.32	0	17.32	0	chr17	21962558	21994366	+	NM_001025373	Zfp943	intron	6102
chr4:128165701-128167100	174.2	9.57708e-07	0.00473727	Up	1400	17.32	0	17.32	0	chr4	128166597	128133522	-	NM_029137	Csmd2os	promoter	197
chr6:46115061-46116720	174.2	9.57708e-07	0.00473727	Up	1660	17.32	0	17.32	0	chr6	45060060	47301371	+	NM_001004357	Cntnap2	intron	1055830
chr1:161248861-161249660	174.2	9.57708e-07	0.00473727	Up	800	17.32	0	17.32	0	chr1	161251210	161240111	-	NR_130150	Prdx6	promoter	1950
chr1:161248861-161249660	174.2	9.57708e-07	0.00473727	Up	800	17.32	0	17.32	0	chr1	161251210	161240111	-	NM_007453	Prdx6	promoter	1950
chr1:161248861-161249660	174.2	9.57708e-07	0.00473727	Up	800	17.32	0	17.32	0	chr1	161251210	161240111	-	NM_001303408	Prdx6	promoter	1950
chr2:79848881-79849940	174.2	9.57708e-07	0.00473727	Up	1060	17.32	0	17.32	0	chr2	80128971	79834452	-	NM_016744	Pde1a	intron	279561
chr4:147811321-147811880	174.2	9.57708e-07	0.00473727	Up	560	17.32	0	17.32	0	chr4	147809788	147753973	-	NM_001127189	Gm13157	promoter	-1812
chr1:179752381-179752800	174.2	9.57708e-07	0.00473727	Up	420	17.32	0	17.32	0	chr1	179804015	179744903	-	NM_026375	Ahctf1	exon	51425
chr7:65894561-65895440	174.2	9.57708e-07	0.00473727	Up	880	17.32	0	17.32	0	chr7	65862135	66050386	+	NM_011048	Pcsk6	intron	32865
chr7:65894561-65895440	174.2	9.57708e-07	0.00473727	Up	880	17.32	0	17.32	0	chr7	65862135	66050386	+	NM_001291184	Pcsk6	intron	32865
chr8:28764701-28765800	174.2	9.57708e-07	0.00473727	Up	1100	17.32	0	17.32	0	chr8	29219636	28646716	-	NM_153135	Unc5d	intron	454386
chr8:128434201-128435620	174.2	9.57708e-07	0.00473727	Up	1420	17.32	0	17.32	0	chr8	128359072	128505475	+	NM_008737	Nrp1	intron	75838
chr1:123774281-123775660	174.2	9.57708e-07	0.00473727	Up	1380	17.32	0	17.32	0	chr1	124045559	123332137	-	NM_199021	Dpp10	intron	270589
chr3:96429561-96430740	174.2	9.57708e-07	0.00473727	Up	1180	17.32	0	17.32	0	chr3	96414833	96414436	-	NR_001579	Terc	upstream	-15317
chr3:66229481-66231280	174.2	9.57708e-07	0.00473727	Up	1800	17.32	0	17.32	0	chr3	66296837	66053557	-	NM_145820	Veph1	intron	66457
chr16:36069921-36071380	174.2	9.57708e-07	0.00473727	Up	1460	17.32	0	17.32	0	chr16	36071659	36092118	+	NM_001159421	Ccdc58	promoter	-1009
chr16:36069921-36071380	174.2	9.57708e-07	0.00473727	Up	1460	17.32	0	17.32	0	chr16	36071659	36092118	+	NM_198645	Ccdc58	promoter	-1009
chr16:36069921-36071380	174.2	9.57708e-07	0.00473727	Up	1460	17.32	0	17.32	0	chr16	36071515	36043843	-	NM_027342	Fam162a	promoter	865
chr10:105214281-105215940	174.2	9.57708e-07	0.00473727	Up	1660	17.32	0	17.32	0	chr10	105574479	105187663	-	NM_177368	Tmtc2	intron	359369
chr2:58070021-58072160	174.2	9.57708e-07	0.00473727	Up	2140	17.32	0	17.32	0	chr2	58052752	58045114	-	NM_029972	Ermn	upstream	-18338
chr16:41997961-41999280	174.2	9.57708e-07	0.00473727	Up	1320	17.32	0	17.32	0	chr16	41533341	42146213	+	NM_175548	Lsamp	intron	465279
chr8:23822441-23823180	174.2	9.57708e-07	0.00473727	Up	740	17.32	0	17.32	0	chr8	23669660	24063116	+	NM_001277239	Zmat4	intron	153150
chr8:23822441-23823180	174.2	9.57708e-07	0.00473727	Up	740	17.32	0	17.32	0	chr8	23669660	24063116	+	NM_177086	Zmat4	intron	153150
chr1:85610521-85611000	174.2	9.57708e-07	0.00473727	Up	480	17.32	0	17.32	0	chr1	85598810	85576898	-	NM_030194	Sp110	upstream	-11950
chr1:85610521-85611000	174.2	9.57708e-07	0.00473727	Up	480	17.32	0	17.32	0	chr1	85603891	85576898	-	NM_175397	Sp110	upstream	-6869
chr9:107828181-107829220	174.2	9.57708e-07	0.00473727	Up	1040	17.32	0	17.32	0	chr9	107872819	107773558	-	NM_011251	Rbm6	intron	44119
chr9:107828181-107829220	174.2	9.57708e-07	0.00473727	Up	1040	17.32	0	17.32	0	chr9	107872819	107773558	-	NM_029169	Rbm6	intron	44119
chr10:33264721-33266780	174.2	9.57708e-07	0.00473727	Up	2060	17.32	0	17.32	0	chr10	33256357	33222344	-	NR_040657	D830005E20Rik	upstream	-9393
chr8:75523501-75524780	174.2	9.57708e-07	0.00473727	Up	1280	17.32	0	17.32	0	chr8	75448693	75984507	+	NM_027944	1700007B14Rik	intron	75447
chr8:75523501-75524780	174.2	9.57708e-07	0.00473727	Up	1280	17.32	0	17.32	0	chr8	75448693	75984507	+	NM_001164235	1700007B14Rik	intron	75447
chr14:67244981-67246240	174.2	9.57708e-07	0.00473727	Up	1260	17.32	0	17.32	0	chr14	67233291	67430952	+	NM_010095	Ebf2	intron	12319
chr14:67244981-67246240	174.2	9.57708e-07	0.00473727	Up	1260	17.32	0	17.32	0	chr14	67233291	67430952	+	NM_001276387	Ebf2	intron	12319
chr8:75831341-75833840	174.2	9.57708e-07	0.00473727	Up	2500	17.32	0	17.32	0	chr8	75448693	75984507	+	NM_027944	1700007B14Rik	intron	383897
chr8:75831341-75833840	174.2	9.57708e-07	0.00473727	Up	2500	17.32	0	17.32	0	chr8	75448693	75984507	+	NM_001164235	1700007B14Rik	intron	383897
chr11:64976361-64977680	174.2	9.57708e-07	0.00473727	Up	1320	17.32	0	17.32	0	chr11	64979034	65002076	+	NM_023479	Elac2	upstream	-2014
chr8:40090601-40092760	174.2	9.57708e-07	0.00473727	Up	2160	17.32	0	17.32	0	chr8	40227787	39467447	-	NR_035426	Mir669e	intron	136107
chr1:131695401-131696500	174.2	9.57708e-07	0.00473727	Up	1100	17.32	0	17.32	0	chr1	131688694	131715439	+	NM_145509	Rab7b	intron	7256
chr1:131695401-131696500	174.2	9.57708e-07	0.00473727	Up	1100	17.32	0	17.32	0	chr1	131688694	131715439	+	NM_001311096	Rab7b	intron	7256
chr1:116051181-116052620	174.2	9.57708e-07	0.00473727	Up	1440	17.32	0	17.32	0	chr1	115685136	116580674	+	NM_001077425	Cntnap5a	intron	366764
chr16:56234481-56235980	174.2	9.57708e-07	0.00473727	Up	1500	17.32	0	17.32	0	chr16	56204312	56273753	+	NM_174876	Impg2	intron	30918
chr5:14949521-14950380	174.2	9.57708e-07	0.00473727	Up	860	17.32	0	17.32	0	chr5	14945293	14978541	+	NR_001584	Speer8-ps1	intron	4657
chr4:110614801-110617140	174.2	9.57708e-07	0.00473727	Up	2340	17.32	0	17.32	0	chr4	110397697	111657519	+	NM_001048189	Agbl4	intron	218273
chr4:110614801-110617140	174.2	9.57708e-07	0.00473727	Up	2340	17.32	0	17.32	0	chr4	110397697	111657519	+	NM_030231	Agbl4	intron	218273
chr4:110614801-110617140	174.2	9.57708e-07	0.00473727	Up	2340	17.32	0	17.32	0	chr4	110397697	111663024	+	NM_001284190	Agbl4	intron	218273
chr18:68325941-68327660	174.2	9.57708e-07	0.00473727	Up	1720	17.32	0	17.32	0	chr18	68337602	68339711	+	NM_013596	Mc5r	upstream	-10802
chr17:89025241-89026880	174.2	9.57708e-07	0.00473727	Up	1640	17.32	0	17.32	0	chr17	89200675	88984951	-	NM_013523	Fshr	intron	174615
chr12:50431521-50433840	174.2	9.57708e-07	0.00473727	Up	2320	17.32	0	17.32	0	chr12	50649223	50341231	-	NM_008858	Prkd1	intron	216543
chr4:5724461-5725360	174.2	9.57708e-07	0.00473727	Up	900	17.32	0	17.32	0	chr4	5644178	5799944	+	NM_173426	Fam110b	intron	80732
chr14:122521941-122524000	174.2	9.57708e-07	0.00473727	Up	2060	17.32	0	17.32	0	chr14	122534327	122889944	+	NM_144844	Pcca	upstream	-11357
chr1:106863521-106865100	174.2	9.57708e-07	0.00473727	Up	1580	17.32	0	17.32	0	chr1	106861179	106883348	+	NM_009257	Serpinb5	intron	3131
chr8:69084181-69085620	174.2	9.57708e-07	0.00473727	Up	1440	17.32	0	17.32	0	chr8	69088735	69113717	+	NM_007509	Atp6v1b2	upstream	-3835
chr1:87358121-87359360	174.2	9.57708e-07	0.00473727	Up	1240	17.32	0	17.32	0	chr1	87326997	87450810	+	NM_001110212	Gigyf2	intron	31743
chr1:87358121-87359360	174.2	9.57708e-07	0.00473727	Up	1240	17.32	0	17.32	0	chr1	87326997	87450810	+	NM_146112	Gigyf2	intron	31743
chr4:20564301-20566100	174.2	9.57708e-07	0.00473727	Up	1800	17.32	0	17.32	0	chr4	20778668	20118873	-	NM_001290410	Nkain3	intron	213468
chr4:20564301-20566100	174.2	9.57708e-07	0.00473727	Up	1800	17.32	0	17.32	0	chr4	20778668	20243852	-	NM_172987	Nkain3	intron	213468
chr9:40170281-40171980	174.2	9.57708e-07	0.00473727	Up	1700	17.32	0	17.32	0	chr9	40187078	40188094	+	NM_146615	Olfr986	upstream	-15948
chr14:30845921-30846780	174.2	9.57708e-07	0.00473727	Up	860	17.32	0	17.32	0	chr14	30825593	30877210	+	NM_028839	Tmem110	intron	20757
chr13:3574441-3576580	174.2	9.57708e-07	0.00473727	Up	2140	17.32	0	17.32	0	chr13	3611108	3566034	-	NM_134063	Fam208b	exon	35598
chr6:148075561-148077100	174.2	9.57708e-07	0.00473727	Up	1540	17.32	0	17.32	0	chr6	148047415	148182760	+	NM_178797	Far2	intron	28915
chr8:94298401-94299860	174.2	9.57708e-07	0.00473727	Up	1460	17.32	0	17.32	0	chr8	94214600	94315066	+	NM_172410	Nup93	intron	84530
chr17:83392401-83393280	174.2	9.57708e-07	0.00473727	Up	880	17.32	0	17.32	0	chr17	83350930	83480359	+	NM_001114361	Eml4	intron	41910
chr17:83392401-83393280	174.2	9.57708e-07	0.00473727	Up	880	17.32	0	17.32	0	chr17	83350930	83480359	+	NM_001114362	Eml4	intron	41910
chr17:83392401-83393280	174.2	9.57708e-07	0.00473727	Up	880	17.32	0	17.32	0	chr17	83350930	83480359	+	NM_199466	Eml4	intron	41910
chr17:83392401-83393280	174.2	9.57708e-07	0.00473727	Up	880	17.32	0	17.32	0	chr17	83350930	83480359	+	NM_001286567	Eml4	intron	41910
chr2:21465561-21466600	174.2	9.57708e-07	0.00473727	Up	1040	17.32	0	17.32	0	chr2	21367566	21830542	+	NM_001004761	Gpr158	intron	98514
chr7:101770841-101771580	174.2	9.57708e-07	0.00473727	Up	740	17.32	0	17.32	0	chr7	101663767	101790168	+	NM_009191	Clpb	intron	107443
chr7:144374181-144374860	174.2	9.57708e-07	0.00473727	Up	680	17.32	0	17.32	0	chr7	144284384	144422675	+	NM_001081370	Shank2	intron	90136
chr7:144374181-144374860	174.2	9.57708e-07	0.00473727	Up	680	17.32	0	17.32	0	chr7	144443433	143948404	-	NR_037302	Mir3470b	intron	68913
chr17:10281701-10283860	174.2	9.57708e-07	0.00473727	Up	2160	17.32	0	17.32	0	chr17	10319361	10206470	-	NM_001159517	Qk	intron	36581
chr17:10281701-10283860	174.2	9.57708e-07	0.00473727	Up	2160	17.32	0	17.32	0	chr17	10319361	10210179	-	NM_021881	Qk	intron	36581
chr17:10281701-10283860	174.2	9.57708e-07	0.00473727	Up	2160	17.32	0	17.32	0	chr17	10319361	10210179	-	NM_001159516	Qk	intron	36581
chr1:188953481-188954460	174.2	9.57708e-07	0.00473727	Up	980	17.32	0	17.32	0	chr1	188262837	188965039	+	NM_021408	Ush2a	intron	691133
chr16:58733321-58734480	174.2	9.57708e-07	0.00473727	Up	1160	17.32	0	17.32	0	chr16	58727909	58734247	+	NM_001252451	Cldnd1	exon	5991
chr16:58733321-58734480	174.2	9.57708e-07	0.00473727	Up	1160	17.32	0	17.32	0	chr16	58727909	58734247	+	NM_001252450	Cldnd1	exon	5991
chr16:58733321-58734480	174.2	9.57708e-07	0.00473727	Up	1160	17.32	0	17.32	0	chr16	58727909	58734247	+	NM_171826	Cldnd1	exon	5991
chr16:58733321-58734480	174.2	9.57708e-07	0.00473727	Up	1160	17.32	0	17.32	0	chr16	58727909	58734247	+	NR_045518	Cldnd1	exon	5991
chr16:58733321-58734480	174.2	9.57708e-07	0.00473727	Up	1160	17.32	0	17.32	0	chr16	58727909	58734247	+	NR_045517	Cldnd1	exon	5991
chr2:128146581-128147240	174.2	9.57708e-07	0.00473727	Up	660	17.32	0	17.32	0	chr2	128126037	128162547	+	NM_207681	Bcl2l11	intron	20873
chr2:128146581-128147240	174.2	9.57708e-07	0.00473727	Up	660	17.32	0	17.32	0	chr2	128126037	128162547	+	NM_207680	Bcl2l11	intron	20873
chr2:128146581-128147240	174.2	9.57708e-07	0.00473727	Up	660	17.32	0	17.32	0	chr2	128126037	128162547	+	NM_009754	Bcl2l11	intron	20873
chr12:30079661-30081420	174.2	9.57708e-07	0.00473727	Up	1760	17.32	0	17.32	0	chr12	30132624	30054660	-	NM_009417	Tpo	intron	52084
chr2:163055481-163056100	174.2	9.57708e-07	0.00473727	Up	620	17.32	0	17.32	0	chr2	163054634	163084687	+	NM_008652	Mybl2	promoter	1156
chr1:125959221-125960780	174.2	9.57708e-07	0.00473727	Up	1560	17.32	0	17.32	0	chr1	126492927	125913635	-	NM_172484	Nckap5	intron	532927
chr1:125959221-125960780	174.2	9.57708e-07	0.00473727	Up	1560	17.32	0	17.32	0	chr1	126830632	125913635	-	NM_001081756	Nckap5	intron	870632
chr1:125959221-125960780	174.2	9.57708e-07	0.00473727	Up	1560	17.32	0	17.32	0	chr1	126830632	125913635	-	NM_176957	Nckap5	intron	870632
chr2:120251741-120252760	174.2	9.57708e-07	0.00473727	Up	1020	17.32	0	17.32	0	chr2	120245335	120166411	-	NM_177845	Pla2g4e	upstream	-6915
chr6:63316041-63317560	174.2	9.57708e-07	0.00473727	Up	1520	17.32	0	17.32	0	chr6	63256856	64666279	+	NM_008167	Grid2	intron	59944
chr10:27042021-27043840	174.2	9.57708e-07	0.00473727	Up	1820	17.32	0	17.32	0	chr10	27616942	26981284	-	NM_008481	Lama2	intron	574012
chr5:4076101-4077300	174.2	9.57708e-07	0.00473727	Up	1200	17.32	0	17.32	0	chr5	3928185	4080204	+	NM_194462	Akap9	intron	148515
chr3:20716701-20717780	174.2	9.57708e-07	0.00473727	Up	1080	17.32	0	17.32	0	chr3	20367177	20314472	-	NM_175086	Agtr1b	intergenic	-350063
chr13:96761281-96762780	174.2	9.57708e-07	0.00473727	Up	1500	17.32	0	17.32	0	chr13	96670936	96648961	-	NM_008255	Hmgcr	intergenic	-91094
chr12:57639401-57640980	174.2	9.57708e-07	0.00473727	Up	1580	17.32	0	17.32	0	chr12	57618602	57585974	-	NR_131110	4921518K17Rik	intergenic	-21588
chr8:96418481-96420460	174.2	9.57708e-07	0.00473727	Up	1980	17.32	0	17.32	0	chr8	96545973	96545953	-	NR_039538	Mir28c	intergenic	126503
chr14:41935601-41936820	174.2	9.57708e-07	0.00473727	Up	1220	17.32	0	17.32	0	chr14	42095277	42089749	-	NR_073362	1700091H14Rik	intergenic	159067
chr11:31721581-31722060	174.2	9.57708e-07	0.00473727	Up	480	17.32	0	17.32	0	chr11	31671862	31665149	-	NM_001024919	Bod1	intergenic	-49958
chr8:89748161-89749440	174.2	9.57708e-07	0.00473727	Up	1280	17.32	0	17.32	0	chr8	90348252	90247111	-	NM_172913	Tox3	intergenic	599452
chr8:113688421-113689560	174.2	9.57708e-07	0.00473727	Up	1140	17.32	0	17.32	0	chr8	113643212	113655533	+	NM_029139	Syce1l	intergenic	45778
chr8:113688421-113689560	174.2	9.57708e-07	0.00473727	Up	1140	17.32	0	17.32	0	chr8	113643212	113655533	+	NM_001286494	Syce1l	intergenic	45778
chr8:113688421-113689560	174.2	9.57708e-07	0.00473727	Up	1140	17.32	0	17.32	0	chr8	113643212	113655533	+	NM_001048145	Syce1l	intergenic	45778
chr6:143753001-143754420	174.2	9.57708e-07	0.00473727	Up	1420	17.32	0	17.32	0	chr6	143651288	143593352	-	NR_045732	1700060C16Rik	intergenic	-102422
chr14:25233181-25233880	174.2	9.57708e-07	0.00473727	Up	700	17.32	0	17.32	0	chr14	25143241	25139794	-	NR_045718	4930572O13Rik	intergenic	-90289
chr2:74472261-74474300	174.2	9.57708e-07	0.00473727	Up	2040	17.32	0	17.32	0	chr2	74578948	74514836	-	NM_001110209	Lnp	intergenic	105668
chr2:74472261-74474300	174.2	9.57708e-07	0.00473727	Up	2040	17.32	0	17.32	0	chr2	74578948	74514836	-	NM_027133	Lnp	intergenic	105668
chr2:88966341-88968420	174.2	9.57708e-07	0.00473727	Up	2080	17.32	0	17.32	0	chr2	88958467	88959403	+	NM_207140	Olfr1212	intergenic	8913
chr1:20706421-20707720	174.2	9.57708e-07	0.00473727	Up	1300	17.32	0	17.32	0	chr1	20730904	20734496	+	NM_010552	Il17a	intergenic	-23834
chr1:114930501-114932280	174.2	9.57708e-07	0.00473727	Up	1780	17.32	0	17.32	0	chr1	115685136	116580674	+	NM_001077425	Cntnap5a	intergenic	-753746
chr7:83400561-83401720	174.2	9.57708e-07	0.00473727	Up	1160	17.32	0	17.32	0	chr7	83584930	83623709	+	NM_177695	Tmc3	intergenic	-183790
chr7:121340721-121341820	174.2	9.57708e-07	0.00473727	Up	1100	17.32	0	17.32	0	chr7	121392295	121501768	+	NM_001081327	Hs3st2	intergenic	-51025
chr18:8844021-8846020	174.2	9.57708e-07	0.00473727	Up	2000	17.32	0	17.32	0	chr18	9212855	9216201	+	NM_008058	Fzd8	intergenic	-367835
chr13:65489141-65490060	174.2	9.57708e-07	0.00473727	Up	920	17.32	0	17.32	0	chr13	65278853	65297795	+	NM_178364	Zfp369	intergenic	210747
chr1:113972441-113973900	174.2	9.57708e-07	0.00473727	Up	1460	17.32	0	17.32	0	chr1	115685136	116580674	+	NM_001077425	Cntnap5a	intergenic	-1711966
chr3:155768281-155770260	174.2	9.57708e-07	0.00473727	Up	1980	17.32	0	17.32	0	chr3	155976353	156008592	+	NR_040553	9330178D15Rik	intergenic	-207083
chr6:53186441-53187740	174.2	9.57708e-07	0.00473727	Up	1300	17.32	0	17.32	0	chr6	53221163	53224975	+	NR_073371	Gm4872	intergenic	-34073
chr4:66676741-66678180	174.2	9.57708e-07	0.00473727	Up	1440	17.32	0	17.32	0	chr4	66827550	66846581	+	NM_021297	Tlr4	intergenic	-150090
chr2:142387081-142389460	174.2	9.57708e-07	0.00473727	Up	2380	17.32	0	17.32	0	chr2	142901464	142618344	-	NM_001081133	Kif16b	intergenic	513194
chr9:85494581-85496140	174.2	9.57708e-07	0.00473727	Up	1560	17.32	0	17.32	0	chr9	85327150	85320438	-	NM_001160379	Fam46a	intergenic	-168210
chr18:49670721-49672800	174.2	9.57708e-07	0.00473727	Up	2080	17.32	0	17.32	0	chr18	49755601	49696144	-	NM_001170960	Dtwd2	intergenic	83841
chr18:49670721-49672800	174.2	9.57708e-07	0.00473727	Up	2080	17.32	0	17.32	0	chr18	49755601	49696144	-	NM_026854	Dtwd2	intergenic	83841
chr6:131176001-131176740	174.2	9.57708e-07	0.00473727	Up	740	17.32	0	17.32	0	chr6	131247362	131219234	-	NM_001170851	Klra2	intergenic	70992
chr6:131176001-131176740	174.2	9.57708e-07	0.00473727	Up	740	17.32	0	17.32	0	chr6	131247362	131219234	-	NM_008462	Klra2	intergenic	70992
chr4:56530701-56532280	174.2	9.57708e-07	0.00473727	Up	1580	17.32	0	17.32	0	chr4	56741425	56740004	-	NM_025271	Actl7b	intergenic	209935
chr4:98645641-98647440	174.2	9.57708e-07	0.00473727	Up	1800	17.32	0	17.32	0	chr4	98726753	98738486	+	NM_001081202	L1td1	intergenic	-80213
chr8:44516521-44517440	174.2	9.57708e-07	0.00473727	Up	920	17.32	0	17.32	0	chr8	44950207	45052257	+	NM_001081286	Fat1	intergenic	-433227
chr18:48980181-48980780	174.2	9.57708e-07	0.00473727	Up	600	17.32	0	17.32	0	chr18	49523288	49524441	+	NR_033785	1700044K03Rik	intergenic	-542808
chr9:41260181-41261620	174.2	9.57708e-07	0.00473727	Up	1440	17.32	0	17.32	0	chr9	41206154	41217627	+	NR_040392	1700063D05Rik	intergenic	54746
chr17:36556941-36558660	174.2	9.57708e-07	0.00473727	Up	1720	17.32	0	17.32	0	chr17	36547074	36549252	+	NM_177635	H2-M11	intergenic	10726
chr2:83511361-83512240	174.2	9.57708e-07	0.00473727	Up	880	17.32	0	17.32	0	chr2	83644577	83664616	+	NM_026934	Zc3h15	intergenic	-132777
chr4:80956501-80958040	174.2	9.57708e-07	0.00473727	Up	1540	17.32	0	17.32	0	chr4	80910685	80954301	+	NM_026821	Lurap1l	intergenic	46585
chr16:46565241-46567120	174.2	9.57708e-07	0.00473727	Up	1880	17.32	0	17.32	0	chr16	46496967	46394857	-	NM_021496	Pvrl3	intergenic	-69213
chr16:46565241-46567120	174.2	9.57708e-07	0.00473727	Up	1880	17.32	0	17.32	0	chr16	46496967	46447160	-	NM_021495	Pvrl3	intergenic	-69213
chr16:46565241-46567120	174.2	9.57708e-07	0.00473727	Up	1880	17.32	0	17.32	0	chr16	46496967	46435978	-	NM_021497	Pvrl3	intergenic	-69213
chr1:112986621-112988060	174.2	9.57708e-07	0.00473727	Up	1440	17.32	0	17.32	0	chr1	111864918	111858701	-	NM_001081316	Dsel	intergenic	-1122422
chr4:19074521-19076760	174.2	9.57708e-07	0.00473727	Up	2240	17.32	0	17.32	0	chr4	19280849	19510623	+	NM_013927	Cngb3	intergenic	-205209
chr4:131031621-131032700	174.2	9.57708e-07	0.00473727	Up	1080	17.32	0	17.32	0	chr4	131010474	131000831	-	NR_130167	A930031H19Rik	intergenic	-21686
chr8:96282901-96283920	174.2	9.57708e-07	0.00473727	Up	1020	17.32	0	17.32	0	chr8	96545973	96545953	-	NR_039538	Mir28c	intergenic	262563
chr14:116351961-116353480	174.2	9.57708e-07	0.00473727	Up	1520	17.32	0	17.32	0	chr14	116925296	117979529	+	NM_001079844	Gpc6	intergenic	-572576
chr14:116351961-116353480	174.2	9.57708e-07	0.00473727	Up	1520	17.32	0	17.32	0	chr14	116925296	117979529	+	NM_011821	Gpc6	intergenic	-572576
chr12:5501681-5502720	174.2	9.57708e-07	0.00473727	Up	1040	17.32	0	17.32	0	chr12	5376501	5416132	+	NR_015579	2810032G03Rik	intergenic	125699
chr14:114937401-114938500	174.2	9.57708e-07	0.00473727	Up	1100	17.32	0	17.32	0	chr14	114945948	114940224	-	NR_126551	1700100I10Rik	intergenic	7998
chr14:114937401-114938500	174.2	9.57708e-07	0.00473727	Up	1100	17.32	0	17.32	0	chr14	114945948	114940224	-	NR_126550	1700100I10Rik	intergenic	7998
chr14:114937401-114938500	174.2	9.57708e-07	0.00473727	Up	1100	17.32	0	17.32	0	chr14	114945948	114940224	-	NR_126549	1700100I10Rik	intergenic	7998
chr14:114937401-114938500	174.2	9.57708e-07	0.00473727	Up	1100	17.32	0	17.32	0	chr14	114945948	114940224	-	NR_126548	1700100I10Rik	intergenic	7998
chr1:139666381-139668240	174.2	9.57708e-07	0.00473727	Up	1860	17.32	0	17.32	0	chr1	139560222	139547063	-	NM_015780	Cfhr1	intergenic	-107088
chr10:92635861-92637580	174.2	9.57708e-07	0.00473727	Up	1720	17.32	0	17.32	0	chr10	92722418	92684744	-	NM_008682	Nedd1	intergenic	85698
chr1:9382841-9384140	174.2	9.57708e-07	0.00473727	Up	1300	17.32	0	17.32	0	chr1	9299877	8359738	-	NM_027671	Sntg1	intergenic	-83613
chr1:9382841-9384140	174.2	9.57708e-07	0.00473727	Up	1300	17.32	0	17.32	0	chr1	9299877	8359738	-	NM_001290393	Sntg1	intergenic	-83613
chr1:9382841-9384140	174.2	9.57708e-07	0.00473727	Up	1300	17.32	0	17.32	0	chr1	9299877	8359738	-	NM_001290392	Sntg1	intergenic	-83613
chr1:9382841-9384140	174.2	9.57708e-07	0.00473727	Up	1300	17.32	0	17.32	0	chr1	9299877	8359738	-	NM_001290390	Sntg1	intergenic	-83613
chr18:3203781-3205140	174.2	9.57708e-07	0.00473727	Up	1360	17.32	0	17.32	0	chr18	3281132	3266353	-	NM_001311067	Crem	intergenic	76672
chr18:3203781-3205140	174.2	9.57708e-07	0.00473727	Up	1360	17.32	0	17.32	0	chr18	3281132	3266353	-	NM_001311066	Crem	intergenic	76672
chr11:62927161-62928120	174.2	9.57708e-07	0.00473727	Up	960	17.32	0	17.32	0	chr11	62951192	62993095	+	NM_025496	Cdrt4	intergenic	-23552
chr19:15292081-15294380	174.2	9.57708e-07	0.00473727	Up	2300	17.32	0	17.32	0	chr19	15924622	15905122	-	NM_001205339	Psat1	intergenic	631392
chr1:124795261-124796820	174.2	9.57708e-07	0.00473727	Up	1560	17.32	0	17.32	0	chr1	125435727	125392904	-	NM_001205386	Actr3	intergenic	639687
chr1:124795261-124796820	174.2	9.57708e-07	0.00473727	Up	1560	17.32	0	17.32	0	chr1	125435727	125392904	-	NM_001205385	Actr3	intergenic	639687
chr1:124795261-124796820	174.2	9.57708e-07	0.00473727	Up	1560	17.32	0	17.32	0	chr1	125435727	125392904	-	NM_023735	Actr3	intergenic	639687
chr13:6139281-6140600	174.2	9.57708e-07	0.00473727	Up	1320	17.32	0	17.32	0	chr13	5861488	5870393	+	NM_011803	Klf6	intergenic	278452
chr2:120055381-120056200	174.2	9.57708e-07	0.00473727	Up	820	17.32	0	17.32	0	chr2	120033432	120043032	+	NM_145378	Pla2g4b	intergenic	22358
chr11:37933521-37935340	174.2	9.57708e-07	0.00473727	Up	1820	17.32	0	17.32	0	chr11	37658988	37673166	+	NR_131154	Gm12128	intergenic	275442
chr11:110377041-110378040	174.2	9.57708e-07	0.00473727	Up	1000	17.32	0	17.32	0	chr11	110399121	110513637	+	NM_011943	Map2k6	intergenic	-21581
chr8:41501281-41502520	174.2	9.57708e-07	0.00473727	Up	1240	17.32	0	17.32	0	chr8	41417118	41397453	-	NM_013522	Frg1	intergenic	-84782
chr2:138440041-138441300	174.2	9.57708e-07	0.00473727	Up	1260	17.32	0	17.32	0	chr2	138278492	138287422	+	NM_145534	Btbd3	intergenic	162178
chr8:37301281-37302420	174.2	9.57708e-07	0.00473727	Up	1140	17.32	0	17.32	0	chr8	37024238	36985572	-	NR_126063	G630064G18Rik	intergenic	-277612
chr3:49842961-49844360	174.2	9.57708e-07	0.00473727	Up	1400	17.32	0	17.32	0	chr3	49757316	49743295	-	NM_130448	Pcdh18	intergenic	-86344
chr8:57166661-57167820	174.2	9.57708e-07	0.00473727	Up	1160	17.32	0	17.32	0	chr8	57320859	57304413	-	NR_110474	LOC102636514	intergenic	153619
chr9:50918761-50920240	174.2	9.57708e-07	0.00473727	Up	1480	17.32	0	17.32	0	chr9	50856923	50894229	+	NM_001034085	Ppp2r1b	intergenic	62577
chr9:50918761-50920240	174.2	9.57708e-07	0.00473727	Up	1480	17.32	0	17.32	0	chr9	50856923	50894229	+	NM_001286553	Ppp2r1b	intergenic	62577
chr9:50918761-50920240	174.2	9.57708e-07	0.00473727	Up	1480	17.32	0	17.32	0	chr9	50856923	50881622	+	NM_028614	Ppp2r1b	intergenic	62577
chr14:123910301-123911440	174.2	9.57708e-07	0.00473727	Up	1140	17.32	0	17.32	0	chr14	123987634	124015684	+	NR_045479	1700024B18Rik	intergenic	-76764
chr12:10300521-10302440	174.2	9.57708e-07	0.00473727	Up	1920	17.32	0	17.32	0	chr12	10369970	10390174	+	NM_027588	Nt5c1b	intergenic	-68490
chr12:10300521-10302440	174.2	9.57708e-07	0.00473727	Up	1920	17.32	0	17.32	0	chr12	10369970	10390173	+	NM_001310582	Nt5c1b	intergenic	-68490
chr2:137320581-137321580	174.2	9.57708e-07	0.00473727	Up	1000	17.32	0	17.32	0	chr2	137116520	137081450	-	NM_013822	Jag1	intergenic	-204560
chr4:8265641-8266920	174.2	9.57708e-07	0.00473727	Up	1280	17.32	0	17.32	0	chr4	8239041	8141492	-	NM_007592	Car8	intergenic	-27239
chr8:76183141-76184320	174.2	9.57708e-07	0.00473727	Up	1180	17.32	0	17.32	0	chr8	76900173	76749086	-	NR_028579	Gm10649	intergenic	716443
chr1:124741601-124743080	174.2	9.57708e-07	0.00473727	Up	1480	17.32	0	17.32	0	chr1	125435727	125392904	-	NM_001205386	Actr3	intergenic	693387
chr1:124741601-124743080	174.2	9.57708e-07	0.00473727	Up	1480	17.32	0	17.32	0	chr1	125435727	125392904	-	NM_001205385	Actr3	intergenic	693387
chr1:124741601-124743080	174.2	9.57708e-07	0.00473727	Up	1480	17.32	0	17.32	0	chr1	125435727	125392904	-	NM_023735	Actr3	intergenic	693387
chr12:68960481-68961560	174.2	9.57708e-07	0.00473727	Up	1080	17.32	0	17.32	0	chr12	69159186	69157721	-	NM_009093	Rps29	intergenic	198166
chr1:8085921-8087240	174.2	9.57708e-07	0.00473727	Up	1320	17.32	0	17.32	0	chr1	7088919	7173628	+	NM_183028	Pcmtd1	intergenic	997661
chr1:42579661-42581740	174.2	9.57708e-07	0.00473727	Up	2080	17.32	0	17.32	0	chr1	42694825	42648199	-	NR_027826	Pantr1	intergenic	114125
chr12:114823721-114825020	174.2	9.57708e-07	0.00473727	Up	1300	17.32	0	17.32	0	chr12	114513694	114513634	-	NR_106063	Mir7094-2	intergenic	-310676
chr14:3958241-3959560	174.2	9.57708e-07	0.00473727	Up	1320	17.32	0	17.32	0	chr14	4023940	4041368	+	NM_001029930	Gm5796	intergenic	-65040
chr15:43583001-43584320	174.2	9.57708e-07	0.00473727	Up	1320	17.32	0	17.32	0	chr15	43477228	43527777	+	NM_025736	Emc2	intergenic	106432
chr2:57840521-57842660	174.2	9.57708e-07	0.00473727	Up	2140	17.32	0	17.32	0	chr2	57998154	58039171	+	NM_172855	Galnt5	intergenic	-156564
chr1:113816461-113817840	174.2	9.57708e-07	0.00473727	Up	1380	17.32	0	17.32	0	chr1	115685136	116580674	+	NM_001077425	Cntnap5a	intergenic	-1867986
chr7:74952741-74954900	174.2	9.57708e-07	0.00473727	Up	2160	17.32	0	17.32	0	chr7	75030210	75075166	+	NR_131122	4930533N22Rik	intergenic	-76390
chr8:103858901-103860180	174.2	9.57708e-07	0.00473727	Up	1280	17.32	0	17.32	0	chr8	104101624	104144502	+	NM_009868	Cdh5	intergenic	-242084
chrX:110088201-110091100	174.2	9.57708e-07	0.00473727	Up	2900	17.32	0	17.32	0	chrX	110372752	110375156	+	NR_033597	Gm7134	intergenic	-283102
chr6:58538341-58539340	174.2	9.57708e-07	0.00473727	Up	1000	17.32	0	17.32	0	chr6	58596671	58692451	+	NM_011920	Abcg2	intergenic	-57831
chr7:40340321-40342200	174.2	9.57708e-07	0.00473727	Up	1880	17.32	0	17.32	0	chr7	40674736	40691260	+	NR_045504	4933402C06Rik	intergenic	-333476
chr16:15080001-15080920	174.2	9.57708e-07	0.00473727	Up	920	17.32	0	17.32	0	chr16	14906645	14924522	+	NM_025769	Efcab1	intergenic	173815
chr12:7603981-7604840	174.2	9.57708e-07	0.00473727	Up	860	17.32	0	17.32	0	chr12	7380330	7372038	-	NR_045045	1700101O22Rik	intergenic	-224080
chr14:37308021-37310060	174.2	9.57708e-07	0.00473727	Up	2040	17.32	0	17.32	0	chr14	37135322	37120444	-	NM_078478	Ghitm	intergenic	-173718
chr12:114812521-114813160	174.2	9.57708e-07	0.00473727	Up	640	17.32	0	17.32	0	chr12	114513694	114513634	-	NR_106063	Mir7094-2	intergenic	-299146
chr3:53948701-53950380	174.2	9.57708e-07	0.00473727	Up	1680	17.32	0	17.32	0	chr3	53863807	53853375	-	NM_026435	Ufm1	intergenic	-85733
chr19:41232041-41233360	174.2	9.57708e-07	0.00473727	Up	1320	17.32	0	17.32	0	chr19	41206774	41083980	-	NM_011904	Tll2	intergenic	-25926
chr1:114308181-114309460	174.2	9.57708e-07	0.00473727	Up	1280	17.32	0	17.32	0	chr1	115685136	116580674	+	NM_001077425	Cntnap5a	intergenic	-1376316
chr7:90118701-90120180	174.2	9.57708e-07	0.00473727	Up	1480	17.32	0	17.32	0	chr7	90129474	90124835	-	NR_046006	2310010J17Rik	intergenic	10034
chr9:67673861-67674880	174.2	9.57708e-07	0.00473727	Up	1020	17.32	0	17.32	0	chr9	67727780	67727716	-	NR_106100	Mir7241	intergenic	53410
chr1:43261701-43263660	174.2	9.57708e-07	0.00473727	Up	1960	17.32	0	17.32	0	chr1	43196761	43123070	-	NM_001289533	Fhl2	intergenic	-65919
chr2:145974461-145975580	174.2	9.57708e-07	0.00473727	Up	1120	17.32	0	17.32	0	chr2	145934783	145964226	+	NM_175280	Cfap61	intergenic	40237
chr16:35393281-35395000	174.2	9.57708e-07	0.00473727	Up	1720	17.32	0	17.32	0	chr16	35363918	35311130	-	NM_133704	Sec22a	intergenic	-30222
chr9:92393641-92395320	174.2	9.57708e-07	0.00473727	Up	1680	17.32	0	17.32	0	chr9	92457377	92492516	+	NM_178711	Plscr4	intergenic	-62897
chr7:82599081-82600340	174.2	9.57708e-07	0.00473727	Up	1260	17.32	0	17.32	0	chr7	82648528	82632959	-	NM_177894	Saxo2	intergenic	48818
chr14:92026161-92027360	174.2	9.57708e-07	0.00473727	Up	1200	17.32	0	17.32	0	chr14	93888888	93013699	-	NM_001081377	Pcdh9	intergenic	1862128
chr14:92026161-92027360	174.2	9.57708e-07	0.00473727	Up	1200	17.32	0	17.32	0	chr14	93888888	93013699	-	NM_001271800	Pcdh9	intergenic	1862128
chr1:168922601-168924300	174.2	9.57708e-07	0.00473727	Up	1700	17.32	0	17.32	0	chr1	168490642	168490762	+	NR_105766	Mir6348	intergenic	432808
chr16:15265201-15268080	174.2	9.57708e-07	0.00473727	Up	2880	17.32	0	17.32	0	chr16	15594518	15550985	-	NM_023585	Ube2v2	intergenic	327878
chr16:15265201-15268080	174.2	9.57708e-07	0.00473727	Up	2880	17.32	0	17.32	0	chr16	15594518	15550985	-	NM_001159351	Ube2v2	intergenic	327878
chr15:3704921-3706400	174.2	9.57708e-07	0.00473727	Up	1480	17.32	0	17.32	0	chr15	3583352	3317754	-	NM_010284	Ghr	intergenic	-122308
chr15:3704921-3706400	174.2	9.57708e-07	0.00473727	Up	1480	17.32	0	17.32	0	chr15	3583352	3327524	-	NM_001048178	Ghr	intergenic	-122308
chr8:17769761-17770580	174.2	9.57708e-07	0.00473727	Up	820	17.32	0	17.32	0	chr8	17535385	15892544	-	NM_053171	Csmd1	intergenic	-234785
chr14:5691141-5692320	174.2	9.57708e-07	0.00473727	Up	1180	17.32	0	17.32	0	chr14	5741602	5718333	-	NM_001256886	Gm3500	intergenic	49872
chr1:117448361-117449540	174.2	9.57708e-07	0.00473727	Up	1180	17.32	0	17.32	0	chr1	118311132	118298517	-	NM_011650	Tsn	intergenic	862182
chr2:129442561-129444560	174.2	9.57708e-07	0.00473727	Up	2000	17.32	0	17.32	0	chr2	129371139	129364577	-	NM_008361	Il1b	intergenic	-72421
chr8:128848601-128850680	174.2	9.57708e-07	0.00473727	Up	2080	17.32	0	17.32	0	chr8	128685653	128733579	+	NM_010578	Itgb1	intergenic	163987
chr10:86739301-86741480	174.2	9.57708e-07	0.00473727	Up	2180	17.32	0	17.32	0	chr10	86712764	86731651	+	NM_153595	Ttc41	intergenic	27626
chrX:39364541-39366800	174.2	9.57708e-07	0.00473727	Up	2260	17.32	0	17.32	0	chrX	39346265	39346961	+	NM_001177380	Cypt15	intergenic	19405
chr12:88240901-88241780	174.2	9.57708e-07	0.00473727	Up	880	17.32	0	17.32	0	chr12	88274497	88270634	-	NM_001013824	Gm5662	intergenic	33157
chr1:114587921-114589660	174.2	9.57708e-07	0.00473727	Up	1740	17.32	0	17.32	0	chr1	115685136	116580674	+	NM_001077425	Cntnap5a	intergenic	-1096346
chr5:106020061-106022240	174.2	9.57708e-07	0.00473727	Up	2180	17.32	0	17.32	0	chr5	105876567	105915820	+	NM_018759	Zfp326	intergenic	144583
chr5:106020061-106022240	174.2	9.57708e-07	0.00473727	Up	2180	17.32	0	17.32	0	chr5	105876567	105915820	+	NR_030777	Zfp326	intergenic	144583
chr4:103833581-103835560	174.2	9.57708e-07	0.00473727	Up	1980	17.32	0	17.32	0	chr4	103382499	103492188	+	NR_040673	Gm12718	intergenic	452071
chr10:104014801-104016580	174.2	9.57708e-07	0.00473727	Up	1780	17.32	0	17.32	0	chr10	104142986	104153965	+	NM_001177535	Gm4340	intergenic	-127296
chr10:104014801-104016580	174.2	9.57708e-07	0.00473727	Up	1780	17.32	0	17.32	0	chr10	104142986	104145456	+	NM_001270644	Gm20765	intergenic	-127296
chr10:104014801-104016580	174.2	9.57708e-07	0.00473727	Up	1780	17.32	0	17.32	0	chr10	104142986	104145456	+	NM_001270642	Gm21312	intergenic	-127296
chr10:104014801-104016580	174.2	9.57708e-07	0.00473727	Up	1780	17.32	0	17.32	0	chr10	104142986	104145427	+	NM_001270900	Gm8764	intergenic	-127296
chr10:104014801-104016580	174.2	9.57708e-07	0.00473727	Up	1780	17.32	0	17.32	0	chr10	104142986	104145427	+	NM_001270899	Gm6763	intergenic	-127296
chr10:104014801-104016580	174.2	9.57708e-07	0.00473727	Up	1780	17.32	0	17.32	0	chr10	104142986	104145427	+	NM_001270901	Gm21304	intergenic	-127296
chr10:104014801-104016580	174.2	9.57708e-07	0.00473727	Up	1780	17.32	0	17.32	0	chr10	104142986	104145427	+	NM_001270898	Gm21293	intergenic	-127296
chr3:133638941-133640500	174.2	9.57708e-07	0.00473727	Up	1560	17.32	0	17.32	0	chr3	133544390	133463676	-	NM_001040400	Tet2	intergenic	-95330
chr1:121861721-121863120	174.2	9.57708e-07	0.00473727	Up	1400	17.32	0	17.32	0	chr1	121567980	121553834	-	NM_025860	Ddx18	intergenic	-294440
chr3:64324321-64326200	174.2	9.57708e-07	0.00473727	Up	1880	17.32	0	17.32	0	chr3	64287417	64258960	-	NM_001104614	Vmn2r3	intergenic	-37843
chr12:80903761-80905540	174.2	9.57708e-07	0.00473727	Up	1780	17.32	0	17.32	0	chr12	80924447	80923431	-	NR_033786	1700052I22Rik	intergenic	19797
chr3:98673821-98675640	174.2	9.57708e-07	0.00473727	Up	1820	17.32	0	17.32	0	chr3	98645534	98618635	-	NM_008295	Hsd3b5	intergenic	-29196
chr11:56117861-56118900	174.2	9.57708e-07	0.00473727	Up	1040	17.32	0	17.32	0	chr11	56040987	56024989	-	NM_153079	Nmur2	intergenic	-77393
chr7:37080901-37082320	174.2	9.57708e-07	0.00473727	Up	1420	17.32	0	17.32	0	chr7	36698117	36773457	+	NM_172298	Tshz3	intergenic	383493
chr8:33500661-33501240	174.2	9.57708e-07	0.00473727	Up	580	17.32	0	17.32	0	chr8	33484310	33485757	+	NR_033589	Hmgb1-rs17	intergenic	16640
chr2:117782301-117783580	174.2	9.57708e-07	0.00473727	Up	1280	17.32	0	17.32	0	chr2	117812802	117804648	-	NR_126427	Gm13985	intergenic	29862
chr1:138453221-138455320	174.2	9.57708e-07	0.00473727	Up	2100	17.32	0	17.32	0	chr1	138619757	138483836	-	NM_021605	Nek7	intergenic	165487
chr1:138453221-138455320	174.2	9.57708e-07	0.00473727	Up	2100	17.32	0	17.32	0	chr1	138619757	138483836	-	NM_001311148	Nek7	intergenic	165487
chr1:64339561-64340760	174.2	9.57708e-07	0.00473727	Up	1200	17.32	0	17.32	0	chr1	64532803	64604548	+	NM_009952	Creb1	intergenic	-192643
chr1:64339561-64340760	174.2	9.57708e-07	0.00473727	Up	1200	17.32	0	17.32	0	chr1	64532803	64604548	+	NM_001037726	Creb1	intergenic	-192643
chr1:64339561-64340760	174.2	9.57708e-07	0.00473727	Up	1200	17.32	0	17.32	0	chr1	64532803	64604548	+	NM_133828	Creb1	intergenic	-192643
chr6:60270741-60272560	174.2	9.57708e-07	0.00473727	Up	1820	17.32	0	17.32	0	chr6	60403707	60279042	-	NR_015565	A530053G22Rik	intergenic	132057
chr3:50075281-50076280	174.2	9.57708e-07	0.00473727	Up	1000	17.32	0	17.32	0	chr3	49757316	49743295	-	NM_130448	Pcdh18	intergenic	-318464
chr4:146717241-146718000	174.2	9.57708e-07	0.00473727	Up	760	17.32	0	17.32	0	chr4	146546873	146519038	-	NR_045468	1700095A21Rik	intergenic	-170747
chr1:98318421-98320280	174.2	9.57708e-07	0.00473727	Up	1860	17.32	0	17.32	0	chr1	98421123	98509380	+	NM_027584	Slco6d1	intergenic	-101773
chr1:98318421-98320280	174.2	9.57708e-07	0.00473727	Up	1860	17.32	0	17.32	0	chr1	98421123	98509380	+	NM_001164233	Slco6d1	intergenic	-101773
chr6:96657901-96660360	174.2	9.57708e-07	0.00473727	Up	2460	17.32	0	17.32	0	chr6	97060411	96831208	-	NM_177233	Fam19a4	intergenic	401281
chr8:116461861-116463300	174.2	9.57708e-07	0.00473727	Up	1440	17.32	0	17.32	0	chr8	116505014	116515915	+	NM_029297	Dynlrb2	intergenic	-42434
chr1:113947161-113948160	174.2	9.57708e-07	0.00473727	Up	1000	17.32	0	17.32	0	chr1	115685136	116580674	+	NM_001077425	Cntnap5a	intergenic	-1737476
chr14:42994041-42995260	174.2	9.57708e-07	0.00473727	Up	1220	17.32	0	17.32	0	chr14	43015576	43010187	-	NM_001244671	Gm10377	intergenic	20926
chr18:32745961-32747480	174.2	9.57708e-07	0.00473727	Up	1520	17.32	0	17.32	0	chr18	32815382	32819799	+	NM_021367	Tslp	intergenic	-68662
chr3:26592761-26594560	174.2	9.57708e-07	0.00473727	Up	1800	17.32	0	17.32	0	chr3	26637630	26983212	+	NM_029150	Spata16	intergenic	-43970
chr3:26592761-26594560	174.2	9.57708e-07	0.00473727	Up	1800	17.32	0	17.32	0	chr3	26637630	26927481	+	NM_027583	Spata16	intergenic	-43970
chr1:18788141-18790480	174.2	9.57708e-07	0.00473727	Up	2340	17.32	0	17.32	0	chr1	19103021	19166332	+	NM_153154	Tfap2d	intergenic	-313711
chr9:82039801-82042020	174.2	9.57708e-07	0.00473727	Up	2220	17.32	0	17.32	0	chr9	81863743	82027491	+	NM_175213	Mei4	intergenic	177167
chr14:3561981-3562840	174.2	9.57708e-07	0.00473727	Up	860	17.32	0	17.32	0	chr14	3504099	3544338	+	NR_038059	1700110I01Rik	intergenic	58311
chr8:89692041-89692900	174.2	9.57708e-07	0.00473727	Up	860	17.32	0	17.32	0	chr8	89044162	89027242	-	NM_021390	Sall1	intergenic	-648308
chr19:52604561-52606080	174.2	9.57708e-07	0.00473727	Up	1520	17.32	0	17.32	0	chr19	52923180	52926931	+	NR_030678	AA387883	intergenic	-317860
chr13:66653041-66654000	174.2	9.57708e-07	0.00473727	Up	960	17.32	0	17.32	0	chr13	66441118	66418113	-	NM_183119	2410141K09Rik	intergenic	-212402
chr13:66653041-66654000	174.2	9.57708e-07	0.00473727	Up	960	17.32	0	17.32	0	chr13	66441118	66431027	-	NM_001290196	2410141K09Rik	intergenic	-212402
chr2:13707981-13709140	165.5	1.78762e-06	0.00680214	Up	1160	16.45	0	16.45	0	chr2	13793520	13654935	-	NM_145838	St8sia6	intron	84960
chr17:37483981-37485320	165.5	1.78762e-06	0.00680214	Up	1340	16.45	0	16.45	0	chr17	37483529	37480850	-	NM_008204	H2-M2	promoter	-1121
chr7:107167381-107168460	165.5	1.78762e-06	0.00680214	Up	1080	16.45	0	16.45	0	chr7	107166989	107198103	+	NM_001002894	Nlrp14	promoter	931
chr8:67488221-67489620	165.5	1.78762e-06	0.00680214	Up	1400	16.45	0	16.45	0	chr8	67490757	67492103	+	NM_008673	Nat1	promoter	-1837
chr19:31391721-31393700	165.5	1.78762e-06	0.00680214	Up	1980	16.45	0	16.45	0	chr19	31664370	30564486	-	NM_011160	Prkg1	intron	271660
chr19:31391721-31393700	165.5	1.78762e-06	0.00680214	Up	1980	16.45	0	16.45	0	chr19	31765033	30564486	-	NM_001013833	Prkg1	intron	372323
chr16:25056681-25058020	165.5	1.78762e-06	0.00680214	Up	1340	16.45	0	16.45	0	chr16	25059638	25069058	+	NR_040374	A230028O05Rik	upstream	-2288
chr16:94079601-94080400	165.5	1.78762e-06	0.00680214	Up	800	16.45	0	16.45	0	chr16	94085259	94127032	+	NM_011377	Sim2	upstream	-5259
chr1:116238901-116240280	165.5	1.78762e-06	0.00680214	Up	1380	16.45	0	16.45	0	chr1	115685136	116580674	+	NM_001077425	Cntnap5a	intron	554454
chr4:147769441-147770420	165.5	1.78762e-06	0.00680214	Up	980	16.45	0	16.45	0	chr4	147809788	147753973	-	NM_001127189	Gm13157	intron	39858
chr5:71474001-71475280	165.5	1.78762e-06	0.00680214	Up	1280	16.45	0	16.45	0	chr5	71548205	71442822	-	NM_030052	Cox7b2	intron	73565
chr4:83747721-83749320	165.5	1.78762e-06	0.00680214	Up	1600	16.45	0	16.45	0	chr4	83525544	83864670	+	NM_001081012	Ccdc171	intron	222976
chr6:108455721-108456420	165.5	1.78762e-06	0.00680214	Up	700	16.45	0	16.45	0	chr6	108213095	108551116	+	NM_010585	Itpr1	intron	242975
chr2:3305481-3306820	165.5	1.78762e-06	0.00680214	Up	1340	16.45	0	16.45	0	chr2	3284211	3328877	+	NM_008708	Nmt2	intron	21939
chr2:3305481-3306820	165.5	1.78762e-06	0.00680214	Up	1340	16.45	0	16.45	0	chr2	3284211	3328877	+	NM_001290370	Nmt2	intron	21939
chr2:3305481-3306820	165.5	1.78762e-06	0.00680214	Up	1340	16.45	0	16.45	0	chr2	3284211	3328877	+	NM_001290368	Nmt2	intron	21939
chr2:3305481-3306820	165.5	1.78762e-06	0.00680214	Up	1340	16.45	0	16.45	0	chr2	3284211	3328877	+	NM_001290369	Nmt2	intron	21939
chr1:178006461-178008900	165.5	1.78762e-06	0.00680214	Up	2440	16.45	0	16.45	0	chr1	177991434	178048291	+	NM_001034899	Gm16432	intron	16246
chr17:30082741-30083960	165.5	1.78762e-06	0.00680214	Up	1220	16.45	0	16.45	0	chr17	30005086	30210020	+	NM_148926	Zfand3	intron	78264
chr7:13555961-13557480	165.5	1.78762e-06	0.00680214	Up	1520	16.45	0	16.45	0	chr7	13571067	13554865	-	NM_001080942	Bsph2	exon	14347
chr7:4370721-4372380	165.5	1.78762e-06	0.00680214	Up	1660	16.45	0	16.45	0	chr7	4397744	4368712	-	NM_001163014	Gp6	intron	26194
chr13:110261621-110262960	165.5	1.78762e-06	0.00680214	Up	1340	16.45	0	16.45	0	chr13	110280206	110054186	-	NM_023852	Rab3c	intron	17916
chr8:57447141-57448500	165.5	1.78762e-06	0.00680214	Up	1360	16.45	0	16.45	0	chr8	57455922	57477585	+	NM_009136	Scrg1	upstream	-8102
chr5:93265761-93266880	165.5	1.78762e-06	0.00680214	Up	1120	16.45	0	16.45	0	chr5	93267572	93276231	+	NM_007635	Ccng2	promoter	-1252
chr9:24505341-24506820	165.5	1.78762e-06	0.00680214	Up	1480	16.45	0	16.45	0	chr9	24503140	24411778	-	NM_172920	Dpy19l1	upstream	-2940
chr17:11814481-11816300	165.5	1.78762e-06	0.00680214	Up	1820	16.45	0	16.45	0	chr17	10840358	12063366	+	NM_016694	Park2	intron	975032
chr17:68312221-68313160	165.5	1.78762e-06	0.00680214	Up	940	16.45	0	16.45	0	chr17	68273796	68780086	+	NM_177278	L3mbtl4	intron	38894
chr2:103625781-103627020	165.5	1.78762e-06	0.00680214	Up	1240	16.45	0	16.45	0	chr2	103566309	103718423	+	NM_178890	Abtb2	intron	60091
chr7:67989961-67990980	165.5	1.78762e-06	0.00680214	Up	1020	16.45	0	16.45	0	chr7	67952256	68233667	+	NM_010513	Igf1r	intron	38214
chr10:43464781-43465700	165.5	1.78762e-06	0.00680214	Up	920	16.45	0	16.45	0	chr10	43479139	43515417	+	NM_199028	Bend3	upstream	-13899
chr10:76938041-76939020	165.5	1.78762e-06	0.00680214	Up	980	16.45	0	16.45	0	chr10	76961947	76761853	-	NM_021568	Pcbp3	intron	23417
chr16:96959241-96959940	165.5	1.78762e-06	0.00680214	Up	700	16.45	0	16.45	0	chr16	97170735	96592078	-	NM_031174	Dscam	intron	211145
chr8:91558581-91559980	165.5	1.78762e-06	0.00680214	Up	1400	16.45	0	16.45	0	chr8	91313524	91668433	+	NM_011936	Fto	intron	245756
chr16:78926121-78928560	165.5	1.78762e-06	0.00680214	Up	2440	16.45	0	16.45	0	chr16	78930947	78951728	+	NM_139134	Chodl	upstream	-3607
chr10:119616441-119617060	165.5	1.78762e-06	0.00680214	Up	620	16.45	0	16.45	0	chr10	119454033	120077161	+	NM_133442	Grip1	intron	162717
chr10:119616441-119617060	165.5	1.78762e-06	0.00680214	Up	620	16.45	0	16.45	0	chr10	119454033	120077161	+	NM_001277292	Grip1	intron	162717
chr10:119616441-119617060	165.5	1.78762e-06	0.00680214	Up	620	16.45	0	16.45	0	chr10	119454033	120087260	+	NM_001277293	Grip1	intron	162717
chr4:89079901-89081040	165.5	1.78762e-06	0.00680214	Up	1140	16.45	0	16.45	0	chr4	89050306	89084610	+	NR_033533	Gm12603	intron	30164
chr13:63338801-63339540	165.5	1.78762e-06	0.00680214	Up	740	16.45	0	16.45	0	chr13	63431745	63304708	-	NM_001042673	Fancc	intron	92575
chr13:63338801-63339540	165.5	1.78762e-06	0.00680214	Up	740	16.45	0	16.45	0	chr13	63431745	63311536	-	NM_001282942	Fancc	intron	92575
chr13:63338801-63339540	165.5	1.78762e-06	0.00680214	Up	740	16.45	0	16.45	0	chr13	63431745	63311536	-	NM_007985	Fancc	intron	92575
chr17:66940221-66941020	165.5	1.78762e-06	0.00680214	Up	800	16.45	0	16.45	0	chr17	67354459	66666847	-	NM_008984	Ptprm	intron	413839
chr7:102998081-102999340	165.5	1.78762e-06	0.00680214	Up	1260	16.45	0	16.45	0	chr7	102985162	102984220	-	NM_147115	Olfr578	upstream	-13548
chr1:119725421-119726460	165.5	1.78762e-06	0.00680214	Up	1040	16.45	0	16.45	0	chr1	119837071	119658092	-	NM_019933	Ptpn4	intron	111131
chr5:107364081-107364980	165.5	1.78762e-06	0.00680214	Up	900	16.45	0	16.45	0	chr5	107331193	107387058	+	NM_054054	Brdt	intron	33337
chr4:147029741-147030500	165.5	1.78762e-06	0.00680214	Up	760	16.45	0	16.45	0	chr4	147021849	147060799	+	NM_001177767	Rex2	intron	8271
chr2:164107921-164108680	165.5	1.78762e-06	0.00680214	Up	760	16.45	0	16.45	0	chr2	164074177	164155521	+	NM_021420	Stk4	intron	34123
chr11:5394401-5395880	165.5	1.78762e-06	0.00680214	Up	1480	16.45	0	16.45	0	chr11	5381740	5276328	-	NM_001290501	Znrf3	upstream	-13400
chr4:123143781-123145280	165.5	1.78762e-06	0.00680214	Up	1500	16.45	0	16.45	0	chr4	123139941	123127124	-	NM_019489	Ppie	upstream	-4589
chr7:135134021-135134660	165.5	1.78762e-06	0.00680214	Up	640	16.45	0	16.45	0	chr7	134670686	135173647	+	NM_001033420	Dock1	intron	463654
chr8:3883561-3884640	165.5	1.78762e-06	0.00680214	Up	1080	16.45	0	16.45	0	chr8	3878499	3871823	-	NM_130904	Cd209d	upstream	-5601
chr8:20624921-20625380	165.5	1.78762e-06	0.00680214	Up	460	16.45	0	16.45	0	chr8	20614926	20640703	+	NM_001270553	Gm21119	intron	10224
chr1:39653681-39654760	165.5	1.78762e-06	0.00680214	Up	1080	16.45	0	16.45	0	chr1	39651182	39618405	-	NM_170597	Creg2	upstream	-3038
chr11:99943761-99946020	165.5	1.78762e-06	0.00680214	Up	2260	16.45	0	16.45	0	chr11	99948474	99949551	+	NM_001085527	Krtap9-5	upstream	-3584
chr15:81250501-81251220	165.5	1.78762e-06	0.00680214	Up	720	16.45	0	16.45	0	chr15	81251862	81242653	-	NR_077230	8430426J06Rik	promoter	1002
chr3:86512521-86513600	165.5	1.78762e-06	0.00680214	Up	1080	16.45	0	16.45	0	chr3	86224689	86782694	+	NM_030695	Lrba	intron	288371
chr3:86512521-86513600	165.5	1.78762e-06	0.00680214	Up	1080	16.45	0	16.45	0	chr3	86224689	86746710	+	NM_001077687	Lrba	intron	288371
chr3:86512521-86513600	165.5	1.78762e-06	0.00680214	Up	1080	16.45	0	16.45	0	chr3	86224689	86776971	+	NM_001077688	Lrba	intron	288371
chr12:54218261-54218860	165.5	1.78762e-06	0.00680214	Up	600	16.45	0	16.45	0	chr12	54203874	54178980	-	NM_028133	Egln3	upstream	-14686
chr8:109129701-109131080	165.5	1.78762e-06	0.00680214	Up	1380	16.45	0	16.45	0	chr8	109075221	109253639	+	NR_126329	D030068K23Rik	intron	55169
chr17:34543801-34545460	165.5	1.78762e-06	0.00680214	Up	1660	16.45	0	16.45	0	chr17	34564294	34588543	+	NM_010929	Notch4	upstream	-19664
chr15:40741721-40743300	165.5	1.78762e-06	0.00680214	Up	1580	16.45	0	16.45	0	chr15	40655041	41104592	+	NM_011766	Zfpm2	intron	87469
chr15:103788641-103790400	165.5	1.78762e-06	0.00680214	Up	1760	16.45	0	16.45	0	chr15	103899300	103751922	-	NM_009268	Mucl1	intron	109780
chr7:98196941-98198120	165.5	1.78762e-06	0.00680214	Up	1180	16.45	0	16.45	0	chr7	98199475	98192414	-	NM_001081167	B3gnt6	promoter	1945
chr4:146194921-146196240	165.5	1.78762e-06	0.00680214	Up	1320	16.45	0	16.45	0	chr4	146157689	146198756	+	NM_001177545	Zfp600	exon	37891
chr4:146194921-146196240	165.5	1.78762e-06	0.00680214	Up	1320	16.45	0	16.45	0	chr4	146156826	146198756	+	NM_001177546	Zfp600	exon	38754
chr12:40547301-40548720	165.5	1.78762e-06	0.00680214	Up	1420	16.45	0	16.45	0	chr12	40446052	40846488	+	NM_172803	Dock4	intron	101958
chr9:70049681-70050720	165.5	1.78762e-06	0.00680214	Up	1040	16.45	0	16.45	0	chr9	70038088	70031495	-	NM_028087	Gcnt3	upstream	-12112
chr2:105411961-105413000	165.5	1.78762e-06	0.00680214	Up	1040	16.45	0	16.45	0	chr2	105399319	105385947	-	NM_009037	Rcn1	upstream	-13161
chr17:84297781-84298620	165.5	1.78762e-06	0.00680214	Up	840	16.45	0	16.45	0	chr17	84466208	84190055	-	NM_183021	Thada	intron	168008
chrX:84156601-84158580	165.5	1.78762e-06	0.00680214	Up	1980	16.45	0	16.45	0	chrX	82948869	85205050	+	NM_007868	Dmd	intron	1208721
chr6:117921761-117923160	165.5	1.78762e-06	0.00680214	Up	1400	16.45	0	16.45	0	chr6	117907803	117925622	+	NM_001166429	Hnrnpf	intron	14657
chr6:117921761-117923160	165.5	1.78762e-06	0.00680214	Up	1400	16.45	0	16.45	0	chr6	117907803	117925622	+	NM_001166428	Hnrnpf	intron	14657
chr6:117921761-117923160	165.5	1.78762e-06	0.00680214	Up	1400	16.45	0	16.45	0	chr6	117917293	117925622	+	NM_001166427	Hnrnpf	intron	5167
chr6:117921761-117923160	165.5	1.78762e-06	0.00680214	Up	1400	16.45	0	16.45	0	chr6	117900339	117925622	+	NM_001166432	Hnrnpf	intron	22121
chr8:13396181-13396800	165.5	1.78762e-06	0.00680214	Up	620	16.45	0	16.45	0	chr8	13396778	13386208	-	NM_009724	Atp4b	promoter	288
chr18:49715941-49716880	165.5	1.78762e-06	0.00680214	Up	940	16.45	0	16.45	0	chr18	49755601	49696144	-	NM_001170960	Dtwd2	intron	39191
chr18:49715941-49716880	165.5	1.78762e-06	0.00680214	Up	940	16.45	0	16.45	0	chr18	49755601	49696144	-	NM_026854	Dtwd2	intron	39191
chr19:34949821-34950920	165.5	1.78762e-06	0.00680214	Up	1100	16.45	0	16.45	0	chr19	34922357	34975731	+	NM_183046	Kif20b	exon	28013
chrX:56224161-56226140	165.5	1.78762e-06	0.00680214	Up	1980	16.45	0	16.45	0	chrX	56212881	56189826	-	NM_001033423	Gm773	upstream	-12269
chr5:32882401-32883540	165.5	1.78762e-06	0.00680214	Up	1140	16.45	0	16.45	0	chr5	32863720	32956300	+	NM_177786	Depdc5	intron	19250
chr5:32882401-32883540	165.5	1.78762e-06	0.00680214	Up	1140	16.45	0	16.45	0	chr5	32863720	32994233	+	NM_001170567	Depdc5	intron	19250
chr5:32882401-32883540	165.5	1.78762e-06	0.00680214	Up	1140	16.45	0	16.45	0	chr5	32863720	32994233	+	NM_001025426	Depdc5	intron	19250
chr11:60439041-60440100	165.5	1.78762e-06	0.00680214	Up	1060	16.45	0	16.45	0	chr11	60454616	60468705	+	NM_021354	Drg2	upstream	-15046
chr1:85185441-85186180	165.5	1.78762e-06	0.00680214	Up	740	16.45	0	16.45	0	chr1	85199610	85213762	+	NM_001081746	Gm7609	upstream	-13800
chr14:7007301-7007920	165.5	1.78762e-06	0.00680214	Up	620	16.45	0	16.45	0	chr14	7027449	7006114	-	NM_001164727	Gm10406	intron	19839
chr1:146789641-146790740	165.5	1.78762e-06	0.00680214	Up	1100	16.45	0	16.45	0	chr1	146497686	146902472	+	NM_001145807	Brinp3	intron	292504
chr1:146789641-146790740	165.5	1.78762e-06	0.00680214	Up	1100	16.45	0	16.45	0	chr1	146495665	146902472	+	NM_153539	Brinp3	intron	294525
chr7:33519521-33520700	165.5	1.78762e-06	0.00680214	Up	1180	16.45	0	16.45	0	chr7	33520455	33518487	-	NM_001310615	Scgb2b21	promoter	345
chr10:77318921-77319980	165.5	1.78762e-06	0.00680214	Up	1060	16.45	0	16.45	0	chr10	77418273	77290726	-	NM_130895	Adarb1	intron	98823
chr10:77318921-77319980	165.5	1.78762e-06	0.00680214	Up	1060	16.45	0	16.45	0	chr10	77418273	77290726	-	NR_021486	Adarb1	intron	98823
chr10:77318921-77319980	165.5	1.78762e-06	0.00680214	Up	1060	16.45	0	16.45	0	chr10	77418273	77290726	-	NM_001024837	Adarb1	intron	98823
chr10:77318921-77319980	165.5	1.78762e-06	0.00680214	Up	1060	16.45	0	16.45	0	chr10	77418273	77290726	-	NR_004429	Adarb1	intron	98823
chr8:84968761-84969180	165.5	1.78762e-06	0.00680214	Up	420	16.45	0	16.45	0	chr8	84969621	84974810	+	NM_011563	Prdx2	promoter	-651
chr8:84968761-84969180	165.5	1.78762e-06	0.00680214	Up	420	16.45	0	16.45	0	chr8	84969621	84974662	+	NM_001317385	Prdx2	promoter	-651
chr16:29382501-29383400	165.5	1.78762e-06	0.00680214	Up	900	16.45	0	16.45	0	chr16	29378732	29231913	-	NM_001284375	Atp13a5	upstream	-4218
chr16:29382501-29383400	165.5	1.78762e-06	0.00680214	Up	900	16.45	0	16.45	0	chr16	29378732	29231913	-	NM_175650	Atp13a5	upstream	-4218
chr8:22269541-22270520	165.5	1.78762e-06	0.00680214	Up	980	16.45	0	16.45	0	chr8	22283440	22371418	+	NM_199257	Tpte	upstream	-13410
chr4:115308361-115309060	165.5	1.78762e-06	0.00680214	Up	700	16.45	0	16.45	0	chr4	115299045	115332815	+	NM_177406	Cyp4a12a	intron	9665
chr7:17708001-17709440	165.5	1.78762e-06	0.00680214	Up	1440	16.45	0	16.45	0	chr7	17713251	17761121	+	NM_028480	Ceacam5	upstream	-4531
chr7:77034281-77035760	165.5	1.78762e-06	0.00680214	Up	1480	16.45	0	16.45	0	chr7	76229886	77124698	+	NM_001199224	Agbl1	intron	805134
chr12:4237261-4237900	165.5	1.78762e-06	0.00680214	Up	640	16.45	0	16.45	0	chr12	4234294	4211671	-	NM_134046	Cenpo	upstream	-3286
chr3:65221601-65222420	165.5	1.78762e-06	0.00680214	Up	820	16.45	0	16.45	0	chr3	65188102	65378225	+	NM_001289450	Kcnab1	intron	33908
chr3:65221601-65222420	165.5	1.78762e-06	0.00680214	Up	820	16.45	0	16.45	0	chr3	65109367	65378225	+	NM_010597	Kcnab1	intron	112643
chr16:81221001-81222700	165.5	1.78762e-06	0.00680214	Up	1700	16.45	0	16.45	0	chr16	81200696	81624287	+	NM_001113208	Ncam2	intron	21154
chr16:81221001-81222700	165.5	1.78762e-06	0.00680214	Up	1700	16.45	0	16.45	0	chr16	81200696	81597805	+	NM_010954	Ncam2	intron	21154
chr10:76142741-76143820	165.5	1.78762e-06	0.00680214	Up	1080	16.45	0	16.45	0	chr10	76147450	76189265	+	NM_133184	Slc5a4a	upstream	-4170
chr6:119826221-119827700	165.5	1.78762e-06	0.00680214	Up	1480	16.45	0	16.45	0	chr6	119848150	119570795	-	NR_104484	Erc1	intron	21190
chr6:119826221-119827700	165.5	1.78762e-06	0.00680214	Up	1480	16.45	0	16.45	0	chr6	119848150	119570795	-	NM_053204	Erc1	intron	21190
chr6:119826221-119827700	165.5	1.78762e-06	0.00680214	Up	1480	16.45	0	16.45	0	chr6	119848150	119772706	-	NM_178085	Erc1	intron	21190
chr2:5977521-5978980	165.5	1.78762e-06	0.00680214	Up	1460	16.45	0	16.45	0	chr2	5951468	6056703	+	NM_001081132	Upf2	intron	26782
chr18:75602981-75603320	165.5	1.78762e-06	0.00680214	Up	340	16.45	0	16.45	0	chr18	75697696	75431220	-	NM_201354	Ctif	intron	94546
chr2:11644281-11645600	165.5	1.78762e-06	0.00680214	Up	1320	16.45	0	16.45	0	chr2	11642791	11693194	+	NM_008367	Il2ra	intron	2149
chr5:136020621-136021500	165.5	1.78762e-06	0.00680214	Up	880	16.45	0	16.45	0	chr5	136038495	136044993	+	NM_175309	Upk3b	upstream	-17435
chr5:71528021-71529680	165.5	1.78762e-06	0.00680214	Up	1660	16.45	0	16.45	0	chr5	71548205	71442822	-	NM_030052	Cox7b2	intron	19355
chr10:117848741-117849820	165.5	1.78762e-06	0.00680214	Up	1080	16.45	0	16.45	0	chr10	117845974	117814596	-	NM_024457	Rap1b	upstream	-3306
chr14:4512421-4513440	165.5	1.78762e-06	0.00680214	Up	1020	16.45	0	16.45	0	chr14	4430991	4519452	+	NM_001242945	Gm3264	intron	81939
chr11:113606561-113607380	165.5	1.78762e-06	0.00680214	Up	820	16.45	0	16.45	0	chr11	113619480	113625366	+	NM_001042606	Sstr2	upstream	-12510
chr11:113606561-113607380	165.5	1.78762e-06	0.00680214	Up	820	16.45	0	16.45	0	chr11	113619480	113625895	+	NM_009217	Sstr2	upstream	-12510
chr14:17959841-17961140	165.5	1.78762e-06	0.00680214	Up	1300	16.45	0	16.45	0	chr14	17660959	18038088	+	NM_001113417	Thrb	intron	299531
chr8:110897901-110898620	165.5	1.78762e-06	0.00680214	Up	720	16.45	0	16.45	0	chr8	110902488	110882455	-	NM_172283	Fuk	intron	4228
chr8:110897901-110898620	165.5	1.78762e-06	0.00680214	Up	720	16.45	0	16.45	0	chr8	110902488	110882455	-	NR_052009	Fuk	intron	4228
chr11:11992301-11993980	165.5	1.78762e-06	0.00680214	Up	1680	16.45	0	16.45	0	chr11	12037420	11930498	-	NM_010345	Grb10	intron	44280
chr11:11992301-11993980	165.5	1.78762e-06	0.00680214	Up	1680	16.45	0	16.45	0	chr11	12027971	11930498	-	NM_001177629	Grb10	intron	34831
chr5:110752141-110753820	165.5	1.78762e-06	0.00680214	Up	1680	16.45	0	16.45	0	chr5	110770717	110664372	-	NM_029337	Ep400	intron	17737
chr5:110752141-110753820	165.5	1.78762e-06	0.00680214	Up	1680	16.45	0	16.45	0	chr5	110770717	110664372	-	NM_173066	Ep400	intron	17737
chr18:35163261-35164460	165.5	1.78762e-06	0.00680214	Up	1200	16.45	0	16.45	0	chr18	35118911	35254775	+	NM_009818	Ctnna1	intron	44949
chr18:67832641-67833420	165.5	1.78762e-06	0.00680214	Up	780	16.45	0	16.45	0	chr18	67800106	67885170	+	NM_027556	Cep192	intron	32924
chr5:15569421-15570920	165.5	1.78762e-06	0.00680214	Up	1500	16.45	0	16.45	0	chr5	15576946	15582097	+	NM_001310450	LOC105242399	upstream	-6776
chr7:133119141-133120160	165.5	1.78762e-06	0.00680214	Up	1020	16.45	0	16.45	0	chr7	133128250	133142457	+	NR_046279	4930483O08Rik	upstream	-8600
chr5:146532961-146533920	165.5	1.78762e-06	0.00680214	Up	960	16.45	0	16.45	0	chr5	146537647	146540427	+	NM_001243113	Gm3409	upstream	-4207
chr16:21672621-21674280	165.5	1.78762e-06	0.00680214	Up	1660	16.45	0	16.45	0	chr16	21694665	21649044	-	NM_001001881	2510009E07Rik	intron	21215
chr15:55316421-55317540	165.5	1.78762e-06	0.00680214	Up	1120	16.45	0	16.45	0	chr15	55307749	55520803	+	NM_181277	Col14a1	intron	9231
chr2:76251101-76251660	165.5	1.78762e-06	0.00680214	Up	560	16.45	0	16.45	0	chr2	76338653	75991131	-	NM_001081033	Pde11a	intron	87273
chr6:148846441-148847020	165.5	1.78762e-06	0.00680214	Up	580	16.45	0	16.45	0	chr6	148831467	148770683	-	NM_001081113	Ipo8	upstream	-15263
chr10:108142961-108144060	165.5	1.78762e-06	0.00680214	Up	1100	16.45	0	16.45	0	chr10	108162399	108277575	+	NM_027892	Ppp1r12a	upstream	-18889
chr16:96147941-96148560	165.5	1.78762e-06	0.00680214	Up	620	16.45	0	16.45	0	chr16	96145418	96157852	+	NM_207301	Wrb	intron	2832
chr5:147343601-147344320	165.5	1.78762e-06	0.00680214	Up	720	16.45	0	16.45	0	chr5	147400489	147330741	-	NM_010229	Flt3	intron	56529
chr2:112854201-112855600	165.5	1.78762e-06	0.00680214	Up	1400	16.45	0	16.45	0	chr2	113030331	112631381	-	NM_177652	Ryr3	intron	175431
chr2:109146221-109147040	165.5	1.78762e-06	0.00680214	Up	820	16.45	0	16.45	0	chr2	109278290	109092299	-	NM_029790	Mettl15	intron	131660
chr2:70233961-70235380	165.5	1.78762e-06	0.00680214	Up	1420	16.45	0	16.45	0	chr2	70039125	70429195	+	NM_177376	Myo3b	intron	195545
chr3:158302181-158303020	165.5	1.78762e-06	0.00680214	Up	840	16.45	0	16.45	0	chr3	158562221	158082894	-	NM_001291452	Lrrc7	intron	259621
chr3:158302181-158303020	165.5	1.78762e-06	0.00680214	Up	840	16.45	0	16.45	0	chr3	158562221	158082894	-	NM_001291453	Lrrc7	intron	259621
chr3:158302181-158303020	165.5	1.78762e-06	0.00680214	Up	840	16.45	0	16.45	0	chr3	158562221	158082894	-	NM_001081358	Lrrc7	intron	259621
chr11:11178681-11180180	165.5	1.78762e-06	0.00680214	Up	1500	16.45	0	16.45	0	chr11	11114015	11263526	+	NM_177033	Vwc2	intron	65415
chr2:126895021-126896220	165.5	1.78762e-06	0.00680214	Up	1200	16.45	0	16.45	0	chr2	126876261	126791557	-	NM_021450	Trpm7	upstream	-19359
chr2:126895021-126896220	165.5	1.78762e-06	0.00680214	Up	1200	16.45	0	16.45	0	chr2	126876261	126791557	-	NM_001164325	Trpm7	upstream	-19359
chr6:148266361-148267260	165.5	1.78762e-06	0.00680214	Up	900	16.45	0	16.45	0	chr6	148444352	148232429	-	NM_198967	Tmtc1	intron	177542
chr13:54581921-54582340	165.5	1.78762e-06	0.00680214	Up	420	16.45	0	16.45	0	chr13	54590230	54591147	+	NM_025933	Higd2a	upstream	-8100
chr11:28425321-28427040	165.5	1.78762e-06	0.00680214	Up	1720	16.45	0	16.45	0	chr11	28584324	28385683	-	NM_181577	Ccdc85a	intron	158144
chr11:28425321-28427040	165.5	1.78762e-06	0.00680214	Up	1720	16.45	0	16.45	0	chr11	28584324	28385683	-	NM_001166661	Ccdc85a	intron	158144
chr2:18224861-18225540	165.5	1.78762e-06	0.00680214	Up	680	16.45	0	16.45	0	chr2	18392830	18206332	-	NM_001190817	Dnajc1	intron	167630
chr2:18224861-18225540	165.5	1.78762e-06	0.00680214	Up	680	16.45	0	16.45	0	chr2	18392830	18213750	-	NM_007869	Dnajc1	intron	167630
chr12:75949601-75950700	165.5	1.78762e-06	0.00680214	Up	1100	16.45	0	16.45	0	chr12	75818317	76110928	+	NM_001005510	Syne2	intron	131833
chr1:124057121-124058480	165.5	1.78762e-06	0.00680214	Up	1360	16.45	0	16.45	0	chr1	124045559	123332137	-	NM_199021	Dpp10	upstream	-12241
chr10:58242661-58244000	165.5	1.78762e-06	0.00680214	Up	1340	16.45	0	16.45	0	chr10	58232675	58230650	-	NM_001081954	Dux	upstream	-10655
chr10:58242661-58244000	165.5	1.78762e-06	0.00680214	Up	1340	16.45	0	16.45	0	chr10	58236660	58234847	-	NM_001034869	Gm4981	upstream	-6670
chr18:88897181-88899340	165.5	1.78762e-06	0.00680214	Up	2160	16.45	0	16.45	0	chr18	88894207	88867879	-	NM_018821	Socs6	upstream	-4053
chr2:13704201-13705320	165.5	1.78762e-06	0.00680214	Up	1120	16.45	0	16.45	0	chr2	13793520	13654935	-	NM_145838	St8sia6	intron	88760
chr18:61585801-61587400	165.5	1.78762e-06	0.00680214	Up	1600	16.45	0	16.45	0	chr18	61555581	61588299	+	NM_146087	Csnk1a1	intron	31019
chr6:9106461-9107220	165.5	1.78762e-06	0.00680214	Up	760	16.45	0	16.45	0	chr6	8950018	9248578	+	NM_008751	Nxph1	intron	156822
chr6:116726141-116727240	165.5	1.78762e-06	0.00680214	Up	1100	16.45	0	16.45	0	chr6	116716758	116692724	-	NM_178768	Tmem72	upstream	-9932
chr14:30654441-30655400	165.5	1.78762e-06	0.00680214	Up	960	16.45	0	16.45	0	chr14	30654374	30691313	+	NM_177815	Rft1	promoter	546
chr5:108853641-108854900	165.5	1.78762e-06	0.00680214	Up	1260	16.45	0	16.45	0	chr5	108852510	108842946	-	NM_001104621	Vmn2r9	promoter	-1760
chr2:41385801-41386880	165.5	1.78762e-06	0.00680214	Up	1080	16.45	0	16.45	0	chr2	42653598	40596772	-	NM_053011	Lrp1b	intron	1267258
chr7:12666981-12668080	165.5	1.78762e-06	0.00680214	Up	1100	16.45	0	16.45	0	chr7	12684991	12651705	-	NM_001104645	Vmn2r55	intron	17461
chr13:80956841-80958900	165.5	1.78762e-06	0.00680214	Up	2060	16.45	0	16.45	0	chr13	80964073	81079857	+	NR_015587	9330111N05Rik	upstream	-6203
chr2:52319301-52320180	165.5	1.78762e-06	0.00680214	Up	880	16.45	0	16.45	0	chr2	52338798	52136646	-	NM_010889	Neb	intron	19058
chr3:51478081-51479640	165.5	1.78762e-06	0.00680214	Up	1560	16.45	0	16.45	0	chr3	51483965	51496212	+	NM_016858	Rab33b	upstream	-5105
chr2:143044281-143045860	165.5	1.78762e-06	0.00680214	Up	1580	16.45	0	16.45	0	chr2	143063068	143072052	+	NM_021335	Snrpb2	upstream	-17998
chr6:58788041-58790640	165.5	1.78762e-06	0.00680214	Up	2600	16.45	0	16.45	0	chr6	58833699	58920396	+	NM_028705	Herc3	intergenic	-44359
chr13:28188021-28189440	165.5	1.78762e-06	0.00680214	Up	1420	16.45	0	16.45	0	chr13	28142483	28151595	+	NM_023746	Prl5a1	intergenic	46247
chr1:90329021-90330000	165.5	1.78762e-06	0.00680214	Up	980	16.45	0	16.45	0	chr1	90203979	90215722	+	NM_007722	Ackr3	intergenic	125531
chr1:90329021-90330000	165.5	1.78762e-06	0.00680214	Up	980	16.45	0	16.45	0	chr1	90203979	90215722	+	NM_001271607	Ackr3	intergenic	125531
chr5:42032141-42034400	165.5	1.78762e-06	0.00680214	Up	2260	16.45	0	16.45	0	chr5	42067959	42216784	+	NR_131130	Gm16223	intergenic	-34689
chr1:82082941-82084620	165.5	1.78762e-06	0.00680214	Up	1680	16.45	0	16.45	0	chr1	82131915	82132019	+	NR_105762	Mir6344	intergenic	-48135
chr1:4250461-4252080	165.5	1.78762e-06	0.00680214	Up	1620	16.45	0	16.45	0	chr1	4360314	4343506	-	NM_011283	Rp1	intergenic	109044
chr13:91247061-91248080	165.5	1.78762e-06	0.00680214	Up	1020	16.45	0	16.45	0	chr13	91223987	90935348	-	NM_025770	Atg10	intergenic	-23583
chr13:86029681-86030860	165.5	1.78762e-06	0.00680214	Up	1180	16.45	0	16.45	0	chr13	86046795	86044797	-	NM_007749	Cox7c	intergenic	16525
chr13:12819601-12820800	165.5	1.78762e-06	0.00680214	Up	1200	16.45	0	16.45	0	chr13	12800079	12790820	-	NM_011118	Prl2c3	intergenic	-20121
chr14:37812721-37814000	165.5	1.78762e-06	0.00680214	Up	1280	16.45	0	16.45	0	chr14	37135322	37120444	-	NM_078478	Ghitm	intergenic	-678038
chr1:123151001-123152220	165.5	1.78762e-06	0.00680214	Up	1220	16.45	0	16.45	0	chr1	124045559	123332137	-	NM_199021	Dpp10	intergenic	893949
chr1:71851221-71852220	165.5	1.78762e-06	0.00680214	Up	1000	16.45	0	16.45	0	chr1	71888111	71891204	+	NR_027659	Gm8883	intergenic	-36391
chr1:71851221-71852220	165.5	1.78762e-06	0.00680214	Up	1000	16.45	0	16.45	0	chr1	71888111	71891204	+	NR_027658	Gm8883	intergenic	-36391
chr8:85240561-85241460	165.5	1.78762e-06	0.00680214	Up	900	16.45	0	16.45	0	chr8	85230496	85231435	+	NM_146859	Olfr371	intergenic	10514
chr8:78990481-78991120	165.5	1.78762e-06	0.00680214	Up	640	16.45	0	16.45	0	chr8	79028436	79193766	+	NM_178267	Zfp827	intergenic	-37636
chr8:78990481-78991120	165.5	1.78762e-06	0.00680214	Up	640	16.45	0	16.45	0	chr8	79028436	79193766	+	NM_001294279	Zfp827	intergenic	-37636
chr10:127920481-127921200	165.5	1.78762e-06	0.00680214	Up	720	16.45	0	16.45	0	chr10	127898534	127911759	+	NM_027301	Sdr9c7	intergenic	22306
chr8:33128461-33129360	165.5	1.78762e-06	0.00680214	Up	900	16.45	0	16.45	0	chr8	32950026	32888504	-	NM_001177589	Gm3985	intergenic	-178884
chr12:41978361-41980280	165.5	1.78762e-06	0.00680214	Up	1920	16.45	0	16.45	0	chr12	41486057	41451667	-	NM_001271709	Lrrn3	intergenic	-493263
chr12:41978361-41980280	165.5	1.78762e-06	0.00680214	Up	1920	16.45	0	16.45	0	chr12	41486057	41451667	-	NM_001271708	Lrrn3	intergenic	-493263
chr12:41978361-41980280	165.5	1.78762e-06	0.00680214	Up	1920	16.45	0	16.45	0	chr12	41486057	41451667	-	NM_010733	Lrrn3	intergenic	-493263
chr14:116650081-116651800	165.5	1.78762e-06	0.00680214	Up	1720	16.45	0	16.45	0	chr14	116925296	117979529	+	NM_001079844	Gpc6	intergenic	-274356
chr14:116650081-116651800	165.5	1.78762e-06	0.00680214	Up	1720	16.45	0	16.45	0	chr14	116925296	117979529	+	NM_011821	Gpc6	intergenic	-274356
chr10:36365381-36366320	165.5	1.78762e-06	0.00680214	Up	940	16.45	0	16.45	0	chr10	36506806	36834394	+	NM_001081208	Hs3st5	intergenic	-140956
chr10:36365381-36366320	165.5	1.78762e-06	0.00680214	Up	940	16.45	0	16.45	0	chr10	36506806	36834394	+	NM_001253356	Hs3st5	intergenic	-140956
chr10:36365381-36366320	165.5	1.78762e-06	0.00680214	Up	940	16.45	0	16.45	0	chr10	36506806	36834394	+	NM_001253355	Hs3st5	intergenic	-140956
chr16:92234121-92234940	165.5	1.78762e-06	0.00680214	Up	820	16.45	0	16.45	0	chr16	92292388	92298133	+	NM_134110	Kcne2	intergenic	-57858
chr11:21815261-21816620	165.5	1.78762e-06	0.00680214	Up	1360	16.45	0	16.45	0	chr11	22001651	21994763	-	NM_011023	Otx1	intergenic	185711
chr13:10782941-10784000	165.5	1.78762e-06	0.00680214	Up	1060	16.45	0	16.45	0	chr13	10360803	9876612	-	NM_033269	Chrm3	intergenic	-422667
chr6:96497461-96499320	165.5	1.78762e-06	0.00680214	Up	1860	16.45	0	16.45	0	chr6	96166205	96164502	-	NR_003643	1700123L14Rik	intergenic	-332185
chr19:5708821-5709300	165.5	1.78762e-06	0.00680214	Up	480	16.45	0	16.45	0	chr19	5704475	5707101	+	NM_010609	Kcnk7	intergenic	4585
chr1:112674641-112675720	165.5	1.78762e-06	0.00680214	Up	1080	16.45	0	16.45	0	chr1	111864918	111858701	-	NM_001081316	Dsel	intergenic	-810262
chr18:74771441-74772340	165.5	1.78762e-06	0.00680214	Up	900	16.45	0	16.45	0	chr18	74778455	74778393	-	NR_028560	Scarna17	intergenic	6565
chr19:36281901-36282760	165.5	1.78762e-06	0.00680214	Up	860	16.45	0	16.45	0	chr19	36379066	36456204	+	NM_029508	Pcgf5	intergenic	-96736
chr19:61221181-61222200	165.5	1.78762e-06	0.00680214	Up	1020	16.45	0	16.45	0	chr19	61228418	61224401	-	NM_009970	Csf2ra	intergenic	6728
chr2:32206981-32207540	165.5	1.78762e-06	0.00680214	Up	560	16.45	0	16.45	0	chr2	32236682	32255005	+	NM_145145	Pomt1	intergenic	-29422
chr16:86820621-86821220	165.5	1.78762e-06	0.00680214	Up	600	16.45	0	16.45	0	chr16	87354184	87368649	+	NM_001159331	N6amt1	intergenic	-533264
chr16:86820621-86821220	165.5	1.78762e-06	0.00680214	Up	600	16.45	0	16.45	0	chr16	87354184	87368649	+	NM_026366	N6amt1	intergenic	-533264
chr3:26557101-26558200	165.5	1.78762e-06	0.00680214	Up	1100	16.45	0	16.45	0	chr3	26637630	26983212	+	NM_029150	Spata16	intergenic	-79980
chr3:26557101-26558200	165.5	1.78762e-06	0.00680214	Up	1100	16.45	0	16.45	0	chr3	26637630	26927481	+	NM_027583	Spata16	intergenic	-79980
chr11:48292821-48295360	165.5	1.78762e-06	0.00680214	Up	2540	16.45	0	16.45	0	chr11	48074583	47739591	-	NR_105801	Mir6380	intergenic	-219507
chr6:136998701-136999260	165.5	1.78762e-06	0.00680214	Up	560	16.45	0	16.45	0	chr6	136954522	136963483	+	NM_023898	Pde6h	intergenic	44458
chr4:68732981-68734040	165.5	1.78762e-06	0.00680214	Up	1060	16.45	0	16.45	0	chr4	68954397	68761371	-	NM_019967	Brinp1	intergenic	220887
chr18:4452581-4453600	165.5	1.78762e-06	0.00680214	Up	1020	16.45	0	16.45	0	chr18	4375591	4397330	+	NM_026157	Mtpap	intergenic	77499
chr12:22052841-22053700	165.5	1.78762e-06	0.00680214	Up	860	16.45	0	16.45	0	chr12	21417436	21390328	-	NM_011739	Ywhaq	intergenic	-635834
chr1:113845601-113846640	165.5	1.78762e-06	0.00680214	Up	1040	16.45	0	16.45	0	chr1	115685136	116580674	+	NM_001077425	Cntnap5a	intergenic	-1839016
chr18:13238001-13239020	165.5	1.78762e-06	0.00680214	Up	1020	16.45	0	16.45	0	chr18	13006989	13022882	+	NM_153087	Hrh4	intergenic	231521
chr6:83015241-83016180	165.5	1.78762e-06	0.00680214	Up	940	16.45	0	16.45	0	chr6	83033471	83030935	-	NM_010070	Dok1	intergenic	17761
chr6:83015241-83016180	165.5	1.78762e-06	0.00680214	Up	940	16.45	0	16.45	0	chr6	83033471	83030935	-	NM_001291799	Dok1	intergenic	17761
chr7:7445121-7446900	165.5	1.78762e-06	0.00680214	Up	1780	16.45	0	16.45	0	chr7	7479973	7463968	-	NM_001105063	Vmn2r32	intergenic	33963
chr8:26177641-26178800	165.5	1.78762e-06	0.00680214	Up	1160	16.45	0	16.45	0	chr8	26158168	26164151	+	NM_199042	Thap1	intergenic	20052
chr16:54743921-54745760	165.5	1.78762e-06	0.00680214	Up	1840	16.45	0	16.45	0	chr16	55283237	55225174	-	NM_178720	Zpld1	intergenic	538397
chr8:26733721-26734440	165.5	1.78762e-06	0.00680214	Up	720	16.45	0	16.45	0	chr8	26824423	26814596	-	NR_045904	2310008N11Rik	intergenic	90343
chr8:71003061-71003660	165.5	1.78762e-06	0.00680214	Up	600	16.45	0	16.45	0	chr8	71026755	71006727	-	NR_045487	1700026F02Rik	intergenic	23395
chr1:116690301-116691680	165.5	1.78762e-06	0.00680214	Up	1380	16.45	0	16.45	0	chr1	115685136	116580674	+	NM_001077425	Cntnap5a	intergenic	1005854
chr7:95934401-95935620	165.5	1.78762e-06	0.00680214	Up	1220	16.45	0	16.45	0	chr7	96171243	96911092	+	NM_001310762	Tenm4	intergenic	-236233
chr8:65244021-65245980	165.5	1.78762e-06	0.00680214	Up	1960	16.45	0	16.45	0	chr8	65129537	65085614	-	NR_033217	BC030870	intergenic	-115463
chr3:78152041-78152780	165.5	1.78762e-06	0.00680214	Up	740	16.45	0	16.45	0	chr3	79144887	79062510	-	NM_001310536	Rapgef2	intergenic	992477
chr15:25202521-25204040	165.5	1.78762e-06	0.00680214	Up	1520	16.45	0	16.45	0	chr15	25413764	25363276	-	NM_027395	Basp1	intergenic	210484
chr13:80038601-80040440	165.5	1.78762e-06	0.00680214	Up	1840	16.45	0	16.45	0	chr13	80883421	80896043	+	NM_001042591	Arrdc3	intergenic	-843901
chr10:48202521-48204480	165.5	1.78762e-06	0.00680214	Up	1960	16.45	0	16.45	0	chr10	49095843	49093680	-	NR_046212	C130030K03Rik	intergenic	892343
chr3:134487021-134488240	165.5	1.78762e-06	0.00680214	Up	1220	16.45	0	16.45	0	chr3	134423635	134404142	-	NR_040600	4930539C22Rik	intergenic	-63995
chr8:96121501-96122840	165.5	1.78762e-06	0.00680214	Up	1340	16.45	0	16.45	0	chr8	95888365	95864136	-	NM_010325	Got2	intergenic	-233805
chr5:77962701-77965080	165.5	1.78762e-06	0.00680214	Up	2380	16.45	0	16.45	0	chr5	77465487	77468857	+	NR_131050	1700017L05Rik	intergenic	498403
chr8:79510701-79511460	165.5	1.78762e-06	0.00680214	Up	760	16.45	0	16.45	0	chr8	79399468	79338397	-	NM_008539	Smad1	intergenic	-111612
chr4:52620761-52621840	165.5	1.78762e-06	0.00680214	Up	1080	16.45	0	16.45	0	chr4	52596273	52612163	+	NM_026652	Toporsl	intergenic	25027
chr13:15739061-15740300	165.5	1.78762e-06	0.00680214	Up	1240	16.45	0	16.45	0	chr13	15802630	15781663	-	NR_045507	4933412O06Rik	intergenic	62950
chr1:36843541-36844820	165.5	1.78762e-06	0.00680214	Up	1280	16.45	0	16.45	0	chr1	36778983	36782820	+	NM_001289612	Zap70	intergenic	65197
chr4:96996321-96998340	165.5	1.78762e-06	0.00680214	Up	2020	16.45	0	16.45	0	chr4	96785160	96723886	-	NM_001081284	Gm12695	intergenic	-212170
chr9:35297561-35299040	165.5	1.78762e-06	0.00680214	Up	1480	16.45	0	16.45	0	chr9	35281104	35285423	+	NR_040715	4933422A05Rik	intergenic	17196
chr10:68986201-68987280	165.5	1.78762e-06	0.00680214	Up	1080	16.45	0	16.45	0	chr10	69208551	69291784	+	NM_001252636	Rhobtb1	intergenic	-221811
chr12:102802041-102802600	165.5	1.78762e-06	0.00680214	Up	560	16.45	0	16.45	0	chr12	102757974	102777701	+	NM_025666	Ubr7	intergenic	44346
chr10:99721861-99723540	165.5	1.78762e-06	0.00680214	Up	1680	16.45	0	16.45	0	chr10	99759658	99757704	-	NM_027945	Csl	intergenic	36958
chr6:122574641-122575600	165.5	1.78762e-06	0.00680214	Up	960	16.45	0	16.45	0	chr6	122553808	122564180	+	NM_009645	Aicda	intergenic	21312
chr6:30159101-30159560	165.5	1.78762e-06	0.00680214	Up	460	16.45	0	16.45	0	chr6	30165992	30165917	-	NR_029569	Mir182	intergenic	6662
chr12:6875241-6877160	165.5	1.78762e-06	0.00680214	Up	1920	16.45	0	16.45	0	chr12	7380330	7372038	-	NR_045045	1700101O22Rik	intergenic	504130
chr1:178262661-178264400	165.5	1.78762e-06	0.00680214	Up	1740	16.45	0	16.45	0	chr1	178319152	178322693	+	NM_025511	Cox20	intergenic	-55622
chr19:9919201-9920300	165.5	1.78762e-06	0.00680214	Up	1100	16.45	0	16.45	0	chr19	9899533	9872296	-	NM_016692	Incenp	intergenic	-20217
chr1:127157721-127158920	165.5	1.78762e-06	0.00680214	Up	1200	16.45	0	16.45	0	chr1	127204985	127482972	+	NM_145128	Mgat5	intergenic	-46665
chr17:69104241-69105100	165.5	1.78762e-06	0.00680214	Up	860	16.45	0	16.45	0	chr17	69156809	69289987	+	NM_013813	Epb41l3	intergenic	-52139
chr2:10326681-10328620	165.5	1.78762e-06	0.00680214	Up	1940	16.45	0	16.45	0	chr2	10370450	10595253	+	NM_001198808	Sfmbt2	intergenic	-42800
chr9:56181661-56182500	165.5	1.78762e-06	0.00680214	Up	840	16.45	0	16.45	0	chr9	56161070	56135883	-	NM_019793	Tspan3	intergenic	-21010
chr18:90282681-90283740	165.5	1.78762e-06	0.00680214	Up	1060	16.45	0	16.45	0	chr18	90510153	90543267	+	NM_198295	Tmx3	intergenic	-226943
chr4:146933361-146934420	165.5	1.78762e-06	0.00680214	Up	1060	16.45	0	16.45	0	chr4	147021849	147060799	+	NM_001177767	Rex2	intergenic	-87959
chr2:126257561-126258680	165.5	1.78762e-06	0.00680214	Up	1120	16.45	0	16.45	0	chr2	126152140	126165277	+	NM_026981	Dtwd1	intergenic	105980
chr16:39347241-39348860	165.5	1.78762e-06	0.00680214	Up	1620	16.45	0	16.45	0	chr16	38902344	39027157	+	NM_170599	Igsf11	intergenic	445706
chr3:72256881-72258280	165.5	1.78762e-06	0.00680214	Up	1400	16.45	0	16.45	0	chr3	72966866	72888559	-	NM_001081137	Sis	intergenic	709286
chr12:31083501-31084520	165.5	1.78762e-06	0.00680214	Up	1020	16.45	0	16.45	0	chr12	31073967	31079940	+	NM_027828	Fam110c	intergenic	10043
chr12:93560661-93561880	165.5	1.78762e-06	0.00680214	Up	1220	16.45	0	16.45	0	chr12	93444823	93416456	-	NR_126436	4930559C10Rik	intergenic	-116447
chr8:60439721-60440520	165.5	1.78762e-06	0.00680214	Up	800	16.45	0	16.45	0	chr8	60506123	60545677	+	NM_011834	Aadat	intergenic	-66003
chr7:31698861-31700920	165.5	1.78762e-06	0.00680214	Up	2060	16.45	0	16.45	0	chr7	31705754	31703778	-	NM_001198871	Scgb2b7	intergenic	5864
chr12:19296521-19297740	165.5	1.78762e-06	0.00680214	Up	1220	16.45	0	16.45	0	chr12	18514509	18535254	+	NM_001033157	5730507C01Rik	intergenic	782621
chr12:19296521-19297740	165.5	1.78762e-06	0.00680214	Up	1220	16.45	0	16.45	0	chr12	18514509	18535254	+	NM_001201330	5730507C01Rik	intergenic	782621
chrX:75927121-75928980	165.5	1.78762e-06	0.00680214	Up	1860	16.45	0	16.45	0	chrX	75875170	75785653	-	NM_001166453	Pls3	intergenic	-52880
chr18:64046461-64048040	165.5	1.78762e-06	0.00680214	Up	1580	16.45	0	16.45	0	chr18	64254358	64276144	+	NM_009182	St8sia3	intergenic	-207108
chr8:52950941-52952020	165.5	1.78762e-06	0.00680214	Up	1080	16.45	0	16.45	0	chr8	53511701	53523422	+	NM_001205054	Aga	intergenic	-560221
chr8:52950941-52952020	165.5	1.78762e-06	0.00680214	Up	1080	16.45	0	16.45	0	chr8	53511701	53523422	+	NM_001005847	Aga	intergenic	-560221
chr5:51907221-51908280	165.5	1.78762e-06	0.00680214	Up	1060	16.45	0	16.45	0	chr5	52136017	52135901	-	NR_105845	Mir6417	intergenic	228267
chr2:102426281-102427460	165.5	1.78762e-06	0.00680214	Up	1180	16.45	0	16.45	0	chr2	102451792	102449365	-	NM_010218	Fjx1	intergenic	24922
chr5:105935021-105936100	165.5	1.78762e-06	0.00680214	Up	1080	16.45	0	16.45	0	chr5	105876567	105915820	+	NM_018759	Zfp326	intergenic	58993
chr5:105935021-105936100	165.5	1.78762e-06	0.00680214	Up	1080	16.45	0	16.45	0	chr5	105876567	105915820	+	NR_030777	Zfp326	intergenic	58993
chr4:56486141-56487800	165.5	1.78762e-06	0.00680214	Up	1660	16.45	0	16.45	0	chr4	56741425	56740004	-	NM_025271	Actl7b	intergenic	254455
chr4:5458461-5459460	165.5	1.78762e-06	0.00680214	Up	1000	16.45	0	16.45	0	chr4	5632327	5642284	+	NR_038183	4930423M02Rik	intergenic	-173367
chr8:3984621-3985540	165.5	1.78762e-06	0.00680214	Up	920	16.45	0	16.45	0	chr8	3946863	3940221	-	NM_130903	Cd209c	intergenic	-38217
chr7:134559281-134560240	165.5	1.78762e-06	0.00680214	Up	960	16.45	0	16.45	0	chr7	134670686	135173647	+	NM_001033420	Dock1	intergenic	-110926
chr8:70946401-70947840	165.5	1.78762e-06	0.00680214	Up	1440	16.45	0	16.45	0	chr8	70925524	70925618	+	NR_035495	Mir1969	intergenic	21596
chr4:59343881-59345300	165.5	1.78762e-06	0.00680214	Up	1420	16.45	0	16.45	0	chr4	59260050	59269144	+	NR_105031	Gm12596	intergenic	84540
chr16:53970221-53971220	165.5	1.78762e-06	0.00680214	Up	1000	16.45	0	16.45	0	chr16	52815744	52799507	-	NR_040495	4930404A05Rik	intergenic	-1154976
chr8:102978581-102980360	165.5	1.78762e-06	0.00680214	Up	1780	16.45	0	16.45	0	chr8	102785111	102632094	-	NM_009866	Cdh11	intergenic	-194359
chr3:48710081-48711660	165.5	1.78762e-06	0.00680214	Up	1580	16.45	0	16.45	0	chr3	48609100	48605730	-	NR_003617	1700018B24Rik	intergenic	-101770
chr6:138754301-138756480	165.5	1.78762e-06	0.00680214	Up	2180	16.45	0	16.45	0	chr6	138658444	138657091	-	NM_015777	Igbp1b	intergenic	-96946
chr1:48219501-48221240	165.5	1.78762e-06	0.00680214	Up	1740	16.45	0	16.45	0	chr1	47467125	47467020	-	NR_105768	Mir6350	intergenic	-753245
chr16:14852901-14853980	165.5	1.78762e-06	0.00680214	Up	1080	16.45	0	16.45	0	chr16	14906645	14924522	+	NM_025769	Efcab1	intergenic	-53205
chr8:63870141-63871340	165.5	1.78762e-06	0.00680214	Up	1200	16.45	0	16.45	0	chr8	63952170	63924693	-	NM_001195687	Sgol2b	intergenic	81430
chr1:162501381-162502660	165.5	1.78762e-06	0.00680214	Up	1280	16.45	0	16.45	0	chr1	162478034	161990222	-	NM_172646	Dnm3	intergenic	-23986
chr8:73393481-73395180	165.5	1.78762e-06	0.00680214	Up	1700	16.45	0	16.45	0	chr8	73353540	72814597	-	NM_010687	Large	intergenic	-40790
chr8:73393481-73395180	165.5	1.78762e-06	0.00680214	Up	1700	16.45	0	16.45	0	chr8	73353540	72814597	-	NM_001317391	Large	intergenic	-40790
chr1:116849981-116851400	165.5	1.78762e-06	0.00680214	Up	1420	16.45	0	16.45	0	chr1	115685136	116580674	+	NM_001077425	Cntnap5a	intergenic	1165554
chr13:94016821-94018400	165.5	1.78762e-06	0.00680214	Up	1580	16.45	0	16.45	0	chr13	94057795	94195409	+	NM_172589	Lhfpl2	intergenic	-40185
chrX:111862421-111863540	165.5	1.78762e-06	0.00680214	Up	1120	16.45	0	16.45	0	chrX	111697079	111575203	-	NM_001290459	Hdx	intergenic	-165901
chrX:111862421-111863540	165.5	1.78762e-06	0.00680214	Up	1120	16.45	0	16.45	0	chrX	111697079	111575203	-	NM_001080549	Hdx	intergenic	-165901
chr8:48856461-48858420	165.5	1.78762e-06	0.00680214	Up	1960	16.45	0	16.45	0	chr8	48674690	48225664	-	NM_001145937	Tenm3	intergenic	-182750
chr8:48856461-48858420	165.5	1.78762e-06	0.00680214	Up	1960	16.45	0	16.45	0	chr8	48674690	48225664	-	NM_011857	Tenm3	intergenic	-182750
chr15:16306441-16308140	165.5	1.78762e-06	0.00680214	Up	1700	16.45	0	16.45	0	chr15	16778100	16856777	+	NM_009869	Cdh9	intergenic	-470810
chr2:114276381-114277640	165.5	1.78762e-06	0.00680214	Up	1260	16.45	0	16.45	0	chr2	114201432	114193460	-	NM_175466	Zfp770	intergenic	-75578
chr5:111809821-111810520	165.5	1.78762e-06	0.00680214	Up	700	16.45	0	16.45	0	chr5	111761728	111734283	-	NR_045832	E130006D01Rik	intergenic	-48442
chr5:111809821-111810520	165.5	1.78762e-06	0.00680214	Up	700	16.45	0	16.45	0	chr5	111761728	111734283	-	NR_045834	E130006D01Rik	intergenic	-48442
chr5:111809821-111810520	165.5	1.78762e-06	0.00680214	Up	700	16.45	0	16.45	0	chr5	111761728	111734283	-	NR_045833	E130006D01Rik	intergenic	-48442
chr8:128078101-128079580	165.5	1.78762e-06	0.00680214	Up	1480	16.45	0	16.45	0	chr8	128278225	128278147	-	NR_105822	Mir21c	intergenic	199385
chr8:97082461-97084220	165.5	1.78762e-06	0.00680214	Up	1760	16.45	0	16.45	0	chr8	96545973	96545953	-	NR_039538	Mir28c	intergenic	-537367
chr6:140803621-140804680	165.5	1.78762e-06	0.00680214	Up	1060	16.45	0	16.45	0	chr6	140626884	140655481	+	NM_001309436	Aebp2	intergenic	177266
chr14:42396441-42397620	165.5	1.78762e-06	0.00680214	Up	1180	16.45	0	16.45	0	chr14	42260048	42254658	-	NR_105055	Gm17026	intergenic	-136982
chr11:5525661-5526960	165.5	1.78762e-06	0.00680214	Up	1300	16.45	0	16.45	0	chr11	5520640	5525993	+	NM_013842	Xbp1	intergenic	5670
chr11:5525661-5526960	165.5	1.78762e-06	0.00680214	Up	1300	16.45	0	16.45	0	chr11	5520640	5525993	+	NM_001271730	Xbp1	intergenic	5670
chr13:33606641-33608360	165.5	1.78762e-06	0.00680214	Up	1720	16.45	0	16.45	0	chr13	33569317	33562485	-	NR_131141	Gm6093	intergenic	-38183
chr10:6350681-6351640	165.5	1.78762e-06	0.00680214	Up	960	16.45	0	16.45	0	chr10	6758592	6850572	+	NM_001302794	Oprm1	intergenic	-407432
chr10:6350681-6351640	165.5	1.78762e-06	0.00680214	Up	960	16.45	0	16.45	0	chr10	6758592	7038209	+	NM_001302796	Oprm1	intergenic	-407432
chr10:6350681-6351640	165.5	1.78762e-06	0.00680214	Up	960	16.45	0	16.45	0	chr10	6758592	7038209	+	NM_001302795	Oprm1	intergenic	-407432
chr4:27002161-27003980	165.5	1.78762e-06	0.00680214	Up	1820	16.45	0	16.45	0	chr4	26705449	26635819	-	NR_040656	4930548K13Rik	intergenic	-297621
chr8:73842641-73843440	165.5	1.78762e-06	0.00680214	Up	800	16.45	0	16.45	0	chr8	73353540	72814597	-	NM_010687	Large	intergenic	-489500
chr8:73842641-73843440	165.5	1.78762e-06	0.00680214	Up	800	16.45	0	16.45	0	chr8	73353540	72814597	-	NM_001317391	Large	intergenic	-489500
chr1:116829501-116831040	165.5	1.78762e-06	0.00680214	Up	1540	16.45	0	16.45	0	chr1	115685136	116580674	+	NM_001077425	Cntnap5a	intergenic	1145134
chr3:125799081-125800220	165.5	1.78762e-06	0.00680214	Up	1140	16.45	0	16.45	0	chr3	125938550	125865342	-	NM_011674	Ugt8a	intergenic	138900
chr2:79015721-79017400	165.5	1.78762e-06	0.00680214	Up	1680	16.45	0	16.45	0	chr2	78869046	78920583	+	NM_009454	Ube2e3	intergenic	147514
chr3:56272241-56273420	165.5	1.78762e-06	0.00680214	Up	1180	16.45	0	16.45	0	chr3	56183701	55625197	-	NM_030595	Nbea	intergenic	-89129
chr1:104219121-104220880	165.5	1.78762e-06	0.00680214	Up	1760	16.45	0	16.45	0	chr1	104768818	104995481	+	NM_011800	Cdh20	intergenic	-548818
chr1:124264601-124266100	165.5	1.78762e-06	0.00680214	Up	1500	16.45	0	16.45	0	chr1	124045559	123332137	-	NM_199021	Dpp10	intergenic	-219791
chr13:14581621-14583240	165.5	1.78762e-06	0.00680214	Up	1620	16.45	0	16.45	0	chr13	14613037	14610300	-	NM_029271	Mrpl32	intergenic	30607
chr4:92434341-92435940	165.5	1.78762e-06	0.00680214	Up	1600	16.45	0	16.45	0	chr4	92147221	92144317	-	NM_027034	Izumo3	intergenic	-287919
chr1:57521061-57522020	165.5	1.78762e-06	0.00680214	Up	960	16.45	0	16.45	0	chr1	57406674	57388243	-	NM_001037742	Tyw5	intergenic	-114866
chr1:57521061-57522020	165.5	1.78762e-06	0.00680214	Up	960	16.45	0	16.45	0	chr1	57406674	57388243	-	NM_001302964	Tyw5	intergenic	-114866
chr1:57521061-57522020	165.5	1.78762e-06	0.00680214	Up	960	16.45	0	16.45	0	chr1	57406674	57388243	-	NM_001302963	Tyw5	intergenic	-114866
chr1:57521061-57522020	165.5	1.78762e-06	0.00680214	Up	960	16.45	0	16.45	0	chr1	57406674	57388243	-	NM_001302962	Tyw5	intergenic	-114866
chr8:80161961-80163200	165.5	1.78762e-06	0.00680214	Up	1240	16.45	0	16.45	0	chr8	80058008	79965850	-	NM_020259	Hhip	intergenic	-104572
chr17:79461821-79462760	165.5	1.78762e-06	0.00680214	Up	940	16.45	0	16.45	0	chr17	79477885	79475623	-	NR_033463	4930429F11Rik	intergenic	15595
chr15:60085561-60088080	165.5	1.78762e-06	0.00680214	Up	2520	16.45	0	16.45	0	chr15	60016618	60014865	-	NM_027668	4933412E24Rik	intergenic	-70202
chr10:34691741-34693240	165.5	1.78762e-06	0.00680214	Up	1500	16.45	0	16.45	0	chr10	34483399	34611230	+	NM_001159544	Frk	intergenic	209091
chr10:34691741-34693240	165.5	1.78762e-06	0.00680214	Up	1500	16.45	0	16.45	0	chr10	34483399	34611230	+	NM_010237	Frk	intergenic	209091
chr6:124154881-124156580	165.5	1.78762e-06	0.00680214	Up	1700	16.45	0	16.45	0	chr6	124231784	124191595	-	NM_001104642	Vmn2r27	intergenic	76054
chr15:58287801-58288300	165.5	1.78762e-06	0.00680214	Up	500	16.45	0	16.45	0	chr15	58324169	58314572	-	NM_177755	Klhl38	intergenic	36119
chr1:145826421-145827320	165.5	1.78762e-06	0.00680214	Up	900	16.45	0	16.45	0	chr1	146495665	146902472	+	NM_153539	Brinp3	intergenic	-668795
chr13:75583261-75584180	165.5	1.78762e-06	0.00680214	Up	920	16.45	0	16.45	0	chr13	75645045	75645141	+	NR_030451	Mir682	intergenic	-61325
chr12:57722621-57724300	165.5	1.78762e-06	0.00680214	Up	1680	16.45	0	16.45	0	chr12	57662911	57661457	-	NR_131112	BC042761	intergenic	-60549
chr13:3402141-3403640	165.5	1.78762e-06	0.00680214	Up	1500	16.45	0	16.45	0	chr13	3478302	3492398	+	NR_015522	2810429I04Rik	intergenic	-75412
chr19:40328661-40329920	165.5	1.78762e-06	0.00680214	Up	1260	16.45	0	16.45	0	chr19	40271616	40222238	-	NM_016861	Pdlim1	intergenic	-57674
chr1:31278641-31280940	165.5	1.78762e-06	0.00680214	Up	2300	16.45	0	16.45	0	chr1	31264846	31268061	+	NR_015347	Gm4850	intergenic	14944
chr1:114813661-114815200	165.5	1.78762e-06	0.00680214	Up	1540	16.45	0	16.45	0	chr1	115685136	116580674	+	NM_001077425	Cntnap5a	intergenic	-870706
chr8:116083641-116084620	165.5	1.78762e-06	0.00680214	Up	980	16.45	0	16.45	0	chr8	115706894	115703252	-	NM_001025577	Maf	intergenic	-377236
chrY:1868301-1869620	165.5	1.78762e-06	0.00680214	Up	1320	16.45	0	16.45	0	chrY	2170409	2106174	-	NM_009571	Zfy2	intergenic	301449
chr3:50474901-50475880	165.5	1.78762e-06	0.00680214	Up	980	16.45	0	16.45	0	chr3	50443613	50364935	-	NM_011990	Slc7a11	intergenic	-31777
chr8:43113641-43115140	165.5	1.78762e-06	0.00680214	Up	1500	16.45	0	16.45	0	chr8	43141486	43129806	-	NM_177742	Triml1	intergenic	27096
chr12:115493881-115494520	165.5	1.78762e-06	0.00680214	Up	640	16.45	0	16.45	0	chr12	115695794	115695719	-	NR_105810	Mir6388	intergenic	201594
chr17:9623021-9624860	165.5	1.78762e-06	0.00680214	Up	1840	16.45	0	16.45	0	chr17	9669704	9666496	-	NM_001163836	Pabpc6	intergenic	45764
chr7:33766961-33769180	165.5	1.78762e-06	0.00680214	Up	2220	16.45	0	16.45	0	chr7	33743798	33745103	+	NM_001099329	Scgb1b24	intergenic	24272
chr1:156360141-156361640	165.5	1.78762e-06	0.00680214	Up	1500	16.45	0	16.45	0	chr1	156310718	156328035	+	NM_130456	Nphs2	intergenic	50172
chr16:71984441-71985580	165.5	1.78762e-06	0.00680214	Up	1140	16.45	0	16.45	0	chr16	72234327	72226382	-	NR_131116	8030451O07Rik	intergenic	249317
chr16:71984441-71985580	165.5	1.78762e-06	0.00680214	Up	1140	16.45	0	16.45	0	chr16	72234327	72226382	-	NR_131115	8030451O07Rik	intergenic	249317
chr6:55560961-55562420	165.5	1.78762e-06	0.00680214	Up	1460	16.45	0	16.45	0	chr6	55451977	55501455	+	NM_001025372	Adcyap1r1	intergenic	109713
chr6:55560961-55562420	165.5	1.78762e-06	0.00680214	Up	1460	16.45	0	16.45	0	chr6	55451977	55501455	+	NM_007407	Adcyap1r1	intergenic	109713
chr5:51148281-51149720	165.5	1.78762e-06	0.00680214	Up	1440	16.45	0	16.45	0	chr5	51553921	51454248	-	NM_008904	Ppargc1a	intergenic	404921
chr5:51148281-51149720	165.5	1.78762e-06	0.00680214	Up	1440	16.45	0	16.45	0	chr5	51553921	51454248	-	NR_027710	Ppargc1a	intergenic	404921
chrX:120387301-120388940	165.5	1.78762e-06	0.00680214	Up	1640	16.45	0	16.45	0	chrX	120313226	120312581	-	NM_001281531	H2afb3	intergenic	-74894
chr10:44749901-44750800	165.5	1.78762e-06	0.00680214	Up	900	16.45	0	16.45	0	chr10	44458748	44437173	-	NM_007548	Prdm1	intergenic	-291602
chr7:71197681-71199820	165.5	1.78762e-06	0.00680214	Up	2140	16.45	0	16.45	0	chr7	71909694	71939191	+	NR_130995	4930441H08Rik	intergenic	-710944
chr7:15681561-15683040	165.5	1.78762e-06	0.00680214	Up	1480	16.45	0	16.45	0	chr7	15639777	15625305	-	NM_145707	Obox3	intergenic	-42523
chr5:43125981-43127200	165.5	1.78762e-06	0.00680214	Up	1220	16.45	0	16.45	0	chr5	43233462	43289724	+	NM_001177379	Cpeb2	intergenic	-106872
chr5:43125981-43127200	165.5	1.78762e-06	0.00680214	Up	1220	16.45	0	16.45	0	chr5	43233462	43289724	+	NM_175937	Cpeb2	intergenic	-106872
chr13:3276201-3278000	165.5	1.78762e-06	0.00680214	Up	1800	16.45	0	16.45	0	chr13	3149474	3189678	+	NR_001581	Speer6-ps1	intergenic	127626
chr12:22055581-22056280	165.5	1.78762e-06	0.00680214	Up	700	16.45	0	16.45	0	chr12	21417436	21390328	-	NM_011739	Ywhaq	intergenic	-638494
chr2:144941021-144942040	165.5	1.78762e-06	0.00680214	Up	1020	16.45	0	16.45	0	chr2	144823665	144824415	+	NM_025490	Scp2d1	intergenic	117865
chr14:38272601-38273800	165.5	1.78762e-06	0.00680214	Up	1200	16.45	0	16.45	0	chr14	38898301	38958794	+	NR_045713	Nrg3os	intergenic	-625101
chr1:147159161-147161240	165.5	1.78762e-06	0.00680214	Up	2080	16.45	0	16.45	0	chr1	146497686	146902472	+	NM_001145807	Brinp3	intergenic	662514
chr12:21702741-21704320	165.5	1.78762e-06	0.00680214	Up	1580	16.45	0	16.45	0	chr12	21417436	21390328	-	NM_011739	Ywhaq	intergenic	-286094
chr14:105929841-105931880	165.5	1.78762e-06	0.00680214	Up	2040	16.45	0	16.45	0	chr14	105896819	105891946	-	NM_011897	Spry2	intergenic	-34041
chr5:42238181-42240020	165.5	1.78762e-06	0.00680214	Up	1840	16.45	0	16.45	0	chr5	42067959	42216784	+	NR_131130	Gm16223	intergenic	171141
chr7:103938921-103940380	165.5	1.78762e-06	0.00680214	Up	1460	16.45	0	16.45	0	chr7	103937381	103938335	+	NM_147119	Olfr632	intergenic	2269
chr3:54398401-54399460	165.5	1.78762e-06	0.00680214	Up	1060	16.45	0	16.45	0	chr3	54361106	54391041	+	NM_015784	Postn	intergenic	37824
chr3:54398401-54399460	165.5	1.78762e-06	0.00680214	Up	1060	16.45	0	16.45	0	chr3	54361106	54391041	+	NM_001313899	Postn	intergenic	37824
chr3:54398401-54399460	165.5	1.78762e-06	0.00680214	Up	1060	16.45	0	16.45	0	chr3	54361106	54391041	+	NM_001313898	Postn	intergenic	37824
chr3:54398401-54399460	165.5	1.78762e-06	0.00680214	Up	1060	16.45	0	16.45	0	chr3	54361106	54391041	+	NM_001198766	Postn	intergenic	37824
chr3:54398401-54399460	165.5	1.78762e-06	0.00680214	Up	1060	16.45	0	16.45	0	chr3	54361106	54391041	+	NM_001198765	Postn	intergenic	37824
chr1:115634661-115636120	165.5	1.78762e-06	0.00680214	Up	1460	16.45	0	16.45	0	chr1	115685136	116580674	+	NM_001077425	Cntnap5a	intergenic	-49746
chr2:17232101-17233580	165.5	1.78762e-06	0.00680214	Up	1480	16.45	0	16.45	0	chr2	17013726	16918677	-	NR_040632	4930515L03Rik	intergenic	-219114
chr1:26302561-26303900	165.5	1.78762e-06	0.00680214	Up	1340	16.45	0	16.45	0	chr1	26687460	26681800	-	NM_001033764	4931408C20Rik	intergenic	384230
chr3:157685841-157687060	165.5	1.78762e-06	0.00680214	Up	1220	16.45	0	16.45	0	chr3	157566891	157644758	+	NM_011196	Ptger3	intergenic	119559
chr6:124754461-124755040	156.9	3.34072e-06	0.00934055	Up	580	15.59	0	15.59	0	chr6	124756487	124742543	-	NM_007881	Atn1	promoter	1737
chr15:62195401-62196620	156.9	3.34072e-06	0.00934055	Up	1220	15.59	0	15.59	0	chr15	62039256	62250976	+	NR_132746	Pvt1	intron	156754
chr15:62195401-62196620	156.9	3.34072e-06	0.00934055	Up	1220	15.59	0	15.59	0	chr15	62037985	62260212	+	NR_132747	Pvt1	intron	158025
chr15:62195401-62196620	156.9	3.34072e-06	0.00934055	Up	1220	15.59	0	15.59	0	chr15	62037985	62250976	+	NR_003368	Pvt1	intron	158025
chr2:90740841-90742020	156.9	3.34072e-06	0.00934055	Up	1180	15.59	0	15.59	0	chr2	90745369	90781020	+	NM_018828	Fnbp4	upstream	-3939
chr3:107693661-107694580	156.9	3.34072e-06	0.00934055	Up	920	15.59	0	15.59	0	chr3	107696548	107663119	-	NM_145542	Ahcyl1	intron	2428
chr7:124722461-124724500	156.9	3.34072e-06	0.00934055	Up	2040	15.59	0	15.59	0	chr7	124708935	124625669	-	NR_045907	3100003L05Rik	upstream	-14545
chr1:170351801-170353140	156.9	3.34072e-06	0.00934055	Up	1340	15.59	0	15.59	0	chr1	170557110	170327213	-	NM_027528	Nos1ap	intron	204640
chr13:21147961-21149180	156.9	3.34072e-06	0.00934055	Up	1220	15.59	0	15.59	0	chr13	21143055	21142110	-	NM_146534	Olfr1368	upstream	-5515
chr15:33328061-33329100	156.9	3.34072e-06	0.00934055	Up	1040	15.59	0	15.59	0	chr15	33083128	33594552	+	NM_018755	Cpq	intron	245452
chr15:33328061-33329100	156.9	3.34072e-06	0.00934055	Up	1040	15.59	0	15.59	0	chr15	33083128	33594552	+	NM_176073	Cpq	intron	245452
chr18:37905641-37906720	156.9	3.34072e-06	0.00934055	Up	1080	15.59	0	15.59	0	chr18	37935423	37843600	-	NM_001305980	Diaph1	intron	29243
chr18:37905641-37906720	156.9	3.34072e-06	0.00934055	Up	1080	15.59	0	15.59	0	chr18	37935423	37843600	-	NM_001305981	Diaph1	intron	29243
chr18:37905641-37906720	156.9	3.34072e-06	0.00934055	Up	1080	15.59	0	15.59	0	chr18	37935423	37843600	-	NM_007858	Diaph1	intron	29243
chr5:72917501-72918840	156.9	3.34072e-06	0.00934055	Up	1340	15.59	0	15.59	0	chr5	72914361	72978841	+	NM_001113423	Slain2	intron	3809
chr5:72917501-72918840	156.9	3.34072e-06	0.00934055	Up	1340	15.59	0	15.59	0	chr5	72914361	72978841	+	NM_153567	Slain2	intron	3809
chr6:119733881-119735580	156.9	3.34072e-06	0.00934055	Up	1700	15.59	0	15.59	0	chr6	119848150	119570795	-	NR_104484	Erc1	intron	113420
chr6:119733881-119735580	156.9	3.34072e-06	0.00934055	Up	1700	15.59	0	15.59	0	chr6	119848150	119570795	-	NM_053204	Erc1	intron	113420
chr11:85662981-85665060	156.9	3.34072e-06	0.00934055	Up	2080	15.59	0	15.59	0	chr11	85353163	85826058	+	NM_138681	Bcas3	intron	310857
chr11:85662981-85665060	156.9	3.34072e-06	0.00934055	Up	2080	15.59	0	15.59	0	chr11	85353163	85826058	+	NM_001166643	Bcas3	intron	310857
chr11:85662981-85665060	156.9	3.34072e-06	0.00934055	Up	2080	15.59	0	15.59	0	chr11	85353163	85826058	+	NM_001166642	Bcas3	intron	310857
chr2:115920341-115921640	156.9	3.34072e-06	0.00934055	Up	1300	15.59	0	15.59	0	chr2	116064621	115861263	-	NM_001159570	Meis2	intron	143631
chr2:115920341-115921640	156.9	3.34072e-06	0.00934055	Up	1300	15.59	0	15.59	0	chr2	116064621	115861263	-	NM_001159569	Meis2	intron	143631
chr5:127246081-127247600	156.9	3.34072e-06	0.00934055	Up	1520	15.59	0	15.59	0	chr5	127241825	127565790	+	NM_175432	Tmem132c	intron	5015
chr18:37034861-37036980	156.9	3.34072e-06	0.00934055	Up	2120	15.59	0	15.59	0	chr18	36973923	37187657	+	NM_009957	Pcdha7	intron	61997
chr18:37034861-37036980	156.9	3.34072e-06	0.00934055	Up	2120	15.59	0	15.59	0	chr18	37020229	37187657	+	NM_138663	Pcdha12	intron	15691
chr12:82815021-82816500	156.9	3.34072e-06	0.00934055	Up	1480	15.59	0	15.59	0	chr12	82617498	83162056	+	NM_001282061	Rgs6	intron	198262
chr12:82815021-82816500	156.9	3.34072e-06	0.00934055	Up	1480	15.59	0	15.59	0	chr12	82616924	83162056	+	NM_015812	Rgs6	intron	198836
chr12:82815021-82816500	156.9	3.34072e-06	0.00934055	Up	1480	15.59	0	15.59	0	chr12	82616924	83162056	+	NM_001310478	Rgs6	intron	198836
chr1:185663781-185665020	156.9	3.34072e-06	0.00934055	Up	1240	15.59	0	15.59	0	chr1	185537335	185988795	+	NR_030555	Mir297c	intron	127065
chr18:73668441-73669180	156.9	3.34072e-06	0.00934055	Up	740	15.59	0	15.59	0	chr18	73703741	73639012	-	NM_008540	Smad4	intron	34931
chr3:86681741-86683300	156.9	3.34072e-06	0.00934055	Up	1560	15.59	0	15.59	0	chr3	86224689	86782694	+	NM_030695	Lrba	intron	457831
chr3:86681741-86683300	156.9	3.34072e-06	0.00934055	Up	1560	15.59	0	15.59	0	chr3	86224689	86746710	+	NM_001077687	Lrba	intron	457831
chr3:86681741-86683300	156.9	3.34072e-06	0.00934055	Up	1560	15.59	0	15.59	0	chr3	86224689	86776971	+	NM_001077688	Lrba	intron	457831
chr2:136048841-136050080	156.9	3.34072e-06	0.00934055	Up	1240	15.59	0	15.59	0	chr2	136057926	136069917	+	NM_029530	Lamp5	upstream	-8466
chr10:52715281-52716580	156.9	3.34072e-06	0.00934055	Up	1300	15.59	0	15.59	0	chr10	52690500	53111622	+	NM_178675	Slc35f1	intron	25430
chr10:107082621-107084700	156.9	3.34072e-06	0.00934055	Up	2080	15.59	0	15.59	0	chr10	107123664	106965081	-	NM_198636	Acss3	intron	40004
chr10:107082621-107084700	156.9	3.34072e-06	0.00934055	Up	2080	15.59	0	15.59	0	chr10	107123664	106936163	-	NM_001142804	Acss3	intron	40004
chr10:110885381-110886260	156.9	3.34072e-06	0.00934055	Up	880	15.59	0	15.59	0	chr10	110896507	110801173	-	NR_045979	1700020G17Rik	intron	10687
chr10:92292161-92293100	156.9	3.34072e-06	0.00934055	Up	940	15.59	0	15.59	0	chr10	92375373	92171300	-	NR_046027	Gm20757	intron	82743
chr14:87145941-87146680	156.9	3.34072e-06	0.00934055	Up	740	15.59	0	15.59	0	chr14	87141114	86656322	-	NM_019670	Diaph3	upstream	-5196
chr15:103847601-103848240	156.9	3.34072e-06	0.00934055	Up	640	15.59	0	15.59	0	chr15	103899300	103751922	-	NM_009268	Mucl1	intron	51380
chr2:149910521-149911520	156.9	3.34072e-06	0.00934055	Up	1000	15.59	0	15.59	0	chr2	149830782	150004392	+	NM_001085521	Syndig1	intron	80238
chr8:82340681-82342360	156.9	3.34072e-06	0.00934055	Up	1680	15.59	0	15.59	0	chr8	82402586	82331623	-	NM_008357	Il15	intron	61066
chr8:82340681-82342360	156.9	3.34072e-06	0.00934055	Up	1680	15.59	0	15.59	0	chr8	82402586	82331623	-	NM_001254747	Il15	intron	61066
chr17:58340781-58341420	156.9	3.34072e-06	0.00934055	Up	640	15.59	0	15.59	0	chr17	57769569	58410342	+	NM_001081653	Cntnap5c	intron	571531
chr4:24641981-24642680	156.9	3.34072e-06	0.00934055	Up	700	15.59	0	15.59	0	chr4	24851086	24617272	-	NM_001163020	Klhl32	intron	208756
chr4:24641981-24642680	156.9	3.34072e-06	0.00934055	Up	700	15.59	0	15.59	0	chr4	24851086	24617272	-	NM_001033531	Klhl32	intron	208756
chr1:53290781-53292240	156.9	3.34072e-06	0.00934055	Up	1460	15.59	0	15.59	0	chr1	53297094	53310245	+	NM_145517	Ormdl1	upstream	-5584
chr10:11278741-11279980	156.9	3.34072e-06	0.00934055	Up	1240	15.59	0	15.59	0	chr10	11281329	11297969	+	NM_027968	Fbxo30	promoter	-1969
chr10:75399201-75399960	156.9	3.34072e-06	0.00934055	Up	760	15.59	0	15.59	0	chr10	75406910	75441679	+	NM_133995	Upb1	upstream	-7330
chrX:157708981-157710180	156.9	3.34072e-06	0.00934055	Up	1200	15.59	0	15.59	0	chrX	157698972	157752591	+	NM_001252591	Smpx	intron	10608
chrX:157708981-157710180	156.9	3.34072e-06	0.00934055	Up	1200	15.59	0	15.59	0	chrX	157698972	157752591	+	NR_045569	Smpx	intron	10608
chrX:157708981-157710180	156.9	3.34072e-06	0.00934055	Up	1200	15.59	0	15.59	0	chrX	157698972	157752591	+	NR_103722	Smpx	intron	10608
chr17:35462321-35463500	156.9	3.34072e-06	0.00934055	Up	1180	15.59	0	15.59	0	chr17	35470088	35474563	+	NM_010391	H2-Q10	upstream	-7178
chr15:97017321-97018020	156.9	3.34072e-06	0.00934055	Up	700	15.59	0	15.59	0	chr15	97055956	96994822	-	NM_027052	Slc38a4	intron	38286
chr10:24110981-24112240	156.9	3.34072e-06	0.00934055	Up	1260	15.59	0	15.59	0	chr10	24109534	24108487	-	NM_001010831	Taar9	upstream	-2076
chr9:102725721-102726180	156.9	3.34072e-06	0.00934055	Up	460	15.59	0	15.59	0	chr9	102717803	102733417	+	NM_019764	Amotl2	intron	8147
chr7:13131061-13132620	156.9	3.34072e-06	0.00934055	Up	1560	15.59	0	15.59	0	chr7	13132358	13131470	-	NM_134227	Vmn1r87	promoter	518
chr17:89148681-89150220	156.9	3.34072e-06	0.00934055	Up	1540	15.59	0	15.59	0	chr17	89200675	88984951	-	NM_013523	Fshr	intron	51225
chr10:34372261-34373400	156.9	3.34072e-06	0.00934055	Up	1140	15.59	0	15.59	0	chr10	34389980	34397085	+	NM_009925	Col10a1	upstream	-17150
chr9:54589061-54589920	156.9	3.34072e-06	0.00934055	Up	860	15.59	0	15.59	0	chr9	54586510	54604662	+	NM_029573	Idh3a	intron	2980
chr15:37232981-37233720	156.9	3.34072e-06	0.00934055	Up	740	15.59	0	15.59	0	chr15	37233035	37363568	+	NM_026496	Grhl2	promoter	315
chr13:34888921-34889800	156.9	3.34072e-06	0.00934055	Up	880	15.59	0	15.59	0	chr13	34875493	34902878	+	NM_013830	Prpf4b	intron	13867
chr8:46016741-46017500	156.9	3.34072e-06	0.00934055	Up	760	15.59	0	15.59	0	chr8	46010601	46029476	+	NM_026278	Lrp2bp	intron	6519
chr13:93766201-93767800	156.9	3.34072e-06	0.00934055	Up	1600	15.59	0	15.59	0	chr13	93771678	93943016	+	NM_009712	Arsb	upstream	-4678
chr19:38248601-38249780	156.9	3.34072e-06	0.00934055	Up	1180	15.59	0	15.59	0	chr19	38264781	38308939	+	NM_020278	Lgi1	upstream	-15591
chr18:25312641-25314380	156.9	3.34072e-06	0.00934055	Up	1740	15.59	0	15.59	0	chr18	25169019	25467321	+	NM_001033532	AW554918	intron	144491
chr3:79870441-79871240	156.9	3.34072e-06	0.00934055	Up	800	15.59	0	15.59	0	chr3	79885929	79946278	+	NM_133187	Fam198b	upstream	-15089
chr9:105819421-105820200	156.9	3.34072e-06	0.00934055	Up	780	15.59	0	15.59	0	chr9	105809648	105774111	-	NM_172927	Col6a6	upstream	-10162
chr4:121634761-121635860	156.9	3.34072e-06	0.00934055	Up	1100	15.59	0	15.59	0	chr4	121622125	121614003	-	NM_001099309	Gm12887	upstream	-13185
chr10:12520521-12522020	156.9	3.34072e-06	0.00934055	Up	1500	15.59	0	15.59	0	chr10	12861735	12382187	-	NM_011682	Utrn	intron	340465
chr14:21332961-21333960	156.9	3.34072e-06	0.00934055	Up	1000	15.59	0	15.59	0	chr14	21076151	21448569	+	NM_001243041	Adk	intron	257309
chr7:127971701-127972420	156.9	3.34072e-06	0.00934055	Up	720	15.59	0	15.59	0	chr7	127967478	127982031	+	NM_139149	Fus	intron	4582
chr12:74107441-74108560	156.9	3.34072e-06	0.00934055	Up	1120	15.59	0	15.59	0	chr12	73997760	74267916	+	NM_172804	Syt16	intron	110240
chr3:92254121-92254420	156.9	3.34072e-06	0.00934055	Up	300	15.59	0	15.59	0	chr3	92250646	92257304	+	NM_011468	Sprr2a1	exon	3624
chr3:92254121-92254420	156.9	3.34072e-06	0.00934055	Up	300	15.59	0	15.59	0	chr3	92250646	92257304	+	NM_001164787	Sprr2a2	exon	3624
chr11:106783361-106785080	156.9	3.34072e-06	0.00934055	Up	1720	15.59	0	15.59	0	chr11	106782759	106782692	-	NR_037224	Mir3064	promoter	-1461
chr7:130512601-130513600	156.9	3.34072e-06	0.00934055	Up	1000	15.59	0	15.59	0	chr7	130519580	130391493	-	NM_001136054	Ate1	intron	6480
chr7:130512601-130513600	156.9	3.34072e-06	0.00934055	Up	1000	15.59	0	15.59	0	chr7	130519580	130391493	-	NM_013799	Ate1	intron	6480
chr7:35524281-35525220	156.9	3.34072e-06	0.00934055	Up	940	15.59	0	15.59	0	chr7	35537744	35493609	-	NM_028034	Tdrd12	intron	12994
chr8:128351921-128352820	156.9	3.34072e-06	0.00934055	Up	900	15.59	0	15.59	0	chr8	128359240	128359320	+	NR_035436	Mir1903	upstream	-6870
chr8:128351921-128352820	156.9	3.34072e-06	0.00934055	Up	900	15.59	0	15.59	0	chr8	128359072	128505475	+	NM_008737	Nrp1	upstream	-6702
chr13:28889961-28891060	156.9	3.34072e-06	0.00934055	Up	1100	15.59	0	15.59	0	chr13	28885422	28460033	-	NR_045054	2610307P16Rik	upstream	-5088
chr13:28889961-28891060	156.9	3.34072e-06	0.00934055	Up	1100	15.59	0	15.59	0	chr13	28885422	28460033	-	NR_045053	2610307P16Rik	upstream	-5088
chr2:139577601-139579000	156.9	3.34072e-06	0.00934055	Up	1400	15.59	0	15.59	0	chr2	139493919	139637674	+	NM_175467	Sptlc3	intron	84381
chr7:107185001-107186900	156.9	3.34072e-06	0.00934055	Up	1900	15.59	0	15.59	0	chr7	107166989	107198103	+	NM_001002894	Nlrp14	intron	18961
chr17:51162781-51163700	156.9	3.34072e-06	0.00934055	Up	920	15.59	0	15.59	0	chr17	51159378	50733126	-	NM_001285993	Tbc1d5	upstream	-3862
chr6:130052661-130053400	156.9	3.34072e-06	0.00934055	Up	740	15.59	0	15.59	0	chr6	130067258	130043744	-	NM_053153	Klra18	exon	14228
chr1:40454941-40456300	156.9	3.34072e-06	0.00934055	Up	1360	15.59	0	15.59	0	chr1	40465551	40491578	+	NM_001161842	Il18r1	upstream	-9931
chrX:113341761-113344300	156.9	3.34072e-06	0.00934055	Up	2540	15.59	0	15.59	0	chrX	113298255	113835091	+	NM_001142570	Dach2	intron	44775
chrX:113341761-113344300	156.9	3.34072e-06	0.00934055	Up	2540	15.59	0	15.59	0	chrX	113297509	113835091	+	NM_001289733	Dach2	intron	45521
chrX:113341761-113344300	156.9	3.34072e-06	0.00934055	Up	2540	15.59	0	15.59	0	chrX	113298255	113836386	+	NM_033605	Dach2	intron	44775
chrX:113341761-113344300	156.9	3.34072e-06	0.00934055	Up	2540	15.59	0	15.59	0	chrX	113297509	113836386	+	NM_001289734	Dach2	intron	45521
chrX:113341761-113344300	156.9	3.34072e-06	0.00934055	Up	2540	15.59	0	15.59	0	chrX	113297509	113836386	+	NM_001289732	Dach2	intron	45521
chr1:170383081-170384100	156.9	3.34072e-06	0.00934055	Up	1020	15.59	0	15.59	0	chr1	170557110	170327213	-	NM_027528	Nos1ap	intron	173520
chr1:53529861-53530860	156.9	3.34072e-06	0.00934055	Up	1000	15.59	0	15.59	0	chr1	53706784	53397001	-	NM_001252070	Dnah7a	intron	176424
chr5:38837361-38838080	156.9	3.34072e-06	0.00934055	Up	720	15.59	0	15.59	0	chr5	38876693	38706456	-	NM_013748	Clnk	intron	38973
chr7:104240081-104242100	156.9	3.34072e-06	0.00934055	Up	2020	15.59	0	15.59	0	chr7	104244456	104262236	+	NM_030684	Trim34a	upstream	-3366
chr16:28703961-28705440	156.9	3.34072e-06	0.00934055	Up	1480	15.59	0	15.59	0	chr16	28753243	28157782	-	NM_010199	Fgf12	intron	48543
chr13:12794461-12795740	156.9	3.34072e-06	0.00934055	Up	1280	15.59	0	15.59	0	chr13	12800058	12790817	-	NM_011954	Prl2c4	intron	4958
chr13:12794461-12795740	156.9	3.34072e-06	0.00934055	Up	1280	15.59	0	15.59	0	chr13	12800079	12790820	-	NM_011118	Prl2c3	intron	4979
chr13:109698421-109699680	156.9	3.34072e-06	0.00934055	Up	1260	15.59	0	15.59	0	chr13	108654176	109955969	+	NM_011056	Pde4d	intron	1044874
chr13:49670741-49671700	156.9	3.34072e-06	0.00934055	Up	960	15.59	0	15.59	0	chr13	49682129	49734267	+	NM_172015	Iars	upstream	-10909
chr15:39332541-39333660	156.9	3.34072e-06	0.00934055	Up	1120	15.59	0	15.59	0	chr15	39198285	39684372	+	NM_053271	Rims2	intron	134815
chr15:39332541-39333660	156.9	3.34072e-06	0.00934055	Up	1120	15.59	0	15.59	0	chr15	39198285	39684372	+	NM_001256383	Rims2	intron	134815
chr15:39332541-39333660	156.9	3.34072e-06	0.00934055	Up	1120	15.59	0	15.59	0	chr15	39198285	39684372	+	NM_001256382	Rims2	intron	134815
chr17:94843061-94844940	156.9	3.34072e-06	0.00934055	Up	1880	15.59	0	15.59	0	chr17	94834799	94759941	-	NR_045963	Gm1976	upstream	-9201
chr17:94843061-94844940	156.9	3.34072e-06	0.00934055	Up	1880	15.59	0	15.59	0	chr17	94834799	94759941	-	NR_045964	Gm1976	upstream	-9201
chr16:7162201-7163600	156.9	3.34072e-06	0.00934055	Up	1400	15.59	0	15.59	0	chr16	7069834	7412480	+	NM_183188	Rbfox1	intron	93066
chr16:7162201-7163600	156.9	3.34072e-06	0.00934055	Up	1400	15.59	0	15.59	0	chr16	5884792	7412480	+	NM_021477	Rbfox1	intron	1278108
chr4:147472921-147474260	156.9	3.34072e-06	0.00934055	Up	1340	15.59	0	15.59	0	chr4	147175865	147513420	+	NM_001039209	Gm13152	intron	297725
chr2:162102401-162103620	156.9	3.34072e-06	0.00934055	Up	1220	15.59	0	15.59	0	chr2	162661147	161521987	-	NM_001291149	Ptprt	intron	558137
chr2:162102401-162103620	156.9	3.34072e-06	0.00934055	Up	1220	15.59	0	15.59	0	chr2	162661147	161521987	-	NM_021464	Ptprt	intron	558137
chr2:162102401-162103620	156.9	3.34072e-06	0.00934055	Up	1220	15.59	0	15.59	0	chr2	162661147	161521987	-	NM_001291150	Ptprt	intron	558137
chr2:162102401-162103620	156.9	3.34072e-06	0.00934055	Up	1220	15.59	0	15.59	0	chr2	162661147	161521987	-	NM_001291151	Ptprt	intron	558137
chr4:147446061-147446940	156.9	3.34072e-06	0.00934055	Up	880	15.59	0	15.59	0	chr4	147175865	147513420	+	NM_001039209	Gm13152	intron	270635
chr18:7236181-7237480	156.9	3.34072e-06	0.00934055	Up	1300	15.59	0	15.59	0	chr18	7297901	7088232	-	NM_001081393	Armc4	intron	61071
chr8:129119081-129120860	156.9	3.34072e-06	0.00934055	Up	1780	15.59	0	15.59	0	chr8	129067133	129183732	+	NM_001168369	Ccdc7b	intron	52837
chr8:129119081-129120860	156.9	3.34072e-06	0.00934055	Up	1780	15.59	0	15.59	0	chr8	129067133	129183732	+	NM_029292	Ccdc7b	intron	52837
chr2:77093041-77094540	156.9	3.34072e-06	0.00934055	Up	1500	15.59	0	15.59	0	chr2	77170635	77009905	-	NM_001025576	Ccdc141	intron	76845
chr8:48473561-48474300	156.9	3.34072e-06	0.00934055	Up	740	15.59	0	15.59	0	chr8	48674690	48225664	-	NM_001145937	Tenm3	intron	200760
chr8:48473561-48474300	156.9	3.34072e-06	0.00934055	Up	740	15.59	0	15.59	0	chr8	48674690	48225664	-	NM_011857	Tenm3	intron	200760
chr5:105505341-105505900	156.9	3.34072e-06	0.00934055	Up	560	15.59	0	15.59	0	chr5	105519470	105608954	+	NM_133897	Lrrc8c	upstream	-13850
chr16:24375941-24377500	156.9	3.34072e-06	0.00934055	Up	1560	15.59	0	15.59	0	chr16	24393349	24992578	+	NM_178665	Lpp	upstream	-16629
chr4:57225041-57225640	156.9	3.34072e-06	0.00934055	Up	600	15.59	0	15.59	0	chr4	57301837	57190840	-	NM_011207	Ptpn3	intron	76497
chr2:97419121-97419940	156.9	3.34072e-06	0.00934055	Up	820	15.59	0	15.59	0	chr2	96318168	97631664	+	NM_001289743	Lrrc4c	intron	1101362
chr2:97419121-97419940	156.9	3.34072e-06	0.00934055	Up	820	15.59	0	15.59	0	chr2	96318168	97631664	+	NM_001289742	Lrrc4c	intron	1101362
chr15:78173821-78174420	156.9	3.34072e-06	0.00934055	Up	600	15.59	0	15.59	0	chr15	78174108	78159462	-	NM_025931	Ift27	promoter	-12
chr19:29663481-29664080	156.9	3.34072e-06	0.00934055	Up	600	15.59	0	15.59	0	chr19	29648420	29609882	-	NM_001081213	Ermp1	upstream	-15360
chr2:38192861-38193860	156.9	3.34072e-06	0.00934055	Up	1000	15.59	0	15.59	0	chr2	38287384	37798989	-	NM_146122	Dennd1a	intron	94024
chr1:60560681-60561560	156.9	3.34072e-06	0.00934055	Up	880	15.59	0	15.59	0	chr1	60566765	60483184	-	NM_001045513	Raph1	intron	5645
chr14:22512801-22513620	156.9	3.34072e-06	0.00934055	Up	820	15.59	0	15.59	0	chr14	22542798	22507173	-	NR_046307	4930405A10Rik	intron	29588
chr14:22512801-22513620	156.9	3.34072e-06	0.00934055	Up	820	15.59	0	15.59	0	chr14	22019711	23056088	+	NM_028275	1700112E06Rik	intron	493499
chr4:34746701-34747780	156.9	3.34072e-06	0.00934055	Up	1080	15.59	0	15.59	0	chr4	34756259	34743787	-	NM_001033255	Gm136	intron	9019
chr16:6196661-6197820	156.9	3.34072e-06	0.00934055	Up	1160	15.59	0	15.59	0	chr16	5884792	7412480	+	NM_021477	Rbfox1	intron	312448
chr2:84708521-84709800	156.9	3.34072e-06	0.00934055	Up	1280	15.59	0	15.59	0	chr2	84715164	84687919	-	NM_144887	Zdhhc5	intron	6004
chr7:6761321-6762220	156.9	3.34072e-06	0.00934055	Up	900	15.59	0	15.59	0	chr7	6730582	6967219	+	NM_021323	Usp29	intron	31188
chr7:6761321-6762220	156.9	3.34072e-06	0.00934055	Up	900	15.59	0	15.59	0	chr7	6730582	6967219	+	NM_001290994	Usp29	intron	31188
chr17:17081841-17082580	156.9	3.34072e-06	0.00934055	Up	740	15.59	0	15.59	0	chr17	17064102	17089631	+	NM_001163919	Zfp960	intron	18108
chr17:17081841-17082580	156.9	3.34072e-06	0.00934055	Up	740	15.59	0	15.59	0	chr17	17064102	17089631	+	NM_001005358	Zfp960	intron	18108
chr8:96560141-96561960	156.9	3.34072e-06	0.00934055	Up	1820	15.59	0	15.59	0	chr8	96545973	96545953	-	NR_039538	Mir28c	upstream	-15077
chr14:77906001-77907540	156.9	3.34072e-06	0.00934055	Up	1540	15.59	0	15.59	0	chr14	77904238	78002656	+	NM_029495	Epsti1	intron	2532
chr14:77906001-77907540	156.9	3.34072e-06	0.00934055	Up	1540	15.59	0	15.59	0	chr14	77904238	77964178	+	NM_178825	Epsti1	intron	2532
chr19:38151681-38153520	156.9	3.34072e-06	0.00934055	Up	1840	15.59	0	15.59	0	chr19	38132780	38183951	+	NM_001170959	Pde6c	intron	19820
chr19:38151681-38153520	156.9	3.34072e-06	0.00934055	Up	1840	15.59	0	15.59	0	chr19	38132780	38183951	+	NM_033614	Pde6c	intron	19820
chr4:147214641-147215740	156.9	3.34072e-06	0.00934055	Up	1100	15.59	0	15.59	0	chr4	147175865	147513420	+	NM_001039209	Gm13152	intron	39325
chr15:30455741-30457300	156.9	3.34072e-06	0.00934055	Up	1560	15.59	0	15.59	0	chr15	30172592	31029343	+	NM_008729	Ctnnd2	intron	283928
chr8:43659801-43661780	156.9	3.34072e-06	0.00934055	Up	1980	15.59	0	15.59	0	chr8	43665560	43650308	-	NM_145745	Adam34	intron	4770
chr3:157123481-157124320	156.9	3.34072e-06	0.00934055	Up	840	15.59	0	15.59	0	chr3	156561793	157171829	+	NM_177274	Negr1	intron	562107
chr3:157123481-157124320	156.9	3.34072e-06	0.00934055	Up	840	15.59	0	15.59	0	chr3	156561793	157316464	+	NM_001039094	Negr1	intron	562107
chr12:73292521-73293520	156.9	3.34072e-06	0.00934055	Up	1000	15.59	0	15.59	0	chr12	73286847	73354045	+	NM_001037717	Slc38a6	intron	6173
chr2:145903861-145904700	156.9	3.34072e-06	0.00934055	Up	840	15.59	0	15.59	0	chr2	145903240	145916425	+	NM_001141965	Naa20	promoter	1040
chr2:145903861-145904700	156.9	3.34072e-06	0.00934055	Up	840	15.59	0	15.59	0	chr2	145903240	145916425	+	NM_026425	Naa20	promoter	1040
chr1:74216821-74217680	156.9	3.34072e-06	0.00934055	Up	860	15.59	0	15.59	0	chr1	74236549	74268213	+	NM_029711	Arpc2	upstream	-19299
chr1:74216821-74217680	156.9	3.34072e-06	0.00934055	Up	860	15.59	0	15.59	0	chr1	74206620	74206553	-	NR_035449	Mir1928	upstream	-10630
chr14:93622921-93623780	156.9	3.34072e-06	0.00934055	Up	860	15.59	0	15.59	0	chr14	93890669	93013699	-	NM_001271799	Pcdh9	intron	267319
chr14:93622921-93623780	156.9	3.34072e-06	0.00934055	Up	860	15.59	0	15.59	0	chr14	93890669	93013699	-	NM_001271798	Pcdh9	intron	267319
chr14:93622921-93623780	156.9	3.34072e-06	0.00934055	Up	860	15.59	0	15.59	0	chr14	93888888	93013699	-	NM_001081377	Pcdh9	intron	265538
chr14:93622921-93623780	156.9	3.34072e-06	0.00934055	Up	860	15.59	0	15.59	0	chr14	93888888	93013699	-	NM_001271800	Pcdh9	intron	265538
chr2:29002341-29003080	156.9	3.34072e-06	0.00934055	Up	740	15.59	0	15.59	0	chr2	29055066	28955480	-	NM_001166705	Cfap77	intron	52356
chr1:53553041-53554520	156.9	3.34072e-06	0.00934055	Up	1480	15.59	0	15.59	0	chr1	53706784	53397001	-	NM_001252070	Dnah7a	intron	153004
chr8:83266101-83266700	156.9	3.34072e-06	0.00934055	Up	600	15.59	0	15.59	0	chr8	83165351	83272940	+	NM_027758	Tbc1d9	intron	101049
chr8:83266101-83266700	156.9	3.34072e-06	0.00934055	Up	600	15.59	0	15.59	0	chr8	83165351	83272940	+	NM_001111304	Tbc1d9	intron	101049
chr6:137390801-137392100	156.9	3.34072e-06	0.00934055	Up	1300	15.59	0	15.59	0	chr6	137410720	137464633	+	NM_001164403	Ptpro	upstream	-19270
chr6:137390801-137392100	156.9	3.34072e-06	0.00934055	Up	1300	15.59	0	15.59	0	chr6	137410720	137464633	+	NM_001164402	Ptpro	upstream	-19270
chr3:55672701-55673360	156.9	3.34072e-06	0.00934055	Up	660	15.59	0	15.59	0	chr3	56183701	55625197	-	NM_030595	Nbea	intron	510671
chr10:32046601-32047320	156.9	3.34072e-06	0.00934055	Up	720	15.59	0	15.59	0	chr10	32889915	31689318	-	NM_001013411	Nkain2	intron	842955
chr10:32046601-32047320	156.9	3.34072e-06	0.00934055	Up	720	15.59	0	15.59	0	chr10	32889915	31950578	-	NM_001025286	Nkain2	intron	842955
chr12:81741701-81742700	156.9	3.34072e-06	0.00934055	Up	1000	15.59	0	15.59	0	chr12	81781170	81714949	-	NM_001174107	Map3k9	intron	38970
chr12:81741701-81742700	156.9	3.34072e-06	0.00934055	Up	1000	15.59	0	15.59	0	chr12	81781170	81728411	-	NM_177395	Map3k9	intron	38970
chr14:18708501-18709580	156.9	3.34072e-06	0.00934055	Up	1080	15.59	0	15.59	0	chr14	18893627	18573576	-	NM_144839	Ube2e2	intron	184587
chr2:143959001-143960000	156.9	3.34072e-06	0.00934055	Up	1000	15.59	0	15.59	0	chr2	144011263	143947394	-	NM_024281	Rrbp1	intron	51763
chr18:84875541-84876520	156.9	3.34072e-06	0.00934055	Up	980	15.59	0	15.59	0	chr18	84851413	84879863	+	NM_025797	Cyb5a	intron	24617
chr1:125397361-125398360	156.9	3.34072e-06	0.00934055	Up	1000	15.59	0	15.59	0	chr1	125435727	125392904	-	NM_001205386	Actr3	intron	37867
chr1:125397361-125398360	156.9	3.34072e-06	0.00934055	Up	1000	15.59	0	15.59	0	chr1	125435727	125392904	-	NM_001205385	Actr3	intron	37867
chr1:125397361-125398360	156.9	3.34072e-06	0.00934055	Up	1000	15.59	0	15.59	0	chr1	125435727	125392904	-	NM_023735	Actr3	intron	37867
chr1:116131681-116132900	156.9	3.34072e-06	0.00934055	Up	1220	15.59	0	15.59	0	chr1	115685136	116580674	+	NM_001077425	Cntnap5a	intron	447154
chr7:128712641-128713600	156.9	3.34072e-06	0.00934055	Up	960	15.59	0	15.59	0	chr7	128740429	128696458	-	NM_145955	Mcmbp	intron	27309
chr1:20271701-20273440	156.9	3.34072e-06	0.00934055	Up	1740	15.59	0	15.59	0	chr1	20618057	20057778	-	NM_153179	Pkhd1	intron	345487
chr2:162284181-162285340	156.9	3.34072e-06	0.00934055	Up	1160	15.59	0	15.59	0	chr2	162661147	161521987	-	NM_001291149	Ptprt	intron	376387
chr2:162284181-162285340	156.9	3.34072e-06	0.00934055	Up	1160	15.59	0	15.59	0	chr2	162661147	161521987	-	NM_021464	Ptprt	intron	376387
chr2:162284181-162285340	156.9	3.34072e-06	0.00934055	Up	1160	15.59	0	15.59	0	chr2	162661147	161521987	-	NM_001291150	Ptprt	intron	376387
chr2:162284181-162285340	156.9	3.34072e-06	0.00934055	Up	1160	15.59	0	15.59	0	chr2	162661147	161521987	-	NM_001291151	Ptprt	intron	376387
chr5:110160441-110161620	156.9	3.34072e-06	0.00934055	Up	1180	15.59	0	15.59	0	chr5	110135829	110171973	+	NM_001289578	Chfr	intron	25201
chr5:110160441-110161620	156.9	3.34072e-06	0.00934055	Up	1180	15.59	0	15.59	0	chr5	110135829	110171973	+	NM_172717	Chfr	intron	25201
chr5:110160441-110161620	156.9	3.34072e-06	0.00934055	Up	1180	15.59	0	15.59	0	chr5	110135829	110171973	+	NM_001289580	Chfr	intron	25201
chr5:110160441-110161620	156.9	3.34072e-06	0.00934055	Up	1180	15.59	0	15.59	0	chr5	110135829	110171973	+	NM_001289579	Chfr	intron	25201
chr5:110160441-110161620	156.9	3.34072e-06	0.00934055	Up	1180	15.59	0	15.59	0	chr5	110135829	110171973	+	NM_001289577	Chfr	intron	25201
chr10:88225641-88227100	156.9	3.34072e-06	0.00934055	Up	1460	15.59	0	15.59	0	chr10	88201096	88246158	+	NM_026070	Ccdc53	intron	25274
chr10:88225641-88227100	156.9	3.34072e-06	0.00934055	Up	1460	15.59	0	15.59	0	chr10	88201096	88246158	+	NM_001122960	Ccdc53	intron	25274
chr11:45892241-45893880	156.9	3.34072e-06	0.00934055	Up	1640	15.59	0	15.59	0	chr11	45851963	45910625	+	NM_001045520	Clint1	intron	41097
chr1:168309161-168310020	156.9	3.34072e-06	0.00934055	Up	860	15.59	0	15.59	0	chr1	168432169	168153526	-	NM_001291509	Pbx1	intron	122579
chr1:168309161-168310020	156.9	3.34072e-06	0.00934055	Up	860	15.59	0	15.59	0	chr1	168432169	168153526	-	NM_001291508	Pbx1	intron	122579
chr1:168309161-168310020	156.9	3.34072e-06	0.00934055	Up	860	15.59	0	15.59	0	chr1	168432169	168153526	-	NM_183355	Pbx1	intron	122579
chr1:168309161-168310020	156.9	3.34072e-06	0.00934055	Up	860	15.59	0	15.59	0	chr1	168432169	168119363	-	NM_008783	Pbx1	intron	122579
chr11:26397861-26399160	156.9	3.34072e-06	0.00934055	Up	1300	15.59	0	15.59	0	chr11	26387083	26471883	+	NM_025923	Fancl	intron	11427
chr11:26397861-26399160	156.9	3.34072e-06	0.00934055	Up	1300	15.59	0	15.59	0	chr11	26387083	26471883	+	NR_102382	Fancl	intron	11427
chr11:26397861-26399160	156.9	3.34072e-06	0.00934055	Up	1300	15.59	0	15.59	0	chr11	26387083	26471883	+	NM_001277273	Fancl	intron	11427
chr14:35046821-35047820	156.9	3.34072e-06	0.00934055	Up	1000	15.59	0	15.59	0	chr14	34820135	35581115	+	NM_008166	Grid1	intron	227185
chr5:45188941-45191780	156.9	3.34072e-06	0.00934055	Up	2840	15.59	0	15.59	0	chr5	45424400	45009170	-	NR_131933	D5Ertd615e	intron	234040
chr8:40172621-40174260	156.9	3.34072e-06	0.00934055	Up	1640	15.59	0	15.59	0	chr8	40227787	39467447	-	NR_035426	Mir669e	intron	54347
chr4:147185221-147186180	156.9	3.34072e-06	0.00934055	Up	960	15.59	0	15.59	0	chr4	147175865	147513420	+	NM_001039209	Gm13152	intron	9835
chr18:71478661-71480500	156.9	3.34072e-06	0.00934055	Up	1840	15.59	0	15.59	0	chr18	72351069	71253631	-	NM_007831	Dcc	intron	871489
chr1:170860901-170862120	156.9	3.34072e-06	0.00934055	Up	1220	15.59	0	15.59	0	chr1	170867771	170704456	-	NM_001081304	Atf6	intron	6261
chr4:58014181-58017200	156.9	3.34072e-06	0.00934055	Up	3020	15.59	0	15.59	0	chr4	58009124	57984028	-	NM_026132	Txndc8	upstream	-6566
chr7:57456761-57458080	156.9	3.34072e-06	0.00934055	Up	1320	15.59	0	15.59	0	chr7	57510009	57407668	-	NM_176942	Gabra5	intron	52589
chr1:140443681-140445280	156.9	3.34072e-06	0.00934055	Up	1600	15.59	0	15.59	0	chr1	140246256	140610261	+	NM_001081027	Kcnt2	intron	198224
chr15:77838161-77839360	156.9	3.34072e-06	0.00934055	Up	1200	15.59	0	15.59	0	chr15	77842175	77760584	-	NM_022410	Myh9	intron	3415
chr10:6799561-6801020	156.9	3.34072e-06	0.00934055	Up	1460	15.59	0	15.59	0	chr10	6758592	6850572	+	NM_001302794	Oprm1	intron	41698
chr10:6799561-6801020	156.9	3.34072e-06	0.00934055	Up	1460	15.59	0	15.59	0	chr10	6788569	6850572	+	NM_001302793	Oprm1	intron	11721
chr10:6799561-6801020	156.9	3.34072e-06	0.00934055	Up	1460	15.59	0	15.59	0	chr10	6788575	7038209	+	NM_001039652	Oprm1	intron	11715
chr10:6799561-6801020	156.9	3.34072e-06	0.00934055	Up	1460	15.59	0	15.59	0	chr10	6758592	7038209	+	NM_001302796	Oprm1	intron	41698
chr10:6799561-6801020	156.9	3.34072e-06	0.00934055	Up	1460	15.59	0	15.59	0	chr10	6758592	7038209	+	NM_001302795	Oprm1	intron	41698
chr10:6799561-6801020	156.9	3.34072e-06	0.00934055	Up	1460	15.59	0	15.59	0	chr10	6788569	6830639	+	NM_001304937	Oprm1	intron	11721
chr10:6799561-6801020	156.9	3.34072e-06	0.00934055	Up	1460	15.59	0	15.59	0	chr10	6788569	6841380	+	NM_001304938	Oprm1	intron	11721
chr10:6799561-6801020	156.9	3.34072e-06	0.00934055	Up	1460	15.59	0	15.59	0	chr10	6788569	6841380	+	NM_001304948	Oprm1	intron	11721
chr10:6799561-6801020	156.9	3.34072e-06	0.00934055	Up	1460	15.59	0	15.59	0	chr10	6788569	7038209	+	NM_001304955	Oprm1	intron	11721
chr10:6799561-6801020	156.9	3.34072e-06	0.00934055	Up	1460	15.59	0	15.59	0	chr10	6788569	7038209	+	NM_001304950	Oprm1	intron	11721
chr5:128324741-128325940	156.9	3.34072e-06	0.00934055	Up	1200	15.59	0	15.59	0	chr5	128433077	127783490	-	NM_172885	Tmem132d	intron	107737
chr2:62592221-62594140	156.9	3.34072e-06	0.00934055	Up	1920	15.59	0	15.59	0	chr2	62574021	62500935	-	NM_007986	Fap	upstream	-19159
chr8:85756921-85758160	156.9	3.34072e-06	0.00934055	Up	1240	15.59	0	15.59	0	chr8	85840949	85717556	-	NM_028007	Itfg1	intron	83409
chr8:75663701-75665060	156.9	3.34072e-06	0.00934055	Up	1360	15.59	0	15.59	0	chr8	75448693	75984507	+	NM_027944	1700007B14Rik	intron	215687
chr8:75663701-75665060	156.9	3.34072e-06	0.00934055	Up	1360	15.59	0	15.59	0	chr8	75448693	75984507	+	NM_001164235	1700007B14Rik	intron	215687
chr10:64682701-64684240	156.9	3.34072e-06	0.00934055	Up	1540	15.59	0	15.59	0	chr10	63430097	65003667	+	NM_177612	Ctnna3	intron	1253373
chr10:64682701-64684240	156.9	3.34072e-06	0.00934055	Up	1540	15.59	0	15.59	0	chr10	63457510	65003667	+	NM_001164376	Ctnna3	intron	1225960
chr17:70481501-70482340	156.9	3.34072e-06	0.00934055	Up	840	15.59	0	15.59	0	chr17	70424791	70821413	+	NM_177639	Dlgap1	intron	57129
chr17:70481501-70482340	156.9	3.34072e-06	0.00934055	Up	840	15.59	0	15.59	0	chr17	70424791	70816729	+	NM_027712	Dlgap1	intron	57129
chr3:51226561-51227400	156.9	3.34072e-06	0.00934055	Up	840	15.59	0	15.59	0	chr3	51224446	51251654	+	NM_009834	Noct	intron	2534
chr7:127489981-127490480	156.9	3.34072e-06	0.00934055	Up	500	15.59	0	15.59	0	chr7	127489250	127489387	+	NR_106027	Mir7060	promoter	980
chr4:53469421-53470120	156.9	3.34072e-06	0.00934055	Up	700	15.59	0	15.59	0	chr4	53440412	53550164	+	NM_001159633	Slc44a1	intron	29358
chr4:53469421-53470120	156.9	3.34072e-06	0.00934055	Up	700	15.59	0	15.59	0	chr4	53440412	53622478	+	NM_133891	Slc44a1	intron	29358
chr19:20935861-20936760	156.9	3.34072e-06	0.00934055	Up	900	15.59	0	15.59	0	chr19	20954202	20783457	-	NM_028953	Tmc1	intron	17892
chr2:79471401-79473040	156.9	3.34072e-06	0.00934055	Up	1640	15.59	0	15.59	0	chr2	79456636	79452640	-	NM_010894	Neurod1	upstream	-15584
chr6:77314761-77316900	156.9	3.34072e-06	0.00934055	Up	2140	15.59	0	15.59	0	chr6	77979667	76881636	-	NM_009819	Ctnna2	intron	663837
chr6:77314761-77316900	156.9	3.34072e-06	0.00934055	Up	2140	15.59	0	15.59	0	chr6	77979667	76881636	-	NM_001109764	Ctnna2	intron	663837
chr6:77314761-77316900	156.9	3.34072e-06	0.00934055	Up	2140	15.59	0	15.59	0	chr6	77979667	76881636	-	NM_145732	Ctnna2	intron	663837
chr10:19755081-19756360	156.9	3.34072e-06	0.00934055	Up	1280	15.59	0	15.59	0	chr10	19712586	19760053	+	NM_172786	Il20ra	intron	43134
chr4:32542281-32542860	156.9	3.34072e-06	0.00934055	Up	580	15.59	0	15.59	0	chr4	32417434	32586108	+	NM_001109661	Bach2	intron	125136
chr10:74327781-74329620	156.9	3.34072e-06	0.00934055	Up	1840	15.59	0	15.59	0	chr10	73821866	74634765	+	NM_001142738	Pcdh15	intron	506834
chr10:74327781-74329620	156.9	3.34072e-06	0.00934055	Up	1840	15.59	0	15.59	0	chr10	73821866	74634765	+	NM_001142737	Pcdh15	intron	506834
chr10:74327781-74329620	156.9	3.34072e-06	0.00934055	Up	1840	15.59	0	15.59	0	chr10	73821866	74634765	+	NM_001142740	Pcdh15	intron	506834
chr10:74327781-74329620	156.9	3.34072e-06	0.00934055	Up	1840	15.59	0	15.59	0	chr10	73821866	74634765	+	NM_001142739	Pcdh15	intron	506834
chr10:74327781-74329620	156.9	3.34072e-06	0.00934055	Up	1840	15.59	0	15.59	0	chr10	73821866	74634765	+	NM_023115	Pcdh15	intron	506834
chr10:74327781-74329620	156.9	3.34072e-06	0.00934055	Up	1840	15.59	0	15.59	0	chr10	73821866	74634765	+	NM_001142741	Pcdh15	intron	506834
chr10:74327781-74329620	156.9	3.34072e-06	0.00934055	Up	1840	15.59	0	15.59	0	chr10	73821866	74634765	+	NM_001142736	Pcdh15	intron	506834
chr10:74327781-74329620	156.9	3.34072e-06	0.00934055	Up	1840	15.59	0	15.59	0	chr10	73821866	74634765	+	NM_001142735	Pcdh15	intron	506834
chr10:74327781-74329620	156.9	3.34072e-06	0.00934055	Up	1840	15.59	0	15.59	0	chr10	73821866	74649732	+	NM_001142760	Pcdh15	intron	506834
chr10:74327781-74329620	156.9	3.34072e-06	0.00934055	Up	1840	15.59	0	15.59	0	chr10	73821866	74649732	+	NM_001142746	Pcdh15	intron	506834
chr10:74327781-74329620	156.9	3.34072e-06	0.00934055	Up	1840	15.59	0	15.59	0	chr10	73821866	74644727	+	NM_001142743	Pcdh15	intron	506834
chr10:74327781-74329620	156.9	3.34072e-06	0.00934055	Up	1840	15.59	0	15.59	0	chr10	73821866	74644727	+	NM_001142742	Pcdh15	intron	506834
chr10:74327781-74329620	156.9	3.34072e-06	0.00934055	Up	1840	15.59	0	15.59	0	chr10	73821866	74507600	+	NM_001142747	Pcdh15	intron	506834
chr10:74327781-74329620	156.9	3.34072e-06	0.00934055	Up	1840	15.59	0	15.59	0	chr10	73821866	74507600	+	NM_001142748	Pcdh15	intron	506834
chr10:123519641-123521040	156.9	3.34072e-06	0.00934055	Up	1400	15.59	0	15.59	0	chr10	123264075	123741204	+	NM_001252387	Fam19a2	intron	256265
chr10:123519641-123521040	156.9	3.34072e-06	0.00934055	Up	1400	15.59	0	15.59	0	chr10	123264075	123741204	+	NM_182807	Fam19a2	intron	256265
chr10:123519641-123521040	156.9	3.34072e-06	0.00934055	Up	1400	15.59	0	15.59	0	chr10	123264075	123741204	+	NR_045514	Fam19a2	intron	256265
chr11:61942801-61944260	156.9	3.34072e-06	0.00934055	Up	1460	15.59	0	15.59	0	chr11	61956762	62141726	+	NM_001310526	Specc1	upstream	-13232
chr11:61942801-61944260	156.9	3.34072e-06	0.00934055	Up	1460	15.59	0	15.59	0	chr11	61956762	62223013	+	NM_001281818	Specc1	upstream	-13232
chr1:163841801-163842840	156.9	3.34072e-06	0.00934055	Up	1040	15.59	0	15.59	0	chr1	163779582	163917107	+	NM_010629	Kifap3	intron	62738
chr1:163841801-163842840	156.9	3.34072e-06	0.00934055	Up	1040	15.59	0	15.59	0	chr1	163779582	163917107	+	NM_001305643	Kifap3	intron	62738
chr3:65156101-65156940	156.9	3.34072e-06	0.00934055	Up	840	15.59	0	15.59	0	chr3	65109367	65378225	+	NM_010597	Kcnab1	intron	47153
chr1:116195301-116196820	156.9	3.34072e-06	0.00934055	Up	1520	15.59	0	15.59	0	chr1	115685136	116580674	+	NM_001077425	Cntnap5a	intron	510924
chr1:192383981-192384860	156.9	3.34072e-06	0.00934055	Up	880	15.59	0	15.59	0	chr1	192190776	192510159	+	NM_001038607	Kcnh1	intron	193644
chr1:192383981-192384860	156.9	3.34072e-06	0.00934055	Up	880	15.59	0	15.59	0	chr1	192190776	192510159	+	NM_010600	Kcnh1	intron	193644
chrX:8140561-8141640	156.9	3.34072e-06	0.00934055	Up	1080	15.59	0	15.59	0	chrX	8132858	8123300	-	NM_028542	Wdr13	upstream	-8242
chrX:8140561-8141640	156.9	3.34072e-06	0.00934055	Up	1080	15.59	0	15.59	0	chrX	8132858	8123300	-	NM_026137	Wdr13	upstream	-8242
chrX:8140561-8141640	156.9	3.34072e-06	0.00934055	Up	1080	15.59	0	15.59	0	chrX	8132858	8123300	-	NM_001290783	Wdr13	upstream	-8242
chrX:8140561-8141640	156.9	3.34072e-06	0.00934055	Up	1080	15.59	0	15.59	0	chrX	8145426	8147963	+	NR_033561	Rbm3os	upstream	-4326
chr8:68364281-68364940	156.9	3.34072e-06	0.00934055	Up	660	15.59	0	15.59	0	chr8	68368458	68372293	+	NR_038189	1700125H03Rik	upstream	-3848
chr8:68364281-68364940	156.9	3.34072e-06	0.00934055	Up	660	15.59	0	15.59	0	chr8	68368458	68375710	+	NR_038181	1700125H03Rik	upstream	-3848
chr17:10699201-10699960	156.9	3.34072e-06	0.00934055	Up	760	15.59	0	15.59	0	chr17	10840191	10403011	-	NM_027032	Pacrg	intron	140611
chr7:47601421-47602520	156.9	3.34072e-06	0.00934055	Up	1100	15.59	0	15.59	0	chr7	47601372	47588949	-	NM_153067	Mrgpra3	promoter	-598
chr18:35588341-35589440	156.9	3.34072e-06	0.00934055	Up	1100	15.59	0	15.59	0	chr18	35598666	35617185	+	NM_026420	Paip2	upstream	-9776
chr11:22845041-22846080	156.9	3.34072e-06	0.00934055	Up	1040	15.59	0	15.59	0	chr11	22860336	22834738	-	NM_001169114	B3gnt2	intron	14776
chr11:22845041-22846080	156.9	3.34072e-06	0.00934055	Up	1040	15.59	0	15.59	0	chr11	22859735	22834738	-	NM_016888	B3gnt2	intron	14175
chr10:105322861-105324320	156.9	3.34072e-06	0.00934055	Up	1460	15.59	0	15.59	0	chr10	105574479	105187663	-	NM_177368	Tmtc2	exon	250889
chr6:29594841-29595600	156.9	3.34072e-06	0.00934055	Up	760	15.59	0	15.59	0	chr6	29609607	29540826	-	NM_177296	Tnpo3	intron	14387
chr1:118534501-118535460	156.9	3.34072e-06	0.00934055	Up	960	15.59	0	15.59	0	chr1	118389057	118609462	+	NM_029709	Clasp1	intron	145923
chr1:118534501-118535460	156.9	3.34072e-06	0.00934055	Up	960	15.59	0	15.59	0	chr1	118389057	118609462	+	NM_001293301	Clasp1	intron	145923
chr1:118534501-118535460	156.9	3.34072e-06	0.00934055	Up	960	15.59	0	15.59	0	chr1	118389057	118609462	+	NM_001293300	Clasp1	intron	145923
chr4:147688661-147689740	156.9	3.34072e-06	0.00934055	Up	1080	15.59	0	15.59	0	chr4	147702631	147674224	-	NM_001127188	Zfp534	intron	13431
chr7:133023861-133024800	156.9	3.34072e-06	0.00934055	Up	940	15.59	0	15.59	0	chr7	133015247	132987010	-	NM_001170744	Ctbp2	upstream	-9083
chr7:118514341-118515140	156.9	3.34072e-06	0.00934055	Up	800	15.59	0	15.59	0	chr7	118533356	118509658	-	NM_001304758	Coq7	intron	18616
chr4:117507121-117507840	156.9	3.34072e-06	0.00934055	Up	720	15.59	0	15.59	0	chr4	117497052	117271462	-	NM_025739	Rnf220	upstream	-10428
chr8:62024201-62025340	156.9	3.34072e-06	0.00934055	Up	1140	15.59	0	15.59	0	chr8	61928086	62037701	+	NM_001293783	Ddx60	intron	96684
chr15:38945521-38946400	156.9	3.34072e-06	0.00934055	Up	880	15.59	0	15.59	0	chr15	38933908	38952916	+	NM_080640	Baalc	intron	12052
chr19:24400101-24401020	156.9	3.34072e-06	0.00934055	Up	920	15.59	0	15.59	0	chr19	24555827	24294795	-	NM_008846	Pip5k1b	intron	155267
chr18:47302921-47303780	156.9	3.34072e-06	0.00934055	Up	860	15.59	0	15.59	0	chr18	47368870	47245253	-	NM_001311097	Sema6a	intron	65520
chr18:47302921-47303780	156.9	3.34072e-06	0.00934055	Up	860	15.59	0	15.59	0	chr18	47368868	47245253	-	NM_018744	Sema6a	intron	65518
chr11:62824421-62825000	156.9	3.34072e-06	0.00934055	Up	580	15.59	0	15.59	0	chr11	62820252	62842948	+	NM_053169	Trim16	intron	4458
chr13:40162561-40164360	156.9	3.34072e-06	0.00934055	Up	1800	15.59	0	15.59	0	chr13	40288011	40001881	-	NM_172143	Ofcc1	intron	124551
chr10:77164801-77165380	156.9	3.34072e-06	0.00934055	Up	580	15.59	0	15.59	0	chr10	77166530	77052178	-	NM_009929	Col18a1	promoter	1440
chr3:143684921-143686740	156.9	3.34072e-06	0.00934055	Up	1820	15.59	0	15.59	0	chr3	143712143	143670891	-	NR_040405	Gm6260	intron	26313
chr13:67591981-67593900	156.9	3.34072e-06	0.00934055	Up	1920	15.59	0	15.59	0	chr13	67609707	67589438	-	NM_001163246	Zfp729b	exon	16767
chr9:59303461-59305440	156.9	3.34072e-06	0.00934055	Up	1980	15.59	0	15.59	0	chr9	59291571	59316200	+	NM_028121	Adpgk	intron	12879
chr4:82923941-82925160	156.9	3.34072e-06	0.00934055	Up	1220	15.59	0	15.59	0	chr4	83021102	82897926	-	NM_177863	Frem1	intron	96552
chr7:23740441-23741560	156.9	3.34072e-06	0.00934055	Up	1120	15.59	0	15.59	0	chr7	23753910	23754852	+	NM_207548	Vmn1r174	upstream	-12910
chr13:15524861-15526800	156.9	3.34072e-06	0.00934055	Up	1940	15.59	0	15.59	0	chr13	15463722	15730025	+	NM_008130	Gli3	intron	62108
chr4:65824901-65826740	156.9	3.34072e-06	0.00934055	Up	1840	15.59	0	15.59	0	chr4	66404483	65380802	-	NM_019514	Astn2	intron	578663
chr4:65824901-65826740	156.9	3.34072e-06	0.00934055	Up	1840	15.59	0	15.59	0	chr4	66404483	65380802	-	NM_207109	Astn2	intron	578663
chr19:4578981-4579660	156.9	3.34072e-06	0.00934055	Up	680	15.59	0	15.59	0	chr19	4594318	4621752	+	NM_008797	Pcx	upstream	-14998
chr18:71398141-71399400	156.9	3.34072e-06	0.00934055	Up	1260	15.59	0	15.59	0	chr18	72351069	71253631	-	NM_007831	Dcc	intron	952299
chr6:118925821-118926400	156.9	3.34072e-06	0.00934055	Up	580	15.59	0	15.59	0	chr6	119108495	118587239	-	NM_001256002	Cacna1c	intron	182385
chr6:118925821-118926400	156.9	3.34072e-06	0.00934055	Up	580	15.59	0	15.59	0	chr6	119108495	118587239	-	NM_001159535	Cacna1c	intron	182385
chr6:118925821-118926400	156.9	3.34072e-06	0.00934055	Up	580	15.59	0	15.59	0	chr6	119108495	118587239	-	NM_001256001	Cacna1c	intron	182385
chr6:118925821-118926400	156.9	3.34072e-06	0.00934055	Up	580	15.59	0	15.59	0	chr6	119108495	118587239	-	NM_001159534	Cacna1c	intron	182385
chr6:118925821-118926400	156.9	3.34072e-06	0.00934055	Up	580	15.59	0	15.59	0	chr6	119108495	118587239	-	NM_001256000	Cacna1c	intron	182385
chr6:118925821-118926400	156.9	3.34072e-06	0.00934055	Up	580	15.59	0	15.59	0	chr6	119108495	118587239	-	NM_001159533	Cacna1c	intron	182385
chr13:57860061-57861240	156.9	3.34072e-06	0.00934055	Up	1180	15.59	0	15.59	0	chr13	57908332	57426090	-	NM_001166463	Spock1	intron	47682
chr13:57860061-57861240	156.9	3.34072e-06	0.00934055	Up	1180	15.59	0	15.59	0	chr13	57908332	57426090	-	NM_001166466	Spock1	intron	47682
chr13:57860061-57861240	156.9	3.34072e-06	0.00934055	Up	1180	15.59	0	15.59	0	chr13	57908332	57426090	-	NM_009262	Spock1	intron	47682
chr13:57860061-57861240	156.9	3.34072e-06	0.00934055	Up	1180	15.59	0	15.59	0	chr13	57908332	57421194	-	NM_001166465	Spock1	intron	47682
chr13:57860061-57861240	156.9	3.34072e-06	0.00934055	Up	1180	15.59	0	15.59	0	chr13	57908332	57421194	-	NM_001166464	Spock1	intron	47682
chr8:20286841-20287380	156.9	3.34072e-06	0.00934055	Up	540	15.59	0	15.59	0	chr8	20297432	20268285	-	NR_030708	6820431F20Rik	intron	10322
chr2:19456061-19456960	156.9	3.34072e-06	0.00934055	Up	900	15.59	0	15.59	0	chr2	19446674	19441507	-	NR_131924	Ptf1aos	upstream	-9836
chr13:8714781-8715880	156.9	3.34072e-06	0.00934055	Up	1100	15.59	0	15.59	0	chr13	8202865	8760442	+	NM_052977	Adarb2	intron	512465
chr13:8714781-8715880	156.9	3.34072e-06	0.00934055	Up	1100	15.59	0	15.59	0	chr13	8202865	8760442	+	NM_001289530	Adarb2	intron	512465
chr13:8714781-8715880	156.9	3.34072e-06	0.00934055	Up	1100	15.59	0	15.59	0	chr13	8202865	8768762	+	NR_110345	Adarb2	intron	512465
chr11:9103421-9104340	156.9	3.34072e-06	0.00934055	Up	920	15.59	0	15.59	0	chr11	9118506	9136170	+	NM_001159402	Upp1	upstream	-14626
chr11:9103421-9104340	156.9	3.34072e-06	0.00934055	Up	920	15.59	0	15.59	0	chr11	9118102	9136170	+	NM_009477	Upp1	upstream	-14222
chr11:9103421-9104340	156.9	3.34072e-06	0.00934055	Up	920	15.59	0	15.59	0	chr11	9118007	9136170	+	NM_001159401	Upp1	upstream	-14127
chr1:115825341-115827200	156.9	3.34072e-06	0.00934055	Up	1860	15.59	0	15.59	0	chr1	115685136	116580674	+	NM_001077425	Cntnap5a	intron	141134
chr13:70780681-70782480	156.9	3.34072e-06	0.00934055	Up	1800	15.59	0	15.59	0	chr13	70841810	70727807	-	NM_172053	Adamts16	intron	60230
chr7:100701861-100702480	156.9	3.34072e-06	0.00934055	Up	620	15.59	0	15.59	0	chr7	100706701	100841630	+	NM_178764	Fam168a	upstream	-4531
chr2:110962081-110963660	156.9	3.34072e-06	0.00934055	Up	1580	15.59	0	15.59	0	chr2	110950244	110655200	-	NM_001128103	Ano3	upstream	-12626
chr2:5531201-5532020	156.9	3.34072e-06	0.00934055	Up	820	15.59	0	15.59	0	chr2	5676046	5293456	-	NM_001290376	Camk1d	intron	144436
chr12:58191761-58193380	156.9	3.34072e-06	0.00934055	Up	1620	15.59	0	15.59	0	chr12	58211803	58216036	+	NM_009216	Sstr1	upstream	-19233
chr6:97150721-97152120	156.9	3.34072e-06	0.00934055	Up	1400	15.59	0	15.59	0	chr6	97148883	97110943	-	NM_175313	Eogt	upstream	-2537
chr14:95395081-95396440	156.9	3.34072e-06	0.00934055	Up	1360	15.59	0	15.59	0	chr14	95881265	95882775	+	NM_025733	4921530L21Rik	intergenic	-485505
chr3:117211141-117212500	156.9	3.34072e-06	0.00934055	Up	1360	15.59	0	15.59	0	chr3	117077765	117060521	-	NR_038029	1700061I17Rik	intergenic	-134055
chr13:114494721-114496460	156.9	3.34072e-06	0.00934055	Up	1740	15.59	0	15.59	0	chr13	114458951	114452261	-	NM_001301375	Fst	intergenic	-36639
chr13:114494721-114496460	156.9	3.34072e-06	0.00934055	Up	1740	15.59	0	15.59	0	chr13	114458951	114452261	-	NM_001301373	Fst	intergenic	-36639
chr13:114494721-114496460	156.9	3.34072e-06	0.00934055	Up	1740	15.59	0	15.59	0	chr13	114458951	114452261	-	NM_008046	Fst	intergenic	-36639
chr12:115168341-115170000	156.9	3.34072e-06	0.00934055	Up	1660	15.59	0	15.59	0	chr12	115695794	115695719	-	NR_105810	Mir6388	intergenic	526624
chr1:117509321-117510300	156.9	3.34072e-06	0.00934055	Up	980	15.59	0	15.59	0	chr1	118311132	118298517	-	NM_011650	Tsn	intergenic	801322
chr9:33404541-33405900	156.9	3.34072e-06	0.00934055	Up	1360	15.59	0	15.59	0	chr9	32928966	32904068	-	NR_131058	Gm27162	intergenic	-476254
chr12:58740141-58741280	156.9	3.34072e-06	0.00934055	Up	1140	15.59	0	15.59	0	chr12	59012017	58958383	-	NM_009147	Sec23a	intergenic	271307
chr16:86727961-86729340	156.9	3.34072e-06	0.00934055	Up	1380	15.59	0	15.59	0	chr16	87354184	87368649	+	NM_001159331	N6amt1	intergenic	-625534
chr16:86727961-86729340	156.9	3.34072e-06	0.00934055	Up	1380	15.59	0	15.59	0	chr16	87354184	87368649	+	NM_026366	N6amt1	intergenic	-625534
chr3:65077021-65078340	156.9	3.34072e-06	0.00934055	Up	1320	15.59	0	15.59	0	chr3	65109367	65378225	+	NM_010597	Kcnab1	intergenic	-31687
chr15:56729341-56730460	156.9	3.34072e-06	0.00934055	Up	1120	15.59	0	15.59	0	chr15	56694546	56665626	-	NM_008216	Has2	intergenic	-35354
chr1:13905601-13907540	156.9	3.34072e-06	0.00934055	Up	1940	15.59	0	15.59	0	chr1	13786929	13785684	-	NR_004447	Gm5523	intergenic	-119641
chr9:12023001-12024360	156.9	3.34072e-06	0.00934055	Up	1360	15.59	0	15.59	0	chr9	13105855	13091266	-	NR_040755	4930568E12Rik	intergenic	1082175
chr1:52566321-52567180	156.9	3.34072e-06	0.00934055	Up	860	15.59	0	15.59	0	chr1	52630704	52651919	+	NM_001142647	Tmem194b	intergenic	-63954
chr1:52566321-52567180	156.9	3.34072e-06	0.00934055	Up	860	15.59	0	15.59	0	chr1	52630704	52651919	+	NR_024590	Tmem194b	intergenic	-63954
chr10:110090661-110092620	156.9	3.34072e-06	0.00934055	Up	1960	15.59	0	15.59	0	chr10	110000219	109683438	-	NM_001081035	Nav3	intergenic	-91421
chr2:177075921-177077200	156.9	3.34072e-06	0.00934055	Up	1280	15.59	0	15.59	0	chr2	176927813	176892508	-	NR_130970	Gm14296	intergenic	-148747
chr2:177075921-177077200	156.9	3.34072e-06	0.00934055	Up	1280	15.59	0	15.59	0	chr2	176927813	176892507	-	NR_130971	2210418O10Rik	intergenic	-148747
chr2:177075921-177077200	156.9	3.34072e-06	0.00934055	Up	1280	15.59	0	15.59	0	chr2	176927813	176914047	-	NM_001305137	2210418O10Rik	intergenic	-148747
chr2:177075921-177077200	156.9	3.34072e-06	0.00934055	Up	1280	15.59	0	15.59	0	chr2	176927813	176914047	-	NM_001305133	Gm14296	intergenic	-148747
chr2:177075921-177077200	156.9	3.34072e-06	0.00934055	Up	1280	15.59	0	15.59	0	chr2	176927813	176914047	-	NM_001305136	2210418O10Rik	intergenic	-148747
chr2:177075921-177077200	156.9	3.34072e-06	0.00934055	Up	1280	15.59	0	15.59	0	chr2	176927813	176914047	-	NM_001305132	Gm14296	intergenic	-148747
chr10:39329141-39330360	156.9	3.34072e-06	0.00934055	Up	1220	15.59	0	15.59	0	chr10	39369798	39565374	+	NM_001122892	Fyn	intergenic	-40048
chr10:39329141-39330360	156.9	3.34072e-06	0.00934055	Up	1220	15.59	0	15.59	0	chr10	39369798	39565374	+	NM_001122893	Fyn	intergenic	-40048
chr10:39329141-39330360	156.9	3.34072e-06	0.00934055	Up	1220	15.59	0	15.59	0	chr10	39369798	39565374	+	NM_008054	Fyn	intergenic	-40048
chr2:110214841-110216360	156.9	3.34072e-06	0.00934055	Up	1520	15.59	0	15.59	0	chr2	110305725	110265082	-	NM_130452	Bbox1	intergenic	90125
chr16:51293581-51294620	156.9	3.34072e-06	0.00934055	Up	1040	15.59	0	15.59	0	chr16	50783408	50784091	+	NR_131006	1700116B05Rik	intergenic	510692
chr16:51293581-51294620	156.9	3.34072e-06	0.00934055	Up	1040	15.59	0	15.59	0	chr16	50783408	50784091	+	NR_131005	1700116B05Rik	intergenic	510692
chr14:34012641-34013740	156.9	3.34072e-06	0.00934055	Up	1100	15.59	0	15.59	0	chr14	34041077	34046981	+	NM_001034880	Gm5460	intergenic	-27887
chr13:84814601-84816040	156.9	3.34072e-06	0.00934055	Up	1440	15.59	0	15.59	0	chr13	85189476	85213723	+	NM_023243	Ccnh	intergenic	-374156
chr6:72145481-72146260	156.9	3.34072e-06	0.00934055	Up	780	15.59	0	15.59	0	chr6	72123197	72120212	-	NR_045165	4933431G14Rik	intergenic	-22673
chr3:37531461-37532980	156.9	3.34072e-06	0.00934055	Up	1520	15.59	0	15.59	0	chr3	37609890	37615276	+	NR_130162	4930594O21Rik	intergenic	-77670
chr1:171511501-171512180	156.9	3.34072e-06	0.00934055	Up	680	15.59	0	15.59	0	chr1	171503477	171504750	+	NM_019484	Alyref2	intergenic	8363
chr16:22242781-22244020	156.9	3.34072e-06	0.00934055	Up	1240	15.59	0	15.59	0	chr16	22265929	22245740	-	NM_009186	Tra2b	intergenic	22529
chr1:75702101-75702900	156.9	3.34072e-06	0.00934055	Up	800	15.59	0	15.59	0	chr1	75546265	75559431	+	NM_009208	Slc4a3	intergenic	156235
chr8:76334861-76336040	156.9	3.34072e-06	0.00934055	Up	1180	15.59	0	15.59	0	chr8	76900173	76749086	-	NR_028579	Gm10649	intergenic	564723
chr14:80055861-80056780	156.9	3.34072e-06	0.00934055	Up	920	15.59	0	15.59	0	chr14	80000301	80021930	+	NM_001030294	Olfm4	intergenic	56019
chr1:160246021-160246960	156.9	3.34072e-06	0.00934055	Up	940	15.59	0	15.59	0	chr1	160212892	160202366	-	NM_009786	Cacybp	intergenic	-33598
chr17:38566341-38567340	156.9	3.34072e-06	0.00934055	Up	1000	15.59	0	15.59	0	chr17	38554191	38560621	+	NM_001177585	Esp34	intergenic	12649
chr19:54929961-54931360	156.9	3.34072e-06	0.00934055	Up	1400	15.59	0	15.59	0	chr19	55099447	55069733	-	NM_008149	Gpam	intergenic	168787
chr1:121937241-121938660	156.9	3.34072e-06	0.00934055	Up	1420	15.59	0	15.59	0	chr1	121567980	121553834	-	NM_025860	Ddx18	intergenic	-369970
chr8:73883901-73886100	156.9	3.34072e-06	0.00934055	Up	2200	15.59	0	15.59	0	chr8	73353540	72814597	-	NM_010687	Large	intergenic	-531460
chr8:73883901-73886100	156.9	3.34072e-06	0.00934055	Up	2200	15.59	0	15.59	0	chr8	73353540	72814597	-	NM_001317391	Large	intergenic	-531460
chr6:8457581-8458860	156.9	3.34072e-06	0.00934055	Up	1280	15.59	0	15.59	0	chr6	8509161	8507058	-	NR_040452	A430035B10Rik	intergenic	50941
chr4:91555441-91557060	156.9	3.34072e-06	0.00934055	Up	1620	15.59	0	15.59	0	chr4	91399984	91250766	-	NM_207685	Elavl2	intergenic	-156266
chr2:14800681-14802220	156.9	3.34072e-06	0.00934055	Up	1540	15.59	0	15.59	0	chr2	14824091	14987908	+	NM_001252533	Cacnb2	intergenic	-22641
chr16:60713781-60715460	156.9	3.34072e-06	0.00934055	Up	1680	15.59	0	15.59	0	chr16	60605531	59653482	-	NM_007938	Epha6	intergenic	-109089
chrX:81196321-81197580	156.9	3.34072e-06	0.00934055	Up	1260	15.59	0	15.59	0	chrX	81070643	81097875	+	NM_138751	Tmem47	intergenic	126307
chr16:78825421-78826680	156.9	3.34072e-06	0.00934055	Up	1260	15.59	0	15.59	0	chr16	78930947	78951728	+	NM_139134	Chodl	intergenic	-104897
chr9:65716401-65716980	156.9	3.34072e-06	0.00934055	Up	580	15.59	0	15.59	0	chr9	65676547	65690300	+	NM_010952	Oaz2	intergenic	40143
chr9:65716401-65716980	156.9	3.34072e-06	0.00934055	Up	580	15.59	0	15.59	0	chr9	65676547	65690300	+	NM_001301307	Oaz2	intergenic	40143
chr15:87420841-87421440	156.9	3.34072e-06	0.00934055	Up	600	15.59	0	15.59	0	chr15	87544298	87759364	+	NM_001252310	Fam19a5	intergenic	-123158
chr2:170005401-170006140	156.9	3.34072e-06	0.00934055	Up	740	15.59	0	15.59	0	chr2	169963187	169962012	-	NR_131974	AY702102	intergenic	-42583
chr14:92938761-92940520	156.9	3.34072e-06	0.00934055	Up	1760	15.59	0	15.59	0	chr14	93888888	93013699	-	NM_001081377	Pcdh9	intergenic	949248
chr14:92938761-92940520	156.9	3.34072e-06	0.00934055	Up	1760	15.59	0	15.59	0	chr14	93888888	93013699	-	NM_001271800	Pcdh9	intergenic	949248
chr7:8219801-8221540	156.9	3.34072e-06	0.00934055	Up	1740	15.59	0	15.59	0	chr7	8200320	8183268	-	NM_009493	Vmn2r42	intergenic	-20350
chr19:19237801-19239840	156.9	3.34072e-06	0.00934055	Up	2040	15.59	0	15.59	0	chr19	19111196	18930608	-	NM_001043354	Rorb	intergenic	-127624
chr3:14713881-14715780	156.9	3.34072e-06	0.00934055	Up	1900	15.59	0	15.59	0	chr3	14778460	14766213	-	NM_001083957	Car1	intergenic	63630
chr10:96864421-96865800	156.9	3.34072e-06	0.00934055	Up	1380	15.59	0	15.59	0	chr10	97035767	97061059	+	NR_045358	4930556N09Rik	intergenic	-170657
chr1:97605261-97605900	156.9	3.34072e-06	0.00934055	Up	640	15.59	0	15.59	0	chr1	97662018	97643901	-	NM_133825	D1Ertd622e	intergenic	56438
chr11:33538861-33539640	156.9	3.34072e-06	0.00934055	Up	780	15.59	0	15.59	0	chr11	33513746	33211793	-	NM_023146	Ranbp17	intergenic	-25504
chr11:33538861-33539640	156.9	3.34072e-06	0.00934055	Up	780	15.59	0	15.59	0	chr11	33513746	33211793	-	NR_110973	Ranbp17	intergenic	-25504
chr16:3326441-3327320	156.9	3.34072e-06	0.00934055	Up	880	15.59	0	15.59	0	chr16	3592397	3593339	+	NM_146860	Olfr161	intergenic	-265517
chr8:70976121-70977740	156.9	3.34072e-06	0.00934055	Up	1620	15.59	0	15.59	0	chr8	71026755	71006727	-	NR_045487	1700026F02Rik	intergenic	49825
chr1:195308861-195310620	156.9	3.34072e-06	0.00934055	Up	1760	15.59	0	15.59	0	chr1	195176715	195136810	-	NM_007758	Cr2	intergenic	-133025
chr2:167882521-167883140	156.9	3.34072e-06	0.00934055	Up	620	15.59	0	15.59	0	chr2	167932326	167979385	+	NM_011201	Ptpn1	intergenic	-49496
chr12:24429341-24430840	156.9	3.34072e-06	0.00934055	Up	1500	15.59	0	15.59	0	chr12	24498580	24558571	+	NR_028341	Taf1b	intergenic	-68490
chr12:24429341-24430840	156.9	3.34072e-06	0.00934055	Up	1500	15.59	0	15.59	0	chr12	24498580	24558571	+	NM_020614	Taf1b	intergenic	-68490
chr3:136363261-136365060	156.9	3.34072e-06	0.00934055	Up	1800	15.59	0	15.59	0	chr3	136326066	136053363	-	NM_001033350	Bank1	intergenic	-38094
chr3:136363261-136365060	156.9	3.34072e-06	0.00934055	Up	1800	15.59	0	15.59	0	chr3	136326066	136053363	-	NM_001310749	Bank1	intergenic	-38094
chr4:103591561-103592540	156.9	3.34072e-06	0.00934055	Up	980	15.59	0	15.59	0	chr4	103382499	103492188	+	NR_040673	Gm12718	intergenic	209551
chr17:18793721-18794460	156.9	3.34072e-06	0.00934055	Up	740	15.59	0	15.59	0	chr17	18914321	18948071	+	NM_001104549	Vmn2r97	intergenic	-120231
chr10:36876641-36878280	156.9	3.34072e-06	0.00934055	Up	1640	15.59	0	15.59	0	chr10	36974543	37001888	+	NM_008229	Hdac2	intergenic	-97083
chr1:45050581-45051440	156.9	3.34072e-06	0.00934055	Up	860	15.59	0	15.59	0	chr1	45311537	45349706	+	NM_009930	Col3a1	intergenic	-260527
chr15:74277101-74278180	156.9	3.34072e-06	0.00934055	Up	1080	15.59	0	15.59	0	chr15	74516195	74589464	+	NM_174991	Adgrb1	intergenic	-238555
chr1:72411581-72412740	156.9	3.34072e-06	0.00934055	Up	1160	15.59	0	15.59	0	chr1	72307420	72394953	+	NM_009533	Xrcc5	intergenic	104740
chr13:102493561-102495320	156.9	3.34072e-06	0.00934055	Up	1760	15.59	0	15.59	0	chr13	102693557	102706631	+	NM_008533	Cd180	intergenic	-199117
chr14:15507261-15508940	156.9	3.34072e-06	0.00934055	Up	1680	15.59	0	15.59	0	chr14	15438987	15357515	-	NM_146052	Lrrc3b	intergenic	-69113
chr11:101841021-101841760	156.9	3.34072e-06	0.00934055	Up	740	15.59	0	15.59	0	chr11	101894354	101877509	-	NM_010791	Meox1	intergenic	52964
chr6:130556261-130557660	156.9	3.34072e-06	0.00934055	Up	1400	15.59	0	15.59	0	chr6	130386874	130363917	-	NM_016659	Klra1	intergenic	-170086
chr1:5432101-5433220	156.9	3.34072e-06	0.00934055	Up	1120	15.59	0	15.59	0	chr1	5588492	5606133	+	NM_011011	Oprk1	intergenic	-155832
chr1:5432101-5433220	156.9	3.34072e-06	0.00934055	Up	1120	15.59	0	15.59	0	chr1	5588492	5606133	+	NM_001204371	Oprk1	intergenic	-155832
chr1:5432101-5433220	156.9	3.34072e-06	0.00934055	Up	1120	15.59	0	15.59	0	chr1	5588492	5606133	+	NM_001318735	Oprk1	intergenic	-155832
chr4:7276181-7277800	156.9	3.34072e-06	0.00934055	Up	1620	15.59	0	15.59	0	chr4	7560687	7573801	+	NR_040645	8430436N08Rik	intergenic	-283697
chr7:54808501-54810280	156.9	3.34072e-06	0.00934055	Up	1780	15.59	0	15.59	0	chr7	54835244	55268888	+	NM_178705	Luzp2	intergenic	-25854
chr11:48239121-48240640	156.9	3.34072e-06	0.00934055	Up	1520	15.59	0	15.59	0	chr11	48074583	47739591	-	NR_105801	Mir6380	intergenic	-165297
chr14:91934481-91935840	156.9	3.34072e-06	0.00934055	Up	1360	15.59	0	15.59	0	chr14	90126890	90269760	+	NR_045712	4930474H20Rik	intergenic	1808270
chr1:116944541-116945720	156.9	3.34072e-06	0.00934055	Up	1180	15.59	0	15.59	0	chr1	115685136	116580674	+	NM_001077425	Cntnap5a	intergenic	1259994
chr7:93480701-93483060	156.9	3.34072e-06	0.00934055	Up	2360	15.59	0	15.59	0	chr7	93079878	93081721	+	NM_021427	Fam181b	intergenic	402002
chr16:61182561-61184120	156.9	3.34072e-06	0.00934055	Up	1560	15.59	0	15.59	0	chr16	60605531	59653482	-	NM_007938	Epha6	intergenic	-577809
chr5:85543801-85545840	156.9	3.34072e-06	0.00934055	Up	2040	15.59	0	15.59	0	chr5	86065583	86012024	-	NM_007683	Cenpc1	intergenic	520763
chr11:47630421-47631220	156.9	3.34072e-06	0.00934055	Up	800	15.59	0	15.59	0	chr11	47379302	46978782	-	NM_011891	Sgcd	intergenic	-251518
chr13:105765601-105768260	156.9	3.34072e-06	0.00934055	Up	2660	15.59	0	15.59	0	chr13	105443692	105448133	+	NM_008308	Htr1a	intergenic	323238
chr2:14722441-14723860	156.9	3.34072e-06	0.00934055	Up	1420	15.59	0	15.59	0	chr2	14720641	14722622	+	NR_028497	Gm13315	intergenic	2509
chr7:64899961-64901300	156.9	3.34072e-06	0.00934055	Up	1340	15.59	0	15.59	0	chr7	64873040	64871649	-	NM_023239	Ndnl2	intergenic	-27590
chr13:119223741-119225540	156.9	3.34072e-06	0.00934055	Up	1800	15.59	0	15.59	0	chr13	119409011	119334316	-	NM_008710	Nnt	intergenic	184371
chr4:108530041-108531640	156.9	3.34072e-06	0.00934055	Up	1600	15.59	0	15.59	0	chr4	108579336	108564866	-	NM_172697	Prpf38a	intergenic	48496
chr18:51750381-51751480	156.9	3.34072e-06	0.00934055	Up	1100	15.59	0	15.59	0	chr18	52123546	52123524	-	NR_029788	Mir28a	intergenic	372616
chr2:81359821-81361560	156.9	3.34072e-06	0.00934055	Up	1740	15.59	0	15.59	0	chr2	82053657	82259878	+	NM_175513	Zfp804a	intergenic	-692967
chr6:80792881-80794200	156.9	3.34072e-06	0.00934055	Up	1320	15.59	0	15.59	0	chr6	80019642	80024932	+	NM_178731	Lrrtm4	intergenic	773898
chr18:48430321-48431440	156.9	3.34072e-06	0.00934055	Up	1120	15.59	0	15.59	0	chr18	48045334	48048383	+	NM_001025388	Eno1b	intergenic	385546
chr8:74658501-74659680	156.9	3.34072e-06	0.00934055	Up	1180	15.59	0	15.59	0	chr8	74873173	74893506	+	NM_027837	Isx	intergenic	-214083
chr8:74658501-74659680	156.9	3.34072e-06	0.00934055	Up	1180	15.59	0	15.59	0	chr8	74873173	74893506	+	NM_001294278	Isx	intergenic	-214083
chr8:101108721-101110600	156.9	3.34072e-06	0.00934055	Up	1880	15.59	0	15.59	0	chr8	102785111	102632094	-	NM_009866	Cdh11	intergenic	1675451
chr15:45094241-45095580	156.9	3.34072e-06	0.00934055	Up	1340	15.59	0	15.59	0	chr15	45114934	45106283	-	NM_026200	Kcnv1	intergenic	20024
chr4:145505221-145506540	156.9	3.34072e-06	0.00934055	Up	1320	15.59	0	15.59	0	chr4	145464209	145467961	+	NR_002888	Smarca5-ps	intergenic	41671
chr6:62362141-62363560	156.9	3.34072e-06	0.00934055	Up	1420	15.59	0	15.59	0	chr6	63256856	64666279	+	NM_008167	Grid2	intergenic	-894006
chr12:115556741-115557820	156.9	3.34072e-06	0.00934055	Up	1080	15.59	0	15.59	0	chr12	115695794	115695719	-	NR_105810	Mir6388	intergenic	138514
chr1:20865001-20866120	156.9	3.34072e-06	0.00934055	Up	1120	15.59	0	15.59	0	chr1	20890473	20888649	-	NR_040492	6720483E21Rik	intergenic	24913
chr13:12915141-12915760	156.9	3.34072e-06	0.00934055	Up	620	15.59	0	15.59	0	chr13	13005330	12996123	-	NM_031191	Prl2c2	intergenic	89880
chr9:79103121-79105360	156.9	3.34072e-06	0.00934055	Up	2240	15.59	0	15.59	0	chr9	79519302	79444036	-	NR_045336	Gm10635	intergenic	415062
chr3:63693221-63694340	156.9	3.34072e-06	0.00934055	Up	1120	15.59	0	15.59	0	chr3	63850991	63696233	-	NM_001177733	Plch1	intergenic	157211
chr3:63693221-63694340	156.9	3.34072e-06	0.00934055	Up	1120	15.59	0	15.59	0	chr3	63850991	63696233	-	NM_001177732	Plch1	intergenic	157211
chr3:63693221-63694340	156.9	3.34072e-06	0.00934055	Up	1120	15.59	0	15.59	0	chr3	63850991	63696233	-	NM_183191	Plch1	intergenic	157211
chr8:29255441-29256440	156.9	3.34072e-06	0.00934055	Up	1000	15.59	0	15.59	0	chr8	29219636	28646716	-	NM_153135	Unc5d	intergenic	-36304
chr19:21219821-21221800	156.9	3.34072e-06	0.00934055	Up	1980	15.59	0	15.59	0	chr19	21272277	21286840	+	NM_009551	Zfand5	intergenic	-51467
chr14:6249441-6250060	156.9	3.34072e-06	0.00934055	Up	620	15.59	0	15.59	0	chr14	6287250	6259746	-	NM_001270812	LOC100861615	intergenic	37500
chr13:72988641-72990200	156.9	3.34072e-06	0.00934055	Up	1560	15.59	0	15.59	0	chr13	72816763	72809600	-	NR_046196	D730050B12Rik	intergenic	-172657
chr13:75563481-75564760	156.9	3.34072e-06	0.00934055	Up	1280	15.59	0	15.59	0	chr13	75645045	75645141	+	NR_030451	Mir682	intergenic	-80925
chr4:64265141-64266700	156.9	3.34072e-06	0.00934055	Up	1560	15.59	0	15.59	0	chr4	64047015	63959784	-	NM_011607	Tnc	intergenic	-218905
chr14:79454421-79455840	156.9	3.34072e-06	0.00934055	Up	1420	15.59	0	15.59	0	chr14	79451834	79454816	+	NM_001034882	Kbtbd6	intergenic	3296
chr8:27643461-27644440	156.9	3.34072e-06	0.00934055	Up	980	15.59	0	15.59	0	chr8	27447669	27464112	+	NM_026256	Poteg	intergenic	196281
chr8:27643461-27644440	156.9	3.34072e-06	0.00934055	Up	980	15.59	0	15.59	0	chr8	27447669	27495172	+	NM_027618	Poteg	intergenic	196281
chr12:115203381-115204180	156.9	3.34072e-06	0.00934055	Up	800	15.59	0	15.59	0	chr12	115695794	115695719	-	NR_105810	Mir6388	intergenic	492014
chr8:89591601-89592840	156.9	3.34072e-06	0.00934055	Up	1240	15.59	0	15.59	0	chr8	89044162	89027242	-	NM_021390	Sall1	intergenic	-548058
chr13:48992721-48994080	156.9	3.34072e-06	0.00934055	Up	1360	15.59	0	15.59	0	chr13	48968111	48969905	+	NR_015601	Fam120aos	intergenic	25289
chr10:14631621-14633140	156.9	3.34072e-06	0.00934055	Up	1520	15.59	0	15.59	0	chr10	14705489	14655332	-	NM_025418	Vta1	intergenic	73109
chr13:24700181-24700920	156.9	3.34072e-06	0.00934055	Up	740	15.59	0	15.59	0	chr13	24761937	24751844	-	NM_020567	Gmnn	intergenic	61387
chr17:53376841-53377820	156.9	3.34072e-06	0.00934055	Up	980	15.59	0	15.59	0	chr17	53463321	53398888	-	NM_172497	Efhb	intergenic	85991
chr1:5292121-5293400	156.9	3.34072e-06	0.00934055	Up	1280	15.59	0	15.59	0	chr1	5083085	5162549	+	NM_133826	Atp6v1h	intergenic	209675
chr1:5292121-5293400	156.9	3.34072e-06	0.00934055	Up	1280	15.59	0	15.59	0	chr1	5083085	5162549	+	NM_001310442	Atp6v1h	intergenic	209675
chr14:40139141-40140380	156.9	3.34072e-06	0.00934055	Up	1240	15.59	0	15.59	0	chr14	39655662	39685293	+	NR_045936	1700109I08Rik	intergenic	484098
chr5:100615421-100616400	156.9	3.34072e-06	0.00934055	Up	980	15.59	0	15.59	0	chr5	100572205	100553732	-	NM_139198	Plac8	intergenic	-43705
chr6:44554341-44555200	156.9	3.34072e-06	0.00934055	Up	860	15.59	0	15.59	0	chr6	45060060	47301371	+	NM_001004357	Cntnap2	intergenic	-505290
chr14:12899801-12901580	156.9	3.34072e-06	0.00934055	Up	1780	15.59	0	15.59	0	chr14	12823079	12372562	-	NM_001042617	Cadps	intergenic	-77611
chr14:12899801-12901580	156.9	3.34072e-06	0.00934055	Up	1780	15.59	0	15.59	0	chr14	12823079	12372562	-	NM_012061	Cadps	intergenic	-77611
chr7:104706661-104708100	156.9	3.34072e-06	0.00934055	Up	1440	15.59	0	15.59	0	chr7	104703568	104704603	+	NM_001011757	Olfr663	intergenic	3812
chr5:24303581-24304820	156.9	3.34072e-06	0.00934055	Up	1240	15.59	0	15.59	0	chr5	24329591	24319588	-	NM_001294162	Kcnh2	intergenic	25391
chr10:56702761-56706040	156.9	3.34072e-06	0.00934055	Up	3280	15.59	0	15.59	0	chr10	56377299	56390419	+	NM_010288	Gja1	intergenic	327101
chr19:28594001-28594560	156.9	3.34072e-06	0.00934055	Up	560	15.59	0	15.59	0	chr19	28678223	28720027	+	NR_045330	D930032P07Rik	intergenic	-83943
chr4:26063841-26064760	156.9	3.34072e-06	0.00934055	Up	920	15.59	0	15.59	0	chr4	25800003	25609332	-	NM_010243	Fut9	intergenic	-264297
chr13:6397661-6398860	156.9	3.34072e-06	0.00934055	Up	1200	15.59	0	15.59	0	chr13	6548156	6580149	+	NM_145131	Pitrm1	intergenic	-149896
chr10:102981421-102982700	156.9	3.34072e-06	0.00934055	Up	1280	15.59	0	15.59	0	chr10	103028777	103007846	-	NM_172553	Alx1	intergenic	46717
chr1:105046041-105048260	156.9	3.34072e-06	0.00934055	Up	2220	15.59	0	15.59	0	chr1	104768818	104995481	+	NM_011800	Cdh20	intergenic	278332
chr10:11244941-11245480	156.9	3.34072e-06	0.00934055	Up	540	15.59	0	15.59	0	chr10	11281329	11297969	+	NM_027968	Fbxo30	intergenic	-36119
chr10:126314981-126316000	156.9	3.34072e-06	0.00934055	Up	1020	15.59	0	15.59	0	chr10	125966218	126015359	+	NM_177152	Lrig3	intergenic	349272
chr1:121901561-121902880	156.9	3.34072e-06	0.00934055	Up	1320	15.59	0	15.59	0	chr1	121567980	121553834	-	NM_025860	Ddx18	intergenic	-334240
chr4:126991761-126992920	156.9	3.34072e-06	0.00934055	Up	1160	15.59	0	15.59	0	chr4	126967923	126861819	-	NM_001114399	Zmym4	intergenic	-24417
chr4:51348661-51349900	156.9	3.34072e-06	0.00934055	Up	1240	15.59	0	15.59	0	chr4	51216677	51229928	+	NM_001162865	Cylc2	intergenic	132603
chr19:61305221-61306040	156.9	3.34072e-06	0.00934055	Up	820	15.59	0	15.59	0	chr19	61228418	61224401	-	NM_009970	Csf2ra	intergenic	-77212
chr19:25440161-25440980	156.9	3.34072e-06	0.00934055	Up	820	15.59	0	15.59	0	chr19	25505705	25604328	+	NM_015826	Dmrt1	intergenic	-65135
chr8:46683761-46684860	156.9	3.34072e-06	0.00934055	Up	1100	15.59	0	15.59	0	chr8	46739515	46730969	-	NR_045750	Gm16675	intergenic	55205
chr3:49461721-49463260	156.9	3.34072e-06	0.00934055	Up	1540	15.59	0	15.59	0	chr3	49757316	49743295	-	NM_130448	Pcdh18	intergenic	294826
chr1:112514021-112515580	156.9	3.34072e-06	0.00934055	Up	1560	15.59	0	15.59	0	chr1	111864918	111858701	-	NM_001081316	Dsel	intergenic	-649882
chr6:96783081-96784460	156.9	3.34072e-06	0.00934055	Up	1380	15.59	0	15.59	0	chr6	97060411	96831208	-	NM_177233	Fam19a4	intergenic	276641
chr5:53767961-53769120	156.9	3.34072e-06	0.00934055	Up	1160	15.59	0	15.59	0	chr5	53809626	53904380	+	NM_144517	Tbc1d19	intergenic	-41086
chr4:49009641-49011600	156.9	3.34072e-06	0.00934055	Up	1960	15.59	0	15.59	0	chr4	49059461	49340261	+	NM_178756	Plppr1	intergenic	-48841
chr7:111204701-111205560	156.9	3.34072e-06	0.00934055	Up	860	15.59	0	15.59	0	chr7	111122675	111117672	-	NR_015573	1700012D14Rik	intergenic	-82455
chr3:11969281-11970680	156.9	3.34072e-06	0.00934055	Up	1400	15.59	0	15.59	0	chr3	11844359	11823228	-	NR_040751	Gm10745	intergenic	-125621
chr11:12156601-12157900	156.9	3.34072e-06	0.00934055	Up	1300	15.59	0	15.59	0	chr11	12037420	11930498	-	NM_010345	Grb10	intergenic	-119830
chr13:90733301-90734760	156.9	3.34072e-06	0.00934055	Up	1460	15.59	0	15.59	0	chr13	90905355	90883448	-	NM_001145879	Atp6ap1l	intergenic	171325
chr15:60905321-60906700	156.9	3.34072e-06	0.00934055	Up	1380	15.59	0	15.59	0	chr15	60921270	60917588	-	NM_001081067	A1bg	intergenic	15260
chr14:55834961-55835700	156.9	3.34072e-06	0.00934055	Up	740	15.59	0	15.59	0	chr14	55824794	55833943	+	NM_001168346	Nfatc4	intergenic	10536
chr14:55834961-55835700	156.9	3.34072e-06	0.00934055	Up	740	15.59	0	15.59	0	chr14	55824794	55833943	+	NM_023699	Nfatc4	intergenic	10536
chr6:6636961-6638380	156.9	3.34072e-06	0.00934055	Up	1420	15.59	0	15.59	0	chr6	6578658	6558274	-	NM_009169	Shfm1	intergenic	-59012
chr2:166476521-166477480	156.9	3.34072e-06	0.00934055	Up	960	15.59	0	15.59	0	chr2	166447450	166458770	+	NR_015558	5031425F14Rik	intergenic	29550
chr18:15260341-15261080	156.9	3.34072e-06	0.00934055	Up	740	15.59	0	15.59	0	chr18	15151446	14968684	-	NM_134112	Kctd1	intergenic	-109264
chr11:49344061-49345560	156.9	3.34072e-06	0.00934055	Up	1500	15.59	0	15.59	0	chr11	49340533	49341469	+	NM_147065	Olfr1390	intergenic	4277
chr4:26881621-26883760	156.9	3.34072e-06	0.00934055	Up	2140	15.59	0	15.59	0	chr4	26705449	26635819	-	NR_040656	4930548K13Rik	intergenic	-177241
chr6:66013061-66015100	156.9	3.34072e-06	0.00934055	Up	2040	15.59	0	15.59	0	chr6	65952570	65954014	+	NM_001161773	4930544G11Rik	intergenic	61510
chr14:20122081-20123300	156.9	3.34072e-06	0.00934055	Up	1220	15.59	0	15.59	0	chr14	20083172	20075635	-	NM_026209	Saysd1	intergenic	-39518
chr1:24970841-24972820	156.9	3.34072e-06	0.00934055	Up	1980	15.59	0	15.59	0	chr1	24678917	24766299	+	NM_001310483	Lmbrd1	intergenic	292913
chr11:112423861-112424860	156.9	3.34072e-06	0.00934055	Up	1000	15.59	0	15.59	0	chr11	112711356	112663926	-	NR_024085	BC006965	intergenic	286996
chr7:90501701-90502940	156.9	3.34072e-06	0.00934055	Up	1240	15.59	0	15.59	0	chr7	90475995	90468828	-	NM_026734	Tmem126b	intergenic	-26325
chr2:170896941-170897960	156.9	3.34072e-06	0.00934055	Up	1020	15.59	0	15.59	0	chr2	170731806	170879775	+	NM_029761	Dok5	intergenic	165644
chr2:170896941-170897960	156.9	3.34072e-06	0.00934055	Up	1020	15.59	0	15.59	0	chr2	170731806	170879775	+	NM_001163686	Dok5	intergenic	165644
chr1:122021501-122022720	156.9	3.34072e-06	0.00934055	Up	1220	15.59	0	15.59	0	chr1	121567980	121553834	-	NM_025860	Ddx18	intergenic	-454130
chr7:91948521-91950040	156.9	3.34072e-06	0.00934055	Up	1520	15.59	0	15.59	0	chr7	92062393	92449246	+	NM_001243046	Dlg2	intergenic	-113113
chr4:100074421-100075360	156.9	3.34072e-06	0.00934055	Up	940	15.59	0	15.59	0	chr4	100095790	100444806	+	NM_013845	Ror1	intergenic	-20900
chr4:100074421-100075360	156.9	3.34072e-06	0.00934055	Up	940	15.59	0	15.59	0	chr4	100095790	100335761	+	NM_001312690	Ror1	intergenic	-20900
chr14:98400121-98401120	156.9	3.34072e-06	0.00934055	Up	1000	15.59	0	15.59	0	chr14	98169765	97786845	-	NM_001038610	Dach1	intergenic	-230855
chr14:98400121-98401120	156.9	3.34072e-06	0.00934055	Up	1000	15.59	0	15.59	0	chr14	98169765	97786845	-	NM_007826	Dach1	intergenic	-230855
chr17:17007461-17008940	156.9	3.34072e-06	0.00934055	Up	1480	15.59	0	15.59	0	chr17	17064102	17089631	+	NM_001163919	Zfp960	intergenic	-55902
chr17:17007461-17008940	156.9	3.34072e-06	0.00934055	Up	1480	15.59	0	15.59	0	chr17	17064102	17089631	+	NM_001005358	Zfp960	intergenic	-55902
chr1:115459081-115461040	156.9	3.34072e-06	0.00934055	Up	1960	15.59	0	15.59	0	chr1	115685136	116580674	+	NM_001077425	Cntnap5a	intergenic	-225076
chr3:81394601-81396920	156.9	3.34072e-06	0.00934055	Up	2320	15.59	0	15.59	0	chr3	81036415	81214031	+	NM_019971	Pdgfc	intergenic	359345
chr14:5892181-5893140	156.9	3.34072e-06	0.00934055	Up	960	15.59	0	15.59	0	chr14	5807939	5790560	-	NM_001291094	Gm3383	intergenic	-84721
chr13:61398341-61400800	156.9	3.34072e-06	0.00934055	Up	2460	15.59	0	15.59	0	chr13	61358170	61352460	-	NM_019539	Cts7	intergenic	-41400
chr14:4668721-4669620	156.9	3.34072e-06	0.00934055	Up	900	15.59	0	15.59	0	chr14	4871155	4875851	+	NM_001242945	Gm3264	intergenic	-201985
chr2:39408361-39409640	156.9	3.34072e-06	0.00934055	Up	1280	15.59	0	15.59	0	chr2	39226338	39196797	-	NM_024209	Ppp6c	intergenic	-182662
chr14:38025661-38026520	156.9	3.34072e-06	0.00934055	Up	860	15.59	0	15.59	0	chr14	38898301	38958794	+	NR_045713	Nrg3os	intergenic	-872211
chr18:8646241-8648100	156.9	3.34072e-06	0.00934055	Up	1860	15.59	0	15.59	0	chr18	9212855	9216201	+	NM_008058	Fzd8	intergenic	-565685
chr4:31302441-31303640	156.9	3.34072e-06	0.00934055	Up	1200	15.59	0	15.59	0	chr4	30664595	30855744	+	NR_040655	4930556G01Rik	intergenic	638445
chr1:112846201-112847380	156.9	3.34072e-06	0.00934055	Up	1180	15.59	0	15.59	0	chr1	111864918	111858701	-	NM_001081316	Dsel	intergenic	-981872
chr6:137907901-137908800	156.9	3.34072e-06	0.00934055	Up	900	15.59	0	15.59	0	chr6	137754576	137837872	+	NM_172733	Dera	intergenic	153774
chr12:100977561-100978040	156.9	3.34072e-06	0.00934055	Up	480	15.59	0	15.59	0	chr12	101021768	101021672	-	NR_035421	Mir1190	intergenic	43968
chr5:76814881-76815660	156.9	3.34072e-06	0.00934055	Up	780	15.59	0	15.59	0	chr5	76840598	76873554	+	NM_001163793	C530008M17Rik	intergenic	-25328
chr7:7524881-7525980	156.9	3.34072e-06	0.00934055	Up	1100	15.59	0	15.59	0	chr7	7566786	7550966	-	NM_001105065	Vmn2r33	intergenic	41356
chr1:112007141-112008340	156.9	3.34072e-06	0.00934055	Up	1200	15.59	0	15.59	0	chr1	111864918	111858701	-	NM_001081316	Dsel	intergenic	-142822
chr17:34785541-34786440	156.9	3.34072e-06	0.00934055	Up	900	15.59	0	15.59	0	chr17	34804426	34801347	-	NM_009995	Cyp21a1	intergenic	18436
chr8:56229821-56231160	156.9	3.34072e-06	0.00934055	Up	1340	15.59	0	15.59	0	chr8	56294551	56321046	+	NM_008278	Hpgd	intergenic	-64061
chr16:4858281-4858760	156.9	3.34072e-06	0.00934055	Up	480	15.59	0	15.59	0	chr16	4879851	4874778	-	NM_145359	Ubald1	intergenic	21331
chr12:30493381-30494080	156.9	3.34072e-06	0.00934055	Up	700	15.59	0	15.59	0	chr12	30467358	30410558	-	NR_045491	2310016D03Rik	intergenic	-26372
chr16:98056841-98057580	156.9	3.34072e-06	0.00934055	Up	740	15.59	0	15.59	0	chr16	98082439	98062511	-	NR_015491	A630089N07Rik	intergenic	25229
chr1:120944921-120945600	156.9	3.34072e-06	0.00934055	Up	680	15.59	0	15.59	0	chr1	121087404	121120975	+	NR_038008	Celrr	intergenic	-142144
chr1:120944921-120945600	156.9	3.34072e-06	0.00934055	Up	680	15.59	0	15.59	0	chr1	121087404	121120975	+	NR_110450	Celrr	intergenic	-142144
chr2:64491481-64492820	156.9	3.34072e-06	0.00934055	Up	1340	15.59	0	15.59	0	chr2	64098038	63971507	-	NM_021716	Fign	intergenic	-394112
chr2:64491481-64492820	156.9	3.34072e-06	0.00934055	Up	1340	15.59	0	15.59	0	chr2	64098038	63971507	-	NM_001267847	Fign	intergenic	-394112
chr2:64491481-64492820	156.9	3.34072e-06	0.00934055	Up	1340	15.59	0	15.59	0	chr2	64098038	63971507	-	NM_001267846	Fign	intergenic	-394112
chr2:63739921-63741420	156.9	3.34072e-06	0.00934055	Up	1500	15.59	0	15.59	0	chr2	64098038	63971507	-	NM_021716	Fign	intergenic	357368
chr2:63739921-63741420	156.9	3.34072e-06	0.00934055	Up	1500	15.59	0	15.59	0	chr2	64098038	63971507	-	NM_001267847	Fign	intergenic	357368
chr2:63739921-63741420	156.9	3.34072e-06	0.00934055	Up	1500	15.59	0	15.59	0	chr2	64098038	63971507	-	NM_001267846	Fign	intergenic	357368
chr1:122361161-122362180	156.9	3.34072e-06	0.00934055	Up	1020	15.59	0	15.59	0	chr1	121567980	121553834	-	NM_025860	Ddx18	intergenic	-793690
chr2:109555321-109557040	156.9	3.34072e-06	0.00934055	Up	1720	15.59	0	15.59	0	chr2	109674699	109727043	+	NM_007540	Bdnf	intergenic	-118519
chr3:115468821-115471540	156.9	3.34072e-06	0.00934055	Up	2720	15.59	0	15.59	0	chr3	115715055	115710432	-	NM_007901	S1pr1	intergenic	244875
chr8:56597701-56599280	156.9	3.34072e-06	0.00934055	Up	1580	15.59	0	15.59	0	chr8	56551133	56593939	+	NM_015791	Fbxo8	intergenic	47357
chr13:84444081-84446000	156.9	3.34072e-06	0.00934055	Up	1920	15.59	0	15.59	0	chr13	84222295	84295966	+	NM_175187	Tmem161b	intergenic	222745
chr13:84444081-84446000	156.9	3.34072e-06	0.00934055	Up	1920	15.59	0	15.59	0	chr13	84222295	84295966	+	NR_029419	Tmem161b	intergenic	222745
chr13:84444081-84446000	156.9	3.34072e-06	0.00934055	Up	1920	15.59	0	15.59	0	chr13	84222295	84295966	+	NR_029418	Tmem161b	intergenic	222745
chr1:113904961-113906100	156.9	3.34072e-06	0.00934055	Up	1140	15.59	0	15.59	0	chr1	115685136	116580674	+	NM_001077425	Cntnap5a	intergenic	-1779606
chr3:103507181-103509400	156.9	3.34072e-06	0.00934055	Up	2220	15.59	0	15.59	0	chr3	103575281	103635179	+	NM_001276676	Syt6	intergenic	-66991
chr3:103507181-103509400	156.9	3.34072e-06	0.00934055	Up	2220	15.59	0	15.59	0	chr3	103575281	103630969	+	NM_001276679	Syt6	intergenic	-66991
chr3:103507181-103509400	156.9	3.34072e-06	0.00934055	Up	2220	15.59	0	15.59	0	chr3	103575281	103630969	+	NM_001276677	Syt6	intergenic	-66991
chr3:103507181-103509400	156.9	3.34072e-06	0.00934055	Up	2220	15.59	0	15.59	0	chr3	103575281	103630969	+	NM_018800	Syt6	intergenic	-66991
chr12:28051701-28052900	156.9	3.34072e-06	0.00934055	Up	1200	15.59	0	15.59	0	chr12	28548337	28437794	-	NM_001177964	Dcdc2c	intergenic	496037
chr8:39195441-39197240	156.9	3.34072e-06	0.00934055	Up	1800	15.59	0	15.59	0	chr8	39297979	39368268	+	NR_044988	Gm6213	intergenic	-101639
chr18:25788301-25789960	156.9	3.34072e-06	0.00934055	Up	1660	15.59	0	15.59	0	chr18	25753983	25677879	-	NM_001146295	Celf4	intergenic	-35147
chr18:25788301-25789960	156.9	3.34072e-06	0.00934055	Up	1660	15.59	0	15.59	0	chr18	25753983	25477619	-	NM_133195	Celf4	intergenic	-35147
chr18:25788301-25789960	156.9	3.34072e-06	0.00934055	Up	1660	15.59	0	15.59	0	chr18	25753983	25477619	-	NM_001174074	Celf4	intergenic	-35147
chr18:25788301-25789960	156.9	3.34072e-06	0.00934055	Up	1660	15.59	0	15.59	0	chr18	25753983	25477619	-	NM_001146294	Celf4	intergenic	-35147
chr18:25788301-25789960	156.9	3.34072e-06	0.00934055	Up	1660	15.59	0	15.59	0	chr18	25753983	25477619	-	NM_001146293	Celf4	intergenic	-35147
chr18:25788301-25789960	156.9	3.34072e-06	0.00934055	Up	1660	15.59	0	15.59	0	chr18	25753983	25477619	-	NM_001146292	Celf4	intergenic	-35147
chr15:42027461-42029160	156.9	3.34072e-06	0.00934055	Up	1700	15.59	0	15.59	0	chr15	41869720	41865292	-	NM_175456	Abra	intergenic	-158590
chr10:47869661-47871000	156.9	3.34072e-06	0.00934055	Up	1340	15.59	0	15.59	0	chr10	49095843	49093680	-	NR_046212	C130030K03Rik	intergenic	1225513
chr9:118388641-118389640	156.9	3.34072e-06	0.00934055	Up	1000	15.59	0	15.59	0	chr9	118429838	118437048	+	NR_040716	4933432G23Rik	intergenic	-40698
chr9:114290161-114292140	156.9	3.34072e-06	0.00934055	Up	1980	15.59	0	15.59	0	chr9	114330134	114330578	+	NM_007535	Bcl2a1c	intergenic	-38984
chr17:54857361-54858860	156.9	3.34072e-06	0.00934055	Up	1500	15.59	0	15.59	0	chr17	54370074	54352582	-	NR_045825	1700025K24Rik	intergenic	-488036
chr1:52454801-52456180	156.9	3.34072e-06	0.00934055	Up	1380	15.59	0	15.59	0	chr1	52500448	52455848	-	NM_008667	Nab1	intergenic	44958
chr9:79611041-79612380	156.9	3.34072e-06	0.00934055	Up	1340	15.59	0	15.59	0	chr9	79519302	79444036	-	NR_045336	Gm10635	intergenic	-92408
chr8:43746341-43747340	156.9	3.34072e-06	0.00934055	Up	1000	15.59	0	15.59	0	chr8	43699491	43673657	-	NM_001079931	Gm5347	intergenic	-47349
chr16:77672161-77673040	156.9	3.34072e-06	0.00934055	Up	880	15.59	0	15.59	0	chr16	77646272	77646343	+	NR_029540	Mir125b-2	intergenic	26328
chr5:78588101-78589840	156.9	3.34072e-06	0.00934055	Up	1740	15.59	0	15.59	0	chr5	79515904	78929669	-	NR_035474	Mir669m-1	intergenic	926934
chr3:140796161-140797540	156.9	3.34072e-06	0.00934055	Up	1380	15.59	0	15.59	0	chr3	141212355	141210003	-	NM_008811	Pdha2	intergenic	415505
chrX:82652601-82654180	156.9	3.34072e-06	0.00934055	Up	1580	15.59	0	15.59	0	chrX	82948869	85205050	+	NM_007868	Dmd	intergenic	-295479
chr3:77246601-77247920	156.9	3.34072e-06	0.00934055	Up	1320	15.59	0	15.59	0	chr3	76075582	76710005	+	NM_001253719	Fstl5	intergenic	1171678
chr14:82040581-82042140	156.9	3.34072e-06	0.00934055	Up	1560	15.59	0	15.59	0	chr14	80000301	80021930	+	NM_001030294	Olfm4	intergenic	2041059
chr16:40097921-40099880	156.9	3.34072e-06	0.00934055	Up	1960	15.59	0	15.59	0	chr16	38902344	39027157	+	NM_170599	Igsf11	intergenic	1196556
chr14:100501121-100502100	156.9	3.34072e-06	0.00934055	Up	980	15.59	0	15.59	0	chr14	100149796	99870639	-	NM_010636	Klf12	intergenic	-351814
chr12:107818361-107819340	156.9	3.34072e-06	0.00934055	Up	980	15.59	0	15.59	0	chr12	107735488	107723742	-	NR_045973	4930465M20Rik	intergenic	-83362
chrX:112167481-112168980	156.9	3.34072e-06	0.00934055	Up	1500	15.59	0	15.59	0	chrX	112239048	112243852	+	NM_001177389	4933403O08Rik	intergenic	-70818
chr5:18582521-18583860	156.9	3.34072e-06	0.00934055	Up	1340	15.59	0	15.59	0	chr5	18360413	18265134	-	NM_010305	Gnai1	intergenic	-222777
chr6:22832301-22833720	156.9	3.34072e-06	0.00934055	Up	1420	15.59	0	15.59	0	chr6	22875501	23052916	+	NM_001311064	Ptprz1	intergenic	-42491
chr6:22832301-22833720	156.9	3.34072e-06	0.00934055	Up	1420	15.59	0	15.59	0	chr6	22875501	23052916	+	NM_001081306	Ptprz1	intergenic	-42491
chr8:104774721-104775740	156.9	3.34072e-06	0.00934055	Up	1020	15.59	0	15.59	0	chr8	104795236	104798792	+	NM_001002775	4932416K20Rik	intergenic	-20006
chr19:22113141-22114100	156.9	3.34072e-06	0.00934055	Up	960	15.59	0	15.59	0	chr19	22139116	22989882	+	NM_001035242	Trpm3	intergenic	-25496
chr19:22113141-22114100	156.9	3.34072e-06	0.00934055	Up	960	15.59	0	15.59	0	chr19	22139116	22989882	+	NM_001035241	Trpm3	intergenic	-25496
chr19:22113141-22114100	156.9	3.34072e-06	0.00934055	Up	960	15.59	0	15.59	0	chr19	22139116	22989882	+	NM_001035240	Trpm3	intergenic	-25496
chr19:22113141-22114100	156.9	3.34072e-06	0.00934055	Up	960	15.59	0	15.59	0	chr19	22139116	22989882	+	NM_001035243	Trpm3	intergenic	-25496
chr19:22113141-22114100	156.9	3.34072e-06	0.00934055	Up	960	15.59	0	15.59	0	chr19	22139116	22989882	+	NM_001035239	Trpm3	intergenic	-25496
chr9:46128401-46129300	156.9	3.34072e-06	0.00934055	Up	900	15.59	0	15.59	0	chr9	46228629	46230469	+	NM_009692	Apoa1	intergenic	-99779
chr14:4907621-4909060	156.9	3.34072e-06	0.00934055	Up	1440	15.59	0	15.59	0	chr14	4871155	4875851	+	NM_001242945	Gm3264	intergenic	37185
chrX:55915441-55917040	156.9	3.34072e-06	0.00934055	Up	1600	15.59	0	15.59	0	chrX	56136571	56153496	+	NM_027510	3830403N18Rik	intergenic	-220331
chr17:19018461-19019840	156.9	3.34072e-06	0.00934055	Up	1380	15.59	0	15.59	0	chr17	19053492	19081311	+	NM_001104550	Vmn2r98	intergenic	-34342
chr10:129028921-129030120	156.9	3.34072e-06	0.00934055	Up	1200	15.59	0	15.59	0	chr10	129047061	129046131	-	NM_001085477	Olfr765	intergenic	17541
chr16:71798021-71799800	156.9	3.34072e-06	0.00934055	Up	1780	15.59	0	15.59	0	chr16	72234327	72226382	-	NR_131116	8030451O07Rik	intergenic	435417
chr16:71798021-71799800	156.9	3.34072e-06	0.00934055	Up	1780	15.59	0	15.59	0	chr16	72234327	72226382	-	NR_131115	8030451O07Rik	intergenic	435417
chr2:174857641-174858480	156.9	3.34072e-06	0.00934055	Up	840	15.59	0	15.59	0	chr2	174760757	174784042	+	NM_007903	Edn3	intergenic	97303
chr7:12559081-12560460	156.9	3.34072e-06	0.00934055	Up	1380	15.59	0	15.59	0	chr7	12606544	12581469	-	NM_001104644	Vmn2r53	intergenic	46774
chr14:3355501-3356920	156.9	3.34072e-06	0.00934055	Up	1420	15.59	0	15.59	0	chr14	3395092	3403534	+	NM_029288	Gm10413	intergenic	-38882
chr1:164083041-164084180	156.9	3.34072e-06	0.00934055	Up	1140	15.59	0	15.59	0	chr1	164062075	164080785	+	NM_001164059	Sell	intergenic	21535
chr1:164083041-164084180	156.9	3.34072e-06	0.00934055	Up	1140	15.59	0	15.59	0	chr1	164062075	164080785	+	NM_011346	Sell	intergenic	21535
chrX:165468281-165470680	156.9	3.34072e-06	0.00934055	Up	2400	15.59	0	15.59	0	chrX	165326981	165129016	-	NM_183427	Glra2	intergenic	-142499
chr19:58553361-58554100	156.9	3.34072e-06	0.00934055	Up	740	15.59	0	15.59	0	chr19	58512001	58553085	+	NM_029372	Ccdc172	intergenic	41729
chr3:43007561-43008880	156.9	3.34072e-06	0.00934055	Up	1320	15.59	0	15.59	0	chr3	41742617	41758939	+	NM_027271	D3Ertd751e	intergenic	1265603
chr3:43007561-43008880	156.9	3.34072e-06	0.00934055	Up	1320	15.59	0	15.59	0	chr3	41742617	41758939	+	NM_001099785	D3Ertd751e	intergenic	1265603
chr3:43007561-43008880	156.9	3.34072e-06	0.00934055	Up	1320	15.59	0	15.59	0	chr3	41742617	41758939	+	NM_028667	D3Ertd751e	intergenic	1265603
chr2:11144341-11145340	156.9	3.34072e-06	0.00934055	Up	1000	15.59	0	15.59	0	chr2	11172381	11301226	+	NM_008859	Prkcq	intergenic	-27541
chr17:52267321-52268200	156.9	3.34072e-06	0.00934055	Up	880	15.59	0	15.59	0	chr17	52602708	52979194	+	NM_001031811	Kcnh8	intergenic	-334948
chr17:58522021-58524220	156.9	3.34072e-06	0.00934055	Up	2200	15.59	0	15.59	0	chr17	58991375	58878807	-	NM_027001	Pdzph1	intergenic	468255
chr3:50330841-50332200	156.9	3.34072e-06	0.00934055	Up	1360	15.59	0	15.59	0	chr3	50443613	50364935	-	NM_011990	Slc7a11	intergenic	112093
chr3:122684961-122686680	156.9	3.34072e-06	0.00934055	Up	1720	15.59	0	15.59	0	chr3	122729157	122859374	+	NM_153422	Pde5a	intergenic	-43337
chr6:112536901-112538160	156.9	3.34072e-06	0.00934055	Up	1260	15.59	0	15.59	0	chr6	112489808	112473683	-	NM_001081147	Oxtr	intergenic	-47722
chr7:68849401-68850860	156.9	3.34072e-06	0.00934055	Up	1460	15.59	0	15.59	0	chr7	68749238	68736993	-	NM_001042592	Arrdc4	intergenic	-100892
chr7:68849401-68850860	156.9	3.34072e-06	0.00934055	Up	1460	15.59	0	15.59	0	chr7	68749238	68741592	-	NM_025549	Arrdc4	intergenic	-100892
chr3:81475541-81477680	156.9	3.34072e-06	0.00934055	Up	2140	15.59	0	15.59	0	chr3	81036415	81214031	+	NM_019971	Pdgfc	intergenic	440195
chr11:18067321-18068980	156.9	3.34072e-06	0.00934055	Up	1660	15.59	0	15.59	0	chr11	18095985	18103385	+	NR_131129	Gm12018	intergenic	-27835
chr1:8183301-8184740	156.9	3.34072e-06	0.00934055	Up	1440	15.59	0	15.59	0	chr1	7088919	7173628	+	NM_183028	Pcmtd1	intergenic	1095101
chr1:57281281-57282460	156.9	3.34072e-06	0.00934055	Up	1180	15.59	0	15.59	0	chr1	57214996	57200644	-	NR_037990	BC055402	intergenic	-66874
chr8:73374281-73375220	156.9	3.34072e-06	0.00934055	Up	940	15.59	0	15.59	0	chr8	73353540	72814597	-	NM_010687	Large	intergenic	-21210
chr8:73374281-73375220	156.9	3.34072e-06	0.00934055	Up	940	15.59	0	15.59	0	chr8	73353540	72814597	-	NM_001317391	Large	intergenic	-21210
chr9:66790801-66792380	148.2	6.25146e-06	0.011958	Up	1580	14.72	0	14.72	0	chr9	66795423	66775486	-	NM_177583	Aph1b	intron	3833
chr2:135602421-135603860	148.2	6.25146e-06	0.011958	Up	1440	14.72	0	14.72	0	chr2	135583220	135580529	-	NR_015544	9630028H03Rik	upstream	-19920
chr7:119517481-119518720	148.2	6.25146e-06	0.011958	Up	1240	14.72	0	14.72	0	chr7	119523482	119486586	-	NM_027943	Pdilt	intron	5382
chr18:89758181-89759620	148.2	6.25146e-06	0.011958	Up	1440	14.72	0	14.72	0	chr18	89769136	89301134	-	NM_001039173	Dok6	intron	10236
chr7:100455321-100456420	148.2	6.25146e-06	0.011958	Up	1100	14.72	0	14.72	0	chr7	100472990	100486432	+	NM_009464	Ucp3	upstream	-17120
chr16:50536161-50536980	148.2	6.25146e-06	0.011958	Up	820	14.72	0	14.72	0	chr16	50528501	50559459	+	NR_040379	G730013B05Rik	intron	8069
chr1:194944681-194945560	148.2	6.25146e-06	0.011958	Up	880	14.72	0	14.72	0	chr1	194938820	194961292	+	NM_001111059	Cd34	intron	6300
chr1:194944681-194945560	148.2	6.25146e-06	0.011958	Up	880	14.72	0	14.72	0	chr1	194938820	194961292	+	NM_133654	Cd34	intron	6300
chr1:115683181-115684160	148.2	6.25146e-06	0.011958	Up	980	14.72	0	14.72	0	chr1	115685136	116580674	+	NM_001077425	Cntnap5a	promoter	-1466
chr2:37887241-37887940	148.2	6.25146e-06	0.011958	Up	700	14.72	0	14.72	0	chr2	38287384	37798989	-	NM_146122	Dennd1a	intron	399794
chr13:33185801-33187640	148.2	6.25146e-06	0.011958	Up	1840	14.72	0	14.72	0	chr13	33192958	33203980	+	NM_011460	Serpinb9d	upstream	-6238
chr18:23448941-23450360	148.2	6.25146e-06	0.011958	Up	1420	14.72	0	14.72	0	chr18	23415408	23659719	+	NM_001285807	Dtna	intron	34242
chr18:23448941-23450360	148.2	6.25146e-06	0.011958	Up	1420	14.72	0	14.72	0	chr18	23415408	23659719	+	NM_207650	Dtna	intron	34242
chr18:23448941-23450360	148.2	6.25146e-06	0.011958	Up	1420	14.72	0	14.72	0	chr18	23415408	23635777	+	NM_001285811	Dtna	intron	34242
chr18:23448941-23450360	148.2	6.25146e-06	0.011958	Up	1420	14.72	0	14.72	0	chr18	23415408	23604231	+	NM_010087	Dtna	intron	34242
chr5:99676601-99677440	148.2	6.25146e-06	0.011958	Up	840	14.72	0	14.72	0	chr5	99729060	99297243	-	NR_030692	A930011G23Rik	intron	52040
chr17:36387501-36388880	148.2	6.25146e-06	0.011958	Up	1380	14.72	0	14.72	0	chr17	36368417	36365003	-	NM_201608	H2-M10.3	upstream	-19773
chr13:23970781-23972160	148.2	6.25146e-06	0.011958	Up	1380	14.72	0	14.72	0	chr13	23991214	23953456	-	NM_145399	Scgn	intron	19744
chr5:17642821-17643960	148.2	6.25146e-06	0.011958	Up	1140	14.72	0	14.72	0	chr5	17574815	17730267	+	NM_013657	Sema3c	intron	68575
chr2:80623661-80624280	148.2	6.25146e-06	0.011958	Up	620	14.72	0	14.72	0	chr2	80639263	80660071	+	NM_001190179	Nup35	upstream	-15293
chr4:116552881-116554120	148.2	6.25146e-06	0.011958	Up	1240	14.72	0	14.72	0	chr4	116555943	116551527	-	NM_177670	Tmem69	exon	2443
chr10:119767421-119768600	148.2	6.25146e-06	0.011958	Up	1180	14.72	0	14.72	0	chr10	119761699	119746061	-	NR_045359	Grip1os2	upstream	-6311
chr2:155968081-155968680	148.2	6.25146e-06	0.011958	Up	600	14.72	0	14.72	0	chr2	155956557	155998900	+	NM_008383	Cep250	intron	11823
chr2:155968081-155968680	148.2	6.25146e-06	0.011958	Up	600	14.72	0	14.72	0	chr2	155956557	155998900	+	NM_177217	Cep250	intron	11823
chr2:155968081-155968680	148.2	6.25146e-06	0.011958	Up	600	14.72	0	14.72	0	chr2	155956557	155998900	+	NM_001130000	Cep250	intron	11823
chr2:155968081-155968680	148.2	6.25146e-06	0.011958	Up	600	14.72	0	14.72	0	chr2	155956557	155998900	+	NM_001129999	Cep250	intron	11823
chr13:85295541-85297300	148.2	6.25146e-06	0.011958	Up	1760	14.72	0	14.72	0	chr13	85289486	85214698	-	NM_145452	Rasa1	upstream	-6934
chr2:163760801-163761660	148.2	6.25146e-06	0.011958	Up	860	14.72	0	14.72	0	chr2	163750239	163726570	-	NM_007398	Ada	upstream	-10991
chr2:163760801-163761660	148.2	6.25146e-06	0.011958	Up	860	14.72	0	14.72	0	chr2	163750239	163726570	-	NM_001272052	Ada	upstream	-10991
chrX:98607741-98609180	148.2	6.25146e-06	0.011958	Up	1440	14.72	0	14.72	0	chrX	98891025	98554279	-	NM_052976	Ophn1	intron	282565
chrX:98607741-98609180	148.2	6.25146e-06	0.011958	Up	1440	14.72	0	14.72	0	chrX	98891025	98554279	-	NM_001313755	Ophn1	intron	282565
chrX:98607741-98609180	148.2	6.25146e-06	0.011958	Up	1440	14.72	0	14.72	0	chrX	98891025	98554279	-	NM_001313754	Ophn1	intron	282565
[truncated: 14,261 more rows]

## Sheet: dn.FA4_vs_FA0
S13 hMeDIP-seq Differentially_Enriched_Regions
Differentially enriched Peaks for: dn.FA4_vs_FA0 Fold change: 2.0 P-value: 0.0001 Column A: Genomic_position: Chr, Start and End of the peak. Column B: Fold change, fold change between two samples. Column C: P-value, p-value between two samples. Column D: FDR, the corrected p-value between two samples. Column E: Regulation, up indicates sample A is enriched over sample B, down indicates sampleB i…
Genomic_position	Fold change	P-value	FDR	Regulation	Length	FA4-IP.cnt	FA0-IP.cnt	FA4-IP.avg	FA0-IP.avg	chr	tss	tts	strand	RefSeq_name	GeneSymbol	Peak_classification	Peak_To_TSS
chr4:147960361-147960980	-289.7	2.51521e-10	2.05105e-05	Down	620	0	28.87	0	28.87	chr4	147940894	147947314	+	NM_029841	2510039O18Rik	intergenic	19776
chr19:5049821-5050240	-278.1	5.70999e-10	3.73305e-05	Down	420	0	27.71	0	27.71	chr19	5050807	5057071	+	NM_145495	Rin1	promoter	-777
chr7:144357521-144359060	-278.1	5.70999e-10	3.73305e-05	Down	1540	0	27.71	0	27.71	chr7	144284384	144422675	+	NM_001081370	Shank2	intron	73906
chr7:144357521-144359060	-278.1	5.70999e-10	3.73305e-05	Down	1540	0	27.71	0	27.71	chr7	144443433	143948404	-	NR_037302	Mir3470b	intron	85143
chr2:25436421-25436980	-255	2.94997e-09	0.000142167	Down	560	0	25.4	0	25.4	chr2	25442778	25442834	+	NR_037270	Mir3087	upstream	-6078
chr19:60226021-60227060	-243.5	6.71433e-09	0.000253046	Down	1040	0	24.25	0	24.25	chr19	60226697	60198585	-	NM_029648	Fam204a	promoter	157
chr1:36136381-36137040	-243.5	6.71433e-09	0.000253046	Down	660	0	24.25	0	24.25	chr1	36144313	36144251	-	NR_105862	Mir6897	intergenic	7603
chr4:14701321-14701880	-231.9	1.52979e-08	0.00046577	Down	560	0	23.09	0	23.09	chr4	14796052	14665753	-	NM_028499	Lrrc69	intron	94452
chr14:121775581-121776800	-231.9	1.52979e-08	0.00046577	Down	1220	0	23.09	0	23.09	chr14	121797734	121542038	-	NM_134074	Dock9	intron	21544
chr14:69868881-69869820	-231.9	1.52979e-08	0.00046577	Down	940	0	23.09	0	23.09	chr14	69840406	70059918	+	NM_028560	Pebp4	intron	28944
chr4:154472321-154472900	-231.9	1.52979e-08	0.00046577	Down	580	0	23.09	0	23.09	chr4	154636367	154630690	-	NR_045643	5930403L14Rik	intergenic	163757
chr5:139617681-139618520	-231.9	1.52979e-08	0.00046577	Down	840	0	23.09	0	23.09	chr5	139543897	139548178	+	NM_013702	Uncx	intergenic	74203
chr11:54239701-54240680	-231.9	1.52979e-08	0.00046577	Down	980	0	23.09	0	23.09	chr11	54249899	54247269	-	NM_009969	Csf2	intergenic	9709
chr15:8066301-8067380	-220.4	3.48939e-08	0.000863006	Down	1080	0	21.94	0	21.94	chr15	8099209	7873054	-	NM_001081402	Wdr70	intron	32369
chr16:33707341-33708080	-220.4	3.48939e-08	0.000863006	Down	740	0	21.94	0	21.94	chr16	33684465	33768195	+	NM_175256	Heg1	intron	23245
chr3:122924041-122924620	-220.4	3.48939e-08	0.000863006	Down	580	0	21.94	0	21.94	chr3	122924116	122882591	-	NR_046036	4933405D12Rik	promoter	-214
chr3:122924041-122924620	-220.4	3.48939e-08	0.000863006	Down	580	0	21.94	0	21.94	chr3	122924396	122926194	+	NM_024461	1810037I17Rik	promoter	-66
chr7:80894781-80895420	-220.4	3.48939e-08	0.000863006	Down	640	0	21.94	0	21.94	chr7	80901269	80890722	-	NM_028026	Wdr73	intron	6169
chr7:80894781-80895420	-220.4	3.48939e-08	0.000863006	Down	640	0	21.94	0	21.94	chr7	80901269	80890722	-	NR_027976	Wdr73	intron	6169
chr2:30797061-30797980	-220.4	3.48939e-08	0.000863006	Down	920	0	21.94	0	21.94	chr2	30801737	30795562	-	NM_198000	1700001O22Rik	intron	4217
chr18:36685381-36686060	-220.4	3.48939e-08	0.000863006	Down	680	0	21.94	0	21.94	chr18	36679366	36671158	-	NM_146085	Apbb3	upstream	-6354
chr8:110240301-110240840	-220.4	3.48939e-08	0.000863006	Down	540	0	21.94	0	21.94	chr8	110217959	110224489	+	NM_146215	Cmtr2	intergenic	22611
chr18:54052461-54053320	-220.4	3.48939e-08	0.000863006	Down	860	0	21.94	0	21.94	chr18	53862112	53955684	+	NM_152809	Csnk1g3	intergenic	190778
chr1:39753841-39755200	-220.4	3.48939e-08	0.000863006	Down	1360	0	21.94	0	21.94	chr1	39720989	39665300	-	NM_001145660	Rfx8	intergenic	-33531
chrX:103129701-103130320	-220.4	3.48939e-08	0.000863006	Down	620	0	21.94	0	21.94	chrX	103186664	103184058	-	NM_008671	Nap1l2	intergenic	56654
chr5:137461521-137462200	-208.8	7.96901e-08	0.00138419	Down	680	0	20.78	0	20.78	chr5	137477064	137378636	-	NM_011741	Zan	exon	15204
chr13:12270141-12271300	-208.8	7.96901e-08	0.00138419	Down	1160	0	20.78	0	20.78	chr13	12258113	12186539	-	NM_001081128	Mtr	upstream	-12607
chr7:45216881-45217540	-208.8	7.96901e-08	0.00138419	Down	660	0	20.78	0	20.78	chr7	45215752	45233619	+	NM_001285498	Tead2	promoter	1458
chr7:45216881-45217540	-208.8	7.96901e-08	0.00138419	Down	660	0	20.78	0	20.78	chr7	45215752	45233619	+	NM_001285500	Tead2	promoter	1458
chr7:45216881-45217540	-208.8	7.96901e-08	0.00138419	Down	660	0	20.78	0	20.78	chr7	45215752	45233619	+	NM_011565	Tead2	promoter	1458
chr13:102922241-102923160	-208.8	7.96901e-08	0.00138419	Down	920	0	20.78	0	20.78	chr13	103334492	102732488	-	NM_175171	Mast4	intron	411792
chr6:122629481-122630580	-208.8	7.96901e-08	0.00138419	Down	1100	0	20.78	0	20.78	chr6	122626423	122630271	+	NM_139218	Dppa3	exon	3607
chr9:72810481-72811280	-208.8	7.96901e-08	0.00138419	Down	800	0	20.78	0	20.78	chr9	72807273	72917307	+	NM_175485	Prtg	intron	3607
chr17:47839021-47839800	-208.8	7.96901e-08	0.00138419	Down	780	0	20.78	0	20.78	chr17	47833291	47815327	-	NM_010783	Mdfi	upstream	-6119
chr17:47839021-47839800	-208.8	7.96901e-08	0.00138419	Down	780	0	20.78	0	20.78	chr17	47833291	47815327	-	NM_001276391	Mdfi	upstream	-6119
chr17:47839021-47839800	-208.8	7.96901e-08	0.00138419	Down	780	0	20.78	0	20.78	chr17	47833291	47815327	-	NM_001276390	Mdfi	upstream	-6119
chr17:47839021-47839800	-208.8	7.96901e-08	0.00138419	Down	780	0	20.78	0	20.78	chr17	47834691	47815327	-	NM_001109973	Mdfi	upstream	-4719
chr9:34703621-34704680	-208.8	7.96901e-08	0.00138419	Down	1060	0	20.78	0	20.78	chr9	34488730	35036307	+	NM_026324	Kirrel3	intron	215420
chr9:34703621-34704680	-208.8	7.96901e-08	0.00138419	Down	1060	0	20.78	0	20.78	chr9	34488730	35036307	+	NM_001190912	Kirrel3	intron	215420
chr9:34703621-34704680	-208.8	7.96901e-08	0.00138419	Down	1060	0	20.78	0	20.78	chr9	34488730	35036307	+	NM_001190911	Kirrel3	intron	215420
chr9:34703621-34704680	-208.8	7.96901e-08	0.00138419	Down	1060	0	20.78	0	20.78	chr9	34488730	35036307	+	NM_001190914	Kirrel3	intron	215420
chr9:34703621-34704680	-208.8	7.96901e-08	0.00138419	Down	1060	0	20.78	0	20.78	chr9	34488730	35030878	+	NM_001190913	Kirrel3	intron	215420
chr2:160890101-160891240	-208.8	7.96901e-08	0.00138419	Down	1140	0	20.78	0	20.78	chr2	160888167	160906000	+	NM_001199118	Lpin3	intron	2503
chr2:129623541-129624160	-208.8	7.96901e-08	0.00138419	Down	620	0	20.78	0	20.78	chr2	129593168	129632228	+	NM_007547	Sirpa	intron	30682
chr2:129623541-129624160	-208.8	7.96901e-08	0.00138419	Down	620	0	20.78	0	20.78	chr2	129593168	129632228	+	NM_001177647	Sirpa	intron	30682
chr2:129623541-129624160	-208.8	7.96901e-08	0.00138419	Down	620	0	20.78	0	20.78	chr2	129593168	129632228	+	NM_001291021	Sirpa	intron	30682
chr2:129623541-129624160	-208.8	7.96901e-08	0.00138419	Down	620	0	20.78	0	20.78	chr2	129593168	129632228	+	NM_001291019	Sirpa	intron	30682
chr2:129623541-129624160	-208.8	7.96901e-08	0.00138419	Down	620	0	20.78	0	20.78	chr2	129593168	129632228	+	NM_001291022	Sirpa	intron	30682
chr14:33338161-33339220	-208.8	7.96901e-08	0.00138419	Down	1060	0	20.78	0	20.78	chr14	33411024	33377898	-	NM_001310452	Mapk8	intergenic	72334
chr14:56839621-56840600	-208.8	7.96901e-08	0.00138419	Down	980	0	20.78	0	20.78	chr14	56811716	56790584	-	NM_001253752	Zmym5	intergenic	-28394
chr14:56839621-56840600	-208.8	7.96901e-08	0.00138419	Down	980	0	20.78	0	20.78	chr14	56811716	56790587	-	NM_144842	Zmym5	intergenic	-28394
chr12:90930981-90931720	-208.8	7.96901e-08	0.00138419	Down	740	0	20.78	0	20.78	chr12	91045847	91056635	+	NR_045858	5430427M07Rik	intergenic	-114497
chr2:84949881-84950780	-197.3	1.82245e-07	0.00221151	Down	900	0	19.63	0	19.63	chr2	84936645	84958509	+	NM_021398	Slc43a3	intron	13685
chr7:139702761-139703360	-197.3	1.82245e-07	0.00221151	Down	600	0	19.63	0	19.63	chr7	139683815	139600914	-	NM_001302546	Cfap46	upstream	-19245
chr17:17418321-17419420	-197.3	1.82245e-07	0.00221151	Down	1100	0	19.63	0	19.63	chr17	17402685	17459388	+	NM_025681	Lix1	intron	16185
chr7:16714281-16714880	-197.3	1.82245e-07	0.00221151	Down	600	0	19.63	0	19.63	chr7	16721928	16726110	+	NM_011927	Ceacam9	upstream	-7348
chr3:121254701-121255400	-197.3	1.82245e-07	0.00221151	Down	700	0	19.63	0	19.63	chr3	121263316	121202009	-	NM_178936	Tmem56	intron	8266
chr9:32512541-32513220	-197.3	1.82245e-07	0.00221151	Down	680	0	19.63	0	19.63	chr9	32541452	32422203	-	NM_008026	Fli1	intron	28572
chr11:113057841-113058680	-197.3	1.82245e-07	0.00221151	Down	840	0	19.63	0	19.63	chr11	113201838	113043905	-	NR_015556	2610035D17Rik	intron	143578
chr9:62980801-62981240	-197.3	1.82245e-07	0.00221151	Down	440	0	19.63	0	19.63	chr9	62980879	62880076	-	NM_019663	Pias1	promoter	-141
chr4:43564101-43564560	-197.3	1.82245e-07	0.00221151	Down	460	0	19.63	0	19.63	chr4	43562583	43531512	-	NM_011602	Tln1	promoter	-1747
chr4:43564101-43564560	-197.3	1.82245e-07	0.00221151	Down	460	0	19.63	0	19.63	chr4	43562633	43567060	+	NM_013497	Creb3	promoter	1697
chr2:27393661-27394220	-197.3	1.82245e-07	0.00221151	Down	560	0	19.63	0	19.63	chr2	27427608	27262103	-	NM_009500	Vav2	intron	33668
chr2:27393661-27394220	-197.3	1.82245e-07	0.00221151	Down	560	0	19.63	0	19.63	chr2	27427608	27262103	-	NR_133905	Vav2	intron	33668
chr11:119966621-119967400	-197.3	1.82245e-07	0.00221151	Down	780	0	19.63	0	19.63	chr11	119943091	120002618	+	NM_001037754	Baiap2	intron	23919
chr11:119966621-119967400	-197.3	1.82245e-07	0.00221151	Down	780	0	19.63	0	19.63	chr11	119943091	120002618	+	NM_130862	Baiap2	intron	23919
chr11:119966621-119967400	-197.3	1.82245e-07	0.00221151	Down	780	0	19.63	0	19.63	chr11	119943091	120006782	+	NM_001037755	Baiap2	intron	23919
chr13:101744421-101745080	-197.3	1.82245e-07	0.00221151	Down	660	0	19.63	0	19.63	chr13	101768217	101680760	-	NM_001077495	Pik3r1	intron	23467
chr13:34628221-34628940	-197.3	1.82245e-07	0.00221151	Down	720	0	19.63	0	19.63	chr13	34652681	34627840	-	NM_025831	Pxdc1	exon	24101
chr2:156754161-156754740	-197.3	1.82245e-07	0.00221151	Down	580	0	19.63	0	19.63	chr2	156613696	156764363	+	NM_146128	Dlgap4	intron	140754
chr2:156754161-156754740	-197.3	1.82245e-07	0.00221151	Down	580	0	19.63	0	19.63	chr2	156613696	156764363	+	NM_001277186	Dlgap4	intron	140754
chr2:156754161-156754740	-197.3	1.82245e-07	0.00221151	Down	580	0	19.63	0	19.63	chr2	156613696	156764363	+	NM_001277187	Dlgap4	intron	140754
chr8:11324921-11325520	-197.3	1.82245e-07	0.00221151	Down	600	0	19.63	0	19.63	chr8	11312826	11198422	-	NM_009931	Col4a1	upstream	-12394
chr8:11324921-11325520	-197.3	1.82245e-07	0.00221151	Down	600	0	19.63	0	19.63	chr8	11312826	11198422	-	NR_133670	Col4a1	upstream	-12394
chr16:90142701-90143500	-197.3	1.82245e-07	0.00221151	Down	800	0	19.63	0	19.63	chr16	90142236	90146827	+	NR_033476	Gm10789	promoter	864
chr10:76823601-76824400	-197.3	1.82245e-07	0.00221151	Down	800	0	19.63	0	19.63	chr10	76961947	76761853	-	NM_021568	Pcbp3	intron	137947
chr7:102695341-102696260	-197.3	1.82245e-07	0.00221151	Down	920	0	19.63	0	19.63	chr7	102698215	102699272	+	NM_146361	Olfr557	upstream	-2415
chr8:116473461-116474120	-197.3	1.82245e-07	0.00221151	Down	660	0	19.63	0	19.63	chr8	116505014	116515915	+	NM_029297	Dynlrb2	intergenic	-31224
chr15:97604861-97605560	-197.3	1.82245e-07	0.00221151	Down	700	0	19.63	0	19.63	chr15	97705822	97675104	-	NM_028003	Rpap3	intergenic	100612
chr14:98597801-98598720	-197.3	1.82245e-07	0.00221151	Down	920	0	19.63	0	19.63	chr14	98169765	97786845	-	NM_001038610	Dach1	intergenic	-428495
chr14:98597801-98598720	-197.3	1.82245e-07	0.00221151	Down	920	0	19.63	0	19.63	chr14	98169765	97786845	-	NM_007826	Dach1	intergenic	-428495
chr4:130844741-130845220	-197.3	1.82245e-07	0.00221151	Down	480	0	19.63	0	19.63	chr4	130792536	130826318	+	NM_011520	Sdc3	intergenic	52444
chr8:34338981-34339580	-197.3	1.82245e-07	0.00221151	Down	600	0	19.63	0	19.63	chr8	34166712	34166621	-	NR_105820	Mir6395	intergenic	-172568
chr2:159435861-159436480	-197.3	1.82245e-07	0.00221151	Down	620	0	19.63	0	19.63	chr2	159947340	159981289	+	NR_040498	4933416E03Rik	intergenic	-511170
chr2:168851921-168852360	-197.3	1.82245e-07	0.00221151	Down	440	0	19.63	0	19.63	chr2	168767201	168748331	-	NM_201396	Sall4	intergenic	-84939
chr2:168851921-168852360	-197.3	1.82245e-07	0.00221151	Down	440	0	19.63	0	19.63	chr2	168767201	168748331	-	NM_201395	Sall4	intergenic	-84939
chr2:168851921-168852360	-197.3	1.82245e-07	0.00221151	Down	440	0	19.63	0	19.63	chr2	168767201	168748331	-	NM_175303	Sall4	intergenic	-84939
chr7:49198141-49198660	-197.3	1.82245e-07	0.00221151	Down	520	0	19.63	0	19.63	chr7	49246188	49610088	+	NM_175272	Nav2	intergenic	-47788
chr4:131638381-131639060	-197.3	1.82245e-07	0.00221151	Down	680	0	19.63	0	19.63	chr4	131838278	131768456	-	NM_011214	Ptpru	intergenic	199558
chr4:131638381-131639060	-197.3	1.82245e-07	0.00221151	Down	680	0	19.63	0	19.63	chr4	131838278	131768456	-	NM_001083119	Ptpru	intergenic	199558
chr11:52451461-52452200	-197.3	1.82245e-07	0.00221151	Down	740	0	19.63	0	19.63	chr11	52396427	52408723	+	NM_153117	9530068E07Rik	intergenic	55403
chr18:51708361-51709220	-197.3	1.82245e-07	0.00221151	Down	860	0	19.63	0	19.63	chr18	52123546	52123524	-	NR_029788	Mir28a	intergenic	414756
chrX:32059041-32059300	-197.3	1.82245e-07	0.00221151	Down	260	0	19.63	0	19.63	chrX	31962043	31962821	+	NM_001270685	Gm21637	intergenic	97127
chrX:32059041-32059300	-197.3	1.82245e-07	0.00221151	Down	260	0	19.63	0	19.63	chrX	31962043	31962821	+	NM_029106	Spin2-ps1	intergenic	97127
chr3:36377041-36378040	-197.3	1.82245e-07	0.00221151	Down	1000	0	19.63	0	19.63	chr3	36475524	36475460	-	NR_105976	Mir7009	intergenic	97984
chr19:45505481-45506020	-185.8	4.17419e-07	0.00341785	Down	540	0	18.48	0	18.48	chr19	45363733	45533343	+	NM_009771	Btrc	intron	142017
chr19:45505481-45506020	-185.8	4.17419e-07	0.00341785	Down	540	0	18.48	0	18.48	chr19	45363733	45533343	+	NM_001286465	Btrc	intron	142017
chr19:45505481-45506020	-185.8	4.17419e-07	0.00341785	Down	540	0	18.48	0	18.48	chr19	45363733	45533343	+	NM_001037758	Btrc	intron	142017
chr19:45505481-45506020	-185.8	4.17419e-07	0.00341785	Down	540	0	18.48	0	18.48	chr19	45363733	45533343	+	NM_001286466	Btrc	intron	142017
chr12:21256501-21257260	-185.8	4.17419e-07	0.00341785	Down	760	0	18.48	0	18.48	chr12	21111755	21270171	+	NM_001004364	Asap2	intron	145125
chr12:21256501-21257260	-185.8	4.17419e-07	0.00341785	Down	760	0	18.48	0	18.48	chr12	21111755	21270171	+	NM_001098168	Asap2	intron	145125
chr12:21256501-21257260	-185.8	4.17419e-07	0.00341785	Down	760	0	18.48	0	18.48	chr12	21111755	21270171	+	NM_001135192	Asap2	intron	145125
chr4:106684281-106685000	-185.8	4.17419e-07	0.00341785	Down	720	0	18.48	0	18.48	chr4	106678944	106661807	-	NM_028209	Ttc4	upstream	-5696
chr4:106684281-106685000	-185.8	4.17419e-07	0.00341785	Down	720	0	18.48	0	18.48	chr4	106678686	106661807	-	NM_001172073	Ttc4	upstream	-5954
chr5:121571861-121572540	-185.8	4.17419e-07	0.00341785	Down	680	0	18.48	0	18.48	chr5	121593824	121566026	-	NM_009656	Aldh2	intron	21624
chr5:121571861-121572540	-185.8	4.17419e-07	0.00341785	Down	680	0	18.48	0	18.48	chr5	121593824	121570315	-	NM_001308450	Aldh2	intron	21624
chr19:32327741-32328540	-185.8	4.17419e-07	0.00341785	Down	800	0	18.48	0	18.48	chr19	32349316	32122726	-	NM_001168525	Sgms1	intron	21176
chr15:99699241-99699840	-185.8	4.17419e-07	0.00341785	Down	600	0	18.48	0	18.48	chr15	99702286	99713995	+	NM_031842	Smarcd1	upstream	-2746
chr9:108117761-108118560	-185.8	4.17419e-07	0.00341785	Down	800	0	18.48	0	18.48	chr9	108133717	108138567	+	NR_126078	4930447F24Rik	upstream	-15557
chr16:22077021-22077480	-185.8	4.17419e-07	0.00341785	Down	460	0	18.48	0	18.48	chr16	22163299	22059008	-	NM_183029	Igf2bp2	intron	86049
chr9:60318901-60319600	-185.8	4.17419e-07	0.00341785	Down	700	0	18.48	0	18.48	chr9	60511035	59966930	-	NM_001040426	Thsd4	intron	191785
chr15:99325261-99325980	-185.8	4.17419e-07	0.00341785	Down	720	0	18.48	0	18.48	chr15	99370482	99317211	-	NM_011711	Fmnl3	intron	44862
chr15:99325261-99325980	-185.8	4.17419e-07	0.00341785	Down	720	0	18.48	0	18.48	chr15	99370482	99317211	-	NM_001310622	Fmnl3	intron	44862
chr15:99325261-99325980	-185.8	4.17419e-07	0.00341785	Down	720	0	18.48	0	18.48	chr15	99370482	99317211	-	NM_001310623	Fmnl3	intron	44862
chr6:122852721-122853580	-185.8	4.17419e-07	0.00341785	Down	860	0	18.48	0	18.48	chr6	122856157	122847139	-	NM_009779	C3ar1	intron	3007
chr15:76691681-76692240	-185.8	4.17419e-07	0.00341785	Down	560	0	18.48	0	18.48	chr15	76696725	76699675	+	NM_182805	Gpt	upstream	-4765
chr2:22836521-22837540	-185.8	4.17419e-07	0.00341785	Down	1020	0	18.48	0	18.48	chr2	22774326	22875653	+	NM_019456	Apbb1ip	intron	62704
chr4:43455141-43456160	-185.8	4.17419e-07	0.00341785	Down	1020	0	18.48	0	18.48	chr4	43454626	43447723	-	NM_001110322	Cd72	promoter	-1024
chr4:43455141-43456160	-185.8	4.17419e-07	0.00341785	Down	1020	0	18.48	0	18.48	chr4	43454626	43447723	-	NM_001110321	Cd72	promoter	-1024
chr4:43455141-43456160	-185.8	4.17419e-07	0.00341785	Down	1020	0	18.48	0	18.48	chr4	43454626	43447723	-	NM_001110320	Cd72	promoter	-1024
chr4:43455141-43456160	-185.8	4.17419e-07	0.00341785	Down	1020	0	18.48	0	18.48	chr4	43454626	43447723	-	NM_007654	Cd72	promoter	-1024
chr2:34912301-34912880	-185.8	4.17419e-07	0.00341785	Down	580	0	18.48	0	18.48	chr2	34913976	34893754	-	NM_028716	Phf19	promoter	1386
chr14:64422861-64423860	-185.8	4.17419e-07	0.00341785	Down	1000	0	18.48	0	18.48	chr14	64416956	64122620	-	NM_001253716	Msra	upstream	-6404
chr5:31169001-31169720	-185.8	4.17419e-07	0.00341785	Down	720	0	18.48	0	18.48	chr5	31180144	31156005	-	NM_027901	Gtf3c2	intron	10784
chr12:83468141-83468840	-185.8	4.17419e-07	0.00341785	Down	700	0	18.48	0	18.48	chr12	83487736	83213750	-	NM_001267625	Dpf3	intron	19246
chr12:83468141-83468840	-185.8	4.17419e-07	0.00341785	Down	700	0	18.48	0	18.48	chr12	83487736	83269010	-	NM_001267626	Dpf3	intron	19246
chr12:83468141-83468840	-185.8	4.17419e-07	0.00341785	Down	700	0	18.48	0	18.48	chr12	83487736	83269010	-	NM_058212	Dpf3	intron	19246
chr19:53242121-53242640	-185.8	4.17419e-07	0.00341785	Down	520	0	18.48	0	18.48	chr19	53140442	53247326	+	NM_001164101	Add3	intron	101938
chr19:53242121-53242640	-185.8	4.17419e-07	0.00341785	Down	520	0	18.48	0	18.48	chr19	53140442	53247326	+	NM_001164099	Add3	intron	101938
chr5:74222701-74223280	-185.8	4.17419e-07	0.00341785	Down	580	0	18.48	0	18.48	chr5	74531742	74204815	-	NM_001114660	Scfd2	intron	308752
chr5:74222701-74223280	-185.8	4.17419e-07	0.00341785	Down	580	0	18.48	0	18.48	chr5	74531742	74204815	-	NM_001286437	Scfd2	intron	308752
chr11:109684081-109684840	-185.8	4.17419e-07	0.00341785	Down	760	0	18.48	0	18.48	chr11	109722256	109672925	-	NM_153782	Fam20a	intron	37796
chr14:69292401-69293020	-185.8	4.17419e-07	0.00341785	Down	620	0	18.48	0	18.48	chr14	69294299	69290397	-	NM_173420	Synb	promoter	1589
chr15:92135621-92136380	-185.8	4.17419e-07	0.00341785	Down	760	0	18.48	0	18.48	chr15	92128127	92341967	+	NM_007727	Cntn1	intron	7873
chr18:14975481-14976400	-185.8	4.17419e-07	0.00341785	Down	920	0	18.48	0	18.48	chr18	14988994	15047987	+	NR_045372	4933424G05Rik	upstream	-13054
chr5:101169561-101170200	-185.8	4.17419e-07	0.00341785	Down	640	0	18.48	0	18.48	chr5	100846228	100899102	+	NM_172715	Agpat9	intergenic	323652
chr18:11348501-11349100	-185.8	4.17419e-07	0.00341785	Down	600	0	18.48	0	18.48	chr18	11633275	11743207	+	NM_001252495	Rbbp8	intergenic	-284475
chr18:11348501-11349100	-185.8	4.17419e-07	0.00341785	Down	600	0	18.48	0	18.48	chr18	11633275	11743207	+	NR_045527	Rbbp8	intergenic	-284475
chr6:99980761-99981380	-185.8	4.17419e-07	0.00341785	Down	620	0	18.48	0	18.48	chr6	99726392	99711298	-	NM_001037539	Prok2	intergenic	-254678
chr6:99980761-99981380	-185.8	4.17419e-07	0.00341785	Down	620	0	18.48	0	18.48	chr6	99726392	99711298	-	NM_001170419	Prok2	intergenic	-254678
chr6:99980761-99981380	-185.8	4.17419e-07	0.00341785	Down	620	0	18.48	0	18.48	chr6	99726392	99711298	-	NM_015768	Prok2	intergenic	-254678
chr14:97781801-97782320	-185.8	4.17419e-07	0.00341785	Down	520	0	18.48	0	18.48	chr14	98169765	97786845	-	NM_001038610	Dach1	intergenic	387705
chr14:97781801-97782320	-185.8	4.17419e-07	0.00341785	Down	520	0	18.48	0	18.48	chr14	98169765	97786845	-	NM_007826	Dach1	intergenic	387705
chr2:160361241-160361920	-185.8	4.17419e-07	0.00341785	Down	680	0	18.48	0	18.48	chr2	160367065	160363676	-	NM_010658	Mafb	intergenic	5485
chr16:10056941-10057520	-185.8	4.17419e-07	0.00341785	Down	580	0	18.48	0	18.48	chr16	9992533	9577709	-	NM_008170	Grin2a	intergenic	-64697
chr9:107356061-107357040	-185.8	4.17419e-07	0.00341785	Down	980	0	18.48	0	18.48	chr9	107340639	107349683	+	NM_175486	6430571L13Rik	intergenic	15911
chr9:66650181-66650840	-185.8	4.17419e-07	0.00341785	Down	660	0	18.48	0	18.48	chr9	66593115	66514638	-	NM_001302122	Usp3	intergenic	-57395
chr9:66650181-66650840	-185.8	4.17419e-07	0.00341785	Down	660	0	18.48	0	18.48	chr9	66593115	66514638	-	NM_144937	Usp3	intergenic	-57395
chr9:66650181-66650840	-185.8	4.17419e-07	0.00341785	Down	660	0	18.48	0	18.48	chr9	66593115	66514638	-	NM_001302116	Usp3	intergenic	-57395
chr8:115371761-115372440	-185.8	4.17419e-07	0.00341785	Down	680	0	18.48	0	18.48	chr8	115706894	115703252	-	NM_001025577	Maf	intergenic	334794
chr16:30108281-30108820	-185.8	4.17419e-07	0.00341785	Down	540	0	18.48	0	18.48	chr16	30065356	30067796	+	NM_008235	Hes1	intergenic	43194
chr11:119137481-119138140	-185.8	4.17419e-07	0.00341785	Down	660	0	18.48	0	18.48	chr11	119154137	119154075	-	NR_105899	Mir6934	intergenic	16327
chr15:41263081-41264160	-185.8	4.17419e-07	0.00341785	Down	1080	0	18.48	0	18.48	chr15	41447481	41861047	+	NM_001130166	Oxr1	intergenic	-183861
chr13:106768881-106769680	-185.8	4.17419e-07	0.00341785	Down	800	0	18.48	0	18.48	chr13	106936915	106794438	-	NM_029665	Ipo11	intergenic	167635
chr3:149130801-149131780	-185.8	4.17419e-07	0.00341785	Down	980	0	18.48	0	18.48	chr3	149274736	149279980	+	NR_040591	Gm1653	intergenic	-143446
chr4:54665881-54666520	-185.8	4.17419e-07	0.00341785	Down	640	0	18.48	0	18.48	chr4	54947944	55083563	+	NM_172867	Zfp462	intergenic	-281744
chr8:49495101-49495880	-185.8	4.17419e-07	0.00341785	Down	780	0	18.48	0	18.48	chr8	48674690	48225664	-	NM_001145937	Tenm3	intergenic	-820800
chr8:49495101-49495880	-185.8	4.17419e-07	0.00341785	Down	780	0	18.48	0	18.48	chr8	48674690	48225664	-	NM_011857	Tenm3	intergenic	-820800
chr13:100862421-100863220	-185.8	4.17419e-07	0.00341785	Down	800	0	18.48	0	18.48	chr13	100833427	100802647	-	NM_022885	Slc30a5	intergenic	-29393
chr2:29771601-29772220	-185.8	4.17419e-07	0.00341785	Down	620	0	18.48	0	18.48	chr2	29761527	29764089	+	NM_001177392	Gm13547	intergenic	10383
chr14:92750621-92751220	-185.8	4.17419e-07	0.00341785	Down	600	0	18.48	0	18.48	chr14	93888888	93013699	-	NM_001081377	Pcdh9	intergenic	1137968
chr14:92750621-92751220	-185.8	4.17419e-07	0.00341785	Down	600	0	18.48	0	18.48	chr14	93888888	93013699	-	NM_001271800	Pcdh9	intergenic	1137968
chr2:169996081-169996580	-185.8	4.17419e-07	0.00341785	Down	500	0	18.48	0	18.48	chr2	169963187	169962012	-	NR_131974	AY702102	intergenic	-33143
chr2:167115621-167116220	-174.2	9.57708e-07	0.00473727	Down	600	0	17.32	0	17.32	chr2	167188818	167095968	-	NM_008420	Kcnb1	intron	72898
chr16:92458681-92459140	-174.2	9.57708e-07	0.00473727	Down	460	0	17.32	0	17.32	chr16	92466169	92391950	-	NM_001081549	Rcan1	intron	7259
chr3:89208661-89209260	-174.2	9.57708e-07	0.00473727	Down	600	0	17.32	0	17.32	chr3	89215186	89226837	+	NM_013691	Thbs3	upstream	-6226
chr7:19201001-19201420	-174.2	9.57708e-07	0.00473727	Down	420	0	17.32	0	17.32	chr7	19212537	19224176	+	NM_175668	Gpr4	upstream	-11327
chr4:133639381-133640080	-174.2	9.57708e-07	0.00473727	Down	700	0	17.32	0	17.32	chr4	133633429	133606991	-	NM_001017968	Zdhhc18	upstream	-6301
chr4:107335441-107335900	-174.2	9.57708e-07	0.00473727	Down	460	0	17.32	0	17.32	chr4	107314362	107359823	+	NM_001205156	Yipf1	intron	21308
chr4:107335441-107335900	-174.2	9.57708e-07	0.00473727	Down	460	0	17.32	0	17.32	chr4	107314362	107359823	+	NM_145550	Yipf1	intron	21308
chr19:10025361-10025920	-174.2	9.57708e-07	0.00473727	Down	560	0	17.32	0	17.32	chr19	10018227	10035586	+	NM_144538	Rab3il1	intron	7413
chr3:146252301-146253060	-174.2	9.57708e-07	0.00473727	Down	760	0	17.32	0	17.32	chr3	146220960	146286214	+	NM_022983	Lpar3	intron	31720
chr4:137272481-137273260	-174.2	9.57708e-07	0.00473727	Down	780	0	17.32	0	17.32	chr4	137277634	137299501	+	NM_009523	Wnt4	upstream	-4764
chr11:76392941-76393440	-174.2	9.57708e-07	0.00473727	Down	500	0	17.32	0	17.32	chr11	76407142	76416313	+	NM_023355	Timm22	upstream	-13952
chr11:76392941-76393440	-174.2	9.57708e-07	0.00473727	Down	500	0	17.32	0	17.32	chr11	76407142	76416313	+	NM_019818	Timm22	upstream	-13952
chr13:34267461-34268100	-174.2	9.57708e-07	0.00473727	Down	640	0	17.32	0	17.32	chr13	34345182	34179157	-	NM_001033167	Slc22a23	intron	77402
chr15:67105141-67106060	-174.2	9.57708e-07	0.00473727	Down	920	0	17.32	0	17.32	chr15	67176882	67102874	-	NM_009177	St3gal1	exon	71282
chr7:11942861-11943400	-174.2	9.57708e-07	0.00473727	Down	540	0	17.32	0	17.32	chr7	11931285	11930310	-	NM_134205	Vmn1r76	upstream	-11845
chr11:120628581-120629260	-174.2	9.57708e-07	0.00473727	Down	680	0	17.32	0	17.32	chr11	120625002	120618371	-	NM_153056	Sirt7	upstream	-3918
chr17:28828381-28829160	-174.2	9.57708e-07	0.00473727	Down	780	0	17.32	0	17.32	chr17	28801125	28838789	+	NM_001081315	Brpf3	intron	27645
chr16:44771141-44772000	-174.2	9.57708e-07	0.00473727	Down	860	0	17.32	0	17.32	chr16	44765735	44794977	+	NM_021325	Cd200r1	intron	5835
chr15:34360241-34361220	-174.2	9.57708e-07	0.00473727	Down	980	0	17.32	0	17.32	chr15	34357872	34349050	-	NM_001256161	9430069I07Rik	upstream	-2858
chr8:94963061-94963420	-174.2	9.57708e-07	0.00473727	Down	360	0	17.32	0	17.32	chr8	94977108	95014208	+	NM_001198894	Adgrg1	upstream	-13868
chr5:7180441-7181460	-174.2	9.57708e-07	0.00473727	Down	1020	0	17.32	0	17.32	chr5	7344378	6769029	-	NM_001163223	Zfp804b	intron	163428
chr15:46450901-46451680	-174.2	9.57708e-07	0.00473727	Down	780	0	17.32	0	17.32	chr15	46496179	46435865	-	NR_040451	4930523O13Rik	intron	44889
chr8:72752981-72753480	-174.2	9.57708e-07	0.00473727	Down	500	0	17.32	0	17.32	chr8	72761879	72763885	+	NM_007975	F2rl3	upstream	-8649
chr11:107288661-107289580	-174.2	9.57708e-07	0.00473727	Down	920	0	17.32	0	17.32	chr11	107470720	107207891	-	NM_145823	Pitpnc1	intron	181600
chr9:53286661-53287280	-174.2	9.57708e-07	0.00473727	Down	620	0	17.32	0	17.32	chr9	53301669	53381158	+	NM_176846	Exph5	upstream	-14699
chr4:155812321-155812920	-174.2	9.57708e-07	0.00473727	Down	600	0	17.32	0	17.32	chr4	155812488	155824543	+	NM_207678	Ccnl2	promoter	132
chr18:16807181-16807900	-174.2	9.57708e-07	0.00473727	Down	720	0	17.32	0	17.32	chr18	16809246	16588876	-	NM_007664	Cdh2	promoter	1706
chr3:154064961-154065680	-174.2	9.57708e-07	0.00473727	Down	720	0	17.32	0	17.32	chr3	153973435	154271720	+	NM_001081263	Slc44a5	intron	91885
chr2:70477001-70477600	-174.2	9.57708e-07	0.00473727	Down	600	0	17.32	0	17.32	chr2	70474922	70477726	+	NM_022435	Sp5	exon	2378
chr1:195027641-195028120	-174.2	9.57708e-07	0.00473727	Down	480	0	17.32	0	17.32	chr1	195037039	195037120	+	NR_029809	Mir29b-2	upstream	-9159
chr2:69701561-69702140	-174.2	9.57708e-07	0.00473727	Down	580	0	17.32	0	17.32	chr2	69712606	69686823	-	NM_177244	Fastkd1	intron	10756
chr13:112343661-112344280	-174.2	9.57708e-07	0.00473727	Down	620	0	17.32	0	17.32	chr13	112288517	112356181	+	NM_001168404	Ankrd55	intron	55453
chr10:75975921-75976300	-174.2	9.57708e-07	0.00473727	Down	380	0	17.32	0	17.32	chr10	75954513	76009589	+	NM_198635	Gm5134	intron	21597
chr10:120766101-120766820	-174.2	9.57708e-07	0.00473727	Down	720	0	17.32	0	17.32	chr10	120765731	120778886	+	NR_038000	4921513I03Rik	promoter	729
chr10:120766101-120766820	-174.2	9.57708e-07	0.00473727	Down	720	0	17.32	0	17.32	chr10	120765731	120774485	+	NR_038003	4921513I03Rik	promoter	729
chr5:125090781-125091400	-174.2	9.57708e-07	0.00473727	Down	620	0	17.32	0	17.32	chr5	125179214	125017152	-	NM_001253905	Ncor2	intron	88124
chr5:125090781-125091400	-174.2	9.57708e-07	0.00473727	Down	620	0	17.32	0	17.32	chr5	125179214	125017152	-	NM_011424	Ncor2	intron	88124
chr5:125090781-125091400	-174.2	9.57708e-07	0.00473727	Down	620	0	17.32	0	17.32	chr5	125179214	125017152	-	NM_001253904	Ncor2	intron	88124
chr18:78801461-78802220	-174.2	9.57708e-07	0.00473727	Down	760	0	17.32	0	17.32	chr18	79109391	78750377	-	NM_053099	Setbp1	intron	307551
chr11:9595601-9596220	-174.2	9.57708e-07	0.00473727	Down	620	0	17.32	0	17.32	chr11	9191941	9684259	+	NM_178259	Abca13	intron	403969
chr9:14895221-14896460	-174.2	9.57708e-07	0.00473727	Down	1240	0	17.32	0	17.32	chr9	14903951	14885813	-	NM_176807	Izumo1r	intron	8111
chr8:108842581-108843080	-174.2	9.57708e-07	0.00473727	Down	500	0	17.32	0	17.32	chr8	108714643	108961636	+	NM_007496	Zfhx3	intron	128187
chr10:85623241-85623780	-174.2	9.57708e-07	0.00473727	Down	540	0	17.32	0	17.32	chr10	85386813	85660292	+	NM_028709	Btbd11	intron	236697
chr10:85623241-85623780	-174.2	9.57708e-07	0.00473727	Down	540	0	17.32	0	17.32	chr10	85598410	85660292	+	NM_001017525	Btbd11	intron	25100
chr3:51728301-51728880	-174.2	9.57708e-07	0.00473727	Down	580	0	17.32	0	17.32	chr3	52105006	51687612	-	NM_001004176	Maml3	intron	376416
chr4:143314041-143314660	-174.2	9.57708e-07	0.00473727	Down	620	0	17.32	0	17.32	chr4	143299564	143267408	-	NM_010329	Pdpn	upstream	-14786
chr4:143314041-143314660	-174.2	9.57708e-07	0.00473727	Down	620	0	17.32	0	17.32	chr4	143299564	143267408	-	NM_001290822	Pdpn	upstream	-14786
chr2:71512101-71512700	-174.2	9.57708e-07	0.00473727	Down	600	0	17.32	0	17.32	chr2	71529444	71533981	+	NM_010053	Dlx1	upstream	-17044
chr12:113038901-113039500	-174.2	9.57708e-07	0.00473727	Down	600	0	17.32	0	17.32	chr12	113014507	113074401	+	NM_001081170	Pacs2	intron	24693
chr12:113038901-113039500	-174.2	9.57708e-07	0.00473727	Down	600	0	17.32	0	17.32	chr12	113014507	113074401	+	NM_001291444	Pacs2	intron	24693
chr12:113038901-113039500	-174.2	9.57708e-07	0.00473727	Down	600	0	17.32	0	17.32	chr12	113014507	113074401	+	NM_001291445	Pacs2	intron	24693
chr8:13038041-13038440	-174.2	9.57708e-07	0.00473727	Down	400	0	17.32	0	17.32	chr8	13037307	13056676	+	NM_007972	F10	promoter	933
chr8:13038041-13038440	-174.2	9.57708e-07	0.00473727	Down	400	0	17.32	0	17.32	chr8	13037307	13056676	+	NM_001242368	F10	promoter	933
chr4:62437541-62438800	-174.2	9.57708e-07	0.00473727	Down	1260	0	17.32	0	17.32	chr4	62434726	62427541	-	NM_153504	Rnf183	upstream	-3444
chr5:142690741-142691200	-174.2	9.57708e-07	0.00473727	Down	460	0	17.32	0	17.32	chr5	142702100	142722490	+	NM_146257	Slc29a4	upstream	-11130
chr15:100490621-100491120	-174.2	9.57708e-07	0.00473727	Down	500	0	17.32	0	17.32	chr15	100495239	100479569	-	NM_153407	Csrnp2	intron	4369
chr10:81305561-81305920	-174.2	9.57708e-07	0.00473727	Down	360	0	17.32	0	17.32	chr10	81292962	81319974	+	NM_001293647	Pip5k1c	exon	12778
chr10:81305561-81305920	-174.2	9.57708e-07	0.00473727	Down	360	0	17.32	0	17.32	chr10	81292962	81319974	+	NM_001146687	Pip5k1c	exon	12778
chr10:81305561-81305920	-174.2	9.57708e-07	0.00473727	Down	360	0	17.32	0	17.32	chr10	81292962	81319974	+	NM_008844	Pip5k1c	exon	12778
chr10:81305561-81305920	-174.2	9.57708e-07	0.00473727	Down	360	0	17.32	0	17.32	chr10	81292962	81319974	+	NM_001293646	Pip5k1c	exon	12778
chr7:25082421-25082960	-174.2	9.57708e-07	0.00473727	Down	540	0	17.32	0	17.32	chr7	25077245	25083492	+	NM_175477	Zfp574	exon	5445
chr7:25082421-25082960	-174.2	9.57708e-07	0.00473727	Down	540	0	17.32	0	17.32	chr7	25077204	25083492	+	NM_001168506	Zfp574	exon	5486
chr11:61047221-61047920	-174.2	9.57708e-07	0.00473727	Down	700	0	17.32	0	17.32	chr11	61065803	61073267	+	NM_010603	Kcnj12	upstream	-18233
chr15:101271221-101271920	-174.2	9.57708e-07	0.00473727	Down	700	0	17.32	0	17.32	chr15	101266845	101274794	+	NM_010444	Nr4a1	intron	4725
chr9:98999601-99000200	-174.2	9.57708e-07	0.00473727	Down	600	0	17.32	0	17.32	chr9	98986372	99002019	+	NM_001122851	Faim	intron	13528
chr9:98999601-99000200	-174.2	9.57708e-07	0.00473727	Down	600	0	17.32	0	17.32	chr9	98986372	99002019	+	NM_011810	Faim	intron	13528
chr16:4038841-4039240	-174.2	9.57708e-07	0.00473727	Down	400	0	17.32	0	17.32	chr16	4037144	4040024	+	NM_010061	Dnase1	promoter	1896
chr2:168550081-168550740	-174.2	9.57708e-07	0.00473727	Down	660	0	17.32	0	17.32	chr2	168590365	168476409	-	NM_001136073	Nfatc2	intron	39955
chr2:168550081-168550740	-174.2	9.57708e-07	0.00473727	Down	660	0	17.32	0	17.32	chr2	168590365	168476409	-	NM_010899	Nfatc2	intron	39955
chr2:168550081-168550740	-174.2	9.57708e-07	0.00473727	Down	660	0	17.32	0	17.32	chr2	168590365	168476409	-	NM_001291178	Nfatc2	intron	39955
chr2:168550081-168550740	-174.2	9.57708e-07	0.00473727	Down	660	0	17.32	0	17.32	chr2	168590365	168476409	-	NM_001291177	Nfatc2	intron	39955
chr2:168550081-168550740	-174.2	9.57708e-07	0.00473727	Down	660	0	17.32	0	17.32	chr2	168590365	168476409	-	NM_001291176	Nfatc2	intron	39955
chr2:168550081-168550740	-174.2	9.57708e-07	0.00473727	Down	660	0	17.32	0	17.32	chr2	168590365	168476409	-	NM_001291175	Nfatc2	intron	39955
chr2:168550081-168550740	-174.2	9.57708e-07	0.00473727	Down	660	0	17.32	0	17.32	chr2	168590365	168518198	-	NM_001037177	Nfatc2	intron	39955
chr2:168550081-168550740	-174.2	9.57708e-07	0.00473727	Down	660	0	17.32	0	17.32	chr2	168590365	168518198	-	NM_001291179	Nfatc2	intron	39955
chr2:168550081-168550740	-174.2	9.57708e-07	0.00473727	Down	660	0	17.32	0	17.32	chr2	168590365	168518198	-	NR_111898	Nfatc2	intron	39955
chr18:24799721-24800160	-174.2	9.57708e-07	0.00473727	Down	440	0	17.32	0	17.32	chr18	24708622	25133507	+	NM_001289655	Fhod3	intron	91318
chr18:24799721-24800160	-174.2	9.57708e-07	0.00473727	Down	440	0	17.32	0	17.32	chr18	24708622	25133507	+	NM_001289654	Fhod3	intron	91318
chr18:24799721-24800160	-174.2	9.57708e-07	0.00473727	Down	440	0	17.32	0	17.32	chr18	24708622	25133507	+	NM_175276	Fhod3	intron	91318
chr1:89947781-89948460	-174.2	9.57708e-07	0.00473727	Down	680	0	17.32	0	17.32	chr1	89931176	89927961	-	NM_010262	Gbx2	upstream	-16944
chr13:23313501-23314220	-174.2	9.57708e-07	0.00473727	Down	720	0	17.32	0	17.32	chr13	23313524	23385799	+	NR_131052	4930586N03Rik	promoter	336
chr13:23313501-23314220	-174.2	9.57708e-07	0.00473727	Down	720	0	17.32	0	17.32	chr13	23313407	23276203	-	NR_126443	4930557F10Rik	promoter	-453
chr13:23313501-23314220	-174.2	9.57708e-07	0.00473727	Down	720	0	17.32	0	17.32	chr13	23313407	23276203	-	NR_126444	4930557F10Rik	promoter	-453
chr4:132948821-132949220	-174.2	9.57708e-07	0.00473727	Down	400	0	17.32	0	17.32	chr4	132974094	133001882	+	NM_010208	Fgr	intergenic	-25074
chr5:32195441-32196060	-174.2	9.57708e-07	0.00473727	Down	620	0	17.32	0	17.32	chr5	32232707	32330286	+	NM_030072	Plb1	intergenic	-36957
chr1:157071961-157072660	-174.2	9.57708e-07	0.00473727	Down	700	0	17.32	0	17.32	chr1	157108650	157099146	-	NM_028540	Tex35	intergenic	36340
chr1:157071961-157072660	-174.2	9.57708e-07	0.00473727	Down	700	0	17.32	0	17.32	chr1	157108650	157099146	-	NM_001305061	Tex35	intergenic	36340
chr1:157071961-157072660	-174.2	9.57708e-07	0.00473727	Down	700	0	17.32	0	17.32	chr1	157108650	157099146	-	NM_001305059	Tex35	intergenic	36340
chr14:40133021-40133500	-174.2	9.57708e-07	0.00473727	Down	480	0	17.32	0	17.32	chr14	39655662	39685293	+	NR_045936	1700109I08Rik	intergenic	477598
chr3:83126161-83127240	-174.2	9.57708e-07	0.00473727	Down	1080	0	17.32	0	17.32	chr3	83055537	83072291	+	NM_016784	Plrg1	intergenic	71163
chr4:130974681-130975560	-174.2	9.57708e-07	0.00473727	Down	880	0	17.32	0	17.32	chr4	130944384	130955476	+	NM_010769	Matn1	intergenic	30736
chr3:75742901-75743560	-174.2	9.57708e-07	0.00473727	Down	660	0	17.32	0	17.32	chr3	75655731	75647440	-	NR_040539	Platr10	intergenic	-87499
chr19:3300941-3301720	-174.2	9.57708e-07	0.00473727	Down	780	0	17.32	0	17.32	chr19	3288919	3288983	+	NR_105950	Mir6984	intergenic	12411
chr4:82615581-82616140	-174.2	9.57708e-07	0.00473727	Down	560	0	17.32	0	17.32	chr4	82505779	82290172	-	NM_008687	Nfib	intergenic	-110081
chr4:82615581-82616140	-174.2	9.57708e-07	0.00473727	Down	560	0	17.32	0	17.32	chr4	82505779	82290172	-	NM_001113210	Nfib	intergenic	-110081
chr4:82615581-82616140	-174.2	9.57708e-07	0.00473727	Down	560	0	17.32	0	17.32	chr4	82505779	82290172	-	NM_001113209	Nfib	intergenic	-110081
chr4:82615581-82616140	-174.2	9.57708e-07	0.00473727	Down	560	0	17.32	0	17.32	chr4	82505779	82290172	-	NM_001286127	Nfib	intergenic	-110081
chr4:82615581-82616140	-174.2	9.57708e-07	0.00473727	Down	560	0	17.32	0	17.32	chr4	82505779	82290172	-	NM_001286131	Nfib	intergenic	-110081
chr11:84909041-84909780	-174.2	9.57708e-07	0.00473727	Down	740	0	17.32	0	17.32	chr11	84916356	84910954	-	NM_001005223	Znhit3	intergenic	6946
chr16:29864621-29865380	-174.2	9.57708e-07	0.00473727	Down	760	0	17.32	0	17.32	chr16	29979124	29957926	-	NR_037689	Gm1968	intergenic	114124
chr10:85732621-85733300	-174.2	9.57708e-07	0.00473727	Down	680	0	17.32	0	17.32	chr10	85598410	85660292	+	NM_001017525	Btbd11	intergenic	134550
chr15:46579221-46579740	-174.2	9.57708e-07	0.00473727	Down	520	0	17.32	0	17.32	chr15	46623304	46639858	+	NR_045811	4930548G14Rik	intergenic	-43824
chr15:75505181-75505720	-174.2	9.57708e-07	0.00473727	Down	540	0	17.32	0	17.32	chr15	75566648	75564744	-	NM_001135689	Ly6h	intergenic	61198
chr5:26565161-26566060	-174.2	9.57708e-07	0.00473727	Down	900	0	17.32	0	17.32	chr5	26493314	26460069	-	NR_029445	4930584F24Rik	intergenic	-72296
chr2:75787481-75787920	-174.2	9.57708e-07	0.00473727	Down	440	0	17.32	0	17.32	chr2	75832176	75931350	+	NM_172666	Agps	intergenic	-44476
chr7:137132801-137133440	-174.2	9.57708e-07	0.00473727	Down	640	0	17.32	0	17.32	chr7	137234682	137242609	+	NR_045885	Gm10578	intergenic	-101562
chr18:85254741-85255800	-174.2	9.57708e-07	0.00473727	Down	1060	0	17.32	0	17.32	chr18	84951524	84947293	-	NM_025969	Timm21	intergenic	-303746
chr14:7962301-7962920	-174.2	9.57708e-07	0.00473727	Down	620	0	17.32	0	17.32	chr14	7994182	7965189	-	NM_007870	Dnase1l3	intergenic	31572
chr8:82204581-82205220	-174.2	9.57708e-07	0.00473727	Down	640	0	17.32	0	17.32	chr8	82402586	82331623	-	NM_008357	Il15	intergenic	197686
chr8:82204581-82205220	-174.2	9.57708e-07	0.00473727	Down	640	0	17.32	0	17.32	chr8	82402586	82331623	-	NM_001254747	Il15	intergenic	197686
chr8:107205841-107206320	-174.2	9.57708e-07	0.00473727	Down	480	0	17.32	0	17.32	chr8	107256163	107459374	+	NR_039557	Mir5098	intergenic	-50083
chr4:142977421-142978500	-174.2	9.57708e-07	0.00473727	Down	1080	0	17.32	0	17.32	chr4	143136162	143136099	-	NR_105988	Mir7021	intergenic	158202
chr7:134449101-134449820	-174.2	9.57708e-07	0.00473727	Down	720	0	17.32	0	17.32	chr7	134376828	134266261	-	NM_001081331	D7Ertd443e	intergenic	-72632
chr3:97982141-97982760	-174.2	9.57708e-07	0.00473727	Down	620	0	17.32	0	17.32	chr3	98013537	98150367	+	NM_010928	Notch2	intergenic	-31087
chr6:52268081-52268460	-174.2	9.57708e-07	0.00473727	Down	380	0	17.32	0	17.32	chr6	52262774	52267603	+	NR_110441	Hottip	intergenic	5496
chr6:52268081-52268460	-174.2	9.57708e-07	0.00473727	Down	380	0	17.32	0	17.32	chr6	52262774	52267603	+	NR_110442	Hottip	intergenic	5496
chr1:92284001-92284540	-174.2	9.57708e-07	0.00473727	Down	540	0	17.32	0	17.32	chr1	92180341	91928778	-	NM_207225	Hdac4	intergenic	-103929
chr6:15891661-15892200	-174.2	9.57708e-07	0.00473727	Down	540	0	17.32	0	17.32	chr6	15720660	15802169	+	NM_175088	Mdfic	intergenic	171270
chr15:29875821-29876280	-174.2	9.57708e-07	0.00473727	Down	460	0	17.32	0	17.32	chr15	30172592	31029343	+	NM_008729	Ctnnd2	intergenic	-296542
chr6:86630541-86631140	-174.2	9.57708e-07	0.00473727	Down	600	0	17.32	0	17.32	chr6	86628173	86629704	+	NM_026414	Asprv1	intergenic	2667
chr8:92072181-92073140	-174.2	9.57708e-07	0.00473727	Down	960	0	17.32	0	17.32	chr8	91801654	91798510	-	NM_001253822	Irx3	intergenic	-271006
chr8:92072181-92073140	-174.2	9.57708e-07	0.00473727	Down	960	0	17.32	0	17.32	chr8	91801654	91798510	-	NM_008393	Irx3	intergenic	-271006
chr5:52984681-52985340	-162.7	2.20159e-06	0.0075879	Down	660	0	16.17	0	16.17	chr5	52992292	52973011	-	NR_040413	5033403H07Rik	intron	7282
chr8:88567181-88567840	-162.7	2.20159e-06	0.0075879	Down	660	0	16.17	0	16.17	chr8	88527632	88594887	+	NM_001163660	Nkd1	intron	39878
chr8:88567181-88567840	-162.7	2.20159e-06	0.0075879	Down	660	0	16.17	0	16.17	chr8	88521343	88594887	+	NM_027280	Nkd1	intron	46167
chr17:25994241-25994800	-162.7	2.20159e-06	0.0075879	Down	560	0	16.17	0	16.17	chr17	26021860	25989035	-	NM_153140	Rab11fip3	intron	27340
chr5:33900681-33901180	-162.7	2.20159e-06	0.0075879	Down	500	0	16.17	0	16.17	chr5	33898971	33898909	-	NR_105991	Mir7024	promoter	-1959
chr11:49180441-49181120	-162.7	2.20159e-06	0.0075879	Down	680	0	16.17	0	16.17	chr11	49187089	49168324	-	NM_172793	Btnl9	exon	6309
chr9:95183321-95184280	-162.7	2.20159e-06	0.0075879	Down	960	0	16.17	0	16.17	chr9	94669891	95230452	+	NM_177909	Slc9a9	intron	513909
chr19:3657541-3658300	-162.7	2.20159e-06	0.0075879	Down	760	0	16.17	0	16.17	chr19	3686564	3584824	-	NM_008513	Lrp5	intron	28644
chr6:91902841-91903400	-162.7	2.20159e-06	0.0075879	Down	560	0	16.17	0	16.17	chr6	91904232	91950725	+	NM_198668	4930590J08Rik	promoter	-1112
chr1:25357041-25357600	-162.7	2.20159e-06	0.0075879	Down	560	0	16.17	0	16.17	chr1	25829707	25067475	-	NM_175642	Adgrb3	intron	472387
chr6:50216121-50216760	-162.7	2.20159e-06	0.0075879	Down	640	0	16.17	0	16.17	chr6	50261769	50207402	-	NM_018769	Dfna5	intron	45329
chr16:36197921-36198360	-162.7	2.20159e-06	0.0075879	Down	440	0	16.17	0	16.17	chr16	36197886	36194479	-	NR_102685	Gm6815	promoter	-254
chr2:172917761-172918360	-162.7	2.20159e-06	0.0075879	Down	600	0	16.17	0	16.17	chr2	172940321	172868011	-	NM_007557	Bmp7	intron	22261
chr12:102192161-102192520	-162.7	2.20159e-06	0.0075879	Down	360	0	16.17	0	16.17	chr12	102129418	102266749	+	NM_172152	Slc24a4	intron	62922
chr5:131276101-131277140	-162.7	2.20159e-06	0.0075879	Down	1040	0	16.17	0	16.17	chr5	131307522	130874950	-	NM_145218	Wbscr17	intron	30902
chr4:134232141-134232660	-162.7	2.20159e-06	0.0075879	Down	520	0	16.17	0	16.17	chr4	134227383	134211967	-	NM_001130030	Catsper4	upstream	-5017
chr4:134232141-134232660	-162.7	2.20159e-06	0.0075879	Down	520	0	16.17	0	16.17	chr4	134227383	134211967	-	NM_177866	Catsper4	upstream	-5017
chr14:77163501-77164420	-162.7	2.20159e-06	0.0075879	Down	920	0	16.17	0	16.17	chr14	77156762	77721763	+	NM_001253759	Enox1	intron	7198
chr14:77163501-77164420	-162.7	2.20159e-06	0.0075879	Down	920	0	16.17	0	16.17	chr14	77156762	77721763	+	NM_172813	Enox1	intron	7198
chr17:53665361-53665900	-162.7	2.20159e-06	0.0075879	Down	540	0	16.17	0	16.17	chr17	53566970	53672721	+	NM_020005	Kat2b	intron	98660
chr12:109065461-109066060	-162.7	2.20159e-06	0.0075879	Down	600	0	16.17	0	16.17	chr12	109068217	109032181	-	NM_001163175	Begain	intron	2457
chr5:140313821-140314580	-162.7	2.20159e-06	0.0075879	Down	760	0	16.17	0	16.17	chr5	140321552	140008688	-	NM_010752	Mad1l1	intron	7352
chr10:81487441-81487900	-162.7	2.20159e-06	0.0075879	Down	460	0	16.17	0	16.17	chr10	81482709	81459226	-	NM_001311124	Celf5	upstream	-4961
chr10:81487441-81487900	-162.7	2.20159e-06	0.0075879	Down	460	0	16.17	0	16.17	chr10	81482709	81459227	-	NM_176954	Celf5	upstream	-4961
chr13:42959021-42959480	-162.7	2.20159e-06	0.0075879	Down	460	0	16.17	0	16.17	chr13	42866246	43138512	+	NM_001302636	Phactr1	intron	93004
chr13:42959021-42959480	-162.7	2.20159e-06	0.0075879	Down	460	0	16.17	0	16.17	chr13	42680798	43138512	+	NM_001302635	Phactr1	intron	278452
chrX:50570761-50571720	-162.7	2.20159e-06	0.0075879	Down	960	0	16.17	0	16.17	chrX	50635321	50563119	-	NR_015505	Firre	intron	64081
chr4:106632901-106633400	-162.7	2.20159e-06	0.0075879	Down	500	0	16.17	0	16.17	chr4	106622448	106640187	+	NM_177667	Ttc22	intron	10702
chr8:11748241-11748840	-162.7	2.20159e-06	0.0075879	Down	600	0	16.17	0	16.17	chr8	11758329	11835217	+	NM_001113518	Arhgef7	upstream	-9789
chr8:11748241-11748840	-162.7	2.20159e-06	0.0075879	Down	600	0	16.17	0	16.17	chr8	11758329	11835217	+	NM_017402	Arhgef7	upstream	-9789
chr4:84467321-84468120	-162.7	2.20159e-06	0.0075879	Down	800	0	16.17	0	16.17	chr4	84675086	84272541	-	NM_172870	Bnc2	intron	207366
chr7:143301381-143302040	-162.7	2.20159e-06	0.0075879	Down	660	0	16.17	0	16.17	chr7	143296547	143213110	-	NR_001461	Kcnq1ot1	upstream	-5163
chr10:45103681-45104800	-162.7	2.20159e-06	0.0075879	Down	1120	0	16.17	0	16.17	chr10	45067213	45158995	+	NM_011156	Prep	intron	37027
chr14:105894341-105894860	-162.7	2.20159e-06	0.0075879	Down	520	0	16.17	0	16.17	chr14	105896819	105891946	-	NM_011897	Spry2	intron	2219
chr11:73242821-73243920	-162.7	2.20159e-06	0.0075879	Down	1100	0	16.17	0	16.17	chr11	73234148	73261322	+	NM_001001445	Trpv1	intron	9222
chr7:123296181-123296660	-162.7	2.20159e-06	0.0075879	Down	480	0	16.17	0	16.17	chr7	123369915	123279148	-	NM_001122643	Arhgap17	exon	73495
chr7:123296181-123296660	-162.7	2.20159e-06	0.0075879	Down	480	0	16.17	0	16.17	chr7	123369915	123279148	-	NM_001122640	Arhgap17	exon	73495
chr7:123296181-123296660	-162.7	2.20159e-06	0.0075879	Down	480	0	16.17	0	16.17	chr7	123369915	123279148	-	NM_001122641	Arhgap17	exon	73495
chr7:123296181-123296660	-162.7	2.20159e-06	0.0075879	Down	480	0	16.17	0	16.17	chr7	123369915	123279148	-	NM_001122642	Arhgap17	exon	73495
chr7:123296181-123296660	-162.7	2.20159e-06	0.0075879	Down	480	0	16.17	0	16.17	chr7	123369915	123279148	-	NM_144529	Arhgap17	exon	73495
chr7:123296181-123296660	-162.7	2.20159e-06	0.0075879	Down	480	0	16.17	0	16.17	chr7	123369915	123279148	-	NM_001316713	Arhgap17	exon	73495
chr12:29919661-29920300	-162.7	2.20159e-06	0.0075879	Down	640	0	16.17	0	16.17	chr12	29938035	30017658	+	NM_181395	Pxdn	upstream	-18055
chr1:140317361-140318140	-162.7	2.20159e-06	0.0075879	Down	780	0	16.17	0	16.17	chr1	140246256	140610261	+	NM_001081027	Kcnt2	intron	71494
chr17:67293821-67294540	-162.7	2.20159e-06	0.0075879	Down	720	0	16.17	0	16.17	chr17	67354459	66666847	-	NM_008984	Ptprm	intron	60279
chr8:123348161-123348620	-162.7	2.20159e-06	0.0075879	Down	460	0	16.17	0	16.17	chr8	123332712	123369518	+	NM_172287	Spire2	intron	15678
chrX:48370301-48371060	-162.7	2.20159e-06	0.0075879	Down	760	0	16.17	0	16.17	chrX	48341357	48406728	+	NM_178782	Bcorl1	exon	29323
chr6:22101141-22101740	-162.7	2.20159e-06	0.0075879	Down	600	0	16.17	0	16.17	chr6	21985909	22255606	+	NM_001081351	Cped1	intron	115531
chr2:35066541-35066980	-162.7	2.20159e-06	0.0075879	Down	440	0	16.17	0	16.17	chr2	35061441	34983330	-	NM_010406	Hc	upstream	-5319
chr15:84811561-84812380	-162.7	2.20159e-06	0.0075879	Down	820	0	16.17	0	16.17	chr15	84856129	84785375	-	NR_030731	Phf21b	intron	44159
chr15:84811561-84812380	-162.7	2.20159e-06	0.0075879	Down	820	0	16.17	0	16.17	chr15	84856129	84785375	-	NM_001081166	Phf21b	intron	44159
chr4:47272981-47273880	-162.7	2.20159e-06	0.0075879	Down	900	0	16.17	0	16.17	chr4	47208011	47313165	+	NM_009928	Col15a1	intron	65419
chr17:5139101-5139860	-162.7	2.20159e-06	0.0075879	Down	760	0	16.17	0	16.17	chr17	4995073	5347656	+	NM_001085355	Arid1b	intron	144407
chr13:73804401-73804920	-162.7	2.20159e-06	0.0075879	Down	520	0	16.17	0	16.17	chr13	73763696	73816742	+	NM_011390	Slc12a7	intron	40964
chr15:27837981-27838740	-162.7	2.20159e-06	0.0075879	Down	760	0	16.17	0	16.17	chr15	28025848	27730648	-	NM_001081302	Trio	intron	187488
chr11:103639781-103640680	-162.7	2.20159e-06	0.0075879	Down	900	0	16.17	0	16.17	chr11	103638874	103631074	-	NM_027083	Lyzl6	promoter	-1356
chr11:103639781-103640680	-162.7	2.20159e-06	0.0075879	Down	900	0	16.17	0	16.17	chr11	103638935	103649013	+	NR_131143	1700072I22Rik	promoter	1295
chr11:103639781-103640680	-162.7	2.20159e-06	0.0075879	Down	900	0	16.17	0	16.17	chr11	103638935	103649013	+	NR_131109	1700072I22Rik	promoter	1295
chr12:76217421-76218020	-162.7	2.20159e-06	0.0075879	Down	600	0	16.17	0	16.17	chr12	76246746	76203984	-	NM_001159532	Tex21	intron	29026
chr12:76217421-76218020	-162.7	2.20159e-06	0.0075879	Down	600	0	16.17	0	16.17	chr12	76246746	76198689	-	NM_019784	Tex21	intron	29026
chr17:29164541-29164900	-162.7	2.20159e-06	0.0075879	Down	360	0	16.17	0	16.17	chr17	29237790	29156520	-	NM_153166	Cpne5	exon	73070
chr4:139655021-139655420	-162.7	2.20159e-06	0.0075879	Down	400	0	16.17	0	16.17	chr4	139653537	139670279	+	NM_031873	Tas1r2	promoter	1683
chr7:80014881-80015400	-162.7	2.20159e-06	0.0075879	Down	520	0	16.17	0	16.17	chr7	80024813	80092751	+	NM_001146000	Zfp710	upstream	-9673
chr7:80014881-80015400	-162.7	2.20159e-06	0.0075879	Down	520	0	16.17	0	16.17	chr7	80024813	80092751	+	NM_001145999	Zfp710	upstream	-9673
chr7:80014881-80015400	-162.7	2.20159e-06	0.0075879	Down	520	0	16.17	0	16.17	chr7	80026227	80092751	+	NM_175433	Zfp710	upstream	-11087
chr10:81087881-81088520	-162.7	2.20159e-06	0.0075879	Down	640	0	16.17	0	16.17	chr10	81098872	81084332	-	NM_145365	Creb3l3	intron	10672
chr4:101968721-101969280	-162.7	2.20159e-06	0.0075879	Down	560	0	16.17	0	16.17	chr4	101986839	101990231	+	NM_001085520	Gm12789	upstream	-17839
chr15:86175741-86176280	-162.7	2.20159e-06	0.0075879	Down	540	0	16.17	0	16.17	chr15	86186141	86139100	-	NM_145475	Cerk	intron	10131
chr11:104567761-104568220	-162.7	2.20159e-06	0.0075879	Down	460	0	16.17	0	16.17	chr11	104562198	104556788	-	NR_130177	Gm11665	upstream	-5792
chr11:104567761-104568220	-162.7	2.20159e-06	0.0075879	Down	460	0	16.17	0	16.17	chr11	104550620	104502525	-	NM_001285989	Cdc27	upstream	-17370
chr11:104567761-104568220	-162.7	2.20159e-06	0.0075879	Down	460	0	16.17	0	16.17	chr11	104550620	104502525	-	NM_001285988	Cdc27	upstream	-17370
chr11:104567761-104568220	-162.7	2.20159e-06	0.0075879	Down	460	0	16.17	0	16.17	chr11	104550620	104502525	-	NM_001285990	Cdc27	upstream	-17370
chr11:104567761-104568220	-162.7	2.20159e-06	0.0075879	Down	460	0	16.17	0	16.17	chr11	104550620	104502525	-	NM_145436	Cdc27	upstream	-17370
chr13:74214181-74215140	-162.7	2.20159e-06	0.0075879	Down	960	0	16.17	0	16.17	chr13	74208700	74169804	-	NM_177333	Exoc3	upstream	-5960
chrX:48673161-48673960	-162.7	2.20159e-06	0.0075879	Down	800	0	16.17	0	16.17	chrX	48674478	48667978	-	NM_181751	Gpr119	promoter	918
chr17:52975721-52976280	-162.7	2.20159e-06	0.0075879	Down	560	0	16.17	0	16.17	chr17	52602708	52979194	+	NM_001031811	Kcnh8	intron	373292
chr18:58121581-58122180	-162.7	2.20159e-06	0.0075879	Down	600	0	16.17	0	16.17	chr18	58209926	58008622	-	NM_010181	Fbn2	intron	88046
chr6:22352941-22353900	-162.7	2.20159e-06	0.0075879	Down	960	0	16.17	0	16.17	chr6	22356081	22306521	-	NM_138587	Fam3c	intron	2661
chr17:7966821-7967820	-162.7	2.20159e-06	0.0075879	Down	1000	0	16.17	0	16.17	chr17	7945613	7979556	+	NM_025789	Rsph3a	intron	21707
chr17:65876101-65876600	-162.7	2.20159e-06	0.0075879	Down	500	0	16.17	0	16.17	chr17	65884923	65848427	-	NM_001198949	Ralbp1	intron	8573
chr1:177160481-177161380	-162.7	2.20159e-06	0.0075879	Down	900	0	16.17	0	16.17	chr1	177248767	177022114	-	NM_011785	Akt3	intron	87837
chr6:83426221-83427240	-162.7	2.20159e-06	0.0075879	Down	1020	0	16.17	0	16.17	chr6	83441678	83362373	-	NM_183138	Tet3	intron	14948
chr1:181452001-181452440	-162.7	2.20159e-06	0.0075879	Down	440	0	16.17	0	16.17	chr1	181352627	181460641	+	NM_001160212	Cnih3	intron	99593
chr1:181452001-181452440	-162.7	2.20159e-06	0.0075879	Down	440	0	16.17	0	16.17	chr1	181352627	181460641	+	NM_001160211	Cnih3	intron	99593
chr1:181452001-181452440	-162.7	2.20159e-06	0.0075879	Down	440	0	16.17	0	16.17	chr1	181352627	181460641	+	NM_028408	Cnih3	intron	99593
chr16:36087641-36088240	-162.7	2.20159e-06	0.0075879	Down	600	0	16.17	0	16.17	chr16	36071515	36043843	-	NM_027342	Fam162a	upstream	-16425
chr16:11892781-11893260	-162.7	2.20159e-06	0.0075879	Down	480	0	16.17	0	16.17	chr16	11901363	11930594	+	NR_033509	Gm9961	upstream	-8343
chr7:144001101-144002080	-162.7	2.20159e-06	0.0075879	Down	980	0	16.17	0	16.17	chr7	144009253	144009338	+	NR_037292	Mir3105	upstream	-7663
chrX:48156721-48157680	-162.7	2.20159e-06	0.0075879	Down	960	0	16.17	0	16.17	chrX	48146435	48161566	+	NM_001313749	Sash3	intron	10765
chrX:48156721-48157680	-162.7	2.20159e-06	0.0075879	Down	960	0	16.17	0	16.17	chrX	48146435	48161566	+	NM_028773	Sash3	intron	10765
chr19:3372221-3372780	-162.7	2.20159e-06	0.0075879	Down	560	0	16.17	0	16.17	chr19	3388856	3407823	+	NM_001039657	Mtl5	upstream	-16356
chr19:3372221-3372780	-162.7	2.20159e-06	0.0075879	Down	560	0	16.17	0	16.17	chr19	3388856	3398168	+	NM_001039658	Mtl5	upstream	-16356
chr11:44329681-44330380	-162.7	2.20159e-06	0.0075879	Down	700	0	16.17	0	16.17	chr11	44400062	44414677	+	NM_001303244	Il12b	intergenic	-70032
chr13:72732161-72732740	-162.7	2.20159e-06	0.0075879	Down	580	0	16.17	0	16.17	chr13	72816763	72809600	-	NR_046196	D730050B12Rik	intergenic	84313
chr15:87460761-87461800	-162.7	2.20159e-06	0.0075879	Down	1040	0	16.17	0	16.17	chr15	87544298	87759364	+	NM_001252310	Fam19a5	intergenic	-83018
chr15:17056781-17057280	-162.7	2.20159e-06	0.0075879	Down	500	0	16.17	0	16.17	chr15	16778100	16856777	+	NM_009869	Cdh9	intergenic	278930
chr3:135797301-135797980	-162.7	2.20159e-06	0.0075879	Down	680	0	16.17	0	16.17	chr3	135825278	135888572	+	NM_026228	Slc39a8	intergenic	-27638
chr14:42377481-42378120	-162.7	2.20159e-06	0.0075879	Down	640	0	16.17	0	16.17	chr14	42260048	42254658	-	NR_105055	Gm17026	intergenic	-117752
chr8:25142781-25143220	-162.7	2.20159e-06	0.0075879	Down	440	0	16.17	0	16.17	chr8	25159233	25159124	-	NR_106187	Mir8108	intergenic	16233
chr2:119303821-119304440	-162.7	2.20159e-06	0.0075879	Down	620	0	16.17	0	16.17	chr2	119288741	119298453	+	NM_172269	Vps18	intergenic	15389
chr10:120707741-120708140	-162.7	2.20159e-06	0.0075879	Down	400	0	16.17	0	16.17	chr10	120765731	120778886	+	NR_038000	4921513I03Rik	intergenic	-57791
chr10:120707741-120708140	-162.7	2.20159e-06	0.0075879	Down	400	0	16.17	0	16.17	chr10	120765731	120774485	+	NR_038003	4921513I03Rik	intergenic	-57791
chr12:86525581-86526160	-162.7	2.20159e-06	0.0075879	Down	580	0	16.17	0	16.17	chr12	86421643	86521628	+	NM_011934	Esrrb	intergenic	104227
chr3:8389121-8389700	-162.7	2.20159e-06	0.0075879	Down	580	0	16.17	0	16.17	chr3	8463098	8461386	-	NR_033512	Gm6194	intergenic	73688
chr17:83871461-83871880	-162.7	2.20159e-06	0.0075879	Down	420	0	16.17	0	16.17	chr17	83846790	83831353	-	NM_025325	Haao	intergenic	-24880
chr2:119260721-119261180	-162.7	2.20159e-06	0.0075879	Down	460	0	16.17	0	16.17	chr2	119271226	119269200	-	NM_145530	Rhov	intergenic	10276
chr6:140364921-140365340	-162.7	2.20159e-06	0.0075879	Down	420	0	16.17	0	16.17	chr6	140424098	140594906	+	NM_144920	Plekha5	intergenic	-58968
chr8:15275081-15276140	-162.7	2.20159e-06	0.0075879	Down	1060	0	16.17	0	16.17	chr8	15057652	15133419	+	NM_008664	Myom2	intergenic	217958
chr8:15321001-15322100	-162.7	2.20159e-06	0.0075879	Down	1100	0	16.17	0	16.17	chr8	15057652	15133419	+	NM_008664	Myom2	intergenic	263898
chr16:34999641-35000500	-162.7	2.20159e-06	0.0075879	Down	860	0	16.17	0	16.17	chr16	35022420	35109175	+	NM_023587	Hacd2	intergenic	-22350
chr8:113960601-113961020	-162.7	2.20159e-06	0.0075879	Down	420	0	16.17	0	16.17	chr8	113848839	113698136	-	NM_172466	Adamts18	intergenic	-111971
chr6:48000221-48000580	-162.7	2.20159e-06	0.0075879	Down	360	0	16.17	0	16.17	chr6	47953389	47965299	+	NM_178898	Zfp956	intergenic	47011
chr12:112201521-112201940	-162.7	2.20159e-06	0.0075879	Down	420	0	16.17	0	16.17	chr12	112146207	112181747	+	NM_001097621	Kif26a	intergenic	55523
chrX:91853161-91854080	-162.7	2.20159e-06	0.0075879	Down	920	0	16.17	0	16.17	chrX	91782976	91779607	-	NM_028847	Mageb5	intergenic	-70644
chr19:54192721-54193300	-162.7	2.20159e-06	0.0075879	Down	580	0	16.17	0	16.17	chr19	54045181	54048982	+	NM_007417	Adra2a	intergenic	147829
chrX:144295601-144296040	-162.7	2.20159e-06	0.0075879	Down	440	0	16.17	0	16.17	chrX	144317965	144374448	+	NR_037145	Alg13	intergenic	-22145
chrX:144295601-144296040	-162.7	2.20159e-06	0.0075879	Down	440	0	16.17	0	16.17	chrX	144317965	144325197	+	NM_026247	Alg13	intergenic	-22145
chrX:14821441-14822020	-162.7	2.20159e-06	0.0075879	Down	580	0	16.17	0	16.17	chrX	15111489	15110585	-	NR_033171	Ppp1r2-ps9	intergenic	289759
chr12:107763981-107764580	-162.7	2.20159e-06	0.0075879	Down	600	0	16.17	0	16.17	chr12	107735488	107723742	-	NR_045973	4930465M20Rik	intergenic	-28792
chr1:157243961-157244800	-162.7	2.20159e-06	0.0075879	Down	840	0	16.17	0	16.17	chr1	157108680	157099146	-	NM_001305063	Tex35	intergenic	-135700
chr1:157243961-157244800	-162.7	2.20159e-06	0.0075879	Down	840	0	16.17	0	16.17	chr1	157108680	157099146	-	NM_001305062	Tex35	intergenic	-135700
chr2:92647121-92647680	-162.7	2.20159e-06	0.0075879	Down	560	0	16.17	0	16.17	chr2	92599706	92615252	+	NM_023850	Chst1	intergenic	47694
chr19:57030661-57031160	-162.7	2.20159e-06	0.0075879	Down	500	0	16.17	0	16.17	chr19	57008575	56912353	-	NM_146102	Afap1l2	intergenic	-22335
chr19:57030661-57031160	-162.7	2.20159e-06	0.0075879	Down	500	0	16.17	0	16.17	chr19	57008575	56912353	-	NM_001177797	Afap1l2	intergenic	-22335
chr19:57030661-57031160	-162.7	2.20159e-06	0.0075879	Down	500	0	16.17	0	16.17	chr19	57008575	56912353	-	NM_001177796	Afap1l2	intergenic	-22335
chr11:114095641-114096160	-162.7	2.20159e-06	0.0075879	Down	520	0	16.17	0	16.17	chr11	114065951	113780789	-	NM_172800	Sdk2	intergenic	-29949
chr4:134044581-134044980	-162.7	2.20159e-06	0.0075879	Down	400	0	16.17	0	16.17	chr4	134068451	134092504	+	NM_001162970	Aim1l	intergenic	-23671
chr3:91713901-91714360	-162.7	2.20159e-06	0.0075879	Down	460	0	16.17	0	16.17	chr3	92014582	92031584	+	NM_207247	Pglyrp3	intergenic	-300452
chr7:9922921-9923760	-162.7	2.20159e-06	0.0075879	Down	840	0	16.17	0	16.17	chr7	9953585	9927623	-	NM_001105152	Vmn2r48	intergenic	30245
chr11:75123461-75124040	-162.7	2.20159e-06	0.0075879	Down	580	0	16.17	0	16.17	chr11	75168152	75164564	-	NM_001098203	Hic1	intergenic	44402
chr17:84132681-84133460	-162.7	2.20159e-06	0.0075879	Down	780	0	16.17	0	16.17	chr17	84078659	84089875	+	NR_045458	4933433H22Rik	intergenic	54411
chr13:72639201-72639980	-162.7	2.20159e-06	0.0075879	Down	780	0	16.17	0	16.17	chr13	72628796	72634196	+	NM_010574	Irx2	intergenic	10794
chr1:19037201-19037840	-162.7	2.20159e-06	0.0075879	Down	640	0	16.17	0	16.17	chr1	19103021	19166332	+	NM_153154	Tfap2d	intergenic	-65501
chr17:16858761-16859480	-162.7	2.20159e-06	0.0075879	Down	720	0	16.17	0	16.17	chr17	17064102	17089631	+	NM_001163919	Zfp960	intergenic	-204982
chr17:16858761-16859480	-162.7	2.20159e-06	0.0075879	Down	720	0	16.17	0	16.17	chr17	17064102	17089631	+	NM_001005358	Zfp960	intergenic	-204982
chr4:142128961-142129400	-162.7	2.20159e-06	0.0075879	Down	440	0	16.17	0	16.17	chr4	142084304	142030992	-	NM_145402	Tmem51	intergenic	-44876
chr4:10208461-10209660	-162.7	2.20159e-06	0.0075879	Down	1200	0	16.17	0	16.17	chr4	9917397	9915964	-	NR_004448	4930448K20Rik	intergenic	-291663
chr4:123838781-123839220	-162.7	2.20159e-06	0.0075879	Down	440	0	16.17	0	16.17	chr4	123787874	123829904	+	NM_183163	Rhbdl2	intergenic	51126
chr5:132586641-132587480	-162.7	2.20159e-06	0.0075879	Down	840	0	16.17	0	16.17	chr5	132542343	131437681	-	NM_177047	Auts2	intergenic	-44717
chr5:99835841-99836320	-162.7	2.20159e-06	0.0075879	Down	480	0	16.17	0	16.17	chr5	99753973	99730853	-	NR_131054	Gm38413	intergenic	-82107
chr17:48580221-48581500	-162.7	2.20159e-06	0.0075879	Down	1280	0	16.17	0	16.17	chr17	48454900	48468684	+	NM_152823	Unc5cl	intergenic	125960
chr18:82802701-82803460	-162.7	2.20159e-06	0.0075879	Down	760	0	16.17	0	16.17	chr18	82759039	82754504	-	NR_045389	2210420H20Rik	intergenic	-44041
chr10:42177761-42178400	-162.7	2.20159e-06	0.0075879	Down	640	0	16.17	0	16.17	chr10	42276742	42185785	-	NM_019740	Foxo3	intergenic	98662
chr2:34845821-34846880	-162.7	2.20159e-06	0.0075879	Down	1060	0	16.17	0	16.17	chr2	34826235	34804363	-	NM_013890	Fbxw2	intergenic	-20115
chr2:34845821-34846880	-162.7	2.20159e-06	0.0075879	Down	1060	0	16.17	0	16.17	chr2	34826235	34804363	-	NM_001164770	Fbxw2	intergenic	-20115
chr2:34845821-34846880	-162.7	2.20159e-06	0.0075879	Down	1060	0	16.17	0	16.17	chr2	34826235	34811160	-	NM_001164772	Fbxw2	intergenic	-20115
chr2:34845821-34846880	-162.7	2.20159e-06	0.0075879	Down	1060	0	16.17	0	16.17	chr2	34826235	34806252	-	NM_001164769	Fbxw2	intergenic	-20115
chr3:121382201-121383100	-162.7	2.20159e-06	0.0075879	Down	900	0	16.17	0	16.17	chr3	121426540	121458205	+	NM_028044	Cnn3	intergenic	-43890
chr3:70261801-70262600	-162.7	2.20159e-06	0.0075879	Down	800	0	16.17	0	16.17	chr3	70007612	70028708	+	NM_001018031	Otol1	intergenic	254588
chr3:138331781-138332400	-162.7	2.20159e-06	0.0075879	Down	620	0	16.17	0	16.17	chr3	138313285	138331134	+	NM_026945	Adh6a	intergenic	18805
chr3:89088741-89089160	-151.1	5.07224e-06	0.0118893	Down	420	0	15.01	0	15.01	chr3	89090031	89083978	-	NM_001083808	Rusc1	promoter	1081
chr13:63300641-63301260	-151.1	5.07224e-06	0.0118893	Down	620	0	15.01	0	15.01	chr13	63301207	63301275	+	NR_029575	Mir24-1	promoter	-257
chr13:63300641-63301260	-151.1	5.07224e-06	0.0118893	Down	620	0	15.01	0	15.01	chr13	63300483	63300557	+	NR_029530	Mir23b	promoter	467
chr13:63300641-63301260	-151.1	5.07224e-06	0.0118893	Down	620	0	15.01	0	15.01	chr13	63300711	63300784	+	NR_029531	Mir27b	promoter	239
chr13:63300641-63301260	-151.1	5.07224e-06	0.0118893	Down	620	0	15.01	0	15.01	chr13	63301283	63301198	-	NR_037235	Mir3074-1	promoter	333
chr12:86074921-86075580	-151.1	5.07224e-06	0.0118893	Down	660	0	15.01	0	15.01	chr12	86079041	86056742	-	NM_009368	Tgfb3	intron	3791
chr9:103468701-103469420	-151.1	5.07224e-06	0.0118893	Down	720	0	15.01	0	15.01	chr9	103480328	103424923	-	NM_001002896	Bfsp2	intron	11268
chr3:159259501-159260060	-151.1	5.07224e-06	0.0118893	Down	560	0	15.01	0	15.01	chr3	159076363	159308080	+	NR_040750	Gm20752	intron	183417
chr2:18960101-18960840	-151.1	5.07224e-06	0.0118893	Down	740	0	15.01	0	15.01	chr2	18998121	18842255	-	NM_008845	Pip4k2a	intron	37651
chr2:24475101-24475480	-151.1	5.07224e-06	0.0118893	Down	380	0	15.01	0	15.01	chr2	24475599	24420550	-	NM_011040	Pax8	promoter	309
chr13:119727861-119728420	-151.1	5.07224e-06	0.0118893	Down	560	0	15.01	0	15.01	chr13	119755882	119710093	-	NM_175538	Nim1k	exon	27742
chr11:80997701-80998420	-151.1	5.07224e-06	0.0118893	Down	720	0	15.01	0	15.01	chr11	81152903	80880162	-	NM_007384	Asic2	intron	154843
chr11:80997701-80998420	-151.1	5.07224e-06	0.0118893	Down	720	0	15.01	0	15.01	chr11	81968396	80880164	-	NM_001034013	Asic2	intron	970336
chr5:103275521-103276320	-151.1	5.07224e-06	0.0118893	Down	800	0	15.01	0	15.01	chr5	103299029	103230374	-	NR_040699	4930429D17Rik	intron	23109
chr11:36396241-36397060	-151.1	5.07224e-06	0.0118893	Down	820	0	15.01	0	15.01	chr11	36944241	36006655	-	NM_001290702	Tenm2	intron	547591
chr11:36396241-36397060	-151.1	5.07224e-06	0.0118893	Down	820	0	15.01	0	15.01	chr11	36944241	36006655	-	NM_011856	Tenm2	intron	547591
chr5:31890461-31891300	-151.1	5.07224e-06	0.0118893	Down	840	0	15.01	0	15.01	chr5	31698049	32084739	+	NM_181282	Bre	intron	192831
chr5:31890461-31891300	-151.1	5.07224e-06	0.0118893	Down	840	0	15.01	0	15.01	chr5	31698049	32084739	+	NM_181281	Bre	intron	192831
chr5:31890461-31891300	-151.1	5.07224e-06	0.0118893	Down	840	0	15.01	0	15.01	chr5	31698049	32084739	+	NM_144541	Bre	intron	192831
chr5:31890461-31891300	-151.1	5.07224e-06	0.0118893	Down	840	0	15.01	0	15.01	chr5	31698049	32084739	+	NM_181280	Bre	intron	192831
chr5:31890461-31891300	-151.1	5.07224e-06	0.0118893	Down	840	0	15.01	0	15.01	chr5	31698049	32084739	+	NM_181279	Bre	intron	192831
chr14:54571381-54572040	-151.1	5.07224e-06	0.0118893	Down	660	0	15.01	0	15.01	chr14	54577661	54567468	-	NM_010590	Ajuba	intron	5951
chr6:34727481-34727880	-151.1	5.07224e-06	0.0118893	Down	400	0	15.01	0	15.01	chr6	34709443	34775469	+	NM_145575	Cald1	intron	18237
chr2:92398821-92399660	-151.1	5.07224e-06	0.0118893	Down	840	0	15.01	0	15.01	chr2	92401263	92383675	-	NM_011162	Mapk8ip1	intron	2023
chr7:140061701-140061980	-151.1	5.07224e-06	0.0118893	Down	280	0	15.01	0	15.01	chr7	140049088	140046156	-	NM_010836	Msx3	upstream	-12752
chr5:118173481-118174080	-151.1	5.07224e-06	0.0118893	Down	600	0	15.01	0	15.01	chr5	118169763	118189478	+	NM_007545	Hrk	intron	4017
chr4:15890801-15891280	-151.1	5.07224e-06	0.0118893	Down	480	0	15.01	0	15.01	chr4	15881263	15906709	+	NM_009788	Calb1	intron	9777
chr10:67038681-67039280	-151.1	5.07224e-06	0.0118893	Down	600	0	15.01	0	15.01	chr10	67005074	67041326	+	NR_110511	Gm31763	intron	33906
chr18:61300621-61301100	-151.1	5.07224e-06	0.0118893	Down	480	0	15.01	0	15.01	chr18	61400431	61298135	-	NM_133249	Ppargc1b	intron	99571
chr16:10180781-10181320	-151.1	5.07224e-06	0.0118893	Down	540	0	15.01	0	15.01	chr16	10192905	10243051	+	NM_153123	Atf7ip2	upstream	-11855
chr16:10180781-10181320	-151.1	5.07224e-06	0.0118893	Down	540	0	15.01	0	15.01	chr16	10192905	10237287	+	NM_029253	Atf7ip2	upstream	-11855
chr1:40267261-40267840	-151.1	5.07224e-06	0.0118893	Down	580	0	15.01	0	15.01	chr1	40266585	40316177	+	NM_001123382	Il1r1	promoter	965
chr1:36195081-36196140	-151.1	5.07224e-06	0.0118893	Down	1060	0	15.01	0	15.01	chr1	36244302	36140027	-	NM_198899	Uggt1	intron	48692
chr2:173502441-173503080	-151.1	5.07224e-06	0.0118893	Down	640	0	15.01	0	15.01	chr2	173522591	173528502	+	NM_028158	1700021F07Rik	upstream	-19831
chr6:137070461-137071260	-151.1	5.07224e-06	0.0118893	Down	800	0	15.01	0	15.01	chr6	137169718	137054824	-	NM_001164214	Rerg	intron	98858
chr6:137070461-137071260	-151.1	5.07224e-06	0.0118893	Down	800	0	15.01	0	15.01	chr6	137169718	137054824	-	NM_001164212	Rerg	intron	98858
chr6:90805521-90806300	-151.1	5.07224e-06	0.0118893	Down	780	0	15.01	0	15.01	chr6	90810123	90659597	-	NM_001134384	Iqsec1	intron	4213
chr19:48298741-48299620	-151.1	5.07224e-06	0.0118893	Down	880	0	15.01	0	15.01	chr19	48206024	48805505	+	NM_025696	Sorcs3	intron	93156
chr18:69573121-69573640	-151.1	5.07224e-06	0.0118893	Down	520	0	15.01	0	15.01	chr18	69344491	69687967	+	NM_013685	Tcf4	intron	228889
chr18:69573121-69573640	-151.1	5.07224e-06	0.0118893	Down	520	0	15.01	0	15.01	chr18	69345720	69687967	+	NM_001083967	Tcf4	intron	227660
chr9:110487221-110488120	-151.1	5.07224e-06	0.0118893	Down	900	0	15.01	0	15.01	chr9	110476993	110524440	+	NM_001163569	Kif9	intron	10677
chr2:131820241-131820700	-151.1	5.07224e-06	0.0118893	Down	460	0	15.01	0	15.01	chr2	131847656	131820005	-	NR_029381	5330413P13Rik	exon	27186
chr15:75895541-75896080	-151.1	5.07224e-06	0.0118893	Down	540	0	15.01	0	15.01	chr15	75894481	75890963	-	NM_172607	Naprt	promoter	-1329
chr7:27615841-27616320	-151.1	5.07224e-06	0.0118893	Down	480	0	15.01	0	15.01	chr7	27605859	27639453	+	NM_007434	Akt2	intron	10221
chr7:63911181-63911600	-151.1	5.07224e-06	0.0118893	Down	420	0	15.01	0	15.01	chr7	63916856	63920539	+	NM_001256311	E030018B13Rik	upstream	-5466
chr2:165423261-165423700	-151.1	5.07224e-06	0.0118893	Down	440	0	15.01	0	15.01	chr2	165473197	165405294	-	NM_054055	Slc13a3	intron	49717
chrX:53596501-53597120	-151.1	5.07224e-06	0.0118893	Down	620	0	15.01	0	15.01	chrX	53607921	53609134	+	NM_028375	Cxx1c	upstream	-11111
chr13:103882001-103882760	-151.1	5.07224e-06	0.0118893	Down	760	0	15.01	0	15.01	chr13	103920586	103818785	-	NM_001005868	Erbb2ip	intron	38206
chr13:103882001-103882760	-151.1	5.07224e-06	0.0118893	Down	760	0	15.01	0	15.01	chr13	103920586	103818785	-	NM_001289474	Erbb2ip	intron	38206
chr13:103882001-103882760	-151.1	5.07224e-06	0.0118893	Down	760	0	15.01	0	15.01	chr13	103920586	103818785	-	NM_001289475	Erbb2ip	intron	38206
chr13:103882001-103882760	-151.1	5.07224e-06	0.0118893	Down	760	0	15.01	0	15.01	chr13	103920586	103818785	-	NM_001289473	Erbb2ip	intron	38206
chr18:89731441-89732300	-151.1	5.07224e-06	0.0118893	Down	860	0	15.01	0	15.01	chr18	89769136	89301134	-	NM_001039173	Dok6	intron	37266
chr13:23986941-23987500	-151.1	5.07224e-06	0.0118893	Down	560	0	15.01	0	15.01	chr13	23991214	23953456	-	NM_145399	Scgn	intron	3994
chr6:72304381-72305020	-151.1	5.07224e-06	0.0118893	Down	640	0	15.01	0	15.01	chr6	72304609	72314373	+	NM_147779	Sftpb	promoter	91
chr6:72304381-72305020	-151.1	5.07224e-06	0.0118893	Down	640	0	15.01	0	15.01	chr6	72304609	72314373	+	NM_001282071	Sftpb	promoter	91
chr1:12800941-12801360	-151.1	5.07224e-06	0.0118893	Down	420	0	15.01	0	15.01	chr1	12718544	12860372	+	NM_172294	Sulf1	intron	82606
chr8:60975581-60976060	-151.1	5.07224e-06	0.0118893	Down	480	0	15.01	0	15.01	chr8	60983311	60910388	-	NM_007711	Clcn3	intron	7491
chr9:78541501-78542140	-151.1	5.07224e-06	0.0118893	Down	640	0	15.01	0	15.01	chr9	78588045	78536486	-	NM_001276452	Slc17a5	intron	46225
chr9:78541501-78542140	-151.1	5.07224e-06	0.0118893	Down	640	0	15.01	0	15.01	chr9	78588045	78536486	-	NM_172773	Slc17a5	intron	46225
chr4:9388521-9389620	-151.1	5.07224e-06	0.0118893	Down	1100	0	15.01	0	15.01	chr4	9269316	9451691	+	NM_028940	Clvs1	intron	119754
chr15:37762041-37762640	-151.1	5.07224e-06	0.0118893	Down	600	0	15.01	0	15.01	chr15	37792000	37366174	-	NM_001170866	Ncald	intron	29660
chr15:37762041-37762640	-151.1	5.07224e-06	0.0118893	Down	600	0	15.01	0	15.01	chr15	37792428	37366174	-	NM_134094	Ncald	intron	30088
chr19:7365041-7365840	-151.1	5.07224e-06	0.0118893	Down	800	0	15.01	0	15.01	chr19	7383002	7383557	+	NR_045703	1700105P06Rik	upstream	-17562
chr4:97938881-97939380	-151.1	5.07224e-06	0.0118893	Down	500	0	15.01	0	15.01	chr4	97777625	98118876	+	NM_001122953	Nfia	intron	161505
chr4:97938881-97939380	-151.1	5.07224e-06	0.0118893	Down	500	0	15.01	0	15.01	chr4	97777625	98118876	+	NM_010905	Nfia	intron	161505
chr4:97938881-97939380	-151.1	5.07224e-06	0.0118893	Down	500	0	15.01	0	15.01	chr4	97581942	98118876	+	NM_001122952	Nfia	intron	357188
chr10:74129141-74129780	-151.1	5.07224e-06	0.0118893	Down	640	0	15.01	0	15.01	chr10	73821866	74634765	+	NM_001142738	Pcdh15	intron	307594
chr10:74129141-74129780	-151.1	5.07224e-06	0.0118893	Down	640	0	15.01	0	15.01	chr10	73821866	74634765	+	NM_001142737	Pcdh15	intron	307594
chr10:74129141-74129780	-151.1	5.07224e-06	0.0118893	Down	640	0	15.01	0	15.01	chr10	73821866	74634765	+	NM_001142740	Pcdh15	intron	307594
chr10:74129141-74129780	-151.1	5.07224e-06	0.0118893	Down	640	0	15.01	0	15.01	chr10	73821866	74634765	+	NM_001142739	Pcdh15	intron	307594
chr10:74129141-74129780	-151.1	5.07224e-06	0.0118893	Down	640	0	15.01	0	15.01	chr10	73821866	74634765	+	NM_023115	Pcdh15	intron	307594
chr10:74129141-74129780	-151.1	5.07224e-06	0.0118893	Down	640	0	15.01	0	15.01	chr10	73821866	74634765	+	NM_001142741	Pcdh15	intron	307594
chr10:74129141-74129780	-151.1	5.07224e-06	0.0118893	Down	640	0	15.01	0	15.01	chr10	73821866	74634765	+	NM_001142736	Pcdh15	intron	307594
chr10:74129141-74129780	-151.1	5.07224e-06	0.0118893	Down	640	0	15.01	0	15.01	chr10	73821866	74634765	+	NM_001142735	Pcdh15	intron	307594
chr10:74129141-74129780	-151.1	5.07224e-06	0.0118893	Down	640	0	15.01	0	15.01	chr10	73821866	74649732	+	NM_001142760	Pcdh15	intron	307594
chr10:74129141-74129780	-151.1	5.07224e-06	0.0118893	Down	640	0	15.01	0	15.01	chr10	73821866	74649732	+	NM_001142746	Pcdh15	intron	307594
chr10:74129141-74129780	-151.1	5.07224e-06	0.0118893	Down	640	0	15.01	0	15.01	chr10	73821866	74644727	+	NM_001142743	Pcdh15	intron	307594
chr10:74129141-74129780	-151.1	5.07224e-06	0.0118893	Down	640	0	15.01	0	15.01	chr10	73821866	74644727	+	NM_001142742	Pcdh15	intron	307594
chr10:74129141-74129780	-151.1	5.07224e-06	0.0118893	Down	640	0	15.01	0	15.01	chr10	73821866	74507600	+	NM_001142747	Pcdh15	intron	307594
chr10:74129141-74129780	-151.1	5.07224e-06	0.0118893	Down	640	0	15.01	0	15.01	chr10	73821866	74507600	+	NM_001142748	Pcdh15	intron	307594
chr2:155824001-155824420	-151.1	5.07224e-06	0.0118893	Down	420	0	15.01	0	15.01	chr2	155819203	155817731	-	NR_015528	BC029722	upstream	-5007
chr5:121991001-121991600	-151.1	5.07224e-06	0.0118893	Down	600	0	15.01	0	15.01	chr5	122049851	121860215	-	NM_001312908	Cux2	intron	58551
chr5:121991001-121991600	-151.1	5.07224e-06	0.0118893	Down	600	0	15.01	0	15.01	chr5	122047825	121860215	-	NM_007804	Cux2	intron	56525
chr13:55264081-55264560	-151.1	5.07224e-06	0.0118893	Down	480	0	15.01	0	15.01	chr13	55209781	55318325	+	NM_008739	Nsd1	intron	54539
chr13:30748821-30749860	-151.1	5.07224e-06	0.0118893	Down	1040	0	15.01	0	15.01	chr13	30749257	30766927	+	NM_013674	Irf4	promoter	83
chr14:8371481-8372240	-151.1	5.07224e-06	0.0118893	Down	760	0	15.01	0	15.01	chr14	8378763	8348947	-	NM_146050	Oit1	intron	6903
chr9:60126721-60127460	-151.1	5.07224e-06	0.0118893	Down	740	0	15.01	0	15.01	chr9	60141220	59966930	-	NM_172444	Thsd4	intron	14130
chr9:60126721-60127460	-151.1	5.07224e-06	0.0118893	Down	740	0	15.01	0	15.01	chr9	60511035	59966930	-	NM_001040426	Thsd4	intron	383945
chr5:125033001-125033760	-151.1	5.07224e-06	0.0118893	Down	760	0	15.01	0	15.01	chr5	125179214	125017152	-	NM_001253905	Ncor2	exon	145834
chr5:125033001-125033760	-151.1	5.07224e-06	0.0118893	Down	760	0	15.01	0	15.01	chr5	125179214	125017152	-	NM_011424	Ncor2	exon	145834
chr5:125033001-125033760	-151.1	5.07224e-06	0.0118893	Down	760	0	15.01	0	15.01	chr5	125179214	125017152	-	NM_001253904	Ncor2	exon	145834
chr3:146911341-146911820	-151.1	5.07224e-06	0.0118893	Down	480	0	15.01	0	15.01	chr3	146852366	146940256	+	NM_001302958	Ttll7	intron	59214
chr3:146911341-146911820	-151.1	5.07224e-06	0.0118893	Down	480	0	15.01	0	15.01	chr3	146852366	146984008	+	NM_001302957	Ttll7	intron	59214
chr12:108940241-108941100	-151.1	5.07224e-06	0.0118893	Down	860	0	15.01	0	15.01	chr12	108894271	109028452	+	NM_177602	Wdr25	intron	46399
chr15:39540821-39541260	-151.1	5.07224e-06	0.0118893	Down	440	0	15.01	0	15.01	chr15	39198285	39684372	+	NM_053271	Rims2	intron	342755
chr15:39540821-39541260	-151.1	5.07224e-06	0.0118893	Down	440	0	15.01	0	15.01	chr15	39198285	39684372	+	NM_001256383	Rims2	intron	342755
chr15:39540821-39541260	-151.1	5.07224e-06	0.0118893	Down	440	0	15.01	0	15.01	chr15	39198285	39684372	+	NM_001256382	Rims2	intron	342755
chr11:105417341-105418200	-151.1	5.07224e-06	0.0118893	Down	860	0	15.01	0	15.01	chr11	105456735	105360797	-	NM_172568	March10	intron	38965
chr11:105417341-105418200	-151.1	5.07224e-06	0.0118893	Down	860	0	15.01	0	15.01	chr11	105456735	105401653	-	NM_001039242	March10	intron	38965
chr2:6033881-6034740	-151.1	5.07224e-06	0.0118893	Down	860	0	15.01	0	15.01	chr2	5951468	6056703	+	NM_001081132	Upf2	intron	82842
chr3:86693621-86694160	-151.1	5.07224e-06	0.0118893	Down	540	0	15.01	0	15.01	chr3	86224689	86782694	+	NM_030695	Lrba	intron	469201
chr3:86693621-86694160	-151.1	5.07224e-06	0.0118893	Down	540	0	15.01	0	15.01	chr3	86224689	86746710	+	NM_001077687	Lrba	intron	469201
chr3:86693621-86694160	-151.1	5.07224e-06	0.0118893	Down	540	0	15.01	0	15.01	chr3	86224689	86776971	+	NM_001077688	Lrba	intron	469201
chr15:27563181-27563840	-151.1	5.07224e-06	0.0118893	Down	660	0	15.01	0	15.01	chr15	27571493	27571558	+	NR_106065	Mir7117	upstream	-7983
chr3:86689141-86689680	-151.1	5.07224e-06	0.0118893	Down	540	0	15.01	0	15.01	chr3	86224689	86782694	+	NM_030695	Lrba	intron	464721
chr3:86689141-86689680	-151.1	5.07224e-06	0.0118893	Down	540	0	15.01	0	15.01	chr3	86224689	86746710	+	NM_001077687	Lrba	intron	464721
chr3:86689141-86689680	-151.1	5.07224e-06	0.0118893	Down	540	0	15.01	0	15.01	chr3	86224689	86776971	+	NM_001077688	Lrba	intron	464721
chr1:116174401-116175000	-151.1	5.07224e-06	0.0118893	Down	600	0	15.01	0	15.01	chr1	115685136	116580674	+	NM_001077425	Cntnap5a	intron	489564
chr5:130482721-130483440	-151.1	5.07224e-06	0.0118893	Down	720	0	15.01	0	15.01	chr5	130448791	130840645	+	NM_021371	Caln1	intron	34289
chr4:133988061-133988780	-151.1	5.07224e-06	0.0118893	Down	720	0	15.01	0	15.01	chr4	134000864	133969056	-	NM_026144	Dhdds	intron	12444
chr15:55621281-55621940	-151.1	5.07224e-06	0.0118893	Down	660	0	15.01	0	15.01	chr15	55557407	55626423	+	NM_134092	Mtbp	intron	64203
chrX:23360521-23361460	-151.1	5.07224e-06	0.0118893	Down	940	0	15.01	0	15.01	chrX	23365082	23219270	-	NM_026167	Klhl13	intron	4092
chr16:10965421-10966100	-151.1	5.07224e-06	0.0118893	Down	680	0	15.01	0	15.01	chr16	10993121	10959272	-	NM_019980	Litaf	intron	27361
chr1:84953661-84954060	-151.1	5.07224e-06	0.0118893	Down	400	0	15.01	0	15.01	chr1	84935083	84906704	-	NM_027921	Slc16a14	upstream	-18777
chr10:123305761-123306640	-151.1	5.07224e-06	0.0118893	Down	880	0	15.01	0	15.01	chr10	123264075	123741204	+	NM_001252387	Fam19a2	intron	42125
chr10:123305761-123306640	-151.1	5.07224e-06	0.0118893	Down	880	0	15.01	0	15.01	chr10	123264075	123741204	+	NM_182807	Fam19a2	intron	42125
chr10:123305761-123306640	-151.1	5.07224e-06	0.0118893	Down	880	0	15.01	0	15.01	chr10	123264075	123741204	+	NR_045514	Fam19a2	intron	42125
chr11:61338841-61339300	-151.1	5.07224e-06	0.0118893	Down	460	0	15.01	0	15.01	chr11	61342860	61301630	-	NM_001033542	Slc47a2	intron	3790
chrX:5664281-5664920	-151.1	5.07224e-06	0.0118893	Down	640	0	15.01	0	15.01	chrX	5669066	5671026	+	NM_001085523	Gm14374	upstream	-4466
chr13:113927101-113927700	-151.1	5.07224e-06	0.0118893	Down	600	0	15.01	0	15.01	chr13	113794507	114157461	+	NM_172595	Arl15	intron	132893
chr8:13961561-13962020	-151.1	5.07224e-06	0.0118893	Down	460	0	15.01	0	15.01	chr8	13974777	13952007	-	NM_173744	Tdrp	intron	12987
chr11:43916321-43917120	-151.1	5.07224e-06	0.0118893	Down	800	0	15.01	0	15.01	chr11	43901237	43774604	-	NM_001284381	Adra1b	upstream	-15483
chr11:43916321-43917120	-151.1	5.07224e-06	0.0118893	Down	800	0	15.01	0	15.01	chr11	43901237	43774604	-	NM_001284380	Adra1b	upstream	-15483
chr12:103989941-103990880	-151.1	5.07224e-06	0.0118893	Down	940	0	15.01	0	15.01	chr12	103989957	103980242	-	NM_001166350	Serpina11	promoter	-453
chr12:103989941-103990880	-151.1	5.07224e-06	0.0118893	Down	940	0	15.01	0	15.01	chr12	103989943	103980242	-	NM_199314	Serpina11	promoter	-467
chr11:85508641-85509180	-151.1	5.07224e-06	0.0118893	Down	540	0	15.01	0	15.01	chr11	85353163	85826058	+	NM_138681	Bcas3	intron	155747
chr11:85508641-85509180	-151.1	5.07224e-06	0.0118893	Down	540	0	15.01	0	15.01	chr11	85353163	85826058	+	NM_001166643	Bcas3	intron	155747
chr11:85508641-85509180	-151.1	5.07224e-06	0.0118893	Down	540	0	15.01	0	15.01	chr11	85353163	85826058	+	NM_001166642	Bcas3	intron	155747
chr11:5909701-5910120	-151.1	5.07224e-06	0.0118893	Down	420	0	15.01	0	15.01	chr11	5950081	5900822	-	NM_010292	Gck	intron	40171
chr11:5909701-5910120	-151.1	5.07224e-06	0.0118893	Down	420	0	15.01	0	15.01	chr11	5915135	5900820	-	NM_001287386	Gck	intron	5225
chr10:80404721-80405100	-151.1	5.07224e-06	0.0118893	Down	380	0	15.01	0	15.01	chr10	80406821	80402996	-	NM_025650	Uqcr11	promoter	1911
chr2:103298481-103298920	-151.1	5.07224e-06	0.0118893	Down	440	0	15.01	0	15.01	chr2	103303196	103263432	-	NM_007914	Ehf	intron	4496
chr10:62571421-62572040	-151.1	5.07224e-06	0.0118893	Down	620	0	15.01	0	15.01	chr10	62578457	62558469	-	NM_028197	Kif1bp	intron	6727
chr6:125817161-125817640	-151.1	5.07224e-06	0.0118893	Down	480	0	15.01	0	15.01	chr6	125690418	126040128	+	NM_153589	Ano2	intron	126982
chr4:11236901-11237460	-151.1	5.07224e-06	0.0118893	Down	560	0	15.01	0	15.01	chr4	11254259	11199157	-	NM_178112	Ints8	intron	17079
chr4:11236901-11237460	-151.1	5.07224e-06	0.0118893	Down	560	0	15.01	0	15.01	chr4	11254259	11202927	-	NM_001159595	Ints8	intron	17079
chrX:73891481-73892080	-151.1	5.07224e-06	0.0118893	Down	600	0	15.01	0	15.01	chrX	73892101	73894428	+	NM_019404	Avpr2	promoter	-321
chrX:73891481-73892080	-151.1	5.07224e-06	0.0118893	Down	600	0	15.01	0	15.01	chrX	73892101	73894428	+	NM_001276299	Avpr2	promoter	-321
chrX:73891481-73892080	-151.1	5.07224e-06	0.0118893	Down	600	0	15.01	0	15.01	chrX	73892101	73894428	+	NM_001276298	Avpr2	promoter	-321
chr8:83239301-83239860	-151.1	5.07224e-06	0.0118893	Down	560	0	15.01	0	15.01	chr8	83165351	83272940	+	NM_001111304	Tbc1d9	intron	74229
chr8:83239301-83239860	-151.1	5.07224e-06	0.0118893	Down	560	0	15.01	0	15.01	chr8	83165351	83272940	+	NM_027758	Tbc1d9	intron	74229
chr18:36975981-36976480	-151.1	5.07224e-06	0.0118893	Down	500	0	15.01	0	15.01	chr18	36973923	37187657	+	NM_009957	Pcdha7	exon	2307
chr9:105785701-105786160	-151.1	5.07224e-06	0.0118893	Down	460	0	15.01	0	15.01	chr9	105809648	105774111	-	NM_172927	Col6a6	exon	23718
chr9:105785701-105786160	-151.1	5.07224e-06	0.0118893	Down	460	0	15.01	0	15.01	chr9	105828085	105689416	-	NM_001102607	Col6a6	exon	42155
chr6:128992981-128993440	-151.1	5.07224e-06	0.0118893	Down	460	0	15.01	0	15.01	chr6	128993019	129006649	+	NR_015455	BC064078	promoter	191
chr15:72660261-72660700	-151.1	5.07224e-06	0.0118893	Down	440	0	15.01	0	15.01	chr15	73055812	72589619	-	NM_029640	Trappc9	intron	395332
chr1:134463201-134463900	-151.1	5.07224e-06	0.0118893	Down	700	0	15.01	0	15.01	chr1	134455530	134490873	+	NM_001311136	Klhl12	intron	8020
chr1:134463201-134463900	-151.1	5.07224e-06	0.0118893	Down	700	0	15.01	0	15.01	chr1	134455530	134490873	+	NM_153128	Klhl12	intron	8020
chr4:49278201-49279060	-151.1	5.07224e-06	0.0118893	Down	860	0	15.01	0	15.01	chr4	49059461	49340261	+	NM_178756	Plppr1	intron	219169
chr11:83348861-83349520	-151.1	5.07224e-06	0.0118893	Down	660	0	15.01	0	15.01	chr11	83302696	83405033	+	NM_001035854	Ap2b1	intron	46494
chr11:83348861-83349520	-151.1	5.07224e-06	0.0118893	Down	660	0	15.01	0	15.01	chr11	83302696	83405033	+	NM_027915	Ap2b1	intron	46494
chr12:105501561-105502120	-151.1	5.07224e-06	0.0118893	Down	560	0	15.01	0	15.01	chr12	105513432	105515248	+	NR_102381	AU015791	upstream	-11592
chr14:17934241-17934840	-151.1	5.07224e-06	0.0118893	Down	600	0	15.01	0	15.01	chr14	17660959	18038088	+	NM_001113417	Thrb	intron	273581
chr7:19438141-19438520	-151.1	5.07224e-06	0.0118893	Down	380	0	15.01	0	15.01	chr7	19421417	19417465	-	NR_073014	A930016O22Rik	upstream	-16913
chr7:19438141-19438520	-151.1	5.07224e-06	0.0118893	Down	380	0	15.01	0	15.01	chr7	19421417	19417465	-	NR_073015	A930016O22Rik	upstream	-16913
chr9:28301661-28302320	-151.1	5.07224e-06	0.0118893	Down	660	0	15.01	0	15.01	chr9	27791268	28925048	+	NM_177906	Opcml	intron	510722
chr9:14721201-14722200	-151.1	5.07224e-06	0.0118893	Down	1000	0	15.01	0	15.01	chr9	14740733	14702357	-	NM_177905	Piwil4	intron	19033
chr2:67497061-67497880	-151.1	5.07224e-06	0.0118893	Down	820	0	15.01	0	15.01	chr2	67446001	67526604	+	NM_001083919	Xirp2	intron	51469
chr2:67497061-67497880	-151.1	5.07224e-06	0.0118893	Down	820	0	15.01	0	15.01	chr2	67446001	67526606	+	NM_001024618	Xirp2	intron	51469
chr9:118414821-118415640	-151.1	5.07224e-06	0.0118893	Down	820	0	15.01	0	15.01	chr9	118429838	118437048	+	NR_040716	4933432G23Rik	upstream	-14608
chr5:147368081-147368600	-151.1	5.07224e-06	0.0118893	Down	520	0	15.01	0	15.01	chr5	147400489	147330741	-	NM_010229	Flt3	intron	32149
chr11:21221701-21222320	-151.1	5.07224e-06	0.0118893	Down	620	0	15.01	0	15.01	chr11	21239031	21321133	+	NM_139061	Vps54	upstream	-17021
chr11:21221701-21222320	-151.1	5.07224e-06	0.0118893	Down	620	0	15.01	0	15.01	chr11	21239031	21321133	+	NM_001290628	Vps54	upstream	-17021
chr7:34786061-34786460	-151.1	5.07224e-06	0.0118893	Down	400	0	15.01	0	15.01	chr7	34812711	34674467	-	NM_175140	Chst8	intron	26451
chr6:45239941-45240800	-151.1	5.07224e-06	0.0118893	Down	860	0	15.01	0	15.01	chr6	45060060	47301371	+	NM_001004357	Cntnap2	intron	180310
chr8:75442181-75442620	-151.1	5.07224e-06	0.0118893	Down	440	0	15.01	0	15.01	chr8	75448693	75984507	+	NM_027944	1700007B14Rik	upstream	-6293
chr8:75442181-75442620	-151.1	5.07224e-06	0.0118893	Down	440	0	15.01	0	15.01	chr8	75448693	75984507	+	NM_001164235	1700007B14Rik	upstream	-6293
chr4:116037901-116038300	-151.1	5.07224e-06	0.0118893	Down	400	0	15.01	0	15.01	chr4	116053876	116031769	-	NM_028142	Nsun4	intron	15776
chr17:25297981-25298620	-151.1	5.07224e-06	0.0118893	Down	640	0	15.01	0	15.01	chr17	25298393	25300161	+	NM_178372	Prss34	promoter	-93
chr7:46076821-46077420	-151.1	5.07224e-06	0.0118893	Down	600	0	15.01	0	15.01	chr7	46033695	46084212	+	NM_153057	Nomo1	intron	43425
chr1:172246221-172246820	-151.1	5.07224e-06	0.0118893	Down	600	0	15.01	0	15.01	chr1	172258424	172223507	-	NM_013734	Atp1a4	intron	11904
chr3:9822101-9822620	-151.1	5.07224e-06	0.0118893	Down	520	0	15.01	0	15.01	chr3	9833679	9687481	-	NM_001195031	Pag1	intron	11319
chr3:9822101-9822620	-151.1	5.07224e-06	0.0118893	Down	520	0	15.01	0	15.01	chr3	9833679	9687481	-	NM_053182	Pag1	intron	11319
chr16:31955441-31956260	-151.1	5.07224e-06	0.0118893	Down	820	0	15.01	0	15.01	chr16	31948545	31958472	+	NM_026554	Ncbp2	intron	7305
chr14:63538721-63539640	-151.1	5.07224e-06	0.0118893	Down	920	0	15.01	0	15.01	chr14	63543953	63523609	-	NM_177594	Mtmr9	intron	4773
chr6:94664341-94665100	-151.1	5.07224e-06	0.0118893	Down	760	0	15.01	0	15.01	chr6	94700145	94604528	-	NM_008377	Lrig1	intron	35425
chr9:105234861-105235320	-151.1	5.07224e-06	0.0118893	Down	460	0	15.01	0	15.01	chr9	105395287	105162466	-	NM_172461	Nek11	intron	160197
chr4:109096161-109096940	-151.1	5.07224e-06	0.0118893	Down	780	0	15.01	0	15.01	chr4	109118036	109061144	-	NM_001134791	Osbpl9	intron	21486
chr4:109096161-109096940	-151.1	5.07224e-06	0.0118893	Down	780	0	15.01	0	15.01	chr4	109118036	109061144	-	NM_173350	Osbpl9	intron	21486
chr4:109096161-109096940	-151.1	5.07224e-06	0.0118893	Down	780	0	15.01	0	15.01	chr4	109202272	109061144	-	NM_133885	Osbpl9	intron	105722
chr13:64129921-64130560	-151.1	5.07224e-06	0.0118893	Down	640	0	15.01	0	15.01	chr13	64129330	64096309	-	NM_001001321	Slc35d2	promoter	-910
chr5:113822741-113823200	-151.1	5.07224e-06	0.0118893	Down	460	0	15.01	0	15.01	chr5	113830501	113817797	-	NM_009151	Selplg	intron	7531
chr5:144187761-144188180	-151.1	5.07224e-06	0.0118893	Down	420	0	15.01	0	15.01	chr5	144190285	144194441	+	NM_010800	Bhlha15	upstream	-2315
chr13:44762941-44763600	-151.1	5.07224e-06	0.0118893	Down	660	0	15.01	0	15.01	chr13	44730773	44921643	+	NM_021878	Jarid2	intron	32497
chr13:44762941-44763600	-151.1	5.07224e-06	0.0118893	Down	660	0	15.01	0	15.01	chr13	44730773	44921643	+	NM_001205044	Jarid2	intron	32497
chr13:44762941-44763600	-151.1	5.07224e-06	0.0118893	Down	660	0	15.01	0	15.01	chr13	44731270	44921643	+	NM_001205043	Jarid2	intron	32000
chr10:52984001-52984760	-151.1	5.07224e-06	0.0118893	Down	760	0	15.01	0	15.01	chr10	52690500	53111622	+	NM_178675	Slc35f1	intron	293880
chr17:64109001-64110140	-151.1	5.07224e-06	0.0118893	Down	1140	0	15.01	0	15.01	chr17	63863980	64139496	+	NM_001037997	Fer	intron	245590
chr10:61074341-61074720	-151.1	5.07224e-06	0.0118893	Down	380	0	15.01	0	15.01	chr10	61089330	61094329	+	NM_025273	Pcbd1	upstream	-14800
chr9:109114801-109115640	-151.1	5.07224e-06	0.0118893	Down	840	0	15.01	0	15.01	chr9	109095435	109119915	+	NM_172775	Plxnb1	intron	19785
chrX:48425561-48426180	-151.1	5.07224e-06	0.0118893	Down	620	0	15.01	0	15.01	chrX	48463132	48411048	-	NM_019680	Elf4	intron	37262
chr18:60924301-60924760	-151.1	5.07224e-06	0.0118893	Down	460	0	15.01	0	15.01	chr18	60925631	60988152	+	NM_177407	Camk2a	promoter	-1101
chr6:124624601-124625600	-151.1	5.07224e-06	0.0118893	Down	1000	0	15.01	0	15.01	chr6	124636085	124624624	-	NM_173864	C1s2	exon	10985
chr8:87911841-87912240	-151.1	5.07224e-06	0.0118893	Down	400	0	15.01	0	15.01	chr8	87959595	87661809	-	NM_033327	Zfp423	intron	47555
chr17:5783621-5784640	-151.1	5.07224e-06	0.0118893	Down	1020	0	15.01	0	15.01	chr17	5799489	5803240	+	NR_045080	3300005D01Rik	upstream	-15359
chr17:5783621-5784640	-151.1	5.07224e-06	0.0118893	Down	1020	0	15.01	0	15.01	chr17	5799489	5803242	+	NR_045079	3300005D01Rik	upstream	-15359
chr17:5783621-5784640	-151.1	5.07224e-06	0.0118893	Down	1020	0	15.01	0	15.01	chr17	5798656	5803240	+	NR_045081	3300005D01Rik	upstream	-14526
chrX:163775301-163776240	-151.1	5.07224e-06	0.0118893	Down	940	0	15.01	0	15.01	chrX	163761332	163760138	-	NM_028842	Rnf138rt1	upstream	-14438
chr2:179520981-179521600	-151.1	5.07224e-06	0.0118893	Down	620	0	15.01	0	15.01	chr2	179442430	179847704	+	NM_001316723	Cdh4	intron	78860
chr2:179520981-179521600	-151.1	5.07224e-06	0.0118893	Down	620	0	15.01	0	15.01	chr2	179442430	179899375	+	NM_009867	Cdh4	intron	78860
chr17:78379441-78380260	-151.1	5.07224e-06	0.0118893	Down	820	0	15.01	0	15.01	chr17	78418152	78377877	-	NM_199448	Fez2	intron	38302
chr17:78379441-78380260	-151.1	5.07224e-06	0.0118893	Down	820	0	15.01	0	15.01	chr17	78418152	78377877	-	NM_001285946	Fez2	intron	38302
chr17:78379441-78380260	-151.1	5.07224e-06	0.0118893	Down	820	0	15.01	0	15.01	chr17	78418152	78377877	-	NM_001285940	Fez2	intron	38302
chr17:78379441-78380260	-151.1	5.07224e-06	0.0118893	Down	820	0	15.01	0	15.01	chr17	78418152	78369211	-	NM_001285949	Fez2	intron	38302
chr15:76801481-76802080	-151.1	5.07224e-06	0.0118893	Down	600	0	15.01	0	15.01	chr15	76818170	76723984	-	NM_001168288	Arhgap39	intron	16390
chr15:76801481-76802080	-151.1	5.07224e-06	0.0118893	Down	600	0	15.01	0	15.01	chr15	76818170	76723984	-	NM_198420	Arhgap39	intron	16390
chr11:74411021-74411840	-151.1	5.07224e-06	0.0118893	Down	820	0	15.01	0	15.01	chr11	74590158	74383482	-	NM_001015046	Rap1gap2	intron	178728
chr14:29476901-29477400	-151.1	5.07224e-06	0.0118893	Down	500	0	15.01	0	15.01	chr14	29721864	28904942	-	NM_009785	Cacna2d3	intron	244714
chr4:63024301-63024760	-151.1	5.07224e-06	0.0118893	Down	460	0	15.01	0	15.01	chr4	62965573	63134030	+	NM_028326	Zfp618	intron	58957
chr15:22720661-22721420	-151.1	5.07224e-06	0.0118893	Down	760	0	15.01	0	15.01	chr15	22714984	22713819	-	NM_001165971	Gm5803	upstream	-6056
chr5:26225941-26227260	-151.1	5.07224e-06	0.0118893	Down	1320	0	15.01	0	15.01	chr5	26257761	26262188	+	NM_001281527	Gm7361	intergenic	-31161
chr7:49676081-49676600	-151.1	5.07224e-06	0.0118893	Down	520	0	15.01	0	15.01	chr7	49636835	49631498	-	NM_001005232	Dbx1	intergenic	-39505
chr2:146294861-146295420	-151.1	5.07224e-06	0.0118893	Down	560	0	15.01	0	15.01	chr2	146259285	146267160	+	NR_040619	A930019D19Rik	intergenic	35855
chr6:36842841-36843620	-151.1	5.07224e-06	0.0118893	Down	780	0	15.01	0	15.01	chr6	36811361	36715662	-	NM_008973	Ptn	intergenic	-31869
chr11:24332021-24333160	-151.1	5.07224e-06	0.0118893	Down	1140	0	15.01	0	15.01	chr11	24481908	24569951	+	NR_045857	4933430M04Rik	intergenic	-149318
chr18:81375361-81376240	-151.1	5.07224e-06	0.0118893	Down	880	0	15.01	0	15.01	chr18	80986578	80966373	-	NM_178280	Sall3	intergenic	-389222
chr2:143425501-143426120	-151.1	5.07224e-06	0.0118893	Down	620	0	15.01	0	15.01	chr2	143546132	143816282	+	NM_008792	Pcsk2	intergenic	-120322
chr4:62708001-62708540	-151.1	5.07224e-06	0.0118893	Down	540	0	15.01	0	15.01	chr4	62673973	62703019	+	NM_001310706	Rgs3	intergenic	34297
chr5:57067261-57067880	-151.1	5.07224e-06	0.0118893	Down	620	0	15.01	0	15.01	chr5	57717919	57570083	-	NR_015588	4932441J04Rik	intergenic	650349
chr8:116480581-116481000	-151.1	5.07224e-06	0.0118893	Down	420	0	15.01	0	15.01	chr8	116505014	116515915	+	NM_029297	Dynlrb2	intergenic	-24224
chr6:138612981-138614040	-151.1	5.07224e-06	0.0118893	Down	1060	0	15.01	0	15.01	chr6	138581968	138364480	-	NM_207222	Lmo3	intergenic	-31542
chrY:61437621-61438720	-151.1	5.07224e-06	0.0118893	Down	1100	0	15.01	0	15.01	chrY	62464836	62462516	-	NM_207162	Gm20738	intergenic	1026666
chr11:21196781-21197640	-151.1	5.07224e-06	0.0118893	Down	860	0	15.01	0	15.01	chr11	21239031	21321133	+	NM_139061	Vps54	intergenic	-41821
chr11:21196781-21197640	-151.1	5.07224e-06	0.0118893	Down	860	0	15.01	0	15.01	chr11	21239031	21321133	+	NM_001290628	Vps54	intergenic	-41821
chr14:44622041-44622900	-151.1	5.07224e-06	0.0118893	Down	860	0	15.01	0	15.01	chr14	44724987	44717166	-	NM_001162954	Gm8267	intergenic	102517
chr7:71019321-71019900	-151.1	5.07224e-06	0.0118893	Down	580	0	15.01	0	15.01	chr7	70366746	70351949	-	NM_183261	Nr2f2	intergenic	-652864
chr8:60428961-60429760	-151.1	5.07224e-06	0.0118893	Down	800	0	15.01	0	15.01	chr8	60506123	60545677	+	NM_011834	Aadat	intergenic	-76763
chr1:126910241-126911140	-151.1	5.07224e-06	0.0118893	Down	900	0	15.01	0	15.01	chr1	126830632	125913635	-	NM_001081756	Nckap5	intergenic	-80058
chr1:126910241-126911140	-151.1	5.07224e-06	0.0118893	Down	900	0	15.01	0	15.01	chr1	126830632	125913635	-	NM_176957	Nckap5	intergenic	-80058
chr4:13182241-13182700	-151.1	5.07224e-06	0.0118893	Down	460	0	15.01	0	15.01	chr4	12906836	12981485	+	NM_001171801	Triqk	intergenic	275634
chr4:13182241-13182700	-151.1	5.07224e-06	0.0118893	Down	460	0	15.01	0	15.01	chr4	12906836	12981485	+	NM_173746	Triqk	intergenic	275634
chrX:37945581-37946180	-151.1	5.07224e-06	0.0118893	Down	600	0	15.01	0	15.01	chrX	37901770	37899096	-	NM_023894	Rhox9	intergenic	-44110
chr17:47100901-47101600	-151.1	5.07224e-06	0.0118893	Down	700	0	15.01	0	15.01	chr17	47140941	47359458	+	NM_001097623	Trerf1	intergenic	-39691
chr1:100636061-100636820	-151.1	5.07224e-06	0.0118893	Down	760	0	15.01	0	15.01	chr1	101155767	101175202	+	NR_037989	Gm20268	intergenic	-519327
chr9:106009261-106009720	-151.1	5.07224e-06	0.0118893	Down	460	0	15.01	0	15.01	chr9	105960643	105856069	-	NM_001167923	Col6a5	intergenic	-48847
chr4:55867301-55867880	-151.1	5.07224e-06	0.0118893	Down	580	0	15.01	0	15.01	chr4	55532475	55527136	-	NM_010637	Klf4	intergenic	-335115
chr17:94593541-94594100	-151.1	5.07224e-06	0.0118893	Down	560	0	15.01	0	15.01	chr17	94749892	94727079	-	NM_176917	Mettl4	intergenic	156072
chr4:56124061-56124980	-151.1	5.07224e-06	0.0118893	Down	920	0	15.01	0	15.01	chr4	55532475	55527136	-	NM_010637	Klf4	intergenic	-592045
chr1:144896261-144897200	-151.1	5.07224e-06	0.0118893	Down	940	0	15.01	0	15.01	chr1	144775421	144752840	-	NM_022881	Rgs18	intergenic	-121309
chr13:103940681-103941660	-151.1	5.07224e-06	0.0118893	Down	980	0	15.01	0	15.01	chr13	103920586	103818785	-	NM_001005868	Erbb2ip	intergenic	-20584
chr13:103940681-103941660	-151.1	5.07224e-06	0.0118893	Down	980	0	15.01	0	15.01	chr13	103920586	103818785	-	NM_001289474	Erbb2ip	intergenic	-20584
chr13:103940681-103941660	-151.1	5.07224e-06	0.0118893	Down	980	0	15.01	0	15.01	chr13	103920586	103818785	-	NM_001289475	Erbb2ip	intergenic	-20584
chr13:103940681-103941660	-151.1	5.07224e-06	0.0118893	Down	980	0	15.01	0	15.01	chr13	103920586	103818785	-	NM_001289473	Erbb2ip	intergenic	-20584
chr4:53965301-53965980	-151.1	5.07224e-06	0.0118893	Down	680	0	15.01	0	15.01	chr4	53826044	53862018	+	NM_028053	Tmem38b	intergenic	139596
chr1:20750341-20751180	-151.1	5.07224e-06	0.0118893	Down	840	0	15.01	0	15.01	chr1	20730904	20734496	+	NM_010552	Il17a	intergenic	19856
chr3:21507741-21508880	-151.1	5.07224e-06	0.0118893	Down	1140	0	15.01	0	15.01	chr3	22076651	22216594	+	NM_030732	Tbl1xr1	intergenic	-568341
chr7:118052201-118052960	-151.1	5.07224e-06	0.0118893	Down	760	0	15.01	0	15.01	chr7	118116147	118104375	-	NM_170669	Rps15a	intergenic	63567
chr9:3956641-3957120	-151.1	5.07224e-06	0.0118893	Down	480	0	15.01	0	15.01	chr9	4309494	4294792	-	NM_026276	Aasdhppt	intergenic	352614
chr5:69086461-69087100	-151.1	5.07224e-06	0.0118893	Down	640	0	15.01	0	15.01	chr5	69341709	69109284	-	NM_175519	Kctd8	intergenic	254929
chr11:58728701-58729300	-151.1	5.07224e-06	0.0118893	Down	600	0	15.01	0	15.01	chr11	58733223	58732095	-	NM_001011769	Olfr317	intergenic	4223
chrX:158373821-158374540	-151.1	5.07224e-06	0.0118893	Down	720	0	15.01	0	15.01	chrX	158043197	157821572	-	NM_177751	Cnksr2	intergenic	-330983
chrX:158373821-158374540	-151.1	5.07224e-06	0.0118893	Down	720	0	15.01	0	15.01	chrX	158043197	157821572	-	NM_001310719	Cnksr2	intergenic	-330983
chr11:82522201-82522800	-151.1	5.07224e-06	0.0118893	Down	600	0	15.01	0	15.01	chr11	82633352	82636309	+	NR_033582	Gm11426	intergenic	-110852
chrX:40694061-40694840	-151.1	5.07224e-06	0.0118893	Down	780	0	15.01	0	15.01	chrX	41401300	41678601	+	NM_001281929	Gria3	intergenic	-706850
chrX:40694061-40694840	-151.1	5.07224e-06	0.0118893	Down	780	0	15.01	0	15.01	chrX	41401300	41678601	+	NM_016886	Gria3	intergenic	-706850
chrX:40694061-40694840	-151.1	5.07224e-06	0.0118893	Down	780	0	15.01	0	15.01	chrX	41401300	41678601	+	NR_104053	Gria3	intergenic	-706850
chr9:117874081-117874540	-151.1	5.07224e-06	0.0118893	Down	460	0	15.01	0	15.01	chr9	118040521	118060484	+	NM_001048146	Azi2	intergenic	-166211
chr9:117874081-117874540	-151.1	5.07224e-06	0.0118893	Down	460	0	15.01	0	15.01	chr9	118040521	118069794	+	NM_001286507	Azi2	intergenic	-166211
chr9:117874081-117874540	-151.1	5.07224e-06	0.0118893	Down	460	0	15.01	0	15.01	chr9	118040521	118065096	+	NM_001286508	Azi2	intergenic	-166211
chr9:117874081-117874540	-151.1	5.07224e-06	0.0118893	Down	460	0	15.01	0	15.01	chr9	118040521	118065096	+	NM_013727	Azi2	intergenic	-166211
chr4:153715681-153716160	-151.1	5.07224e-06	0.0118893	Down	480	0	15.01	0	15.01	chr4	153482830	153373220	-	NM_001099299	Ajap1	intergenic	-233090
chr13:60454981-60455500	-151.1	5.07224e-06	0.0118893	Down	520	0	15.01	0	15.01	chr13	60601946	60763191	+	NM_001285917	Dapk1	intergenic	-146706
chr13:60454981-60455500	-151.1	5.07224e-06	0.0118893	Down	520	0	15.01	0	15.01	chr13	60601946	60763191	+	NM_029653	Dapk1	intergenic	-146706
chr1:42415681-42416400	-151.1	5.07224e-06	0.0118893	Down	720	0	15.01	0	15.01	chr1	42694825	42648199	-	NR_027826	Pantr1	intergenic	278785
chr11:103437561-103438060	-151.1	5.07224e-06	0.0118893	Down	500	0	15.01	0	15.01	chr11	103412664	103365091	-	NM_183034	Plekhm1	intergenic	-25146
chr18:74151021-74151880	-151.1	5.07224e-06	0.0118893	Down	860	0	15.01	0	15.01	chr18	74207818	74195298	-	NM_025581	Ska1	intergenic	56368
chr18:74151021-74151880	-151.1	5.07224e-06	0.0118893	Down	860	0	15.01	0	15.01	chr18	74207818	74195298	-	NM_001164355	Ska1	intergenic	56368
chrX:17882861-17883460	-151.1	5.07224e-06	0.0118893	Down	600	0	15.01	0	15.01	chrX	18145869	18146692	+	NM_028568	Dusp21	intergenic	-262709
chr7:99620641-99621300	-151.1	5.07224e-06	0.0118893	Down	660	0	15.01	0	15.01	chr7	99627103	99624066	-	NM_001195529	Tpbgl	intergenic	6133
chr6:31005381-31005780	-151.1	5.07224e-06	0.0118893	Down	400	0	15.01	0	15.01	chr6	30958990	30956020	-	NM_001135093	Klf14	intergenic	-46590
chr13:111095901-111096820	-151.1	5.07224e-06	0.0118893	Down	920	0	15.01	0	15.01	chr13	111229431	111211468	-	NR_045908	3110015C05Rik	intergenic	133071
chr5:121109601-121110420	-151.1	5.07224e-06	0.0118893	Down	820	0	15.01	0	15.01	chr5	121191397	121130532	-	NM_001109992	Ptpn11	intergenic	81387
chr5:121109601-121110420	-151.1	5.07224e-06	0.0118893	Down	820	0	15.01	0	15.01	chr5	121191397	121130532	-	NM_011202	Ptpn11	intergenic	81387
chr4:113364301-113364740	-151.1	5.07224e-06	0.0118893	Down	440	0	15.01	0	15.01	chr4	113286973	112804615	-	NM_001103199	Skint6	intergenic	-77547
chr2:37031221-37031720	-151.1	5.07224e-06	0.0118893	Down	500	0	15.01	0	15.01	chr2	37005612	37004619	-	NM_207235	Olfr358	intergenic	-25858
chr11:75147901-75148400	-151.1	5.07224e-06	0.0118893	Down	500	0	15.01	0	15.01	chr11	75168152	75164564	-	NM_001098203	Hic1	intergenic	20002
chrX:12225161-12225980	-151.1	5.07224e-06	0.0118893	Down	820	0	15.01	0	15.01	chrX	12160355	12036737	-	NM_001168321	Bcor	intergenic	-65215
chrX:60824281-60825200	-151.1	5.07224e-06	0.0118893	Down	920	0	15.01	0	15.01	chrX	60893430	60891365	-	NM_009237	Sox3	intergenic	68690
chr17:49914601-49915420	-151.1	5.07224e-06	0.0118893	Down	820	0	15.01	0	15.01	chr17	50190497	49993306	-	NM_181397	Rftn1	intergenic	275487
chr5:70723581-70724560	-151.1	5.07224e-06	0.0118893	Down	980	0	15.01	0	15.01	chr5	70842617	70751046	-	NM_010252	Gabrg1	intergenic	118547
chr19:28073641-28074820	-151.1	5.07224e-06	0.0118893	Down	1180	0	15.01	0	15.01	chr19	28011166	27761720	-	NM_011265	Rfx3	intergenic	-63064
chr7:24429621-24430300	-151.1	5.07224e-06	0.0118893	Down	680	0	15.01	0	15.01	chr7	24445682	24431925	-	NM_199013	Irgc1	intergenic	15722
chr17:25384501-25385000	-151.1	5.07224e-06	0.0118893	Down	500	0	15.01	0	15.01	chr17	25370552	25374442	+	NM_012034	Tpsg1	intergenic	14198
chr8:109455681-109456040	-151.1	5.07224e-06	0.0118893	Down	360	0	15.01	0	15.01	chr8	109494026	109542642	+	NM_019938	Pmfbp1	intergenic	-38166
chr18:20637981-20638440	-151.1	5.07224e-06	0.0118893	Down	460	0	15.01	0	15.01	chr18	20665249	20674326	+	NM_013697	Ttr	intergenic	-27039
chr19:44306801-44307240	-151.1	5.07224e-06	0.0118893	Down	440	0	15.01	0	15.01	chr19	44303170	44303231	+	NR_039574	Mir5114	intergenic	3850
chr3:136392121-136392820	-151.1	5.07224e-06	0.0118893	Down	700	0	15.01	0	15.01	chr3	136449349	136435269	-	NR_040592	1700030L20Rik	intergenic	56879
chr18:17698661-17699380	-151.1	5.07224e-06	0.0118893	Down	720	0	15.01	0	15.01	chr18	17580990	17568745	-	NR_045374	4930545E07Rik	intergenic	-118030
chr3:89333241-89333540	-151.1	5.07224e-06	0.0118893	Down	300	0	15.01	0	15.01	chr3	89338028	89333392	-	NM_007910	Efna4	intergenic	4638
chr14:34177261-34177740	-151.1	5.07224e-06	0.0118893	Down	480	0	15.01	0	15.01	chr14	34201633	34194440	-	NM_183209	Gprin2	intergenic	24133
chr9:73440161-73440900	-151.1	5.07224e-06	0.0118893	Down	740	0	15.01	0	15.01	chr9	73113468	73123333	+	NM_198609	Rsl24d1	intergenic	327062
chr13:107576821-107577520	-151.1	5.07224e-06	0.0118893	Down	700	0	15.01	0	15.01	chr13	107469821	107479188	+	NR_045083	AI197445	intergenic	107349
chr13:107576821-107577520	-151.1	5.07224e-06	0.0118893	Down	700	0	15.01	0	15.01	chr13	107469821	107474432	+	NR_045084	AI197445	intergenic	107349
chrX:25350721-25351480	-151.1	5.07224e-06	0.0118893	Down	760	0	15.01	0	15.01	chrX	25301455	25277482	-	NM_001040669	Gm5169	intergenic	-49645
chr1:72102001-72102900	-151.1	5.07224e-06	0.0118893	Down	900	0	15.01	0	15.01	chr1	72005195	71958997	-	NR_040454	4933417E11Rik	intergenic	-97255
chr17:35281921-35282540	-151.1	5.07224e-06	0.0118893	Down	620	0	15.01	0	15.01	chr17	35263122	35266730	+	NM_001267808	H2-L	intergenic	19108
chr3:69540941-69541340	-151.1	5.07224e-06	0.0118893	Down	400	0	15.01	0	15.01	chr3	69598960	69573918	-	NM_020026	B3galnt1	intergenic	57820
chr4:58964841-58965240	-151.1	5.07224e-06	0.0118893	Down	400	0	15.01	0	15.01	chr4	58943627	58958355	+	NM_001099323	Zkscan16	intergenic	21413
chr13:108431601-108432320	-151.1	5.07224e-06	0.0118893	Down	720	0	15.01	0	15.01	chr13	108316336	108389557	+	NM_178683	Depdc1b	intergenic	115624
chr13:90537801-90538460	-151.1	5.07224e-06	0.0118893	Down	660	0	15.01	0	15.01	chr13	90905355	90883448	-	NM_001145879	Atp6ap1l	intergenic	367225
chr8:27574781-27575720	-151.1	5.07224e-06	0.0118893	Down	940	0	15.01	0	15.01	chr8	27447669	27464112	+	NM_026256	Poteg	intergenic	127581
chr8:27574781-27575720	-151.1	5.07224e-06	0.0118893	Down	940	0	15.01	0	15.01	chr8	27447669	27495172	+	NM_027618	Poteg	intergenic	127581
chr12:26976921-26977360	-151.1	5.07224e-06	0.0118893	Down	440	0	15.01	0	15.01	chr12	27114995	27090236	-	NR_045052	Gm20187	intergenic	137855
chr4:75826661-75827560	-151.1	5.07224e-06	0.0118893	Down	900	0	15.01	0	15.01	chr4	75278286	75277353	-	NM_025849	Tmem261	intergenic	-548824
chr12:25647681-25648360	-151.1	5.07224e-06	0.0118893	Down	680	0	15.01	0	15.01	chr12	25129173	25132274	+	NR_045844	Gm17746	intergenic	518847
chr2:78829281-78829980	-151.1	5.07224e-06	0.0118893	Down	700	0	15.01	0	15.01	chr2	78869046	78920583	+	NM_009454	Ube2e3	intergenic	-39416
chr1:12561401-12562080	-151.1	5.07224e-06	0.0118893	Down	680	0	15.01	0	15.01	chr1	12667562	12673090	+	NR_045297	Gm17644	intergenic	-105822
chr7:128929121-128929580	-151.1	5.07224e-06	0.0118893	Down	460	0	15.01	0	15.01	chr7	128744869	128784835	+	NM_001029982	Sec23ip	intergenic	184481
chr1:114230641-114231200	-151.1	5.07224e-06	0.0118893	Down	560	0	15.01	0	15.01	chr1	115685136	116580674	+	NM_001077425	Cntnap5a	intergenic	-1454216
chr2:61495081-61496060	-151.1	5.07224e-06	0.0118893	Down	980	0	15.01	0	15.01	chr2	61578585	61654169	+	NM_011529	Tank	intergenic	-83015
chr13:107586781-107587980	-151.1	5.07224e-06	0.0118893	Down	1200	0	15.01	0	15.01	chr13	107687396	107692168	+	NR_045900	1700006H21Rik	intergenic	-100016
chr10:119013341-119014540	-151.1	5.07224e-06	0.0118893	Down	1200	0	15.01	0	15.01	chr10	119092904	119103107	+	NR_045348	1700064J06Rik	intergenic	-78964
chr3:57910601-57911160	-151.1	5.07224e-06	0.0118893	Down	560	0	15.01	0	15.01	chr3	57847757	57841894	-	NM_019410	Pfn2	intergenic	-63123
chr11:114914041-114914580	-151.1	5.07224e-06	0.0118893	Down	540	0	15.01	0	15.01	chr11	114934386	114922780	-	NM_199221	Cd300lb	intergenic	20076
chr3:138654641-138655260	-151.1	5.07224e-06	0.0118893	Down	620	0	15.01	0	15.01	chr3	138726984	138711534	-	NR_040545	4930425O10Rik	intergenic	72034
chr6:109551521-109552320	-151.1	5.07224e-06	0.0118893	Down	800	0	15.01	0	15.01	chr6	108828640	108859356	+	NM_138677	Edem1	intergenic	723280
chr10:127747481-127747880	-151.1	5.07224e-06	0.0118893	Down	400	0	15.01	0	15.01	chr10	127751798	127749601	-	NM_007412	Gpr182	intergenic	4118
chr6:126087021-126087760	-151.1	5.07224e-06	0.0118893	Down	740	0	15.01	0	15.01	chr6	126164960	126101411	-	NM_001164035	Ntf3	intergenic	77570
chr13:73202081-73203020	-151.1	5.07224e-06	0.0118893	Down	940	0	15.01	0	15.01	chr13	73229100	73206090	-	NR_126459	4930555K05Rik	intergenic	26550
chr18:20482641-20483340	-151.1	5.07224e-06	0.0118893	Down	700	0	15.01	0	15.01	chr18	20510303	20541310	+	NM_030596	Dsg3	intergenic	-27313
chr6:41613101-41613620	-139.6	1.17156e-05	0.0158343	Down	520	0	13.86	0	13.86	chr6	41605481	41620507	+	NM_007680	Ephb6	exon	7879
chr6:41613101-41613620	-139.6	1.17156e-05	0.0158343	Down	520	0	13.86	0	13.86	chr6	41605481	41620507	+	NM_001146351	Ephb6	exon	7879
chr12:82356501-82357360	-139.6	1.17156e-05	0.0158343	Down	860	0	13.86	0	13.86	chr12	82311348	82451784	+	NM_172579	Sipa1l1	intron	45582
chr17:34676521-34677020	-139.6	1.17156e-05	0.0158343	Down	500	0	13.86	0	13.86	chr17	34670534	34719815	+	NM_031176	Tnxb	intron	6236
chr11:100620961-100621920	-139.6	1.17156e-05	0.0158343	Down	960	0	13.86	0	13.86	chr11	100622954	100627602	+	NM_028024	Nkiras2	promoter	-1514
chr11:100620961-100621920	-139.6	1.17156e-05	0.0158343	Down	960	0	13.86	0	13.86	chr11	100620168	100582835	-	NM_019795	Dnajc7	promoter	-1272
chr2:3511921-3512400	-139.6	1.17156e-05	0.0158343	Down	480	0	13.86	0	13.86	chr2	3512814	3488853	-	NM_015765	Hspa14	promoter	654
chr2:3511921-3512400	-139.6	1.17156e-05	0.0158343	Down	480	0	13.86	0	13.86	chr2	3512814	3504528	-	NR_103465	Hspa14	promoter	654
chr2:3511921-3512400	-139.6	1.17156e-05	0.0158343	Down	480	0	13.86	0	13.86	chr2	3513064	3526376	+	NM_177647	Cdnf	promoter	-904
chr12:98255201-98255660	-139.6	1.17156e-05	0.0158343	Down	460	0	13.86	0	13.86	chr12	98268634	98276722	+	NM_008152	Gpr65	upstream	-13204
chr6:22309441-22310060	-139.6	1.17156e-05	0.0158343	Down	620	0	13.86	0	13.86	chr6	22356081	22306521	-	NM_138587	Fam3c	intron	46331
chr2:25889601-25889980	-139.6	1.17156e-05	0.0158343	Down	380	0	13.86	0	13.86	chr2	25877782	25918273	+	NM_175462	Kcnt1	intron	12008
chr2:25889601-25889980	-139.6	1.17156e-05	0.0158343	Down	380	0	13.86	0	13.86	chr2	25877782	25918273	+	NM_001302351	Kcnt1	intron	12008
chr1:83103881-83104320	-139.6	1.17156e-05	0.0158343	Down	440	0	13.86	0	13.86	chr1	83116765	83119167	+	NM_001159738	Ccl20	upstream	-12665
chr1:83103881-83104320	-139.6	1.17156e-05	0.0158343	Down	440	0	13.86	0	13.86	chr1	83116765	83119167	+	NM_016960	Ccl20	upstream	-12665
chr5:136188901-136189360	-139.6	1.17156e-05	0.0158343	Down	460	0	13.86	0	13.86	chr5	136198954	136180356	-	NM_025774	Prkrip1	intron	9824
chr8:15901221-15901660	-139.6	1.17156e-05	0.0158343	Down	440	0	13.86	0	13.86	chr8	17535385	15892544	-	NM_053171	Csmd1	intron	1633945
chr17:22230121-22230740	-139.6	1.17156e-05	0.0158343	Down	620	0	13.86	0	13.86	chr17	22225614	22197264	-	NM_001205095	Gm4944	upstream	-4816
chr13:91744801-91745640	-139.6	1.17156e-05	0.0158343	Down	840	0	13.86	0	13.86	chr13	91741872	91707901	-	NR_028313	4833422C13Rik	upstream	-3348
chr13:91744801-91745640	-139.6	1.17156e-05	0.0158343	Down	840	0	13.86	0	13.86	chr13	91741872	91713607	-	NR_028314	4833422C13Rik	upstream	-3348
chr13:91744801-91745640	-139.6	1.17156e-05	0.0158343	Down	840	0	13.86	0	13.86	chr13	91741872	91701664	-	NR_015501	4833422C13Rik	upstream	-3348
chr5:128122241-128122980	-139.6	1.17156e-05	0.0158343	Down	740	0	13.86	0	13.86	chr5	128433077	127783490	-	NM_172885	Tmem132d	intron	310467
chr2:59758341-59759060	-139.6	1.17156e-05	0.0158343	Down	720	0	13.86	0	13.86	chr2	59646768	59846213	+	NM_001290659	Tanc1	intron	111932
chr4:141699901-141700340	-139.6	1.17156e-05	0.0158343	Down	440	0	13.86	0	13.86	chr4	141685716	141683562	-	NM_023544	Rsc1a1	upstream	-14404
chr15:34505641-34506280	-139.6	1.17156e-05	0.0158343	Down	640	0	13.86	0	13.86	chr15	34495310	34530653	+	NM_026340	Pop1	intron	10650
chr15:34505641-34506280	-139.6	1.17156e-05	0.0158343	Down	640	0	13.86	0	13.86	chr15	34495310	34530653	+	NM_152894	Pop1	intron	10650
chr1:127442681-127443300	-139.6	1.17156e-05	0.0158343	Down	620	0	13.86	0	13.86	chr1	127204985	127482972	+	NM_145128	Mgat5	intron	238005
chr15:5519381-5520080	-139.6	1.17156e-05	0.0158343	Down	700	0	13.86	0	13.86	chr15	5496317	5594983	+	NR_045274	5430437J10Rik	intron	23413
chr11:69474681-69475060	-139.6	1.17156e-05	0.0158343	Down	380	0	13.86	0	13.86	chr11	69549108	69420808	-	NM_001081330	Dnah2	intron	74238
chr2:25355641-25356200	-139.6	1.17156e-05	0.0158343	Down	560	0	13.86	0	13.86	chr2	25356332	25352289	-	NM_031843	Dpp7	promoter	412
chr2:30076141-30076760	-139.6	1.17156e-05	0.0158343	Down	620	0	13.86	0	13.86	chr2	30078765	30091019	+	NM_153805	Pkn3	upstream	-2315
chr6:92037021-92037680	-139.6	1.17156e-05	0.0158343	Down	660	0	13.86	0	13.86	chr6	91987109	92076005	+	NM_172731	Fgd5	intron	50241
chr15:82961281-82961700	-139.6	1.17156e-05	0.0158343	Down	420	0	13.86	0	13.86	chr15	82959296	82959217	-	NR_037241	Mir3080	upstream	-2194
chr9:110954281-110954960	-139.6	1.17156e-05	0.0158343	Down	680	0	13.86	0	13.86	chr9	110951544	110984064	+	NM_028838	Lrrc2	intron	3076
chr6:56376101-56377000	-139.6	1.17156e-05	0.0158343	Down	900	0	13.86	0	13.86	chr6	56362392	56069803	-	NM_001159953	Pde1c	upstream	-14158
chr6:56376101-56377000	-139.6	1.17156e-05	0.0158343	Down	900	0	13.86	0	13.86	chr6	56362392	56100439	-	NM_001025568	Pde1c	upstream	-14158
chr6:56376101-56377000	-139.6	1.17156e-05	0.0158343	Down	900	0	13.86	0	13.86	chr6	56362392	56100439	-	NM_001159952	Pde1c	upstream	-14158
chr6:56376101-56377000	-139.6	1.17156e-05	0.0158343	Down	900	0	13.86	0	13.86	chr6	56369634	56100439	-	NM_001159957	Pde1c	upstream	-6916
chr6:56376101-56377000	-139.6	1.17156e-05	0.0158343	Down	900	0	13.86	0	13.86	chr6	56369634	56079987	-	NM_001159956	Pde1c	upstream	-6916
chr6:56376101-56377000	-139.6	1.17156e-05	0.0158343	Down	900	0	13.86	0	13.86	chr6	56369634	56079987	-	NM_001159955	Pde1c	upstream	-6916
chr2:76323481-76324080	-139.6	1.17156e-05	0.0158343	Down	600	0	13.86	0	13.86	chr2	76338653	75991131	-	NM_001081033	Pde11a	intron	14873
chr19:31317941-31318740	-139.6	1.17156e-05	0.0158343	Down	800	0	13.86	0	13.86	chr19	31664370	30564486	-	NM_011160	Prkg1	intron	346030
chr19:31317941-31318740	-139.6	1.17156e-05	0.0158343	Down	800	0	13.86	0	13.86	chr19	31765033	30564486	-	NM_001013833	Prkg1	intron	446693
chr12:112638701-112639460	-139.6	1.17156e-05	0.0158343	Down	760	0	13.86	0	13.86	chr12	112644827	112649152	+	NM_013929	Siva1	upstream	-5747
chr12:112638701-112639460	-139.6	1.17156e-05	0.0158343	Down	760	0	13.86	0	13.86	chr12	112644827	112649152	+	NM_001161737	Siva1	upstream	-5747
chr4:22344681-22345240	-139.6	1.17156e-05	0.0158343	Down	560	0	13.86	0	13.86	chr4	22357542	22434091	+	NM_172988	Fbxl4	upstream	-12582
chr4:22344681-22345240	-139.6	1.17156e-05	0.0158343	Down	560	0	13.86	0	13.86	chr4	22357542	22434091	+	NR_104379	Fbxl4	upstream	-12582
chr4:22344681-22345240	-139.6	1.17156e-05	0.0158343	Down	560	0	13.86	0	13.86	chr4	22357542	22434091	+	NR_104380	Fbxl4	upstream	-12582
chr4:22344681-22345240	-139.6	1.17156e-05	0.0158343	Down	560	0	13.86	0	13.86	chr4	22357542	22434091	+	NR_104378	Fbxl4	upstream	-12582
chr11:76928101-76929160	-139.6	1.17156e-05	0.0158343	Down	1060	0	13.86	0	13.86	chr11	76945655	76987389	+	NM_178645	Blmh	upstream	-17025
chr16:94107661-94108080	-139.6	1.17156e-05	0.0158343	Down	420	0	13.86	0	13.86	chr16	94085259	94127032	+	NM_011377	Sim2	intron	22611
chr4:132786521-132787040	-139.6	1.17156e-05	0.0158343	Down	520	0	13.86	0	13.86	chr4	132796364	132782356	-	NM_001033308	Themis2	intron	9584
chr17:11304821-11305700	-139.6	1.17156e-05	0.0158343	Down	880	0	13.86	0	13.86	chr17	10840358	11557236	+	NM_001317726	Park2	intron	464902
chr17:11304821-11305700	-139.6	1.17156e-05	0.0158343	Down	880	0	13.86	0	13.86	chr17	10840358	12063366	+	NM_016694	Park2	intron	464902
chr11:22148161-22148840	-139.6	1.17156e-05	0.0158343	Down	680	0	13.86	0	13.86	chr11	22286795	22005825	-	NM_001252515	Ehbp1	intron	138295
chr11:22148161-22148840	-139.6	1.17156e-05	0.0158343	Down	680	0	13.86	0	13.86	chr11	22286795	22005825	-	NM_153078	Ehbp1	intron	138295
chr2:127478841-127479400	-139.6	1.17156e-05	0.0158343	Down	560	0	13.86	0	13.86	chr2	127482499	127456497	-	NM_001111331	Kcnip3	intron	3379
chr15:100506841-100507460	-139.6	1.17156e-05	0.0158343	Down	620	0	13.86	0	13.86	chr15	100495239	100479569	-	NM_153407	Csrnp2	upstream	-11911
chr2:29761821-29762420	-139.6	1.17156e-05	0.0158343	Down	600	0	13.86	0	13.86	chr2	29761527	29764089	+	NM_001177392	Gm13547	promoter	593
chr2:35315981-35316800	-139.6	1.17156e-05	0.0158343	Down	820	0	13.86	0	13.86	chr2	35337009	35313989	-	NM_013515	Stom	intron	20619
chr17:3675481-3676280	-139.6	1.17156e-05	0.0158343	Down	800	0	13.86	0	13.86	chr17	3696261	3635239	-	NM_198958	Nox3	intron	20381
chr2:118881241-118882440	-139.6	1.17156e-05	0.0158343	Down	1200	0	13.86	0	13.86	chr2	118901614	118924524	+	NM_001045523	Bahd1	upstream	-19774
chr8:78651921-78652640	-139.6	1.17156e-05	0.0158343	Down	720	0	13.86	0	13.86	chr8	78509327	78734012	+	NM_029736	Slc10a7	intron	142953
chr8:78651921-78652640	-139.6	1.17156e-05	0.0158343	Down	720	0	13.86	0	13.86	chr8	78509327	78734012	+	NM_001282109	Slc10a7	intron	142953
chr8:78651921-78652640	-139.6	1.17156e-05	0.0158343	Down	720	0	13.86	0	13.86	chr8	78509327	78734012	+	NM_001282108	Slc10a7	intron	142953
chr8:78651921-78652640	-139.6	1.17156e-05	0.0158343	Down	720	0	13.86	0	13.86	chr8	78509327	78734012	+	NM_001009981	Slc10a7	intron	142953
chr8:78651921-78652640	-139.6	1.17156e-05	0.0158343	Down	720	0	13.86	0	13.86	chr8	78509327	78734012	+	NR_104094	Slc10a7	intron	142953
chr11:62809041-62809740	-139.6	1.17156e-05	0.0158343	Down	700	0	13.86	0	13.86	chr11	62789417	62778386	-	NM_138949	Zfp286	upstream	-19973
chr11:62809041-62809740	-139.6	1.17156e-05	0.0158343	Down	700	0	13.86	0	13.86	chr11	62820252	62842948	+	NM_053169	Trim16	upstream	-10862
chr2:131954001-131954720	-139.6	1.17156e-05	0.0158343	Down	720	0	13.86	0	13.86	chr2	131951036	131956131	+	NM_001278520	Prnd	intron	3324
chr8:13104261-13104960	-139.6	1.17156e-05	0.0158343	Down	700	0	13.86	0	13.86	chr8	13105720	13147939	+	NM_146207	Cul4a	promoter	-1110
chr8:13104261-13104960	-139.6	1.17156e-05	0.0158343	Down	700	0	13.86	0	13.86	chr8	13105343	13077524	-	NM_178708	Pcid2	promoter	733
chr9:56136741-56137460	-139.6	1.17156e-05	0.0158343	Down	720	0	13.86	0	13.86	chr9	56161070	56135883	-	NM_019793	Tspan3	intron	23970
chr3:107265021-107265500	-139.6	1.17156e-05	0.0158343	Down	480	0	13.86	0	13.86	chr3	107278857	107284081	+	NM_026774	Lamtor5	upstream	-13597
chr8:110363121-110363780	-139.6	1.17156e-05	0.0158343	Down	660	0	13.86	0	13.86	chr8	110266976	110610253	+	NM_172916	Hydin	intron	96474
chr11:76212441-76212880	-139.6	1.17156e-05	0.0158343	Down	440	0	13.86	0	13.86	chr11	76217572	76210570	-	NM_177367	Gemin4	exon	4912
chr13:103234181-103234620	-139.6	1.17156e-05	0.0158343	Down	440	0	13.86	0	13.86	chr13	103334492	102732488	-	NM_175171	Mast4	intron	100092
chr14:90136441-90137180	-139.6	1.17156e-05	0.0158343	Down	740	0	13.86	0	13.86	chr14	90126890	90269760	+	NR_045712	4930474H20Rik	intron	9920
chr5:100063921-100064380	-139.6	1.17156e-05	0.0158343	Down	460	0	13.86	0	13.86	chr5	100077961	100095273	+	NR_045993	Tmem150cos	upstream	-13811
chr1:74157221-74157640	-139.6	1.17156e-05	0.0158343	Down	420	0	13.86	0	13.86	chr1	74153993	74161246	+	NM_009909	Cxcr2	intron	3437
chr19:23855361-23856180	-139.6	1.17156e-05	0.0158343	Down	820	0	13.86	0	13.86	chr19	23758875	23949597	+	NM_177034	Apba1	intron	96895
chr12:81644261-81645120	-139.6	1.17156e-05	0.0158343	Down	860	0	13.86	0	13.86	chr12	81631248	81667557	+	NM_001033149	Ttc9	intron	13442
chr2:66118701-66119240	-139.6	1.17156e-05	0.0158343	Down	540	0	13.86	0	13.86	chr2	66124793	66082765	-	NM_015736	Galnt3	intron	5823
chr13:97940301-97940960	-139.6	1.17156e-05	0.0158343	Down	660	0	13.86	0	13.86	chr13	98206165	97898594	-	NM_012026	Arhgef28	intron	265535
chr8:80747401-80747760	-139.6	1.17156e-05	0.0158343	Down	360	0	13.86	0	13.86	chr8	80739459	80699942	-	NM_053124	Smarca5	upstream	-8121
chr6:71819501-71820000	-139.6	1.17156e-05	0.0158343	Down	500	0	13.86	0	13.86	chr6	71823784	71812996	-	NM_025430	Mrpl35	intron	4034
chr1:189277001-189277660	-139.6	1.17156e-05	0.0158343	Down	660	0	13.86	0	13.86	chr1	189343353	189207929	-	NM_001159850	Kcnk2	intron	66023
chr1:189277001-189277660	-139.6	1.17156e-05	0.0158343	Down	660	0	13.86	0	13.86	chr1	189402273	189207929	-	NM_001281848	Kcnk2	intron	124943
chr11:95101261-95101760	-139.6	1.17156e-05	0.0158343	Down	500	0	13.86	0	13.86	chr11	95120116	95125291	+	NM_010055	Dlx3	upstream	-18606
chr8:45889561-45890060	-139.6	1.17156e-05	0.0158343	Down	500	0	13.86	0	13.86	chr8	45885484	45919546	+	NM_016798	Pdlim3	intron	4326
chr15:23095281-23095960	-139.6	1.17156e-05	0.0158343	Down	680	0	13.86	0	13.86	chr15	23036462	23474418	+	NM_001081299	Cdh18	intron	59158
chr17:50093801-50094580	-139.6	1.17156e-05	0.0158343	Down	780	0	13.86	0	13.86	chr17	50190497	49993306	-	NM_181397	Rftn1	intron	96307
chr13:98156121-98156860	-139.6	1.17156e-05	0.0158343	Down	740	0	13.86	0	13.86	chr13	98206165	97898594	-	NM_012026	Arhgef28	intron	49675
chr9:70891481-70892120	-139.6	1.17156e-05	0.0158343	Down	640	0	13.86	0	13.86	chr9	70934808	70798127	-	NM_008280	Lipc	intron	43008
chr3:101938301-101938900	-139.6	1.17156e-05	0.0158343	Down	600	0	13.86	0	13.86	chr3	101924453	101855770	-	NM_001039371	Slc22a15	upstream	-14147
chr17:48128781-48129420	-139.6	1.17156e-05	0.0158343	Down	640	0	13.86	0	13.86	chr17	48146307	48125604	-	NM_001177897	9830107B12Rik	intron	17207
chr17:48128781-48129420	-139.6	1.17156e-05	0.0158343	Down	640	0	13.86	0	13.86	chr17	48146307	48125604	-	NM_001177896	9830107B12Rik	intron	17207
chr17:48128781-48129420	-139.6	1.17156e-05	0.0158343	Down	640	0	13.86	0	13.86	chr17	48146307	48125604	-	NM_177824	9830107B12Rik	intron	17207
chr10:108274461-108275240	-139.6	1.17156e-05	0.0158343	Down	780	0	13.86	0	13.86	chr10	108162399	108277575	+	NM_027892	Ppp1r12a	intron	112451
chr8:113650941-113651380	-139.6	1.17156e-05	0.0158343	Down	440	0	13.86	0	13.86	chr8	113643212	113655533	+	NM_029139	Syce1l	intron	7948
chr8:113650941-113651380	-139.6	1.17156e-05	0.0158343	Down	440	0	13.86	0	13.86	chr8	113643212	113655533	+	NM_001286494	Syce1l	intron	7948
chr8:113650941-113651380	-139.6	1.17156e-05	0.0158343	Down	440	0	13.86	0	13.86	chr8	113643212	113655533	+	NM_001048145	Syce1l	intron	7948
chr12:118979621-118980260	-139.6	1.17156e-05	0.0158343	Down	640	0	13.86	0	13.86	chr12	118966421	118867823	-	NM_029961	Abcb5	upstream	-13519
chr17:46760341-46760900	-139.6	1.17156e-05	0.0158343	Down	560	0	13.86	0	13.86	chr17	46763712	46755662	-	NM_011195	Ptcra	intron	3092
chr3:59032121-59032800	-139.6	1.17156e-05	0.0158343	Down	680	0	13.86	0	13.86	chr3	59006977	59318412	+	NM_177855	Med12l	intron	25483
chr2:132056481-132057140	-139.6	1.17156e-05	0.0158343	Down	660	0	13.86	0	13.86	chr2	132145108	132052495	-	NM_018824	Slc23a2	exon	88298
chr4:131977161-131977600	-139.6	1.17156e-05	0.0158343	Down	440	0	13.86	0	13.86	chr4	132049078	131923428	-	NM_001128606	Epb41	intron	71698
chr4:131977161-131977600	-139.6	1.17156e-05	0.0158343	Down	440	0	13.86	0	13.86	chr4	132075313	131923426	-	NM_001128607	Epb41	intron	97933
chr9:57691341-57692300	-139.6	1.17156e-05	0.0158343	Down	960	0	13.86	0	13.86	chr9	57687927	57703824	+	NM_009992	Cyp1a1	intron	3893
chr11:9199721-9200360	-139.6	1.17156e-05	0.0158343	Down	640	0	13.86	0	13.86	chr11	9191941	9684259	+	NM_178259	Abca13	intron	8099
chr15:36129661-36130520	-139.6	1.17156e-05	0.0158343	Down	860	0	13.86	0	13.86	chr15	36140400	36009476	-	NM_001195748	Rgs22	intron	10310
chr13:80991181-80992320	-139.6	1.17156e-05	0.0158343	Down	1140	0	13.86	0	13.86	chr13	80964073	81079857	+	NR_015587	9330111N05Rik	intron	27677
chr4:110996741-110997420	-139.6	1.17156e-05	0.0158343	Down	680	0	13.86	0	13.86	chr4	110397697	111657519	+	NM_001048189	Agbl4	intron	599383
chr4:110996741-110997420	-139.6	1.17156e-05	0.0158343	Down	680	0	13.86	0	13.86	chr4	110397697	111657519	+	NM_030231	Agbl4	intron	599383
chr4:110996741-110997420	-139.6	1.17156e-05	0.0158343	Down	680	0	13.86	0	13.86	chr4	110397697	111663024	+	NM_001284190	Agbl4	intron	599383
chr1:135909921-135910360	-139.6	1.17156e-05	0.0158343	Down	440	0	13.86	0	13.86	chr1	135919207	135871393	-	NM_019645	Pkp1	intron	9067
chr1:135909921-135910360	-139.6	1.17156e-05	0.0158343	Down	440	0	13.86	0	13.86	chr1	135919207	135871393	-	NM_001313701	Pkp1	intron	9067
chr9:14316261-14316700	-139.6	1.17156e-05	0.0158343	Down	440	0	13.86	0	13.86	chr9	14276300	14326134	+	NM_030261	Sesn3	intron	40180
chr9:108184821-108185360	-139.6	1.17156e-05	0.0158343	Down	540	0	13.86	0	13.86	chr9	108190383	108096021	-	NM_007567	Bsn	intron	5293
chr7:143036921-143037600	-139.6	1.17156e-05	0.0158343	Down	680	0	13.86	0	13.86	chr7	143052749	143067930	+	NM_133655	Cd81	upstream	-15489
chr18:69362561-69363440	-139.6	1.17156e-05	0.0158343	Down	880	0	13.86	0	13.86	chr18	69344491	69687967	+	NM_013685	Tcf4	intron	18509
chr18:69362561-69363440	-139.6	1.17156e-05	0.0158343	Down	880	0	13.86	0	13.86	chr18	69345720	69687967	+	NM_001083967	Tcf4	intron	17280
chr18:84714161-84714700	-139.6	1.17156e-05	0.0158343	Down	540	0	13.86	0	13.86	chr18	84720241	84740436	+	NM_173770	Fam69c	upstream	-5811
chr4:129123041-129123580	-139.6	1.17156e-05	0.0158343	Down	540	0	13.86	0	13.86	chr4	129121747	129111569	-	NM_001130419	Hpca	promoter	-1563
chr4:129123041-129123580	-139.6	1.17156e-05	0.0158343	Down	540	0	13.86	0	13.86	chr4	129121925	129111569	-	NM_001286081	Hpca	promoter	-1385
chr16:87456861-87457520	-139.6	1.17156e-05	0.0158343	Down	660	0	13.86	0	13.86	chr16	87454984	87483513	+	NM_024258	Usp16	intron	2206
chr11:106554041-106554680	-139.6	1.17156e-05	0.0158343	Down	640	0	13.86	0	13.86	chr11	106612930	106502138	-	NM_198292	Tex2	intron	58570
chr19:10747861-10748300	-139.6	1.17156e-05	0.0158343	Down	440	0	13.86	0	13.86	chr19	10740946	10786043	+	NR_027805	A430093F15Rik	intron	7134
[truncated: 9,667 more rows]
