# Supplementary material for: Abnormal transcriptome-wide DNA demethylation induced by folate deficiency causes neural tube defects
Source: Front Genet. 2022 Sep 19;13:987210. doi: 10.3389/fgene.2022.987210 (PMC9529027; doi:10.3389/fgene.2022.987210)
Supplement: Supplementary file 16 [file Table5.XLSX]

## Sheet: FA0.IP_vs_FA0.Input
MeDIP-enriched Peaks for: FA0.IP_vs_FA0.Input Column A: Genomic_position: Chr, Start and End of the peak. Column B: Length: Length of peak region. Column C: Summit_position: Peak summit position relative to the start position of peak region. Column D: TagCounts_in_peak: Number of tags in peak region. Column E: -LOG10(pvalue): -10*log10(pvalue) for the peak region. Column F: Fold_enrichment: Fold …
Genomic_position	Peak_length	Peak_summit_position	TagCounts_in_peak	-LOG10(p-value)	Fold_enrichment	-LOG10(q-value)	Peak_name	Chr	TSS	TTS	Strand	Refseq_name	Symbol	Peak_Classification	Peak_to_TSS
chr3:152786165-152786954	790	152786704	43	79.7922	34.7357	74.6698	FA0.IP_vs_FA0.Input_1e-4_10_30_peak_2468	chr3	152756090	152752449	-	XR_867777.1	Gm40181	intergenic	-30469
chr12:111730270-111731047	778	111730793	32	54.5239	25.4683	49.4568	FA0.IP_vs_FA0.Input_1e-4_10_30_peak_824	chr12	111713317	111709843	-	XM_017315180.1	Bag5	upstream	-17341
chr2:66189208-66189477	270	66189344	154	158.59	23.0167	153.349	FA0.IP_vs_FA0.Input_1e-4_10_30_peak_2073	chr2	66125230	66083432	-	XR_374409.3	Galnt3	intergenic	-64112
chr12:55916708-55917172	465	55916887	22	35.6459	18.1268	30.6368	FA0.IP_vs_FA0.Input_1e-4_10_30_peak_727	chr12	55836365	55869735	+	NM_001037756.2	Brms1l	intergenic	80575
chr7:145340926-145341458	533	145341211	1531	1288.75	17.5705	1282.82	FA0.IP_vs_FA0.Input_1e-4_10_30_peak_3386	chr7	145314834	145324059	+	NM_203490.3	Mrgprd	intergenic	26358
chr17:67741363-67741601	239	67741492	110	99.9649	16.9299	94.8087	FA0.IP_vs_FA0.Input_1e-4_10_30_peak_1671	chr17	67697264	67822645	+	NM_008480.2	Lama1	intron	44218
chr19:61331278-61331566	289	61331422	733	607.827	16.7724	602.259	FA0.IP_vs_FA0.Input_1e-4_10_30_peak_1968	chr19	61313537	61294868	-	XM_017318318.1	LOC108168405	upstream	-17885
chr18:90602182-90602639	458	90602424	1278	1049.35	16.6655	1043.54	FA0.IP_vs_FA0.Input_1e-4_10_30_peak_1877	chr18	90579754	90593724	+	XM_017318027.1	LOC108168395	intergenic	22656
chrX:170758228-170758514	287	170758380	716	585.704	16.3177	580.146	FA0.IP_vs_FA0.Input_1e-4_10_30_peak_4021	chrX	170672643	170678054	+	NM_001308488.1	Asmt	intergenic	85728
chr12:93576985-93577222	238	93577106	192	159.919	15.5902	154.676	FA0.IP_vs_FA0.Input_1e-4_10_30_peak_789	chr12	93444823	93416456	-	NR_126436.1	4930559C10Rik	intergenic	-132280
chr6:4923827-4924198	372	4923968	85	75.8723	15.5401	70.758	FA0.IP_vs_FA0.Input_1e-4_10_30_peak_2924	chr6	4903523	5165661	+	XM_006505072.3	Ppp1r9a	intron	20489
chr2:182012723-182013224	502	182013088	855	671.699	15.169	666.088	FA0.IP_vs_FA0.Input_1e-4_10_30_peak_2252	chr2	181991225	182000200	+	XM_017319217.1	Gm14496	intergenic	21748
chr2:182012723-182013224	502	182013088	855	671.699	15.169	666.088	FA0.IP_vs_FA0.Input_1e-4_10_30_peak_2252	chr2	181991225	182000200	+	XM_017319216.1	Gm14496	intergenic	21748
chr2:182012723-182013224	502	182013088	855	671.699	15.169	666.088	FA0.IP_vs_FA0.Input_1e-4_10_30_peak_2252	chr2	181991225	182001087	+	NM_001205282.1	Gm14496	intergenic	21748
chr14:124801552-124802244	693	124801967	1493	1164.28	15.1157	1158.41	FA0.IP_vs_FA0.Input_1e-4_10_30_peak_1263	chr14	124677667	124129746	-	XM_006518549.3	Fgf14	intergenic	-124231
chr6:88033855-88034357	503	88034259	17	26.7574	14.4041	21.7813	FA0.IP_vs_FA0.Input_1e-4_10_30_peak_3068	chr6	88045017	87999105	-	NM_001293653.1	Rab7	intron	10911
chr9:60539237-60540065	829	60539386	17	26.1859	14.1862	21.2123	FA0.IP_vs_FA0.Input_1e-4_10_30_peak_3767	chr9	60543278	60549771	+	XR_001779185.1	Gm33406	upstream	-3627
chr1:195371726-195371970	245	195371843	564	426.766	13.9753	421.299	FA0.IP_vs_FA0.Input_1e-4_10_30_peak_296	chr1	195177190	195137241	-	XM_006497221.2	Cr2	intergenic	-194658
chr1:195371726-195371970	245	195371843	564	426.766	13.9753	421.299	FA0.IP_vs_FA0.Input_1e-4_10_30_peak_296	chr1	195177190	195139654	-	XM_006497222.2	Cr2	intergenic	-194658
chr1:195371726-195371970	245	195371843	564	426.766	13.9753	421.299	FA0.IP_vs_FA0.Input_1e-4_10_30_peak_296	chr1	195177190	195136810	-	XR_865893.1	Cr2	intergenic	-194658
chr14:25674871-25675232	362	25674999	17	25.6545	13.9747	20.6835	FA0.IP_vs_FA0.Input_1e-4_10_30_peak_1121	chr14	25694151	25700468	+	XM_017315774.1	Ppif	upstream	-19100
chr16:98107502-98107768	267	98107637	645	484.954	13.8737	479.458	FA0.IP_vs_FA0.Input_1e-4_10_30_peak_1593	chr16	98082439	98062511	-	NR_015491.1	A630089N07Rik	intergenic	-25196
chr6:99851075-99851441	367	99851182	16	25.4822	13.8162	20.5126	FA0.IP_vs_FA0.Input_1e-4_10_30_peak_3087	chr6	99865070	99866771	+	XR_377909.2	Gm33143	upstream	-13812
chr4:46029219-46029749	531	46029406	17	24.9213	13.669	19.9549	FA0.IP_vs_FA0.Input_1e-4_10_30_peak_2532	chr4	46038939	46104015	+	XM_006537772.3	Tmod1	upstream	-9455
chr8:83756765-83756987	223	83756893	906	663.159	13.3318	657.554	FA0.IP_vs_FA0.Input_1e-4_10_30_peak_3529	chr8	83762941	83762018	-	XR_878997.1	Gm42030	intergenic	6065
chr10:127110156-127110533	378	127110290	15	23.7875	13.0647	18.832	FA0.IP_vs_FA0.Input_1e-4_10_30_peak_469	chr10	127113573	127107361	-	XR_872170.1	Gm40799	intron	3229
chr9:32354135-32356374	2240	32355075	18	23.6671	13.0059	18.7129	FA0.IP_vs_FA0.Input_1e-4_10_30_peak_3717	chr9	32343338	32314705	-	XM_017313154.1	Kcnj5	upstream	-11916
chr12:120028662-120029021	360	120028868	910	655.748	12.967	650.149	FA0.IP_vs_FA0.Input_1e-4_10_30_peak_838	chr12	119945961	120021245	+	NM_001160385.2	Tmem196	intergenic	82880
chr12:120028662-120029021	360	120028868	910	655.748	12.967	650.149	FA0.IP_vs_FA0.Input_1e-4_10_30_peak_838	chr12	119945961	120021245	+	NM_001294154.1	Tmem196	intergenic	82880
chr12:120028662-120029021	360	120028868	910	655.748	12.967	650.149	FA0.IP_vs_FA0.Input_1e-4_10_30_peak_838	chr12	119945961	120021245	+	NM_001294146.1	Tmem196	intergenic	82880
chr15:98937636-98938158	523	98937992	17	23.256	12.9156	18.3053	FA0.IP_vs_FA0.Input_1e-4_10_30_peak_1434	chr15	98934646	98942526	+	XR_001781764.1	Gm41396	intron	3251
chr15:98937636-98938158	523	98937992	17	23.256	12.9156	18.3053	FA0.IP_vs_FA0.Input_1e-4_10_30_peak_1434	chr15	98934646	98940512	+	XR_001781763.1	Gm41396	intron	3251
chr4:142245337-142245778	442	142245543	15	23.3342	12.9028	18.3827	FA0.IP_vs_FA0.Input_1e-4_10_30_peak_2666	chr4	142239401	142139239	-	NM_001109685.1	Kazn	upstream	-6156
chr15:71736887-71738017	1131	71737895	17	23.1325	12.8566	18.1827	FA0.IP_vs_FA0.Input_1e-4_10_30_peak_1374	chr15	71728434	71453861	-	XM_006521397.3	Fam135b	upstream	-9018
chr1:118497125-118497528	404	118497340	18	23.3704	12.8538	18.4187	FA0.IP_vs_FA0.Input_1e-4_10_30_peak_172	chr1	118459265	118458668	-	NR_027901.1	2900060B14Rik	intergenic	-38061
chr8:85499607-85499947	341	85499762	24	25.841	12.6395	20.8691	FA0.IP_vs_FA0.Input_1e-4_10_30_peak_3533	chr8	85492616	85527558	+	NM_173866.3	Gpt2	intron	7161
chr11:68006929-68007436	508	68007056	15	22.613	12.6312	17.6672	FA0.IP_vs_FA0.Input_1e-4_10_30_peak_572	chr11	67966482	68207148	+	NM_018768.2	Stx8	intron	40700
chr2:92660743-92661295	553	92661089	15	22.5585	12.6099	17.6136	FA0.IP_vs_FA0.Input_1e-4_10_30_peak_2115	chr2	92601113	92615252	+	XM_006500389.1	Chst1	intergenic	59906
chr3:159939418-159939679	262	159939550	545	384.194	12.3139	378.752	FA0.IP_vs_FA0.Input_1e-4_10_30_peak_2479	chr3	159839731	159938670	+	XM_006501964.2	Wls	intergenic	99817
chr16:13695561-13696284	724	13695906	13	22.8616	12.2581	17.9137	FA0.IP_vs_FA0.Input_1e-4_10_30_peak_1457	chr16	13672019	13678385	+	NM_025653.2	3110001I22Rik	intergenic	23903
chr10:21863544-21863838	295	21863737	15	21.56	12.2029	16.6255	FA0.IP_vs_FA0.Input_1e-4_10_30_peak_324	chr10	21858238	21834010	-	XR_001779731.1	Platr6	upstream	-5453
chr10:21863544-21863838	295	21863737	15	21.56	12.2029	16.6255	FA0.IP_vs_FA0.Input_1e-4_10_30_peak_324	chr10	21846033	21834010	-	XR_001779730.1	Platr6	upstream	-17658
chr10:21863544-21863838	295	21863737	15	21.56	12.2029	16.6255	FA0.IP_vs_FA0.Input_1e-4_10_30_peak_324	chr10	21882183	21999903	+	NM_001161845.2	Sgk1	upstream	-18492
chr11:35943881-35944249	369	35944153	14	21.2831	12.0127	16.3511	FA0.IP_vs_FA0.Input_1e-4_10_30_peak_522	chr11	35980089	35839177	-	NM_170779.1	Wwc1	intron	36024
chr15:90437734-90438174	441	90437988	13	21.5132	11.8865	16.5793	FA0.IP_vs_FA0.Input_1e-4_10_30_peak_1412	chr15	90353709	90368444	+	XR_384340.1	Gm36480	intergenic	84245
chr4:111438633-111439897	1265	111439039	14	20.7834	11.8218	15.8586	FA0.IP_vs_FA0.Input_1e-4_10_30_peak_2636	chr4	111413793	111460298	+	XM_006503323.3	Bend5	intron	25472
chr4:111438633-111439897	1265	111439039	14	20.7834	11.8218	15.8586	FA0.IP_vs_FA0.Input_1e-4_10_30_peak_2636	chr4	111413793	111460298	+	XR_376343.3	Bend5	intron	25472
chr4:111438633-111439897	1265	111439039	14	20.7834	11.8218	15.8586	FA0.IP_vs_FA0.Input_1e-4_10_30_peak_2636	chr4	111415312	111460298	+	XM_017320366.1	Bend5	intron	23953
chr4:111438633-111439897	1265	111439039	14	20.7834	11.8218	15.8586	FA0.IP_vs_FA0.Input_1e-4_10_30_peak_2636	chr4	110478545	111657510	+	XM_011240655.2	Agbl4	intron	960720
chr3:149052483-149052933	451	149052826	46	38.1186	11.6837	33.1011	FA0.IP_vs_FA0.Input_1e-4_10_30_peak_2455	chr3	149082267	149096302	+	XR_001784039.1	Gm30575	intergenic	-29559
chr13:10449782-10450312	531	10450032	12	21.615	11.5625	16.6796	FA0.IP_vs_FA0.Input_1e-4_10_30_peak_855	chr13	10359164	10673847	+	XR_001780860.1	LOC108168064	intron	90883
chr10:130594776-130595003	228	130594869	182	127.649	11.4836	122.45	FA0.IP_vs_FA0.Input_1e-4_10_30_peak_477	chr10	130497379	130471820	-	NM_001103366.1	Vmn2r87	intergenic	-97510
chr12:71392270-71392911	642	71392550	13	20.1745	11.4542	15.2553	FA0.IP_vs_FA0.Input_1e-4_10_30_peak_748	chr12	71384208	71383153	-	NR_136902.1	1700083H02Rik	upstream	-8382
chr13:98494892-98495814	923	98495664	14	19.8483	11.4403	14.9331	FA0.IP_vs_FA0.Input_1e-4_10_30_peak_989	chr13	98536167	98529938	-	XR_873844.1	Gm41032	intergenic	40814
chr5:147611433-147611662	230	147611524	276	187.784	11.2584	182.508	FA0.IP_vs_FA0.Input_1e-4_10_30_peak_2915	chr5	147658786	147668887	+	XR_377215.2	Gm35383	intergenic	-47239
chr5:147611433-147611662	230	147611524	276	187.784	11.2584	182.508	FA0.IP_vs_FA0.Input_1e-4_10_30_peak_2915	chr5	147658786	147668887	+	XR_377214.2	Gm35383	intergenic	-47239
chr3:131597810-131598283	474	131598125	13	19.4792	11.2032	14.5717	FA0.IP_vs_FA0.Input_1e-4_10_30_peak_2433	chr3	131587585	131589459	+	XR_376084.2	Gm36917	intergenic	10461
chr17:87694316-87694879	564	87694664	16	19.4095	11.0863	14.5031	FA0.IP_vs_FA0.Input_1e-4_10_30_peak_1715	chr17	87672556	87723713	+	NM_008628.2	Msh2	intron	22041
chr17:71228167-71228451	285	71228310	16	19.4095	11.0863	14.5031	FA0.IP_vs_FA0.Input_1e-4_10_30_peak_1677	chr17	71215074	71249818	+	XM_017317606.1	Lpin2	intron	13235
chr3:68569417-68570000	584	68569677	15	19.136	11.0764	14.2348	FA0.IP_vs_FA0.Input_1e-4_10_30_peak_2336	chr3	68572367	68626482	+	NM_013928.5	Schip1	upstream	-2659
chr14:105066137-105066463	327	105066317	14	18.9965	11.0651	14.0979	FA0.IP_vs_FA0.Input_1e-4_10_30_peak_1232	chr14	105114676	105106727	-	NR_040628.1	Gm17066	intergenic	48376
chr15:39239099-39239629	531	39239518	12	19.6166	11.0375	14.7049	FA0.IP_vs_FA0.Input_1e-4_10_30_peak_1323	chr15	39236442	39684375	+	XM_017316369.1	Rims2	intron	2922
chr12:88529515-88530174	660	88530015	12	19.6166	11.0375	14.7049	FA0.IP_vs_FA0.Input_1e-4_10_30_peak_780	chr12	88444988	88440840	-	XR_001780661.1	4930473H19Rik	intergenic	-84856
chr14:46690512-46691144	633	46690748	11	19.5953	10.673	14.6848	FA0.IP_vs_FA0.Input_1e-4_10_30_peak_1148	chr14	46673775	46645816	-	NR_131909.1	D330046F09Rik	upstream	-17053
chr12:109856693-109857267	575	109856883	14	18.0473	10.6167	13.1645	FA0.IP_vs_FA0.Input_1e-4_10_30_peak_817	chr12	109921900	109947478	+	XR_381936.1	Gm34554	intergenic	-64920
chr7:92336788-92337160	373	92336962	11	19.1926	10.5781	14.2907	FA0.IP_vs_FA0.Input_1e-4_10_30_peak_3313	chr7	92234836	92449106	+	XM_006507787.3	Dlg2	intron	102138
chr7:92336788-92337160	373	92336962	11	19.1926	10.5781	14.2907	FA0.IP_vs_FA0.Input_1e-4_10_30_peak_3313	chr7	92234969	92449246	+	NM_001243047.1	Dlg2	intron	102005
chr7:92336788-92337160	373	92336962	11	19.1926	10.5781	14.2907	FA0.IP_vs_FA0.Input_1e-4_10_30_peak_3313	chr7	91090785	92449246	+	NM_011807.3	Dlg2	intron	1246189
chr7:27557889-27558272	384	27558158	15	17.9054	10.4342	13.0239	FA0.IP_vs_FA0.Input_1e-4_10_30_peak_3230	chr7	27556543	27559502	+	XM_017312415.1	LOC108167412	promoter	1537
chr7:27557889-27558272	384	27558158	15	17.9054	10.4342	13.0239	FA0.IP_vs_FA0.Input_1e-4_10_30_peak_3230	chr7	27556543	27559503	+	XM_017312414.1	LOC108167412	promoter	1537
chr7:27557889-27558272	384	27558158	15	17.9054	10.4342	13.0239	FA0.IP_vs_FA0.Input_1e-4_10_30_peak_3230	chr7	27556543	27559504	+	XM_017312416.1	LOC108167412	promoter	1537
chr7:27557889-27558272	384	27558158	15	17.9054	10.4342	13.0239	FA0.IP_vs_FA0.Input_1e-4_10_30_peak_3230	chr7	27556543	27559504	+	XM_017312418.1	LOC108167412	promoter	1537
chr7:27557889-27558272	384	27558158	15	17.9054	10.4342	13.0239	FA0.IP_vs_FA0.Input_1e-4_10_30_peak_3230	chr7	27556543	27559504	+	XM_017312417.1	LOC108167412	promoter	1537
chr8:110136170-110136736	567	110136264	14	17.579	10.3841	12.7053	FA0.IP_vs_FA0.Input_1e-4_10_30_peak_3576	chr8	110117378	110121963	+	XR_388013.1	Gm35543	intergenic	19075
chr5:21906090-21906455	366	21906259	13	17.3767	10.3301	12.5056	FA0.IP_vs_FA0.Input_1e-4_10_30_peak_2718	chr5	22344705	21884453	-	NM_011261.2	Reln	intron	438433
chr5:21906090-21906455	366	21906259	13	17.3767	10.3301	12.5056	FA0.IP_vs_FA0.Input_1e-4_10_30_peak_2718	chr5	22344705	21884453	-	NM_001310464.1	Reln	intron	438433
chr14:20101386-20101797	412	20101587	13	17.3708	10.3274	12.5002	FA0.IP_vs_FA0.Input_1e-4_10_30_peak_1116	chr14	20083172	20075635	-	NM_026209.1	Saysd1	upstream	-18419
chr8:115988947-115989350	404	115989163	12	17.3633	10.2628	12.4938	FA0.IP_vs_FA0.Input_1e-4_10_30_peak_3592	chr8	115906537	115904141	-	XR_388071.1	Gm31164	intergenic	-82611
chr12:113738162-113738519	358	113738306	11	17.7522	10.1884	12.8726	FA0.IP_vs_FA0.Input_1e-4_10_30_peak_828	chr12	113543907	113546414	+	NM_174885.3	Adam6a	intergenic	194433
chr9:14746708-14747105	398	14746840	11	17.6203	10.1486	12.744	FA0.IP_vs_FA0.Input_1e-4_10_30_peak_3681	chr9	14752122	14748458	-	NM_010242.3	Fut4	intergenic	5216
chr17:9030734-9031228	495	9031114	14	16.9762	10.0741	12.1154	FA0.IP_vs_FA0.Input_1e-4_10_30_peak_1605	chr17	8988332	9008319	+	NM_025851.3	1700010I14Rik	intergenic	42649
chr8:121979956-121980376	421	121980174	14	16.9762	10.0741	12.1154	FA0.IP_vs_FA0.Input_1e-4_10_30_peak_3603	chr8	121978023	121978086	+	NR_106096.1	Mir7237	intergenic	2143
chr2:57629496-57629720	225	57629596	56	39.8205	9.82629	34.7964	FA0.IP_vs_FA0.Input_1e-4_10_30_peak_2057	chr2	57990453	57982191	-	XR_374378.3	Gm33594	intergenic	360845
chr17:4443084-4443582	499	4443205	10	17.6104	9.78362	12.7342	FA0.IP_vs_FA0.Input_1e-4_10_30_peak_1596	chr17	4612378	4633520	+	XR_876346.1	Gm34259	intergenic	-169045
chr17:4443084-4443582	499	4443205	10	17.6104	9.78362	12.7342	FA0.IP_vs_FA0.Input_1e-4_10_30_peak_1596	chr17	4612378	4622919	+	XR_385135.2	Gm34259	intergenic	-169045
chr12:112297450-112297946	497	112297638	12	16.0864	9.73015	11.2423	FA0.IP_vs_FA0.Input_1e-4_10_30_peak_825	chr12	112255558	112291106	+	XR_873051.1	Gm36894	intergenic	42140
chr13:110744294-110744545	252	110744446	26	22.0322	9.71901	17.0918	FA0.IP_vs_FA0.Input_1e-4_10_30_peak_1016	chr13	110683825	110686694	+	XR_382906.2	Gm33172	intergenic	60594
chr14:57728478-57729186	709	57728662	10	17.2791	9.7057	12.4113	FA0.IP_vs_FA0.Input_1e-4_10_30_peak_1162	chr14	57734418	57722188	-	NM_153382.1	Lats2	intron	5586
chr4:125036103-125036367	265	125036246	11	16.2131	9.67712	11.367	FA0.IP_vs_FA0.Input_1e-4_10_30_peak_2648	chr4	125030013	125055382	+	NM_145552.2	Gnl2	intron	6222
chr1:152946818-152947113	296	152946962	10	16.9473	9.62327	12.0881	FA0.IP_vs_FA0.Input_1e-4_10_30_peak_225	chr1	152954938	153096934	+	XM_006529456.3	Nmnat2	upstream	-7973
chr11:115234837-115235206	370	115235132	11	15.5977	9.44315	10.774	FA0.IP_vs_FA0.Input_1e-4_10_30_peak_642	chr11	115266976	115249168	-	XM_017314277.1	Grin2c	intergenic	31955
chr6:117792884-117793666	783	117793087	10	16.1888	9.41759	11.3433	FA0.IP_vs_FA0.Input_1e-4_10_30_peak_3132	chr6	117751769	117679206	-	NR_045731.1	1700030F04Rik	intergenic	-41506
chr2:59971906-59972382	477	59972076	13	15.4799	9.39801	10.659	FA0.IP_vs_FA0.Input_1e-4_10_30_peak_2060	chr2	60081318	59899362	-	XM_011239663.2	Baz2b	intron	109174
chr2:59971906-59972382	477	59972076	13	15.4799	9.39801	10.659	FA0.IP_vs_FA0.Input_1e-4_10_30_peak_2060	chr2	60010065	59899362	-	XM_011239670.2	Baz2b	intron	37921
chr2:98666550-98667328	779	98666848	31562	18429.3	9.36865	18421.7	FA0.IP_vs_FA0.Input_1e-4_10_30_peak_2127	chr2	98710391	98702598	-	XR_374818.2	Gm33780	intergenic	43452
chr2:71564433-71564661	229	71564561	10	15.9018	9.3332	11.062	FA0.IP_vs_FA0.Input_1e-4_10_30_peak_2078	chr2	71546754	71543407	-	NM_010054.2	Dlx2	upstream	-17793
chr9:3023402-3024682	1281	3024478	13505	7869.8	9.3326	7863.1	FA0.IP_vs_FA0.Input_1e-4_10_30_peak_3655	chr9	3038743	3038668	-	NR_039546.1	Mir101c	intergenic	14701
chr8:121824883-121825589	707	121825434	12	15.1278	9.28529	10.3175	FA0.IP_vs_FA0.Input_1e-4_10_30_peak_3602	chr8	121821359	121796309	-	XM_006530949.3	Klhdc4	upstream	-3877
chr12:70683700-70683947	248	70683821	10	15.6795	9.26527	10.8462	FA0.IP_vs_FA0.Input_1e-4_10_30_peak_747	chr12	70682215	70679779	-	XR_872800.2	LOC105244914	promoter	-1608
chr1:187339103-187340057	955	187339754	10	15.6795	9.26527	10.8462	FA0.IP_vs_FA0.Input_1e-4_10_30_peak_282	chr1	187447696	187462619	+	XR_865844.1	Gm37896	intergenic	-108116
chr1:187339103-187340057	955	187339754	10	15.6795	9.26527	10.8462	FA0.IP_vs_FA0.Input_1e-4_10_30_peak_282	chr1	187447696	187462781	+	XR_865841.2	Gm37896	intergenic	-108116
chr1:187339103-187340057	955	187339754	10	15.6795	9.26527	10.8462	FA0.IP_vs_FA0.Input_1e-4_10_30_peak_282	chr1	187447696	187462781	+	XR_865840.2	Gm37896	intergenic	-108116
chr5:24223694-24224079	386	24223774	10	15.5605	9.22795	10.7375	FA0.IP_vs_FA0.Input_1e-4_10_30_peak_2724	chr5	24217877	24232438	+	XM_017321253.1	LOC108169093	intron	6009
chr13:3261091-3261350	260	3261174	10	15.5605	9.22795	10.7375	FA0.IP_vs_FA0.Input_1e-4_10_30_peak_839	chr13	3276849	3282376	+	XR_873100.1	Gm40653	upstream	-15629
chr13:3261091-3261350	260	3261174	10	15.5605	9.22795	10.7375	FA0.IP_vs_FA0.Input_1e-4_10_30_peak_839	chr13	3276849	3282376	+	XR_873099.1	Gm40653	upstream	-15629
chr11:50242629-50242935	307	50242838	11	14.8892	9.1522	10.0866	FA0.IP_vs_FA0.Input_1e-4_10_30_peak_540	chr11	50238532	50236460	-	NM_008521.2	Ltc4s	upstream	-4250
chr11:50242629-50242935	307	50242838	11	14.8892	9.1522	10.0866	FA0.IP_vs_FA0.Input_1e-4_10_30_peak_540	chr11	50238532	50236460	-	NM_001313968.1	Ltc4s	upstream	-4250
chr11:50242629-50242935	307	50242838	11	14.8892	9.1522	10.0866	FA0.IP_vs_FA0.Input_1e-4_10_30_peak_540	chr11	50238532	50236460	-	NR_132732.1	Ltc4s	upstream	-4250
chr11:50242629-50242935	307	50242838	11	14.8892	9.1522	10.0866	FA0.IP_vs_FA0.Input_1e-4_10_30_peak_540	chr11	50238532	50236460	-	NR_132733.1	Ltc4s	upstream	-4250
chr1:135678618-135679001	384	135678880	11	14.8892	9.1522	10.0866	FA0.IP_vs_FA0.Input_1e-4_10_30_peak_201	chr1	135688305	135691947	+	XR_387422.2	Gm32835	upstream	-9496
chrX:103749863-103750222	360	103749979	13	14.9774	9.12993	10.1728	FA0.IP_vs_FA0.Input_1e-4_10_30_peak_3959	chrX	103821988	103697413	-	NM_009197.2	Slc16a2	intron	71946
chr5:147959435-147959925	491	147959611	10	15.1128	9.08165	10.3052	FA0.IP_vs_FA0.Input_1e-4_10_30_peak_2916	chr5	147957962	148316063	+	XM_011241018.2	Mtus2	promoter	1718
chr6:6282175-6282626	452	6282463	10	15.1128	9.08165	10.3052	FA0.IP_vs_FA0.Input_1e-4_10_30_peak_2929	chr6	6248658	6364102	+	NR_136904.1	Gm20619	intron	33742
chr6:6282175-6282626	452	6282463	10	15.1128	9.08165	10.3052	FA0.IP_vs_FA0.Input_1e-4_10_30_peak_2929	chr6	6248658	6377422	+	NR_136905.1	Gm20619	intron	33742
chr5:3613406-3613744	339	3613590	12	14.7061	9.07778	9.91114	FA0.IP_vs_FA0.Input_1e-4_10_30_peak_2694	chr5	3609195	3637230	+	XM_017321101.1	Pex1	intron	4380
chr11:20310954-20311430	477	20311090	13	14.827	9.04809	10.0299	FA0.IP_vs_FA0.Input_1e-4_10_30_peak_507	chr11	20332713	20302179	-	NM_018861.3	Slc1a4	intron	21521
chr9:77817319-77817774	456	77817580	10	14.9865	9.03866	10.1809	FA0.IP_vs_FA0.Input_1e-4_10_30_peak_3797	chr9	77810625	77795838	-	XR_001779235.1	Gm34654	upstream	-6921
chr9:77817319-77817774	456	77817580	10	14.9865	9.03866	10.1809	FA0.IP_vs_FA0.Input_1e-4_10_30_peak_3797	chr9	77810625	77795838	-	XR_001779236.1	Gm34654	upstream	-6921
chr9:77817319-77817774	456	77817580	10	14.9865	9.03866	10.1809	FA0.IP_vs_FA0.Input_1e-4_10_30_peak_3797	chr9	77810625	77800737	-	XR_001779234.1	Gm34654	upstream	-6921
chr9:77817319-77817774	456	77817580	10	14.9865	9.03866	10.1809	FA0.IP_vs_FA0.Input_1e-4_10_30_peak_3797	chr9	77810625	77800737	-	XR_379644.2	Gm34654	upstream	-6921
chr2:151763477-151763743	267	151763601	10	14.9043	9.01023	10.1012	FA0.IP_vs_FA0.Input_1e-4_10_30_peak_2201	chr2	151751720	151747162	-	XR_375115.3	4930556L07Rik	upstream	-11890
chr2:151763477-151763743	267	151763601	10	14.9043	9.01023	10.1012	FA0.IP_vs_FA0.Input_1e-4_10_30_peak_2201	chr2	151751720	151747161	-	XR_866855.2	4930556L07Rik	upstream	-11890
chr2:151763477-151763743	267	151763601	10	14.9043	9.01023	10.1012	FA0.IP_vs_FA0.Input_1e-4_10_30_peak_2201	chr2	151751720	151748268	-	XR_104740.3	4930556L07Rik	upstream	-11890
chr2:151763477-151763743	267	151763601	10	14.9043	9.01023	10.1012	FA0.IP_vs_FA0.Input_1e-4_10_30_peak_2201	chr2	151751720	151748268	-	XR_866856.1	4930556L07Rik	upstream	-11890
chr2:151763477-151763743	267	151763601	10	14.9043	9.01023	10.1012	FA0.IP_vs_FA0.Input_1e-4_10_30_peak_2201	chr2	151751720	151748268	-	XR_375117.2	4930556L07Rik	upstream	-11890
chr2:151763477-151763743	267	151763601	10	14.9043	9.01023	10.1012	FA0.IP_vs_FA0.Input_1e-4_10_30_peak_2201	chr2	151751720	151748268	-	XR_375116.2	4930556L07Rik	upstream	-11890
chr6:13001884-13002244	361	13002030	10	14.8742	8.99974	10.0736	FA0.IP_vs_FA0.Input_1e-4_10_30_peak_2939	chr6	13069743	13089269	+	XM_006505169.3	Tmem106b	intergenic	-67679
chr16:8899409-8899775	367	8899535	12	14.3534	8.89879	9.56642	FA0.IP_vs_FA0.Input_1e-4_10_30_peak_1448	chr16	8881613	8884724	+	XR_001781950.1	Gm30310	intergenic	17979
chr16:8899409-8899775	367	8899535	12	14.3534	8.89879	9.56642	FA0.IP_vs_FA0.Input_1e-4_10_30_peak_1448	chr16	8881613	8896050	+	XR_001781949.1	Gm30310	intergenic	17979
chr14:95131577-95131799	223	95131714	9	15.6631	8.8942	10.832	FA0.IP_vs_FA0.Input_1e-4_10_30_peak_1216	chr14	94735469	94715738	-	XR_383683.2	Gm33450	intergenic	-396219
chr14:95131577-95131799	223	95131714	9	15.6631	8.8942	10.832	FA0.IP_vs_FA0.Input_1e-4_10_30_peak_1216	chr14	94735469	94715738	-	XR_001781419.1	Gm33450	intergenic	-396219
chr6:18802276-18802606	331	18802373	9	15.6631	8.8942	10.832	FA0.IP_vs_FA0.Input_1e-4_10_30_peak_2949	chr6	18848634	18854052	+	NM_133939.1	Lsm8	intergenic	-46193
chr10:92388040-92388390	351	92388197	9	15.3623	8.82336	10.5434	FA0.IP_vs_FA0.Input_1e-4_10_30_peak_413	chr10	92375373	92171300	-	NR_046027.1	Gm20757	upstream	-12842
chr1:126778676-126779003	328	126778872	9	15.3623	8.82336	10.5434	FA0.IP_vs_FA0.Input_1e-4_10_30_peak_190	chr1	126738725	125913637	-	XM_011247963.2	Nckap5	intergenic	-40114
chr3:142659394-142659775	382	142659608	9	15.3281	8.81507	10.5131	FA0.IP_vs_FA0.Input_1e-4_10_30_peak_2444	chr3	142623946	142623859	-	NR_105802.1	Mir6381	intergenic	-35638
chr7:112637955-112639181	1227	112638907	23	18.7797	8.7796	13.8838	FA0.IP_vs_FA0.Input_1e-4_10_30_peak_3335	chr7	112664189	112596532	-	XR_001778262.1	2310014F06Rik	intron	25621
chr10:5082309-5082988	680	5082593	10	14.1535	8.73542	9.37324	FA0.IP_vs_FA0.Input_1e-4_10_30_peak_302	chr10	5069063	5020191	-	NM_022027.2	Syne1	upstream	-13585
chr1:185319261-185319936	676	185319685	12	14.0306	8.73089	9.25612	FA0.IP_vs_FA0.Input_1e-4_10_30_peak_279	chr1	185313580	185313692	+	NR_029908.1	Mir215	intergenic	6018
chr18:55414808-55415462	655	55415220	10	14.0208	8.68392	9.2478	FA0.IP_vs_FA0.Input_1e-4_10_30_peak_1817	chr18	55419440	55461034	+	XR_386249.1	Gm34233	upstream	-4305
chr11:79791512-79791922	411	79791723	10	14.0208	8.68392	9.2478	FA0.IP_vs_FA0.Input_1e-4_10_30_peak_585	chr11	79796710	79782006	-	XR_001780099.1	LOC105242790	intron	4993
chr6:148579526-148579801	276	148579700	10	14.0208	8.68392	9.2478	FA0.IP_vs_FA0.Input_1e-4_10_30_peak_3183	chr6	148604346	148601277	-	XR_378194.2	Gm36613	intergenic	24683
chr17:49940883-49941437	555	49941320	10	14.0208	8.68392	9.2478	FA0.IP_vs_FA0.Input_1e-4_10_30_peak_1646	chr17	49927093	49931821	+	XM_011246786.1	Gm19465	intergenic	14067
chr12:3109869-3110115	247	3109977	6551	3632.46	8.66402	3626.01	FA0.IP_vs_FA0.Input_1e-4_10_30_peak_648	chr12	3235790	3250374	+	NR_015551.1	Rab10os	intergenic	-125798
chrX:170880930-170881294	365	170881162	182	105.993	8.63982	100.828	FA0.IP_vs_FA0.Input_1e-4_10_30_peak_4022	chrX	170672643	170678054	+	NM_001308488.1	Asmt	intergenic	208469
chr18:14913684-14914367	684	14913960	9	14.5215	8.60388	9.73057	FA0.IP_vs_FA0.Input_1e-4_10_30_peak_1754	chr18	14899364	14892647	-	XR_877197.2	4930543D07Rik	upstream	-14661
chr6:51713512-51713939	428	51713672	9	14.4963	8.59678	9.70699	FA0.IP_vs_FA0.Input_1e-4_10_30_peak_3011	chr6	51702031	51694969	-	XR_869087.2	Gm38811	upstream	-11694
chr13:5766130-5766428	299	5766272	11	13.615	8.57104	8.861	FA0.IP_vs_FA0.Input_1e-4_10_30_peak_845	chr13	5803161	5802781	-	XR_382025.3	Gm35413	intergenic	36882
chr6:72305889-72306258	370	72306045	10	13.6307	8.52736	8.87619	FA0.IP_vs_FA0.Input_1e-4_10_30_peak_3047	chr6	72304609	72314373	+	NM_001282071.2	Sftpb	promoter	1464
chr6:72305889-72306258	370	72306045	10	13.6307	8.52736	8.87619	FA0.IP_vs_FA0.Input_1e-4_10_30_peak_3047	chr6	72304609	72314373	+	NM_147779.2	Sftpb	promoter	1464
chr3:7918449-7918764	316	7918607	9	14.1304	8.49036	9.35118	FA0.IP_vs_FA0.Input_1e-4_10_30_peak_2259	chr3	7954887	7925302	-	NR_040587.1	1700010I02Rik	intergenic	36281
chr16:95758137-95758543	407	95758343	9	14.1304	8.49036	9.35118	FA0.IP_vs_FA0.Input_1e-4_10_30_peak_1587	chr16	95797796	95805772	+	XR_876300.1	Gm41509	intergenic	-39456
chr9:66502943-66503397	455	66503014	9	14.1304	8.49036	9.35118	FA0.IP_vs_FA0.Input_1e-4_10_30_peak_3776	chr9	66514593	66508458	-	NM_175206.4	Fbxl22	intergenic	11423
chr5:20978633-20979622	990	20979370	9	14.0888	8.47782	9.31339	FA0.IP_vs_FA0.Input_1e-4_10_30_peak_2716	chr5	20952147	20892289	-	XR_001784694.1	Rsbn1l	intergenic	-26980
chr6:28531420-28532127	708	28531815	9	14.0208	8.45717	9.2478	FA0.IP_vs_FA0.Input_1e-4_10_30_peak_2961	chr6	28480347	28888832	+	NM_019776.2	Snd1	intron	51426
chr15:38119592-38119859	268	38119724	10	13.361	8.41462	8.61956	FA0.IP_vs_FA0.Input_1e-4_10_30_peak_1318	chr15	38143703	38147564	+	XR_383953.2	Gm35081	intergenic	-23978
chr10:32423499-32423807	309	32423652	10	13.3021	8.38951	8.56288	FA0.IP_vs_FA0.Input_1e-4_10_30_peak_339	chr10	32889915	31689318	-	NM_001013411.2	Nkain2	intron	466262
chr10:32423499-32423807	309	32423652	10	13.3021	8.38951	8.56288	FA0.IP_vs_FA0.Input_1e-4_10_30_peak_339	chr10	32889915	31950578	-	NM_001025286.2	Nkain2	intron	466262
chr17:81284317-81284559	243	81284406	10	13.3021	8.38951	8.56288	FA0.IP_vs_FA0.Input_1e-4_10_30_peak_1703	chr17	81284953	81317615	+	XR_385800.2	Gm33944	promoter	-515
chr8:125805632-125806242	611	125806043	10	13.3021	8.38951	8.56288	FA0.IP_vs_FA0.Input_1e-4_10_30_peak_3626	chr8	125774526	125790689	+	XR_879362.2	Gm39284	intergenic	31411
chr8:125805632-125806242	611	125806043	10	13.3021	8.38951	8.56288	FA0.IP_vs_FA0.Input_1e-4_10_30_peak_3626	chr8	125774526	125788486	+	XR_879360.1	Gm39284	intergenic	31411
chr5:98757245-98757559	315	98757434	10	13.3021	8.38951	8.56288	FA0.IP_vs_FA0.Input_1e-4_10_30_peak_2853	chr5	98845689	98832752	-	XR_389375.3	Gm34563	intergenic	88287
chr9:24881910-24882179	270	24882003	9	13.8018	8.38905	9.03778	FA0.IP_vs_FA0.Input_1e-4_10_30_peak_3698	chr9	24945079	24926970	-	XR_870587.1	Gm40509	intergenic	63035
chr12:111064638-111064868	231	111064730	11	13.0837	8.30729	8.3551	FA0.IP_vs_FA0.Input_1e-4_10_30_peak_822	chr12	111039797	111113389	+	NM_198023.2	Rcor1	intron	24956
chr15:90943144-90943704	561	90943389	9	13.3955	8.25605	8.65296	FA0.IP_vs_FA0.Input_1e-4_10_30_peak_1413	chr15	90916160	90919638	+	XR_384342.3	Gm36618	intergenic	27264
chr15:90943144-90943704	561	90943389	9	13.3955	8.25605	8.65296	FA0.IP_vs_FA0.Input_1e-4_10_30_peak_1413	chr15	90916160	90919638	+	XR_384341.3	Gm36618	intergenic	27264
chr4:146520070-146520428	359	146520211	12	13.1232	8.23896	8.39346	FA0.IP_vs_FA0.Input_1e-4_10_30_peak_2677	chr4	146514919	146539395	+	NM_001243139.1	Gm13247	intron	5330
chr15:95375244-95375648	405	95375425	12	13.1232	8.23896	8.39346	FA0.IP_vs_FA0.Input_1e-4_10_30_peak_1424	chr15	95468447	95465401	-	XR_384375.3	Gm31370	intergenic	93001
chr18:50163965-50164258	294	50164083	9	13.1789	8.18158	8.44624	FA0.IP_vs_FA0.Input_1e-4_10_30_peak_1805	chr18	50128200	50196270	+	NM_008292.4	Hsd17b4	intron	35911
chr15:31176126-31176664	539	31176570	9	13.1789	8.18158	8.44624	FA0.IP_vs_FA0.Input_1e-4_10_30_peak_1303	chr15	31135849	31131005	-	XR_383901.2	Gm32070	intergenic	-40546
chr15:31176126-31176664	539	31176570	9	13.1789	8.18158	8.44624	FA0.IP_vs_FA0.Input_1e-4_10_30_peak_1303	chr15	31135849	31131005	-	XR_875098.1	Gm32070	intergenic	-40546
chr5:38022959-38023363	405	38023243	17	14.8728	8.18111	10.0736	FA0.IP_vs_FA0.Input_1e-4_10_30_peak_2741	chr5	38038631	38136820	+	XM_006504111.3	Stx18	upstream	-15470
chr5:135880821-135881085	265	135880981	10	12.6818	8.11442	7.96781	FA0.IP_vs_FA0.Input_1e-4_10_30_peak_2905	chr5	135887918	135889563	+	NM_013560.2	Hspb1	upstream	-6965
chr8:110571115-110571502	388	110571360	10	12.6818	8.11442	7.96781	FA0.IP_vs_FA0.Input_1e-4_10_30_peak_3578	chr8	110618565	110720398	+	XR_001778432.1	Vac14	intergenic	-47257
chr8:110571115-110571502	388	110571360	10	12.6818	8.11442	7.96781	FA0.IP_vs_FA0.Input_1e-4_10_30_peak_3578	chr8	110618565	110696897	+	XM_006530919.3	Vac14	intergenic	-47257
chr7:103608546-103608784	239	103608641	8	13.7572	8.00478	8.9942	FA0.IP_vs_FA0.Input_1e-4_10_30_peak_3330	chr7	103612351	103611409	-	NM_146812.2	Olfr620	intergenic	3686
chr9:75082041-75083122	1082	75082910	13	12.9495	7.97414	8.22557	FA0.IP_vs_FA0.Input_1e-4_10_30_peak_3793	chr9	75071205	75223688	+	NM_010864.2	Myo5a	intron	11376
chr1:15785654-15786026	373	15785870	8	13.4868	7.94103	8.73924	FA0.IP_vs_FA0.Input_1e-4_10_30_peak_17	chr1	15804981	15822260	+	XM_011238367.1	Terf1	upstream	-19141
chr7:94643671-94643912	242	94643778	8	13.4868	7.94103	8.73924	FA0.IP_vs_FA0.Input_1e-4_10_30_peak_3315	chr7	94042495	95326426	+	XR_869797.1	Gm32647	intron	601296
chr7:94643671-94643912	242	94643778	8	13.4868	7.94103	8.73924	FA0.IP_vs_FA0.Input_1e-4_10_30_peak_3315	chr7	94042495	95326426	+	XR_869798.1	Gm32647	intron	601296
chr1:4480674-4481009	336	4480880	8	13.4868	7.94103	8.73924	FA0.IP_vs_FA0.Input_1e-4_10_30_peak_2	chr1	4495367	4490930	-	XM_006495474.2	Sox17	intergenic	14526
chr15:82823531-82823990	460	82823606	8	13.4837	7.94028	8.73918	FA0.IP_vs_FA0.Input_1e-4_10_30_peak_1396	chr15	82988189	82808446	-	XM_006520732.2	Tcf20	intron	164429
chr11:31989971-31990374	404	31990128	9	12.4046	7.89447	7.70147	FA0.IP_vs_FA0.Input_1e-4_10_30_peak_520	chr11	32000385	32033401	+	XM_006514581.2	Nsg2	upstream	-10213
chr4:57838836-57839133	298	57839066	9	12.4046	7.89447	7.70147	FA0.IP_vs_FA0.Input_1e-4_10_30_peak_2548	chr4	57854561	57896984	+	NM_001035533.2	Akap2	upstream	-15577
chr4:57838836-57839133	298	57839066	9	12.4046	7.89447	7.70147	FA0.IP_vs_FA0.Input_1e-4_10_30_peak_2548	chr4	57845247	57896984	+	NM_009649.3	Akap2	upstream	-6263
chr4:57838836-57839133	298	57839066	9	12.4046	7.89447	7.70147	FA0.IP_vs_FA0.Input_1e-4_10_30_peak_2548	chr4	57845247	57896984	+	NM_001035532.2	Akap2	upstream	-6263
chr10:86711451-86711819	369	86711695	9	12.4046	7.89447	7.70147	FA0.IP_vs_FA0.Input_1e-4_10_30_peak_404	chr10	86712764	86731652	+	NM_153595.3	Ttc41	promoter	-1129
chr10:86711451-86711819	369	86711695	9	12.4046	7.89447	7.70147	FA0.IP_vs_FA0.Input_1e-4_10_30_peak_404	chr10	86710118	86776844	+	XM_006512999.3	Ttc41	promoter	1517
chr18:69382340-69382653	314	69382524	9	12.4046	7.89447	7.70147	FA0.IP_vs_FA0.Input_1e-4_10_30_peak_1836	chr18	69346230	69684234	+	XM_006525750.3	Tcf4	intron	36266
chr3:145163076-145163411	336	145163180	9	12.4046	7.89447	7.70147	FA0.IP_vs_FA0.Input_1e-4_10_30_peak_2447	chr3	145129012	145153903	+	XM_017319645.1	Odf2l	intergenic	34231
chr3:145163076-145163411	336	145163180	9	12.4046	7.89447	7.70147	FA0.IP_vs_FA0.Input_1e-4_10_30_peak_2447	chr3	145129012	145153903	+	XM_006501688.3	Odf2l	intergenic	34231
chr10:46586832-46587249	418	46587148	9	12.3708	7.8812	7.67601	FA0.IP_vs_FA0.Input_1e-4_10_30_peak_367	chr10	46303683	46328475	+	XR_871631.1	Gm40640	intergenic	283357
chr13:99802759-99803242	484	99802867	8	13.1901	7.86698	8.45635	FA0.IP_vs_FA0.Input_1e-4_10_30_peak_992	chr13	99900683	99898482	-	NM_013732.7	Cartpt	intergenic	97683
chr13:99802759-99803242	484	99802867	8	13.1901	7.86698	8.45635	FA0.IP_vs_FA0.Input_1e-4_10_30_peak_992	chr13	99900683	99898482	-	NM_001081493.2	Cartpt	intergenic	97683
chr11:117442442-117442756	315	117442570	10	12.1368	7.85679	7.4507	FA0.IP_vs_FA0.Input_1e-4_10_30_peak_643	chr11	117426162	117438860	+	XR_389176.2	Gm11732	intergenic	16437
chr11:117442442-117442756	315	117442570	10	12.1368	7.85679	7.4507	FA0.IP_vs_FA0.Input_1e-4_10_30_peak_643	chr11	117426162	117438860	+	XR_001780375.1	Gm11732	intergenic	16437
chr11:117442442-117442756	315	117442570	10	12.1368	7.85679	7.4507	FA0.IP_vs_FA0.Input_1e-4_10_30_peak_643	chr11	117426162	117438860	+	XR_001780374.1	Gm11732	intergenic	16437
chr11:117442442-117442756	315	117442570	10	12.1368	7.85679	7.4507	FA0.IP_vs_FA0.Input_1e-4_10_30_peak_643	chr11	117426162	117438866	+	XR_880328.1	Gm11732	intergenic	16437
chr10:68225015-68225575	561	68225225	8	13.0639	7.8341	8.33702	FA0.IP_vs_FA0.Input_1e-4_10_30_peak_385	chr10	68243402	68092522	-	XM_006514132.2	Arid5b	intron	18107
chr7:141652736-141653334	599	141653100	9	12.1499	7.79274	7.46354	FA0.IP_vs_FA0.Input_1e-4_10_30_peak_3384	chr7	141655308	141634048	-	NM_181729.2	Muc6	intron	2273
chr9:3013764-3014417	654	3014151	4349	2233.84	7.77681	2227.61	FA0.IP_vs_FA0.Input_1e-4_10_30_peak_3647	chr9	3038743	3038668	-	NR_039546.1	Mir101c	intergenic	24653
chr1:64800021-64800438	418	64800167	9	12.0787	7.7637	7.39821	FA0.IP_vs_FA0.Input_1e-4_10_30_peak_89	chr1	64737750	64730557	-	NM_022721.3	Fzd5	intergenic	-62479
chr1:64800021-64800438	418	64800167	9	12.0787	7.7637	7.39821	FA0.IP_vs_FA0.Input_1e-4_10_30_peak_89	chr1	64737750	64730557	-	NM_001042659.1	Fzd5	intergenic	-62479
chr3:149097595-149097860	266	149097659	8	12.7084	7.7371	7.99174	FA0.IP_vs_FA0.Input_1e-4_10_30_peak_2456	chr3	149088440	149095515	+	XR_376235.3	Gm30575	intergenic	9287
chr3:149097595-149097860	266	149097659	8	12.7084	7.7371	7.99174	FA0.IP_vs_FA0.Input_1e-4_10_30_peak_2456	chr3	149088440	149096302	+	XR_001784036.1	Gm30575	intergenic	9287
chr3:149097595-149097860	266	149097659	8	12.7084	7.7371	7.99174	FA0.IP_vs_FA0.Input_1e-4_10_30_peak_2456	chr3	149088440	149096302	+	XR_001784037.1	Gm30575	intergenic	9287
chr3:149097595-149097860	266	149097659	8	12.7084	7.7371	7.99174	FA0.IP_vs_FA0.Input_1e-4_10_30_peak_2456	chr3	149088440	149096302	+	XR_001784038.1	Gm30575	intergenic	9287
chr3:149097595-149097860	266	149097659	8	12.7084	7.7371	7.99174	FA0.IP_vs_FA0.Input_1e-4_10_30_peak_2456	chr3	149088440	149096302	+	XR_001784034.1	Gm30575	intergenic	9287
chr1:105867422-105867869	448	105867658	8	12.6859	7.73072	7.97097	FA0.IP_vs_FA0.Input_1e-4_10_30_peak_147	chr1	105863845	105877496	+	XR_878429.1	Gm41926	intron	3800
chr14:19416863-19419441	2579	19417289	8621	4398.49	7.7192	4391.98	FA0.IP_vs_FA0.Input_1e-4_10_30_peak_1114	chr14	19484732	19501107	+	XR_874379.2	Gm41101	intergenic	-66580
chr14:19416863-19419441	2579	19417289	8621	4398.49	7.7192	4391.98	FA0.IP_vs_FA0.Input_1e-4_10_30_peak_1114	chr14	19484732	19492031	+	XR_874378.2	Gm41101	intergenic	-66580
chr18:81721820-81722132	313	81721921	8	12.5751	7.69898	7.86761	FA0.IP_vs_FA0.Input_1e-4_10_30_peak_1863	chr18	81772076	81819086	+	XR_001782424.1	LOC108168369	intergenic	-50100
chr18:81721820-81722132	313	81721921	8	12.5751	7.69898	7.86761	FA0.IP_vs_FA0.Input_1e-4_10_30_peak_1863	chr18	81772076	81819086	+	XR_001782423.1	LOC108168369	intergenic	-50100
chr7:4755441-4755685	245	4755536	9	11.886	7.68351	7.2213	FA0.IP_vs_FA0.Input_1e-4_10_30_peak_3188	chr7	4753094	4751791	-	NM_001289848.1	Cox6b2	upstream	-2469
chr7:4755441-4755685	245	4755536	9	11.886	7.68351	7.2213	FA0.IP_vs_FA0.Input_1e-4_10_30_peak_3188	chr7	4753094	4751791	-	NR_110411.1	Cox6b2	upstream	-2469
chr7:4755441-4755685	245	4755536	9	11.886	7.68351	7.2213	FA0.IP_vs_FA0.Input_1e-4_10_30_peak_3188	chr7	4753094	4751791	-	NM_183405.2	Cox6b2	upstream	-2469
chr7:4755441-4755685	245	4755536	9	11.886	7.68351	7.2213	FA0.IP_vs_FA0.Input_1e-4_10_30_peak_3188	chr7	4753094	4751791	-	NM_001289849.1	Cox6b2	upstream	-2469
chr7:4755441-4755685	245	4755536	9	11.886	7.68351	7.2213	FA0.IP_vs_FA0.Input_1e-4_10_30_peak_3188	chr7	4753094	4751791	-	NM_001289850.1	Cox6b2	upstream	-2469
chr11:75087174-75088135	962	75087413	8	12.4887	7.67376	7.78346	FA0.IP_vs_FA0.Input_1e-4_10_30_peak_581	chr11	75168152	75164564	-	NM_001098203.1	Hic1	intergenic	80498
chr7:124937208-124937518	311	124937372	8	12.3797	7.64133	7.68031	FA0.IP_vs_FA0.Input_1e-4_10_30_peak_3355	chr7	124708935	124625669	-	NR_045907.1	3100003L05Rik	intergenic	-228428
chr7:132407032-132407281	250	132407153	9	11.7526	7.62683	7.09826	FA0.IP_vs_FA0.Input_1e-4_10_30_peak_3369	chr7	132405989	132417412	+	XR_870004.1	Gm39101	promoter	1167
chr9:21293735-21294005	271	21293868	9	11.7526	7.62683	7.09826	FA0.IP_vs_FA0.Input_1e-4_10_30_peak_3692	chr9	21291402	21288458	-	XM_006509968.1	Cdkn2d	upstream	-2468
chr12:77015362-77015839	478	77015560	9	11.7526	7.62683	7.09826	FA0.IP_vs_FA0.Input_1e-4_10_30_peak_758	chr12	77019268	77022040	+	XR_381700.2	Gm35041	upstream	-3668
chr7:138073568-138074300	733	138074149	9	11.7526	7.62683	7.09826	FA0.IP_vs_FA0.Input_1e-4_10_30_peak_3377	chr7	138123578	138097507	-	XR_378590.1	Gm30395	intergenic	49644
chr5:19854522-19854755	234	19854641	9	11.7526	7.62683	7.09826	FA0.IP_vs_FA0.Input_1e-4_10_30_peak_2711	chr5	19907090	20704792	+	XM_017320968.1	Magi2	intergenic	-52452
chr5:19854522-19854755	234	19854641	9	11.7526	7.62683	7.09826	FA0.IP_vs_FA0.Input_1e-4_10_30_peak_2711	chr5	19907090	20704792	+	XM_006535749.3	Magi2	intergenic	-52452
chr5:19854522-19854755	234	19854641	9	11.7526	7.62683	7.09826	FA0.IP_vs_FA0.Input_1e-4_10_30_peak_2711	chr5	19907090	20704792	+	XM_006535750.3	Magi2	intergenic	-52452
chr3:27528084-27528589	506	27528246	8	12.3218	7.62383	7.62966	FA0.IP_vs_FA0.Input_1e-4_10_30_peak_2281	chr3	27562126	27416160	-	XM_006535546.3	Fndc3b	intron	33790
chr19:53348780-53349099	320	53348907	10	11.6511	7.61501	7.00877	FA0.IP_vs_FA0.Input_1e-4_10_30_peak_1955	chr19	53330445	53375810	+	NM_001008543.2	Mxi1	intron	18494
chr15:36011971-36012233	263	36012113	10	11.6511	7.61501	7.00877	FA0.IP_vs_FA0.Input_1e-4_10_30_peak_1311	chr15	35938246	35931975	-	NM_053071.2	Cox6c	intergenic	-73856
chr17:50345613-50346197	585	50346086	10	11.6511	7.61501	7.00877	FA0.IP_vs_FA0.Input_1e-4_10_30_peak_1647	chr17	50384177	50377590	-	XR_001782284.1	Gm30958	intergenic	38272
chr18:62753737-62754329	593	62754226	8	12.2812	7.61145	7.59008	FA0.IP_vs_FA0.Input_1e-4_10_30_peak_1824	chr18	62756347	62751673	-	NR_037693.1	2700046A07Rik	intron	2314
chr10:118951859-118952637	779	118952146	11	11.7697	7.60519	7.11287	FA0.IP_vs_FA0.Input_1e-4_10_30_peak_454	chr10	118927143	118920380	-	NR_110482.1	Gm38403	intergenic	-25105
chr9:32286871-32287208	338	32287078	11	11.7697	7.60519	7.11287	FA0.IP_vs_FA0.Input_1e-4_10_30_peak_3716	chr9	32343338	32314705	-	XM_017313154.1	Kcnj5	intergenic	56299
chr5:8083365-8083799	435	8083533	12	12.0045	7.5969	7.32632	FA0.IP_vs_FA0.Input_1e-4_10_30_peak_2701	chr5	8062537	8069177	+	XM_017320600.1	Sri	intergenic	21045
chr8:11674779-11675218	440	11674983	8	12.0844	7.55014	7.40237	FA0.IP_vs_FA0.Input_1e-4_10_30_peak_3402	chr8	11674579	11677139	+	XR_105188.3	Gm7562	promoter	419
chrX:150197157-150197381	225	150197264	8	12.0844	7.55014	7.40237	FA0.IP_vs_FA0.Input_1e-4_10_30_peak_4002	chrX	150177319	150157425	-	XM_006529008.2	Gm20153	upstream	-19950
chrX:150197157-150197381	225	150197264	8	12.0844	7.55014	7.40237	FA0.IP_vs_FA0.Input_1e-4_10_30_peak_4002	chrX	150177319	150157425	-	XM_003085299.3	Gm20153	upstream	-19950
chr1:190851155-190851635	481	190851403	8	12.0653	7.54407	7.38578	FA0.IP_vs_FA0.Input_1e-4_10_30_peak_290	chr1	190834036	190772878	-	XM_017321197.1	Rps6kc1	upstream	-17359
chr9:3019855-3021194	1340	3020932	4648	2329.67	7.52714	2323.41	FA0.IP_vs_FA0.Input_1e-4_10_30_peak_3653	chr9	3038743	3038668	-	NR_039546.1	Mir101c	intergenic	18219
chr11:100989604-100990027	424	100989703	8	11.8975	7.48981	7.2213	FA0.IP_vs_FA0.Input_1e-4_10_30_peak_617	chr11	101009446	101063719	+	XR_388336.1	Atp6v0a1	upstream	-19631
chr11:100989604-100990027	424	100989703	8	11.8975	7.48981	7.2213	FA0.IP_vs_FA0.Input_1e-4_10_30_peak_617	chr11	101009446	101063719	+	XR_388335.1	Atp6v0a1	upstream	-19631
chr11:100989604-100990027	424	100989703	8	11.8975	7.48981	7.2213	FA0.IP_vs_FA0.Input_1e-4_10_30_peak_617	chr11	100971212	100962768	-	XM_011248817.2	Ptrf	upstream	-18603
chr9:98784201-98784562	362	98784288	8	11.8975	7.48981	7.2213	FA0.IP_vs_FA0.Input_1e-4_10_30_peak_3829	chr9	98771621	98779175	+	XR_871051.1	Gm33563	intergenic	12760
chr9:98784201-98784562	362	98784288	8	11.8975	7.48981	7.2213	FA0.IP_vs_FA0.Input_1e-4_10_30_peak_3829	chr9	98771621	98779175	+	XR_379742.2	Gm33563	intergenic	12760
chr9:98784201-98784562	362	98784288	8	11.8975	7.48981	7.2213	FA0.IP_vs_FA0.Input_1e-4_10_30_peak_3829	chr9	98771621	98779175	+	XR_379741.2	Gm33563	intergenic	12760
chr16:63833343-63833820	478	63833553	12	11.6801	7.40456	7.03185	FA0.IP_vs_FA0.Input_1e-4_10_30_peak_1523	chr16	63840385	63825614	-	XR_876127.1	Gm41466	intron	6804
chr15:99936712-99937120	409	99936896	8	11.5996	7.38944	6.96127	FA0.IP_vs_FA0.Input_1e-4_10_30_peak_1435	chr15	99931658	99918347	-	NM_028180.3	1700030F18Rik	upstream	-5258
chr5:151120673-151120975	303	151120737	8	11.5996	7.38944	6.96127	FA0.IP_vs_FA0.Input_1e-4_10_30_peak_2918	chr5	151234334	151037627	-	XM_006504918.3	Stard13	intron	113510
chr5:151120673-151120975	303	151120737	8	11.5996	7.38944	6.96127	FA0.IP_vs_FA0.Input_1e-4_10_30_peak_2918	chr5	151428261	151037627	-	XM_006504923.3	Stard13	intron	307437
chr5:151120673-151120975	303	151120737	8	11.5996	7.38944	6.96127	FA0.IP_vs_FA0.Input_1e-4_10_30_peak_2918	chr5	151234331	151037627	-	XM_006504925.3	Stard13	intron	113507
chr5:151120673-151120975	303	151120737	8	11.5996	7.38944	6.96127	FA0.IP_vs_FA0.Input_1e-4_10_30_peak_2918	chr5	151127608	151037627	-	XM_006504921.2	Stard13	intron	6784
chr7:125105204-125105562	359	125105355	10	11.2134	7.38767	6.59337	FA0.IP_vs_FA0.Input_1e-4_10_30_peak_3358	chr7	125210420	125216918	+	XR_378481.3	Gm30501	intergenic	-105037
chr11:68955745-68956152	408	68955958	9	11.1944	7.37868	6.5766	FA0.IP_vs_FA0.Input_1e-4_10_30_peak_574	chr11	68956945	68960346	+	XR_388776.2	Gm32273	promoter	-997
chr11:68955745-68956152	408	68955958	9	11.1944	7.37868	6.5766	FA0.IP_vs_FA0.Input_1e-4_10_30_peak_574	chr11	68956945	68962325	+	XR_388775.2	Gm32273	promoter	-997
chr11:68955745-68956152	408	68955958	9	11.1944	7.37868	6.5766	FA0.IP_vs_FA0.Input_1e-4_10_30_peak_574	chr11	68956934	68933099	-	XR_879714.2	Arhgef15	promoter	986
chr11:68955745-68956152	408	68955958	9	11.1944	7.37868	6.5766	FA0.IP_vs_FA0.Input_1e-4_10_30_peak_574	chr11	68956934	68927969	-	XM_011249109.2	Arhgef15	promoter	986
chr11:68955745-68956152	408	68955958	9	11.1944	7.37868	6.5766	FA0.IP_vs_FA0.Input_1e-4_10_30_peak_574	chr11	68956934	68927969	-	XM_011249110.2	Arhgef15	promoter	986
chr11:68955745-68956152	408	68955958	9	11.1944	7.37868	6.5766	FA0.IP_vs_FA0.Input_1e-4_10_30_peak_574	chr11	68956934	68927969	-	XM_011249111.2	Arhgef15	promoter	986
chr11:68955745-68956152	408	68955958	9	11.1944	7.37868	6.5766	FA0.IP_vs_FA0.Input_1e-4_10_30_peak_574	chr11	68956934	68928899	-	XM_011249112.1	Arhgef15	promoter	986
chr11:68955745-68956152	408	68955958	9	11.1944	7.37868	6.5766	FA0.IP_vs_FA0.Input_1e-4_10_30_peak_574	chr11	68956934	68934333	-	XM_011249121.1	Arhgef15	promoter	986
chr11:68955745-68956152	408	68955958	9	11.1944	7.37868	6.5766	FA0.IP_vs_FA0.Input_1e-4_10_30_peak_574	chr11	68956934	68934325	-	XM_011249122.1	Arhgef15	promoter	986
chr11:68955745-68956152	408	68955958	9	11.1944	7.37868	6.5766	FA0.IP_vs_FA0.Input_1e-4_10_30_peak_574	chr11	68956934	68943153	-	XM_011249115.1	Arhgef15	promoter	986
chr11:68955745-68956152	408	68955958	9	11.1944	7.37868	6.5766	FA0.IP_vs_FA0.Input_1e-4_10_30_peak_574	chr11	68956934	68943153	-	XM_011249116.1	Arhgef15	promoter	986
chr11:68955745-68956152	408	68955958	9	11.1944	7.37868	6.5766	FA0.IP_vs_FA0.Input_1e-4_10_30_peak_574	chr11	68956934	68943153	-	XM_011249120.1	Arhgef15	promoter	986
chr11:68955745-68956152	408	68955958	9	11.1944	7.37868	6.5766	FA0.IP_vs_FA0.Input_1e-4_10_30_peak_574	chr11	68956934	68943153	-	XM_006533664.2	Arhgef15	promoter	986
chr11:68955745-68956152	408	68955958	9	11.1944	7.37868	6.5766	FA0.IP_vs_FA0.Input_1e-4_10_30_peak_574	chr11	68956934	68943153	-	XM_006533666.2	Arhgef15	promoter	986
chr11:68955745-68956152	408	68955958	9	11.1944	7.37868	6.5766	FA0.IP_vs_FA0.Input_1e-4_10_30_peak_574	chr11	68956934	68943153	-	XR_388487.3	Arhgef15	promoter	986
chr11:68955745-68956152	408	68955958	9	11.1944	7.37868	6.5766	FA0.IP_vs_FA0.Input_1e-4_10_30_peak_574	chr11	68956934	68943153	-	XR_388488.2	Arhgef15	promoter	986
chr11:68955745-68956152	408	68955958	9	11.1944	7.37868	6.5766	FA0.IP_vs_FA0.Input_1e-4_10_30_peak_574	chr11	68956934	68943153	-	XM_017314643.1	Arhgef15	promoter	986
chr11:68955745-68956152	408	68955958	9	11.1944	7.37868	6.5766	FA0.IP_vs_FA0.Input_1e-4_10_30_peak_574	chr11	68956934	68943153	-	XR_001780023.1	Arhgef15	promoter	986
chr11:68955745-68956152	408	68955958	9	11.1944	7.37868	6.5766	FA0.IP_vs_FA0.Input_1e-4_10_30_peak_574	chr11	68956945	68958681	+	XR_879965.2	Gm32273	promoter	-997
chr11:68955745-68956152	408	68955958	9	11.1944	7.37868	6.5766	FA0.IP_vs_FA0.Input_1e-4_10_30_peak_574	chr11	68956945	68958681	+	XR_388777.3	Gm32273	promoter	-997
chr11:68955745-68956152	408	68955958	9	11.1944	7.37868	6.5766	FA0.IP_vs_FA0.Input_1e-4_10_30_peak_574	chr11	68956858	68943153	-	NM_177566.3	Arhgef15	promoter	910
chr11:68955745-68956152	408	68955958	9	11.1944	7.37868	6.5766	FA0.IP_vs_FA0.Input_1e-4_10_30_peak_574	chr11	68956934	68929016	-	XM_011249118.1	Arhgef15	promoter	986
chr11:68955745-68956152	408	68955958	9	11.1944	7.37868	6.5766	FA0.IP_vs_FA0.Input_1e-4_10_30_peak_574	chr11	68956934	68946607	-	XM_006533669.2	Arhgef15	promoter	986
chr11:68955745-68956152	408	68955958	9	11.1944	7.37868	6.5766	FA0.IP_vs_FA0.Input_1e-4_10_30_peak_574	chr11	68956934	68934338	-	XR_879715.1	Arhgef15	promoter	986
chr11:68955745-68956152	408	68955958	9	11.1944	7.37868	6.5766	FA0.IP_vs_FA0.Input_1e-4_10_30_peak_574	chr11	68956934	68928057	-	XM_011249113.2	Arhgef15	promoter	986
chr11:68955745-68956152	408	68955958	9	11.1944	7.37868	6.5766	FA0.IP_vs_FA0.Input_1e-4_10_30_peak_574	chr11	68956934	68929164	-	XM_011249114.1	Arhgef15	promoter	986
chr11:68955745-68956152	408	68955958	9	11.1944	7.37868	6.5766	FA0.IP_vs_FA0.Input_1e-4_10_30_peak_574	chr11	68956934	68929164	-	XM_011249119.1	Arhgef15	promoter	986
chr11:68955745-68956152	408	68955958	9	11.1944	7.37868	6.5766	FA0.IP_vs_FA0.Input_1e-4_10_30_peak_574	chr11	68956934	68929164	-	XM_011249117.1	Arhgef15	promoter	986
chr19:11800144-11800470	327	11800351	9	11.1902	7.37674	6.57267	FA0.IP_vs_FA0.Input_1e-4_10_30_peak_1887	chr19	11819403	11777484	-	NM_152220.2	Stx3	intron	19096
chr19:11800144-11800470	327	11800351	9	11.1902	7.37674	6.57267	FA0.IP_vs_FA0.Input_1e-4_10_30_peak_1887	chr19	11819403	11775117	-	NM_001286543.1	Stx3	intron	19096
chr19:11800144-11800470	327	11800351	9	11.1902	7.37674	6.57267	FA0.IP_vs_FA0.Input_1e-4_10_30_peak_1887	chr19	11819403	11775117	-	NM_001025307.1	Stx3	intron	19096
chr19:11800144-11800470	327	11800351	9	11.1902	7.37674	6.57267	FA0.IP_vs_FA0.Input_1e-4_10_30_peak_1887	chr19	11819403	11775117	-	NM_011502.3	Stx3	intron	19096
chr1:116451848-116452145	298	116452108	9	11.1902	7.37674	6.57267	FA0.IP_vs_FA0.Input_1e-4_10_30_peak_168	chr1	115685136	116580674	+	NM_001077425.1	Cntnap5a	intron	766860
chr16:76560996-76561510	515	76561304	9	11.1902	7.37674	6.57267	FA0.IP_vs_FA0.Input_1e-4_10_30_peak_1545	chr16	76548797	76550857	+	XR_384975.2	Gm30726	intergenic	12456
chr11:78797478-78797765	288	78797589	9	11.1902	7.37674	6.57267	FA0.IP_vs_FA0.Input_1e-4_10_30_peak_583	chr11	78826594	78843899	+	NM_001076681.2	Lyrm9	intergenic	-28973
chr9:49553871-49554329	459	49553950	8	11.5248	7.36342	6.88907	FA0.IP_vs_FA0.Input_1e-4_10_30_peak_3751	chr9	49799069	49502137	-	NM_001113204.1	Ncam1	intron	244969
chr9:49553871-49554329	459	49553950	8	11.5248	7.36342	6.88907	FA0.IP_vs_FA0.Input_1e-4_10_30_peak_3751	chr9	49799069	49502137	-	NM_001081445.1	Ncam1	intron	244969
chr9:49553871-49554329	459	49553950	8	11.5248	7.36342	6.88907	FA0.IP_vs_FA0.Input_1e-4_10_30_peak_3751	chr9	49570847	49502133	-	XM_006510058.3	Ncam1	intron	16747
chr9:49553871-49554329	459	49553950	8	11.5248	7.36342	6.88907	FA0.IP_vs_FA0.Input_1e-4_10_30_peak_3751	chr9	49799069	49515138	-	NM_010875.3	Ncam1	intron	244969
chr6:136583704-136584222	519	136583876	8	11.5248	7.36342	6.88907	FA0.IP_vs_FA0.Input_1e-4_10_30_peak_3161	chr6	136555422	136610850	+	XM_006506392.3	Atf7ip	intron	28541
chr5:137671171-137671568	398	137671393	8	11.5248	7.36342	6.88907	FA0.IP_vs_FA0.Input_1e-4_10_30_peak_2908	chr5	137684753	137650462	-	NM_001303266.1	Agfg2	intron	13384
chr5:137671171-137671568	398	137671393	8	11.5248	7.36342	6.88907	FA0.IP_vs_FA0.Input_1e-4_10_30_peak_2908	chr5	137684753	137650462	-	NM_178162.3	Agfg2	intron	13384
chr5:137671171-137671568	398	137671393	8	11.5248	7.36342	6.88907	FA0.IP_vs_FA0.Input_1e-4_10_30_peak_2908	chr5	137684753	137650462	-	NM_001303271.1	Agfg2	intron	13384
chr19:47826510-47826959	450	47826570	8	11.5248	7.36342	6.88907	FA0.IP_vs_FA0.Input_1e-4_10_30_peak_1941	chr19	47837361	47736856	-	NM_027559.2	Cfap43	intron	10627
chr14:96049249-96049494	246	96049374	8	11.5248	7.36342	6.88907	FA0.IP_vs_FA0.Input_1e-4_10_30_peak_1219	chr14	95881287	95882777	+	XM_017316130.1	4921530L21Rik	intergenic	168084
chr12:95157652-95158265	614	95158090	8	11.5248	7.36342	6.88907	FA0.IP_vs_FA0.Input_1e-4_10_30_peak_791	chr12	95558892	95530024	-	XR_872915.2	Gm40551	intergenic	400934
chr9:98946711-98947052	342	98946884	8	11.4835	7.34888	6.85473	FA0.IP_vs_FA0.Input_1e-4_10_30_peak_3830	chr9	98955310	98949154	-	NR_003248.3	Foxl2os	intergenic	8429
chr2:122079460-122080063	604	122079646	8	11.4672	7.34313	6.83857	FA0.IP_vs_FA0.Input_1e-4_10_30_peak_2158	chr2	122118386	122053525	-	NM_145531.2	Spg11	intron	38625
chr6:47656567-47656946	380	47656699	22	15.7289	7.33963	10.895	FA0.IP_vs_FA0.Input_1e-4_10_30_peak_2990	chr6	47656372	47660430	+	XM_017321850.1	Gm40368	promoter	384
chr6:47656567-47656946	380	47656699	22	15.7289	7.33963	10.895	FA0.IP_vs_FA0.Input_1e-4_10_30_peak_2990	chr6	47656372	47660430	+	XM_017321849.1	Gm40368	promoter	384
chr6:47656567-47656946	380	47656699	22	15.7289	7.33963	10.895	FA0.IP_vs_FA0.Input_1e-4_10_30_peak_2990	chr6	47655094	47654920	-	NR_002841.1	Rn4.5s	promoter	-1662
chr6:47656567-47656946	380	47656699	22	15.7289	7.33963	10.895	FA0.IP_vs_FA0.Input_1e-4_10_30_peak_2990	chr6	47656369	47657774	+	XR_001785227.1	Gm40368	promoter	387
chr9:3002710-3004835	2126	3003423	3737	1838.4	7.3388	1832.28	FA0.IP_vs_FA0.Input_1e-4_10_30_peak_3638	chr9	3038743	3038668	-	NR_039546.1	Mir101c	intergenic	34971
chr6:136434180-136434561	382	136434251	8	11.3868	7.31448	6.76213	FA0.IP_vs_FA0.Input_1e-4_10_30_peak_3160	chr6	136419871	136400311	-	XM_006505223.3	E330021D16Rik	upstream	-14499
chr15:36908848-36909120	273	36909009	18	13.8644	7.30698	9.09952	FA0.IP_vs_FA0.Input_1e-4_10_30_peak_1314	chr15	36910654	36915624	+	XR_383942.2	Gm34529	promoter	-1670
chr7:24863518-24863897	380	24863657	8	11.308	7.28605	6.68546	FA0.IP_vs_FA0.Input_1e-4_10_30_peak_3225	chr7	24869691	24864619	-	NM_182785.3	Lypd4	intergenic	5984
chr3:87825945-87826216	272	87826126	8	11.231	7.25784	6.61058	FA0.IP_vs_FA0.Input_1e-4_10_30_peak_2362	chr3	87824754	87831268	+	XR_867414.2	LOC105244486	promoter	1326
chr11:6884367-6884641	275	6884601	8	11.0814	7.20208	6.47219	FA0.IP_vs_FA0.Input_1e-4_10_30_peak_487	chr11	6720037	6716000	-	NR_046025.1	Gm11981	intergenic	-164467
chr13:3901487-3902281	795	3901608	10	10.8613	7.19856	6.26373	FA0.IP_vs_FA0.Input_1e-4_10_30_peak_841	chr13	3893581	3882017	-	NM_001047159.2	Net1	upstream	-8303
chr8:110106537-110106771	235	110106644	9	10.6962	7.14253	6.11304	FA0.IP_vs_FA0.Input_1e-4_10_30_peak_3575	chr8	110117378	110121963	+	XR_388013.1	Gm35543	upstream	-10724
chr2:139989681-139990026	346	139989833	9	10.6962	7.14253	6.11304	FA0.IP_vs_FA0.Input_1e-4_10_30_peak_2188	chr2	140066747	139833479	-	XM_017319313.1	Tasp1	intron	76894
chr2:139989681-139990026	346	139989833	9	10.6962	7.14253	6.11304	FA0.IP_vs_FA0.Input_1e-4_10_30_peak_2188	chr2	140066747	139833479	-	XM_017319315.1	Tasp1	intron	76894
chr12:36665672-36665956	285	36665855	7	11.8969	7.11536	7.2213	FA0.IP_vs_FA0.Input_1e-4_10_30_peak_692	chr12	36382146	36689503	+	NM_001289503.1	Ispd	intron	283668
chr5:48013583-48013857	275	48013827	7	11.8969	7.11536	7.2213	FA0.IP_vs_FA0.Input_1e-4_10_30_peak_2758	chr5	47983154	48307735	+	NR_111900.2	Slit2	intron	30566
chr5:48013583-48013857	275	48013827	7	11.8969	7.11536	7.2213	FA0.IP_vs_FA0.Input_1e-4_10_30_peak_2758	chr5	47983154	48307735	+	NM_178804.5	Slit2	intron	30566
chr5:48013583-48013857	275	48013827	7	11.8969	7.11536	7.2213	FA0.IP_vs_FA0.Input_1e-4_10_30_peak_2758	chr5	47983154	48307735	+	NM_001291228.2	Slit2	intron	30566
chr5:48013583-48013857	275	48013827	7	11.8969	7.11536	7.2213	FA0.IP_vs_FA0.Input_1e-4_10_30_peak_2758	chr5	47983154	48307735	+	NM_001291227.2	Slit2	intron	30566
chr5:48013583-48013857	275	48013827	7	11.8969	7.11536	7.2213	FA0.IP_vs_FA0.Input_1e-4_10_30_peak_2758	chr5	47983101	48306748	+	XM_006503814.3	Slit2	intron	30619
chr11:108111972-108112257	286	108112130	7	11.8969	7.11536	7.2213	FA0.IP_vs_FA0.Input_1e-4_10_30_peak_627	chr11	107996847	107996916	+	NR_106082.1	Mir7223	intergenic	115267
chr6:18655755-18656158	404	18655987	7	11.8969	7.11536	7.2213	FA0.IP_vs_FA0.Input_1e-4_10_30_peak_2947	chr6	18514903	18376095	-	XM_011241065.2	Cttnbp2	intergenic	-141053
chr12:47806974-47807227	254	47807074	7	11.8969	7.11536	7.2213	FA0.IP_vs_FA0.Input_1e-4_10_30_peak_718	chr12	48556277	48555058	-	XR_381574.2	Gm1818	intergenic	749177
chr13:26999426-26999692	267	26999506	7	11.8969	7.11536	7.2213	FA0.IP_vs_FA0.Input_1e-4_10_30_peak_879	chr13	27057569	27065204	+	NM_001163530.1	Prl	intergenic	-58010
chr13:26999426-26999692	267	26999506	7	11.8969	7.11536	7.2213	FA0.IP_vs_FA0.Input_1e-4_10_30_peak_879	chr13	27057569	27065204	+	NM_011164.2	Prl	intergenic	-58010
chr2:17807448-17807803	356	17807626	7	11.8969	7.11536	7.2213	FA0.IP_vs_FA0.Input_1e-4_10_30_peak_2001	chr2	17731068	17346733	-	NM_028757.2	Nebl	intergenic	-76557
chr1:147491693-147492103	411	147491847	7	11.8969	7.11536	7.2213	FA0.IP_vs_FA0.Input_1e-4_10_30_peak_219	chr1	146497686	146902472	+	NM_001145807.1	Brinp3	intergenic	994212
chr18:85248343-85248776	434	85248539	7	11.8969	7.11536	7.2213	FA0.IP_vs_FA0.Input_1e-4_10_30_peak_1872	chr18	84951823	84981476	+	XM_006526505.3	Fbxo15	intergenic	296736
chr2:12069064-12069658	595	12069295	7	11.8834	7.11225	7.2213	FA0.IP_vs_FA0.Input_1e-4_10_30_peak_1990	chr2	11925842	11927868	+	XM_006497575.1	Gm32204	intergenic	143519
chr2:72463515-72463752	238	72463695	8	10.8295	7.10503	6.23272	FA0.IP_vs_FA0.Input_1e-4_10_30_peak_2080	chr2	72464495	72457307	-	XR_866421.1	Gm39847	promoter	862
chr14:65179165-65179444	280	65179263	8	10.8295	7.10503	6.23272	FA0.IP_vs_FA0.Input_1e-4_10_30_peak_1175	chr14	65176195	65185337	+	XR_874720.1	Gm41177	intron	3109
chr17:31291546-31291765	220	31291660	8	10.8295	7.10503	6.23272	FA0.IP_vs_FA0.Input_1e-4_10_30_peak_1626	chr17	31292441	31285758	-	XR_385529.3	Gm30139	promoter	786
chr17:31291546-31291765	220	31291660	8	10.8295	7.10503	6.23272	FA0.IP_vs_FA0.Input_1e-4_10_30_peak_1626	chr17	31292441	31285483	-	XR_001782201.1	Gm30139	promoter	786
chr3:65197098-65197468	371	65197145	8	10.8295	7.10503	6.23272	FA0.IP_vs_FA0.Input_1e-4_10_30_peak_2327	chr3	65188102	65378225	+	NM_001289450.1	Kcnab1	intron	9181
chr3:151457488-151457707	220	151457583	8	10.8295	7.10503	6.23272	FA0.IP_vs_FA0.Input_1e-4_10_30_peak_2461	chr3	151437881	151545081	+	NM_133222.3	Adgrl4	intron	19716
chr7:142955301-142955776	476	142955409	8	10.8295	7.10503	6.23272	FA0.IP_vs_FA0.Input_1e-4_10_30_peak_3385	chr7	142969264	142966821	-	NM_008554.3	Ascl2	intergenic	13726
chr5:99566988-99567491	504	99567220	8	10.8295	7.10503	6.23272	FA0.IP_vs_FA0.Input_1e-4_10_30_peak_2855	chr5	99616823	99628487	+	XR_880464.1	LOC102638465	intergenic	-49584
chr15:59840269-59840506	238	59840412	8	10.8295	7.10503	6.23272	FA0.IP_vs_FA0.Input_1e-4_10_30_peak_1356	chr15	59823416	59831605	+	XR_384128.2	Gm36819	intergenic	16971
chr15:14729335-14729642	308	14729448	8	10.8295	7.10503	6.23272	FA0.IP_vs_FA0.Input_1e-4_10_30_peak_1280	chr15	15778113	15814864	+	XR_383847.1	LOC102638878	intergenic	-1048625
chr2:125874892-125875117	226	125874988	7	11.6569	7.05869	7.0099	FA0.IP_vs_FA0.Input_1e-4_10_30_peak_2163	chr2	125866222	125984298	+	NM_001291002.1	Galk2	intron	8782
chr18:73425210-73425511	302	73425326	7	11.6569	7.05869	7.0099	FA0.IP_vs_FA0.Input_1e-4_10_30_peak_1844	chr18	73513888	73504780	-	XR_386331.2	Gm32022	intergenic	88528
chr5:63413077-63413574	498	63413172	7	11.6569	7.05869	7.0099	FA0.IP_vs_FA0.Input_1e-4_10_30_peak_2786	chr5	63624224	63561977	-	XR_376965.2	Gm30837	intergenic	210899
chr5:63413077-63413574	498	63413172	7	11.6569	7.05869	7.0099	FA0.IP_vs_FA0.Input_1e-4_10_30_peak_2786	chr5	63624224	63561977	-	XR_376966.2	Gm30837	intergenic	210899
chr13:99902941-99903488	548	99903120	7	11.6296	7.05205	6.98929	FA0.IP_vs_FA0.Input_1e-4_10_30_peak_993	chr13	99900683	99898482	-	NM_013732.7	Cartpt	upstream	-2531
chr13:99902941-99903488	548	99903120	7	11.6296	7.05205	6.98929	FA0.IP_vs_FA0.Input_1e-4_10_30_peak_993	chr13	99900683	99898482	-	NM_001081493.2	Cartpt	upstream	-2531
chr6:122615482-122616154	673	122615707	12	11.0878	7.04768	6.47793	FA0.IP_vs_FA0.Input_1e-4_10_30_peak_3138	chr6	122610071	122605402	-	NM_008108.4	Gdf3	upstream	-5747
chr18:65247346-65247581	236	65247446	8	10.6658	7.03981	6.09493	FA0.IP_vs_FA0.Input_1e-4_10_30_peak_1827	chr18	65248860	65248926	+	NR_029600.1	Mir122	promoter	-1397
chr19:53539769-53540127	359	53539977	8	10.6658	7.03981	6.09493	FA0.IP_vs_FA0.Input_1e-4_10_30_peak_1956	chr19	53529317	53541322	+	NM_001085390.1	Dusp5	intron	10631
chr1:89462366-89462669	304	89462435	9	10.4684	7.03004	5.90735	FA0.IP_vs_FA0.Input_1e-4_10_30_peak_129	chr1	89454810	89895282	+	NM_001037136.1	Agap1	intron	7707
chr1:89462366-89462669	304	89462435	9	10.4684	7.03004	5.90735	FA0.IP_vs_FA0.Input_1e-4_10_30_peak_129	chr1	89454810	89895282	+	NM_178119.3	Agap1	intron	7707
chr5:117231603-117232017	415	117231741	8	10.6009	7.01347	6.03224	FA0.IP_vs_FA0.Input_1e-4_10_30_peak_2876	chr5	117287564	117282650	-	NM_018858.2	Pebp1	intergenic	55754
chr10:127493203-127493633	431	127493492	11	10.7408	7.01252	6.1569	FA0.IP_vs_FA0.Input_1e-4_10_30_peak_470	chr10	127501616	127508823	+	XM_006513642.2	Stac3	upstream	-8198
chr10:127493203-127493633	431	127493492	11	10.7408	7.01252	6.1569	FA0.IP_vs_FA0.Input_1e-4_10_30_peak_470	chr10	127501616	127508823	+	XR_380398.2	Stac3	upstream	-8198
chr10:127493203-127493633	431	127493492	11	10.7408	7.01252	6.1569	FA0.IP_vs_FA0.Input_1e-4_10_30_peak_470	chr10	127501616	127508823	+	XM_006513640.2	Stac3	upstream	-8198
chr10:127493203-127493633	431	127493492	11	10.7408	7.01252	6.1569	FA0.IP_vs_FA0.Input_1e-4_10_30_peak_470	chr10	127501616	127508373	+	XM_017313940.1	Stac3	upstream	-8198
chr8:106721700-106722089	390	106721868	11	10.7408	7.01252	6.1569	FA0.IP_vs_FA0.Input_1e-4_10_30_peak_3568	chr8	106699031	106850865	+	XM_006531063.1	Tango6	intron	22863
chr7:35159868-35160683	816	35160209	9	10.2829	6.9364	5.73165	FA0.IP_vs_FA0.Input_1e-4_10_30_peak_3241	chr7	35158264	35152556	-	XR_391259.1	Gm35889	upstream	-2011
chr2:79108610-79108864	255	79108744	7	11.1731	6.93467	6.55976	FA0.IP_vs_FA0.Input_1e-4_10_30_peak_2095	chr2	79122338	79123362	+	XR_374745.2	Gm35748	upstream	-13601
chr18:71291613-71292031	419	71291866	7	11.1731	6.93467	6.55976	FA0.IP_vs_FA0.Input_1e-4_10_30_peak_1839	chr18	72351069	71253631	-	NM_007831.3	Dcc	intron	1059247
chr12:100818761-100819220	460	100818972	7	11.1731	6.93467	6.55976	FA0.IP_vs_FA0.Input_1e-4_10_30_peak_800	chr12	100795098	100872367	+	XM_006515738.2	9030617O03Rik	intron	23892
chr2:18793854-18794132	279	18793955	7	11.1731	6.93467	6.55976	FA0.IP_vs_FA0.Input_1e-4_10_30_peak_2003	chr2	18801818	18799244	-	NR_131254.1	Carlr	intergenic	7825
chr15:88755918-88756147	230	88756084	9	10.2561	6.92274	5.7054	FA0.IP_vs_FA0.Input_1e-4_10_30_peak_1406	chr15	88751710	88784516	+	NM_181412.3	Zbed4	intron	4322
chr8:22106542-22106805	264	22106708	9	10.2561	6.92274	5.7054	FA0.IP_vs_FA0.Input_1e-4_10_30_peak_3434	chr8	22107931	22077753	-	XM_011242149.2	Nek5	promoter	1258
chr18:55211483-55211757	275	55211568	9	10.2561	6.92274	5.7054	FA0.IP_vs_FA0.Input_1e-4_10_30_peak_1815	chr18	55131737	55126837	-	XR_386243.1	Gm34011	intergenic	-79883
chr18:42558047-42558704	658	42558405	9	10.2561	6.92274	5.7054	FA0.IP_vs_FA0.Input_1e-4_10_30_peak_1790	chr18	42579652	42578019	-	NM_181543.1	Gpr151	intergenic	21277
chr15:3172034-3172270	237	3172189	7	11.1097	6.91739	6.49912	FA0.IP_vs_FA0.Input_1e-4_10_30_peak_1264	chr15	3251033	3254873	+	XR_874997.2	Gm30057	intergenic	-78881
chr15:3172034-3172270	237	3172189	7	11.1097	6.91739	6.49912	FA0.IP_vs_FA0.Input_1e-4_10_30_peak_1264	chr15	3251033	3254873	+	XR_874996.2	Gm30057	intergenic	-78881
chr4:152369477-152369736	260	152369601	8	10.2923	6.88469	5.74064	FA0.IP_vs_FA0.Input_1e-4_10_30_peak_2688	chr4	152338659	152390191	+	XM_017320245.1	Chd5	intron	30947
chr4:152369477-152369736	260	152369601	8	10.2923	6.88469	5.74064	FA0.IP_vs_FA0.Input_1e-4_10_30_peak_2688	chr4	152338659	152390191	+	XM_006538934.1	Chd5	intron	30947
chr10:66460819-66461136	318	66460958	7	10.9662	6.87743	6.36319	FA0.IP_vs_FA0.Input_1e-4_10_30_peak_381	chr10	66512512	66293283	-	XR_871771.1	Gm40677	intron	51535
chr6:31954859-31955079	221	31954988	7	10.9662	6.87743	6.36319	FA0.IP_vs_FA0.Input_1e-4_10_30_peak_2968	chr6	32017997	32040930	+	XR_377515.2	Gm31894	intergenic	-63028
chr1:7118939-7119213	275	7119144	8	10.2444	6.86415	5.69755	FA0.IP_vs_FA0.Input_1e-4_10_30_peak_7	chr1	7089003	7173628	+	XM_006495535.2	Pcmtd1	intron	30073
chr14:6606255-6606509	255	6606401	8	10.2444	6.86415	5.69755	FA0.IP_vs_FA0.Input_1e-4_10_30_peak_1078	chr14	6604976	6585063	-	XM_011244833.1	Gm33933	promoter	-1406
chr1:114008701-114009052	352	114008928	8	10.2444	6.86415	5.69755	FA0.IP_vs_FA0.Input_1e-4_10_30_peak_161	chr1	113942789	113969982	+	XR_878443.1	Gm41933	intergenic	66087
chr7:121008227-121008584	358	121008456	8	10.2444	6.86415	5.69755	FA0.IP_vs_FA0.Input_1e-4_10_30_peak_3347	chr7	121015677	121014928	-	XR_869917.2	Gm9234	intergenic	7272
chr5:126920302-126920703	402	126920457	8	10.2444	6.86415	5.69755	FA0.IP_vs_FA0.Input_1e-4_10_30_peak_2888	chr5	126852759	126886438	+	XR_001784970.1	Gm40331	intergenic	67743
chr4:107357879-107358259	381	107358218	8	10.1988	6.84447	5.6587	FA0.IP_vs_FA0.Input_1e-4_10_30_peak_2623	chr4	107367783	107414338	+	NM_028355.3	Ndc1	upstream	-9714
chr6:114524715-114524982	268	114524850	18	13.0681	6.8393	8.3412	FA0.IP_vs_FA0.Input_1e-4_10_30_peak_3113	chr6	114458521	114483298	+	NM_001317124.1	Hrh1	intergenic	66327
chr4:56690651-56691364	714	56690947	7	10.7713	6.82112	6.18509	FA0.IP_vs_FA0.Input_1e-4_10_30_peak_2546	chr4	56709481	56654172	-	XR_881301.1	Gm34687	intron	18474
chr14:56193827-56194222	396	56193967	7	10.7713	6.82112	6.18509	FA0.IP_vs_FA0.Input_1e-4_10_30_peak_1159	chr14	56211407	56205262	-	NM_010374.3	Gzmf	intergenic	17383
chr15:50629963-50630280	318	50630138	7	10.6779	6.79331	6.09878	FA0.IP_vs_FA0.Input_1e-4_10_30_peak_1344	chr15	50886149	50654756	-	XM_011245777.1	Trps1	intergenic	256028
chr2:52099459-52099986	528	52099815	7	10.6745	6.79229	6.09546	FA0.IP_vs_FA0.Input_1e-4_10_30_peak_2048	chr2	52107800	52126769	+	XM_011239137.2	Rif1	upstream	-8078
chr14:77910479-77910854	376	77910644	7	10.6745	6.79229	6.09546	FA0.IP_vs_FA0.Input_1e-4_10_30_peak_1199	chr14	77904251	78002648	+	XM_011244910.2	Epsti1	intron	6415
chr14:77910479-77910854	376	77910644	7	10.6745	6.79229	6.09546	FA0.IP_vs_FA0.Input_1e-4_10_30_peak_1199	chr14	77904251	78002648	+	XM_017315795.1	Epsti1	intron	6415
chr14:77910479-77910854	376	77910644	7	10.6745	6.79229	6.09546	FA0.IP_vs_FA0.Input_1e-4_10_30_peak_1199	chr14	77904251	77994610	+	XM_017315797.1	Epsti1	intron	6415
chr14:77910479-77910854	376	77910644	7	10.6745	6.79229	6.09546	FA0.IP_vs_FA0.Input_1e-4_10_30_peak_1199	chr14	77904251	78002120	+	XM_017315796.1	Epsti1	intron	6415
chr18:37899822-37900050	229	37899942	7	10.6745	6.79229	6.09546	FA0.IP_vs_FA0.Input_1e-4_10_30_peak_1782	chr18	37935423	37843600	-	NM_001305981.1	Diaph1	intron	35487
chr18:37899822-37900050	229	37899942	7	10.6745	6.79229	6.09546	FA0.IP_vs_FA0.Input_1e-4_10_30_peak_1782	chr18	37935423	37843600	-	NM_001305980.1	Diaph1	intron	35487
chr18:37899822-37900050	229	37899942	7	10.6745	6.79229	6.09546	FA0.IP_vs_FA0.Input_1e-4_10_30_peak_1782	chr18	37935423	37843600	-	NM_007858.3	Diaph1	intron	35487
chr1:54754238-54754770	533	54754396	7	10.6745	6.79229	6.09546	FA0.IP_vs_FA0.Input_1e-4_10_30_peak_71	chr1	54716496	54766354	+	XR_001778918.1	4930444A19Rik	intron	38008
chr3:147670007-147670318	312	147670116	7	10.6745	6.79229	6.09546	FA0.IP_vs_FA0.Input_1e-4_10_30_peak_2451	chr3	147430620	147433287	+	XR_867727.1	Gm37041	intergenic	239542
chr4:105443415-105443775	361	105443602	7	10.6745	6.79229	6.09546	FA0.IP_vs_FA0.Input_1e-4_10_30_peak_2621	chr4	105319147	105310377	-	XR_867967.1	Gm40217	intergenic	-124448
chr15:45312890-45313115	226	45312970	7	10.6745	6.79229	6.09546	FA0.IP_vs_FA0.Input_1e-4_10_30_peak_1334	chr15	45116490	45096085	-	XM_006521297.3	Kcnv1	intergenic	-196512
chr5:22384201-22384426	226	22384320	7	10.6745	6.79229	6.09546	FA0.IP_vs_FA0.Input_1e-4_10_30_peak_2720	chr5	22357304	22378534	+	XR_880867.1	Gm42223	intergenic	27009
chrX:130955523-130955756	234	130955653	7	10.6745	6.79229	6.09546	FA0.IP_vs_FA0.Input_1e-4_10_30_peak_3986	chrX	131850494	131847767	-	XM_006528653.1	Gm4994	intergenic	894855
chr15:73717566-73717848	283	73717730	8	10.0628	6.78502	5.55281	FA0.IP_vs_FA0.Input_1e-4_10_30_peak_1381	chr15	73723144	73758766	+	NM_001166390.1	Ptp4a3	upstream	-5437
chr15:73717566-73717848	283	73717730	8	10.0628	6.78502	5.55281	FA0.IP_vs_FA0.Input_1e-4_10_30_peak_1381	chr15	73723144	73758766	+	NM_001166389.1	Ptp4a3	upstream	-5437
chr8:125477779-125478092	314	125477813	10	10.1142	6.78041	5.57651	FA0.IP_vs_FA0.Input_1e-4_10_30_peak_3624	chr8	125492710	125418062	-	NM_001081337.1	Sipa1l2	intron	14775
chr14:71280232-71280447	216	71280385	7	10.5871	6.76573	6.01967	FA0.IP_vs_FA0.Input_1e-4_10_30_peak_1182	chr14	71251272	71271059	+	NR_046076.1	Gm4251	intergenic	29067
chr14:71280232-71280447	216	71280385	7	10.5871	6.76573	6.01967	FA0.IP_vs_FA0.Input_1e-4_10_30_peak_1182	chr14	71251272	71271059	+	NR_046075.1	Gm4251	intergenic	29067
chr12:40019260-40019513	254	40019266	7	10.5871	6.76573	6.01967	FA0.IP_vs_FA0.Input_1e-4_10_30_peak_700	chr12	40037376	40033290	-	NM_007487.3	Arl4a	intergenic	17990
chr4:58579767-58580187	421	58579825	7	10.5871	6.76573	6.01967	FA0.IP_vs_FA0.Input_1e-4_10_30_peak_2551	chr4	58554027	58435449	-	XM_011249931.2	Lpar1	intergenic	-25950
chr18:24115618-24115933	316	24115744	7	10.5338	6.74929	5.96981	FA0.IP_vs_FA0.Input_1e-4_10_30_peak_1766	chr18	24121819	24104760	-	NM_172625.2	Ino80c	intron	6044
chr10:42852533-42853114	582	42852813	7	10.5162	6.74383	5.95278	FA0.IP_vs_FA0.Input_1e-4_10_30_peak_356	chr10	42856410	42858897	+	XR_380276.2	Gm33916	upstream	-3587
chr11:55346781-55347053	273	55346970	7	10.5162	6.74383	5.95278	FA0.IP_vs_FA0.Input_1e-4_10_30_peak_548	chr11	55336613	55278970	-	XM_011249019.2	Fat2	upstream	-10304
chr17:65562194-65562474	281	65562280	8	9.95324	6.73626	5.465	FA0.IP_vs_FA0.Input_1e-4_10_30_peak_1667	chr17	65560038	65555993	-	XR_385702.2	Gm35400	upstream	-2296
chr17:65562194-65562474	281	65562280	8	9.95324	6.73626	5.465	FA0.IP_vs_FA0.Input_1e-4_10_30_peak_1667	chr17	65560038	65555993	-	XR_385703.2	Gm35400	upstream	-2296
chr18:80066975-80067253	279	80067045	9	9.85966	6.71607	5.39453	FA0.IP_vs_FA0.Input_1e-4_10_30_peak_1858	chr18	80046894	80119640	+	NM_053117.3	Pard6g	intron	20220
chr10:120562892-120563306	415	120563125	7	10.4126	6.71124	5.85449	FA0.IP_vs_FA0.Input_1e-4_10_30_peak_457	chr10	120528443	120538045	+	XR_380876.2	Gm34952	intergenic	34656
chrX:169986168-169986596	429	169986290	14	11.2256	6.70063	6.60544	FA0.IP_vs_FA0.Input_1e-4_10_30_peak_4019	chrX	169980036	169989621	+	XM_006528739.3	Mid1	intron	6346
chr9:85921509-85921759	251	85921665	7	10.3788	6.70044	5.82399	FA0.IP_vs_FA0.Input_1e-4_10_30_peak_3811	chr9	85843659	85839105	-	XR_001779330.1	9330154J02Rik	intergenic	-77975
chr9:25584442-25584675	234	25584609	7	10.362	6.69506	5.80897	FA0.IP_vs_FA0.Input_1e-4_10_30_peak_3699	chr9	25481596	25604110	+	NM_026189.3	Eepd1	intron	102962
chr6:114519863-114520147	285	114520001	14	11.1964	6.68258	6.57838	FA0.IP_vs_FA0.Input_1e-4_10_30_peak_3111	chr6	114458521	114483298	+	NM_001317124.1	Hrh1	intergenic	61484
chr2:82335796-82336097	302	82336001	7	10.2468	6.65761	5.69926	FA0.IP_vs_FA0.Input_1e-4_10_30_peak_2099	chr2	82392202	82375361	-	XR_374751.1	A130030D18Rik	intergenic	56256
chr6:114593098-114593450	353	114593201	24	15.3322	6.65603	10.5165	FA0.IP_vs_FA0.Input_1e-4_10_30_peak_3119	chr6	114643096	114860614	+	NM_028835.4	Atg7	intergenic	-49822
chr6:114593098-114593450	353	114593201	24	15.3322	6.65603	10.5165	FA0.IP_vs_FA0.Input_1e-4_10_30_peak_3119	chr6	114643096	114860614	+	NM_001253717.1	Atg7	intergenic	-49822
chr6:114593098-114593450	353	114593201	24	15.3322	6.65603	10.5165	FA0.IP_vs_FA0.Input_1e-4_10_30_peak_3119	chr6	114643096	114860614	+	NM_001253718.1	Atg7	intergenic	-49822
chr2:31078643-31078916	274	31078744	8	9.73974	6.63907	5.28712	FA0.IP_vs_FA0.Input_1e-4_10_30_peak_2019	chr2	31096500	31026205	-	NM_001177650.1	Fnbp1	intron	17721
chr7:95177897-95178123	227	95177995	8	9.73974	6.63907	5.28712	FA0.IP_vs_FA0.Input_1e-4_10_30_peak_3316	chr7	94042495	95326426	+	XR_869797.1	Gm32647	intron	1135515
chr7:95177897-95178123	227	95177995	8	9.73974	6.63907	5.28712	FA0.IP_vs_FA0.Input_1e-4_10_30_peak_3316	chr7	94042495	95326426	+	XR_869798.1	Gm32647	intron	1135515
chr19:47925024-47925268	245	47925126	8	9.73974	6.63907	5.28712	FA0.IP_vs_FA0.Input_1e-4_10_30_peak_1942	chr19	47919519	47894592	-	XM_006527174.1	Itprip	upstream	-5627
chr19:47925024-47925268	245	47925126	8	9.73974	6.63907	5.28712	FA0.IP_vs_FA0.Input_1e-4_10_30_peak_1942	chr19	47937711	48035379	+	NM_001163267.1	Cfap58	upstream	-12565
chr9:55039743-55040037	295	55039916	8	9.73974	6.63907	5.28712	FA0.IP_vs_FA0.Input_1e-4_10_30_peak_3758	chr9	55044584	55029332	-	XM_006510757.3	Chrnb4	intron	4694
chr5:3479882-3480443	562	3480019	8	9.73974	6.63907	5.28712	FA0.IP_vs_FA0.Input_1e-4_10_30_peak_2693	chr5	3435896	3393491	-	XR_868209.2	Gm29868	intergenic	-44266
chr18:78017112-78017503	392	78017252	7	10.1355	6.62058	5.59755	FA0.IP_vs_FA0.Input_1e-4_10_30_peak_1856	chr18	78049207	78042498	-	XM_006526516.3	Siglec15	intergenic	31900
chr1:136560995-136561230	236	136561096	7	10.0889	6.60484	5.55281	FA0.IP_vs_FA0.Input_1e-4_10_30_peak_203	chr1	136522647	136524805	+	XM_006530037.2	Gm29485	intergenic	38465
chr13:39396319-39396620	302	39396368	7	10.0889	6.60484	5.55281	FA0.IP_vs_FA0.Input_1e-4_10_30_peak_895	chr13	39647352	39617314	-	XR_382222.2	Gm32243	intergenic	250883
chr14:3331077-3331370	294	3331173	10	9.80226	6.59958	5.34446	FA0.IP_vs_FA0.Input_1e-4_10_30_peak_1043	chr14	3332566	3348085	+	XR_001781484.1	Gm2956	promoter	-1343
chr14:3331077-3331370	294	3331173	10	9.80226	6.59958	5.34446	FA0.IP_vs_FA0.Input_1e-4_10_30_peak_1043	chr14	3331986	3343967	+	XM_011244801.2	Gm2956	promoter	-763
chr14:3331077-3331370	294	3331173	10	9.80226	6.59958	5.34446	FA0.IP_vs_FA0.Input_1e-4_10_30_peak_1043	chr14	3331968	3341150	+	XM_006517861.3	Gm2956	promoter	-745
chr14:3331077-3331370	294	3331173	10	9.80226	6.59958	5.34446	FA0.IP_vs_FA0.Input_1e-4_10_30_peak_1043	chr14	3331981	3346933	+	XM_006517864.3	Gm2956	promoter	-758
chr14:3331077-3331370	294	3331173	10	9.80226	6.59958	5.34446	FA0.IP_vs_FA0.Input_1e-4_10_30_peak_1043	chr14	3331982	3341781	+	XM_017316347.1	Gm2956	promoter	-759
chr14:3331077-3331370	294	3331173	10	9.80226	6.59958	5.34446	FA0.IP_vs_FA0.Input_1e-4_10_30_peak_1043	chr14	3332738	3353742	+	XM_017316346.1	Gm2956	promoter	-1515
chr14:3331077-3331370	294	3331173	10	9.80226	6.59958	5.34446	FA0.IP_vs_FA0.Input_1e-4_10_30_peak_1043	chr14	3331977	3341043	+	XM_006517863.3	Gm2956	promoter	-754
chr14:3331077-3331370	294	3331173	10	9.80226	6.59958	5.34446	FA0.IP_vs_FA0.Input_1e-4_10_30_peak_1043	chr14	3331978	3344679	+	XM_006517862.3	Gm2956	promoter	-755
chr14:3331077-3331370	294	3331173	10	9.80226	6.59958	5.34446	FA0.IP_vs_FA0.Input_1e-4_10_30_peak_1043	chr14	3331993	3348076	+	XM_011244800.2	Gm2956	promoter	-770
chr1:164539541-164540221	681	164539804	10	9.80226	6.59958	5.34446	FA0.IP_vs_FA0.Input_1e-4_10_30_peak_245	chr1	164503327	164515479	+	XR_001779524.1	Gm26685	intergenic	36554
chr19:25513515-25513814	300	25513596	7	10.0582	6.59438	5.55281	FA0.IP_vs_FA0.Input_1e-4_10_30_peak_1907	chr19	25505705	25604328	+	NM_015826.5	Dmrt1	intron	7959
chr14:7507989-7508232	244	7508115	8	9.64302	6.59409	5.20351	FA0.IP_vs_FA0.Input_1e-4_10_30_peak_1082	chr14	7537066	7536186	-	XR_001781395.1	LOC108168177	intergenic	28956
chr1:27139802-27140236	435	27140089	8	9.64302	6.59409	5.20351	FA0.IP_vs_FA0.Input_1e-4_10_30_peak_38	chr1	26687460	26681800	-	NM_001033764.3	4931408C20Rik	intergenic	-452559
chr9:3025460-3026041	582	3025790	1839	832.083	6.57822	826.378	FA0.IP_vs_FA0.Input_1e-4_10_30_peak_3656	chr9	3038743	3038668	-	NR_039546.1	Mir101c	intergenic	12993
chr8:112039571-112039920	350	112039766	8	9.60359	6.57559	5.16496	FA0.IP_vs_FA0.Input_1e-4_10_30_peak_3583	chr8	112027351	112024932	-	XM_011248574.1	Gm9564	upstream	-12394
chr6:114522310-114522555	246	114522424	12	10.3137	6.57252	5.76176	FA0.IP_vs_FA0.Input_1e-4_10_30_peak_3112	chr6	114458521	114483298	+	NM_001317124.1	Hrh1	intergenic	63911
chr7:136867981-136869058	1078	136868114	7	9.98263	6.56839	5.49354	FA0.IP_vs_FA0.Input_1e-4_10_30_peak_3376	chr7	136894467	137128193	+	XM_006507406.1	Mgmt	intergenic	-25948
chr2:16111404-16111631	228	16111405	7	9.93812	6.55289	5.45097	FA0.IP_vs_FA0.Input_1e-4_10_30_peak_1999	chr2	15526478	16255557	+	NM_001310455.1	Malrd1	intron	585039
chr1:131281285-131281593	309	131281526	7	9.93812	6.55289	5.45097	FA0.IP_vs_FA0.Input_1e-4_10_30_peak_197	chr1	131279624	131254599	-	XM_011248052.2	Ikbke	promoter	-1815
chr1:131281285-131281593	309	131281526	7	9.93812	6.55289	5.45097	FA0.IP_vs_FA0.Input_1e-4_10_30_peak_197	chr1	131279624	131266498	-	XM_006529764.3	Ikbke	promoter	-1815
chr1:131281285-131281593	309	131281526	7	9.93812	6.55289	5.45097	FA0.IP_vs_FA0.Input_1e-4_10_30_peak_197	chr1	131279628	131269323	-	XM_017321843.1	Ikbke	promoter	-1811
chr1:131281285-131281593	309	131281526	7	9.93812	6.55289	5.45097	FA0.IP_vs_FA0.Input_1e-4_10_30_peak_197	chr1	131279629	131259199	-	XM_006529762.3	Ikbke	promoter	-1810
chr1:131281285-131281593	309	131281526	7	9.93812	6.55289	5.45097	FA0.IP_vs_FA0.Input_1e-4_10_30_peak_197	chr1	131279625	131270185	-	XR_387186.3	Ikbke	promoter	-1814
chr1:131281285-131281593	309	131281526	7	9.93812	6.55289	5.45097	FA0.IP_vs_FA0.Input_1e-4_10_30_peak_197	chr1	131279625	131269071	-	XM_006529763.3	Ikbke	promoter	-1814
chr3:105028788-105029416	629	105029160	14	10.9858	6.55281	6.38207	FA0.IP_vs_FA0.Input_1e-4_10_30_peak_2387	chr3	105008061	105017762	+	XR_867543.1	Gm40116	intergenic	21041
chr2:135512716-135513038	323	135512855	8	9.54523	6.54803	5.10758	FA0.IP_vs_FA0.Input_1e-4_10_30_peak_2178	chr2	135541386	135550209	+	XR_375007.1	Gm31993	intergenic	-28509
chr13:23610901-23611320	420	23611149	7	9.91636	6.54527	5.43125	FA0.IP_vs_FA0.Input_1e-4_10_30_peak_874	chr13	23621094	23583669	-	NM_001177653.1	Hist1h2be	intron	9984
chr3:118572080-118572461	382	118572321	7	9.91636	6.54527	5.43125	FA0.IP_vs_FA0.Input_1e-4_10_30_peak_2409	chr3	118562177	119432918	+	NM_170778.2	Dpyd	intron	10093
chr6:5177602-5177926	325	5177798	7	9.91636	6.54527	5.43125	FA0.IP_vs_FA0.Input_1e-4_10_30_peak_2927	chr6	5193946	5168089	-	NM_011134.3	Pon1	intron	16182
chr5:53990561-53990796	236	53990673	7	9.91636	6.54527	5.43125	FA0.IP_vs_FA0.Input_1e-4_10_30_peak_2767	chr5	53995214	53996613	+	XR_376962.1	Gm30601	upstream	-4536
chr13:109508474-109508746	273	109508520	7	9.91636	6.54527	5.43125	FA0.IP_vs_FA0.Input_1e-4_10_30_peak_1011	chr13	109115889	109955969	+	XM_006517643.1	Pde4d	intron	392721
chr9:7716044-7716615	572	7716468	7	9.91636	6.54527	5.43125	FA0.IP_vs_FA0.Input_1e-4_10_30_peak_3670	chr9	7695631	7669428	-	NR_126562.1	AV064505	intergenic	-20698
chr8:30464934-30465150	217	30465047	7	9.91636	6.54527	5.43125	FA0.IP_vs_FA0.Input_1e-4_10_30_peak_3450	chr8	30568394	30575573	+	NR_045856.1	4933433F19Rik	intergenic	-103352
chr5:144285895-144286214	320	144285953	7	9.91636	6.54527	5.43125	FA0.IP_vs_FA0.Input_1e-4_10_30_peak_2913	chr5	144277060	144280514	+	NR_040432.1	Gm15708	intergenic	8994
chr1:124898995-124899399	405	124899301	7	9.91636	6.54527	5.43125	FA0.IP_vs_FA0.Input_1e-4_10_30_peak_184	chr1	124846121	124858524	+	XR_387345.2	Gm35355	intergenic	53076
chr1:117485136-117485405	270	117485266	7	9.91636	6.54527	5.43125	FA0.IP_vs_FA0.Input_1e-4_10_30_peak_171	chr1	117726866	117727955	+	XM_017313131.1	LOC108167601	intergenic	-241596
chr16:66229748-66230221	474	66230005	7	9.91636	6.54527	5.43125	FA0.IP_vs_FA0.Input_1e-4_10_30_peak_1526	chr16	65815841	65866368	+	XM_006523098.2	Vgll3	intergenic	414143
chr3:66908079-66908388	310	66908196	7	9.91636	6.54527	5.43125	FA0.IP_vs_FA0.Input_1e-4_10_30_peak_2335	chr3	66978731	66971722	-	XM_006501217.3	Shox2	intergenic	70498
chr9:35305245-35305584	340	35305445	7238	3242.75	6.53327	3236.35	FA0.IP_vs_FA0.Input_1e-4_10_30_peak_3724	chr9	35307723	35285478	-	XR_379269.2	Gm33838	intron	2309
chr9:35305245-35305584	340	35305445	7238	3242.75	6.53327	3236.35	FA0.IP_vs_FA0.Input_1e-4_10_30_peak_3724	chr9	35307723	35301416	-	XR_379266.2	Gm33838	intron	2309
chr9:35305245-35305584	340	35305445	7238	3242.75	6.53327	3236.35	FA0.IP_vs_FA0.Input_1e-4_10_30_peak_3724	chr9	35307723	35301416	-	XR_379267.2	Gm33838	intron	2309
chr9:35305245-35305584	340	35305445	7238	3242.75	6.53327	3236.35	FA0.IP_vs_FA0.Input_1e-4_10_30_peak_3724	chr9	35307723	35301416	-	XR_870629.1	Gm33838	intron	2309
chr9:35305245-35305584	340	35305445	7238	3242.75	6.53327	3236.35	FA0.IP_vs_FA0.Input_1e-4_10_30_peak_3724	chr9	35307723	35301416	-	XR_870630.1	Gm33838	intron	2309
chr9:35305245-35305584	340	35305445	7238	3242.75	6.53327	3236.35	FA0.IP_vs_FA0.Input_1e-4_10_30_peak_3724	chr9	35307723	35298966	-	XR_379268.2	Gm33838	intron	2309
chr8:72433346-72433614	269	72433463	9	9.49925	6.52138	5.06483	FA0.IP_vs_FA0.Input_1e-4_10_30_peak_3511	chr8	72435156	72424182	-	NM_029782.3	Calr3	promoter	1676
chr3:152314850-152315203	354	152315034	9	9.49925	6.52138	5.06483	FA0.IP_vs_FA0.Input_1e-4_10_30_peak_2466	chr3	152340407	152273458	-	NM_174868.4	Fam73a	intron	25381
chr3:152314850-152315203	354	152315034	9	9.49925	6.52138	5.06483	FA0.IP_vs_FA0.Input_1e-4_10_30_peak_2466	chr3	152340407	152273458	-	NM_001162375.1	Fam73a	intron	25381
chr11:51438647-51439015	369	51438857	9	9.49925	6.52138	5.06483	FA0.IP_vs_FA0.Input_1e-4_10_30_peak_542	chr11	51584539	51593017	+	XM_017314796.1	Phykpl	intergenic	-145708
chr11:51438647-51439015	369	51438857	9	9.49925	6.52138	5.06483	FA0.IP_vs_FA0.Input_1e-4_10_30_peak_542	chr11	51584539	51603271	+	XM_006534325.3	Phykpl	intergenic	-145708
chr11:51438647-51439015	369	51438857	9	9.49925	6.52138	5.06483	FA0.IP_vs_FA0.Input_1e-4_10_30_peak_542	chr11	51584539	51601068	+	XM_006534324.3	Phykpl	intergenic	-145708
chr11:51438647-51439015	369	51438857	9	9.49925	6.52138	5.06483	FA0.IP_vs_FA0.Input_1e-4_10_30_peak_542	chr11	51584539	51601068	+	XM_006534323.3	Phykpl	intergenic	-145708
chr8:106047511-106047878	368	106047535	8	9.46885	6.51164	5.03828	FA0.IP_vs_FA0.Input_1e-4_10_30_peak_3567	chr8	106059583	106130537	+	XM_006530753.2	Nfatc3	upstream	-11889
chr5:57759391-57759944	554	57759580	7	9.79395	6.50176	5.3371	FA0.IP_vs_FA0.Input_1e-4_10_30_peak_2777	chr5	57717595	58129047	+	XM_006504024.3	Pcdh7	intron	42072
chr5:57759391-57759944	554	57759580	7	9.79395	6.50176	5.3371	FA0.IP_vs_FA0.Input_1e-4_10_30_peak_2777	chr5	57717595	58129454	+	XM_006504023.3	Pcdh7	intron	42072
chr5:57759391-57759944	554	57759580	7	9.79395	6.50176	5.3371	FA0.IP_vs_FA0.Input_1e-4_10_30_peak_2777	chr5	57717595	57916898	+	XM_006504025.3	Pcdh7	intron	42072
chr5:57759391-57759944	554	57759580	7	9.79395	6.50176	5.3371	FA0.IP_vs_FA0.Input_1e-4_10_30_peak_2777	chr5	57717595	58133236	+	XM_006504029.3	Pcdh7	intron	42072
chr5:57759391-57759944	554	57759580	7	9.79395	6.50176	5.3371	FA0.IP_vs_FA0.Input_1e-4_10_30_peak_2777	chr5	57717595	58133236	+	XM_006504022.3	Pcdh7	intron	42072
chr5:57759391-57759944	554	57759580	7	9.79395	6.50176	5.3371	FA0.IP_vs_FA0.Input_1e-4_10_30_peak_2777	chr5	57717595	58133236	+	XM_006504020.3	Pcdh7	intron	42072
chr5:57759391-57759944	554	57759580	7	9.79395	6.50176	5.3371	FA0.IP_vs_FA0.Input_1e-4_10_30_peak_2777	chr5	57717595	58133236	+	XM_006504019.3	Pcdh7	intron	42072
chr5:57759391-57759944	554	57759580	7	9.79395	6.50176	5.3371	FA0.IP_vs_FA0.Input_1e-4_10_30_peak_2777	chr5	57718080	58133235	+	NM_001310606.1	Pcdh7	intron	41587
chr5:57759391-57759944	554	57759580	7	9.79395	6.50176	5.3371	FA0.IP_vs_FA0.Input_1e-4_10_30_peak_2777	chr5	57718080	58133235	+	NM_001122758.2	Pcdh7	intron	41587
chr5:57759391-57759944	554	57759580	7	9.79395	6.50176	5.3371	FA0.IP_vs_FA0.Input_1e-4_10_30_peak_2777	chr5	57718080	58133235	+	NM_001310608.1	Pcdh7	intron	41587
chr5:57759391-57759944	554	57759580	7	9.79395	6.50176	5.3371	FA0.IP_vs_FA0.Input_1e-4_10_30_peak_2777	chr5	57717595	58132831	+	XM_017320993.1	Pcdh7	intron	42072
chr5:57759391-57759944	554	57759580	7	9.79395	6.50176	5.3371	FA0.IP_vs_FA0.Input_1e-4_10_30_peak_2777	chr5	57717595	58133236	+	XM_006504030.3	Pcdh7	intron	42072
chr5:57759391-57759944	554	57759580	7	9.79395	6.50176	5.3371	FA0.IP_vs_FA0.Input_1e-4_10_30_peak_2777	chr5	57717595	58133236	+	XM_017320992.1	Pcdh7	intron	42072
chr5:57759391-57759944	554	57759580	7	9.79395	6.50176	5.3371	FA0.IP_vs_FA0.Input_1e-4_10_30_peak_2777	chr5	57717595	57916032	+	XM_006504028.3	Pcdh7	intron	42072
chr1:79965859-79966417	559	79965940	7	9.79395	6.50176	5.3371	FA0.IP_vs_FA0.Input_1e-4_10_30_peak_114	chr1	80038461	80037177	-	XR_373577.2	Gm33970	intergenic	72323
chr9:10195096-10195400	305	10195271	7	9.79395	6.50176	5.3371	FA0.IP_vs_FA0.Input_1e-4_10_30_peak_3676	chr9	10080456	10092882	+	XR_870523.2	Gm39289	intergenic	114792
chr9:10195096-10195400	305	10195271	7	9.79395	6.50176	5.3371	FA0.IP_vs_FA0.Input_1e-4_10_30_peak_3676	chr9	10080456	10092877	+	XR_870522.2	Gm39289	intergenic	114792
chr9:10195096-10195400	305	10195271	7	9.79395	6.50176	5.3371	FA0.IP_vs_FA0.Input_1e-4_10_30_peak_3676	chr9	10080456	10092881	+	XR_870524.2	Gm39289	intergenic	114792
chr9:61861628-61861899	272	61861863	7	9.738	6.48153	5.28712	FA0.IP_vs_FA0.Input_1e-4_10_30_peak_3773	chr9	61827185	61815603	-	XR_379522.3	Gm34828	intergenic	-34578
chr1:134685465-134685685	221	134685548	7	9.69665	6.46643	5.25102	FA0.IP_vs_FA0.Input_1e-4_10_30_peak_200	chr1	134708909	134753149	+	XM_006529323.3	Syt2	intergenic	-23334
chr7:100483105-100483483	379	100483263	8	9.35723	6.4578	4.93563	FA0.IP_vs_FA0.Input_1e-4_10_30_peak_3326	chr7	100493357	100499629	+	NM_011671.5	Ucp2	upstream	-10063
chr3:104798650-104798910	261	104798756	7	9.66937	6.45641	5.22524	FA0.IP_vs_FA0.Input_1e-4_10_30_peak_2386	chr3	104789033	104794459	+	NM_007484.2	Rhoc	intergenic	9747
chr3:104798650-104798910	261	104798756	7	9.66937	6.45641	5.22524	FA0.IP_vs_FA0.Input_1e-4_10_30_peak_2386	chr3	104789033	104794459	+	NM_001291859.1	Rhoc	intergenic	9747
chr2:174891223-174891591	369	174891337	7	9.65582	6.45141	5.21234	FA0.IP_vs_FA0.Input_1e-4_10_30_peak_2247	chr2	174880353	174897109	+	XR_375378.1	Gm30537	intron	11054
chr18:74752238-74752473	236	74752345	7	9.65582	6.45141	5.21234	FA0.IP_vs_FA0.Input_1e-4_10_30_peak_1847	chr18	74778455	74778393	-	NR_028560.1	Scarna17	intergenic	26100
chr6:66654975-66655557	583	66655200	8	9.29668	6.42828	4.88087	FA0.IP_vs_FA0.Input_1e-4_10_30_peak_3039	chr6	66637752	66636822	-	NM_001166719.1	Vmn1r34	upstream	-17514
chr3:14875207-14875835	629	14875552	8	9.29668	6.42828	4.88087	FA0.IP_vs_FA0.Input_1e-4_10_30_peak_2270	chr3	14886277	14900770	+	XM_006530050.1	Car2	upstream	-10756
chr9:14687493-14687935	443	14687848	8	9.29668	6.42828	4.88087	FA0.IP_vs_FA0.Input_1e-4_10_30_peak_3680	chr9	14703741	14717092	+	XR_001779095.1	Gm10706	upstream	-16027
chr8:119577028-119577319	292	119577193	8	9.29668	6.42828	4.88087	FA0.IP_vs_FA0.Input_1e-4_10_30_peak_3600	chr8	119575234	119598454	+	NM_026648.4	Dnaaf1	promoter	1939
chr15:6433251-6433471	221	6433358	8	9.29668	6.42828	4.88087	FA0.IP_vs_FA0.Input_1e-4_10_30_peak_1267	chr15	6445332	6498476	+	NM_013485.1	C9	upstream	-11971
chr14:95258083-95258456	374	95258322	8	9.29668	6.42828	4.88087	FA0.IP_vs_FA0.Input_1e-4_10_30_peak_1217	chr14	94735469	94715738	-	XR_383683.2	Gm33450	intergenic	-522800
chr14:95258083-95258456	374	95258322	8	9.29668	6.42828	4.88087	FA0.IP_vs_FA0.Input_1e-4_10_30_peak_1217	chr14	94735469	94715738	-	XR_001781419.1	Gm33450	intergenic	-522800
chr1:13062748-13062990	243	13062877	8	9.29668	6.42828	4.88087	FA0.IP_vs_FA0.Input_1e-4_10_30_peak_13	chr1	13104959	13090687	-	XR_865187.1	Gm39592	intergenic	42090
chr8:95517528-95518239	712	95517997	12	10.0806	6.42806	5.55281	FA0.IP_vs_FA0.Input_1e-4_10_30_peak_3553	chr8	95534059	95541603	+	XM_006531000.2	Ccdc113	upstream	-16176
chr6:47678262-47678584	323	47678431	20	13.1813	6.42786	8.44841	FA0.IP_vs_FA0.Input_1e-4_10_30_peak_2997	chr6	47678021	47682091	+	XM_017321858.1	Gm40364	promoter	402
chr8:20647113-20647344	232	20647235	14	10.7782	6.42505	6.19192	FA0.IP_vs_FA0.Input_1e-4_10_30_peak_3424	chr8	20649946	20652334	+	XR_001778766.1	LOC108167589	upstream	-2718
chr10:85415092-85415326	235	85415172	8	9.26678	6.41362	4.86704	FA0.IP_vs_FA0.Input_1e-4_10_30_peak_403	chr10	85386813	85660292	+	NM_028709.2	Btbd11	intron	28396
chr11:84953628-84954004	377	84953804	7	9.52325	6.40185	5.08623	FA0.IP_vs_FA0.Input_1e-4_10_30_peak_595	chr11	84951103	84943890	-	XR_880090.1	Gm32917	upstream	-2713
chr6:84375112-84375578	467	84375348	7	9.52325	6.40185	5.08623	FA0.IP_vs_FA0.Input_1e-4_10_30_peak_3063	chr6	84423838	84412941	-	NR_046063.1	Gm10445	intergenic	48493
chr8:25002576-25002799	224	25002654	10	9.45574	6.39492	5.02575	FA0.IP_vs_FA0.Input_1e-4_10_30_peak_3443	chr8	25016922	24949610	-	NM_001270996.1	Adam9	intron	14235
chr8:25002576-25002799	224	25002654	10	9.45574	6.39492	5.02575	FA0.IP_vs_FA0.Input_1e-4_10_30_peak_3443	chr8	25016922	24949610	-	NM_007404.2	Adam9	intron	14235
chr12:108838787-108839034	248	108838865	7	9.49736	6.39202	5.06457	FA0.IP_vs_FA0.Input_1e-4_10_30_peak_816	chr12	108836972	108837068	+	NR_029773.1	Mir345	promoter	1938
chr2:167251841-167252069	229	167251898	7	9.43353	6.3676	5.0086	FA0.IP_vs_FA0.Input_1e-4_10_30_peak_2230	chr2	167252791	167249570	-	XR_001783567.1	LOC108168818	promoter	836
chr15:75578791-75579050	260	75578863	7	9.43353	6.3676	5.0086	FA0.IP_vs_FA0.Input_1e-4_10_30_peak_1386	chr15	75567249	75564744	-	XM_006520899.1	Ly6h	upstream	-11671
chr5:115809686-115810102	417	115809939	10	9.39627	6.35943	4.97249	FA0.IP_vs_FA0.Input_1e-4_10_30_peak_2875	chr5	115845223	116008586	+	XM_006530131.1	Cit	intergenic	-35329
chr12:32032028-32032285	258	32032117	7	9.39582	6.35303	4.97215	FA0.IP_vs_FA0.Input_1e-4_10_30_peak_686	chr12	32061279	31958478	-	NM_011158.3	Prkar2b	intron	29123
chr9:110444851-110445093	243	110444931	9	9.1691	6.33766	4.77339	FA0.IP_vs_FA0.Input_1e-4_10_30_peak_3844	chr9	110419807	110423012	+	NM_008694.2	Ngp	intergenic	25165
chr8:22700922-22701146	225	22701031	7	9.30948	6.3193	4.8899	FA0.IP_vs_FA0.Input_1e-4_10_30_peak_3436	chr8	22706580	22669076	-	XM_006509023.3	Ikbkb	intron	5546
chr18:61841775-61841999	225	61841905	7	9.30002	6.31558	4.88087	FA0.IP_vs_FA0.Input_1e-4_10_30_peak_1822	chr18	61827049	61799391	-	XM_006526012.2	Ablim3	upstream	-14838
chr5:16286107-16286390	284	16286216	7	9.30002	6.31558	4.88087	FA0.IP_vs_FA0.Input_1e-4_10_30_peak_2708	chr5	16296910	16374505	+	XM_017320630.1	Cacna2d1	upstream	-10662
chr4:151845378-151845866	489	151845802	7	9.30002	6.31558	4.88087	FA0.IP_vs_FA0.Input_1e-4_10_30_peak_2686	chr4	151841799	151867789	+	XR_881602.2	Gm42357	intron	3823
chr19:5241471-5241884	414	5241657	7	9.30002	6.31558	4.88087	FA0.IP_vs_FA0.Input_1e-4_10_30_peak_1883	chr19	5273119	5133684	-	NM_153129.2	Pacs1	intron	31442
chr2:163117745-163117993	249	163117870	7	9.30002	6.31558	4.88087	FA0.IP_vs_FA0.Input_1e-4_10_30_peak_2221	chr2	163122579	163146353	+	XR_375197.2	Gm11454	upstream	-4710
chr4:131009413-131009652	240	131009540	7	9.30002	6.31558	4.88087	FA0.IP_vs_FA0.Input_1e-4_10_30_peak_2655	chr4	131010474	131000831	-	NR_130167.1	A930031H19Rik	promoter	942
chr12:62176981-62177336	356	62177197	7	9.30002	6.31558	4.88087	FA0.IP_vs_FA0.Input_1e-4_10_30_peak_736	chr12	62687786	62688336	+	NR_131949.1	Spanxn4	intergenic	-510628
chr16:9258244-9258638	395	9258443	7	9.30002	6.31558	4.88087	FA0.IP_vs_FA0.Input_1e-4_10_30_peak_1450	chr16	9279971	9290565	+	XR_875898.1	Gm41418	intergenic	-21530
chr16:9258244-9258638	395	9258443	7	9.30002	6.31558	4.88087	FA0.IP_vs_FA0.Input_1e-4_10_30_peak_1450	chr16	9279971	9290565	+	XR_875897.1	Gm41418	intergenic	-21530
chr6:71663003-71663307	305	71663247	7	9.30002	6.31558	4.88087	FA0.IP_vs_FA0.Input_1e-4_10_30_peak_3045	chr6	71633009	71589037	-	XM_006505264.3	Kdm3a	intergenic	-30146
chr17:66842224-66842530	307	66842338	7	9.30002	6.31558	4.88087	FA0.IP_vs_FA0.Input_1e-4_10_30_peak_1668	chr17	66714422	66720486	+	XR_876915.1	LOC102639882	intergenic	127955
chr6:148168505-148168729	225	148168675	7	9.27316	6.30496	4.87007	FA0.IP_vs_FA0.Input_1e-4_10_30_peak_3182	chr6	148047010	148176849	+	XM_006507069.3	Far2	intron	121607
chr1:132573818-132574108	291	132574052	7	9.24917	6.29543	4.85006	FA0.IP_vs_FA0.Input_1e-4_10_30_peak_198	chr1	132543251	132509426	-	XM_006529362.2	Cntn2	intergenic	-30712
chr9:3010540-3011158	619	3010941	830	364.312	6.29128	358.882	FA0.IP_vs_FA0.Input_1e-4_10_30_peak_3643	chr9	3038743	3038668	-	NR_039546.1	Mir101c	intergenic	27894
chr15:82994627-82995052	426	82994885	7	9.20171	6.27646	4.8048	FA0.IP_vs_FA0.Input_1e-4_10_30_peak_1397	chr15	82988189	82808446	-	XM_006520732.2	Tcf20	upstream	-6650
chr9:3034275-3035445	1171	3035107	2144	930.381	6.26158	924.631	FA0.IP_vs_FA0.Input_1e-4_10_30_peak_3663	chr9	3038743	3038668	-	NR_039546.1	Mir101c	intergenic	3883
chr4:137491461-137491913	453	137491754	8	8.92616	6.24276	4.56324	FA0.IP_vs_FA0.Input_1e-4_10_30_peak_2664	chr4	137468802	137570630	+	NM_008305.3	Hspg2	intron	22885
chr7:4104615-4104953	339	4104808	8	8.90217	6.23046	4.54016	FA0.IP_vs_FA0.Input_1e-4_10_30_peak_3187	chr7	4119525	4135349	+	XR_001785591.1	Ttyh1	upstream	-14741
chr7:139785638-139785925	288	139785780	8	8.90217	6.23046	4.54016	FA0.IP_vs_FA0.Input_1e-4_10_30_peak_3380	chr7	139779017	139779126	+	NR_105827.1	Mir6401	intergenic	6764
chr18:6866301-6866781	481	6866460	8	8.90217	6.23046	4.54016	FA0.IP_vs_FA0.Input_1e-4_10_30_peak_1739	chr18	6765166	6791606	+	NM_181070.6	Rab18	intergenic	101375
chr18:6866301-6866781	481	6866460	8	8.90217	6.23046	4.54016	FA0.IP_vs_FA0.Input_1e-4_10_30_peak_1739	chr18	6765166	6791606	+	NM_001278447.1	Rab18	intergenic	101375
chr12:69276045-69276808	764	69276173	8	8.90217	6.23046	4.54016	FA0.IP_vs_FA0.Input_1e-4_10_30_peak_744	chr12	69296680	69310687	+	NM_027117.3	Klhdc2	intergenic	-20254
chr14:6102217-6102618	402	6102459	8	8.90217	6.23046	4.54016	FA0.IP_vs_FA0.Input_1e-4_10_30_peak_1073	chr14	6109094	6102467	-	XR_001781390.1	LOC108167356	intergenic	6677
chr11:59363233-59363634	402	59363392	8	8.90217	6.23046	4.54016	FA0.IP_vs_FA0.Input_1e-4_10_30_peak_557	chr11	59375239	59371425	-	XM_017314450.1	Prss38	intergenic	11806
chr4:132942331-132942858	528	132942503	8	8.90217	6.23046	4.54016	FA0.IP_vs_FA0.Input_1e-4_10_30_peak_2656	chr4	132959576	132948428	-	XR_390811.2	Gm36518	intergenic	16982
chr4:132942331-132942858	528	132942503	8	8.90217	6.23046	4.54016	FA0.IP_vs_FA0.Input_1e-4_10_30_peak_2656	chr4	132959576	132948430	-	XR_390812.3	Gm36518	intergenic	16982
chr4:132942331-132942858	528	132942503	8	8.90217	6.23046	4.54016	FA0.IP_vs_FA0.Input_1e-4_10_30_peak_2656	chr4	132959576	132948421	-	XR_881470.2	Gm36518	intergenic	16982
chr19:17797836-17798092	257	17797981	6	10.0877	6.22594	5.55281	FA0.IP_vs_FA0.Input_1e-4_10_30_peak_1893	chr19	17837291	17595692	-	XR_386446.3	Pcsk5	intron	39327
chr19:17797836-17798092	257	17797981	6	10.0877	6.22594	5.55281	FA0.IP_vs_FA0.Input_1e-4_10_30_peak_1893	chr19	17837632	17432313	-	NM_001190483.2	Pcsk5	intron	39668
chr19:17797836-17798092	257	17797981	6	10.0877	6.22594	5.55281	FA0.IP_vs_FA0.Input_1e-4_10_30_peak_1893	chr19	17837291	17432951	-	XM_011247162.2	Pcsk5	intron	39327
chr19:17797836-17798092	257	17797981	6	10.0877	6.22594	5.55281	FA0.IP_vs_FA0.Input_1e-4_10_30_peak_1893	chr19	17837291	17432951	-	XM_006526759.3	Pcsk5	intron	39327
chr19:17797836-17798092	257	17797981	6	10.0877	6.22594	5.55281	FA0.IP_vs_FA0.Input_1e-4_10_30_peak_1893	chr19	17837632	17558158	-	NM_001163144.1	Pcsk5	intron	39668
chr19:17797836-17798092	257	17797981	6	10.0877	6.22594	5.55281	FA0.IP_vs_FA0.Input_1e-4_10_30_peak_1893	chr19	17837291	17506284	-	XM_006526761.3	Pcsk5	intron	39327
chr19:17797836-17798092	257	17797981	6	10.0877	6.22594	5.55281	FA0.IP_vs_FA0.Input_1e-4_10_30_peak_1893	chr19	17837291	17471772	-	XM_006526760.2	Pcsk5	intron	39327
chrX:21237743-21237979	237	21237871	6	10.0877	6.22594	5.55281	FA0.IP_vs_FA0.Input_1e-4_10_30_peak_3891	chrX	21221672	21206579	-	XM_006527553.2	4930453H23Rik	upstream	-16189
chr1:23556435-23557054	620	23556810	6	10.0877	6.22594	5.55281	FA0.IP_vs_FA0.Input_1e-4_10_30_peak_31	chr1	23574442	23596862	+	XR_001779773.1	Gm28822	upstream	-17698
chr13:36975081-36975402	322	36975263	6	10.0877	6.22594	5.55281	FA0.IP_vs_FA0.Input_1e-4_10_30_peak_890	chr13	36989092	36997851	+	XR_382191.2	Gm30240	upstream	-13851
chr12:56707172-56707591	420	56707413	6	10.0877	6.22594	5.55281	FA0.IP_vs_FA0.Input_1e-4_10_30_peak_730	chr12	56705869	56703826	-	XR_001780619.1	LOC108168002	promoter	-1512
chr13:109381433-109381760	328	109381442	6	10.0877	6.22594	5.55281	FA0.IP_vs_FA0.Input_1e-4_10_30_peak_1010	chr13	109115889	109955969	+	XM_006517643.1	Pde4d	intron	265707
chr4:85832496-85832961	466	85832853	6	10.0877	6.22594	5.55281	FA0.IP_vs_FA0.Input_1e-4_10_30_peak_2589	chr4	85513233	86428390	+	XM_006538377.1	Adamtsl1	intron	319495
chr4:85832496-85832961	466	85832853	6	10.0877	6.22594	5.55281	FA0.IP_vs_FA0.Input_1e-4_10_30_peak_2589	chr4	85513233	86428390	+	XM_006538376.1	Adamtsl1	intron	319495
chr4:85832496-85832961	466	85832853	6	10.0877	6.22594	5.55281	FA0.IP_vs_FA0.Input_1e-4_10_30_peak_2589	chr4	85513233	86428390	+	XM_006538375.1	Adamtsl1	intron	319495
chr4:85832496-85832961	466	85832853	6	10.0877	6.22594	5.55281	FA0.IP_vs_FA0.Input_1e-4_10_30_peak_2589	chr4	85513233	86428390	+	XM_006538374.1	Adamtsl1	intron	319495
chr10:114427819-114428039	221	114427926	6	10.0877	6.22594	5.55281	FA0.IP_vs_FA0.Input_1e-4_10_30_peak_449	chr10	114112123	114119213	+	XR_380807.1	Gm31058	intergenic	315806
chr1:108495068-108495284	217	108495105	6	10.0877	6.22594	5.55281	FA0.IP_vs_FA0.Input_1e-4_10_30_peak_151	chr1	107975718	107962359	-	XR_878436.1	Gm28282	intergenic	-519458
chr5:56520978-56521369	392	56521173	6	10.0877	6.22594	5.55281	FA0.IP_vs_FA0.Input_1e-4_10_30_peak_2774	chr5	55821093	55803224	-	XR_376964.2	Gm30778	intergenic	-700080
chr5:56520978-56521369	392	56521173	6	10.0877	6.22594	5.55281	FA0.IP_vs_FA0.Input_1e-4_10_30_peak_2774	chr5	55821093	55803224	-	XR_868427.1	Gm30778	intergenic	-700080
chr13:25493603-25493915	313	25493771	6	10.0877	6.22594	5.55281	FA0.IP_vs_FA0.Input_1e-4_10_30_peak_876	chr13	25360510	25371720	+	XR_382140.2	Gm34122	intergenic	133249
chr1:3192868-3193109	242	3192976	6	10.0877	6.22594	5.55281	FA0.IP_vs_FA0.Input_1e-4_10_30_peak_1	chr1	3361551	3377812	+	XR_865166.2	Gm39585	intergenic	-168563
chrX:140635948-140636491	544	140636225	6	10.0877	6.22594	5.55281	FA0.IP_vs_FA0.Input_1e-4_10_30_peak_3994	chrX	140664303	140767712	+	XM_017318482.1	Mid2	intergenic	-28084
chr13:102612538-102612812	275	102612636	6	10.0877	6.22594	5.55281	FA0.IP_vs_FA0.Input_1e-4_10_30_peak_1000	chr13	102592348	102545733	-	XR_873883.1	Gm29927	intergenic	-20327
chr13:102612538-102612812	275	102612636	6	10.0877	6.22594	5.55281	FA0.IP_vs_FA0.Input_1e-4_10_30_peak_1000	chr13	102592348	102545733	-	XR_873884.1	Gm29927	intergenic	-20327
chr13:102612538-102612812	275	102612636	6	10.0877	6.22594	5.55281	FA0.IP_vs_FA0.Input_1e-4_10_30_peak_1000	chr13	102592348	102545733	-	XR_382841.2	Gm29927	intergenic	-20327
chr2:46281949-46282326	378	46282199	6	10.0877	6.22594	5.55281	FA0.IP_vs_FA0.Input_1e-4_10_30_peak_2039	chr2	46443065	46419527	-	XR_374346.3	Gm13470	intergenic	160928
chr13:81813914-81814158	245	81814045	6	10.0877	6.22594	5.55281	FA0.IP_vs_FA0.Input_1e-4_10_30_peak_956	chr13	81827218	81825366	-	XR_382684.2	Gm32836	intergenic	13182
chr13:81813914-81814158	245	81814045	6	10.0877	6.22594	5.55281	FA0.IP_vs_FA0.Input_1e-4_10_30_peak_956	chr13	81827218	81825485	-	XR_382686.2	Gm32836	intergenic	13182
chr5:61520566-61520908	343	61520658	6	10.0877	6.22594	5.55281	FA0.IP_vs_FA0.Input_1e-4_10_30_peak_2784	chr5	61774181	61764259	-	XR_868431.1	Gm40308	intergenic	253444
chr3:53836442-53836722	281	53836573	6	10.0877	6.22594	5.55281	FA0.IP_vs_FA0.Input_1e-4_10_30_peak_2314	chr3	53863807	53853375	-	NM_026435.5	Ufm1	intergenic	27225
chr6:53408526-53408902	377	53408651	6	10.0877	6.22594	5.55281	FA0.IP_vs_FA0.Input_1e-4_10_30_peak_3015	chr6	53471753	53469511	-	XR_869097.1	Gm38815	intergenic	63039
chr1:142283711-142283970	260	142283845	6	10.0877	6.22594	5.55281	FA0.IP_vs_FA0.Input_1e-4_10_30_peak_210	chr1	143344574	143317854	-	XR_387453.1	Gm35244	intergenic	1060734
chr4:73575821-73576166	346	73576012	6	10.0877	6.22594	5.55281	FA0.IP_vs_FA0.Input_1e-4_10_30_peak_2567	chr4	73605543	73611922	+	NM_001256481.2	Gm38423	intergenic	-29550
chr11:41530689-41530997	309	41530870	6	10.0877	6.22594	5.55281	FA0.IP_vs_FA0.Input_1e-4_10_30_peak_527	chr11	41710343	41968788	+	XR_388589.3	LOC102637814	intergenic	-179500
chr1:67727281-67727501	221	67727382	6	10.0877	6.22594	5.55281	FA0.IP_vs_FA0.Input_1e-4_10_30_peak_96	chr1	67792456	67819926	+	XR_865495.1	Gm15669	intergenic	-65065
chr9:38158701-38159041	341	38158918	6	10.0877	6.22594	5.55281	FA0.IP_vs_FA0.Input_1e-4_10_30_peak_3730	chr9	38143136	38144081	+	NM_146481.2	Olfr890	intergenic	15735
chr2:23678455-23678677	223	23678585	6	10.0877	6.22594	5.55281	FA0.IP_vs_FA0.Input_1e-4_10_30_peak_2010	chr2	23572129	23515007	-	XM_006498417.3	Spopl	intergenic	-106437
chr2:23678455-23678677	223	23678585	6	10.0877	6.22594	5.55281	FA0.IP_vs_FA0.Input_1e-4_10_30_peak_2010	chr2	23572129	23517864	-	XR_866024.2	Spopl	intergenic	-106437
chr2:23678455-23678677	223	23678585	6	10.0877	6.22594	5.55281	FA0.IP_vs_FA0.Input_1e-4_10_30_peak_2010	chr2	23572129	23517872	-	XR_866023.2	Spopl	intergenic	-106437
chr10:45701331-45701591	261	45701587	6	10.0877	6.22594	5.55281	FA0.IP_vs_FA0.Input_1e-4_10_30_peak_365	chr10	45807703	45852018	+	NR_040624.1	D030045P18Rik	intergenic	-106242
chr9:112823229-112823449	221	112823322	6	10.0877	6.22594	5.55281	FA0.IP_vs_FA0.Input_1e-4_10_30_peak_3850	chr9	113115415	113095932	-	XR_871290.2	Gm36251	intergenic	292076
chr8:38872211-38872456	246	38872346	6	10.0877	6.22594	5.55281	FA0.IP_vs_FA0.Input_1e-4_10_30_peak_3460	chr8	39005467	39165640	+	XM_017313027.1	Tusc3	intergenic	-133134
chr8:38872211-38872456	246	38872346	6	10.0877	6.22594	5.55281	FA0.IP_vs_FA0.Input_1e-4_10_30_peak_3460	chr8	39005467	39165640	+	XM_017313026.1	Tusc3	intergenic	-133134
chrY:32889441-32890042	602	32889682	6	10.0877	6.22594	5.55281	FA0.IP_vs_FA0.Input_1e-4_10_30_peak_4043	chrY	32620428	32607552	-	XR_882318.1	Gm21094	intergenic	-269313
chr14:119974246-119974488	243	119974308	6	10.0758	6.22322	5.55281	FA0.IP_vs_FA0.Input_1e-4_10_30_peak_1255	chr14	120042435	120019584	-	NM_001001490.3	Oxgr1	intergenic	68068
chrX:20588558-20588790	233	20588669	6	10.0758	6.22322	5.55281	FA0.IP_vs_FA0.Input_1e-4_10_30_peak_3889	chrX	20617502	20650905	+	NM_001167775.1	Rbm10	intergenic	-28828
chr2:170729446-170729671	226	170729563	7	9.04085	6.21096	4.65342	FA0.IP_vs_FA0.Input_1e-4_10_30_peak_2237	chr2	170731806	170879775	+	NM_001163686.1	Dok5	upstream	-2248
chr2:170729446-170729671	226	170729563	7	9.04085	6.21096	4.65342	FA0.IP_vs_FA0.Input_1e-4_10_30_peak_2237	chr2	170731806	170879775	+	NM_029761.4	Dok5	upstream	-2248
chr11:75638420-75638742	323	75638536	7	9.04085	6.21096	4.65342	FA0.IP_vs_FA0.Input_1e-4_10_30_peak_582	chr11	75631019	75648865	+	NM_008916.2	Inpp5k	intron	7562
chr9:51770353-51770685	333	51770575	6	10.0076	6.20732	5.5182	FA0.IP_vs_FA0.Input_1e-4_10_30_peak_3755	chr9	51765351	51853059	+	NM_175535.3	Arhgap20	intron	5168
chrY:90777385-90777871	487	90777511	12	9.72431	6.20651	5.27781	FA0.IP_vs_FA0.Input_1e-4_10_30_peak_4066	chrY	90785441	90816465	+	NR_137282.1	Erdr1	upstream	-7813
chr14:53567472-53567820	349	53567645	8	8.84584	6.20146	4.49022	FA0.IP_vs_FA0.Input_1e-4_10_30_peak_1154	chr14	53946527	53901632	-	XR_874624.1	Gm30392	intergenic	378881
chr14:53567472-53567820	349	53567645	8	8.84584	6.20146	4.49022	FA0.IP_vs_FA0.Input_1e-4_10_30_peak_1154	chr14	53946527	53893585	-	XR_874625.1	Gm30392	intergenic	378881
chr14:53567472-53567820	349	53567645	8	8.84584	6.20146	4.49022	FA0.IP_vs_FA0.Input_1e-4_10_30_peak_1154	chr14	53946527	53893585	-	XR_874627.1	Gm30392	intergenic	378881
chr9:3000095-3002373	2279	3000508	6839	2930.42	6.19355	2924.07	FA0.IP_vs_FA0.Input_1e-4_10_30_peak_3637	chr9	3038743	3038668	-	NR_039546.1	Mir101c	intergenic	37509
chr9:41464737-41465099	363	41464900	6	9.94085	6.19151	5.45346	FA0.IP_vs_FA0.Input_1e-4_10_30_peak_3740	chr9	41474892	41592829	+	NR_131931.1	3110039I08Rik	upstream	-9974
chr9:41464737-41465099	363	41464900	6	9.94085	6.19151	5.45346	FA0.IP_vs_FA0.Input_1e-4_10_30_peak_3740	chr9	41474892	41615185	+	NR_131930.1	3110039I08Rik	upstream	-9974
chr14:9129035-9129399	365	9129190	6	9.91894	6.18625	5.4335	FA0.IP_vs_FA0.Input_1e-4_10_30_peak_1094	chr14	9448522	9502368	+	XR_874221.2	Gm41097	intergenic	-319305
chr6:114584439-114584669	231	114584566	9	8.89104	6.17918	4.53242	FA0.IP_vs_FA0.Input_1e-4_10_30_peak_3118	chr6	114643096	114860614	+	NM_028835.4	Atg7	intergenic	-58542
chr6:114584439-114584669	231	114584566	9	8.89104	6.17918	4.53242	FA0.IP_vs_FA0.Input_1e-4_10_30_peak_3118	chr6	114643096	114860614	+	NM_001253717.1	Atg7	intergenic	-58542
chr6:114584439-114584669	231	114584566	9	8.89104	6.17918	4.53242	FA0.IP_vs_FA0.Input_1e-4_10_30_peak_3118	chr6	114643096	114860614	+	NM_001253718.1	Atg7	intergenic	-58542
chr16:36659572-36659988	417	36659728	6	9.87801	6.17635	5.40267	FA0.IP_vs_FA0.Input_1e-4_10_30_peak_1486	chr16	36666077	36603868	-	NM_019388.3	Cd86	intron	6297
chr12:71590600-71590883	284	71590725	6	9.87801	6.17635	5.40267	FA0.IP_vs_FA0.Input_1e-4_10_30_peak_750	chr12	71577930	71718589	+	XR_872813.1	9630002D21Rik	intron	12811
chr12:71590600-71590883	284	71590725	6	9.87801	6.17635	5.40267	FA0.IP_vs_FA0.Input_1e-4_10_30_peak_750	chr12	71577930	71718589	+	XR_872808.1	9630002D21Rik	intron	12811
chr12:71590600-71590883	284	71590725	6	9.87801	6.17635	5.40267	FA0.IP_vs_FA0.Input_1e-4_10_30_peak_750	chr12	71577930	71718589	+	XR_872810.1	9630002D21Rik	intron	12811
chr12:71590600-71590883	284	71590725	6	9.87801	6.17635	5.40267	FA0.IP_vs_FA0.Input_1e-4_10_30_peak_750	chr12	71577930	71718581	+	XR_872811.1	9630002D21Rik	intron	12811
chr12:71590600-71590883	284	71590725	6	9.87801	6.17635	5.40267	FA0.IP_vs_FA0.Input_1e-4_10_30_peak_750	chr12	71577930	71718589	+	XR_872814.1	9630002D21Rik	intron	12811
chr1:170238400-170238634	235	170238502	6	9.87801	6.17635	5.40267	FA0.IP_vs_FA0.Input_1e-4_10_30_peak_253	chr1	170232870	170251587	+	NM_001033499.1	Sh2d1b2	intron	5647
chr14:105128308-105128595	288	105128501	6	9.87801	6.17635	5.40267	FA0.IP_vs_FA0.Input_1e-4_10_30_peak_1233	chr14	105114676	105106727	-	NR_040628.1	Gm17066	upstream	-13775
chr3:11126843-11127177	335	11126945	6	9.87801	6.17635	5.40267	FA0.IP_vs_FA0.Input_1e-4_10_30_peak_2264	chr3	10848894	10857537	+	XR_387548.2	Gm33551	intergenic	278116
chr3:110170878-110171165	288	110170933	6	9.87801	6.17635	5.40267	FA0.IP_vs_FA0.Input_1e-4_10_30_peak_2392	chr3	110144005	109781105	-	XM_011240291.2	Ntng1	intergenic	-27016
chr3:110170878-110171165	288	110170933	6	9.87801	6.17635	5.40267	FA0.IP_vs_FA0.Input_1e-4_10_30_peak_2392	chr3	110144005	109781105	-	XM_011240292.2	Ntng1	intergenic	-27016
chr3:110170878-110171165	288	110170933	6	9.87801	6.17635	5.40267	FA0.IP_vs_FA0.Input_1e-4_10_30_peak_2392	chr3	110144005	109781105	-	XM_011240293.2	Ntng1	intergenic	-27016
chr3:110170878-110171165	288	110170933	6	9.87801	6.17635	5.40267	FA0.IP_vs_FA0.Input_1e-4_10_30_peak_2392	chr3	110144005	109781105	-	XM_011240294.2	Ntng1	intergenic	-27016
chr3:110170878-110171165	288	110170933	6	9.87801	6.17635	5.40267	FA0.IP_vs_FA0.Input_1e-4_10_30_peak_2392	chr3	110144005	109781105	-	XR_001783784.1	Ntng1	intergenic	-27016
chr3:110170878-110171165	288	110170933	6	9.87801	6.17635	5.40267	FA0.IP_vs_FA0.Input_1e-4_10_30_peak_2392	chr3	110144005	109781105	-	XM_011240295.2	Ntng1	intergenic	-27016
chr14:48338930-48339213	284	48339093	6	9.87801	6.17635	5.40267	FA0.IP_vs_FA0.Input_1e-4_10_30_peak_1150	chr14	48446122	48515130	+	NM_001310584.1	Tmem260	intergenic	-107051
chr3:151672089-151672309	221	151672172	6	9.87801	6.17635	5.40267	FA0.IP_vs_FA0.Input_1e-4_10_30_peak_2463	chr3	151749955	151730921	-	XM_006502485.1	Ifi44	intergenic	77756
chr5:78572530-78572749	220	78572541	6	9.87801	6.17635	5.40267	FA0.IP_vs_FA0.Input_1e-4_10_30_peak_2816	chr5	77933787	77949023	+	XR_389314.2	Gm34912	intergenic	638852
chr14:79815751-79816034	284	79815876	6	9.87801	6.17635	5.40267	FA0.IP_vs_FA0.Input_1e-4_10_30_peak_1204	chr14	79771424	79777234	+	XR_383640.3	LOC102633266	intergenic	44468
chr1:56008487-56008732	246	56008588	6	9.85419	6.17055	5.39041	FA0.IP_vs_FA0.Input_1e-4_10_30_peak_73	chr1	56018977	56020203	+	NR_126076.1	1700003I22Rik	upstream	-10368
chr1:56008487-56008732	246	56008588	6	9.85419	6.17055	5.39041	FA0.IP_vs_FA0.Input_1e-4_10_30_peak_73	chr1	56018977	56020203	+	NR_126075.1	1700003I22Rik	upstream	-10368
chr3:147558621-147558845	225	147558720	6	9.85419	6.17055	5.39041	FA0.IP_vs_FA0.Input_1e-4_10_30_peak_2450	chr3	147430620	147433287	+	XR_867727.1	Gm37041	intergenic	128113
chr13:94950915-94951310	396	94951042	6	9.85419	6.17055	5.39041	FA0.IP_vs_FA0.Input_1e-4_10_30_peak_975	chr13	94976214	95023314	+	XM_017315491.1	Wdr41	intergenic	-25102
chr14:8384780-8385217	438	8384991	6	9.83291	6.16533	5.37302	FA0.IP_vs_FA0.Input_1e-4_10_30_peak_1092	chr14	8386824	8449034	+	XR_874218.1	Gm41095	promoter	-1826
chr8:12377980-12378272	293	12378165	7	8.93062	6.165	4.56648	FA0.IP_vs_FA0.Input_1e-4_10_30_peak_3405	chr8	12395518	12399555	+	NM_009233.3	Sox1	upstream	-17392
chr8:12377980-12378272	293	12378165	7	8.93062	6.165	4.56648	FA0.IP_vs_FA0.Input_1e-4_10_30_peak_3405	chr8	12385770	12436732	+	NR_027975.2	Gm5607	upstream	-7644
chr19:40508481-40508839	359	40508693	7	8.93062	6.165	4.56648	FA0.IP_vs_FA0.Input_1e-4_10_30_peak_1930	chr19	40513736	40292039	-	NM_178362.1	Sorbs1	intron	5076
chr19:3634294-3634685	392	3634388	7	8.93062	6.165	4.56648	FA0.IP_vs_FA0.Input_1e-4_10_30_peak_1881	chr19	3686409	3692435	+	XM_017318324.1	Gm36672	intergenic	-51920
chr14:5796639-5796854	216	5796726	9	8.86472	6.16401	4.50734	FA0.IP_vs_FA0.Input_1e-4_10_30_peak_1071	chr14	5801530	5790560	-	NM_001291093.1	Gm3383	intron	4784
chr9:15234068-15234538	471	15234466	9	8.86472	6.16401	4.50734	FA0.IP_vs_FA0.Input_1e-4_10_30_peak_3683	chr9	15233358	15226927	-	XR_001779335.1	Gm39293	promoter	-945
chr9:15234068-15234538	471	15234466	9	8.86472	6.16401	4.50734	FA0.IP_vs_FA0.Input_1e-4_10_30_peak_3683	chr9	15233358	15226917	-	XR_870549.1	Gm39293	promoter	-945
chr14:5479674-5479954	281	5479838	9	8.86472	6.16401	4.50734	FA0.IP_vs_FA0.Input_1e-4_10_30_peak_1068	chr14	5480535	5492264	+	XM_011244861.1	LOC102636792	promoter	-721
chr10:105178049-105178429	381	105178248	9	8.86472	6.16401	4.50734	FA0.IP_vs_FA0.Input_1e-4_10_30_peak_432	chr10	105105804	105102822	-	XR_872006.1	Gm40753	intergenic	-72435
chr11:73616977-73617930	954	73617673	9	8.86472	6.16401	4.50734	FA0.IP_vs_FA0.Input_1e-4_10_30_peak_578	chr11	73602581	73603520	+	NM_207224.1	Olfr384	intergenic	14872
chr4:83900275-83900544	270	83900401	6	9.79082	6.15492	5.33617	FA0.IP_vs_FA0.Input_1e-4_10_30_peak_2582	chr4	83888858	83870421	-	XR_881388.2	Gm11415	upstream	-11551
chr14:78788568-78788808	241	78788676	6	9.66806	6.1239	5.22433	FA0.IP_vs_FA0.Input_1e-4_10_30_peak_1201	chr14	78733869	78570798	-	XM_011245099.2	Dgkh	intergenic	-54819
chr17:40796145-40796612	468	40796457	6	9.64808	6.11876	5.20599	FA0.IP_vs_FA0.Input_1e-4_10_30_peak_1633	chr17	40794146	40764733	-	NM_009420.2	Crisp2	upstream	-2232
chr17:40796145-40796612	468	40796457	6	9.64808	6.11876	5.20599	FA0.IP_vs_FA0.Input_1e-4_10_30_peak_1633	chr17	40794146	40764733	-	NM_001204071.1	Crisp2	upstream	-2232
chr3:60860454-60860758	305	60860566	6	9.64808	6.11876	5.20599	FA0.IP_vs_FA0.Input_1e-4_10_30_peak_2321	chr3	60868820	60781483	-	XR_867329.1	Gm37035	intron	8214
chr3:60860454-60860758	305	60860566	6	9.64808	6.11876	5.20599	FA0.IP_vs_FA0.Input_1e-4_10_30_peak_2321	chr3	60868820	60781483	-	XR_867330.1	Gm37035	intron	8214
chr3:60860454-60860758	305	60860566	6	9.64808	6.11876	5.20599	FA0.IP_vs_FA0.Input_1e-4_10_30_peak_2321	chr3	60868820	60851253	-	XR_867332.1	Gm37035	intron	8214
chr1:122366577-122366874	298	122366847	6	9.64808	6.11876	5.20599	FA0.IP_vs_FA0.Input_1e-4_10_30_peak_176	chr1	122205144	122252180	+	XR_387344.1	Gm28590	intergenic	161581
chr11:64948450-64948749	300	64948727	6	9.64808	6.11876	5.20599	FA0.IP_vs_FA0.Input_1e-4_10_30_peak_564	chr11	64979029	65002070	+	XM_006534065.2	Elac2	intergenic	-30430
chr2:114480327-114480749	423	114480481	6	9.64808	6.11876	5.20599	FA0.IP_vs_FA0.Input_1e-4_10_30_peak_2145	chr2	114430323	114421420	-	XR_374879.2	Gm31146	intergenic	-50215
chr17:73345707-73345931	225	73345808	7	8.78155	6.10146	4.43165	FA0.IP_vs_FA0.Input_1e-4_10_30_peak_1681	chr17	73366032	73306455	-	XM_017317548.1	Capn13	intron	20213
chrY:21227049-21227309	261	21227174	7	8.78155	6.10146	4.43165	FA0.IP_vs_FA0.Input_1e-4_10_30_peak_4035	chrY	21241591	21243822	+	XM_006541643.2	Gm20865	upstream	-14412
chr10:44014585-44014823	239	44014687	7	8.78155	6.10146	4.43165	FA0.IP_vs_FA0.Input_1e-4_10_30_peak_361	chr10	44004846	43950306	-	NM_172393.2	Aim1	upstream	-9858
chr4:103271061-103271935	875	103271802	7	8.78155	6.10146	4.43165	FA0.IP_vs_FA0.Input_1e-4_10_30_peak_2620	chr4	103255570	103230444	-	XM_006503396.2	4921539E11Rik	upstream	-15928
chr19:24917958-24918328	371	24918280	7	8.78155	6.10146	4.43165	FA0.IP_vs_FA0.Input_1e-4_10_30_peak_1906	chr19	24901309	24898964	-	NM_008022.2	Foxd4	upstream	-16834
chr6:59895871-59896156	286	59896012	7	8.78155	6.10146	4.43165	FA0.IP_vs_FA0.Input_1e-4_10_30_peak_3030	chr6	60078018	60150045	+	XR_035326.4	Gm5570	intergenic	-182005
chrX:97975754-97976116	363	97976006	7	8.78155	6.10146	4.43165	FA0.IP_vs_FA0.Input_1e-4_10_30_peak_3949	chrX	98148756	98323218	+	NM_013476.4	Ar	intergenic	-172821
chrX:9434003-9434244	242	9434060	7	8.78155	6.10146	4.43165	FA0.IP_vs_FA0.Input_1e-4_10_30_peak_3878	chrX	9469324	9435253	-	NM_007807.5	Cybb	intergenic	35201
chrX:82243383-82243616	234	82243498	7	8.78155	6.10146	4.43165	FA0.IP_vs_FA0.Input_1e-4_10_30_peak_3938	chrX	82814663	85205050	+	XM_006527768.3	Dmd	intergenic	-571164
chr3:104588373-104588836	464	104588725	7	8.78155	6.10146	4.43165	FA0.IP_vs_FA0.Input_1e-4_10_30_peak_2385	chr3	104555387	104571857	+	XR_001784064.1	Gm34490	intergenic	33217
chr2:151338838-151339479	642	151339389	7	8.78155	6.10146	4.43165	FA0.IP_vs_FA0.Input_1e-4_10_30_peak_2200	chr2	151302038	151316003	+	NR_040747.1	4930442J19Rik	intergenic	37120
chrY:42239187-42239412	226	42239280	7	8.78155	6.10146	4.43165	FA0.IP_vs_FA0.Input_1e-4_10_30_peak_4050	chrY	42582235	42569201	-	XR_882322.1	Gm29276	intergenic	342936
chr3:102204906-102205226	321	102205220	6	9.55022	6.09319	5.11197	FA0.IP_vs_FA0.Input_1e-4_10_30_peak_2381	chr3	102205017	102158511	-	XM_017319549.1	Vangl1	promoter	-49
chr3:102204906-102205226	321	102205220	6	9.55022	6.09319	5.11197	FA0.IP_vs_FA0.Input_1e-4_10_30_peak_2381	chr3	102205005	102153582	-	XM_006501395.3	Vangl1	promoter	-61
chr3:102204906-102205226	321	102205220	6	9.55022	6.09319	5.11197	FA0.IP_vs_FA0.Input_1e-4_10_30_peak_2381	chr3	102204693	102155899	-	NM_177545.5	Vangl1	promoter	-373
chr9:3016916-3017252	337	3017135	3365	1421.8	6.08143	1415.83	FA0.IP_vs_FA0.Input_1e-4_10_30_peak_3650	chr9	3038743	3038668	-	NR_039546.1	Mir101c	intergenic	21659
chr11:95573561-95573869	309	95573594	7	8.72079	6.0751	4.38256	FA0.IP_vs_FA0.Input_1e-4_10_30_peak_608	chr11	95587698	95568817	-	NM_033217.3	Ngfr	intron	13983
chr7:21695738-21696034	297	21695850	6	9.45552	6.06783	5.02566	FA0.IP_vs_FA0.Input_1e-4_10_30_peak_3222	chr7	21676421	21670359	-	XM_011250759.1	Gm8600	upstream	-19465
chr13:109049153-109049396	244	109049312	6	9.45552	6.06783	5.02566	FA0.IP_vs_FA0.Input_1e-4_10_30_peak_1009	chr13	109115889	109955969	+	XM_006517643.1	Pde4d	intergenic	-66615
chr13:61432220-61432517	298	61432272	6	9.45552	6.06783	5.02566	FA0.IP_vs_FA0.Input_1e-4_10_30_peak_930	chr13	61358290	61352461	-	XM_006517297.1	Cts7	intergenic	-74078
chrX:114267149-114267581	433	114267366	6	9.45552	6.06783	5.02566	FA0.IP_vs_FA0.Input_1e-4_10_30_peak_3966	chrX	114474332	114561129	+	NM_001290478.1	Klhl4	intergenic	-206967
chrX:114267149-114267581	433	114267366	6	9.45552	6.06783	5.02566	FA0.IP_vs_FA0.Input_1e-4_10_30_peak_3966	chrX	114474332	114561129	+	NM_001290477.1	Klhl4	intergenic	-206967
chrX:114267149-114267581	433	114267366	6	9.45552	6.06783	5.02566	FA0.IP_vs_FA0.Input_1e-4_10_30_peak_3966	chrX	114474332	114561129	+	NM_172781.2	Klhl4	intergenic	-206967
chr18:78498545-78498872	328	78498712	6	9.38191	6.0477	4.9593	FA0.IP_vs_FA0.Input_1e-4_10_30_peak_1857	chr18	78477036	78480716	+	XR_877591.1	4931439C15Rik	intergenic	21672
chr8:125781163-125781423	261	125781283	8	8.54694	6.04446	4.21913	FA0.IP_vs_FA0.Input_1e-4_10_30_peak_3625	chr8	125774526	125790689	+	XR_879362.2	Gm39284	intron	6767
chr8:125781163-125781423	261	125781283	8	8.54694	6.04446	4.21913	FA0.IP_vs_FA0.Input_1e-4_10_30_peak_3625	chr8	125774526	125788486	+	XR_879360.1	Gm39284	intron	6767
chr8:48247292-48247567	276	48247407	8	8.54694	6.04446	4.21913	FA0.IP_vs_FA0.Input_1e-4_10_30_peak_3469	chr8	48555862	48225672	-	XM_017312778.1	Tenm3	intron	308433
chr8:48247292-48247567	276	48247407	8	8.54694	6.04446	4.21913	FA0.IP_vs_FA0.Input_1e-4_10_30_peak_3469	chr8	48935162	48225672	-	XM_006509405.2	Tenm3	intron	687733
chr17:87551093-87551360	268	87551195	8	8.54694	6.04446	4.21913	FA0.IP_vs_FA0.Input_1e-4_10_30_peak_1714	chr17	87570757	87559096	-	XR_001782168.1	LOC108168330	intergenic	19531
chr5:118794104-118794527	424	118794272	8	8.54694	6.04446	4.21913	FA0.IP_vs_FA0.Input_1e-4_10_30_peak_2878	chr5	118843310	118829950	-	XR_878724.1	Gm42015	intergenic	48995
chr5:118794104-118794527	424	118794272	8	8.54694	6.04446	4.21913	FA0.IP_vs_FA0.Input_1e-4_10_30_peak_2878	chr5	118843310	118829950	-	XR_878726.1	Gm42015	intergenic	48995
chr5:118794104-118794527	424	118794272	8	8.54694	6.04446	4.21913	FA0.IP_vs_FA0.Input_1e-4_10_30_peak_2878	chr5	118843310	118824373	-	XR_878725.1	Gm42015	intergenic	48995
chr7:119027573-119028311	739	119027733	7	8.62076	6.03113	4.28945	FA0.IP_vs_FA0.Input_1e-4_10_30_peak_3345	chr7	118995211	118972039	-	NM_022420.2	Gprc5b	intergenic	-32731
chr7:119027573-119028311	739	119027733	7	8.62076	6.03113	4.28945	FA0.IP_vs_FA0.Input_1e-4_10_30_peak_3345	chr7	118995211	118972039	-	NM_001195774.1	Gprc5b	intergenic	-32731
chr18:8527235-8527520	286	8527405	6	9.27486	6.01775	4.87007	FA0.IP_vs_FA0.Input_1e-4_10_30_peak_1742	chr18	8693875	8696824	+	XR_877175.2	LOC101055995	intergenic	-166498
chr6:73037782-73038024	243	73037845	6	9.18856	5.99301	4.79204	FA0.IP_vs_FA0.Input_1e-4_10_30_peak_3049	chr6	73221631	73017605	-	NM_001164669.1	Dnah6	intron	183728
chr8:78871259-78871484	226	78871337	6	9.18856	5.99301	4.79204	FA0.IP_vs_FA0.Input_1e-4_10_30_peak_3522	chr8	78821152	78804867	-	NM_001191004.1	Lsm6	intergenic	-50219
chr8:78871259-78871484	226	78871337	6	9.18856	5.99301	4.79204	FA0.IP_vs_FA0.Input_1e-4_10_30_peak_3522	chr8	78821152	78804867	-	NM_030145.3	Lsm6	intergenic	-50219
chr13:40698643-40698995	353	40698819	6	9.15474	5.98318	4.76038	FA0.IP_vs_FA0.Input_1e-4_10_30_peak_898	chr13	40727807	40735162	+	NR_125899.1	Gm26688	intergenic	-28988
chr16:87600165-87600716	552	87600404	6	9.13798	5.97827	4.74534	FA0.IP_vs_FA0.Input_1e-4_10_30_peak_1573	chr16	87613251	87602428	-	XR_876208.1	Gm41485	intergenic	12811
chr16:96752443-96752662	220	96752525	6	9.12131	5.97337	4.72904	FA0.IP_vs_FA0.Input_1e-4_10_30_peak_1588	chr16	97170498	96650072	-	XM_011246093.1	Dscam	intron	417946
chr16:96752443-96752662	220	96752525	6	9.12131	5.97337	4.72904	FA0.IP_vs_FA0.Input_1e-4_10_30_peak_1588	chr16	96720216	96768130	+	XR_385103.3	Gm32509	intron	32336
chr16:96752443-96752662	220	96752525	6	9.12131	5.97337	4.72904	FA0.IP_vs_FA0.Input_1e-4_10_30_peak_1588	chr16	97170498	96587451	-	XM_006522886.2	Dscam	intron	417946
chr11:68415416-68415643	228	68415473	6	9.12131	5.97337	4.72904	FA0.IP_vs_FA0.Input_1e-4_10_30_peak_573	chr11	68403090	68406574	+	XR_388769.2	Gm31954	intergenic	12439
chr5:150496676-150496920	245	150496869	6	9.10474	5.96848	4.71292	FA0.IP_vs_FA0.Input_1e-4_10_30_peak_2917	chr5	150502219	150499746	-	NR_024513.1	Gm5	intergenic	5421
chr15:12059865-12060093	229	12059996	6	9.08826	5.9636	4.69888	FA0.IP_vs_FA0.Input_1e-4_10_30_peak_1277	chr15	12080472	12068148	-	XR_875043.2	Gm34759	intergenic	20493
chr15:12059865-12060093	229	12059996	6	9.08826	5.9636	4.69888	FA0.IP_vs_FA0.Input_1e-4_10_30_peak_1277	chr15	12080472	12069475	-	XR_875042.2	Gm34759	intergenic	20493
chr15:12059865-12060093	229	12059996	6	9.08826	5.9636	4.69888	FA0.IP_vs_FA0.Input_1e-4_10_30_peak_1277	chr15	12080472	12069475	-	XR_875045.2	Gm34759	intergenic	20493
chr15:12059865-12060093	229	12059996	6	9.08826	5.9636	4.69888	FA0.IP_vs_FA0.Input_1e-4_10_30_peak_1277	chr15	12080472	12069475	-	XR_383843.3	Gm34759	intergenic	20493
chr15:12059865-12060093	229	12059996	6	9.08826	5.9636	4.69888	FA0.IP_vs_FA0.Input_1e-4_10_30_peak_1277	chr15	12080472	12069475	-	XR_875044.2	Gm34759	intergenic	20493
chr3:117820111-117820364	254	117820135	6	9.02029	5.94325	4.63484	FA0.IP_vs_FA0.Input_1e-4_10_30_peak_2407	chr3	117868936	117781496	-	NM_029655.3	Snx7	intron	48699
chr3:117820111-117820364	254	117820135	6	9.02029	5.94325	4.63484	FA0.IP_vs_FA0.Input_1e-4_10_30_peak_2407	chr3	117868936	117781496	-	NM_001190156.1	Snx7	intron	48699
chr1:194749633-194750008	376	194749778	6	9.02029	5.94325	4.63484	FA0.IP_vs_FA0.Input_1e-4_10_30_peak_295	chr1	194619828	194816869	+	NM_008882.2	Plxna2	intron	129992
chr14:74960493-74960772	280	74960646	6	9.02029	5.94325	4.63484	FA0.IP_vs_FA0.Input_1e-4_10_30_peak_1192	chr14	74947923	74763321	-	XM_006519154.3	Lrch1	upstream	-12709
chr12:77552636-77552899	264	77552688	6	9.02029	5.94325	4.63484	FA0.IP_vs_FA0.Input_1e-4_10_30_peak_761	chr12	77553710	77639385	+	XR_381707.3	Gm35240	promoter	-943
chr12:77552636-77552899	264	77552688	6	9.02029	5.94325	4.63484	FA0.IP_vs_FA0.Input_1e-4_10_30_peak_761	chr12	77553710	77639385	+	XR_381706.3	Gm35240	promoter	-943
chr12:77552636-77552899	264	77552688	6	9.02029	5.94325	4.63484	FA0.IP_vs_FA0.Input_1e-4_10_30_peak_761	chr12	77553710	77639385	+	XR_381705.3	Gm35240	promoter	-943
chrX:34253970-34254245	276	34254125	6	9.02029	5.94325	4.63484	FA0.IP_vs_FA0.Input_1e-4_10_30_peak_3901	chrX	34238592	34237099	-	XM_017318673.1	LOC108168468	upstream	-15515
chr4:118493623-118493920	298	118493743	6	9.02029	5.94325	4.63484	FA0.IP_vs_FA0.Input_1e-4_10_30_peak_2641	chr4	118489849	118471190	-	NM_011587.2	Tie1	upstream	-3922
chr1:82477598-82478071	474	82477855	6	9.02029	5.94325	4.63484	FA0.IP_vs_FA0.Input_1e-4_10_30_peak_116	chr1	82540974	82448418	-	XM_011238652.1	Col4a4	intron	63140
chr4:147205466-147205866	401	147205795	6	9.02029	5.94325	4.63484	FA0.IP_vs_FA0.Input_1e-4_10_30_peak_2678	chr4	147221859	147224847	+	XM_017320564.1	Gm42368	upstream	-16193
chr4:147205466-147205866	401	147205795	6	9.02029	5.94325	4.63484	FA0.IP_vs_FA0.Input_1e-4_10_30_peak_2678	chr4	147221859	147226323	+	XM_017320563.1	Gm42368	upstream	-16193
chr15:31012029-31012323	295	31012148	6	9.02029	5.94325	4.63484	FA0.IP_vs_FA0.Input_1e-4_10_30_peak_1302	chr15	30457652	31029340	+	XM_006520033.2	Ctnnd2	intron	554524
chr6:89532898-89533176	279	89532978	6	9.02029	5.94325	4.63484	FA0.IP_vs_FA0.Input_1e-4_10_30_peak_3069	chr6	89585072	89383154	-	XM_017321711.1	Chchd6	intron	52035
chr11:43125415-43125833	419	43125717	6	9.02029	5.94325	4.63484	FA0.IP_vs_FA0.Input_1e-4_10_30_peak_530	chr11	43135678	43262285	+	XM_017314605.1	Atp10b	upstream	-10054
chr10:10975538-10975929	392	10975712	6	9.02029	5.94325	4.63484	FA0.IP_vs_FA0.Input_1e-4_10_30_peak_310	chr10	11045438	10686058	-	XM_006512550.3	Grm1	intron	69705
chr10:10824220-10824454	235	10824337	6	9.02029	5.94325	4.63484	FA0.IP_vs_FA0.Input_1e-4_10_30_peak_309	chr10	11045438	10686058	-	XM_006512550.3	Grm1	intron	221101
chr4:13826818-13827063	246	13826921	6	9.02029	5.94325	4.63484	FA0.IP_vs_FA0.Input_1e-4_10_30_peak_2490	chr4	13784781	13895056	+	NM_009822.3	Runx1t1	intron	42159
chr9:36931826-36932117	292	36931990	6	9.02029	5.94325	4.63484	FA0.IP_vs_FA0.Input_1e-4_10_30_peak_3726	chr9	37137795	36890981	-	XM_006510125.3	Pknox2	intron	205824
chr9:36931826-36932117	292	36931990	6	9.02029	5.94325	4.63484	FA0.IP_vs_FA0.Input_1e-4_10_30_peak_3726	chr9	37137795	36890981	-	XM_006510126.3	Pknox2	intron	205824
chr19:15247598-15247930	333	15247659	6	9.02029	5.94325	4.63484	FA0.IP_vs_FA0.Input_1e-4_10_30_peak_1891	chr19	15340387	15290166	-	XR_001782639.1	LOC108168406	intergenic	92623
chr19:15247598-15247930	333	15247659	6	9.02029	5.94325	4.63484	FA0.IP_vs_FA0.Input_1e-4_10_30_peak_1891	chr19	15340387	15290166	-	XR_001782640.1	LOC108168406	intergenic	92623
chr11:16558681-16558929	249	16558776	6	9.02029	5.94325	4.63484	FA0.IP_vs_FA0.Input_1e-4_10_30_peak_503	chr11	16508484	16501637	-	NM_001109971.1	Sec61g	intergenic	-50321
chr11:16558681-16558929	249	16558776	6	9.02029	5.94325	4.63484	FA0.IP_vs_FA0.Input_1e-4_10_30_peak_503	chr11	16508484	16501637	-	NM_001109972.1	Sec61g	intergenic	-50321
chr11:16558681-16558929	249	16558776	6	9.02029	5.94325	4.63484	FA0.IP_vs_FA0.Input_1e-4_10_30_peak_503	chr11	16508484	16501637	-	NM_011343.3	Sec61g	intergenic	-50321
chr6:74086329-74086630	302	74086437	6	9.02029	5.94325	4.63484	FA0.IP_vs_FA0.Input_1e-4_10_30_peak_3054	chr6	73608673	73586108	-	XR_377770.1	Gm31747	intergenic	-477806
chrX:86487658-86487985	328	86487778	6	9.02029	5.94325	4.63484	FA0.IP_vs_FA0.Input_1e-4_10_30_peak_3940	chrX	86354994	86345474	-	NR_036689.1	Gm41	intergenic	-132827
chr5:22447042-22447459	418	22447100	6	9.02029	5.94325	4.63484	FA0.IP_vs_FA0.Input_1e-4_10_30_peak_2722	chr5	22529030	22528220	-	NR_004442.1	Gm15421	intergenic	81780
chr1:48552722-48552939	218	48552851	6	9.02029	5.94325	4.63484	FA0.IP_vs_FA0.Input_1e-4_10_30_peak_60	chr1	49244615	49340431	+	XR_104575.1	C230029F24Rik	intergenic	-691785
chr8:114046478-114046765	288	114046524	6	9.02029	5.94325	4.63484	FA0.IP_vs_FA0.Input_1e-4_10_30_peak_3589	chr8	114014200	114010657	-	XR_879213.1	Gm30107	intergenic	-32421
chr1:32876139-32876442	304	32876356	6	9.02029	5.94325	4.63484	FA0.IP_vs_FA0.Input_1e-4_10_30_peak_46	chr1	32738534	32747184	+	XR_001779816.1	LOC108167822	intergenic	137756
chr18:11887846-11888100	255	11887964	6	9.02029	5.94325	4.63484	FA0.IP_vs_FA0.Input_1e-4_10_30_peak_1748	chr18	11840438	11840360	-	NR_035447.1	Mir1901	intergenic	-47535
chr7:5224321-5224568	248	5224471	6	9.02029	5.94325	4.63484	FA0.IP_vs_FA0.Input_1e-4_10_30_peak_3190	chr7	5220477	5221410	+	NM_001166734.1	Vmn1r57	intergenic	3967
chr8:49835493-49835725	233	49835646	6	9.02029	5.94325	4.63484	FA0.IP_vs_FA0.Input_1e-4_10_30_peak_3474	chr8	49472270	49549013	+	XR_001778775.1	4930555F03Rik	intergenic	363339
chr14:113503385-113503702	318	113503536	6	9.02029	5.94325	4.63484	FA0.IP_vs_FA0.Input_1e-4_10_30_peak_1248	chr14	112721680	112687576	-	XR_874947.1	Gm41243	intergenic	-781863
chr6:42456407-42456711	305	42456486	6	9.02029	5.94325	4.63484	FA0.IP_vs_FA0.Input_1e-4_10_30_peak_2985	chr6	42461017	42460075	-	NM_146444.1	Olfr458	intergenic	4458
chr6:96595677-96595904	228	96595799	6	9.02029	5.94325	4.63484	FA0.IP_vs_FA0.Input_1e-4_10_30_peak_3076	chr6	97024892	96831205	-	XM_017321648.1	Fam19a4	intergenic	429102
chr8:100617850-100618103	254	100617929	6	9.02029	5.94325	4.63484	FA0.IP_vs_FA0.Input_1e-4_10_30_peak_3560	chr8	100726321	100717097	-	XR_879130.1	Gm39232	intergenic	108345
chr19:26926316-26926560	245	26926511	6	9.02029	5.94325	4.63484	FA0.IP_vs_FA0.Input_1e-4_10_30_peak_1911	chr19	26885924	26888647	+	NM_001033407.2	Gm815	intergenic	40514
chr7:123735867-123736208	342	123736036	6	9.02029	5.94325	4.63484	FA0.IP_vs_FA0.Input_1e-4_10_30_peak_3353	chr7	123592021	123639762	+	XR_378478.2	Gm30335	intergenic	144016
chr14:5005731-5006047	317	5005905	6	9.02029	5.94325	4.63484	FA0.IP_vs_FA0.Input_1e-4_10_30_peak_1061	chr14	5038394	5047660	+	XR_874125.2	Gm41089	intergenic	-32505
chr10:4194835-4195308	474	4194943	6	9.02029	5.94325	4.63484	FA0.IP_vs_FA0.Input_1e-4_10_30_peak_300	chr10	4213120	4206425	-	XR_380052.1	Gm30570	intergenic	18049
chr14:4198529-4198809	281	4198719	7	8.39264	5.92814	4.07497	FA0.IP_vs_FA0.Input_1e-4_10_30_peak_1056	chr14	4182236	4203837	+	XM_011244777.1	LOC101055754	intron	16433
chr9:78284483-78284747	265	78284603	6	8.94401	5.92002	4.57675	FA0.IP_vs_FA0.Input_1e-4_10_30_peak_3799	chr9	78289927	78305525	+	NM_001122660.1	Gm10639	upstream	-5312
chr8:115926065-115926294	230	115926195	6	8.94401	5.92002	4.57675	FA0.IP_vs_FA0.Input_1e-4_10_30_peak_3591	chr8	115906537	115904141	-	XR_388071.1	Gm31164	upstream	-19642
chr6:117794185-117794446	262	117794277	6	8.94401	5.92002	4.57675	FA0.IP_vs_FA0.Input_1e-4_10_30_peak_3133	chr6	117751769	117679206	-	NR_045731.1	1700030F04Rik	intergenic	-42546
chr7:131758185-131758420	236	131758325	6	8.94401	5.92002	4.57675	FA0.IP_vs_FA0.Input_1e-4_10_30_peak_3367	chr7	131827922	131824770	-	XR_378537.2	Gm34645	intergenic	69620
chr1:57161797-57162021	225	57162006	6	8.94401	5.92002	4.57675	FA0.IP_vs_FA0.Input_1e-4_10_30_peak_77	chr1	57127308	57150615	+	XR_865434.1	LOC105243927	intergenic	34601
chr1:57161797-57162021	225	57162006	6	8.94401	5.92002	4.57675	FA0.IP_vs_FA0.Input_1e-4_10_30_peak_77	chr1	57127308	57150615	+	XR_865433.1	LOC105243927	intergenic	34601
chr9:25777036-25777288	253	25777226	6	8.94401	5.92002	4.57675	FA0.IP_vs_FA0.Input_1e-4_10_30_peak_3700	chr9	26032713	26029561	-	XR_870589.1	Gm39312	intergenic	255551
chr6:5612706-5612959	254	5612857	6	8.92842	5.91521	4.56519	FA0.IP_vs_FA0.Input_1e-4_10_30_peak_2928	chr6	5643746	5645853	+	XR_001785427.1	LOC108169188	intergenic	-30914
chr9:3017723-3018721	999	3018011	3751	1546.19	5.9131	1540.17	FA0.IP_vs_FA0.Input_1e-4_10_30_peak_3651	chr9	3038743	3038668	-	NR_039546.1	Mir101c	intergenic	20521
chrX:127171437-127171847	411	127171540	7	8.33805	5.90294	4.03996	FA0.IP_vs_FA0.Input_1e-4_10_30_peak_3982	chrX	127039971	127063986	+	NM_001033241.3	Gm382	intergenic	131671
chr8:56748691-56748947	257	56748849	7	8.33805	5.90294	4.03996	FA0.IP_vs_FA0.Input_1e-4_10_30_peak_3484	chr8	56888803	56872113	-	XR_378983.2	Gm33501	intergenic	139984
chr18:73262579-73263029	451	73262633	7	8.33805	5.90294	4.03996	FA0.IP_vs_FA0.Input_1e-4_10_30_peak_1843	chr18	73184544	73180409	-	XR_386330.2	Gm31960	intergenic	-78260
chr14:4188789-4189089	301	4188907	7	8.33471	5.90139	4.03852	FA0.IP_vs_FA0.Input_1e-4_10_30_peak_1055	chr14	4182236	4203837	+	XM_011244777.1	LOC101055754	intron	6703
chr14:4188789-4189089	301	4188907	7	8.33471	5.90139	4.03852	FA0.IP_vs_FA0.Input_1e-4_10_30_peak_1055	chr14	4182236	4198189	+	XR_874073.1	LOC101055754	intron	6703
chr9:52035628-52035846	219	52035733	7	8.33471	5.90139	4.03852	FA0.IP_vs_FA0.Input_1e-4_10_30_peak_3756	chr9	52047149	52088738	+	NM_001104616.1	Rdx	upstream	-11412
chr18:76106564-76106794	231	76106686	7	8.33471	5.90139	4.03852	FA0.IP_vs_FA0.Input_1e-4_10_30_peak_1852	chr18	76098471	76091556	-	NR_045365.1	2900057B20Rik	upstream	-8208
chr2:163845375-163845654	280	163845499	7	8.33471	5.90139	4.03852	FA0.IP_vs_FA0.Input_1e-4_10_30_peak_2222	chr2	163853749	163858874	+	NM_001030292.1	Kcnk15	upstream	-8235
chr8:126080276-126080777	502	126080467	7	8.33471	5.90139	4.03852	FA0.IP_vs_FA0.Input_1e-4_10_30_peak_3627	chr8	126072919	126120316	+	XR_001778764.1	LOC108167586	intron	7607
chr2:69561672-69562320	649	69561861	7	8.33471	5.90139	4.03852	FA0.IP_vs_FA0.Input_1e-4_10_30_peak_2076	chr2	69586067	69424334	-	NM_001081088.1	Lrp2	intron	24071
chr1:154207060-154207447	388	154207237	7	8.33471	5.90139	4.03852	FA0.IP_vs_FA0.Input_1e-4_10_30_peak_227	chr1	154204044	154213209	+	XR_387142.3	Zfp648	intron	3209
chr17:36615883-36616171	289	36616034	7	8.33471	5.90139	4.03852	FA0.IP_vs_FA0.Input_1e-4_10_30_peak_1630	chr17	36642644	36640424	-	NM_008205.1	H2-M9	intergenic	26617
chr1:98367250-98367544	295	98367427	7	8.33471	5.90139	4.03852	FA0.IP_vs_FA0.Input_1e-4_10_30_peak_138	chr1	98421086	98509304	+	XM_017312293.1	Slco6d1	intergenic	-53689
chr1:98367250-98367544	295	98367427	7	8.33471	5.90139	4.03852	FA0.IP_vs_FA0.Input_1e-4_10_30_peak_138	chr1	98421086	98509304	+	XM_017312299.1	Slco6d1	intergenic	-53689
chr1:98367250-98367544	295	98367427	7	8.33471	5.90139	4.03852	FA0.IP_vs_FA0.Input_1e-4_10_30_peak_138	chr1	98421086	98509304	+	XM_017312295.1	Slco6d1	intergenic	-53689
chr1:98367250-98367544	295	98367427	7	8.33471	5.90139	4.03852	FA0.IP_vs_FA0.Input_1e-4_10_30_peak_138	chr1	98421086	98509304	+	XM_011248078.2	Slco6d1	intergenic	-53689
chr1:98367250-98367544	295	98367427	7	8.33471	5.90139	4.03852	FA0.IP_vs_FA0.Input_1e-4_10_30_peak_138	chr1	98421086	98516985	+	XM_017312300.1	Slco6d1	intergenic	-53689
chr1:98367250-98367544	295	98367427	7	8.33471	5.90139	4.03852	FA0.IP_vs_FA0.Input_1e-4_10_30_peak_138	chr1	98421086	98516985	+	XM_011248080.2	Slco6d1	intergenic	-53689
chr7:70762734-70763001	268	70762794	7	8.33471	5.90139	4.03852	FA0.IP_vs_FA0.Input_1e-4_10_30_peak_3287	chr7	70802039	70811451	+	XR_882208.1	Gm39032	intergenic	-39172
chr5:83078780-83079171	392	83078994	7	8.33471	5.90139	4.03852	FA0.IP_vs_FA0.Input_1e-4_10_30_peak_2820	chr5	83355195	83278121	-	NM_153801.3	Tecrl	intergenic	276220
chr1:95696329-95696620	292	95696429	7	8.33471	5.90139	4.03852	FA0.IP_vs_FA0.Input_1e-4_10_30_peak_135	chr1	95716518	95701183	-	NR_040479.1	4930598F16Rik	intergenic	20044
chr2:105558828-105559131	304	105559021	7	8.33471	5.90139	4.03852	FA0.IP_vs_FA0.Input_1e-4_10_30_peak_2135	chr2	105611281	105619004	+	XR_374851.3	Gm35946	intergenic	-52302
chr2:105558828-105559131	304	105559021	7	8.33471	5.90139	4.03852	FA0.IP_vs_FA0.Input_1e-4_10_30_peak_2135	chr2	105611281	105620482	+	XR_866617.1	Gm35946	intergenic	-52302
chr10:7425962-7426358	397	7426098	7	8.33471	5.90139	4.03852	FA0.IP_vs_FA0.Input_1e-4_10_30_peak_305	chr10	7473477	7444872	-	NM_029975.2	Ulbp1	intergenic	47317
chr8:98862031-98862300	270	98862048	7	8.33471	5.90139	4.03852	FA0.IP_vs_FA0.Input_1e-4_10_30_peak_3556	chr8	99007126	99032740	+	NR_110579.1	Gm15679	intergenic	-144961
chr8:109440357-109440795	439	109440720	7	8.33471	5.90139	4.03852	FA0.IP_vs_FA0.Input_1e-4_10_30_peak_3573	chr8	109462969	109447208	-	XR_879183.2	Gm35145	intergenic	22393
chr8:109440357-109440795	439	109440720	7	8.33471	5.90139	4.03852	FA0.IP_vs_FA0.Input_1e-4_10_30_peak_3573	chr8	109462969	109448641	-	XR_388010.3	Gm35145	intergenic	22393
chr8:109440357-109440795	439	109440720	7	8.33471	5.90139	4.03852	FA0.IP_vs_FA0.Input_1e-4_10_30_peak_3573	chr8	109462969	109448641	-	XR_879184.2	Gm35145	intergenic	22393
chr4:36611576-36611805	230	36611763	7	8.33471	5.90139	4.03852	FA0.IP_vs_FA0.Input_1e-4_10_30_peak_2516	chr4	36645453	36645372	-	NR_030545.1	Mir876	intergenic	33763
chr9:15134278-15134585	308	15134458	7	8.33471	5.90139	4.03852	FA0.IP_vs_FA0.Input_1e-4_10_30_peak_3682	chr9	15112170	15069735	-	XM_017313364.1	Hephl1	intergenic	-22261
chrX:120084151-120084401	251	120084303	7	8.33471	5.90139	4.03852	FA0.IP_vs_FA0.Input_1e-4_10_30_peak_3975	chrX	119927195	119930165	+	NM_053114.2	Pabpc5	intergenic	157081
chr5:85078014-85078243	230	85078142	6	8.85168	5.89131	4.49543	FA0.IP_vs_FA0.Input_1e-4_10_30_peak_2826	chr5	85706143	85710817	+	XR_389317.2	Gm35251	intergenic	-628015
chr8:111556603-111557030	428	111556860	8	8.26134	5.88973	4.03852	FA0.IP_vs_FA0.Input_1e-4_10_30_peak_3582	chr8	111538342	111626030	+	NM_001168623.1	Znrf1	intron	18474
chr16:91171423-91171861	439	91171674	6	8.83657	5.88656	4.48135	FA0.IP_vs_FA0.Input_1e-4_10_30_peak_1581	chr16	91171608	91167711	-	XR_141302.3	Gm9881	promoter	-34
chr1:123256664-123256957	294	123256816	6	8.83657	5.88656	4.48135	FA0.IP_vs_FA0.Input_1e-4_10_30_peak_179	chr1	124045326	123332137	-	XM_017320879.1	Dpp10	intergenic	788516
chr8:92844602-92844819	218	92844717	6	8.82154	5.88181	4.46751	FA0.IP_vs_FA0.Input_1e-4_10_30_peak_3547	chr8	92855328	92918505	+	XR_001778442.1	Lpcat2	upstream	-10618
chr4:55072862-55073129	268	55072918	6	8.79171	5.87233	4.43861	FA0.IP_vs_FA0.Input_1e-4_10_30_peak_2544	chr4	55069271	55060519	-	XR_881286.1	Gm42289	upstream	-3724
chr7:129561206-129561603	398	129561464	6	8.79171	5.87233	4.43861	FA0.IP_vs_FA0.Input_1e-4_10_30_peak_3363	chr7	129591712	129635275	+	XR_378226.3	Wdr11	intergenic	-30308
chr8:77064561-77064791	231	77064629	8	8.22413	5.86924	4.02546	FA0.IP_vs_FA0.Input_1e-4_10_30_peak_3517	chr8	76902507	77243639	+	NM_001083906.1	Nr3c2	intron	162169
chr2:126465916-126466195	280	126465986	8	8.22413	5.86924	4.02546	FA0.IP_vs_FA0.Input_1e-4_10_30_peak_2164	chr2	126499842	126320972	-	XM_006499496.1	Atp8b4	intron	33787
chr2:126465916-126466195	280	126465986	8	8.22413	5.86924	4.02546	FA0.IP_vs_FA0.Input_1e-4_10_30_peak_2164	chr2	126491553	126320972	-	NM_001080944.3	Atp8b4	intron	25498
chr12:80106085-80106404	320	80106289	8	8.22413	5.86924	4.02546	FA0.IP_vs_FA0.Input_1e-4_10_30_peak_767	chr12	80113013	80107759	-	NM_007564.5	Zfp36l1	intergenic	6769
chr4:109029683-109029936	254	109029780	8	8.22413	5.86924	4.02546	FA0.IP_vs_FA0.Input_1e-4_10_30_peak_2628	chr4	109017654	109017730	+	NR_030432.1	Mir761	intergenic	12155
chr8:20681344-20681631	288	20681440	14	9.86872	5.869	5.40267	FA0.IP_vs_FA0.Input_1e-4_10_30_peak_3429	chr8	20649946	20652334	+	XR_001778766.1	LOC108167589	intergenic	31541
chr12:76189445-76190181	737	76189730	7	8.24909	5.86142	4.03852	FA0.IP_vs_FA0.Input_1e-4_10_30_peak_756	chr12	76177259	76120418	-	NM_207707.1	Esr2	upstream	-12554
chr12:76189445-76190181	737	76189730	7	8.24909	5.86142	4.03852	FA0.IP_vs_FA0.Input_1e-4_10_30_peak_756	chr12	76177259	76120418	-	NM_010157.3	Esr2	upstream	-12554
chr12:76189445-76190181	737	76189730	7	8.24909	5.86142	4.03852	FA0.IP_vs_FA0.Input_1e-4_10_30_peak_756	chr12	76177259	76120418	-	NR_104386.1	Esr2	upstream	-12554
chr8:20704491-20704853	363	20704557	15	10.2039	5.85307	5.66371	FA0.IP_vs_FA0.Input_1e-4_10_30_peak_3431	chr8	20649946	20652334	+	XR_001778766.1	LOC108167589	intergenic	54726
chr10:121485348-121485614	267	121485480	6	8.71847	5.84878	4.38112	FA0.IP_vs_FA0.Input_1e-4_10_30_peak_459	chr10	121488569	121491847	+	XR_872128.1	Gm40787	upstream	-3088
chr10:121485348-121485614	267	121485480	6	8.71847	5.84878	4.38112	FA0.IP_vs_FA0.Input_1e-4_10_30_peak_459	chr10	121488569	121490182	+	XR_872127.1	Gm40787	upstream	-3088
chr6:140692577-140692861	285	140692682	9	8.31972	5.84377	4.03852	FA0.IP_vs_FA0.Input_1e-4_10_30_peak_3170	chr6	140672791	140669132	-	XR_869561.2	Gm38918	upstream	-19928
chr5:100223310-100223832	523	100223380	9	8.31972	5.84377	4.03852	FA0.IP_vs_FA0.Input_1e-4_10_30_peak_2856	chr5	100217747	100212585	-	XR_001784901.1	Gm36304	upstream	-5824
chr6:114558681-114559118	438	114558913	16	10.5497	5.83909	5.98482	FA0.IP_vs_FA0.Input_1e-4_10_30_peak_3116	chr6	114643096	114860614	+	NM_028835.4	Atg7	intergenic	-84197
chr6:114558681-114559118	438	114558913	16	10.5497	5.83909	5.98482	FA0.IP_vs_FA0.Input_1e-4_10_30_peak_3116	chr6	114643096	114860614	+	NM_001253717.1	Atg7	intergenic	-84197
chr6:114558681-114559118	438	114558913	16	10.5497	5.83909	5.98482	FA0.IP_vs_FA0.Input_1e-4_10_30_peak_3116	chr6	114643096	114860614	+	NM_001253718.1	Atg7	intergenic	-84197
chr14:8359606-8360227	622	8359992	6	8.67539	5.83473	4.34014	FA0.IP_vs_FA0.Input_1e-4_10_30_peak_1090	chr14	8365131	8351115	-	XM_006517949.3	Oit1	intron	5215
chr7:7297433-7297875	443	7297573	6	8.64703	5.82541	4.31224	FA0.IP_vs_FA0.Input_1e-4_10_30_peak_3195	chr7	7298836	7282308	-	NM_001302387.1	Clcn4	promoter	1182
chr7:7297433-7297875	443	7297573	6	8.64703	5.82541	4.31224	FA0.IP_vs_FA0.Input_1e-4_10_30_peak_3195	chr7	7298836	7282308	-	NM_001302386.1	Clcn4	promoter	1182
chr7:7297433-7297875	443	7297573	6	8.64703	5.82541	4.31224	FA0.IP_vs_FA0.Input_1e-4_10_30_peak_3195	chr7	7298890	7298946	+	NR_049193.1	Mir5620	promoter	-1236
chr7:7297433-7297875	443	7297573	6	8.64703	5.82541	4.31224	FA0.IP_vs_FA0.Input_1e-4_10_30_peak_3195	chr7	7296612	7282308	-	XM_006539503.3	Clcn4	promoter	-1042
chr10:27819113-27819442	330	27819334	6	8.64703	5.82541	4.31224	FA0.IP_vs_FA0.Input_1e-4_10_30_peak_336	chr10	27809696	27745852	-	XR_380228.2	Gm30228	upstream	-9581
chr17:63746902-63747118	217	63747029	6	8.64703	5.82541	4.31224	FA0.IP_vs_FA0.Input_1e-4_10_30_peak_1663	chr17	63863048	64139501	+	XM_006523641.3	Fer	intergenic	-116038
chr5:56493860-56494149	290	56493952	6	8.64703	5.82541	4.31224	FA0.IP_vs_FA0.Input_1e-4_10_30_peak_2773	chr5	55821093	55803224	-	XR_376964.2	Gm30778	intergenic	-672911
chr5:56493860-56494149	290	56493952	6	8.64703	5.82541	4.31224	FA0.IP_vs_FA0.Input_1e-4_10_30_peak_2773	chr5	55821093	55803224	-	XR_868427.1	Gm30778	intergenic	-672911
chr1:161729493-161729722	230	161729590	6	8.64703	5.82541	4.31224	FA0.IP_vs_FA0.Input_1e-4_10_30_peak_240	chr1	161767502	161762400	-	XR_373651.2	Gm31869	intergenic	37895
chr13:57658411-57658705	295	57658529	6	8.54989	5.79301	4.22158	FA0.IP_vs_FA0.Input_1e-4_10_30_peak_924	chr13	57444999	57450938	+	XR_873505.1	Gm33240	intergenic	213559
chr13:57658411-57658705	295	57658529	6	8.54989	5.79301	4.22158	FA0.IP_vs_FA0.Input_1e-4_10_30_peak_924	chr13	57444999	57450938	+	XR_873504.1	Gm33240	intergenic	213559
chr8:127108418-127108745	328	127108528	6	8.53628	5.78841	4.21122	FA0.IP_vs_FA0.Input_1e-4_10_30_peak_3633	chr8	127064055	127612286	+	NM_033620.2	Pard3	intron	44526
chr8:127108418-127108745	328	127108528	6	8.53628	5.78841	4.21122	FA0.IP_vs_FA0.Input_1e-4_10_30_peak_3633	chr8	127064055	127612286	+	NM_001309392.1	Pard3	intron	44526
chr8:127108418-127108745	328	127108528	6	8.53628	5.78841	4.21122	FA0.IP_vs_FA0.Input_1e-4_10_30_peak_3633	chr8	127064055	127612286	+	NM_001309391.1	Pard3	intron	44526
chr8:127108418-127108745	328	127108528	6	8.53628	5.78841	4.21122	FA0.IP_vs_FA0.Input_1e-4_10_30_peak_3633	chr8	127064055	127402059	+	NM_001122850.1	Pard3	intron	44526
chr6:146508782-146509091	310	146508986	6	8.53628	5.78841	4.21122	FA0.IP_vs_FA0.Input_1e-4_10_30_peak_3179	chr6	146502223	146108298	-	NM_019923.4	Itpr2	upstream	-6713
chr6:146508782-146509091	310	146508986	6	8.53628	5.78841	4.21122	FA0.IP_vs_FA0.Input_1e-4_10_30_peak_3179	chr6	146502223	146108298	-	NM_010586.2	Itpr2	upstream	-6713
chr9:3080969-3081268	300	3081169	7	8.07826	5.78009	3.91518	FA0.IP_vs_FA0.Input_1e-4_10_30_peak_3667	chr9	3038743	3038668	-	NR_039546.1	Mir101c	intergenic	-42375
chr8:42037405-42037810	406	42037519	6	8.50924	5.77923	4.18552	FA0.IP_vs_FA0.Input_1e-4_10_30_peak_3463	chr8	41827266	42046202	+	NR_045497.1	2810404M03Rik	intron	210341
chr4:142520648-142520940	293	142520733	6	8.50924	5.77923	4.18552	FA0.IP_vs_FA0.Input_1e-4_10_30_peak_2669	chr4	142495587	142499568	+	XR_390927.3	Gm35752	intergenic	25207
chr9:50032178-50032438	261	50032299	6	8.50924	5.77923	4.18552	FA0.IP_vs_FA0.Input_1e-4_10_30_peak_3753	chr9	50233182	50232522	-	NR_131161.1	2310003N18Rik	intergenic	200874
chr11:54326725-54327057	333	54326958	6	8.49582	5.77465	4.17431	FA0.IP_vs_FA0.Input_1e-4_10_30_peak_546	chr11	54315296	54364126	+	XM_017314444.1	Acsl6	intron	11595
chr17:83169460-83169707	248	83169594	6	8.44274	5.75642	4.12289	FA0.IP_vs_FA0.Input_1e-4_10_30_peak_1706	chr17	83128044	83129673	+	XR_001782142.1	Gm41631	intergenic	41539
chr17:83169460-83169707	248	83169594	6	8.44274	5.75642	4.12289	FA0.IP_vs_FA0.Input_1e-4_10_30_peak_1706	chr17	83128044	83129673	+	XR_877021.2	Gm41631	intergenic	41539
chr17:83169460-83169707	248	83169594	6	8.44274	5.75642	4.12289	FA0.IP_vs_FA0.Input_1e-4_10_30_peak_1706	chr17	83128044	83131838	+	XR_877022.2	Gm41631	intergenic	41539
chr1:120629688-120629979	292	120629867	9	8.1625	5.74938	3.9689	FA0.IP_vs_FA0.Input_1e-4_10_30_peak_174	chr1	120621600	120690404	+	XR_387324.2	2610027F03Rik	intron	8233
chrY:90768648-90769314	667	90769166	40	19.8219	5.74688	14.9076	FA0.IP_vs_FA0.Input_1e-4_10_30_peak_4065	chrY	90785441	90816465	+	NR_137282.1	Erdr1	upstream	-16460
chrY:90768648-90769314	667	90769166	40	19.8219	5.74688	14.9076	FA0.IP_vs_FA0.Input_1e-4_10_30_peak_4065	chrY	90755050	90751139	-	NR_137283.1	G530011O06Rik	upstream	-13931
chr2:157445226-157445573	348	157445340	7	7.99616	5.74027	3.83816	FA0.IP_vs_FA0.Input_1e-4_10_30_peak_2209	chr2	157431614	157471838	+	XM_006499065.3	Src	intron	13785
chr5:24270191-24270427	237	24270300	6	8.39063	5.73829	4.07301	FA0.IP_vs_FA0.Input_1e-4_10_30_peak_2725	chr5	24256689	24257661	+	XR_880878.2	LOC102636299	intergenic	13620
chr15:36529240-36529484	245	36529481	6	8.37774	5.73378	4.06054	FA0.IP_vs_FA0.Input_1e-4_10_30_peak_1312	chr15	36555572	36504061	-	NM_025712.4	Snx31	intron	26210
chr11:83551227-83551538	312	83551330	6	8.37774	5.73378	4.06054	FA0.IP_vs_FA0.Input_1e-4_10_30_peak_592	chr11	83530518	83525777	-	NM_013653.3	Ccl5	intergenic	-20864
chr1:122546631-122547003	373	122546667	6	8.37774	5.73378	4.06054	FA0.IP_vs_FA0.Input_1e-4_10_30_peak_177	chr1	122205144	122252180	+	XR_387344.1	Gm28590	intergenic	341673
chr10:107554857-107555089	233	107554913	6	8.35876	5.72711	4.04376	FA0.IP_vs_FA0.Input_1e-4_10_30_peak_437	chr10	107495267	107659403	+	XR_872011.1	Gm36177	intron	59706
chr1:9635478-9635696	219	9635540	6	8.35876	5.72711	4.04376	FA0.IP_vs_FA0.Input_1e-4_10_30_peak_10	chr1	9631092	9560831	-	NR_015470.1	2610203C22Rik	upstream	-4495
chr4:14888001-14888261	261	14888113	6	8.35876	5.72711	4.04376	FA0.IP_vs_FA0.Input_1e-4_10_30_peak_2491	chr4	14864218	14915260	+	NM_028264.4	Tmem55a	intron	23913
chr6:23250743-23251156	414	23250888	6	8.35876	5.72711	4.04376	FA0.IP_vs_FA0.Input_1e-4_10_30_peak_2955	chr6	23252463	23245043	-	XM_006505175.3	Fezf1	promoter	1514
chr14:9735229-9735492	264	9735380	6	8.35876	5.72711	4.04376	FA0.IP_vs_FA0.Input_1e-4_10_30_peak_1096	chr14	11125174	9550091	-	XM_006517924.1	Fhit	intron	1389814
chr14:9735229-9735492	264	9735380	6	8.35876	5.72711	4.04376	FA0.IP_vs_FA0.Input_1e-4_10_30_peak_1096	chr14	10453458	9550093	-	NM_001308286.1	Fhit	intron	718098
chr17:30140380-30140698	319	30140622	6	8.35876	5.72711	4.04376	FA0.IP_vs_FA0.Input_1e-4_10_30_peak_1624	chr17	30060373	30210020	+	XM_006524028.2	Zfand3	intron	80166
chr13:119427934-119428194	261	119428078	6	8.35876	5.72711	4.04376	FA0.IP_vs_FA0.Input_1e-4_10_30_peak_1031	chr13	119428599	119460323	+	NM_001079849.2	Paip1	promoter	-535
chr13:119427934-119428194	261	119428078	6	8.35876	5.72711	4.04376	FA0.IP_vs_FA0.Input_1e-4_10_30_peak_1031	chr13	119428905	119458208	+	XM_006517631.3	Paip1	promoter	-841
chr13:119427934-119428194	261	119428078	6	8.35876	5.72711	4.04376	FA0.IP_vs_FA0.Input_1e-4_10_30_peak_1031	chr13	119428901	119460323	+	NM_145457.4	Paip1	promoter	-837
chr13:119427934-119428194	261	119428078	6	8.35876	5.72711	4.04376	FA0.IP_vs_FA0.Input_1e-4_10_30_peak_1031	chr13	119429418	119460313	+	XM_006517634.3	Paip1	promoter	-1354
chr13:119427934-119428194	261	119428078	6	8.35876	5.72711	4.04376	FA0.IP_vs_FA0.Input_1e-4_10_30_peak_1031	chr13	119428279	119460313	+	XM_006517633.3	Paip1	promoter	-215
chr13:119427934-119428194	261	119428078	6	8.35876	5.72711	4.04376	FA0.IP_vs_FA0.Input_1e-4_10_30_peak_1031	chr13	119428904	119458208	+	XM_006517632.3	Paip1	promoter	-840
chr14:64463625-64464096	472	64463706	6	8.35876	5.72711	4.04376	FA0.IP_vs_FA0.Input_1e-4_10_30_peak_1172	chr14	64455903	64122620	-	NM_026322.4	Msra	upstream	-7957
chr13:39940281-39940780	500	39940396	6	8.35876	5.72711	4.04376	FA0.IP_vs_FA0.Input_1e-4_10_30_peak_897	chr13	39923211	39912865	-	XR_873275.1	Gm40924	upstream	-17319
chr18:37032148-37032434	287	37032234	6	8.35876	5.72711	4.04376	FA0.IP_vs_FA0.Input_1e-4_10_30_peak_1778	chr18	37020229	37187657	+	NM_138663.2	Pcdha12	intron	12062
chr18:37032148-37032434	287	37032234	6	8.35876	5.72711	4.04376	FA0.IP_vs_FA0.Input_1e-4_10_30_peak_1778	chr18	36992466	37187657	+	NM_201243.1	Pcdha8	intron	39825
chr11:101002066-101002352	287	101002198	6	8.35876	5.72711	4.04376	FA0.IP_vs_FA0.Input_1e-4_10_30_peak_618	chr11	101009446	101063719	+	XR_388336.1	Atp6v0a1	upstream	-7237
chr11:101002066-101002352	287	101002198	6	8.35876	5.72711	4.04376	FA0.IP_vs_FA0.Input_1e-4_10_30_peak_618	chr11	101009446	101063719	+	XR_388335.1	Atp6v0a1	upstream	-7237
chr2:66749943-66750290	348	66750014	6	8.35876	5.72711	4.04376	FA0.IP_vs_FA0.Input_1e-4_10_30_peak_2074	chr2	66784910	66673425	-	NM_009135.2	Scn7a	intron	34794
chr6:84770718-84770951	234	84770830	6	8.35876	5.72711	4.04376	FA0.IP_vs_FA0.Input_1e-4_10_30_peak_3064	chr6	84593908	84571413	-	NM_001177713.1	Cyp26b1	intergenic	-176926
chr9:117286068-117286403	336	117286259	6	8.35876	5.72711	4.04376	FA0.IP_vs_FA0.Input_1e-4_10_30_peak_3859	chr9	117315987	117352371	+	XR_871331.1	Gm39451	intergenic	-29752
chr13:10159843-10160077	235	10159946	6	8.35876	5.72711	4.04376	FA0.IP_vs_FA0.Input_1e-4_10_30_peak_853	chr13	10359164	10673847	+	XR_001780860.1	LOC108168064	intergenic	-199204
chr15:98062525-98063001	477	98062536	6	8.35876	5.72711	4.04376	FA0.IP_vs_FA0.Input_1e-4_10_30_peak_1432	chr15	98036849	98029215	-	XR_875647.1	Gm41395	intergenic	-25914
chr7:70250254-70250511	258	70250425	6	8.35876	5.72711	4.04376	FA0.IP_vs_FA0.Input_1e-4_10_30_peak_3286	chr7	70207297	70209280	+	XR_391579.3	Gm35325	intergenic	43085
chr7:70250254-70250511	258	70250425	6	8.35876	5.72711	4.04376	FA0.IP_vs_FA0.Input_1e-4_10_30_peak_3286	chr7	70207297	70208791	+	XR_001778170.1	Gm35325	intergenic	43085
chr7:70250254-70250511	258	70250425	6	8.35876	5.72711	4.04376	FA0.IP_vs_FA0.Input_1e-4_10_30_peak_3286	chr7	70207297	70213193	+	XR_391580.2	Gm35325	intergenic	43085
chr4:38321557-38321955	399	38321778	6	8.35876	5.72711	4.04376	FA0.IP_vs_FA0.Input_1e-4_10_30_peak_2518	chr4	38855483	38571666	-	XR_390473.1	Gm12381	intergenic	533727
chr2:46265363-46265704	342	46265549	6	8.35876	5.72711	4.04376	FA0.IP_vs_FA0.Input_1e-4_10_30_peak_2038	chr2	46443065	46419527	-	XR_374346.3	Gm13470	intergenic	177532
chr8:73941545-73941771	227	73941552	6	8.35876	5.72711	4.04376	FA0.IP_vs_FA0.Input_1e-4_10_30_peak_3514	chr8	73353577	72818158	-	XM_011248318.2	Large	intergenic	-588081
chr6:87600328-87600689	362	87600447	6	8.35876	5.72711	4.04376	FA0.IP_vs_FA0.Input_1e-4_10_30_peak_3067	chr6	87597556	87598911	+	XR_377812.2	Gm34312	intergenic	2952
chr6:87600328-87600689	362	87600447	6	8.35876	5.72711	4.04376	FA0.IP_vs_FA0.Input_1e-4_10_30_peak_3067	chr6	87597556	87598911	+	XR_869225.1	Gm34312	intergenic	2952
chr6:81778159-81778623	465	81778248	6	8.35876	5.72711	4.04376	FA0.IP_vs_FA0.Input_1e-4_10_30_peak_3059	chr6	81729327	81718460	-	XR_377775.2	Gm32223	intergenic	-49064
chr7:51423722-51424217	496	51424081	6	8.35876	5.72711	4.04376	FA0.IP_vs_FA0.Input_1e-4_10_30_peak_3263	chr7	51444075	51441889	-	XR_391461.1	Gm33015	intergenic	20106
chr16:42285456-42285743	288	42285617	6	8.35876	5.72711	4.04376	FA0.IP_vs_FA0.Input_1e-4_10_30_peak_1493	chr16	42303469	42303361	-	NR_105858.1	Mir6540	intergenic	17870
chr14:28949979-28950284	306	28950094	6	8.35876	5.72711	4.04376	FA0.IP_vs_FA0.Input_1e-4_10_30_peak_1125	chr14	29018207	29033642	+	NM_176920.4	Lrtm1	intergenic	-68076
chr13:35050898-35051432	535	35051240	6	8.35876	5.72711	4.04376	FA0.IP_vs_FA0.Input_1e-4_10_30_peak_888	chr13	35027090	34977747	-	XM_006516676.3	Eci2	intergenic	-24075
chr15:100724068-100724341	274	100724259	6	8.33944	5.72028	4.04097	FA0.IP_vs_FA0.Input_1e-4_10_30_peak_1436	chr15	100720477	100689914	-	NM_001161768.1	Galnt6	upstream	-3727
chr14:6428393-6428614	222	6428597	7	7.94258	5.71403	3.79065	FA0.IP_vs_FA0.Input_1e-4_10_30_peak_1077	chr14	6425622	6409556	-	XM_017316321.1	Gm3591	upstream	-2881
chr14:4479651-4479935	285	4479798	7	7.94258	5.71403	3.79065	FA0.IP_vs_FA0.Input_1e-4_10_30_peak_1058	chr14	4481807	4489857	+	XM_017316333.1	Gm3182	upstream	-2014
chr15:88840665-88840958	294	88840793	7	7.94258	5.71403	3.79065	FA0.IP_vs_FA0.Input_1e-4_10_30_peak_1407	chr15	88854440	88862506	+	XM_006521646.3	Gm33049	upstream	-13629
chr9:11605318-11605534	217	11605461	7	7.94258	5.71403	3.79065	FA0.IP_vs_FA0.Input_1e-4_10_30_peak_3678	chr9	10904934	10908432	+	XR_001779093.1	Gm32710	intergenic	700492
chr6:30006194-30006514	321	30006230	7	7.94258	5.71403	3.79065	FA0.IP_vs_FA0.Input_1e-4_10_30_peak_2965	chr6	29985328	29993531	+	NR_040264.1	Smkr-ps	intergenic	21026
chr6:30006194-30006514	321	30006230	7	7.94258	5.71403	3.79065	FA0.IP_vs_FA0.Input_1e-4_10_30_peak_2965	chr6	29985328	29993531	+	NR_040263.1	Smkr-ps	intergenic	21026
chr8:101365151-101365669	519	101365293	7	7.94258	5.71403	3.79065	FA0.IP_vs_FA0.Input_1e-4_10_30_peak_3561	chr8	101590996	101614593	+	XR_387961.1	Gm32423	intergenic	-225586
chr2:80814964-80815298	335	80815097	7	7.94258	5.71403	3.79065	FA0.IP_vs_FA0.Input_1e-4_10_30_peak_2096	chr2	80699765	80727997	+	XR_374750.2	Gm36282	intergenic	115366
chr9:45710641-45711056	416	45710793	6	8.30164	5.70685	4.03852	FA0.IP_vs_FA0.Input_1e-4_10_30_peak_3746	chr9	45670019	45753712	+	XM_006509948.1	Dscaml1	intron	40829
chr2:125766285-125766727	443	125766626	8	7.92856	5.70389	3.78301	FA0.IP_vs_FA0.Input_1e-4_10_30_peak_2162	chr2	125782858	125736990	-	XM_006500156.3	Secisbp2l	intron	16352
chr7:35250853-35251486	634	35251217	6	8.28915	5.70239	4.03852	FA0.IP_vs_FA0.Input_1e-4_10_30_peak_3242	chr7	35234814	35232384	-	XR_881960.1	Gm38989	upstream	-16355
chr7:35250853-35251486	634	35251217	6	8.28915	5.70239	4.03852	FA0.IP_vs_FA0.Input_1e-4_10_30_peak_3242	chr7	35234814	35232384	-	XR_881961.1	Gm38989	upstream	-16355
chr2:52696709-52697324	616	52697253	9	8.07388	5.69581	3.91129	FA0.IP_vs_FA0.Input_1e-4_10_30_peak_2049	chr2	52699066	52696298	-	XM_017319372.1	LOC108168756	exon	2050
chr2:52696709-52697324	616	52697253	9	8.07388	5.69581	3.91129	FA0.IP_vs_FA0.Input_1e-4_10_30_peak_2049	chr2	52699066	52696298	-	XM_017319373.1	LOC108168756	exon	2050
chr17:63928618-63928943	326	63928799	6	8.252	5.68904	4.03852	FA0.IP_vs_FA0.Input_1e-4_10_30_peak_1665	chr17	63937971	64139496	+	NM_008000.2	Fer	upstream	-9191
chr14:10183597-10184088	492	10183934	6	8.252	5.68904	4.03852	FA0.IP_vs_FA0.Input_1e-4_10_30_peak_1097	chr14	11125174	9550091	-	XM_006517924.1	Fhit	intron	941332
chr14:10183597-10184088	492	10183934	6	8.252	5.68904	4.03852	FA0.IP_vs_FA0.Input_1e-4_10_30_peak_1097	chr14	10453458	9550093	-	NM_001308286.1	Fhit	intron	269616
chr6:140674612-140675078	467	140675010	6	8.252	5.68904	4.03852	FA0.IP_vs_FA0.Input_1e-4_10_30_peak_3169	chr6	140682575	140723875	+	XR_378114.3	Gm30215	upstream	-7730
chr6:140674612-140675078	467	140675010	6	8.252	5.68904	4.03852	FA0.IP_vs_FA0.Input_1e-4_10_30_peak_3169	chr6	140682575	140723875	+	XR_378107.3	Gm30215	upstream	-7730
chr6:140674612-140675078	467	140675010	6	8.252	5.68904	4.03852	FA0.IP_vs_FA0.Input_1e-4_10_30_peak_3169	chr6	140672791	140669132	-	XR_869561.2	Gm38918	upstream	-2054
chr6:140674612-140675078	467	140675010	6	8.252	5.68904	4.03852	FA0.IP_vs_FA0.Input_1e-4_10_30_peak_3169	chr6	140682575	140768593	+	XR_378108.2	Gm30215	upstream	-7730
chr6:140674612-140675078	467	140675010	6	8.252	5.68904	4.03852	FA0.IP_vs_FA0.Input_1e-4_10_30_peak_3169	chr6	140682575	140826797	+	XR_378111.2	Gm30215	upstream	-7730
chr6:140674612-140675078	467	140675010	6	8.252	5.68904	4.03852	FA0.IP_vs_FA0.Input_1e-4_10_30_peak_3169	chr6	140682575	140826797	+	XR_378105.2	Gm30215	upstream	-7730
chr6:140674612-140675078	467	140675010	6	8.252	5.68904	4.03852	FA0.IP_vs_FA0.Input_1e-4_10_30_peak_3169	chr6	140682575	140768102	+	XR_378109.2	Gm30215	upstream	-7730
chr8:69866898-69867180	283	69867022	7	7.87685	5.68156	3.73666	FA0.IP_vs_FA0.Input_1e-4_10_30_peak_3508	chr8	69864360	69872292	+	XM_006509803.1	Pbx4	intron	2679
chr1:179943927-179944188	262	179944154	6	8.22749	5.68017	4.02866	FA0.IP_vs_FA0.Input_1e-4_10_30_peak_272	chr1	179959967	180164311	+	XR_001784127.1	Cdc42bpa	upstream	-15910
chr1:179943927-179944188	262	179944154	6	8.22749	5.68017	4.02866	FA0.IP_vs_FA0.Input_1e-4_10_30_peak_272	chr1	179959967	180164311	+	XR_001784125.1	Cdc42bpa	upstream	-15910
chr1:179943927-179944188	262	179944154	6	8.22749	5.68017	4.02866	FA0.IP_vs_FA0.Input_1e-4_10_30_peak_272	chr1	179959967	180164311	+	XR_001784123.1	Cdc42bpa	upstream	-15910
chr1:179943927-179944188	262	179944154	6	8.22749	5.68017	4.02866	FA0.IP_vs_FA0.Input_1e-4_10_30_peak_272	chr1	179959967	180164311	+	XR_001784122.1	Cdc42bpa	upstream	-15910
chr1:179943927-179944188	262	179944154	6	8.22749	5.68017	4.02866	FA0.IP_vs_FA0.Input_1e-4_10_30_peak_272	chr1	179961088	180165602	+	NM_001033285.1	Cdc42bpa	upstream	-17031
chr8:20070893-20071199	307	20071063	12	8.87877	5.6791	4.52077	FA0.IP_vs_FA0.Input_1e-4_10_30_peak_3417	chr8	20122250	20151448	+	XM_006508954.3	Gm21811	intergenic	-51204
chr6:47653880-47654133	254	47653979	17	10.6143	5.66372	6.04478	FA0.IP_vs_FA0.Input_1e-4_10_30_peak_2989	chr6	47655094	47654920	-	NR_002841.1	Rn4.5s	promoter	1088
chr7:3351880-3352311	432	3352105	7	7.83806	5.66225	3.69937	FA0.IP_vs_FA0.Input_1e-4_10_30_peak_3186	chr7	3336584	3366948	+	NM_133189.3	Cacng7	intron	15511
chr7:118562696-118563075	380	118563041	6	8.16714	5.65813	3.97304	FA0.IP_vs_FA0.Input_1e-4_10_30_peak_3343	chr7	118578379	118535840	-	XM_006507550.3	Tmc7	intron	15494
chr14:10496420-10496684	265	10496452	6	8.13153	5.64499	3.96369	FA0.IP_vs_FA0.Input_1e-4_10_30_peak_1098	chr14	11125174	9550091	-	XM_006517924.1	Fhit	intron	628622
chr11:88915712-88916003	292	88915888	6	8.13153	5.64499	3.96369	FA0.IP_vs_FA0.Input_1e-4_10_30_peak_600	chr11	88905927	88936061	+	NR_045955.1	Scpep1os	intron	9930
chr11:23011125-23011340	216	23011218	6	8.13153	5.64499	3.96369	FA0.IP_vs_FA0.Input_1e-4_10_30_peak_511	chr11	23013386	23023741	+	NM_028672.2	Fam161a	upstream	-2154
chr9:27979256-27979644	389	27979530	6	8.13153	5.64499	3.96369	FA0.IP_vs_FA0.Input_1e-4_10_30_peak_3706	chr9	27791268	28925058	+	NM_177906.4	Opcml	intron	188182
chr9:27979256-27979644	389	27979530	6	8.13153	5.64499	3.96369	FA0.IP_vs_FA0.Input_1e-4_10_30_peak_3706	chr9	27790734	28920344	+	XM_011242559.2	Opcml	intron	188716
chr14:11104614-11104930	317	11104790	6	8.13153	5.64499	3.96369	FA0.IP_vs_FA0.Input_1e-4_10_30_peak_1100	chr14	11125174	9550091	-	XM_006517924.1	Fhit	intron	20402
chr4:100022174-100022481	308	100022243	6	8.13153	5.64499	3.96369	FA0.IP_vs_FA0.Input_1e-4_10_30_peak_2614	chr4	100095643	100092756	-	XR_376465.2	Gm35701	intergenic	73316
chr11:40348306-40348528	223	40348401	6	8.13153	5.64499	3.96369	FA0.IP_vs_FA0.Input_1e-4_10_30_peak_525	chr11	40429192	40425464	-	XR_388582.3	Gm34173	intergenic	80775
chr15:81309677-81310110	434	81309856	6	8.10804	5.63626	3.94275	FA0.IP_vs_FA0.Input_1e-4_10_30_peak_1394	chr15	81360765	81318920	-	NM_011399.3	Slc25a17	intergenic	50872
chr9:3033202-3034037	836	3033801	839	334.212	5.62998	328.802	FA0.IP_vs_FA0.Input_1e-4_10_30_peak_3662	chr9	3038743	3038668	-	NR_039546.1	Mir101c	intergenic	5124
chr9:108292415-108292656	242	108292522	6	8.05012	5.61456	3.88833	FA0.IP_vs_FA0.Input_1e-4_10_30_peak_3840	chr9	108290456	108296496	+	NM_025449.3	Nicn1	intron	2079
chr1:183391194-183391457	264	183391279	6	8.01593	5.60161	3.85616	FA0.IP_vs_FA0.Input_1e-4_10_30_peak_277	chr1	183388984	183410201	+	NM_001277959.1	Taf1a	intron	2341
chr1:183391194-183391457	264	183391279	6	8.01593	5.60161	3.85616	FA0.IP_vs_FA0.Input_1e-4_10_30_peak_277	chr1	183388984	183410201	+	NM_001277958.1	Taf1a	intron	2341
chr7:125104714-125104951	238	125104859	6	8.01593	5.60161	3.85616	FA0.IP_vs_FA0.Input_1e-4_10_30_peak_3357	chr7	125210420	125216918	+	XR_378481.3	Gm30501	intergenic	-105588
chr7:34337610-34337827	218	34337724	6	8.00463	5.59731	3.84653	FA0.IP_vs_FA0.Input_1e-4_10_30_peak_3240	chr7	34313577	34236706	-	XM_006539893.3	4931406P16Rik	intergenic	-24141
chr9:124256465-124257867	1403	124257780	41	19.6757	5.57445	14.7631	FA0.IP_vs_FA0.Input_1e-4_10_30_peak_3872	chr9	124282224	124267883	-	XM_011249869.1	Gm39469	intergenic	25058
chr18:82604608-82604827	220	82604718	6	7.93771	5.57165	3.79065	FA0.IP_vs_FA0.Input_1e-4_10_30_peak_1867	chr18	82554507	82585637	+	NM_001025254.2	Mbp	intergenic	50210
chr9:61566952-61567175	224	61567141	6	7.90484	5.5589	3.76256	FA0.IP_vs_FA0.Input_1e-4_10_30_peak_3771	chr9	61596203	61586187	-	XR_870817.1	Gm39350	intergenic	29140
chr9:61566952-61567175	224	61567141	6	7.90484	5.5589	3.76256	FA0.IP_vs_FA0.Input_1e-4_10_30_peak_3771	chr9	61596203	61586187	-	XR_870819.1	Gm39350	intergenic	29140
chr9:61566952-61567175	224	61567141	6	7.90484	5.5589	3.76256	FA0.IP_vs_FA0.Input_1e-4_10_30_peak_3771	chr9	61596203	61586187	-	XR_870818.1	Gm39350	intergenic	29140
chr9:61566952-61567175	224	61567141	6	7.90484	5.5589	3.76256	FA0.IP_vs_FA0.Input_1e-4_10_30_peak_3771	chr9	61596203	61585138	-	XR_870820.1	Gm39350	intergenic	29140
chr7:20312076-20312396	321	20312289	6	7.90484	5.5589	3.76256	FA0.IP_vs_FA0.Input_1e-4_10_30_peak_3219	chr7	20334065	20333141	-	NM_001167158.1	Gm4133	intergenic	21829
chr5:144167781-144168081	301	144167888	8	7.65617	5.54761	3.54766	FA0.IP_vs_FA0.Input_1e-4_10_30_peak_2912	chr5	144190222	144194441	+	XM_006504808.3	Bhlha15	intergenic	-22291
chr14:3144526-3144763	238	3144629	8	7.65617	5.54761	3.54766	FA0.IP_vs_FA0.Input_1e-4_10_30_peak_1040	chr14	3130652	3140553	+	XM_011244803.2	Gm10340	intergenic	13992
chr8:124410016-124410320	305	124410200	7	7.5936	5.53819	3.49497	FA0.IP_vs_FA0.Input_1e-4_10_30_peak_3619	chr8	124433936	124369048	-	NM_171824.2	Pgbd5	intron	23768
chr8:56972518-56973002	485	56972836	7	7.5936	5.53819	3.49497	FA0.IP_vs_FA0.Input_1e-4_10_30_peak_3485	chr8	56888803	56872113	-	XR_378983.2	Gm33501	intergenic	-83957
chrX:143235864-143236201	338	143235979	7	7.5936	5.53819	3.49497	FA0.IP_vs_FA0.Input_1e-4_10_30_peak_3998	chrX	143099593	143104335	+	NM_001040434.2	Rgag1	intergenic	136439
chr13:100594945-100595171	227	100595063	7	7.5936	5.53819	3.49497	FA0.IP_vs_FA0.Input_1e-4_10_30_peak_994	chr13	100616939	100595957	-	XM_006517605.1	Marveld2	intergenic	21881
chr16:63460636-63460856	221	63460801	7	7.5936	5.53819	3.49497	FA0.IP_vs_FA0.Input_1e-4_10_30_peak_1522	chr16	63217284	63211299	-	XR_384921.3	Gm33912	intergenic	-243462
chr6:47660890-47661252	363	47661076	21	11.8572	5.53007	7.19868	FA0.IP_vs_FA0.Input_1e-4_10_30_peak_2992	chr6	47660678	47664791	+	XM_017321857.1	Gm40367	promoter	393
chr19:46665198-46665510	313	46665202	6	7.82133	5.52613	3.68327	FA0.IP_vs_FA0.Input_1e-4_10_30_peak_1939	chr19	46666450	46657733	-	XR_001782663.1	Gm36602	promoter	1096
chr1:154904927-154905214	288	154905092	6	7.82133	5.52613	3.68327	FA0.IP_vs_FA0.Input_1e-4_10_30_peak_230	chr1	154911842	154914496	+	XR_878616.2	Gm41976	upstream	-6772
chr15:79087168-79087401	234	79087291	6	7.82133	5.52613	3.68327	FA0.IP_vs_FA0.Input_1e-4_10_30_peak_1390	chr15	79075222	79094400	+	NM_145139.2	Eif3l	intron	12062
chr19:19874465-19874701	237	19874562	6	7.82133	5.52613	3.68327	FA0.IP_vs_FA0.Input_1e-4_10_30_peak_1897	chr19	19821034	19979149	+	XR_386579.1	Gm32469	intron	53549
chr8:105409734-105409970	237	105409928	6	7.82133	5.52613	3.68327	FA0.IP_vs_FA0.Input_1e-4_10_30_peak_3566	chr8	105413472	105382933	-	XM_011248399.2	Kctd19	intron	3620
chr8:105409734-105409970	237	105409928	6	7.82133	5.52613	3.68327	FA0.IP_vs_FA0.Input_1e-4_10_30_peak_3566	chr8	105413472	105382933	-	XM_011248400.2	Kctd19	intron	3620
chr6:112499304-112499686	383	112499380	6	7.82133	5.52613	3.68327	FA0.IP_vs_FA0.Input_1e-4_10_30_peak_3103	chr6	112491308	112473684	-	XM_006505723.1	Oxtr	upstream	-8187
chr13:37043488-37043786	299	37043656	6	7.82133	5.52613	3.68327	FA0.IP_vs_FA0.Input_1e-4_10_30_peak_892	chr13	37049213	36867177	-	NM_028784.3	F13a1	intron	5576
chr4:135443867-135444192	326	135443904	6	7.82133	5.52613	3.68327	FA0.IP_vs_FA0.Input_1e-4_10_30_peak_2660	chr4	135433870	135412307	-	XM_017320317.1	Rcan3	upstream	-10159
chr6:122959185-122959723	539	122959343	6	7.82133	5.52613	3.68327	FA0.IP_vs_FA0.Input_1e-4_10_30_peak_3139	chr6	122952643	122969878	+	NM_153197.4	Clec4a3	intron	6811
chr9:70904280-70904639	360	70904580	6	7.82133	5.52613	3.68327	FA0.IP_vs_FA0.Input_1e-4_10_30_peak_3782	chr9	70914145	70957993	+	XR_001779218.1	Gm32017	upstream	-9686
chr4:118510754-118510993	240	118510910	6	7.82133	5.52613	3.68327	FA0.IP_vs_FA0.Input_1e-4_10_30_peak_2642	chr4	118526996	118530217	+	XM_006503272.2	2610528J11Rik	upstream	-16123
chr10:119672984-119673308	325	119673044	6	7.82133	5.52613	3.68327	FA0.IP_vs_FA0.Input_1e-4_10_30_peak_455	chr10	119690098	120087267	+	XM_006514239.2	Grip1	upstream	-16952
chr10:119672984-119673308	325	119673044	6	7.82133	5.52613	3.68327	FA0.IP_vs_FA0.Input_1e-4_10_30_peak_455	chr10	119690098	120087267	+	XM_006514235.2	Grip1	upstream	-16952
chr10:41143519-41143929	411	41143592	6	7.82133	5.52613	3.68327	FA0.IP_vs_FA0.Input_1e-4_10_30_peak_353	chr10	41138185	41135152	-	XR_380259.1	Gm32411	upstream	-5539
chr10:97546929-97547412	484	97547337	6	7.82133	5.52613	3.68327	FA0.IP_vs_FA0.Input_1e-4_10_30_peak_421	chr10	97565500	97572703	+	NM_008524.2	Lum	upstream	-18330
chr5:25619323-25619549	227	25619446	6	7.82133	5.52613	3.68327	FA0.IP_vs_FA0.Input_1e-4_10_30_peak_2727	chr5	25614460	25626940	+	XR_880895.1	Gm42235	intron	4976
chr5:132411364-132411738	375	132411679	6	7.82133	5.52613	3.68327	FA0.IP_vs_FA0.Input_1e-4_10_30_peak_2898	chr5	132542343	131437681	-	NM_177047.3	Auts2	intron	130792
chr3:27517391-27517680	290	27517525	6	7.82133	5.52613	3.68327	FA0.IP_vs_FA0.Input_1e-4_10_30_peak_2280	chr3	27562126	27416160	-	XM_006535546.3	Fndc3b	intron	44591
chr10:117865401-117865724	324	117865419	6	7.82133	5.52613	3.68327	FA0.IP_vs_FA0.Input_1e-4_10_30_peak_452	chr10	117864641	117866925	+	XR_872072.1	Gm40773	promoter	921
chr10:117865401-117865724	324	117865419	6	7.82133	5.52613	3.68327	FA0.IP_vs_FA0.Input_1e-4_10_30_peak_452	chr10	117864641	117866925	+	XR_872071.1	Gm40773	promoter	921
chr10:117865401-117865724	324	117865419	6	7.82133	5.52613	3.68327	FA0.IP_vs_FA0.Input_1e-4_10_30_peak_452	chr10	117866720	117866183	-	XR_380833.2	Gm32552	promoter	1158
chr16:8538444-8538861	418	8538635	6	7.82133	5.52613	3.68327	FA0.IP_vs_FA0.Input_1e-4_10_30_peak_1447	chr16	8513428	8621568	+	NM_001170978.1	Abat	intron	25224
chr16:8538444-8538861	418	8538635	6	7.82133	5.52613	3.68327	FA0.IP_vs_FA0.Input_1e-4_10_30_peak_1447	chr16	8513428	8621568	+	NM_172961.3	Abat	intron	25224
chr3:113926235-113926501	267	113926459	6	7.82133	5.52613	3.68327	FA0.IP_vs_FA0.Input_1e-4_10_30_peak_2397	chr3	114030478	114220327	+	XM_006500970.1	Col11a1	intergenic	-104110
chr3:113926235-113926501	267	113926459	6	7.82133	5.52613	3.68327	FA0.IP_vs_FA0.Input_1e-4_10_30_peak_2397	chr3	114030478	114220327	+	XM_006500971.1	Col11a1	intergenic	-104110
chr3:113926235-113926501	267	113926459	6	7.82133	5.52613	3.68327	FA0.IP_vs_FA0.Input_1e-4_10_30_peak_2397	chr3	114030478	114220327	+	XM_006500969.1	Col11a1	intergenic	-104110
chr3:113926235-113926501	267	113926459	6	7.82133	5.52613	3.68327	FA0.IP_vs_FA0.Input_1e-4_10_30_peak_2397	chr3	114030478	114153178	+	XR_375486.1	Col11a1	intergenic	-104110
chr7:131754325-131754670	346	131754387	6	7.82133	5.52613	3.68327	FA0.IP_vs_FA0.Input_1e-4_10_30_peak_3366	chr7	131827922	131824770	-	XR_378537.2	Gm34645	intergenic	73425
chr2:83702688-83703130	443	83702861	6	7.82133	5.52613	3.68327	FA0.IP_vs_FA0.Input_1e-4_10_30_peak_2104	chr2	83724107	83806907	+	XM_006498807.3	Itgav	intergenic	-21198
chr5:136727194-136727445	252	136727413	6	7.82133	5.52613	3.68327	FA0.IP_vs_FA0.Input_1e-4_10_30_peak_2907	chr5	136694176	136701094	+	NM_001085387.2	Myl10	intergenic	33143
chr2:138850013-138850318	306	138850105	6	7.82133	5.52613	3.68327	FA0.IP_vs_FA0.Input_1e-4_10_30_peak_2187	chr2	138819928	138820007	+	NR_035477.1	Mir1952	intergenic	30237
chr7:29623288-29623540	253	29623435	6	7.82133	5.52613	3.68327	FA0.IP_vs_FA0.Input_1e-4_10_30_peak_3232	chr7	29619476	29622580	+	XM_017312419.1	LOC108167415	intergenic	3938
chr3:19866693-19867036	344	19866865	6	7.82133	5.52613	3.68327	FA0.IP_vs_FA0.Input_1e-4_10_30_peak_2274	chr3	19881746	19880871	-	XR_001784054.1	LOC102633274	intergenic	14882
chr11:15230696-15231022	327	15230822	6	7.82133	5.52613	3.68327	FA0.IP_vs_FA0.Input_1e-4_10_30_peak_502	chr11	14599239	14600316	+	NM_001164166.1	Pom121l12	intergenic	631620
chr6:107987838-107988056	219	107987988	6	7.82133	5.52613	3.68327	FA0.IP_vs_FA0.Input_1e-4_10_30_peak_3098	chr6	108065044	108077127	+	NM_178391.4	Setmar	intergenic	-77097
chr6:107987838-107988056	219	107987988	6	7.82133	5.52613	3.68327	FA0.IP_vs_FA0.Input_1e-4_10_30_peak_3098	chr6	108065044	108077127	+	NM_001276356.1	Setmar	intergenic	-77097
chr19:48051678-48051915	238	48051813	6	7.82133	5.52613	3.68327	FA0.IP_vs_FA0.Input_1e-4_10_30_peak_1943	chr19	47937711	48035379	+	NM_001163267.1	Cfap58	intergenic	114085
chr10:5395001-5395317	317	5395028	6	7.82133	5.52613	3.68327	FA0.IP_vs_FA0.Input_1e-4_10_30_peak_304	chr10	5371383	5020202	-	XM_011243095.2	Syne1	intergenic	-23776
chr13:94740377-94740620	244	94740444	6	7.82133	5.52613	3.68327	FA0.IP_vs_FA0.Input_1e-4_10_30_peak_974	chr13	94703152	94700732	-	XR_001780845.1	Gm32351	intergenic	-37346
chr6:10400676-10401054	379	10400896	6	7.82133	5.52613	3.68327	FA0.IP_vs_FA0.Input_1e-4_10_30_peak_2933	chr6	10895495	10970125	+	XR_377341.2	Gm35822	intergenic	-494630
chr7:126925547-126925978	432	126925624	6	7.79791	5.51684	3.67354	FA0.IP_vs_FA0.Input_1e-4_10_30_peak_3359	chr7	126928680	126886218	-	XM_006508157.3	Tmem219	intron	2918
chr4:101423698-101423963	266	101423779	6	7.79791	5.51684	3.67354	FA0.IP_vs_FA0.Input_1e-4_10_30_peak_2618	chr4	101420562	101466997	+	XM_006502685.3	Ak4	intron	3268
chr6:119448910-119449171	262	119449028	6	7.79791	5.51684	3.67354	FA0.IP_vs_FA0.Input_1e-4_10_30_peak_3135	chr6	119449386	119432530	-	NM_001271757.1	Wnt5b	promoter	346
chr13:63252019-63252368	350	63252254	6	7.79791	5.51684	3.67354	FA0.IP_vs_FA0.Input_1e-4_10_30_peak_932	chr13	63240028	63302877	+	NR_110520.1	2010111I01Rik	intron	12165
chr13:63252019-63252368	350	63252254	6	7.79791	5.51684	3.67354	FA0.IP_vs_FA0.Input_1e-4_10_30_peak_932	chr13	63240028	63326096	+	NR_110521.1	2010111I01Rik	intron	12165
chr2:168923250-168923494	245	168923362	6	7.79791	5.51684	3.67354	FA0.IP_vs_FA0.Input_1e-4_10_30_peak_2233	chr2	168912749	168893336	-	XM_003084522.6	Gm38422	upstream	-10623
chr4:142449906-142450188	283	142450110	6	7.79791	5.51684	3.67354	FA0.IP_vs_FA0.Input_1e-4_10_30_peak_2668	chr4	142414307	142407123	-	XR_881555.2	Gm42339	intergenic	-35740
chrX:159151054-159151510	457	159151273	6	7.79791	5.51684	3.67354	FA0.IP_vs_FA0.Input_1e-4_10_30_peak_4011	chrX	159255695	159368244	+	XM_017318355.1	Rps6ka3	intergenic	-104413
chr5:124108409-124108807	399	124108765	6	7.7666	5.50434	3.65109	FA0.IP_vs_FA0.Input_1e-4_10_30_peak_2884	chr5	124112059	124115482	+	XM_006530435.3	Ogfod2	upstream	-3451
chr5:124108409-124108807	399	124108765	6	7.7666	5.50434	3.65109	FA0.IP_vs_FA0.Input_1e-4_10_30_peak_2884	chr5	124112059	124115482	+	XM_006530438.3	Ogfod2	upstream	-3451
chr5:124108409-124108807	399	124108765	6	7.7666	5.50434	3.65109	FA0.IP_vs_FA0.Input_1e-4_10_30_peak_2884	chr5	124112059	124115481	+	XM_006530437.3	Ogfod2	upstream	-3451
chr12:106178348-106178572	225	106178440	6	7.74592	5.49604	3.63144	FA0.IP_vs_FA0.Input_1e-4_10_30_peak_810	chr12	106146888	106151270	+	XR_381896.3	Gm32776	intergenic	31572
chr16:90177949-90178276	328	90178054	6	7.73564	5.4919	3.62126	FA0.IP_vs_FA0.Input_1e-4_10_30_peak_1576	chr16	90203802	90197312	-	XR_001782002.1	Gm35714	intergenic	25690
chr3:35401938-35402312	375	35402098	6	7.69487	5.4754	3.58367	FA0.IP_vs_FA0.Input_1e-4_10_30_peak_2292	chr3	35405950	35337699	-	XR_389676.2	Gm38512	intron	3825
chr14:34903407-34903709	303	34903593	6	7.69487	5.4754	3.58367	FA0.IP_vs_FA0.Input_1e-4_10_30_peak_1130	chr14	34894608	34894706	+	NR_029774.1	Mir346	intergenic	8950
chr3:90380889-90381135	247	90380998	6	7.69487	5.4754	3.58367	FA0.IP_vs_FA0.Input_1e-4_10_30_peak_2365	chr3	90389932	90385719	-	XM_011240130.1	Slc27a3	intergenic	8920
chr16:11681126-11681458	333	11681202	6	7.69487	5.4754	3.58367	FA0.IP_vs_FA0.Input_1e-4_10_30_peak_1453	chr16	11583705	11588531	+	XR_384676.2	Gm32100	intergenic	97587
chr10:80814144-80814476	333	80814345	6	7.60523	5.43864	3.504	FA0.IP_vs_FA0.Input_1e-4_10_30_peak_397	chr10	80813667	80808493	-	XM_011243578.2	Jsrp1	promoter	-643
chr10:80814144-80814476	333	80814345	6	7.60523	5.43864	3.504	FA0.IP_vs_FA0.Input_1e-4_10_30_peak_397	chr10	80813498	80808495	-	NM_028001.3	Jsrp1	promoter	-812
chr10:80814144-80814476	333	80814345	6	7.60523	5.43864	3.504	FA0.IP_vs_FA0.Input_1e-4_10_30_peak_397	chr10	80813727	80808493	-	XM_006514169.3	Jsrp1	promoter	-583
chr10:80814144-80814476	333	80814345	6	7.60523	5.43864	3.504	FA0.IP_vs_FA0.Input_1e-4_10_30_peak_397	chr10	80813729	80808493	-	XM_006514170.3	Jsrp1	promoter	-581
chr15:86325327-86325573	247	86325461	6	7.59544	5.43459	3.49503	FA0.IP_vs_FA0.Input_1e-4_10_30_peak_1402	chr15	86277674	86498503	+	XM_017316576.1	Tbc1d22a	intron	47776
chr19:40504872-40505173	302	40505134	6	7.59544	5.43459	3.49503	FA0.IP_vs_FA0.Input_1e-4_10_30_peak_1929	chr19	40513736	40292039	-	NM_178362.1	Sorbs1	intron	8714
chr3:5518785-5519252	468	5519127	6	7.59544	5.43459	3.49503	FA0.IP_vs_FA0.Input_1e-4_10_30_peak_2254	chr3	5515378	5512994	-	XR_878661.2	4930555M17Rik	upstream	-3640
chr14:6696123-6696373	251	6696218	8	7.40377	5.39966	3.3415	FA0.IP_vs_FA0.Input_1e-4_10_30_peak_1079	chr14	6684302	6619058	-	XR_001781367.1	Gm3629	upstream	-11946
chr14:6696123-6696373	251	6696218	8	7.40377	5.39966	3.3415	FA0.IP_vs_FA0.Input_1e-4_10_30_peak_1079	chr14	6684302	6619058	-	XR_874183.2	Gm3629	upstream	-11946
chr14:6696123-6696373	251	6696218	8	7.40377	5.39966	3.3415	FA0.IP_vs_FA0.Input_1e-4_10_30_peak_1079	chr14	6684302	6682900	-	XR_001781389.1	Gm3629	upstream	-11946
chr14:6696123-6696373	251	6696218	8	7.40377	5.39966	3.3415	FA0.IP_vs_FA0.Input_1e-4_10_30_peak_1079	chr14	6684302	6672802	-	XR_001781375.1	Gm3629	upstream	-11946
chr14:6696123-6696373	251	6696218	8	7.40377	5.39966	3.3415	FA0.IP_vs_FA0.Input_1e-4_10_30_peak_1079	chr14	6684302	6638420	-	XR_001781377.1	Gm3629	upstream	-11946
chr14:6696123-6696373	251	6696218	8	7.40377	5.39966	3.3415	FA0.IP_vs_FA0.Input_1e-4_10_30_peak_1079	chr14	6684302	6638420	-	XR_001781379.1	Gm3629	upstream	-11946
chr14:6696123-6696373	251	6696218	8	7.40377	5.39966	3.3415	FA0.IP_vs_FA0.Input_1e-4_10_30_peak_1079	chr14	6684302	6638420	-	XR_001781381.1	Gm3629	upstream	-11946
chr14:6696123-6696373	251	6696218	8	7.40377	5.39966	3.3415	FA0.IP_vs_FA0.Input_1e-4_10_30_peak_1079	chr14	6684302	6672808	-	XR_001781374.1	Gm3629	upstream	-11946
chr14:6696123-6696373	251	6696218	8	7.40377	5.39966	3.3415	FA0.IP_vs_FA0.Input_1e-4_10_30_peak_1079	chr14	6684302	6622331	-	XR_001781382.1	Gm3629	upstream	-11946
chr14:3656031-3656308	278	3656117	8	7.40377	5.39966	3.3415	FA0.IP_vs_FA0.Input_1e-4_10_30_peak_1048	chr14	3652029	3672140	+	NR_033117.1	Gm3020	intron	4140
chr10:99328294-99328520	227	99328470	8	7.40377	5.39966	3.3415	FA0.IP_vs_FA0.Input_1e-4_10_30_peak_423	chr10	99270910	99266863	-	XR_380738.3	Gm34921	intergenic	-57497
chr1:180930622-180930901	280	180930783	6	7.50885	5.39837	3.41877	FA0.IP_vs_FA0.Input_1e-4_10_30_peak_274	chr1	180935038	180938401	+	NM_010094.3	Lefty1	upstream	-4277
chr3:91098040-91098307	268	91098189	6	7.49939	5.39438	3.40936	FA0.IP_vs_FA0.Input_1e-4_10_30_peak_2366	chr3	91090805	91088136	-	NM_001101461.2	9130204L05Rik	upstream	-7368
chr16:36326186-36326537	352	36326364	6	7.49939	5.39438	3.40936	FA0.IP_vs_FA0.Input_1e-4_10_30_peak_1484	chr16	36334332	36321664	-	NM_001001332.2	BC117090	intron	7971
chr11:84527952-84528321	370	84527997	6	7.49939	5.39438	3.40936	FA0.IP_vs_FA0.Input_1e-4_10_30_peak_594	chr11	84525659	84535831	+	NR_038057.1	Lhx1os	intron	2477
chr10:76593056-76593282	227	76593163	6	7.49939	5.39438	3.40936	FA0.IP_vs_FA0.Input_1e-4_10_30_peak_393	chr10	76576346	76590340	+	XM_006513215.2	Ftcd	intergenic	16823
chr13:57970876-57971195	320	57971124	6	7.49939	5.39438	3.40936	FA0.IP_vs_FA0.Input_1e-4_10_30_peak_925	chr13	58023200	58023124	-	NR_030544.1	Mir874	intergenic	52165
chr16:13657774-13658179	406	13657864	7	7.27952	5.37285	3.25002	FA0.IP_vs_FA0.Input_1e-4_10_30_peak_1456	chr16	13672019	13678385	+	NM_025653.2	3110001I22Rik	upstream	-14043
chr17:45779998-45780306	309	45780252	7	7.27952	5.37285	3.25002	FA0.IP_vs_FA0.Input_1e-4_10_30_peak_1641	chr17	45788732	45826352	+	XR_001782269.1	LOC108168357	upstream	-8580
chr3:123677768-123678846	1079	123678764	7	7.27952	5.37285	3.25002	FA0.IP_vs_FA0.Input_1e-4_10_30_peak_2423	chr3	123672477	123526165	-	NM_031186.3	Ndst3	upstream	-5830
chr18:41995186-41995472	287	41995263	7	7.27952	5.37285	3.25002	FA0.IP_vs_FA0.Input_1e-4_10_30_peak_1788	chr18	41999049	41985322	-	NM_001033426.3	Grxcr2	intron	3720
chr3:148431199-148431546	348	148431305	7	7.27952	5.37285	3.25002	FA0.IP_vs_FA0.Input_1e-4_10_30_peak_2453	chr3	148340057	148341189	+	XR_376217.1	Gm29836	intergenic	91315
chr4:99532627-99532974	348	99532748	7	7.27952	5.37285	3.25002	FA0.IP_vs_FA0.Input_1e-4_10_30_peak_2613	chr4	99569348	99554785	-	XR_867952.1	Gm40211	intergenic	36548
chr7:5275319-5275623	305	5275505	7	7.27952	5.37285	3.25002	FA0.IP_vs_FA0.Input_1e-4_10_30_peak_3191	chr7	5220477	5221410	+	NM_001166734.1	Vmn1r57	intergenic	54994
chr6:123366692-123367026	335	123366729	7	7.27952	5.37285	3.25002	FA0.IP_vs_FA0.Input_1e-4_10_30_peak_3141	chr6	123418061	123385261	-	NM_001104634.1	Vmn2r20	intergenic	51202
chr17:13590454-13590719	266	13590581	39	18.2668	5.3724	13.3785	FA0.IP_vs_FA0.Input_1e-4_10_30_peak_1612	chr17	13554094	13487020	-	NR_045436.1	2700054A10Rik	intergenic	-36492
chr17:13590454-13590719	266	13590581	39	18.2668	5.3724	13.3785	FA0.IP_vs_FA0.Input_1e-4_10_30_peak_1612	chr17	13554094	13487020	-	NR_045437.1	2700054A10Rik	intergenic	-36492
chr9:21983239-21983539	301	21983361	6	7.43405	5.36658	3.35098	FA0.IP_vs_FA0.Input_1e-4_10_30_peak_3693	chr9	21988978	21971178	-	XM_011242607.2	Rgl3	intron	5589
chr1:52489432-52489864	433	52489805	6	7.36952	5.33878	3.31851	FA0.IP_vs_FA0.Input_1e-4_10_30_peak_67	chr1	52500292	52457293	-	XM_006495771.2	Nab1	intron	10644
chr2:34861495-34861862	368	34861690	6	7.36952	5.33878	3.31851	FA0.IP_vs_FA0.Input_1e-4_10_30_peak_2026	chr2	34870935	34852086	-	XM_017319212.1	Psmd5	intron	9257
chr18:59265498-59265863	366	59265741	6	7.36952	5.33878	3.31851	FA0.IP_vs_FA0.Input_1e-4_10_30_peak_1821	chr18	59175339	59411336	+	NM_001081328.1	Chsy3	intron	90341
chr5:22202173-22202439	267	22202372	6	7.36952	5.33878	3.31851	FA0.IP_vs_FA0.Input_1e-4_10_30_peak_2719	chr5	22344705	21884453	-	NM_011261.2	Reln	intron	142399
chr5:22202173-22202439	267	22202372	6	7.36952	5.33878	3.31851	FA0.IP_vs_FA0.Input_1e-4_10_30_peak_2719	chr5	22344705	21884453	-	NM_001310464.1	Reln	intron	142399
chr13:96453481-96453882	402	96453647	6	7.36952	5.33878	3.31851	FA0.IP_vs_FA0.Input_1e-4_10_30_peak_977	chr13	96471028	96419405	-	XM_006517684.2	Ankdd1b	intron	17347
chr13:96453481-96453882	402	96453647	6	7.36952	5.33878	3.31851	FA0.IP_vs_FA0.Input_1e-4_10_30_peak_977	chr13	96471028	96419405	-	XM_006517685.2	Ankdd1b	intron	17347
chr14:4127824-4128175	352	4127976	6	7.36952	5.33878	3.31851	FA0.IP_vs_FA0.Input_1e-4_10_30_peak_1054	chr14	4112013	4131721	+	XR_001781338.1	Gm8108	exon	15986
chr12:57584351-57584641	291	57584542	6	7.36952	5.33878	3.31851	FA0.IP_vs_FA0.Input_1e-4_10_30_peak_732	chr12	57575851	57571257	-	XR_872780.2	Gm30518	upstream	-8645
chr12:57584351-57584641	291	57584542	6	7.36952	5.33878	3.31851	FA0.IP_vs_FA0.Input_1e-4_10_30_peak_732	chr12	57575851	57571257	-	XR_381627.3	Gm30518	upstream	-8645
chr12:57584351-57584641	291	57584542	6	7.36952	5.33878	3.31851	FA0.IP_vs_FA0.Input_1e-4_10_30_peak_732	chr12	57575851	57571257	-	XR_872779.2	Gm30518	upstream	-8645
chr3:51397062-51397285	224	51397172	6	7.36952	5.33878	3.31851	FA0.IP_vs_FA0.Input_1e-4_10_30_peak_2310	chr3	51396547	51388411	-	NR_028121.1	Mgarp	promoter	-626
chr3:51397062-51397285	224	51397172	6	7.36952	5.33878	3.31851	FA0.IP_vs_FA0.Input_1e-4_10_30_peak_2310	chr3	51396547	51388411	-	NM_026358.3	Mgarp	promoter	-626
chr12:106640762-106640995	234	106640802	6	7.36952	5.33878	3.31851	FA0.IP_vs_FA0.Input_1e-4_10_30_peak_811	chr12	106634704	106672087	+	XM_017315292.1	LOC108167963	intron	6174
chr7:123020975-123021191	217	123021039	6	7.36952	5.33878	3.31851	FA0.IP_vs_FA0.Input_1e-4_10_30_peak_3350	chr7	123031100	123174815	+	XM_011241765.1	Tnrc6a	upstream	-10017
chr7:123020975-123021191	217	123021039	6	7.36952	5.33878	3.31851	FA0.IP_vs_FA0.Input_1e-4_10_30_peak_3350	chr7	123031100	123181312	+	XM_011241764.1	Tnrc6a	upstream	-10017
chr7:123020975-123021191	217	123021039	6	7.36952	5.33878	3.31851	FA0.IP_vs_FA0.Input_1e-4_10_30_peak_3350	chr7	123031100	123195296	+	XM_011241763.1	Tnrc6a	upstream	-10017
chr7:123020975-123021191	217	123021039	6	7.36952	5.33878	3.31851	FA0.IP_vs_FA0.Input_1e-4_10_30_peak_3350	chr7	123031100	123195296	+	XM_011241758.1	Tnrc6a	upstream	-10017
chr7:123020975-123021191	217	123021039	6	7.36952	5.33878	3.31851	FA0.IP_vs_FA0.Input_1e-4_10_30_peak_3350	chr7	123031100	123195296	+	XM_017322203.1	Tnrc6a	upstream	-10017
chr7:123020975-123021191	217	123021039	6	7.36952	5.33878	3.31851	FA0.IP_vs_FA0.Input_1e-4_10_30_peak_3350	chr7	123031100	123195296	+	XM_011241762.1	Tnrc6a	upstream	-10017
chr7:123020975-123021191	217	123021039	6	7.36952	5.33878	3.31851	FA0.IP_vs_FA0.Input_1e-4_10_30_peak_3350	chr7	123031100	123195296	+	XM_011241760.1	Tnrc6a	upstream	-10017
chr7:123020975-123021191	217	123021039	6	7.36952	5.33878	3.31851	FA0.IP_vs_FA0.Input_1e-4_10_30_peak_3350	chr7	123031100	123195296	+	XM_017322202.1	Tnrc6a	upstream	-10017
chr7:123020975-123021191	217	123021039	6	7.36952	5.33878	3.31851	FA0.IP_vs_FA0.Input_1e-4_10_30_peak_3350	chr7	123031100	123195296	+	XM_011241757.1	Tnrc6a	upstream	-10017
chr7:6433530-6433811	282	6433779	6	7.36952	5.33878	3.31851	FA0.IP_vs_FA0.Input_1e-4_10_30_peak_3193	chr7	6439901	6440867	+	NM_177061.3	Olfr1344	upstream	-6231
chr12:50979607-50979900	294	50979681	6	7.36952	5.33878	3.31851	FA0.IP_vs_FA0.Input_1e-4_10_30_peak_723	chr12	50980712	50987863	+	XR_872741.1	Gm34581	promoter	-959
chr12:50979607-50979900	294	50979681	6	7.36952	5.33878	3.31851	FA0.IP_vs_FA0.Input_1e-4_10_30_peak_723	chr12	50980712	50988681	+	XR_872742.1	Gm34581	promoter	-959
chr12:50979607-50979900	294	50979681	6	7.36952	5.33878	3.31851	FA0.IP_vs_FA0.Input_1e-4_10_30_peak_723	chr12	50980712	50990817	+	XR_872743.1	Gm34581	promoter	-959
chr12:50979607-50979900	294	50979681	6	7.36952	5.33878	3.31851	FA0.IP_vs_FA0.Input_1e-4_10_30_peak_723	chr12	50980712	50987995	+	XR_381581.2	Gm34581	promoter	-959
chr12:50979607-50979900	294	50979681	6	7.36952	5.33878	3.31851	FA0.IP_vs_FA0.Input_1e-4_10_30_peak_723	chr12	50980712	50987995	+	XR_381580.2	Gm34581	promoter	-959
chr12:69955933-69956212	280	69956140	6	7.36952	5.33878	3.31851	FA0.IP_vs_FA0.Input_1e-4_10_30_peak_746	chr12	69963408	69969744	+	NR_036607.1	Gm3086	upstream	-7336
chr14:71136471-71136695	225	71136597	6	7.36952	5.33878	3.31851	FA0.IP_vs_FA0.Input_1e-4_10_30_peak_1180	chr14	71167244	71163829	-	XR_874810.1	Gm34757	intergenic	30661
chr14:71136471-71136695	225	71136597	6	7.36952	5.33878	3.31851	FA0.IP_vs_FA0.Input_1e-4_10_30_peak_1180	chr14	71167244	71163829	-	XR_383574.1	Gm34757	intergenic	30661
chr15:11428860-11429098	239	11428992	6	7.36952	5.33878	3.31851	FA0.IP_vs_FA0.Input_1e-4_10_30_peak_1275	chr15	11399658	11383662	-	NM_033074.3	Tars	intergenic	-29321
chr5:6190483-6190794	312	6190741	6	7.36952	5.33878	3.31851	FA0.IP_vs_FA0.Input_1e-4_10_30_peak_2699	chr5	6414366	6427067	+	XR_001784767.1	Gm40263	intergenic	-223728
chr2:116764233-116764497	265	116764322	6	7.36952	5.33878	3.31851	FA0.IP_vs_FA0.Input_1e-4_10_30_peak_2152	chr2	116877228	116803502	-	XR_866655.2	Gm13990	intergenic	112863
chr6:59129065-59129417	353	59129141	6	7.36952	5.33878	3.31851	FA0.IP_vs_FA0.Input_1e-4_10_30_peak_3025	chr6	59208869	59212033	+	NM_001081145.1	Tigd2	intergenic	-79628
chr1:188890895-188891740	846	188890954	6	7.36952	5.33878	3.31851	FA0.IP_vs_FA0.Input_1e-4_10_30_peak_287	chr1	188997335	188971094	-	XM_017320175.1	Kctd3	intergenic	106018
chr1:188890895-188891740	846	188890954	6	7.36952	5.33878	3.31851	FA0.IP_vs_FA0.Input_1e-4_10_30_peak_287	chr1	188997335	188971094	-	XM_017320182.1	Kctd3	intergenic	106018
chr1:112175321-112175661	341	112175498	6	7.36952	5.33878	3.31851	FA0.IP_vs_FA0.Input_1e-4_10_30_peak_154	chr1	112402827	112390300	-	XR_878438.2	Gm32810	intergenic	227336
chr6:49185280-49185528	249	49185366	6	7.36952	5.33878	3.31851	FA0.IP_vs_FA0.Input_1e-4_10_30_peak_3004	chr6	49212479	49205809	-	XR_869056.1	LOC102642435	intergenic	27075
chr6:49185280-49185528	249	49185366	6	7.36952	5.33878	3.31851	FA0.IP_vs_FA0.Input_1e-4_10_30_peak_3004	chr6	49212479	49205809	-	XR_869057.1	LOC102642435	intergenic	27075
chrX:29677915-29678195	281	29678134	6	7.36952	5.33878	3.31851	FA0.IP_vs_FA0.Input_1e-4_10_30_peak_3896	chrX	29722250	29744063	+	XR_880379.1	Gm42098	intergenic	-44195
chr17:69333279-69333595	317	69333474	6	7.36952	5.33878	3.31851	FA0.IP_vs_FA0.Input_1e-4_10_30_peak_1674	chr17	69382301	69390544	+	XM_011246424.2	Zbtb14	intergenic	-48864
chr16:71792239-71792457	219	71792375	6	7.36952	5.33878	3.31851	FA0.IP_vs_FA0.Input_1e-4_10_30_peak_1534	chr16	72027550	73047491	+	XM_006522960.3	Robo1	intergenic	-235202
chr14:19007492-19007939	448	19007757	6	7.36952	5.33878	3.31851	FA0.IP_vs_FA0.Input_1e-4_10_30_peak_1110	chr14	19042215	19087764	+	XM_011244853.1	Gm41099	intergenic	-34500
chrX:163220232-163220478	247	163220393	6	7.36952	5.33878	3.31851	FA0.IP_vs_FA0.Input_1e-4_10_30_peak_4016	chrX	163245951	163273392	+	XR_387100.3	LOC102640295	intergenic	-25596
chr6:23178683-23179250	568	23178832	6	7.36952	5.33878	3.31851	FA0.IP_vs_FA0.Input_1e-4_10_30_peak_2954	chr6	23181527	23180480	-	XR_377375.1	LOC102632493	intergenic	2561
chr3:18256070-18256335	266	18256283	5	8.33615	5.33652	4.03852	FA0.IP_vs_FA0.Input_1e-4_10_30_peak_2273	chr3	18243890	18071943	-	XM_006535383.3	Cyp7b1	upstream	-12312
chr3:18256070-18256335	266	18256283	5	8.33615	5.33652	4.03852	FA0.IP_vs_FA0.Input_1e-4_10_30_peak_2273	chr3	18243890	18071943	-	XM_006535384.2	Cyp7b1	upstream	-12312
chr14:116044149-116044400	252	116044227	5	8.33615	5.33652	4.03852	FA0.IP_vs_FA0.Input_1e-4_10_30_peak_1251	chr14	115092214	116525192	+	NM_175500.4	Gpc5	intron	952060
chr13:89551041-89551297	257	89551157	5	8.33615	5.33652	4.03852	FA0.IP_vs_FA0.Input_1e-4_10_30_peak_967	chr13	89539669	89499219	-	XR_382713.2	Gm34699	upstream	-11500
chr13:89551041-89551297	257	89551157	5	8.33615	5.33652	4.03852	FA0.IP_vs_FA0.Input_1e-4_10_30_peak_967	chr13	89539669	89499219	-	XR_382712.2	Gm34699	upstream	-11500
chr5:87821408-87821689	282	87821577	5	8.33615	5.33652	4.03852	FA0.IP_vs_FA0.Input_1e-4_10_30_peak_2829	chr5	87825696	87846386	+	NM_028648.3	Prr27	upstream	-4148
chr5:87821408-87821689	282	87821577	5	8.33615	5.33652	4.03852	FA0.IP_vs_FA0.Input_1e-4_10_30_peak_2829	chr5	87825696	87846386	+	NM_001163551.1	Prr27	upstream	-4148
chr6:125992582-125992814	233	125992612	5	8.33615	5.33652	4.03852	FA0.IP_vs_FA0.Input_1e-4_10_30_peak_3147	chr6	125711581	126040125	+	XM_006506119.1	Ano2	intron	281117
chr13:32299460-32299710	251	32299592	5	8.33615	5.33652	4.03852	FA0.IP_vs_FA0.Input_1e-4_10_30_peak_885	chr13	32338544	31819585	-	NM_146041.2	Gmds	intron	38959
chr1:165405261-165405497	237	165405369	5	8.33615	5.33652	4.03852	FA0.IP_vs_FA0.Input_1e-4_10_30_peak_248	chr1	165420193	165329499	-	XM_006497006.2	Dcaf6	intron	14814
chr1:63886290-63886584	295	63886425	5	8.33615	5.33652	4.03852	FA0.IP_vs_FA0.Input_1e-4_10_30_peak_87	chr1	63851920	63936247	+	XM_017313106.1	Cpo	intron	34517
chr3:75372662-75372897	236	75372786	5	8.33615	5.33652	4.03852	FA0.IP_vs_FA0.Input_1e-4_10_30_peak_2342	chr3	75431237	75273927	-	XM_017319845.1	Wdr49	intron	58458
chr18:68545767-68546284	518	68546039	5	8.33615	5.33652	4.03852	FA0.IP_vs_FA0.Input_1e-4_10_30_peak_1834	chr18	68559243	68565629	+	XR_001782506.1	Gm29677	upstream	-13218
chr6:25949121-25949338	218	25949250	5	8.33615	5.33652	4.03852	FA0.IP_vs_FA0.Input_1e-4_10_30_peak_2959	chr6	25931425	25977227	+	NR_040771.1	Gm20756	intron	17804
chr3:141536865-141537176	312	141536934	5	8.33615	5.33652	4.03852	FA0.IP_vs_FA0.Input_1e-4_10_30_peak_2440	chr3	141465563	141834924	+	NM_009472.4	Unc5c	intron	71457
chr3:141536865-141537176	312	141536934	5	8.33615	5.33652	4.03852	FA0.IP_vs_FA0.Input_1e-4_10_30_peak_2440	chr3	141465563	141834924	+	NM_001293561.1	Unc5c	intron	71457
chr7:17861904-17862142	239	17862032	5	8.33615	5.33652	4.03852	FA0.IP_vs_FA0.Input_1e-4_10_30_peak_3216	chr7	17871743	17919043	+	XM_006540461.2	Gm5155	upstream	-9720
chr7:17861904-17862142	239	17862032	5	8.33615	5.33652	4.03852	FA0.IP_vs_FA0.Input_1e-4_10_30_peak_3216	chr7	17871743	17919043	+	XM_006540458.1	Gm5155	upstream	-9720
chr3:117633608-117633885	278	117633770	5	8.33615	5.33652	4.03852	FA0.IP_vs_FA0.Input_1e-4_10_30_peak_2406	chr3	117575226	117689508	+	NM_029425.3	Plppr5	intron	58520
chr3:117633608-117633885	278	117633770	5	8.33615	5.33652	4.03852	FA0.IP_vs_FA0.Input_1e-4_10_30_peak_2406	chr3	117575226	117689508	+	NM_001305451.1	Plppr5	intron	58520
chr10:20465538-20465873	336	20465625	5	8.33615	5.33652	4.03852	FA0.IP_vs_FA0.Input_1e-4_10_30_peak_322	chr10	20554849	20397051	-	XM_006512758.3	Pde7b	intron	89144
chr14:115042474-115042747	274	115042585	5	8.33615	5.33652	4.03852	FA0.IP_vs_FA0.Input_1e-4_10_30_peak_1249	chr14	115044156	115044263	+	NR_029737.1	Mir20a	promoter	-1546
chr14:115042474-115042747	274	115042585	5	8.33615	5.33652	4.03852	FA0.IP_vs_FA0.Input_1e-4_10_30_peak_1249	chr14	115043670	115043754	+	NR_029785.1	Mir17	promoter	-1060
chr14:115042474-115042747	274	115042585	5	8.33615	5.33652	4.03852	FA0.IP_vs_FA0.Input_1e-4_10_30_peak_1249	chr14	115043850	115043946	+	NR_029736.1	Mir18	promoter	-1240
chr14:115042474-115042747	274	115042585	5	8.33615	5.33652	4.03852	FA0.IP_vs_FA0.Input_1e-4_10_30_peak_1249	chr14	115044389	115046728	+	NR_029382.1	Mir17hg	promoter	-1779
chr14:115042474-115042747	274	115042585	5	8.33615	5.33652	4.03852	FA0.IP_vs_FA0.Input_1e-4_10_30_peak_1249	chr14	115044304	115044391	+	NR_029815.1	Mir19b-1	promoter	-1694
chr14:115042474-115042747	274	115042585	5	8.33615	5.33652	4.03852	FA0.IP_vs_FA0.Input_1e-4_10_30_peak_1249	chr14	115044426	115044506	+	NR_029816.1	Mir92-1	promoter	-1816
chr14:115042474-115042747	274	115042585	5	8.33615	5.33652	4.03852	FA0.IP_vs_FA0.Input_1e-4_10_30_peak_1249	chr14	115043999	115044081	+	NR_029786.1	Mir19a	promoter	-1389
chr19:33077927-33078444	518	33078213	5	8.33615	5.33652	4.03852	FA0.IP_vs_FA0.Input_1e-4_10_30_peak_1921	chr19	33074928	33039470	-	XR_877819.1	Gm41835	upstream	-3257
chr19:33077927-33078444	518	33078213	5	8.33615	5.33652	4.03852	FA0.IP_vs_FA0.Input_1e-4_10_30_peak_1921	chr19	33074928	33054666	-	XR_877817.2	Gm41835	upstream	-3257
chr1:174665665-174665951	287	174665769	5	8.33615	5.33652	4.03852	FA0.IP_vs_FA0.Input_1e-4_10_30_peak_258	chr1	174501824	174822729	+	NM_019445.2	Fmn2	intron	163984
chr10:102183457-102183918	462	102183642	5	8.33615	5.33652	4.03852	FA0.IP_vs_FA0.Input_1e-4_10_30_peak_427	chr10	102159111	102391851	+	XM_006514005.2	Mgat4c	intron	24576
chr14:103772544-103772785	242	103772772	5	8.33615	5.33652	4.03852	FA0.IP_vs_FA0.Input_1e-4_10_30_peak_1230	chr14	103778918	103784419	+	XR_383713.1	Gm35116	upstream	-6254
chr14:103772544-103772785	242	103772772	5	8.33615	5.33652	4.03852	FA0.IP_vs_FA0.Input_1e-4_10_30_peak_1230	chr14	103778918	103784419	+	XR_874924.1	Gm35116	upstream	-6254
chr11:111836552-111836784	233	111836678	5	8.33615	5.33652	4.03852	FA0.IP_vs_FA0.Input_1e-4_10_30_peak_636	chr11	111802404	111839753	+	XR_389113.1	Gm30337	intron	34264
chr10:90365479-90365858	380	90365668	5	8.33615	5.33652	4.03852	FA0.IP_vs_FA0.Input_1e-4_10_30_peak_411	chr10	90071125	90973300	+	XM_017314156.1	Anks1b	intron	294543
chr19:48517875-48518098	224	48517986	5	8.33615	5.33652	4.03852	FA0.IP_vs_FA0.Input_1e-4_10_30_peak_1944	chr19	48206024	48805505	+	NM_025696.3	Sorcs3	intron	311962
chr3:134815833-134816274	442	134815927	5	8.33615	5.33652	4.03852	FA0.IP_vs_FA0.Input_1e-4_10_30_peak_2438	chr3	134829006	134934581	+	NM_021382.6	Tacr3	upstream	-12953
chr13:74813189-74813531	343	74813274	5	8.33615	5.33652	4.03852	FA0.IP_vs_FA0.Input_1e-4_10_30_peak_948	chr13	74808874	74692365	-	XM_006517056.2	Cast	upstream	-4486
chr13:74813189-74813531	343	74813274	5	8.33615	5.33652	4.03852	FA0.IP_vs_FA0.Input_1e-4_10_30_peak_948	chr13	74808874	74692365	-	XM_006517059.1	Cast	upstream	-4486
chr5:21355920-21356321	402	21356030	5	8.33615	5.33652	4.03852	FA0.IP_vs_FA0.Input_1e-4_10_30_peak_2717	chr5	21372672	21378386	+	NM_008013.4	Fgl2	upstream	-16552
chr6:45807681-45807936	256	45807833	5	8.33615	5.33652	4.03852	FA0.IP_vs_FA0.Input_1e-4_10_30_peak_2988	chr6	45060060	47301388	+	NM_001004357.2	Cntnap2	intron	747748
chr9:84056807-84057081	275	84056931	5	8.33615	5.33652	4.03852	FA0.IP_vs_FA0.Input_1e-4_10_30_peak_3810	chr9	83985992	84124240	+	XM_017313114.1	Bckdhb	intron	70952
chr16:46091547-46091907	361	46091666	5	8.33615	5.33652	4.03852	FA0.IP_vs_FA0.Input_1e-4_10_30_peak_1501	chr16	46120105	46035651	-	XM_017317168.1	Cd96	intron	28378
chr12:66648378-66648796	419	66648563	5	8.33615	5.33652	4.03852	FA0.IP_vs_FA0.Input_1e-4_10_30_peak_740	chr12	67222549	66466058	-	NM_001193266.1	Mdga2	intron	573962
chr12:66648378-66648796	419	66648563	5	8.33615	5.33652	4.03852	FA0.IP_vs_FA0.Input_1e-4_10_30_peak_740	chr12	67222549	66466058	-	NM_207010.2	Mdga2	intron	573962
chr12:66648378-66648796	419	66648563	5	8.33615	5.33652	4.03852	FA0.IP_vs_FA0.Input_1e-4_10_30_peak_740	chr12	67222549	66466057	-	XR_872713.2	Mdga2	intron	573962
chr9:87839885-87840172	288	87840055	5	8.33615	5.33652	4.03852	FA0.IP_vs_FA0.Input_1e-4_10_30_peak_3814	chr9	87739777	87748985	+	XR_379684.2	Gm36767	intergenic	100251
chr12:50767425-50767643	219	50767529	5	8.33615	5.33652	4.03852	FA0.IP_vs_FA0.Input_1e-4_10_30_peak_722	chr12	50649248	50341225	-	XR_001780428.1	Prkd1	intergenic	-118286
chr12:50767425-50767643	219	50767529	5	8.33615	5.33652	4.03852	FA0.IP_vs_FA0.Input_1e-4_10_30_peak_722	chr12	50649248	50341225	-	XR_001780429.1	Prkd1	intergenic	-118286
chr12:50767425-50767643	219	50767529	5	8.33615	5.33652	4.03852	FA0.IP_vs_FA0.Input_1e-4_10_30_peak_722	chr12	50649248	50341225	-	XR_001780427.1	Prkd1	intergenic	-118286
chr12:50767425-50767643	219	50767529	5	8.33615	5.33652	4.03852	FA0.IP_vs_FA0.Input_1e-4_10_30_peak_722	chr12	50649248	50341225	-	XR_001780430.1	Prkd1	intergenic	-118286
chr12:50767425-50767643	219	50767529	5	8.33615	5.33652	4.03852	FA0.IP_vs_FA0.Input_1e-4_10_30_peak_722	chr12	50649248	50341225	-	XR_001780431.1	Prkd1	intergenic	-118286
chr12:50767425-50767643	219	50767529	5	8.33615	5.33652	4.03852	FA0.IP_vs_FA0.Input_1e-4_10_30_peak_722	chr12	50649248	50341225	-	XR_001780432.1	Prkd1	intergenic	-118286
chr12:50767425-50767643	219	50767529	5	8.33615	5.33652	4.03852	FA0.IP_vs_FA0.Input_1e-4_10_30_peak_722	chr12	50649248	50341225	-	XM_006515586.1	Prkd1	intergenic	-118286
chr12:50767425-50767643	219	50767529	5	8.33615	5.33652	4.03852	FA0.IP_vs_FA0.Input_1e-4_10_30_peak_722	chr12	50649248	50341225	-	XM_006515587.1	Prkd1	intergenic	-118286
chr12:50767425-50767643	219	50767529	5	8.33615	5.33652	4.03852	FA0.IP_vs_FA0.Input_1e-4_10_30_peak_722	chr12	50649248	50364511	-	XM_006515591.1	Prkd1	intergenic	-118286
chrX:116785936-116786176	241	116786146	5	8.33615	5.33652	4.03852	FA0.IP_vs_FA0.Input_1e-4_10_30_peak_3970	chrX	116681177	116681525	+	NM_001281530.1	H2afb2	intergenic	104879
chr4:12437176-12437527	352	12437364	5	8.33615	5.33652	4.03852	FA0.IP_vs_FA0.Input_1e-4_10_30_peak_2489	chr4	12176903	12186270	+	XR_001784247.1	LOC108168931	intergenic	260448
chr6:24039118-24039341	224	24039186	5	8.33615	5.33652	4.03852	FA0.IP_vs_FA0.Input_1e-4_10_30_peak_2957	chr6	23970060	23969160	-	NM_207022.1	Tas2r118	intergenic	-69169
chr16:40458697-40458915	219	40458805	5	8.33615	5.33652	4.03852	FA0.IP_vs_FA0.Input_1e-4_10_30_peak_1491	chr16	39984594	40264481	+	XR_384856.1	Gm29907	intergenic	474212
chr4:93509201-93509459	259	93509287	5	8.33615	5.33652	4.03852	FA0.IP_vs_FA0.Input_1e-4_10_30_peak_2603	chr4	93481395	93370405	-	XR_867908.2	Gm31828	intergenic	-27935
chr4:93509201-93509459	259	93509287	5	8.33615	5.33652	4.03852	FA0.IP_vs_FA0.Input_1e-4_10_30_peak_2603	chr4	93481395	93418924	-	XR_376395.2	Gm31828	intergenic	-27935
chr4:93509201-93509459	259	93509287	5	8.33615	5.33652	4.03852	FA0.IP_vs_FA0.Input_1e-4_10_30_peak_2603	chr4	93481395	93418924	-	XR_867907.1	Gm31828	intergenic	-27935
chr4:93509201-93509459	259	93509287	5	8.33615	5.33652	4.03852	FA0.IP_vs_FA0.Input_1e-4_10_30_peak_2603	chr4	93481395	93418924	-	XR_376396.2	Gm31828	intergenic	-27935
chr4:93509201-93509459	259	93509287	5	8.33615	5.33652	4.03852	FA0.IP_vs_FA0.Input_1e-4_10_30_peak_2603	chr4	93481395	93418924	-	XR_376394.2	Gm31828	intergenic	-27935
chr14:3589332-3589563	232	3589417	5	8.33615	5.33652	4.03852	FA0.IP_vs_FA0.Input_1e-4_10_30_peak_1046	chr14	3571959	3587506	+	XR_001781339.1	Gm3005	intergenic	17488
chr7:8801778-8801999	222	8801880	5	8.33615	5.33652	4.03852	FA0.IP_vs_FA0.Input_1e-4_10_30_peak_3201	chr7	8777384	8775901	-	XR_001778037.1	LOC108167405	intergenic	-24504
chr3:60697423-60697678	256	60697528	5	8.33615	5.33652	4.03852	FA0.IP_vs_FA0.Input_1e-4_10_30_peak_2319	chr3	60788360	60794728	+	XR_867333.2	Gm38326	intergenic	-90810
chr13:10977009-10977343	335	10977145	5	8.33615	5.33652	4.03852	FA0.IP_vs_FA0.Input_1e-4_10_30_peak_857	chr13	10674388	10676726	+	XR_873124.1	Gm40666	intergenic	302788
chrX:89493550-89493770	221	89493618	5	8.33615	5.33652	4.03852	FA0.IP_vs_FA0.Input_1e-4_10_30_peak_3943	chrX	89409689	89403847	-	NM_008821.2	Pet2	intergenic	-83971
chr1:28753356-28753632	277	28753367	5	8.33615	5.33652	4.03852	FA0.IP_vs_FA0.Input_1e-4_10_30_peak_43	chr1	28780252	28776121	-	NM_001013750.1	Gm597	intergenic	26758
chr15:26529718-26530178	461	26529739	5	8.33615	5.33652	4.03852	FA0.IP_vs_FA0.Input_1e-4_10_30_peak_1297	chr15	26570828	26540453	-	XM_006520106.3	Fbxl7	intergenic	40880
chr13:102227846-102228135	290	102227955	5	8.33615	5.33652	4.03852	FA0.IP_vs_FA0.Input_1e-4_10_30_peak_998	chr13	102349729	102356684	+	XR_382833.3	Gm36703	intergenic	-121739
chr13:75243366-75243606	241	75243486	5	8.33615	5.33652	4.03852	FA0.IP_vs_FA0.Input_1e-4_10_30_peak_949	chr13	75089986	75132498	+	NM_013628.2	Pcsk1	intergenic	153500
chr12:27840767-27841192	426	27840899	5	8.33615	5.33652	4.03852	FA0.IP_vs_FA0.Input_1e-4_10_30_peak_679	chr12	27946176	27982613	+	XR_381390.2	LOC108167330	intergenic	-105197
chr19:22651039-22651498	460	22651254	5	8.33615	5.33652	4.03852	FA0.IP_vs_FA0.Input_1e-4_10_30_peak_1901	chr19	22692605	22989651	+	XM_006526978.2	Trpm3	intergenic	-41337
chr19:22651039-22651498	460	22651254	5	8.33615	5.33652	4.03852	FA0.IP_vs_FA0.Input_1e-4_10_30_peak_1901	chr19	22692605	22989651	+	XM_006526977.2	Trpm3	intergenic	-41337
chr19:22651039-22651498	460	22651254	5	8.33615	5.33652	4.03852	FA0.IP_vs_FA0.Input_1e-4_10_30_peak_1901	chr19	22692605	22989651	+	XM_006526975.2	Trpm3	intergenic	-41337
chrX:100859965-100860243	279	100860100	5	8.33615	5.33652	4.03852	FA0.IP_vs_FA0.Input_1e-4_10_30_peak_3956	chrX	100794918	100818410	+	XM_006528127.3	Dlg3	intergenic	65186
chr18:48469235-48469569	335	48469431	5	8.33615	5.33652	4.03852	FA0.IP_vs_FA0.Input_1e-4_10_30_peak_1800	chr18	48240553	48306230	+	XR_877387.2	Gm41721	intergenic	228849
chr14:92458649-92458910	262	92458784	5	8.33615	5.33652	4.03852	FA0.IP_vs_FA0.Input_1e-4_10_30_peak_1213	chr14	93781775	93781158	-	XR_383681.2	Gm33349	intergenic	1322996
chr2:133157727-133158006	280	133157801	5	8.33615	5.33652	4.03852	FA0.IP_vs_FA0.Input_1e-4_10_30_peak_2177	chr2	132946187	132904176	-	XM_017318207.1	Fermt1	intergenic	-211679
chrX:135460825-135461061	237	135460930	5	8.33615	5.33652	4.03852	FA0.IP_vs_FA0.Input_1e-4_10_30_peak_3991	chrX	135433834	135443997	+	NM_001242937.1	Gm7903	intergenic	27109
chr1:57480762-57480988	227	57480884	5	8.33615	5.33652	4.03852	FA0.IP_vs_FA0.Input_1e-4_10_30_peak_78	chr1	57406674	57388243	-	NM_001037742.2	Tyw5	intergenic	-74201
chr1:57480762-57480988	227	57480884	5	8.33615	5.33652	4.03852	FA0.IP_vs_FA0.Input_1e-4_10_30_peak_78	chr1	57406674	57388243	-	NM_001302962.1	Tyw5	intergenic	-74201
chr1:57480762-57480988	227	57480884	5	8.33615	5.33652	4.03852	FA0.IP_vs_FA0.Input_1e-4_10_30_peak_78	chr1	57406674	57388243	-	NM_001302964.1	Tyw5	intergenic	-74201
chr1:57480762-57480988	227	57480884	5	8.33615	5.33652	4.03852	FA0.IP_vs_FA0.Input_1e-4_10_30_peak_78	chr1	57406674	57388243	-	NM_001302963.1	Tyw5	intergenic	-74201
chrX:9427616-9427923	308	9427748	5	8.33615	5.33652	4.03852	FA0.IP_vs_FA0.Input_1e-4_10_30_peak_3877	chrX	9469324	9435253	-	NM_007807.5	Cybb	intergenic	41555
chr16:63106595-63106957	363	63106802	5	8.33615	5.33652	4.03852	FA0.IP_vs_FA0.Input_1e-4_10_30_peak_1520	chr16	63217284	63211299	-	XR_384921.3	Gm33912	intergenic	110508
chr17:89441218-89441470	253	89441396	5	8.33615	5.33652	4.03852	FA0.IP_vs_FA0.Input_1e-4_10_30_peak_1725	chr17	89379240	89384993	+	NR_045952.1	Gm4719	intergenic	62104
chr2:7600455-7600705	251	7600627	5	8.33615	5.33652	4.03852	FA0.IP_vs_FA0.Input_1e-4_10_30_peak_1979	chr2	7396228	6539848	-	XM_011238953.2	Celf2	intergenic	-204352
chrX:23566931-23567317	387	23567088	5	8.33615	5.33652	4.03852	FA0.IP_vs_FA0.Input_1e-4_10_30_peak_3895	chrX	23692951	23806026	+	XM_006527700.3	Wdr44	intergenic	-125827
chr1:17492296-17492560	265	17492468	5	8.33615	5.33652	4.03852	FA0.IP_vs_FA0.Input_1e-4_10_30_peak_24	chr1	17601900	17630939	+	NM_053191.2	Pi15	intergenic	-109472
chr16:65401394-65401651	258	65401496	5	8.33615	5.33652	4.03852	FA0.IP_vs_FA0.Input_1e-4_10_30_peak_1525	chr16	65520628	65533981	+	NM_008849.4	Pou1f1	intergenic	-119106
chr9:90427189-90427433	245	90427368	5	8.33615	5.33652	4.03852	FA0.IP_vs_FA0.Input_1e-4_10_30_peak_3817	chr9	90458975	90482876	+	XR_870990.1	Gm39398	intergenic	-31664
chrX:167577053-167577369	317	167577146	5	8.33615	5.33652	4.03852	FA0.IP_vs_FA0.Input_1e-4_10_30_peak_4018	chrX	167446609	167445441	-	XM_017318663.1	Gm6744	intergenic	-130602
chr4:93501761-93502047	287	93501861	5	8.33615	5.33652	4.03852	FA0.IP_vs_FA0.Input_1e-4_10_30_peak_2602	chr4	93481395	93370405	-	XR_867908.2	Gm31828	intergenic	-20509
chr4:93501761-93502047	287	93501861	5	8.33615	5.33652	4.03852	FA0.IP_vs_FA0.Input_1e-4_10_30_peak_2602	chr4	93481395	93418924	-	XR_376395.2	Gm31828	intergenic	-20509
chr4:93501761-93502047	287	93501861	5	8.33615	5.33652	4.03852	FA0.IP_vs_FA0.Input_1e-4_10_30_peak_2602	chr4	93481395	93418924	-	XR_867907.1	Gm31828	intergenic	-20509
chr4:93501761-93502047	287	93501861	5	8.33615	5.33652	4.03852	FA0.IP_vs_FA0.Input_1e-4_10_30_peak_2602	chr4	93481395	93418924	-	XR_376396.2	Gm31828	intergenic	-20509
chr4:93501761-93502047	287	93501861	5	8.33615	5.33652	4.03852	FA0.IP_vs_FA0.Input_1e-4_10_30_peak_2602	chr4	93481395	93418924	-	XR_376394.2	Gm31828	intergenic	-20509
chr9:38896863-38897408	546	38897286	5	8.33615	5.33652	4.03852	FA0.IP_vs_FA0.Input_1e-4_10_30_peak_3735	chr9	38877177	38878104	+	NM_146815.1	Olfr926	intergenic	19958
chr3:120913826-120914089	264	120913903	5	8.33615	5.33652	4.03852	FA0.IP_vs_FA0.Input_1e-4_10_30_peak_2413	chr3	120934711	120932129	-	XR_867591.1	Gm40133	intergenic	20754
chr4:54441262-54441529	268	54441370	5	8.33615	5.33652	4.03852	FA0.IP_vs_FA0.Input_1e-4_10_30_peak_2543	chr4	54551475	54550319	-	XR_390578.2	Gm34072	intergenic	110080
chr12:58809228-58809518	291	58809335	5	8.33615	5.33652	4.03852	FA0.IP_vs_FA0.Input_1e-4_10_30_peak_733	chr12	59012017	58958383	-	NM_009147.2	Sec23a	intergenic	202644
chr5:61502727-61502943	217	61502786	5	8.33615	5.33652	4.03852	FA0.IP_vs_FA0.Input_1e-4_10_30_peak_2783	chr5	61774181	61764259	-	XR_868431.1	Gm40308	intergenic	271346
chr1:142771938-142772260	323	142772102	5	8.33615	5.33652	4.03852	FA0.IP_vs_FA0.Input_1e-4_10_30_peak_212	chr1	143344574	143317854	-	XR_387453.1	Gm35244	intergenic	572475
chr12:119866922-119867325	404	119867148	5	8.33615	5.33652	4.03852	FA0.IP_vs_FA0.Input_1e-4_10_30_peak_837	chr12	119945683	120021246	+	XM_006515787.3	Tmem196	intergenic	-78560
chr6:33119066-33119305	240	33119077	5	8.33615	5.33652	4.03852	FA0.IP_vs_FA0.Input_1e-4_10_30_peak_2969	chr6	33060278	32869552	-	XM_006506468.3	Chchd3	intergenic	-58907
chr6:33119066-33119305	240	33119077	5	8.33615	5.33652	4.03852	FA0.IP_vs_FA0.Input_1e-4_10_30_peak_2969	chr6	33060278	32792216	-	XM_006506467.3	Chchd3	intergenic	-58907
chrX:3719195-3719607	413	3719318	5	8.33615	5.33652	4.03852	FA0.IP_vs_FA0.Input_1e-4_10_30_peak_3875	chrX	3700232	3702192	+	NM_001085545.1	Gm14345	intergenic	19169
chr15:9812343-9812568	226	9812465	5	8.33615	5.33652	4.03852	FA0.IP_vs_FA0.Input_1e-4_10_30_peak_1272	chr15	9748868	9578192	-	NM_001305042.1	Spef2	intergenic	-63587
chr15:9812343-9812568	226	9812465	5	8.33615	5.33652	4.03852	FA0.IP_vs_FA0.Input_1e-4_10_30_peak_1272	chr15	9748868	9704308	-	NM_001305044.1	Spef2	intergenic	-63587
chr15:9812343-9812568	226	9812465	5	8.33615	5.33652	4.03852	FA0.IP_vs_FA0.Input_1e-4_10_30_peak_1272	chr15	9748868	9661545	-	NM_177123.4	Spef2	intergenic	-63587
chr6:95210118-95210426	309	95210284	5	8.33615	5.33652	4.03852	FA0.IP_vs_FA0.Input_1e-4_10_30_peak_3073	chr6	95117950	95114004	-	XR_377889.3	LOC102634268	intergenic	-92322
chr6:12287130-12287440	311	12287209	5	8.33615	5.33652	4.03852	FA0.IP_vs_FA0.Input_1e-4_10_30_peak_2937	chr6	12167666	12212559	+	XR_377345.2	Gm35961	intergenic	119619
chr15:68528546-68528761	216	68528600	5	8.33615	5.33652	4.03852	FA0.IP_vs_FA0.Input_1e-4_10_30_peak_1366	chr15	68341289	68341207	-	NR_029718.1	Mir30d	intergenic	-187364
chrY:41081348-41081671	324	41081520	5	8.33615	5.33652	4.03852	FA0.IP_vs_FA0.Input_1e-4_10_30_peak_4048	chrY	41242209	41255476	+	XR_882321.1	Gm28597	intergenic	-160700
chr16:45783927-45784227	301	45783964	5	8.33615	5.33652	4.03852	FA0.IP_vs_FA0.Input_1e-4_10_30_peak_1500	chr16	45743286	45729719	-	XM_006521976.3	Abhd10	intergenic	-40791
chr3:38611202-38611442	241	38611326	5	8.33615	5.33652	4.03852	FA0.IP_vs_FA0.Input_1e-4_10_30_peak_2295	chr3	38663607	38693944	+	XR_880791.1	Gm29879	intergenic	-52285
chr3:38611202-38611442	241	38611326	5	8.33615	5.33652	4.03852	FA0.IP_vs_FA0.Input_1e-4_10_30_peak_2295	chr3	38663607	38693944	+	XR_880789.1	Gm29879	intergenic	-52285
chr3:38611202-38611442	241	38611326	5	8.33615	5.33652	4.03852	FA0.IP_vs_FA0.Input_1e-4_10_30_peak_2295	chr3	38663607	38693944	+	XR_880788.1	Gm29879	intergenic	-52285
chr3:38611202-38611442	241	38611326	5	8.33615	5.33652	4.03852	FA0.IP_vs_FA0.Input_1e-4_10_30_peak_2295	chr3	38663607	38693944	+	XR_880790.1	Gm29879	intergenic	-52285
chr3:38611202-38611442	241	38611326	5	8.33615	5.33652	4.03852	FA0.IP_vs_FA0.Input_1e-4_10_30_peak_2295	chr3	38663607	38709223	+	XR_389705.2	Gm29879	intergenic	-52285
chr8:62056630-62056975	346	62056816	5	8.33615	5.33652	4.03852	FA0.IP_vs_FA0.Input_1e-4_10_30_peak_3496	chr8	62123193	62057041	-	NM_011922.3	Anxa10	intergenic	66391
chr8:62056630-62056975	346	62056816	5	8.33615	5.33652	4.03852	FA0.IP_vs_FA0.Input_1e-4_10_30_peak_3496	chr8	62123193	62057041	-	NM_001136089.2	Anxa10	intergenic	66391
chr14:106301887-106302113	227	106301951	5	8.33615	5.33652	4.03852	FA0.IP_vs_FA0.Input_1e-4_10_30_peak_1239	chr14	106268547	106271435	+	XR_383732.3	Gm36107	intergenic	33453
chr16:55461461-55461740	280	55461708	5	8.33615	5.33652	4.03852	FA0.IP_vs_FA0.Input_1e-4_10_30_peak_1513	chr16	55494730	55494797	+	NR_039578.1	Mir5118	intergenic	-33130
chrX:46633061-46633517	457	46633348	5	8.33615	5.33652	4.03852	FA0.IP_vs_FA0.Input_1e-4_10_30_peak_3908	chrX	46329006	46330345	+	NM_028514.3	Actrt1	intergenic	304283
chr6:71176251-71176573	323	71176380	5	8.33615	5.33652	4.03852	FA0.IP_vs_FA0.Input_1e-4_10_30_peak_3044	chr6	71154104	71157968	+	XR_869168.1	Gm38827	intergenic	22308
chr17:61313905-61314123	219	61314005	5	8.33615	5.33652	4.03852	FA0.IP_vs_FA0.Input_1e-4_10_30_peak_1659	chr17	61477707	61496137	+	XR_876896.1	Gm34038	intergenic	-163693
chr17:61313905-61314123	219	61314005	5	8.33615	5.33652	4.03852	FA0.IP_vs_FA0.Input_1e-4_10_30_peak_1659	chr17	61477707	61496137	+	XR_385679.2	Gm34038	intergenic	-163693
chr17:61313905-61314123	219	61314005	5	8.33615	5.33652	4.03852	FA0.IP_vs_FA0.Input_1e-4_10_30_peak_1659	chr17	61477707	61494016	+	XR_876898.1	Gm34038	intergenic	-163693
chr17:61313905-61314123	219	61314005	5	8.33615	5.33652	4.03852	FA0.IP_vs_FA0.Input_1e-4_10_30_peak_1659	chr17	61477707	61494016	+	XR_876897.1	Gm34038	intergenic	-163693
chr17:61313905-61314123	219	61314005	5	8.33615	5.33652	4.03852	FA0.IP_vs_FA0.Input_1e-4_10_30_peak_1659	chr17	61477707	61494016	+	XR_385678.2	Gm34038	intergenic	-163693
chr17:61313905-61314123	219	61314005	5	8.33615	5.33652	4.03852	FA0.IP_vs_FA0.Input_1e-4_10_30_peak_1659	chr17	61477707	61494016	+	XR_876894.1	Gm34038	intergenic	-163693
chr17:61313905-61314123	219	61314005	5	8.33615	5.33652	4.03852	FA0.IP_vs_FA0.Input_1e-4_10_30_peak_1659	chr17	61477707	61494016	+	XR_385677.2	Gm34038	intergenic	-163693
chr17:61313905-61314123	219	61314005	5	8.33615	5.33652	4.03852	FA0.IP_vs_FA0.Input_1e-4_10_30_peak_1659	chr17	61477707	61494016	+	XR_876895.1	Gm34038	intergenic	-163693
chrX:142649418-142649690	273	142649541	5	8.33615	5.33652	4.03852	FA0.IP_vs_FA0.Input_1e-4_10_30_peak_3997	chrX	142625562	142622472	-	XM_001472223.2	Gm15032	intergenic	-23992
chr17:37542088-37542310	223	37542214	5	8.33615	5.33652	4.03852	FA0.IP_vs_FA0.Input_1e-4_10_30_peak_1631	chr17	37529956	37530997	+	NM_001005485.2	Olfr111	intergenic	12243
chr14:105258221-105258554	334	105258457	5	8.32605	5.33419	4.03852	FA0.IP_vs_FA0.Input_1e-4_10_30_peak_1236	chr14	105258584	105301679	+	XR_001781167.1	Ndfip2	promoter	-197
chr14:105258221-105258554	334	105258457	5	8.32605	5.33419	4.03852	FA0.IP_vs_FA0.Input_1e-4_10_30_peak_1236	chr14	105258672	105309298	+	NM_001190989.1	Ndfip2	promoter	-285
chr14:105258221-105258554	334	105258457	5	8.32605	5.33419	4.03852	FA0.IP_vs_FA0.Input_1e-4_10_30_peak_1236	chr14	105258672	105309298	+	NM_029561.4	Ndfip2	promoter	-285
chr6:5150174-5150419	246	5150256	5	8.32605	5.33419	4.03852	FA0.IP_vs_FA0.Input_1e-4_10_30_peak_2926	chr6	4903523	5165661	+	XM_006505072.3	Ppp1r9a	intron	246773
chr8:20964255-20964486	232	20964384	5	8.32605	5.33419	4.03852	FA0.IP_vs_FA0.Input_1e-4_10_30_peak_3432	chr8	20944748	20943693	-	NM_001012640.2	AY761185	upstream	-19622
chr3:66676184-66676413	230	66676302	5	8.32605	5.33419	4.03852	FA0.IP_vs_FA0.Input_1e-4_10_30_peak_2334	chr3	66400406	66406066	+	XR_375723.2	Gm35236	intergenic	275892
chr3:66676184-66676413	230	66676302	5	8.32605	5.33419	4.03852	FA0.IP_vs_FA0.Input_1e-4_10_30_peak_2334	chr3	66400406	66406066	+	XR_867350.1	Gm35236	intergenic	275892
chr3:66676184-66676413	230	66676302	5	8.32605	5.33419	4.03852	FA0.IP_vs_FA0.Input_1e-4_10_30_peak_2334	chr3	66400406	66406066	+	XR_867349.1	Gm35236	intergenic	275892
chr17:54341572-54341827	256	54341734	5	8.32605	5.33419	4.03852	FA0.IP_vs_FA0.Input_1e-4_10_30_peak_1654	chr17	54370074	54352582	-	NR_045825.1	1700025K24Rik	intergenic	28375
chr4:16545943-16546247	305	16546055	5	8.32605	5.33419	4.03852	FA0.IP_vs_FA0.Input_1e-4_10_30_peak_2494	chr4	16164109	16266225	+	NR_045765.2	A530072M11Rik	intergenic	381986
chr6:72006945-72007251	307	72007057	5	8.32605	5.33419	4.03852	FA0.IP_vs_FA0.Input_1e-4_10_30_peak_3046	chr6	71982633	71984942	+	XR_869174.1	LOC105242680	intergenic	24465
chr1:142360945-142361369	425	142361231	5	8.26766	5.32056	4.03852	FA0.IP_vs_FA0.Input_1e-4_10_30_peak_211	chr1	143344574	143317854	-	XR_387453.1	Gm35244	intergenic	983417
chr7:15178805-15179183	379	15179041	6	7.31659	5.31571	3.28427	FA0.IP_vs_FA0.Input_1e-4_10_30_peak_3210	chr7	15388850	15398545	+	NM_145708.2	Obox2	intergenic	-209856
chr17:13552275-13553071	797	13552846	131	52.4519	5.3075	47.3913	FA0.IP_vs_FA0.Input_1e-4_10_30_peak_1610	chr17	13554094	13487020	-	NR_045436.1	2700054A10Rik	promoter	1421
chr17:13552275-13553071	797	13552846	131	52.4519	5.3075	47.3913	FA0.IP_vs_FA0.Input_1e-4_10_30_peak_1610	chr17	13554094	13487020	-	NR_045437.1	2700054A10Rik	promoter	1421
chr17:78431285-78431588	304	78431436	5	8.19188	5.3025	3.99622	FA0.IP_vs_FA0.Input_1e-4_10_30_peak_1692	chr17	78418152	78377877	-	NM_001285940.1	Fez2	upstream	-13284
chr17:78431285-78431588	304	78431436	5	8.19188	5.3025	3.99622	FA0.IP_vs_FA0.Input_1e-4_10_30_peak_1692	chr17	78418152	78377877	-	NM_199448.3	Fez2	upstream	-13284
chr17:78431285-78431588	304	78431436	5	8.19188	5.3025	3.99622	FA0.IP_vs_FA0.Input_1e-4_10_30_peak_1692	chr17	78418152	78377877	-	NM_001285946.1	Fez2	upstream	-13284
chr17:78431285-78431588	304	78431436	5	8.19188	5.3025	3.99622	FA0.IP_vs_FA0.Input_1e-4_10_30_peak_1692	chr17	78418152	78369211	-	NM_001285949.1	Fez2	upstream	-13284
chr11:36260078-36260309	232	36260208	5	8.19188	5.3025	3.99622	FA0.IP_vs_FA0.Input_1e-4_10_30_peak_523	chr11	36171767	36177302	+	XR_001780087.1	LOC108167847	intergenic	88426
chr2:166559219-166559441	223	166559311	6	7.28141	5.30026	3.25173	FA0.IP_vs_FA0.Input_1e-4_10_30_peak_2228	chr2	166564442	166567140	+	XR_375248.2	Gm29679	upstream	-5112
chr9:3030497-3030948	452	3030638	600	227.104	5.30004	221.78	FA0.IP_vs_FA0.Input_1e-4_10_30_peak_3660	chr9	3038743	3038668	-	NR_039546.1	Mir101c	intergenic	8021
chr1:20560681-20560925	245	20560795	5	8.17328	5.29801	3.97876	FA0.IP_vs_FA0.Input_1e-4_10_30_peak_28	chr1	20618057	20057778	-	NM_153179.3	Pkhd1	intron	57254
chr7:108036081-108036351	271	108036178	5	8.15687	5.29402	3.96377	FA0.IP_vs_FA0.Input_1e-4_10_30_peak_3333	chr7	108033961	108031300	-	XM_006507871.1	Olfr478	upstream	-2255
chr4:110488232-110488475	244	110488397	5	8.15687	5.29402	3.96377	FA0.IP_vs_FA0.Input_1e-4_10_30_peak_2633	chr4	110478545	111657510	+	XM_011240655.2	Agbl4	intron	9808
chr6:129351711-129351953	243	129351763	5	8.15687	5.29402	3.96377	FA0.IP_vs_FA0.Input_1e-4_10_30_peak_3152	chr6	129350243	129365303	+	NM_177686.4	Clec12a	promoter	1589
chr18:9692399-9692643	245	9692573	5	8.15687	5.29402	3.96377	FA0.IP_vs_FA0.Input_1e-4_10_30_peak_1745	chr18	9707647	9877995	+	NM_130449.2	Colec12	upstream	-15126
chr4:44846088-44846413	326	44846209	5	8.15687	5.29402	3.96377	FA0.IP_vs_FA0.Input_1e-4_10_30_peak_2531	chr4	44762529	44932211	+	XM_006537986.3	Zcchc7	intron	83721
chr11:57131487-57131755	269	57131608	5	8.15687	5.29402	3.96377	FA0.IP_vs_FA0.Input_1e-4_10_30_peak_554	chr11	57013045	57330244	+	NM_001252403.1	Gria1	intron	118576
chr4:24284254-24284482	229	24284407	5	8.15687	5.29402	3.96377	FA0.IP_vs_FA0.Input_1e-4_10_30_peak_2502	chr4	24430909	23976542	-	XR_001784257.1	Gm27243	intron	146541
chr4:24284254-24284482	229	24284407	5	8.15687	5.29402	3.96377	FA0.IP_vs_FA0.Input_1e-4_10_30_peak_2502	chr4	24430909	23976542	-	XR_001784258.1	Gm27243	intron	146541
chr4:24284254-24284482	229	24284407	5	8.15687	5.29402	3.96377	FA0.IP_vs_FA0.Input_1e-4_10_30_peak_2502	chr4	24430909	23976542	-	XR_881163.1	Gm27243	intron	146541
chr7:94502981-94503254	274	94503091	5	8.15687	5.29402	3.96377	FA0.IP_vs_FA0.Input_1e-4_10_30_peak_3314	chr7	94042495	95326426	+	XR_869797.1	Gm32647	intron	460622
chr7:94502981-94503254	274	94503091	5	8.15687	5.29402	3.96377	FA0.IP_vs_FA0.Input_1e-4_10_30_peak_3314	chr7	94042495	95326426	+	XR_869798.1	Gm32647	intron	460622
chr10:122108447-122108750	304	122108504	5	8.15687	5.29402	3.96377	FA0.IP_vs_FA0.Input_1e-4_10_30_peak_462	chr10	122119696	122130558	+	NR_027637.1	Gm4489	upstream	-11098
chrY:68880698-68880947	250	68880757	5	8.15687	5.29402	3.96377	FA0.IP_vs_FA0.Input_1e-4_10_30_peak_4059	chrY	69017823	69018507	+	XM_017318874.1	LOC108168663	intergenic	-137001
chr8:15755086-15755370	285	15755185	5	8.15687	5.29402	3.96377	FA0.IP_vs_FA0.Input_1e-4_10_30_peak_3410	chr8	15933415	15934667	+	XR_001778765.1	LOC108167587	intergenic	-178187
chrX:147110261-147110518	258	147110356	5	8.15687	5.29402	3.96377	FA0.IP_vs_FA0.Input_1e-4_10_30_peak_4000	chrX	147064904	147065002	+	NR_037210.1	Mir1298	intergenic	45485
chr10:45905623-45905981	359	45905846	5	8.15687	5.29402	3.96377	FA0.IP_vs_FA0.Input_1e-4_10_30_peak_366	chr10	45807703	45852018	+	NR_040624.1	D030045P18Rik	intergenic	98099
chr2:159327613-159327839	227	159327673	5	8.15687	5.29402	3.96377	FA0.IP_vs_FA0.Input_1e-4_10_30_peak_2214	chr2	158909271	158965525	+	XR_866914.1	Gm38630	intergenic	418455
chr10:64405965-64406236	272	64406125	5	8.15687	5.29402	3.96377	FA0.IP_vs_FA0.Input_1e-4_10_30_peak_377	chr10	64090255	63928496	-	NM_178678.4	Lrrtm3	intergenic	-315845
chr8:59454626-59454864	239	59454823	5	8.15687	5.29402	3.96377	FA0.IP_vs_FA0.Input_1e-4_10_30_peak_3489	chr8	59478458	59458539	-	XR_379003.1	Gm34420	intergenic	23713
chrX:34863620-34863960	341	34863804	5	8.15687	5.29402	3.96377	FA0.IP_vs_FA0.Input_1e-4_10_30_peak_3902	chrX	34821943	34838246	+	XR_882278.1	Gm42403	intergenic	41847
chrX:137293345-137293578	234	137293452	5	8.15687	5.29402	3.96377	FA0.IP_vs_FA0.Input_1e-4_10_30_peak_3992	chrX	137122131	137115396	-	XM_006528498.2	Esx1	intergenic	-171330
chr5:10827134-10827382	249	10827231	5	8.15687	5.29402	3.96377	FA0.IP_vs_FA0.Input_1e-4_10_30_peak_2702	chr5	10865028	10870808	+	NR_003596.2	Gm6455	intergenic	-37770
chr1:157700025-157700249	225	157700182	5	8.15687	5.29402	3.96377	FA0.IP_vs_FA0.Input_1e-4_10_30_peak_234	chr1	157594707	157589794	-	XR_373636.2	Gm30903	intergenic	-105430
chr3:31385092-31385397	306	31385277	5	8.15687	5.29402	3.96377	FA0.IP_vs_FA0.Input_1e-4_10_30_peak_2285	chr3	31310658	31316900	+	XR_880742.1	Gm15496	intergenic	74586
chr12:90566366-90566649	284	90566503	5	8.15687	5.29402	3.96377	FA0.IP_vs_FA0.Input_1e-4_10_30_peak_783	chr12	90408851	90399689	-	XR_872905.1	Gm40538	intergenic	-157656
chrY:43382823-43383074	252	43382919	5	8.15687	5.29402	3.96377	FA0.IP_vs_FA0.Input_1e-4_10_30_peak_4052	chrY	43173182	43160241	-	XR_882325.1	Gm28504	intergenic	-209766
chr6:102055115-102055382	268	102055218	5	8.15687	5.29402	3.96377	FA0.IP_vs_FA0.Input_1e-4_10_30_peak_3092	chr6	102266099	102336677	+	NR_131017.1	4930587E11Rik	intergenic	-210851
chr6:102055115-102055382	268	102055218	5	8.15687	5.29402	3.96377	FA0.IP_vs_FA0.Input_1e-4_10_30_peak_3092	chr6	102266099	102306804	+	NR_131018.1	4930587E11Rik	intergenic	-210851
chr18:53036800-53037111	312	53036864	5	8.15687	5.29402	3.96377	FA0.IP_vs_FA0.Input_1e-4_10_30_peak_1808	chr18	53176288	53220835	+	XM_006526190.3	Snx2	intergenic	-139333
chrX:109058031-109058272	242	109058100	5	8.15687	5.29402	3.96377	FA0.IP_vs_FA0.Input_1e-4_10_30_peak_3963	chrX	109095406	109162467	+	NM_019989.2	Sh3bgrl	intergenic	-37255
chr6:12714750-12715251	502	12714843	9	7.42037	5.29372	3.3415	FA0.IP_vs_FA0.Input_1e-4_10_30_peak_2938	chr6	12749253	12311607	-	NM_001164805.1	Thsd7a	intron	34253
chr14:60821526-60821816	291	60821631	5	8.15482	5.29352	3.96377	FA0.IP_vs_FA0.Input_1e-4_10_30_peak_1170	chr14	60784565	60905481	+	NR_040642.1	Mipep	intron	37106
chr14:60821526-60821816	291	60821631	5	8.15482	5.29352	3.96377	FA0.IP_vs_FA0.Input_1e-4_10_30_peak_1170	chr14	60784565	60903613	+	NM_027436.3	Mipep	intron	37106
chrX:104168246-104168600	355	104168434	5	8.1365	5.28904	3.96377	FA0.IP_vs_FA0.Input_1e-4_10_30_peak_3961	chrX	104200695	104076760	-	XM_006528031.3	C77370	intron	32272
chr4:83065878-83066398	521	83066009	5	8.1365	5.28904	3.96377	FA0.IP_vs_FA0.Input_1e-4_10_30_peak_2577	chr4	83052406	82950255	-	XR_001784157.1	Frem1	upstream	-13732
chr3:53703683-53703937	255	53703840	5	8.1365	5.28904	3.96377	FA0.IP_vs_FA0.Input_1e-4_10_30_peak_2313	chr3	53703041	53735763	+	XR_867291.1	Gm30735	promoter	769
chr3:53703683-53703937	255	53703840	5	8.1365	5.28904	3.96377	FA0.IP_vs_FA0.Input_1e-4_10_30_peak_2313	chr3	53703041	53735763	+	XR_867289.1	Gm30735	promoter	769
chr3:53703683-53703937	255	53703840	5	8.1365	5.28904	3.96377	FA0.IP_vs_FA0.Input_1e-4_10_30_peak_2313	chr3	53703041	53735763	+	XR_375662.2	Gm30735	promoter	769
chr3:53703683-53703937	255	53703840	5	8.1365	5.28904	3.96377	FA0.IP_vs_FA0.Input_1e-4_10_30_peak_2313	chr3	53703041	53735763	+	XR_867287.1	Gm30735	promoter	769
chr3:53703683-53703937	255	53703840	5	8.1365	5.28904	3.96377	FA0.IP_vs_FA0.Input_1e-4_10_30_peak_2313	chr3	53703041	53735763	+	XR_867288.1	Gm30735	promoter	769
chr17:52381006-52381668	663	52381561	5	8.1365	5.28904	3.96377	FA0.IP_vs_FA0.Input_1e-4_10_30_peak_1652	chr17	52304433	52326312	+	XR_876875.1	Gm41600	intergenic	76904
chr17:78176332-78176633	302	78176483	5	8.1365	5.28904	3.96377	FA0.IP_vs_FA0.Input_1e-4_10_30_peak_1689	chr17	78200084	78199249	-	XR_385775.2	Gm32282	intergenic	23602
chr2:48585363-48585587	225	48585463	5	8.1365	5.28904	3.96377	FA0.IP_vs_FA0.Input_1e-4_10_30_peak_2044	chr2	48539147	48490605	-	XR_866192.1	Gm39809	intergenic	-46328
chr6:36088417-36088766	350	36088719	5	8.1365	5.28904	3.96377	FA0.IP_vs_FA0.Input_1e-4_10_30_peak_2977	chr6	35999695	35965878	-	XR_868978.1	Gm38790	intergenic	-88896
chr3:109357761-109358059	299	109357996	5	8.11831	5.28457	3.95261	FA0.IP_vs_FA0.Input_1e-4_10_30_peak_2390	chr3	109340682	109685694	+	NM_020505.2	Vav3	intron	17228
chr17:86598875-86599123	249	86598984	5	8.10025	5.2801	3.93518	FA0.IP_vs_FA0.Input_1e-4_10_30_peak_1711	chr17	86461917	86657919	+	XM_006523833.2	Prkce	intron	137082
chr13:97039263-97039482	220	97039371	5	8.10025	5.2801	3.93518	FA0.IP_vs_FA0.Input_1e-4_10_30_peak_979	chr13	97035254	97021863	-	NR_104276.1	1700029F12Rik	upstream	-4118
chr8:8933549-8934003	455	8933711	6	7.22947	5.27724	3.20395	FA0.IP_vs_FA0.Input_1e-4_10_30_peak_3398	chr8	9132288	9125411	-	NR_045854.1	4933430N04Rik	intergenic	198512
chr5:22444966-22445569	604	22445061	6	7.22947	5.27724	3.20395	FA0.IP_vs_FA0.Input_1e-4_10_30_peak_2721	chr5	22529030	22528220	-	NR_004442.1	Gm15421	intergenic	83763
chr8:20069373-20069678	306	20069635	12	8.22046	5.26977	4.02377	FA0.IP_vs_FA0.Input_1e-4_10_30_peak_3416	chr8	20122250	20151448	+	XM_006508954.3	Gm21811	intergenic	-52725
chr17:13589900-13590126	227	13590010	26	13.1214	5.25907	8.39251	FA0.IP_vs_FA0.Input_1e-4_10_30_peak_1611	chr17	13554094	13487020	-	NR_045436.1	2700054A10Rik	intergenic	-35919
chr17:13589900-13590126	227	13590010	26	13.1214	5.25907	8.39251	FA0.IP_vs_FA0.Input_1e-4_10_30_peak_1611	chr17	13554094	13487020	-	NR_045437.1	2700054A10Rik	intergenic	-35919
chr17:80403848-80404086	239	80404006	5	8.01186	5.25789	3.8533	FA0.IP_vs_FA0.Input_1e-4_10_30_peak_1698	chr17	80306929	80426252	+	XM_006524516.3	Arhgef33	intron	97038
chr17:80403848-80404086	239	80404006	5	8.01186	5.25789	3.8533	FA0.IP_vs_FA0.Input_1e-4_10_30_peak_1698	chr17	80306926	80426252	+	XM_006524512.3	Arhgef33	intron	97041
chr17:80403848-80404086	239	80404006	5	8.01186	5.25789	3.8533	FA0.IP_vs_FA0.Input_1e-4_10_30_peak_1698	chr17	80306928	80426252	+	XM_006524510.3	Arhgef33	intron	97039
chr17:80403848-80404086	239	80404006	5	8.01186	5.25789	3.8533	FA0.IP_vs_FA0.Input_1e-4_10_30_peak_1698	chr17	80306928	80426252	+	XM_006524511.3	Arhgef33	intron	97039
chr17:80403848-80404086	239	80404006	5	8.01186	5.25789	3.8533	FA0.IP_vs_FA0.Input_1e-4_10_30_peak_1698	chr17	80306928	80426252	+	XM_006524509.3	Arhgef33	intron	97039
chr11:7579435-7579724	290	7579634	5	8.01186	5.25789	3.8533	FA0.IP_vs_FA0.Input_1e-4_10_30_peak_491	chr11	7428875	7432935	+	XR_381035.3	Gm36720	intergenic	150704
chr8:125022826-125023758	933	125023399	6	7.17846	5.25442	3.15918	FA0.IP_vs_FA0.Input_1e-4_10_30_peak_3622	chr8	125012996	125034192	+	NM_016909.2	Tsnax	intron	10296
chr1:34616826-34617147	322	34616977	5	7.99455	5.25347	3.8371	FA0.IP_vs_FA0.Input_1e-4_10_30_peak_47	chr1	34636210	34633534	-	NR_033627.1	AA619741	intergenic	19224
chr18:14702088-14702331	244	14702307	5	7.96029	5.24465	3.80404	FA0.IP_vs_FA0.Input_1e-4_10_30_peak_1753	chr18	14706134	14762301	+	XM_006526293.2	Psma8	upstream	-3925
chr12:46401709-46401956	248	46401913	5	7.96029	5.24465	3.80404	FA0.IP_vs_FA0.Input_1e-4_10_30_peak_714	chr12	46205645	46212149	+	XR_872731.1	Gm40416	intergenic	196187
chr9:47740594-47740917	324	47740647	5	7.96029	5.24465	3.80404	FA0.IP_vs_FA0.Input_1e-4_10_30_peak_3748	chr9	47818208	47799159	-	NR_046048.1	Gm10677	intergenic	77453
chr8:36298213-36298464	252	36298397	5	7.96029	5.24465	3.80404	FA0.IP_vs_FA0.Input_1e-4_10_30_peak_3458	chr8	36249516	36216063	-	NM_001081150.1	Lonrf1	intergenic	-48822
chr7:54024236-54024668	433	54024547	5	7.96029	5.24465	3.80404	FA0.IP_vs_FA0.Input_1e-4_10_30_peak_3266	chr7	53891889	53891760	-	NR_105746.1	Mir6238	intergenic	-132563
chr5:133495466-133495783	318	133495598	5	7.96029	5.24465	3.80404	FA0.IP_vs_FA0.Input_1e-4_10_30_peak_2900	chr5	133475085	133475577	+	XR_868574.1	Gm10051	intergenic	20539
chr3:32264728-32264993	266	32264923	5	7.96029	5.24465	3.80404	FA0.IP_vs_FA0.Input_1e-4_10_30_peak_2287	chr3	32294159	32274584	-	XR_880747.1	Gm42201	intergenic	29299
chr6:107607000-107607416	417	107607277	5	7.96029	5.24465	3.80404	FA0.IP_vs_FA0.Input_1e-4_10_30_peak_3097	chr6	107529725	107570228	+	NM_008516.4	Lrrn1	intergenic	77483
chr8:20072472-20072769	298	20072558	11	7.87178	5.24225	3.73199	FA0.IP_vs_FA0.Input_1e-4_10_30_peak_3418	chr8	20122250	20151448	+	XM_006508954.3	Gm21811	intergenic	-49630
chr15:71947152-71947470	319	71947188	5	7.90976	5.23148	3.76689	FA0.IP_vs_FA0.Input_1e-4_10_30_peak_1376	chr15	72150978	71798475	-	XM_006521382.3	Col22a1	intron	203667
chr15:71947152-71947470	319	71947188	5	7.90976	5.23148	3.76689	FA0.IP_vs_FA0.Input_1e-4_10_30_peak_1376	chr15	71954429	71798475	-	XM_006521383.1	Col22a1	intron	7118
chr10:94285811-94286088	278	94285932	5	7.90976	5.23148	3.76689	FA0.IP_vs_FA0.Input_1e-4_10_30_peak_416	chr10	94298703	94293662	-	NR_033209.1	Gm4792	intergenic	12754
chr8:126417353-126417613	261	126417489	5	7.89314	5.2271	3.75237	FA0.IP_vs_FA0.Input_1e-4_10_30_peak_3630	chr8	126422500	126425435	+	NM_174987.4	Coa6	upstream	-5017
chr2:159149319-159149574	256	159149439	5	7.87663	5.22273	3.73648	FA0.IP_vs_FA0.Input_1e-4_10_30_peak_2213	chr2	158909271	158965525	+	XR_866914.1	Gm38630	intergenic	240175
chr10:25899730-25900008	279	25899963	7	6.99427	5.2171	2.98786	FA0.IP_vs_FA0.Input_1e-4_10_30_peak_334	chr10	25837437	25779313	-	NR_045349.1	4930401C15Rik	intergenic	-62432
chr3:99421805-99422255	451	99422141	7	6.99427	5.2171	2.98786	FA0.IP_vs_FA0.Input_1e-4_10_30_peak_2377	chr3	99254025	99354260	+	XM_006501280.3	Tbx15	intergenic	168005
chr8:79603689-79603911	223	79603845	7	6.99427	5.2171	2.98786	FA0.IP_vs_FA0.Input_1e-4_10_30_peak_3523	chr8	79639675	79677755	+	NM_001081164.1	Otud4	intergenic	-35875
chr8:79603689-79603911	223	79603845	7	6.99427	5.2171	2.98786	FA0.IP_vs_FA0.Input_1e-4_10_30_peak_3523	chr8	79639675	79677755	+	NM_001256033.1	Otud4	intergenic	-35875
chr16:90056509-90056821	313	90056596	7	6.99427	5.2171	2.98786	FA0.IP_vs_FA0.Input_1e-4_10_30_peak_1575	chr16	90080111	90086383	+	XR_876226.2	Gm41489	intergenic	-23446
chr2:94890367-94890639	273	94890554	7	6.99427	5.2171	2.98786	FA0.IP_vs_FA0.Input_1e-4_10_30_peak_2122	chr2	94806262	94807044	+	XR_001783422.1	LOC108168778	intergenic	84241
chr7:123770551-123770809	259	123770713	7	6.99427	5.2171	2.98786	FA0.IP_vs_FA0.Input_1e-4_10_30_peak_3354	chr7	123592021	123639762	+	XR_378478.2	Gm30335	intergenic	178659
chr16:76064216-76064589	374	76064258	7	6.99427	5.2171	2.98786	FA0.IP_vs_FA0.Input_1e-4_10_30_peak_1543	chr16	76122612	76156086	+	NR_040575.1	4930578N18Rik	intergenic	-58210
chr19:44165480-44165697	218	44165612	5	7.82774	5.20967	3.6894	FA0.IP_vs_FA0.Input_1e-4_10_30_peak_1935	chr19	44146470	44141723	-	XM_011247369.1	Bloc1s2	upstream	-19118
chrX:78711502-78711921	420	78711696	5	7.82774	5.20967	3.6894	FA0.IP_vs_FA0.Input_1e-4_10_30_peak_3931	chrX	78737762	78739410	+	NM_001164739.1	Fam47c	intergenic	-26051
chr15:59180831-59181315	485	59181154	8	7.07562	5.20317	3.06458	FA0.IP_vs_FA0.Input_1e-4_10_30_peak_1355	chr15	59245737	59291951	+	XR_875370.2	Gm36617	intergenic	-64664
chr3:51610697-51611096	400	51610833	6	7.06296	5.20193	3.05263	FA0.IP_vs_FA0.Input_1e-4_10_30_peak_2312	chr3	51660359	51682675	+	XM_006501248.1	Mgst2	intergenic	-49463
chr8:49446417-49446792	376	49446729	5	7.79568	5.201	3.67354	FA0.IP_vs_FA0.Input_1e-4_10_30_peak_3473	chr8	49453809	49549013	+	XR_001778777.1	4930555F03Rik	upstream	-7205
chr4:43343459-43343804	346	43343617	5	7.79568	5.201	3.67354	FA0.IP_vs_FA0.Input_1e-4_10_30_peak_2527	chr4	43340163	43336258	-	XR_001784273.1	LOC108168938	upstream	-3468
chr13:47982510-47982875	366	47982784	5	7.79568	5.201	3.67354	FA0.IP_vs_FA0.Input_1e-4_10_30_peak_912	chr13	47948474	47902557	-	XR_873361.1	Gm40938	intergenic	-34218
chr13:119868415-119868978	564	119868869	5	7.79568	5.201	3.67354	FA0.IP_vs_FA0.Input_1e-4_10_30_peak_1035	chr13	119894785	119893386	-	NM_018756.3	Tcstv1	intergenic	26089
chr1:26349544-26349803	260	26349686	5	7.79568	5.201	3.67354	FA0.IP_vs_FA0.Input_1e-4_10_30_peak_35	chr1	26619657	26775020	+	XR_001778846.1	Gm31136	intergenic	-269984
chr1:26349544-26349803	260	26349686	5	7.79568	5.201	3.67354	FA0.IP_vs_FA0.Input_1e-4_10_30_peak_35	chr1	26619657	26775020	+	XR_001778847.1	Gm31136	intergenic	-269984
chr1:26349544-26349803	260	26349686	5	7.79568	5.201	3.67354	FA0.IP_vs_FA0.Input_1e-4_10_30_peak_35	chr1	26619657	26775020	+	XR_001778843.1	Gm31136	intergenic	-269984
chr1:26349544-26349803	260	26349686	5	7.79568	5.201	3.67354	FA0.IP_vs_FA0.Input_1e-4_10_30_peak_35	chr1	26619657	26775020	+	XR_001778842.1	Gm31136	intergenic	-269984
chr1:26349544-26349803	260	26349686	5	7.79568	5.201	3.67354	FA0.IP_vs_FA0.Input_1e-4_10_30_peak_35	chr1	26619657	26775020	+	XR_001778844.1	Gm31136	intergenic	-269984
chr1:26349544-26349803	260	26349686	5	7.79568	5.201	3.67354	FA0.IP_vs_FA0.Input_1e-4_10_30_peak_35	chr1	26619657	26678581	+	XR_001778848.1	Gm31136	intergenic	-269984
chr15:27317216-27317481	266	27317339	5	7.79568	5.201	3.67354	FA0.IP_vs_FA0.Input_1e-4_10_30_peak_1298	chr15	27462835	27460087	-	XR_001781615.1	Gm36899	intergenic	145487
chr1:77481323-77481689	367	77481469	5	7.79568	5.201	3.67354	FA0.IP_vs_FA0.Input_1e-4_10_30_peak_110	chr1	77496768	77496652	-	NR_105770.1	Mir6352	intergenic	15262
chr7:18765883-18766122	240	18765948	5	7.79568	5.201	3.67354	FA0.IP_vs_FA0.Input_1e-4_10_30_peak_3218	chr7	18786301	18789414	+	NR_024208.1	Sycp1-ps1	intergenic	-20299
chr18:83772287-83772531	245	83772381	5	7.79568	5.201	3.67354	FA0.IP_vs_FA0.Input_1e-4_10_30_peak_1871	chr18	83637968	83628280	-	XR_386420.2	Gm31621	intergenic	-134441
chr18:83772287-83772531	245	83772381	5	7.79568	5.201	3.67354	FA0.IP_vs_FA0.Input_1e-4_10_30_peak_1871	chr18	83637968	83628279	-	XR_386421.2	Gm31621	intergenic	-134441
chr18:83772287-83772531	245	83772381	5	7.79568	5.201	3.67354	FA0.IP_vs_FA0.Input_1e-4_10_30_peak_1871	chr18	83637968	83636707	-	XR_877629.2	Gm31621	intergenic	-134441
chr5:126279807-126280222	416	126280005	5	7.7798	5.19667	3.663	FA0.IP_vs_FA0.Input_1e-4_10_30_peak_2886	chr5	126504975	126502770	-	XR_868525.1	Gm40330	intergenic	224961
chr8:123571280-123572082	803	123572002	11	7.79752	5.1956	3.67354	FA0.IP_vs_FA0.Input_1e-4_10_30_peak_3614	chr8	123566087	123565966	-	NR_046127.1	Gm25018	upstream	-5594
chr8:123571280-123572082	803	123572002	11	7.79752	5.1956	3.67354	FA0.IP_vs_FA0.Input_1e-4_10_30_peak_3614	chr8	123567755	123567634	-	NR_046128.1	n-R5s117	upstream	-3926
chr8:123571280-123572082	803	123572002	11	7.79752	5.1956	3.67354	FA0.IP_vs_FA0.Input_1e-4_10_30_peak_3614	chr8	123555881	123555760	-	NR_046124.1	n-R5s110	upstream	-15800
chr8:123571280-123572082	803	123572002	11	7.79752	5.1956	3.67354	FA0.IP_vs_FA0.Input_1e-4_10_30_peak_3614	chr8	123561006	123560885	-	NR_046126.1	n-R5s113	upstream	-10675
chr6:31256143-31256389	247	31256386	5	7.73276	5.18374	3.61864	FA0.IP_vs_FA0.Input_1e-4_10_30_peak_2967	chr6	31243962	31240577	-	XR_868934.1	Gm38782	upstream	-12304
chr14:30412908-30413133	226	30412992	5	7.73276	5.18374	3.61864	FA0.IP_vs_FA0.Input_1e-4_10_30_peak_1127	chr14	30458035	30463282	+	NR_131095.1	4831407H17Rik	intergenic	-45015
chr14:27741209-27741499	291	27741321	5	7.71728	5.17945	3.60387	FA0.IP_vs_FA0.Input_1e-4_10_30_peak_1124	chr14	27813480	28478537	+	XM_006518949.3	Erc2	intergenic	-72126
chr9:120237872-120238255	384	120238132	6	6.9833	5.16507	2.98278	FA0.IP_vs_FA0.Input_1e-4_10_30_peak_3865	chr9	120214592	120257042	+	XR_871360.1	Gm38642	intron	23471
chr9:88749239-88749495	257	88749377	6	6.9833	5.16507	2.98278	FA0.IP_vs_FA0.Input_1e-4_10_30_peak_3815	chr9	88748129	88746783	-	XR_870983.1	Gm40539	promoter	-1238
chr14:3027860-3028154	295	3028016	6	6.98039	5.16372	2.98026	FA0.IP_vs_FA0.Input_1e-4_10_30_peak_1037	chr14	3029917	3037667	+	XM_001475283.5	Gm2888	promoter	-1910
chr5:105043321-105043576	256	105043526	6	6.98039	5.16372	2.98026	FA0.IP_vs_FA0.Input_1e-4_10_30_peak_2863	chr5	105053561	105014152	-	NM_029509.4	Gbp8	intron	10113
chr18:80662514-80662754	241	80662673	6	6.98039	5.16372	2.98026	FA0.IP_vs_FA0.Input_1e-4_10_30_peak_1861	chr18	80708173	80647434	-	NM_016791.4	Nfatc1	intron	45539
chr18:80662514-80662754	241	80662673	6	6.98039	5.16372	2.98026	FA0.IP_vs_FA0.Input_1e-4_10_30_peak_1861	chr18	80708173	80606204	-	NM_001164112.1	Nfatc1	intron	45539
chr18:80662514-80662754	241	80662673	6	6.98039	5.16372	2.98026	FA0.IP_vs_FA0.Input_1e-4_10_30_peak_1861	chr18	80708173	80606204	-	NM_001164111.1	Nfatc1	intron	45539
chr8:121823710-121824325	616	121824252	6	6.98039	5.16372	2.98026	FA0.IP_vs_FA0.Input_1e-4_10_30_peak_3601	chr8	121821359	121796309	-	XM_006530949.3	Klhdc4	upstream	-2658
chr2:27228902-27229132	231	27229011	6	6.98039	5.16372	2.98026	FA0.IP_vs_FA0.Input_1e-4_10_30_peak_2015	chr2	27247303	27188392	-	NM_138665.2	Sardh	intron	18286
chr17:12867573-12867908	336	12867719	6	6.98039	5.16372	2.98026	FA0.IP_vs_FA0.Input_1e-4_10_30_peak_1608	chr17	12868143	12838840	-	NM_008552.5	Mas1	promoter	403
chr17:12867573-12867908	336	12867719	6	6.98039	5.16372	2.98026	FA0.IP_vs_FA0.Input_1e-4_10_30_peak_1608	chr17	12868156	12838068	-	XM_011246190.2	Mas1	promoter	416
chr17:12867573-12867908	336	12867719	6	6.98039	5.16372	2.98026	FA0.IP_vs_FA0.Input_1e-4_10_30_peak_1608	chr17	12868156	12838068	-	XM_011246191.2	Mas1	promoter	416
chr17:12867573-12867908	336	12867719	6	6.98039	5.16372	2.98026	FA0.IP_vs_FA0.Input_1e-4_10_30_peak_1608	chr17	12868156	12838068	-	XM_011246192.2	Mas1	promoter	416
chr17:12867573-12867908	336	12867719	6	6.98039	5.16372	2.98026	FA0.IP_vs_FA0.Input_1e-4_10_30_peak_1608	chr17	12868156	12838068	-	XM_006523294.3	Mas1	promoter	416
chr17:12867573-12867908	336	12867719	6	6.98039	5.16372	2.98026	FA0.IP_vs_FA0.Input_1e-4_10_30_peak_1608	chr17	12868156	12838068	-	XM_011246193.2	Mas1	promoter	416
chr14:3964068-3964302	235	3964137	6	6.98039	5.16372	2.98026	FA0.IP_vs_FA0.Input_1e-4_10_30_peak_1051	chr14	3949090	3964436	+	XR_874077.1	Gm3095	intron	15095
chr14:3964068-3964302	235	3964137	6	6.98039	5.16372	2.98026	FA0.IP_vs_FA0.Input_1e-4_10_30_peak_1051	chr14	3947710	3969145	+	XM_011244783.1	Gm3095	intron	16475
chr3:144228771-144229097	327	144228920	6	6.98039	5.16372	2.98026	FA0.IP_vs_FA0.Input_1e-4_10_30_peak_2446	chr3	144228079	144224378	-	XR_001784017.1	LOC108168905	promoter	-855
chr3:144228771-144229097	327	144228920	6	6.98039	5.16372	2.98026	FA0.IP_vs_FA0.Input_1e-4_10_30_peak_2446	chr3	144228079	144224378	-	XR_001784012.1	LOC108168905	promoter	-855
chr3:144228771-144229097	327	144228920	6	6.98039	5.16372	2.98026	FA0.IP_vs_FA0.Input_1e-4_10_30_peak_2446	chr3	144228079	144224378	-	XR_001784013.1	LOC108168905	promoter	-855
chr3:144228771-144229097	327	144228920	6	6.98039	5.16372	2.98026	FA0.IP_vs_FA0.Input_1e-4_10_30_peak_2446	chr3	144228079	144224378	-	XR_001784019.1	LOC108168905	promoter	-855
chr10:105178700-105178993	294	105178912	6	6.98039	5.16372	2.98026	FA0.IP_vs_FA0.Input_1e-4_10_30_peak_433	chr10	105105804	105102822	-	XR_872006.1	Gm40753	intergenic	-73042
chr17:68200648-68200961	314	68200878	6	6.98039	5.16372	2.98026	FA0.IP_vs_FA0.Input_1e-4_10_30_peak_1672	chr17	68187978	68190405	+	XR_385721.2	Gm36312	intergenic	12826
chr17:68200648-68200961	314	68200878	6	6.98039	5.16372	2.98026	FA0.IP_vs_FA0.Input_1e-4_10_30_peak_1672	chr17	68187978	68197421	+	XR_876916.1	Gm36312	intergenic	12826
chr17:68200648-68200961	314	68200878	6	6.98039	5.16372	2.98026	FA0.IP_vs_FA0.Input_1e-4_10_30_peak_1672	chr17	68187978	68197421	+	XR_385722.2	Gm36312	intergenic	12826
chr12:90936890-90937117	228	90936958	6	6.98039	5.16372	2.98026	FA0.IP_vs_FA0.Input_1e-4_10_30_peak_785	chr12	91045847	91056636	+	NR_045858.1	5430427M07Rik	intergenic	-108844
chrX:151743925-151744174	250	151744035	6	6.98039	5.16372	2.98026	FA0.IP_vs_FA0.Input_1e-4_10_30_peak_4003	chrX	151758210	151757904	-	XR_001782773.1	Gm15151	intergenic	14161
chr1:102604693-102605162	470	102605069	6	6.98039	5.16372	2.98026	FA0.IP_vs_FA0.Input_1e-4_10_30_peak_144	chr1	101262729	101280206	+	XR_878423.1	Gm31973	intergenic	1342198
chr1:102604693-102605162	470	102605069	6	6.98039	5.16372	2.98026	FA0.IP_vs_FA0.Input_1e-4_10_30_peak_144	chr1	101262729	101280206	+	XR_387293.2	Gm31973	intergenic	1342198
chr1:102604693-102605162	470	102605069	6	6.98039	5.16372	2.98026	FA0.IP_vs_FA0.Input_1e-4_10_30_peak_144	chr1	101262729	101280206	+	XR_387292.2	Gm31973	intergenic	1342198
chr16:32574892-32575132	241	32574976	6	6.98039	5.16372	2.98026	FA0.IP_vs_FA0.Input_1e-4_10_30_peak_1480	chr16	32549879	32553462	+	XR_876031.2	Gm34680	intergenic	25133
chr5:122521796-122522200	405	122521992	6	6.98039	5.16372	2.98026	FA0.IP_vs_FA0.Input_1e-4_10_30_peak_2882	chr5	122513208	122516582	+	XR_387696.3	LOC102635658	intergenic	8790
chr3:156443499-156443737	239	156443637	6	6.98039	5.16372	2.98026	FA0.IP_vs_FA0.Input_1e-4_10_30_peak_2473	chr3	156380647	156367558	-	XR_376281.2	Gm33311	intergenic	-62971
chr18:4751189-4751448	260	4751318	6	6.98039	5.16372	2.98026	FA0.IP_vs_FA0.Input_1e-4_10_30_peak_1736	chr18	4812485	4850959	+	NR_045881.1	Gm10556	intergenic	-61167
chr11:10766851-10767257	407	10766935	6	6.98039	5.16372	2.98026	FA0.IP_vs_FA0.Input_1e-4_10_30_peak_499	chr11	10441867	10438450	-	XM_017314871.1	LOC108167855	intergenic	-325187
chr2:160318920-160319246	327	160319105	5	7.64127	5.15807	3.53488	FA0.IP_vs_FA0.Input_1e-4_10_30_peak_2215	chr2	160327494	160311400	-	NM_001033411.3	Gm826	intron	8411
chr16:43791806-43792089	284	43791940	5	7.64127	5.15807	3.53488	FA0.IP_vs_FA0.Input_1e-4_10_30_peak_1496	chr16	43762220	43822932	+	NM_007877.2	Drd3	intron	29727
chr3:58616600-58616838	239	58616744	5	7.64127	5.15807	3.53488	FA0.IP_vs_FA0.Input_1e-4_10_30_peak_2317	chr3	58636712	58637492	+	XR_001783856.1	LOC108168873	upstream	-19993
chr3:78249516-78249736	221	78249562	5	7.64127	5.15807	3.53488	FA0.IP_vs_FA0.Input_1e-4_10_30_peak_2349	chr3	78410767	78406156	-	XR_375736.1	Gm36288	intergenic	161141
chr3:91882198-91882669	472	91882581	5	7.64127	5.15807	3.53488	FA0.IP_vs_FA0.Input_1e-4_10_30_peak_2367	chr3	92012476	92032672	+	XM_006501471.2	Pglyrp3	intergenic	-130043
chr17:13654617-13655064	448	13654727	14	8.67149	5.15213	4.33653	FA0.IP_vs_FA0.Input_1e-4_10_30_peak_1613	chr17	13658118	13665688	+	XR_876607.2	Gm41530	upstream	-3278
chr13:52588125-52588429	305	52588264	5	7.59675	5.14533	3.49566	FA0.IP_vs_FA0.Input_1e-4_10_30_peak_918	chr13	52583436	52648792	+	NM_001198977.1	Syk	intron	4841
chr3:28237218-28237539	322	28237331	5	7.59675	5.14533	3.49566	FA0.IP_vs_FA0.Input_1e-4_10_30_peak_2283	chr3	28263213	28666449	+	NM_001163009.1	Tnik	intergenic	-25835
chr3:28237218-28237539	322	28237331	5	7.59675	5.14533	3.49566	FA0.IP_vs_FA0.Input_1e-4_10_30_peak_2283	chr3	28263213	28670585	+	NM_001163008.1	Tnik	intergenic	-25835
chr3:28237218-28237539	322	28237331	5	7.59675	5.14533	3.49566	FA0.IP_vs_FA0.Input_1e-4_10_30_peak_2283	chr3	28263213	28670585	+	NM_001163007.1	Tnik	intergenic	-25835
chr3:28237218-28237539	322	28237331	5	7.59675	5.14533	3.49566	FA0.IP_vs_FA0.Input_1e-4_10_30_peak_2283	chr3	28263213	28670585	+	NM_026910.1	Tnik	intergenic	-25835
chr6:73147801-73148139	339	73148013	5	7.58209	5.14109	3.48772	FA0.IP_vs_FA0.Input_1e-4_10_30_peak_3050	chr6	73221631	73017605	-	NM_001164669.1	Dnah6	intron	73661
chr8:79939532-79939944	413	79939747	5	7.55303	5.13265	3.46003	FA0.IP_vs_FA0.Input_1e-4_10_30_peak_3525	chr8	80002397	80007412	+	XR_878959.2	Gm39206	intergenic	-62659
chr16:76143048-76143368	321	76143098	6	6.90585	5.12874	2.91776	FA0.IP_vs_FA0.Input_1e-4_10_30_peak_1544	chr16	76139734	76136825	-	XM_011246162.2	Gm41476	upstream	-3474
chr15:31189629-31190056	428	31189944	5	7.52429	5.12423	3.4333	FA0.IP_vs_FA0.Input_1e-4_10_30_peak_1304	chr15	31224384	31274338	+	NM_146057.3	Dap	intergenic	-34542
chr11:54387769-54388278	510	54388244	5	7.49589	5.11584	3.40728	FA0.IP_vs_FA0.Input_1e-4_10_30_peak_547	chr11	54370651	54426790	+	NM_029105.2	Meikin	intron	17372
chr7:92225796-92226046	251	92225869	5	7.49589	5.11584	3.40728	FA0.IP_vs_FA0.Input_1e-4_10_30_peak_3312	chr7	92234836	92449106	+	XM_006507787.3	Dlg2	upstream	-8915
chr7:92225796-92226046	251	92225869	5	7.49589	5.11584	3.40728	FA0.IP_vs_FA0.Input_1e-4_10_30_peak_3312	chr7	92234969	92449246	+	NM_001243047.1	Dlg2	upstream	-9048
chr13:23224066-23224305	240	23224260	5	7.49589	5.11584	3.40728	FA0.IP_vs_FA0.Input_1e-4_10_30_peak_873	chr13	23217372	23218311	+	NM_001167542.1	Vmn1r221	intergenic	6813
chr17:91834107-91834419	313	91834147	5	7.49589	5.11584	3.40728	FA0.IP_vs_FA0.Input_1e-4_10_30_peak_1727	chr17	91862069	91848259	-	XR_877117.1	Gm41654	intergenic	27806
chr7:72750464-72750814	351	72750644	5	7.49589	5.11584	3.40728	FA0.IP_vs_FA0.Input_1e-4_10_30_peak_3290	chr7	72826640	72806128	-	XR_391607.3	Gm36865	intergenic	76001
chr4:12048746-12048970	225	12048864	5	7.49589	5.11584	3.40728	FA0.IP_vs_FA0.Input_1e-4_10_30_peak_2488	chr4	12018378	11999888	-	XR_001784244.1	LOC105247602	intergenic	-30480
chr11:8080242-8080476	235	8080335	5	7.49589	5.11584	3.40728	FA0.IP_vs_FA0.Input_1e-4_10_30_peak_493	chr11	8503902	8431651	-	XM_006514743.3	Tns3	intergenic	423543
chr2:94678572-94678944	373	94678768	5	7.49589	5.11584	3.40728	FA0.IP_vs_FA0.Input_1e-4_10_30_peak_2121	chr2	94726524	94755691	+	XR_374815.1	Gm33540	intergenic	-47766
chr16:51088872-51089100	229	51088994	5	7.49589	5.11584	3.40728	FA0.IP_vs_FA0.Input_1e-4_10_30_peak_1507	chr16	51051224	51053660	+	XR_876101.1	Gm32431	intergenic	37762
chr16:84896555-84896775	221	84896661	5	7.49589	5.11584	3.40728	FA0.IP_vs_FA0.Input_1e-4_10_30_peak_1570	chr16	84835625	84827870	-	NM_001302213.1	Atp5j	intergenic	-61040
chr16:84896555-84896775	221	84896661	5	7.49589	5.11584	3.40728	FA0.IP_vs_FA0.Input_1e-4_10_30_peak_1570	chr16	84835625	84827870	-	NM_016755.3	Atp5j	intergenic	-61040
chr11:66811807-66812030	224	66811908	5	7.49589	5.11584	3.40728	FA0.IP_vs_FA0.Input_1e-4_10_30_peak_568	chr11	66911909	66929877	+	XM_011248822.1	Pirt	intergenic	-99991
chr2:143622246-143622587	342	143622479	5	7.49589	5.11584	3.40728	FA0.IP_vs_FA0.Input_1e-4_10_30_peak_2190	chr2	143547837	143535475	-	NR_040354.1	Pcsk2os1	intergenic	-74579
chr13:42800037-42800291	255	42800230	5	7.49589	5.11584	3.40728	FA0.IP_vs_FA0.Input_1e-4_10_30_peak_904	chr13	42866246	43138526	+	NM_001302636.1	Phactr1	intergenic	-66082
chr8:68958423-68958674	252	68958430	5	7.48181	5.11166	3.39679	FA0.IP_vs_FA0.Input_1e-4_10_30_peak_3505	chr8	68955240	68956183	+	XR_001778755.1	Gm32997	intergenic	3308
chr11:99202843-99203135	293	99202910	5	7.46781	5.10748	3.38368	FA0.IP_vs_FA0.Input_1e-4_10_30_peak_614	chr11	99231017	99209046	-	NM_020618.4	Smarce1	intergenic	28028
chr10:121889156-121889497	342	121889326	5	7.42628	5.09499	3.34349	FA0.IP_vs_FA0.Input_1e-4_10_30_peak_460	chr10	122046504	121780990	-	XM_006513140.1	Srgap1	intron	157178
chr1:52358174-52358568	395	52358545	5	7.42374	5.09422	3.3415	FA0.IP_vs_FA0.Input_1e-4_10_30_peak_66	chr1	52343290	52367667	+	XR_373400.1	Gm31955	intron	15081
chr11:34690394-34690623	230	34690535	5	7.42374	5.09422	3.3415	FA0.IP_vs_FA0.Input_1e-4_10_30_peak_521	chr11	34709508	34227193	-	XM_017314862.1	Dock2	intron	19000
chr13:46279062-46279293	232	46279178	5	7.42374	5.09422	3.3415	FA0.IP_vs_FA0.Input_1e-4_10_30_peak_911	chr13	46273720	46300115	+	NM_001005422.1	Stmnd1	intron	5457
chr17:81701243-81701518	276	81701341	5	7.42374	5.09422	3.3415	FA0.IP_vs_FA0.Input_1e-4_10_30_peak_1704	chr17	81704104	81742507	+	XR_385805.3	Gm34131	upstream	-2724
chr17:81701243-81701518	276	81701341	5	7.42374	5.09422	3.3415	FA0.IP_vs_FA0.Input_1e-4_10_30_peak_1704	chr17	81704104	81742507	+	XR_385804.3	Gm34131	upstream	-2724
chr17:81701243-81701518	276	81701341	5	7.42374	5.09422	3.3415	FA0.IP_vs_FA0.Input_1e-4_10_30_peak_1704	chr17	81704104	81742507	+	XR_877007.2	Gm34131	upstream	-2724
chrX:52125805-52126045	241	52125908	5	7.42374	5.09422	3.3415	FA0.IP_vs_FA0.Input_1e-4_10_30_peak_3912	chrX	52144535	52050884	-	XM_011250978.2	Gpc4	intron	18610
chr18:28158358-28158680	323	28158561	5	7.42374	5.09422	3.3415	FA0.IP_vs_FA0.Input_1e-4_10_30_peak_1770	chr18	28161660	28101478	-	XR_386133.2	Gm33860	intron	3141
chr18:28158358-28158680	323	28158561	5	7.42374	5.09422	3.3415	FA0.IP_vs_FA0.Input_1e-4_10_30_peak_1770	chr18	28161660	28101478	-	XR_877261.1	Gm33860	intron	3141
chr18:28158358-28158680	323	28158561	5	7.42374	5.09422	3.3415	FA0.IP_vs_FA0.Input_1e-4_10_30_peak_1770	chr18	28161645	28070139	-	XR_877258.2	Gm33860	intron	3126
chr18:28158358-28158680	323	28158561	5	7.42374	5.09422	3.3415	FA0.IP_vs_FA0.Input_1e-4_10_30_peak_1770	chr18	28161645	28101478	-	XR_877257.1	Gm33860	intron	3126
chr18:28158358-28158680	323	28158561	5	7.42374	5.09422	3.3415	FA0.IP_vs_FA0.Input_1e-4_10_30_peak_1770	chr18	28161645	28101478	-	XR_877259.1	Gm33860	intron	3126
chr15:94156057-94156495	439	94156346	5	7.42374	5.09422	3.3415	FA0.IP_vs_FA0.Input_1e-4_10_30_peak_1422	chr15	94138271	94132238	-	XR_001781598.1	Gm41388	upstream	-18005
chr7:22918931-22919186	256	22918987	5	7.42374	5.09422	3.3415	FA0.IP_vs_FA0.Input_1e-4_10_30_peak_3223	chr7	22899614	22893552	-	XM_011250761.1	Gm8708	upstream	-19444
chr2:154355274-154355605	332	154355522	5	7.42374	5.09422	3.3415	FA0.IP_vs_FA0.Input_1e-4_10_30_peak_2204	chr2	154372719	154335385	-	NM_025876.2	Cdk5rap1	intron	17280
chr5:64986892-64987153	262	64987045	5	7.42374	5.09422	3.3415	FA0.IP_vs_FA0.Input_1e-4_10_30_peak_2793	chr5	64971140	64952029	-	XM_006503858.3	Tlr6	upstream	-15882
chr14:84427732-84427977	246	84427839	5	7.42374	5.09422	3.3415	FA0.IP_vs_FA0.Input_1e-4_10_30_peak_1209	chr14	84443017	84422988	-	XR_383664.3	Gm32498	intron	15163
chr10:120975039-120975712	674	120975496	5	7.42374	5.09422	3.3415	FA0.IP_vs_FA0.Input_1e-4_10_30_peak_458	chr10	120979330	120923410	-	NM_001081193.2	Lemd3	intron	3955
chr2:114433884-114434128	245	114433946	5	7.42374	5.09422	3.3415	FA0.IP_vs_FA0.Input_1e-4_10_30_peak_2144	chr2	114430323	114421420	-	XR_374879.2	Gm31146	upstream	-3683
chr1:97744301-97744529	229	97744443	5	7.42374	5.09422	3.3415	FA0.IP_vs_FA0.Input_1e-4_10_30_peak_137	chr1	97769488	97706154	-	XM_006529490.3	Ppip5k2	intron	25073
chr6:34464477-34464747	271	34464664	5	7.42374	5.09422	3.3415	FA0.IP_vs_FA0.Input_1e-4_10_30_peak_2973	chr6	34476252	34505136	+	XM_006505412.3	Bpgm	upstream	-11640
chr6:123035826-123036242	417	123036115	5	7.42374	5.09422	3.3415	FA0.IP_vs_FA0.Input_1e-4_10_30_peak_3140	chr6	123049961	123071555	+	NM_027218.3	Clec4b1	upstream	-13927
chr6:123035826-123036242	417	123036115	5	7.42374	5.09422	3.3415	FA0.IP_vs_FA0.Input_1e-4_10_30_peak_3140	chr6	123049961	123071555	+	NM_001190310.1	Clec4b1	upstream	-13927
chr1:185623924-185624170	247	185624124	5	7.42374	5.09422	3.3415	FA0.IP_vs_FA0.Input_1e-4_10_30_peak_280	chr1	185618604	185644334	+	XR_373798.1	Gm35023	intron	5443
chrX:114500537-114500790	254	114500646	5	7.42374	5.09422	3.3415	FA0.IP_vs_FA0.Input_1e-4_10_30_peak_3967	chrX	114474332	114561129	+	NM_001290478.1	Klhl4	intron	26331
chrX:114500537-114500790	254	114500646	5	7.42374	5.09422	3.3415	FA0.IP_vs_FA0.Input_1e-4_10_30_peak_3967	chrX	114474332	114561129	+	NM_001290477.1	Klhl4	intron	26331
chrX:114500537-114500790	254	114500646	5	7.42374	5.09422	3.3415	FA0.IP_vs_FA0.Input_1e-4_10_30_peak_3967	chrX	114474332	114561129	+	NM_172781.2	Klhl4	intron	26331
chr15:93044964-93045191	228	93045127	5	7.42374	5.09422	3.3415	FA0.IP_vs_FA0.Input_1e-4_10_30_peak_1418	chr15	93001489	93073371	+	XR_875582.2	Gm30085	intron	43588
chr15:93044964-93045191	228	93045127	5	7.42374	5.09422	3.3415	FA0.IP_vs_FA0.Input_1e-4_10_30_peak_1418	chr15	93001489	93077507	+	XR_384349.3	Gm30085	intron	43588
chr4:24025689-24025906	218	24025811	5	7.42374	5.09422	3.3415	FA0.IP_vs_FA0.Input_1e-4_10_30_peak_2501	chr4	24105315	23976542	-	XR_001784259.1	Gm27243	intron	79518
chr4:24025689-24025906	218	24025811	5	7.42374	5.09422	3.3415	FA0.IP_vs_FA0.Input_1e-4_10_30_peak_2501	chr4	24430909	23976542	-	XR_001784257.1	Gm27243	intron	405112
chr4:24025689-24025906	218	24025811	5	7.42374	5.09422	3.3415	FA0.IP_vs_FA0.Input_1e-4_10_30_peak_2501	chr4	24430909	23976542	-	XR_001784258.1	Gm27243	intron	405112
chr4:24025689-24025906	218	24025811	5	7.42374	5.09422	3.3415	FA0.IP_vs_FA0.Input_1e-4_10_30_peak_2501	chr4	24430909	23976542	-	XR_881163.1	Gm27243	intron	405112
chr12:44379722-44379958	237	44379867	5	7.42374	5.09422	3.3415	FA0.IP_vs_FA0.Input_1e-4_10_30_peak_709	chr12	44328884	44601846	+	NM_001146031.1	Nrcam	intron	50956
chr12:44379722-44379958	237	44379867	5	7.42374	5.09422	3.3415	FA0.IP_vs_FA0.Input_1e-4_10_30_peak_709	chr12	44328884	44601846	+	NM_176930.4	Nrcam	intron	50956
chr6:111421225-111421500	276	111421419	5	7.42374	5.09422	3.3415	FA0.IP_vs_FA0.Input_1e-4_10_30_peak_3101	chr6	110645597	111567230	+	NM_177328.3	Grm7	intron	775765
chr18:72142661-72142897	237	72142807	5	7.42374	5.09422	3.3415	FA0.IP_vs_FA0.Input_1e-4_10_30_peak_1842	chr18	72351069	71253631	-	NM_007831.3	Dcc	intron	208290
chr11:55828364-55828637	274	55828495	5	7.42374	5.09422	3.3415	FA0.IP_vs_FA0.Input_1e-4_10_30_peak_549	chr11	55781367	55963249	+	XR_001780217.1	LOC108167367	intron	47133
chr18:44742440-44742665	226	44742495	5	7.42374	5.09422	3.3415	FA0.IP_vs_FA0.Input_1e-4_10_30_peak_1791	chr18	44812182	44425059	-	NM_001085373.1	Mcc	intron	69630
chr2:131330453-131330692	240	131330477	5	7.42374	5.09422	3.3415	FA0.IP_vs_FA0.Input_1e-4_10_30_peak_2172	chr2	131352892	131298487	-	NM_178607.4	Rnf24	intron	22320
chr8:44232500-44232754	255	44232584	5	7.42374	5.09422	3.3415	FA0.IP_vs_FA0.Input_1e-4_10_30_peak_3466	chr8	43703335	43650324	-	XM_017312835.1	Adam34	intergenic	-529292
chr8:44232500-44232754	255	44232584	5	7.42374	5.09422	3.3415	FA0.IP_vs_FA0.Input_1e-4_10_30_peak_3466	chr8	43703335	43650308	-	XM_011242224.2	Adam34	intergenic	-529292
chr3:133378640-133378953	314	133378784	5	7.42374	5.09422	3.3415	FA0.IP_vs_FA0.Input_1e-4_10_30_peak_2436	chr3	133338949	133378082	+	XM_006502217.3	Ppa2	intergenic	39847
chr5:83109720-83109952	233	83109827	5	7.42374	5.09422	3.3415	FA0.IP_vs_FA0.Input_1e-4_10_30_peak_2821	chr5	83355195	83278121	-	NM_153801.3	Tecrl	intergenic	245359
chr14:94516456-94516750	295	94516480	5	7.42374	5.09422	3.3415	FA0.IP_vs_FA0.Input_1e-4_10_30_peak_1215	chr14	94735469	94715738	-	XR_383683.2	Gm33450	intergenic	218866
chr14:94516456-94516750	295	94516480	5	7.42374	5.09422	3.3415	FA0.IP_vs_FA0.Input_1e-4_10_30_peak_1215	chr14	94735469	94715738	-	XR_001781419.1	Gm33450	intergenic	218866
chrY:59838996-59839263	268	59839173	5	7.42374	5.09422	3.3415	FA0.IP_vs_FA0.Input_1e-4_10_30_peak_4055	chrY	59632758	59606709	-	NR_038299.1	Gm20871	intergenic	-206371
chr18:17467444-17468162	719	17467533	5	7.42374	5.09422	3.3415	FA0.IP_vs_FA0.Input_1e-4_10_30_peak_1758	chr18	17533929	17520584	-	XR_877204.1	Gm31018	intergenic	66126
chr18:17467444-17468162	719	17467533	5	7.42374	5.09422	3.3415	FA0.IP_vs_FA0.Input_1e-4_10_30_peak_1758	chr18	17533929	17478966	-	XR_386094.2	Gm31018	intergenic	66126
chr9:102299862-102300097	236	102299955	5	7.42374	5.09422	3.3415	FA0.IP_vs_FA0.Input_1e-4_10_30_peak_3835	chr9	102304975	102304923	-	NR_106163.1	Mir7243	intergenic	4996
chrY:42511528-42511801	274	42511650	5	7.42374	5.09422	3.3415	FA0.IP_vs_FA0.Input_1e-4_10_30_peak_4051	chrY	42582235	42569201	-	XR_882322.1	Gm29276	intergenic	70571
chr12:109987442-109987680	239	109987509	5	7.42374	5.09422	3.3415	FA0.IP_vs_FA0.Input_1e-4_10_30_peak_819	chr12	110023985	109992757	-	XR_872997.2	Gm34667	intergenic	36424
chr12:109987442-109987680	239	109987509	5	7.42374	5.09422	3.3415	FA0.IP_vs_FA0.Input_1e-4_10_30_peak_819	chr12	110023985	110014752	-	XR_872999.2	Gm34667	intergenic	36424
chr12:109987442-109987680	239	109987509	5	7.42374	5.09422	3.3415	FA0.IP_vs_FA0.Input_1e-4_10_30_peak_819	chr12	110023985	110009750	-	XR_872995.2	Gm34667	intergenic	36424
chr18:81886331-81886681	351	81886337	5	7.42374	5.09422	3.3415	FA0.IP_vs_FA0.Input_1e-4_10_30_peak_1865	chr18	81849958	81844357	-	XR_386395.2	Gm30454	intergenic	-36548
chr15:38707659-38708034	376	38708030	5	7.42374	5.09422	3.3415	FA0.IP_vs_FA0.Input_1e-4_10_30_peak_1322	chr15	38728516	38713482	-	NR_131206.1	Borg	intergenic	20670
chr13:52413164-52413413	250	52413264	5	7.42374	5.09422	3.3415	FA0.IP_vs_FA0.Input_1e-4_10_30_peak_917	chr13	52530836	52504374	-	NM_001024474.2	Diras2	intergenic	117548
chr3:5648257-5648480	224	5648371	5	7.42374	5.09422	3.3415	FA0.IP_vs_FA0.Input_1e-4_10_30_peak_2256	chr3	5576539	5560498	-	XM_017319505.1	Pex2	intergenic	-71829
chr17:41603741-41603967	227	41603788	5	7.42374	5.09422	3.3415	FA0.IP_vs_FA0.Input_1e-4_10_30_peak_1636	chr17	40939736	40961990	+	XM_017317291.1	Mut	intergenic	664118
chr5:4602025-4602256	232	4602071	5	7.42374	5.09422	3.3415	FA0.IP_vs_FA0.Input_1e-4_10_30_peak_2697	chr5	4758216	4753838	-	NM_021457.3	Fzd1	intergenic	156076
chr4:99403151-99403414	264	99403307	5	7.42374	5.09422	3.3415	FA0.IP_vs_FA0.Input_1e-4_10_30_peak_2612	chr4	99342812	99342177	-	XR_376462.2	Gm35537	intergenic	-60470
chr2:51648391-51648680	290	51648436	5	7.42374	5.09422	3.3415	FA0.IP_vs_FA0.Input_1e-4_10_30_peak_2047	chr2	51627510	51628407	+	NM_199158.1	Tas2r134	intergenic	21025
chr2:4342968-4343213	246	4343103	5	7.42374	5.09422	3.3415	FA0.IP_vs_FA0.Input_1e-4_10_30_peak_1973	chr2	4301144	4289344	-	XR_001783625.1	LOC102639987	intergenic	-41946
chrX:158683490-158683804	315	158683573	5	7.42374	5.09422	3.3415	FA0.IP_vs_FA0.Input_1e-4_10_30_peak_4009	chrX	159255695	159368244	+	XM_017318355.1	Rps6ka3	intergenic	-572048
chr14:105972686-105973084	399	105972839	5	7.42374	5.09422	3.3415	FA0.IP_vs_FA0.Input_1e-4_10_30_peak_1238	chr14	105896819	105891946	-	NM_011897.3	Spry2	intergenic	-76066
chr11:64137546-64137795	250	64137557	5	7.42374	5.09422	3.3415	FA0.IP_vs_FA0.Input_1e-4_10_30_peak_562	chr11	64164408	64182244	+	XR_388742.2	Gm12290	intergenic	-26738
chr17:5158796-5159285	490	5159170	5	7.42374	5.09422	3.3415	FA0.IP_vs_FA0.Input_1e-4_10_30_peak_1597	chr17	5214338	5210570	-	XR_385148.3	Gm34854	intergenic	55298
chr17:5158796-5159285	490	5159170	5	7.42374	5.09422	3.3415	FA0.IP_vs_FA0.Input_1e-4_10_30_peak_1597	chr17	5214338	5196276	-	XR_876354.2	Gm34854	intergenic	55298
chr18:82299271-82299526	256	82299362	5	7.42374	5.09422	3.3415	FA0.IP_vs_FA0.Input_1e-4_10_30_peak_1866	chr18	82406777	82392495	-	NM_008082.2	Galr1	intergenic	107379
chr9:122708333-122708802	470	122708649	5	7.42374	5.09422	3.3415	FA0.IP_vs_FA0.Input_1e-4_10_30_peak_3869	chr9	122684067	122693222	+	XR_380026.2	Gm35501	intergenic	24500
chr9:122708333-122708802	470	122708649	5	7.42374	5.09422	3.3415	FA0.IP_vs_FA0.Input_1e-4_10_30_peak_3869	chr9	122684067	122693222	+	XR_871394.1	Gm35501	intergenic	24500
chr4:74438424-74438646	223	74438585	5	7.42374	5.09422	3.3415	FA0.IP_vs_FA0.Input_1e-4_10_30_peak_2570	chr4	74271287	74405864	+	XM_006538354.1	Kdm4c	intergenic	167248
chr3:78818300-78818529	230	78818415	5	7.42374	5.09422	3.3415	FA0.IP_vs_FA0.Input_1e-4_10_30_peak_2350	chr3	78792231	78789734	-	XR_375737.2	Gm36341	intergenic	-26183
chr1:66017800-66018032	233	66017943	5	7.42374	5.09422	3.3415	FA0.IP_vs_FA0.Input_1e-4_10_30_peak_94	chr1	65926521	65928304	+	NM_027010.2	Crygf	intergenic	91395
chr14:105946750-105947226	477	105946770	5	7.42374	5.09422	3.3415	FA0.IP_vs_FA0.Input_1e-4_10_30_peak_1237	chr14	105896819	105891946	-	NM_011897.3	Spry2	intergenic	-50169
chr7:15448352-15448791	440	15448714	6	6.83052	5.09291	2.87428	FA0.IP_vs_FA0.Input_1e-4_10_30_peak_3214	chr7	15388850	15398545	+	NM_145708.2	Obox2	intergenic	59721
chr12:79281959-79282176	218	79282073	5	7.38543	5.08255	3.33324	FA0.IP_vs_FA0.Input_1e-4_10_30_peak_763	chr12	79280868	79232345	-	XM_017315014.1	Zfyve26	promoter	-1199
chr4:130369079-130369334	256	130369208	5	7.37196	5.07842	3.3205	FA0.IP_vs_FA0.Input_1e-4_10_30_peak_2654	chr4	130373394	130390033	+	XM_011240585.2	Snrnp40	upstream	-4188
chr7:46681368-46681583	216	46681470	5	7.37196	5.07842	3.3205	FA0.IP_vs_FA0.Input_1e-4_10_30_peak_3255	chr7	46672537	46644640	-	NM_009414.3	Tph1	upstream	-8938
chr2:154427013-154427340	328	154427171	5	7.35857	5.0743	3.31851	FA0.IP_vs_FA0.Input_1e-4_10_30_peak_2205	chr2	154421329	154416498	-	XR_866871.2	Gm39962	upstream	-5847
chr16:4387943-4388252	310	4388044	5	7.35857	5.0743	3.31851	FA0.IP_vs_FA0.Input_1e-4_10_30_peak_1443	chr16	4420498	4284885	-	NM_009624.3	Adcy9	intron	32401
chr16:4387943-4388252	310	4388044	5	7.35857	5.0743	3.31851	FA0.IP_vs_FA0.Input_1e-4_10_30_peak_1443	chr16	4420498	4284885	-	NM_001291910.1	Adcy9	intron	32401
chr10:94605956-94606194	239	94606077	5	7.35857	5.0743	3.31851	FA0.IP_vs_FA0.Input_1e-4_10_30_peak_418	chr10	94622909	94600049	-	XR_380689.3	Gm32898	intron	16834
chr1:128542991-128543232	242	128543104	5	7.35857	5.0743	3.31851	FA0.IP_vs_FA0.Input_1e-4_10_30_peak_195	chr1	128542354	128549406	+	XR_878510.1	Gm41950	promoter	757
chr8:48188997-48189275	279	48189161	5	7.35857	5.0743	3.31851	FA0.IP_vs_FA0.Input_1e-4_10_30_peak_3468	chr8	48206586	48218650	+	XR_378958.2	Gm32194	upstream	-17450
chr11:6534932-6535340	409	6535091	5	7.35857	5.0743	3.31851	FA0.IP_vs_FA0.Input_1e-4_10_30_peak_484	chr11	6528760	6525590	-	NR_045893.1	Snhg15	upstream	-6376
chr12:21754254-21754469	216	21754386	5	7.35857	5.0743	3.31851	FA0.IP_vs_FA0.Input_1e-4_10_30_peak_673	chr12	21784112	21761220	-	XR_001780510.1	6030426L16Rik	intergenic	29751
chr1:71451580-71451815	236	71451711	5	7.35857	5.0743	3.31851	FA0.IP_vs_FA0.Input_1e-4_10_30_peak_102	chr1	71414910	71243089	-	NM_175210.3	Abca12	intergenic	-36787
chr5:60865244-60865460	217	60865350	5	7.35857	5.0743	3.31851	FA0.IP_vs_FA0.Input_1e-4_10_30_peak_2782	chr5	60994788	60980727	-	XR_868429.1	Gm40307	intergenic	129436
chr3:33946676-33947411	736	33946908	5	7.35857	5.0743	3.31851	FA0.IP_vs_FA0.Input_1e-4_10_30_peak_2290	chr3	33975453	33972180	-	XR_001784055.1	LOC108168913	intergenic	28410
chr7:15212949-15213175	227	15213057	5	7.35857	5.0743	3.31851	FA0.IP_vs_FA0.Input_1e-4_10_30_peak_3212	chr7	15388850	15398545	+	NM_145708.2	Obox2	intergenic	-175788
chr18:85379913-85380314	402	85380132	5	7.35857	5.0743	3.31851	FA0.IP_vs_FA0.Input_1e-4_10_30_peak_1873	chr18	85666808	85665082	-	XR_386428.2	Gm32291	intergenic	286695
chr18:85379913-85380314	402	85380132	5	7.35857	5.0743	3.31851	FA0.IP_vs_FA0.Input_1e-4_10_30_peak_1873	chr18	85666808	85665082	-	XR_386429.2	Gm32291	intergenic	286695
chr3:10967778-10968006	229	10967897	5	7.35857	5.0743	3.31851	FA0.IP_vs_FA0.Input_1e-4_10_30_peak_2263	chr3	10848894	10857537	+	XR_387548.2	Gm33551	intergenic	118998
chr15:96983113-96983362	250	96983303	5	7.35857	5.0743	3.31851	FA0.IP_vs_FA0.Input_1e-4_10_30_peak_1428	chr15	97020345	96995816	-	XM_006521349.3	Slc38a4	intergenic	37108
chr2:168219335-168219621	287	168219451	7	6.73323	5.07013	2.78805	FA0.IP_vs_FA0.Input_1e-4_10_30_peak_2232	chr2	168230379	168209047	-	NM_010072.4	Dpm1	intron	10901
chr2:168219335-168219621	287	168219451	7	6.73323	5.07013	2.78805	FA0.IP_vs_FA0.Input_1e-4_10_30_peak_2232	chr2	168230379	168209047	-	NM_001310084.1	Dpm1	intron	10901
chr2:168219335-168219621	287	168219451	7	6.73323	5.07013	2.78805	FA0.IP_vs_FA0.Input_1e-4_10_30_peak_2232	chr2	168230379	168180964	-	NR_132310.1	Dpm1-adnp	intron	10901
chr4:43046406-43046663	258	43046498	7	6.73323	5.07013	2.78805	FA0.IP_vs_FA0.Input_1e-4_10_30_peak_2526	chr4	43046190	43053256	+	XR_881216.1	Gm26881	promoter	344
chr4:43046406-43046663	258	43046498	7	6.73323	5.07013	2.78805	FA0.IP_vs_FA0.Input_1e-4_10_30_peak_2526	chr4	43046190	43053256	+	XR_881215.1	Gm26881	promoter	344
chr4:43046406-43046663	258	43046498	7	6.73323	5.07013	2.78805	FA0.IP_vs_FA0.Input_1e-4_10_30_peak_2526	chr4	43046190	43053256	+	XR_881217.1	Gm26881	promoter	344
chr4:43046406-43046663	258	43046498	7	6.73323	5.07013	2.78805	FA0.IP_vs_FA0.Input_1e-4_10_30_peak_2526	chr4	43046190	43053256	+	XR_881214.1	Gm26881	promoter	344
chr4:43046406-43046663	258	43046498	7	6.73323	5.07013	2.78805	FA0.IP_vs_FA0.Input_1e-4_10_30_peak_2526	chr4	43046190	43053256	+	XR_881212.1	Gm26881	promoter	344
chr4:43046406-43046663	258	43046498	7	6.73323	5.07013	2.78805	FA0.IP_vs_FA0.Input_1e-4_10_30_peak_2526	chr4	43046220	43032413	-	NM_172691.3	Fam214b	promoter	-314
chr4:43046406-43046663	258	43046498	7	6.73323	5.07013	2.78805	FA0.IP_vs_FA0.Input_1e-4_10_30_peak_2526	chr4	43046220	43032413	-	NR_045567.1	Fam214b	promoter	-314
chr4:43046406-43046663	258	43046498	7	6.73323	5.07013	2.78805	FA0.IP_vs_FA0.Input_1e-4_10_30_peak_2526	chr4	43046154	43053256	+	XR_881213.1	Gm26881	promoter	380
chr4:43046406-43046663	258	43046498	7	6.73323	5.07013	2.78805	FA0.IP_vs_FA0.Input_1e-4_10_30_peak_2526	chr4	43045833	43032413	-	XM_006537824.1	Fam214b	promoter	-701
chr4:43046406-43046663	258	43046498	7	6.73323	5.07013	2.78805	FA0.IP_vs_FA0.Input_1e-4_10_30_peak_2526	chr4	43045792	43032413	-	XM_011249994.1	Fam214b	promoter	-742
chr3:123220141-123220412	272	123220246	7	6.73323	5.07013	2.78805	FA0.IP_vs_FA0.Input_1e-4_10_30_peak_2420	chr3	123236149	123076518	-	NM_080451.2	Synpo2	intron	15873
chr2:167572762-167572996	235	167572774	7	6.73323	5.07013	2.78805	FA0.IP_vs_FA0.Input_1e-4_10_30_peak_2231	chr2	167577996	167571284	-	XR_001783570.1	Gm31619	intron	5117
chr2:167572762-167572996	235	167572774	7	6.73323	5.07013	2.78805	FA0.IP_vs_FA0.Input_1e-4_10_30_peak_2231	chr2	167577996	167571284	-	XR_001783568.1	Gm31619	intron	5117
chr2:167572762-167572996	235	167572774	7	6.73323	5.07013	2.78805	FA0.IP_vs_FA0.Input_1e-4_10_30_peak_2231	chr2	167577996	167571284	-	XR_001783571.1	Gm31619	intron	5117
chr2:167572762-167572996	235	167572774	7	6.73323	5.07013	2.78805	FA0.IP_vs_FA0.Input_1e-4_10_30_peak_2231	chr2	167577996	167571284	-	XR_001783569.1	Gm31619	intron	5117
chr2:167572762-167572996	235	167572774	7	6.73323	5.07013	2.78805	FA0.IP_vs_FA0.Input_1e-4_10_30_peak_2231	chr2	167577996	167571284	-	XR_375258.2	Gm31619	intron	5117
chr2:167572762-167572996	235	167572774	7	6.73323	5.07013	2.78805	FA0.IP_vs_FA0.Input_1e-4_10_30_peak_2231	chr2	167577996	167571284	-	XR_866993.1	Gm31619	intron	5117
chr2:167572762-167572996	235	167572774	7	6.73323	5.07013	2.78805	FA0.IP_vs_FA0.Input_1e-4_10_30_peak_2231	chr2	167577996	167571284	-	XR_866996.1	Gm31619	intron	5117
chr11:96022990-96023209	220	96023109	7	6.73323	5.07013	2.78805	FA0.IP_vs_FA0.Input_1e-4_10_30_peak_609	chr11	96024544	96030828	+	NM_008119.2	Gip	promoter	-1445
chr11:96022990-96023209	220	96023109	7	6.73323	5.07013	2.78805	FA0.IP_vs_FA0.Input_1e-4_10_30_peak_609	chr11	96024531	96030850	+	XM_006532225.3	Gip	promoter	-1432
chr11:96022990-96023209	220	96023109	7	6.73323	5.07013	2.78805	FA0.IP_vs_FA0.Input_1e-4_10_30_peak_609	chr11	96024568	96030850	+	XM_006532224.3	Gip	promoter	-1469
chr11:98463330-98463685	356	98463524	7	6.73323	5.07013	2.78805	FA0.IP_vs_FA0.Input_1e-4_10_30_peak_613	chr11	98459816	98449295	-	XR_001780316.1	Gm38975	upstream	-3691
chrX:98107138-98107381	244	98107271	7	6.73323	5.07013	2.78805	FA0.IP_vs_FA0.Input_1e-4_10_30_peak_3950	chrX	98148756	98323218	+	NM_013476.4	Ar	intergenic	-41497
chrX:170003032-170003591	560	170003475	13	8.20811	5.06901	4.0123	FA0.IP_vs_FA0.Input_1e-4_10_30_peak_4020	chrX	170010525	170018797	+	NR_137282.1	Erdr1	upstream	-7214
chr6:123680451-123680687	237	123680542	5	7.33199	5.06607	3.29905	FA0.IP_vs_FA0.Input_1e-4_10_30_peak_3142	chr6	123702820	123742239	+	NM_001104638.1	Vmn2r23	intergenic	-22251
chr16:9221372-9221601	230	9221448	5	7.33199	5.06607	3.29905	FA0.IP_vs_FA0.Input_1e-4_10_30_peak_1449	chr16	9279971	9290565	+	XR_875898.1	Gm41418	intergenic	-58485
chr16:9221372-9221601	230	9221448	5	7.33199	5.06607	3.29905	FA0.IP_vs_FA0.Input_1e-4_10_30_peak_1449	chr16	9279971	9290565	+	XR_875897.1	Gm41418	intergenic	-58485
chr8:117222430-117222815	386	117222650	6	6.76442	5.06109	2.81516	FA0.IP_vs_FA0.Input_1e-4_10_30_peak_3595	chr8	117257018	117461506	+	NM_001163262.1	Cmip	intergenic	-34396
chr12:31359462-31359761	300	31359578	5	7.3057	5.05787	3.27466	FA0.IP_vs_FA0.Input_1e-4_10_30_peak_681	chr12	31351471	31331561	-	NM_007861.5	Dld	upstream	-8140
chr15:97086005-97086316	312	97086173	5	7.3057	5.05787	3.27466	FA0.IP_vs_FA0.Input_1e-4_10_30_peak_1429	chr15	97068181	97069320	+	XR_384403.2	Gm32789	intergenic	17979
chr14:105213140-105213366	227	105213279	6	6.75718	5.05758	2.80977	FA0.IP_vs_FA0.Input_1e-4_10_30_peak_1234	chr14	105177327	105114518	-	NM_134077.4	Rbm26	intergenic	-35926
chr9:61497543-61497847	305	61497716	5	7.27969	5.0497	3.25002	FA0.IP_vs_FA0.Input_1e-4_10_30_peak_3770	chr9	61509713	61534247	+	XR_379518.1	Gm34424	upstream	-12018
chr10:118643237-118643559	323	118643250	5	7.25395	5.04155	3.22809	FA0.IP_vs_FA0.Input_1e-4_10_30_peak_453	chr10	118556525	118502034	-	NR_104123.1	Tmevpg1	intergenic	-86873
chr14:8193321-8193782	462	8193596	5	7.24118	5.03749	3.21546	FA0.IP_vs_FA0.Input_1e-4_10_30_peak_1086	chr14	8214080	8223570	+	NM_027782.3	Kctd6	intergenic	-20529
chr9:47221151-47221377	227	47221291	5	7.22847	5.03343	3.20379	FA0.IP_vs_FA0.Input_1e-4_10_30_peak_3747	chr9	47232322	47235383	+	XR_870717.1	Gm31756	upstream	-11058
chr9:47221151-47221377	227	47221291	5	7.22847	5.03343	3.20379	FA0.IP_vs_FA0.Input_1e-4_10_30_peak_3747	chr9	47232322	47240521	+	XR_379357.3	Gm31756	upstream	-11058
chr4:110650721-110651059	339	110650941	5	7.22847	5.03343	3.20379	FA0.IP_vs_FA0.Input_1e-4_10_30_peak_2634	chr4	110478545	111657510	+	XM_011240655.2	Agbl4	intron	172345
chr5:50425814-50426057	244	50425888	5	7.22847	5.03343	3.20379	FA0.IP_vs_FA0.Input_1e-4_10_30_peak_2763	chr5	50402135	50410333	+	XR_376944.2	Gm36760	intergenic	23800
chr12:9444210-9444514	305	9444297	5	7.22847	5.03343	3.20379	FA0.IP_vs_FA0.Input_1e-4_10_30_peak_654	chr12	9429519	9430271	+	XR_381242.3	Gm7099	intergenic	14843
chrX:114943488-114943797	310	114943689	5	7.22847	5.03343	3.20379	FA0.IP_vs_FA0.Input_1e-4_10_30_peak_3968	chrX	114926988	114928597	+	NR_130989.1	4930555B12Rik	intergenic	16654
chr13:9255377-9255719	343	9255514	5	7.22847	5.03343	3.20379	FA0.IP_vs_FA0.Input_1e-4_10_30_peak_850	chr13	9273163	9272685	-	XR_001780833.1	LOC108168050	intergenic	17615
chr13:81892991-81893290	300	81893112	5	7.22847	5.03343	3.20379	FA0.IP_vs_FA0.Input_1e-4_10_30_peak_957	chr13	81871468	81873049	+	XR_873702.1	Gm41008	intergenic	21672
chr13:92978028-92978259	232	92978123	5	7.22847	5.03343	3.20379	FA0.IP_vs_FA0.Input_1e-4_10_30_peak_970	chr13	93005827	93023589	+	XR_873807.1	Gm41019	intergenic	-27684
chr13:92978028-92978259	232	92978123	5	7.22847	5.03343	3.20379	FA0.IP_vs_FA0.Input_1e-4_10_30_peak_970	chr13	93005827	93010455	+	XR_873806.1	Gm41019	intergenic	-27684
chr1:75713535-75713750	216	75713707	5	7.22847	5.03343	3.20379	FA0.IP_vs_FA0.Input_1e-4_10_30_peak_107	chr1	75549603	75559083	+	XM_006496457.1	Slc4a3	intergenic	164039
chr9:78060038-78060350	313	78060149	5	7.20325	5.02533	3.18323	FA0.IP_vs_FA0.Input_1e-4_10_30_peak_3798	chr9	78051957	78065624	+	NM_008103.3	Gcm1	intron	8237
chr11:63278657-63278956	300	63278854	5	7.20325	5.02533	3.18323	FA0.IP_vs_FA0.Input_1e-4_10_30_peak_560	chr11	63250153	63247296	-	XR_388734.1	Gm29851	intergenic	-28653
chr11:63278657-63278956	300	63278854	5	7.20325	5.02533	3.18323	FA0.IP_vs_FA0.Input_1e-4_10_30_peak_560	chr11	63250153	63247296	-	XR_001780235.1	Gm29851	intergenic	-28653
chr11:63278657-63278956	300	63278854	5	7.20325	5.02533	3.18323	FA0.IP_vs_FA0.Input_1e-4_10_30_peak_560	chr11	63250153	63247296	-	XR_388736.1	Gm29851	intergenic	-28653
chr7:138694128-138694468	341	138694394	6	6.68574	5.02274	2.74339	FA0.IP_vs_FA0.Input_1e-4_10_30_peak_3378	chr7	138700974	138703253	+	XR_378600.1	Gm30808	upstream	-6676
chr8:116115348-116115680	333	116115585	5	7.19074	5.02129	3.171	FA0.IP_vs_FA0.Input_1e-4_10_30_peak_3593	chr8	116190681	116192533	+	XR_388072.3	Gm31225	intergenic	-75167
chr7:79337354-79337762	409	79337489	5	7.19074	5.02129	3.171	FA0.IP_vs_FA0.Input_1e-4_10_30_peak_3297	chr7	79298949	79302400	+	XR_882244.1	Gm39041	intergenic	38609
chr4:153199774-153200007	234	153199995	5	7.1783	5.01726	3.15915	FA0.IP_vs_FA0.Input_1e-4_10_30_peak_2691	chr4	153165127	153148288	-	XR_391000.2	Gm31055	intergenic	-34763
chr10:116608402-116608654	253	116608543	5	7.16591	5.01324	3.14777	FA0.IP_vs_FA0.Input_1e-4_10_30_peak_450	chr10	116581536	116485164	-	XM_017314106.1	Cnot2	intergenic	-26992
chr10:116608402-116608654	253	116608543	5	7.16591	5.01324	3.14777	FA0.IP_vs_FA0.Input_1e-4_10_30_peak_450	chr10	116581536	116485164	-	XM_017314107.1	Cnot2	intergenic	-26992
chr10:116608402-116608654	253	116608543	5	7.16591	5.01324	3.14777	FA0.IP_vs_FA0.Input_1e-4_10_30_peak_450	chr10	116581536	116485164	-	XM_006514177.3	Cnot2	intergenic	-26992
chr10:116608402-116608654	253	116608543	5	7.16591	5.01324	3.14777	FA0.IP_vs_FA0.Input_1e-4_10_30_peak_450	chr10	116581536	116485164	-	XM_017314111.1	Cnot2	intergenic	-26992
chr10:116608402-116608654	253	116608543	5	7.16591	5.01324	3.14777	FA0.IP_vs_FA0.Input_1e-4_10_30_peak_450	chr10	116581536	116485164	-	XM_017314112.1	Cnot2	intergenic	-26992
chr10:116608402-116608654	253	116608543	5	7.16591	5.01324	3.14777	FA0.IP_vs_FA0.Input_1e-4_10_30_peak_450	chr10	116581536	116485164	-	XM_006514188.3	Cnot2	intergenic	-26992
chr10:116608402-116608654	253	116608543	5	7.16591	5.01324	3.14777	FA0.IP_vs_FA0.Input_1e-4_10_30_peak_450	chr10	116581536	116485164	-	XM_006514183.3	Cnot2	intergenic	-26992
chr10:116608402-116608654	253	116608543	5	7.16591	5.01324	3.14777	FA0.IP_vs_FA0.Input_1e-4_10_30_peak_450	chr10	116581536	116485164	-	XM_006514190.3	Cnot2	intergenic	-26992
chr10:116608402-116608654	253	116608543	5	7.16591	5.01324	3.14777	FA0.IP_vs_FA0.Input_1e-4_10_30_peak_450	chr10	116581536	116485164	-	XM_006514189.3	Cnot2	intergenic	-26992
chr9:3009252-3010087	836	3009416	935	333.256	5.01051	327.847	FA0.IP_vs_FA0.Input_1e-4_10_30_peak_3642	chr9	3038743	3038668	-	NR_039546.1	Mir101c	intergenic	29074
chr13:36978567-36978919	353	36978802	6	6.63912	4.99977	2.71479	FA0.IP_vs_FA0.Input_1e-4_10_30_peak_891	chr13	36989092	36997851	+	XR_382191.2	Gm30240	upstream	-10349
chr14:123879957-123880408	452	123880311	6	6.63912	4.99977	2.71479	FA0.IP_vs_FA0.Input_1e-4_10_30_peak_1261	chr14	123660139	123974079	+	NM_145467.2	Itgbl1	intron	220043
chr15:59092333-59092828	496	59092793	6	6.63912	4.99977	2.71479	FA0.IP_vs_FA0.Input_1e-4_10_30_peak_1354	chr15	59082159	58941233	-	XM_011245545.2	Mtss1	upstream	-10421
chr9:64743318-64743715	398	64743591	6	6.63912	4.99977	2.71479	FA0.IP_vs_FA0.Input_1e-4_10_30_peak_3775	chr9	64737756	64715299	-	NM_017382.5	Rab11a	upstream	-5760
chr1:5142747-5143090	344	5142846	6	6.63912	4.99977	2.71479	FA0.IP_vs_FA0.Input_1e-4_10_30_peak_5	chr1	5114465	5163213	+	XM_006495437.3	Atp6v1h	intron	28453
chr13:28475580-28475864	285	28475790	6	6.63912	4.99977	2.71479	FA0.IP_vs_FA0.Input_1e-4_10_30_peak_880	chr13	28885422	28460033	-	NR_045053.1	2610307P16Rik	intron	409700
chr13:28475580-28475864	285	28475790	6	6.63912	4.99977	2.71479	FA0.IP_vs_FA0.Input_1e-4_10_30_peak_880	chr13	28885422	28460033	-	NR_045054.1	2610307P16Rik	intron	409700
chr14:37621155-37621658	504	37621417	6	6.63912	4.99977	2.71479	FA0.IP_vs_FA0.Input_1e-4_10_30_peak_1135	chr14	37606799	37601106	-	XR_383360.1	Gm31393	upstream	-14607
chr19:42729977-42730275	299	42730148	6	6.63912	4.99977	2.71479	FA0.IP_vs_FA0.Input_1e-4_10_30_peak_1932	chr19	42745690	42750627	+	XR_877865.2	LOC102637646	upstream	-15564
chr19:42729977-42730275	299	42730148	6	6.63912	4.99977	2.71479	FA0.IP_vs_FA0.Input_1e-4_10_30_peak_1932	chr19	42745690	42752329	+	XR_386719.2	LOC102637646	upstream	-15564
chr12:110012223-110012714	492	110012304	6	6.63912	4.99977	2.71479	FA0.IP_vs_FA0.Input_1e-4_10_30_peak_820	chr12	110024684	110036624	+	XR_001780692.1	Gm40574	upstream	-12216
chr12:110012223-110012714	492	110012304	6	6.63912	4.99977	2.71479	FA0.IP_vs_FA0.Input_1e-4_10_30_peak_820	chr12	110024684	110036624	+	XR_873001.2	Gm40574	upstream	-12216
chr10:5080901-5081419	519	5081352	6	6.63912	4.99977	2.71479	FA0.IP_vs_FA0.Input_1e-4_10_30_peak_301	chr10	5069063	5020191	-	NM_022027.2	Syne1	upstream	-12097
chr17:46950218-46950447	230	46950332	6	6.63912	4.99977	2.71479	FA0.IP_vs_FA0.Input_1e-4_10_30_peak_1643	chr17	46973047	46928290	-	XM_006524145.1	Ubr2	intron	22715
chr8:111336011-111336344	334	111336069	6	6.63912	4.99977	2.71479	FA0.IP_vs_FA0.Input_1e-4_10_30_peak_3581	chr8	111337813	111311680	-	XM_006531442.2	Mlkl	promoter	1636
chr3:85957778-85958171	394	85957862	6	6.63912	4.99977	2.71479	FA0.IP_vs_FA0.Input_1e-4_10_30_peak_2360	chr3	85970952	86085921	+	XM_017319605.1	Sh3d19	upstream	-12978
chr19:34638644-34638908	265	34638828	6	6.63912	4.99977	2.71479	FA0.IP_vs_FA0.Input_1e-4_10_30_peak_1925	chr19	34640743	34617050	-	NM_053217.2	Ifit1bl2	promoter	1967
chr1:146200241-146200723	483	146200371	6	6.63912	4.99977	2.71479	FA0.IP_vs_FA0.Input_1e-4_10_30_peak_216	chr1	146313226	146308480	-	XR_878590.1	Gm41965	intergenic	112744
chr1:146200241-146200723	483	146200371	6	6.63912	4.99977	2.71479	FA0.IP_vs_FA0.Input_1e-4_10_30_peak_216	chr1	146313226	146308480	-	XR_878591.1	Gm41965	intergenic	112744
chr5:90101808-90102147	340	90102043	6	6.63912	4.99977	2.71479	FA0.IP_vs_FA0.Input_1e-4_10_30_peak_2832	chr5	90193304	90200360	+	XR_389324.1	Gm35936	intergenic	-91327
chr6:64872720-64872959	240	64872791	6	6.63912	4.99977	2.71479	FA0.IP_vs_FA0.Input_1e-4_10_30_peak_3036	chr6	64729145	64731243	+	NM_007500.4	Atoh1	intergenic	143694
chr12:4695036-4695428	393	4695092	6	6.63912	4.99977	2.71479	FA0.IP_vs_FA0.Input_1e-4_10_30_peak_652	chr12	4736535	4708812	-	XM_017315227.1	Fam228a	intergenic	41303
chr4:154211104-154211419	316	154211174	6	6.63912	4.99977	2.71479	FA0.IP_vs_FA0.Input_1e-4_10_30_peak_2692	chr4	154237523	154275720	+	XM_006538827.2	Megf6	intergenic	-26262
chrX:46362010-46362241	232	46362139	6	6.63912	4.99977	2.71479	FA0.IP_vs_FA0.Input_1e-4_10_30_peak_3907	chrX	46329006	46330345	+	NM_028514.3	Actrt1	intergenic	33119
chr2:15433529-15433927	399	15433646	6	6.63912	4.99977	2.71479	FA0.IP_vs_FA0.Input_1e-4_10_30_peak_1997	chr2	15526478	16255557	+	NM_001310455.1	Malrd1	intergenic	-92750
chrX:78713411-78713681	271	78713635	6	6.63912	4.99977	2.71479	FA0.IP_vs_FA0.Input_1e-4_10_30_peak_3932	chrX	78737762	78739410	+	NM_001164739.1	Fam47c	intergenic	-24216
chr2:48488918-48489157	240	48488998	6	6.63912	4.99977	2.71479	FA0.IP_vs_FA0.Input_1e-4_10_30_peak_2043	chr2	48539147	48490605	-	XR_866192.1	Gm39809	intergenic	50110
chr8:3736107-3736456	350	3736119	6	6.63912	4.99977	2.71479	FA0.IP_vs_FA0.Input_1e-4_10_30_peak_3388	chr8	3748984	3743394	-	NM_133238.5	Cd209a	intergenic	12703
chr8:60819025-60819292	268	60819196	6	6.63912	4.99977	2.71479	FA0.IP_vs_FA0.Input_1e-4_10_30_peak_3494	chr8	60890393	60907580	+	XR_378914.3	Hpf1	intergenic	-71235
chr8:60819025-60819292	268	60819196	6	6.63912	4.99977	2.71479	FA0.IP_vs_FA0.Input_1e-4_10_30_peak_3494	chr8	60890393	60907004	+	XM_006509510.3	Hpf1	intergenic	-71235
chr1:175044046-175044359	314	175044258	6	6.63912	4.99977	2.71479	FA0.IP_vs_FA0.Input_1e-4_10_30_peak_259	chr1	174921915	174833785	-	XM_006496826.3	Grem2	intergenic	-122287
chr14:38457133-38457430	298	38457366	6	6.63912	4.99977	2.71479	FA0.IP_vs_FA0.Input_1e-4_10_30_peak_1136	chr14	38279214	38333408	+	XR_874529.2	Gm31456	intergenic	178067
chr14:38457133-38457430	298	38457366	6	6.63912	4.99977	2.71479	FA0.IP_vs_FA0.Input_1e-4_10_30_peak_1136	chr14	38279214	38311496	+	XR_874528.1	Gm31456	intergenic	178067
chr10:45395648-45396011	364	45395894	6	6.63912	4.99977	2.71479	FA0.IP_vs_FA0.Input_1e-4_10_30_peak_364	chr10	45444862	45461197	+	XR_380297.3	Gm35372	intergenic	-49033
chrX:132568370-132568652	283	132568496	6	6.63912	4.99977	2.71479	FA0.IP_vs_FA0.Input_1e-4_10_30_peak_3987	chrX	131850494	131847767	-	XM_006528653.1	Gm4994	intergenic	-718017
chr9:71115939-71116334	396	71116196	6	6.63912	4.99977	2.71479	FA0.IP_vs_FA0.Input_1e-4_10_30_peak_3783	chr9	71150690	71159644	+	XR_870898.2	Gm32714	intergenic	-34554
chr4:142272730-142273205	476	142273056	8	6.74289	4.99965	2.79693	FA0.IP_vs_FA0.Input_1e-4_10_30_peak_2667	chr4	142239401	142139239	-	NM_001109685.1	Kazn	intergenic	-33566
chr6:114498766-114499069	304	114498961	10	7.20527	4.99957	3.18509	FA0.IP_vs_FA0.Input_1e-4_10_30_peak_3107	chr6	114458521	114483298	+	NM_001317124.1	Hrh1	intergenic	40396
chr19:55696137-55696372	236	55696235	5	7.11698	4.9972	3.10054	FA0.IP_vs_FA0.Input_1e-4_10_30_peak_1961	chr19	55701142	55702134	+	XR_877940.1	Gm41871	upstream	-4888
chr18:53529141-53529461	321	53529346	5	7.1049	4.99321	3.0887	FA0.IP_vs_FA0.Input_1e-4_10_30_peak_1813	chr18	53464545	53575857	+	NM_001033281.3	Prdm6	intron	64756
chr5:67915415-67915685	271	67915626	5	7.1049	4.99321	3.0887	FA0.IP_vs_FA0.Input_1e-4_10_30_peak_2798	chr5	67941668	67977070	+	NM_001256184.1	Gm5108	intergenic	-26118
chr2:81460285-81460532	248	81460410	5	7.1049	4.99321	3.0887	FA0.IP_vs_FA0.Input_1e-4_10_30_peak_2098	chr2	82052346	82259879	+	XM_011239522.2	Zfp804a	intergenic	-591938
chr18:61896280-61896540	261	61896533	5	7.09287	4.98922	3.08099	FA0.IP_vs_FA0.Input_1e-4_10_30_peak_1823	chr18	61911824	61799391	-	NM_198649.3	Ablim3	intron	15414
chr14:5153023-5153290	268	5153131	6	6.61611	4.98837	2.71479	FA0.IP_vs_FA0.Input_1e-4_10_30_peak_1065	chr14	5149399	5170276	+	XM_017316128.1	Gm3317	intron	3757
chr5:133321849-133322306	458	133322186	6	6.61611	4.98837	2.71479	FA0.IP_vs_FA0.Input_1e-4_10_30_peak_2899	chr5	133475085	133475577	+	XR_868574.1	Gm10051	intergenic	-153008
chr19:4514331-4514550	220	4514436	5	7.069	4.98127	3.05803	FA0.IP_vs_FA0.Input_1e-4_10_30_peak_1882	chr19	4510471	4621752	+	NM_001162946.1	Pcx	intron	3969
chr10:70260330-70260597	268	70260477	5	7.069	4.98127	3.05803	FA0.IP_vs_FA0.Input_1e-4_10_30_peak_389	chr10	70246388	70285373	+	XM_006513960.3	Slc16a9	intron	14075
chr9:110225540-110225923	384	110225707	5	7.04536	4.97334	3.03617	FA0.IP_vs_FA0.Input_1e-4_10_30_peak_3843	chr9	110243782	110262576	+	NM_013884.3	Cspg5	upstream	-18051
chr9:110225540-110225923	384	110225707	5	7.04536	4.97334	3.03617	FA0.IP_vs_FA0.Input_1e-4_10_30_peak_3843	chr9	110243782	110262576	+	NM_001166273.1	Cspg5	upstream	-18051
chr8:116234039-116234334	296	116234080	5	7.02195	4.96544	3.01395	FA0.IP_vs_FA0.Input_1e-4_10_30_peak_3594	chr8	116271448	116243514	-	XR_879223.1	Gm31278	intergenic	37262
chr8:116234039-116234334	296	116234080	5	7.02195	4.96544	3.01395	FA0.IP_vs_FA0.Input_1e-4_10_30_peak_3594	chr8	116271448	116243514	-	XR_879225.1	Gm31278	intergenic	37262
chr8:116234039-116234334	296	116234080	5	7.02195	4.96544	3.01395	FA0.IP_vs_FA0.Input_1e-4_10_30_peak_3594	chr8	116271448	116263203	-	XR_879222.1	Gm31278	intergenic	37262
chr8:116234039-116234334	296	116234080	5	7.02195	4.96544	3.01395	FA0.IP_vs_FA0.Input_1e-4_10_30_peak_3594	chr8	116271448	116263203	-	XR_388073.1	Gm31278	intergenic	37262
chr6:122544769-122545003	235	122544909	5	7.01032	4.96149	3.00278	FA0.IP_vs_FA0.Input_1e-4_10_30_peak_3137	chr6	122553808	122564180	+	NM_009645.2	Aicda	upstream	-8922
chr9:67014320-67014541	222	67014421	5	7.01032	4.96149	3.00278	FA0.IP_vs_FA0.Input_1e-4_10_30_peak_3777	chr9	67012741	67022505	+	XR_870876.2	Gm30639	promoter	1689
chr15:73083759-73083996	238	73083868	5	7.01032	4.96149	3.00278	FA0.IP_vs_FA0.Input_1e-4_10_30_peak_1379	chr15	73090411	73094075	+	NM_053068.3	Chrac1	upstream	-6534
chr6:114515976-114516298	323	114516234	11	7.41644	4.95658	3.3415	FA0.IP_vs_FA0.Input_1e-4_10_30_peak_3110	chr6	114458521	114483298	+	NM_001317124.1	Hrh1	intergenic	57616
chr8:20662045-20662342	298	20662249	11	7.41179	4.95367	3.3415	FA0.IP_vs_FA0.Input_1e-4_10_30_peak_3425	chr8	20649946	20652334	+	XR_001778766.1	LOC108167589	intergenic	12247
chr7:7312904-7313135	232	7313018	5	6.98724	4.95363	2.98324	FA0.IP_vs_FA0.Input_1e-4_10_30_peak_3196	chr7	7298836	7282308	-	NM_001302387.1	Clcn4	upstream	-14183
chr7:7312904-7313135	232	7313018	5	6.98724	4.95363	2.98324	FA0.IP_vs_FA0.Input_1e-4_10_30_peak_3196	chr7	7298836	7282308	-	NM_001302386.1	Clcn4	upstream	-14183
chr7:7312904-7313135	232	7313018	5	6.98724	4.95363	2.98324	FA0.IP_vs_FA0.Input_1e-4_10_30_peak_3196	chr7	7300870	7282308	-	XM_006539502.3	Clcn4	upstream	-12149
chr7:7312904-7313135	232	7313018	5	6.98724	4.95363	2.98324	FA0.IP_vs_FA0.Input_1e-4_10_30_peak_3196	chr7	7296612	7282308	-	XM_006539503.3	Clcn4	upstream	-16407
chr2:126496456-126496676	221	126496615	5	6.98724	4.95363	2.98324	FA0.IP_vs_FA0.Input_1e-4_10_30_peak_2165	chr2	126491553	126320972	-	NM_001080944.3	Atp8b4	upstream	-5013
chr10:34746888-34747137	250	34746984	5	6.98724	4.95363	2.98324	FA0.IP_vs_FA0.Input_1e-4_10_30_peak_342	chr10	34483407	34611232	+	XM_006512535.3	Frk	intergenic	263605
chr10:34746888-34747137	250	34746984	5	6.98724	4.95363	2.98324	FA0.IP_vs_FA0.Input_1e-4_10_30_peak_342	chr10	34483407	34611232	+	XM_006512536.3	Frk	intergenic	263605
chr10:34746888-34747137	250	34746984	5	6.98724	4.95363	2.98324	FA0.IP_vs_FA0.Input_1e-4_10_30_peak_342	chr10	34483407	34611232	+	XM_006512534.3	Frk	intergenic	263605
chr13:15434250-15434479	230	15434394	5	6.98724	4.95363	2.98324	FA0.IP_vs_FA0.Input_1e-4_10_30_peak_864	chr13	15463722	15730026	+	NM_008130.2	Gli3	intergenic	-29358
chr14:75374075-75374293	219	75374209	5	6.98724	4.95363	2.98324	FA0.IP_vs_FA0.Input_1e-4_10_30_peak_1194	chr14	75455981	75526141	+	NM_001128093.1	Siah3	intergenic	-81797
chrX:121955643-121955961	319	121955728	5	6.98724	4.95363	2.98324	FA0.IP_vs_FA0.Input_1e-4_10_30_peak_3978	chrX	122397385	122394559	-	NM_138742.1	Nap1l3	intergenic	441583
chr14:6421713-6422093	381	6421861	6	6.53482	4.94775	2.71479	FA0.IP_vs_FA0.Input_1e-4_10_30_peak_1076	chr14	6425622	6409556	-	XM_017316321.1	Gm3591	intron	3719
chr9:3014776-3015499	724	3015389	1627	569.356	4.9422	563.808	FA0.IP_vs_FA0.Input_1e-4_10_30_peak_3648	chr9	3038743	3038668	-	NR_039546.1	Mir101c	intergenic	23606
chr5:134043550-134043831	282	134043754	5	6.95301	4.94187	2.96263	FA0.IP_vs_FA0.Input_1e-4_10_30_peak_2903	chr5	134050791	134054317	+	XR_868579.1	Gm40340	upstream	-7101
chr6:119264624-119264841	218	119264709	5	6.94171	4.93797	2.95209	FA0.IP_vs_FA0.Input_1e-4_10_30_peak_3134	chr6	119236525	119352407	+	NM_001033382.2	Cacna2d4	intron	28207
chr18:77622046-77622474	429	77622261	7	6.49279	4.93121	2.71473	FA0.IP_vs_FA0.Input_1e-4_10_30_peak_1854	chr18	77607451	77601851	-	XR_877581.2	Gm41784	upstream	-14809
chr10:19514502-19514807	306	19514775	7	6.49279	4.93121	2.71473	FA0.IP_vs_FA0.Input_1e-4_10_30_peak_319	chr10	19486676	19507311	+	XR_380140.2	Gm33104	intergenic	27978
chr2:138521175-138521425	251	138521280	7	6.49279	4.93121	2.71473	FA0.IP_vs_FA0.Input_1e-4_10_30_peak_2182	chr2	138475642	138496600	+	XR_001783486.1	LOC102636024	intergenic	45658
chr6:116746766-116747119	354	116747036	7	6.49279	4.93121	2.71473	FA0.IP_vs_FA0.Input_1e-4_10_30_peak_3126	chr6	116775339	116771712	-	XR_377976.2	Gm36788	intergenic	28397
chr6:116746766-116747119	354	116747036	7	6.49279	4.93121	2.71473	FA0.IP_vs_FA0.Input_1e-4_10_30_peak_3126	chr6	116775339	116771712	-	XR_377977.2	Gm36788	intergenic	28397
chr6:79904575-79905106	532	79904875	7	6.49279	4.93121	2.71473	FA0.IP_vs_FA0.Input_1e-4_10_30_peak_3056	chr6	79818030	79818364	+	NM_001190732.1	Gm20594	intergenic	86810
chrY:84709876-84710168	293	84710071	7	6.49279	4.93121	2.71473	FA0.IP_vs_FA0.Input_1e-4_10_30_peak_4061	chrY	84677586	84680826	+	XR_392557.2	Gm29338	intergenic	32436
chr8:22556218-22556494	277	22556351	5	6.91926	4.93018	2.93052	FA0.IP_vs_FA0.Input_1e-4_10_30_peak_3435	chr8	22593813	22577074	-	NM_001198998.1	Vdac3	intergenic	37457
chr8:22556218-22556494	277	22556351	5	6.91926	4.93018	2.93052	FA0.IP_vs_FA0.Input_1e-4_10_30_peak_3435	chr8	22593813	22577074	-	NM_011696.2	Vdac3	intergenic	37457
chr8:123594503-123594799	297	123594631	14	8.28601	4.92648	4.03852	FA0.IP_vs_FA0.Input_1e-4_10_30_peak_3615	chr8	123593189	123593068	-	NR_046140.1	Gm26391	promoter	-1462
chr8:123594503-123594799	297	123594631	14	8.28601	4.92648	4.03852	FA0.IP_vs_FA0.Input_1e-4_10_30_peak_3615	chr8	123594872	123594751	-	NR_046141.1	n-R5s133	promoter	221
chr16:90854312-90854529	218	90854445	5	6.90811	4.92629	2.91961	FA0.IP_vs_FA0.Input_1e-4_10_30_peak_1579	chr16	90851185	90834364	-	XR_876239.1	Gm36363	upstream	-3235
chr16:90448702-90448991	290	90448865	5	6.89701	4.92241	2.90952	FA0.IP_vs_FA0.Input_1e-4_10_30_peak_1577	chr16	90401674	90499555	+	XM_011246130.2	Hunk	intron	47172
chr11:6757243-6757476	234	6757354	6	6.48194	4.92103	2.71473	FA0.IP_vs_FA0.Input_1e-4_10_30_peak_486	chr11	6720037	6716000	-	NR_046025.1	Gm11981	intergenic	-37322
chr2:169944557-169944836	280	169944620	5	6.88597	4.91854	2.89875	FA0.IP_vs_FA0.Input_1e-4_10_30_peak_2236	chr2	169751448	170072751	+	XM_006499426.3	Tshz2	intron	193248
chr2:169944557-169944836	280	169944620	5	6.88597	4.91854	2.89875	FA0.IP_vs_FA0.Input_1e-4_10_30_peak_2236	chr2	169751446	170072751	+	XM_006499424.3	Tshz2	intron	193250
chr3:13971441-13971925	485	13971556	5	6.87497	4.91467	2.88829	FA0.IP_vs_FA0.Input_1e-4_10_30_peak_2269	chr3	13471654	14182287	+	NM_001163328.1	Ralyl	intron	500029
chr3:13971441-13971925	485	13971556	5	6.87497	4.91467	2.88829	FA0.IP_vs_FA0.Input_1e-4_10_30_peak_2269	chr3	13471654	14182287	+	NM_178631.4	Ralyl	intron	500029
chr3:13971441-13971925	485	13971556	5	6.87497	4.91467	2.88829	FA0.IP_vs_FA0.Input_1e-4_10_30_peak_2269	chr3	13946371	14182287	+	NM_001163330.1	Ralyl	intron	25312
chr3:13971441-13971925	485	13971556	5	6.87497	4.91467	2.88829	FA0.IP_vs_FA0.Input_1e-4_10_30_peak_2269	chr3	13946371	14182287	+	NM_001163329.1	Ralyl	intron	25312
chr3:152486316-152486551	236	152486433	5	6.87497	4.91467	2.88829	FA0.IP_vs_FA0.Input_1e-4_10_30_peak_2467	chr3	152487908	152483526	-	XM_017319868.1	3110067G11Rik	promoter	1475
chr1:113341359-113341623	265	113341523	5	6.87497	4.91467	2.88829	FA0.IP_vs_FA0.Input_1e-4_10_30_peak_156	chr1	113145520	113150713	+	XR_001779863.1	LOC108167836	intergenic	195971
chr11:94727160-94727386	227	94727281	5	6.87497	4.91467	2.88829	FA0.IP_vs_FA0.Input_1e-4_10_30_peak_607	chr11	94704499	94694497	-	NM_001007584.2	Gm11541	intergenic	-22774
chr12:43754068-43754320	253	43754247	5	6.85876	4.90895	2.8754	FA0.IP_vs_FA0.Input_1e-4_10_30_peak_708	chr12	43851503	43627175	-	XR_381562.2	Gm33384	intron	97309
chr1:190870961-190871199	239	190871089	5	6.85876	4.90895	2.8754	FA0.IP_vs_FA0.Input_1e-4_10_30_peak_291	chr1	190905044	190772878	-	XM_017321196.1	Rps6kc1	intron	33964
chr18:45511421-45511756	336	45511644	5	6.85876	4.90895	2.8754	FA0.IP_vs_FA0.Input_1e-4_10_30_peak_1796	chr18	45510292	45430263	-	XR_877374.1	Gm31907	promoter	-1296
chr17:80687616-80687888	273	80687668	5	6.85876	4.90895	2.8754	FA0.IP_vs_FA0.Input_1e-4_10_30_peak_1699	chr17	80680911	80580513	-	XM_006524199.3	Map4k3	upstream	-6841
chr2:102669246-102669588	343	102669434	5	6.85876	4.90895	2.8754	FA0.IP_vs_FA0.Input_1e-4_10_30_peak_2131	chr2	102659285	102790779	+	XM_011239398.2	Slc1a2	intron	10132
chr2:121781400-121781667	268	121781607	5	6.85876	4.90895	2.8754	FA0.IP_vs_FA0.Input_1e-4_10_30_peak_2157	chr2	121806580	121545528	-	XM_011239469.2	Frmd5	intron	25047
chr10:107560084-107560397	314	107560188	5	6.85876	4.90895	2.8754	FA0.IP_vs_FA0.Input_1e-4_10_30_peak_438	chr10	107495267	107659403	+	XR_872011.1	Gm36177	intron	64973
chr1:85998698-85999013	316	85998850	5	6.85876	4.90895	2.8754	FA0.IP_vs_FA0.Input_1e-4_10_30_peak_124	chr1	85991571	85933197	-	XM_011247986.2	Gpr55	upstream	-7284
chr1:85998698-85999013	316	85998850	5	6.85876	4.90895	2.8754	FA0.IP_vs_FA0.Input_1e-4_10_30_peak_124	chr1	85991571	85933197	-	XM_017320337.1	Gpr55	upstream	-7284
chr7:122051965-122052330	366	122052288	5	6.85876	4.90895	2.8754	FA0.IP_vs_FA0.Input_1e-4_10_30_peak_3348	chr7	122067086	122034161	-	NM_026140.3	Ears2	intron	14939
chr7:122051965-122052330	366	122052288	5	6.85876	4.90895	2.8754	FA0.IP_vs_FA0.Input_1e-4_10_30_peak_3348	chr7	122067086	122039753	-	XM_006508126.3	Ears2	intron	14939
chr2:131924556-131924794	239	131924649	5	6.85876	4.90895	2.8754	FA0.IP_vs_FA0.Input_1e-4_10_30_peak_2174	chr2	131909927	131956131	+	NM_001278259.1	Prn	intron	14748
chr2:131924556-131924794	239	131924649	5	6.85876	4.90895	2.8754	FA0.IP_vs_FA0.Input_1e-4_10_30_peak_2174	chr2	131909927	131956131	+	NM_001278258.1	Prn	intron	14748
chr2:131924556-131924794	239	131924649	5	6.85876	4.90895	2.8754	FA0.IP_vs_FA0.Input_1e-4_10_30_peak_2174	chr2	131909927	131938436	+	NM_011170.3	Prnp	intron	14748
chr2:131924556-131924794	239	131924649	5	6.85876	4.90895	2.8754	FA0.IP_vs_FA0.Input_1e-4_10_30_peak_2174	chr2	131909927	131938436	+	NM_001278256.1	Prnp	intron	14748
chr11:104789894-104790285	392	104790175	5	6.85876	4.90895	2.8754	FA0.IP_vs_FA0.Input_1e-4_10_30_peak_624	chr11	104781208	105009110	+	XM_017314877.1	LOC105242472	intron	8881
chr4:5621155-5621439	285	5621272	5	6.85876	4.90895	2.8754	FA0.IP_vs_FA0.Input_1e-4_10_30_peak_2481	chr4	5632327	5642284	+	NR_038183.1	4930423M02Rik	upstream	-11030
chr11:108399495-108400026	532	108399593	5	6.85876	4.90895	2.8754	FA0.IP_vs_FA0.Input_1e-4_10_30_peak_628	chr11	108397312	108414396	+	XM_006532042.1	Apoh	intron	2448
chr2:131923180-131923433	254	131923276	5	6.85876	4.90895	2.8754	FA0.IP_vs_FA0.Input_1e-4_10_30_peak_2173	chr2	131909927	131956131	+	NM_001278259.1	Prn	intron	13379
chr2:131923180-131923433	254	131923276	5	6.85876	4.90895	2.8754	FA0.IP_vs_FA0.Input_1e-4_10_30_peak_2173	chr2	131909927	131956131	+	NM_001278258.1	Prn	intron	13379
chr2:131923180-131923433	254	131923276	5	6.85876	4.90895	2.8754	FA0.IP_vs_FA0.Input_1e-4_10_30_peak_2173	chr2	131909927	131938436	+	NM_011170.3	Prnp	intron	13379
chr2:131923180-131923433	254	131923276	5	6.85876	4.90895	2.8754	FA0.IP_vs_FA0.Input_1e-4_10_30_peak_2173	chr2	131909927	131938436	+	NM_001278256.1	Prnp	intron	13379
chr10:110983702-110983979	278	110983803	5	6.85876	4.90895	2.8754	FA0.IP_vs_FA0.Input_1e-4_10_30_peak_443	chr10	110973780	110941778	-	XM_006513761.1	Zdhhc17	upstream	-10060
chr13:4231018-4231238	221	4231136	5	6.85876	4.90895	2.8754	FA0.IP_vs_FA0.Input_1e-4_10_30_peak_842	chr13	4233502	4248361	+	XR_873094.2	Akr1c19	upstream	-2374
chr4:21948175-21948592	418	21948431	5	6.85876	4.90895	2.8754	FA0.IP_vs_FA0.Input_1e-4_10_30_peak_2498	chr4	21931325	22001461	+	NM_175234.4	Faxc	intron	17058
chr10:128461956-128462276	321	128461995	5	6.85876	4.90895	2.8754	FA0.IP_vs_FA0.Input_1e-4_10_30_peak_472	chr10	128459239	128490583	+	XM_006514024.3	Smarcc2	intron	2877
chr10:128461956-128462276	321	128461995	5	6.85876	4.90895	2.8754	FA0.IP_vs_FA0.Input_1e-4_10_30_peak_472	chr10	128459239	128490583	+	XM_006514023.3	Smarcc2	intron	2877
chr10:128461956-128462276	321	128461995	5	6.85876	4.90895	2.8754	FA0.IP_vs_FA0.Input_1e-4_10_30_peak_472	chr10	128459239	128490583	+	XM_006514020.3	Smarcc2	intron	2877
chr10:128461956-128462276	321	128461995	5	6.85876	4.90895	2.8754	FA0.IP_vs_FA0.Input_1e-4_10_30_peak_472	chr10	128459239	128490174	+	XM_006514022.3	Smarcc2	intron	2877
chr10:128461956-128462276	321	128461995	5	6.85876	4.90895	2.8754	FA0.IP_vs_FA0.Input_1e-4_10_30_peak_472	chr10	128459239	128490174	+	XM_006514021.3	Smarcc2	intron	2877
chr19:39152066-39152378	313	39152272	5	6.85876	4.90895	2.8754	FA0.IP_vs_FA0.Input_1e-4_10_30_peak_1927	chr19	39113897	39186756	+	NM_001011707.1	Cyp2c66	intron	38325
chr5:48673897-48674248	352	48674136	5	6.85876	4.90895	2.8754	FA0.IP_vs_FA0.Input_1e-4_10_30_peak_2759	chr5	48889557	48389502	-	NM_030265.3	Kcnip4	intron	215485
chr5:48673897-48674248	352	48674136	5	6.85876	4.90895	2.8754	FA0.IP_vs_FA0.Input_1e-4_10_30_peak_2759	chr5	49285659	48389502	-	NM_001199244.1	Kcnip4	intron	611587
chr10:122838081-122838305	225	122838249	5	6.85876	4.90895	2.8754	FA0.IP_vs_FA0.Input_1e-4_10_30_peak_463	chr10	122806092	122945763	+	XM_006513742.3	Ppm1h	intron	32101
chr14:8197912-8198199	288	8198021	5	6.85876	4.90895	2.8754	FA0.IP_vs_FA0.Input_1e-4_10_30_peak_1088	chr14	8214080	8223570	+	NM_027782.3	Kctd6	upstream	-16025
chr15:75357383-75357672	290	75357630	5	6.85876	4.90895	2.8754	FA0.IP_vs_FA0.Input_1e-4_10_30_peak_1385	chr15	75354184	75348623	-	XR_384195.3	Gm28114	upstream	-3343
chr18:4658149-4658439	291	4658248	5	6.85876	4.90895	2.8754	FA0.IP_vs_FA0.Input_1e-4_10_30_peak_1735	chr18	4636730	4682869	+	XM_006525903.2	9430020K01Rik	intron	21564
chr1:57851535-57851750	216	57851699	5	6.85876	4.90895	2.8754	FA0.IP_vs_FA0.Input_1e-4_10_30_peak_80	chr1	57855463	57948398	+	XM_011238567.1	Spats2l	upstream	-3821
chr7:96197527-96197783	257	96197660	5	6.85876	4.90895	2.8754	FA0.IP_vs_FA0.Input_1e-4_10_30_peak_3317	chr7	96210145	96911093	+	XM_006507804.1	Tenm4	upstream	-12490
chr6:28406055-28406361	307	28406234	5	6.85876	4.90895	2.8754	FA0.IP_vs_FA0.Input_1e-4_10_30_peak_2960	chr6	28398049	28210547	-	XM_006505146.3	Zfp800	upstream	-8159
chr6:28406055-28406361	307	28406234	5	6.85876	4.90895	2.8754	FA0.IP_vs_FA0.Input_1e-4_10_30_peak_2960	chr6	28398049	28210547	-	XM_006505150.3	Zfp800	upstream	-8159
chr7:130862410-130862893	484	130862876	5	6.85876	4.90895	2.8754	FA0.IP_vs_FA0.Input_1e-4_10_30_peak_3365	chr7	130860555	130913308	+	XM_017321904.1	Plekha1	intron	2096
chr15:53813052-53813282	231	53813125	5	6.85876	4.90895	2.8754	FA0.IP_vs_FA0.Input_1e-4_10_30_peak_1349	chr15	53902436	53461800	-	NM_177225.4	Samd12	intron	89269
chr6:142940480-142940705	226	142940535	5	6.85876	4.90895	2.8754	FA0.IP_vs_FA0.Input_1e-4_10_30_peak_3176	chr6	142963624	142821543	-	XM_011241574.1	St8sia1	intron	23032
chr18:36247130-36247424	295	36247313	5	6.85876	4.90895	2.8754	FA0.IP_vs_FA0.Input_1e-4_10_30_peak_1776	chr18	36240160	36243200	+	XR_877311.1	Gm41695	intergenic	7117
chr5:127875678-127875931	254	127875863	5	6.85876	4.90895	2.8754	FA0.IP_vs_FA0.Input_1e-4_10_30_peak_2891	chr5	127644379	127708750	+	XM_006504312.1	Glt1d1	intergenic	231425
chr3:118307050-118307384	335	118307226	5	6.85876	4.90895	2.8754	FA0.IP_vs_FA0.Input_1e-4_10_30_peak_2408	chr3	118433856	118433929	+	NR_029551.1	Mir137	intergenic	-126639
chr3:17441820-17442212	393	17442108	5	6.85876	4.90895	2.8754	FA0.IP_vs_FA0.Input_1e-4_10_30_peak_2272	chr3	17346322	17321505	-	XR_880685.2	Gm30340	intergenic	-95694
chr15:46868926-46869269	344	46868979	5	6.85876	4.90895	2.8754	FA0.IP_vs_FA0.Input_1e-4_10_30_peak_1338	chr15	46623304	46639858	+	NR_045811.1	4930548G14Rik	intergenic	245793
chr12:37782276-37782543	268	37782479	5	6.85876	4.90895	2.8754	FA0.IP_vs_FA0.Input_1e-4_10_30_peak_694	chr12	37880167	38634239	+	XM_006515071.2	Dgkb	intergenic	-97758
chr12:37782276-37782543	268	37782479	5	6.85876	4.90895	2.8754	FA0.IP_vs_FA0.Input_1e-4_10_30_peak_694	chr12	37880167	38634239	+	XM_006515068.2	Dgkb	intergenic	-97758
chr10:56707618-56707889	272	56707679	5	6.85876	4.90895	2.8754	FA0.IP_vs_FA0.Input_1e-4_10_30_peak_374	chr10	56935234	56932552	-	XR_380321.2	Gm36769	intergenic	227481
chr14:35798636-35798904	269	35798769	5	6.85876	4.90895	2.8754	FA0.IP_vs_FA0.Input_1e-4_10_30_peak_1132	chr14	35811978	35809485	-	NM_001033766.3	4930596D02Rik	intergenic	13208
chr5:141333536-141333771	236	141333688	5	6.85876	4.90895	2.8754	FA0.IP_vs_FA0.Input_1e-4_10_30_peak_2910	chr5	141383384	141361101	-	XR_868659.2	Gm16035	intergenic	49731
chr5:141333536-141333771	236	141333688	5	6.85876	4.90895	2.8754	FA0.IP_vs_FA0.Input_1e-4_10_30_peak_2910	chr5	141383384	141361101	-	XR_868658.2	Gm16035	intergenic	49731
chr4:144840983-144841205	223	144841073	5	6.85876	4.90895	2.8754	FA0.IP_vs_FA0.Input_1e-4_10_30_peak_2673	chr4	144892533	144855380	-	XR_001784493.1	LOC108168986	intergenic	51439
chr6:21014398-21014822	425	21014643	5	6.85876	4.90895	2.8754	FA0.IP_vs_FA0.Input_1e-4_10_30_peak_2952	chr6	20970378	20958648	-	XR_868816.1	Gm38772	intergenic	-44232
chr6:21014398-21014822	425	21014643	5	6.85876	4.90895	2.8754	FA0.IP_vs_FA0.Input_1e-4_10_30_peak_2952	chr6	20970378	20950146	-	XR_868817.1	Gm38772	intergenic	-44232
chr12:75943294-75943517	224	75943355	5	6.85876	4.90895	2.8754	FA0.IP_vs_FA0.Input_1e-4_10_30_peak_754	chr12	75909102	75909185	+	NR_039560.1	Mir5101	intergenic	34303
chrX:67143549-67143802	254	67143608	5	6.85876	4.90895	2.8754	FA0.IP_vs_FA0.Input_1e-4_10_30_peak_3925	chrX	66852904	66850418	-	XR_386951.2	Gm30993	intergenic	-290771
chr13:61427682-61427922	241	61427789	5	6.85876	4.90895	2.8754	FA0.IP_vs_FA0.Input_1e-4_10_30_peak_929	chr13	61358290	61352461	-	XM_006517297.1	Cts7	intergenic	-69512
chr17:6348748-6349046	299	6348957	5	6.85876	4.90895	2.8754	FA0.IP_vs_FA0.Input_1e-4_10_30_peak_1600	chr17	6317474	6306343	-	NM_001166629.2	Dynlt1a	intergenic	-31423
chr1:146287259-146287511	253	146287377	5	6.85876	4.90895	2.8754	FA0.IP_vs_FA0.Input_1e-4_10_30_peak_217	chr1	146313226	146308480	-	XR_878590.1	Gm41965	intergenic	25841
chr1:146287259-146287511	253	146287377	5	6.85876	4.90895	2.8754	FA0.IP_vs_FA0.Input_1e-4_10_30_peak_217	chr1	146313226	146308480	-	XR_878591.1	Gm41965	intergenic	25841
chr5:68413316-68413567	252	68413394	5	6.85876	4.90895	2.8754	FA0.IP_vs_FA0.Input_1e-4_10_30_peak_2799	chr5	68031834	68166398	+	NM_001018019.2	Grxcr1	intergenic	381607
chr1:128900249-128900528	280	128900413	5	6.85876	4.90895	2.8754	FA0.IP_vs_FA0.Input_1e-4_10_30_peak_196	chr1	128592311	128588198	-	XM_006529113.3	Cxcr4	intergenic	-308077
chr5:64641009-64641250	242	64641124	5	6.85876	4.90895	2.8754	FA0.IP_vs_FA0.Input_1e-4_10_30_peak_2791	chr5	64610699	64593862	-	NR_045078.1	Gm3716	intergenic	-30430
chr9:117022465-117022808	344	117022551	5	6.85876	4.90895	2.8754	FA0.IP_vs_FA0.Input_1e-4_10_30_peak_3857	chr9	117181558	117178328	-	XR_871333.1	Gm39452	intergenic	158922
chrX:3706049-3706547	499	3706407	5	6.85876	4.90895	2.8754	FA0.IP_vs_FA0.Input_1e-4_10_30_peak_3874	chrX	3700232	3702192	+	NM_001085545.1	Gm14345	intergenic	6066
chr7:74994351-74994794	444	74994688	5	6.85876	4.90895	2.8754	FA0.IP_vs_FA0.Input_1e-4_10_30_peak_3294	chr7	75030210	75075166	+	NR_131122.1	4930533N22Rik	intergenic	-35638
chr5:50425340-50425568	229	50425492	5	6.85876	4.90895	2.8754	FA0.IP_vs_FA0.Input_1e-4_10_30_peak_2762	chr5	50402135	50410333	+	XR_376944.2	Gm36760	intergenic	23319
chr2:76737364-76737580	217	76737470	5	6.85876	4.90895	2.8754	FA0.IP_vs_FA0.Input_1e-4_10_30_peak_2087	chr2	76675640	76680063	+	XR_866494.2	Gm39860	intergenic	61832
chr13:65307276-65307498	223	65307365	5	6.85876	4.90895	2.8754	FA0.IP_vs_FA0.Input_1e-4_10_30_peak_934	chr13	65278853	65297795	+	NM_178364.5	Zfp369	intergenic	28534
chr6:35840750-35841044	295	35840875	5	6.85876	4.90895	2.8754	FA0.IP_vs_FA0.Input_1e-4_10_30_peak_2976	chr6	35999695	35965878	-	XR_868978.1	Gm38790	intergenic	158798
chr1:148488894-148489504	611	148489401	5	6.85876	4.90895	2.8754	FA0.IP_vs_FA0.Input_1e-4_10_30_peak_220	chr1	148712770	148716753	+	XR_878597.1	Gm41966	intergenic	-223571
chr18:86888443-86888676	234	86888455	5	6.85876	4.90895	2.8754	FA0.IP_vs_FA0.Input_1e-4_10_30_peak_1875	chr18	86712310	86718285	+	XM_017317806.1	Cbln2	intergenic	176249
chr17:81235198-81235442	245	81235258	5	6.85876	4.90895	2.8754	FA0.IP_vs_FA0.Input_1e-4_10_30_peak_1702	chr17	81284953	81317615	+	XR_385800.2	Gm33944	intergenic	-49633
chr18:26464118-26464360	243	26464248	5	6.85876	4.90895	2.8754	FA0.IP_vs_FA0.Input_1e-4_10_30_peak_1767	chr18	26268358	26316409	+	XR_877255.1	Gm41679	intergenic	195881
chr18:26464118-26464360	243	26464248	5	6.85876	4.90895	2.8754	FA0.IP_vs_FA0.Input_1e-4_10_30_peak_1767	chr18	26268358	26329872	+	XR_877254.1	Gm41679	intergenic	195881
chr9:33159022-33159453	432	33159052	5	6.85876	4.90895	2.8754	FA0.IP_vs_FA0.Input_1e-4_10_30_peak_3719	chr9	33254461	33262518	+	XR_379230.2	Gm32171	intergenic	-95224
chr9:33159022-33159453	432	33159052	5	6.85876	4.90895	2.8754	FA0.IP_vs_FA0.Input_1e-4_10_30_peak_3719	chr9	33254461	33262518	+	XR_870616.1	Gm32171	intergenic	-95224
chr8:86344939-86345271	333	86344991	5	6.85876	4.90895	2.8754	FA0.IP_vs_FA0.Input_1e-4_10_30_peak_3535	chr8	86279796	86284080	+	XR_387859.1	Gm33687	intergenic	65309
chrX:79113600-79113881	282	79113747	5	6.85876	4.90895	2.8754	FA0.IP_vs_FA0.Input_1e-4_10_30_peak_3935	chrX	79358068	79330512	-	NM_001099310.1	Gm8787	intergenic	244328
chr5:20827051-20827310	260	20827173	5	6.85876	4.90895	2.8754	FA0.IP_vs_FA0.Input_1e-4_10_30_peak_2715	chr5	20807479	20812934	+	XR_880861.1	Gm42219	intergenic	19701
chr2:101149026-101149300	275	101149156	5	6.85876	4.90895	2.8754	FA0.IP_vs_FA0.Input_1e-4_10_30_peak_2129	chr2	101458277	101413260	-	XR_866574.1	Gm39886	intergenic	309114
chrX:116225527-116225773	247	116225703	5	6.85876	4.90895	2.8754	FA0.IP_vs_FA0.Input_1e-4_10_30_peak_3969	chrX	116448943	116478783	+	NM_001033471.3	Cpxcr1	intergenic	-223293
chr3:8596427-8596700	274	8596644	5	6.85876	4.90895	2.8754	FA0.IP_vs_FA0.Input_1e-4_10_30_peak_2260	chr3	8628050	8632454	+	XR_387529.1	Gm32496	intergenic	-31487
chr13:112067621-112068046	426	112067842	5	6.85876	4.90895	2.8754	FA0.IP_vs_FA0.Input_1e-4_10_30_peak_1021	chr13	112041558	112038312	-	XR_873961.1	Gm41061	intergenic	-26275
chr18:15230161-15230406	246	15230295	5	6.85876	4.90895	2.8754	FA0.IP_vs_FA0.Input_1e-4_10_30_peak_1756	chr18	15252008	15233048	-	XR_877198.1	Gm41672	intergenic	21725
chr7:140155864-140156198	335	140155973	5	6.84227	4.9031	2.8754	FA0.IP_vs_FA0.Input_1e-4_10_30_peak_3383	chr7	140154659	140150627	-	NM_183147.2	Sprn	promoter	-1372
chr7:81148459-81148764	306	81148664	5	6.84227	4.9031	2.8754	FA0.IP_vs_FA0.Input_1e-4_10_30_peak_3300	chr7	81114798	81170416	+	NM_001004184.3	Slc28a1	intron	33813
chr19:24913771-24914314	544	24914170	5	6.82071	4.89542	2.865	FA0.IP_vs_FA0.Input_1e-4_10_30_peak_1904	chr19	24901309	24898964	-	NM_008022.2	Foxd4	upstream	-12733
chr15:73081583-73081872	290	73081627	5	6.82071	4.89542	2.865	FA0.IP_vs_FA0.Input_1e-4_10_30_peak_1378	chr15	73090411	73094075	+	NM_053068.3	Chrac1	upstream	-8684
chr3:51509538-51509892	355	51509679	5	6.82071	4.89542	2.865	FA0.IP_vs_FA0.Input_1e-4_10_30_peak_2311	chr3	51510987	51514303	+	XR_867255.1	Gm36008	promoter	-1272
chr5:100638948-100639263	316	100639120	5	6.82071	4.89542	2.865	FA0.IP_vs_FA0.Input_1e-4_10_30_peak_2859	chr5	100674256	100654725	-	NM_027978.2	Coq2	intergenic	35151
chr6:47682569-47682954	386	47682752	17	9.2013	4.89287	4.80469	FA0.IP_vs_FA0.Input_1e-4_10_30_peak_2998	chr6	47682344	47686406	+	XM_017321856.1	Gm40363	promoter	417
chr6:47682569-47682954	386	47682752	17	9.2013	4.89287	4.80469	FA0.IP_vs_FA0.Input_1e-4_10_30_peak_2998	chr6	47684231	47738326	+	XR_001785228.1	Gm40363	promoter	-1470
chr8:110956448-110956663	216	110956455	6	6.41725	4.88803	2.67594	FA0.IP_vs_FA0.Input_1e-4_10_30_peak_3579	chr8	110949609	110942360	-	XR_879195.2	Gm39251	upstream	-6946
chr9:3006269-3007667	1399	3006798	2975	1025.87	4.88485	1020.07	FA0.IP_vs_FA0.Input_1e-4_10_30_peak_3639	chr9	3038743	3038668	-	NR_039546.1	Mir101c	intergenic	31775
chr2:93070998-93071276	279	93071119	5	6.78872	4.88394	2.83532	FA0.IP_vs_FA0.Input_1e-4_10_30_peak_2116	chr2	93046144	92974905	-	NM_001177536.1	Prdm11	intergenic	-24993
chr6:114497058-114497402	345	114497188	13	7.89812	4.88322	3.75718	FA0.IP_vs_FA0.Input_1e-4_10_30_peak_3106	chr6	114458521	114483298	+	NM_001317124.1	Hrh1	intergenic	38709
chr11:101740149-101740579	431	101740313	8	6.5488	4.87916	2.71479	FA0.IP_vs_FA0.Input_1e-4_10_30_peak_619	chr11	101732955	101767358	+	NM_144831.2	Dhx8	intron	7409
chr9:25859746-25859970	225	25859834	8	6.5488	4.87916	2.71479	FA0.IP_vs_FA0.Input_1e-4_10_30_peak_3701	chr9	26032713	26029561	-	XR_870589.1	Gm39312	intergenic	172855
chr6:97487812-97488193	382	97488063	5	6.76762	4.87632	2.81516	FA0.IP_vs_FA0.Input_1e-4_10_30_peak_3081	chr6	97488021	97286866	-	XM_006506004.3	Frmd4b	promoter	19
chr9:113288275-113288490	216	113288375	5	6.76762	4.87632	2.81516	FA0.IP_vs_FA0.Input_1e-4_10_30_peak_3851	chr9	113295654	113310985	+	XR_001779310.1	Gm36367	upstream	-7272
chr9:113288275-113288490	216	113288375	5	6.76762	4.87632	2.81516	FA0.IP_vs_FA0.Input_1e-4_10_30_peak_3851	chr9	113295654	113310985	+	XR_379904.1	Gm36367	upstream	-7272
chr9:113288275-113288490	216	113288375	5	6.76762	4.87632	2.81516	FA0.IP_vs_FA0.Input_1e-4_10_30_peak_3851	chr9	113295654	113310985	+	XR_379905.1	Gm36367	upstream	-7272
chr8:18329620-18330071	452	18329801	5	6.76762	4.87632	2.81516	FA0.IP_vs_FA0.Input_1e-4_10_30_peak_3413	chr8	18334332	18312471	-	XR_001778743.1	LOC108167578	intron	4487
chr3:9502194-9502439	246	9502197	5	6.76762	4.87632	2.81516	FA0.IP_vs_FA0.Input_1e-4_10_30_peak_2261	chr3	9569696	9427009	-	XM_006530055.3	Zfp704	intron	67380
chr7:96317716-96317931	216	96317820	5	6.76762	4.87632	2.81516	FA0.IP_vs_FA0.Input_1e-4_10_30_peak_3318	chr7	96210145	96911093	+	XM_006507804.1	Tenm4	intron	107678
chr16:44044652-44044890	239	44044829	5	6.76762	4.87632	2.81516	FA0.IP_vs_FA0.Input_1e-4_10_30_peak_1497	chr16	44042002	43980349	-	XM_006521897.3	Gramd1c	upstream	-2769
chr17:75898782-75899386	605	75899190	5	6.76762	4.87632	2.81516	FA0.IP_vs_FA0.Input_1e-4_10_30_peak_1686	chr17	75861022	75889039	+	NR_033456.1	Gm4710	intergenic	38062
chr9:38505302-38505535	234	38505468	5	6.76762	4.87632	2.81516	FA0.IP_vs_FA0.Input_1e-4_10_30_peak_3731	chr9	38498670	38499603	+	NM_146805.2	Olfr907	intergenic	6748
chr17:94301069-94301335	267	94301256	5	6.76762	4.87632	2.81516	FA0.IP_vs_FA0.Input_1e-4_10_30_peak_1731	chr17	94176816	94164556	-	XR_877118.2	Gm32512	intergenic	-124386
chr17:94301069-94301335	267	94301256	5	6.76762	4.87632	2.81516	FA0.IP_vs_FA0.Input_1e-4_10_30_peak_1731	chr17	94176816	94164587	-	XR_385917.3	Gm32512	intergenic	-124386
chr4:110181727-110181943	217	110181833	5	6.76762	4.87632	2.81516	FA0.IP_vs_FA0.Input_1e-4_10_30_peak_2632	chr4	110152665	110154184	+	XR_868018.2	Gm33070	intergenic	29170
chr4:110181727-110181943	217	110181833	5	6.76762	4.87632	2.81516	FA0.IP_vs_FA0.Input_1e-4_10_30_peak_2632	chr4	110152665	110156713	+	XR_376551.3	Gm33070	intergenic	29170
chr7:88636648-88636884	237	88636785	5	6.76762	4.87632	2.81516	FA0.IP_vs_FA0.Input_1e-4_10_30_peak_3306	chr7	88430272	88491572	+	NM_028238.7	Rab38	intergenic	206494
chr5:47157809-47158203	395	47157882	5	6.76762	4.87632	2.81516	FA0.IP_vs_FA0.Input_1e-4_10_30_peak_2755	chr5	46414223	46415407	+	XR_868409.2	Gm7931	intergenic	743783
chr7:130827196-130827501	306	130827198	5	6.76762	4.87632	2.81516	FA0.IP_vs_FA0.Input_1e-4_10_30_peak_3364	chr7	130860555	130913308	+	XM_017321904.1	Plekha1	intergenic	-33207
chr6:47759270-47759493	224	47759360	16	8.83481	4.87206	4.48005	FA0.IP_vs_FA0.Input_1e-4_10_30_peak_3002	chr6	47764607	47773095	+	XR_377620.3	Gm36673	upstream	-5226
chr6:47759270-47759493	224	47759360	16	8.83481	4.87206	4.48005	FA0.IP_vs_FA0.Input_1e-4_10_30_peak_3002	chr6	47766533	47773095	+	XR_001785231.1	Gm36673	upstream	-7152
chr6:47759270-47759493	224	47759360	16	8.83481	4.87206	4.48005	FA0.IP_vs_FA0.Input_1e-4_10_30_peak_3002	chr6	47762209	47773095	+	XR_001785230.1	Gm36673	upstream	-2828
chr6:47759270-47759493	224	47759360	16	8.83481	4.87206	4.48005	FA0.IP_vs_FA0.Input_1e-4_10_30_peak_3002	chr6	47766534	47773095	+	XR_001785232.1	Gm36673	upstream	-7153
chr6:47759270-47759493	224	47759360	16	8.83481	4.87206	4.48005	FA0.IP_vs_FA0.Input_1e-4_10_30_peak_3002	chr6	47766530	47773095	+	XR_001785229.1	Gm36673	upstream	-7149
chr6:47673904-47674197	294	47673989	16	8.83481	4.87206	4.48005	FA0.IP_vs_FA0.Input_1e-4_10_30_peak_2995	chr6	47673688	47677773	+	XM_017321859.1	Gm36327	promoter	362
chr5:106808366-106808756	391	106808685	5	6.73632	4.86493	2.79076	FA0.IP_vs_FA0.Input_1e-4_10_30_peak_2868	chr5	106802020	106814773	+	XR_389480.2	Gm33327	intron	6541
chr4:138933256-138933640	385	138933504	5	6.72598	4.86114	2.7825	FA0.IP_vs_FA0.Input_1e-4_10_30_peak_2665	chr4	138938608	138936446	-	XR_390869.2	Gm33011	intergenic	5160
chr13:119598881-119599168	288	119599066	205	73.5561	4.86028	68.447	FA0.IP_vs_FA0.Input_1e-4_10_30_peak_1033	chr13	119610519	119654359	+	XM_011244683.2	Ccl28	upstream	-11495
chr8:123562837-123563121	285	123562987	10	6.98123	4.85754	2.98105	FA0.IP_vs_FA0.Input_1e-4_10_30_peak_3609	chr8	123561006	123560885	-	NR_046126.1	n-R5s113	promoter	-1973
chr19:11392910-11393139	230	11393071	6	6.33561	4.84592	2.62167	FA0.IP_vs_FA0.Input_1e-4_10_30_peak_1886	chr19	11404716	11427246	+	XM_006527250.2	Ms4a4c	upstream	-11692
chr8:109741080-109741342	263	109741242	6	6.33561	4.84592	2.62167	FA0.IP_vs_FA0.Input_1e-4_10_30_peak_3574	chr8	109737795	109726454	-	XM_011248439.2	Atxn1l	upstream	-3416
chr8:109741080-109741342	263	109741242	6	6.33561	4.84592	2.62167	FA0.IP_vs_FA0.Input_1e-4_10_30_peak_3574	chr8	109737795	109726454	-	XM_017312897.1	Atxn1l	upstream	-3416
chr8:109741080-109741342	263	109741242	6	6.33561	4.84592	2.62167	FA0.IP_vs_FA0.Input_1e-4_10_30_peak_3574	chr8	109737795	109726454	-	XM_011248441.2	Atxn1l	upstream	-3416
chr8:109741080-109741342	263	109741242	6	6.33561	4.84592	2.62167	FA0.IP_vs_FA0.Input_1e-4_10_30_peak_3574	chr8	109737795	109726454	-	XM_011248440.2	Atxn1l	upstream	-3416
chr8:33132556-33132829	274	33132573	6	6.33561	4.84592	2.62167	FA0.IP_vs_FA0.Input_1e-4_10_30_peak_3455	chr8	33149512	33116802	-	XR_378858.2	Gm33281	intron	16820
chr18:75078123-75078386	264	75078258	6	6.33561	4.84592	2.62167	FA0.IP_vs_FA0.Input_1e-4_10_30_peak_1849	chr18	75056702	75286966	+	XM_006526219.3	Dym	intron	21552
chr2:112604190-112604478	289	112604305	6	6.33561	4.84592	2.62167	FA0.IP_vs_FA0.Input_1e-4_10_30_peak_2142	chr2	112618391	112631253	+	XM_006500296.2	Aven	upstream	-14057
chr17:50960346-50960563	218	50960358	6	6.33561	4.84592	2.62167	FA0.IP_vs_FA0.Input_1e-4_10_30_peak_1649	chr17	51025142	50733123	-	XM_017317657.1	Tbc1d5	intron	64688
chr12:112578037-112578306	270	112578216	6	6.33561	4.84592	2.62167	FA0.IP_vs_FA0.Input_1e-4_10_30_peak_826	chr12	112588744	112615557	+	XM_006516224.3	Inf2	upstream	-10573
chr17:41309063-41309340	278	41309298	6	6.33561	4.84592	2.62167	FA0.IP_vs_FA0.Input_1e-4_10_30_peak_1635	chr17	40939736	40961990	+	XM_017317291.1	Mut	intergenic	369465
chr4:135185472-135185736	265	135185560	6	6.33561	4.84592	2.62167	FA0.IP_vs_FA0.Input_1e-4_10_30_peak_2659	chr4	135153449	135177985	+	XM_006538506.3	Runx3	intergenic	32155
chr8:85591884-85592307	424	85592154	6	6.33561	4.84592	2.62167	FA0.IP_vs_FA0.Input_1e-4_10_30_peak_3534	chr8	85607270	85602711	-	XR_001778609.1	Gm33367	intergenic	15175
chr5:37926768-37927019	252	37926874	6	6.33561	4.84592	2.62167	FA0.IP_vs_FA0.Input_1e-4_10_30_peak_2740	chr5	37971917	37987738	+	XR_868370.1	Gm40289	intergenic	-45024
chr16:76060779-76061180	402	76060882	6	6.33561	4.84592	2.62167	FA0.IP_vs_FA0.Input_1e-4_10_30_peak_1542	chr16	76000698	76034602	+	XR_384968.2	Gm15555	intergenic	60281
chr2:88247156-88247435	280	88247322	6	6.33561	4.84592	2.62167	FA0.IP_vs_FA0.Input_1e-4_10_30_peak_2107	chr2	88225030	88224079	-	NM_146532.1	Olfr1170	intergenic	-22265
chr8:89918165-89918434	270	89918333	6	6.33561	4.84592	2.62167	FA0.IP_vs_FA0.Input_1e-4_10_30_peak_3542	chr8	90298193	90247109	-	XM_011248379.2	Tox3	intergenic	379894
chr8:107220551-107220783	233	107220730	6	6.33561	4.84592	2.62167	FA0.IP_vs_FA0.Input_1e-4_10_30_peak_3569	chr8	107205121	107217659	+	XR_388001.3	4930517G24Rik	intergenic	15546
chr8:107220551-107220783	233	107220730	6	6.33561	4.84592	2.62167	FA0.IP_vs_FA0.Input_1e-4_10_30_peak_3569	chr8	107205121	107217262	+	XR_879152.1	4930517G24Rik	intergenic	15546
chr8:107220551-107220783	233	107220730	6	6.33561	4.84592	2.62167	FA0.IP_vs_FA0.Input_1e-4_10_30_peak_3569	chr8	107205121	107217573	+	XR_879154.1	4930517G24Rik	intergenic	15546
chr8:107220551-107220783	233	107220730	6	6.33561	4.84592	2.62167	FA0.IP_vs_FA0.Input_1e-4_10_30_peak_3569	chr8	107205121	107217573	+	XR_388002.2	4930517G24Rik	intergenic	15546
chr8:107220551-107220783	233	107220730	6	6.33561	4.84592	2.62167	FA0.IP_vs_FA0.Input_1e-4_10_30_peak_3569	chr8	107205121	107217158	+	XR_879153.1	4930517G24Rik	intergenic	15546
chr9:3012708-3013541	834	3012869	934	321.726	4.84156	316.325	FA0.IP_vs_FA0.Input_1e-4_10_30_peak_3646	chr9	3038743	3038668	-	NR_039546.1	Mir101c	intergenic	25619
chr2:91173626-91173855	230	91173842	5	6.66481	4.83856	2.7238	FA0.IP_vs_FA0.Input_1e-4_10_30_peak_2111	chr2	91179321	91137359	-	NM_001177720.1	Madd	intron	5581
chr8:86564656-86565023	368	86564822	5	6.66481	4.83856	2.7238	FA0.IP_vs_FA0.Input_1e-4_10_30_peak_3537	chr8	86566590	86504840	-	NM_172912.4	Abcc12	promoter	1751
chr9:109251243-109251645	403	109251319	5	6.66481	4.83856	2.7238	FA0.IP_vs_FA0.Input_1e-4_10_30_peak_3841	chr9	109234754	109217431	-	NM_001008428.3	Fbxw20	upstream	-16690
chr3:124764708-124765006	299	124764833	5	6.66481	4.83856	2.7238	FA0.IP_vs_FA0.Input_1e-4_10_30_peak_2425	chr3	124581091	124565890	-	NR_015460.1	1700003H04Rik	intergenic	-183766
chr14:18145289-18145636	348	18145417	5	6.66481	4.83856	2.7238	FA0.IP_vs_FA0.Input_1e-4_10_30_peak_1109	chr14	18239106	18204055	-	NM_011584.4	Nr1d2	intergenic	93644
chr19:20843157-20843379	223	20843253	5	6.66481	4.83856	2.7238	FA0.IP_vs_FA0.Input_1e-4_10_30_peak_1899	chr19	20941768	20954762	+	XR_001782704.1	Gm32750	intergenic	-98500
chr19:20843157-20843379	223	20843253	5	6.66481	4.83856	2.7238	FA0.IP_vs_FA0.Input_1e-4_10_30_peak_1899	chr19	20941768	20946958	+	XR_001782705.1	Gm32750	intergenic	-98500
chr19:20843157-20843379	223	20843253	5	6.66481	4.83856	2.7238	FA0.IP_vs_FA0.Input_1e-4_10_30_peak_1899	chr19	20941768	20946651	+	XR_001782706.1	Gm32750	intergenic	-98500
chr14:3215818-3216151	334	3215999	5	6.66481	4.83856	2.7238	FA0.IP_vs_FA0.Input_1e-4_10_30_peak_1042	chr14	3212016	3215846	+	XR_001781480.1	Gm38690	intergenic	3968
chrX:135046193-135046581	389	135046281	6	6.2923	4.82336	2.58691	FA0.IP_vs_FA0.Input_1e-4_10_30_peak_3990	chrX	135036602	135022409	-	NR_040281.1	3632454L22Rik	upstream	-9785
chrX:135046193-135046581	389	135046281	6	6.2923	4.82336	2.58691	FA0.IP_vs_FA0.Input_1e-4_10_30_peak_3990	chrX	135036602	135027905	-	NR_040283.1	3632454L22Rik	upstream	-9785
chr17:24144940-24145212	273	24145061	5	6.59534	4.81248	2.71479	FA0.IP_vs_FA0.Input_1e-4_10_30_peak_1620	chr17	24141641	24142598	+	XR_876671.2	Gm33409	intergenic	3435
chr6:114553879-114554188	310	114553929	16	8.72222	4.81077	4.38392	FA0.IP_vs_FA0.Input_1e-4_10_30_peak_3115	chr6	114643096	114860614	+	NM_028835.4	Atg7	intergenic	-89063
chr6:114553879-114554188	310	114553929	16	8.72222	4.81077	4.38392	FA0.IP_vs_FA0.Input_1e-4_10_30_peak_3115	chr6	114643096	114860614	+	NM_001253717.1	Atg7	intergenic	-89063
chr6:114553879-114554188	310	114553929	16	8.72222	4.81077	4.38392	FA0.IP_vs_FA0.Input_1e-4_10_30_peak_3115	chr6	114643096	114860614	+	NM_001253718.1	Atg7	intergenic	-89063
chr9:75624511-75624890	380	75624543	5	6.56617	4.80138	2.71479	FA0.IP_vs_FA0.Input_1e-4_10_30_peak_3794	chr9	75625731	75637773	+	NM_027309.2	Lysmd2	promoter	-1031
chr9:75624511-75624890	380	75624543	5	6.56617	4.80138	2.71479	FA0.IP_vs_FA0.Input_1e-4_10_30_peak_3794	chr9	75625076	75634791	+	XR_001779008.1	Lysmd2	promoter	-376
chr9:75624511-75624890	380	75624543	5	6.56617	4.80138	2.71479	FA0.IP_vs_FA0.Input_1e-4_10_30_peak_3794	chr9	75625947	75637773	+	XM_006511431.1	Lysmd2	promoter	-1247
chr11:62976843-62977114	272	62976968	5	6.56617	4.80138	2.71479	FA0.IP_vs_FA0.Input_1e-4_10_30_peak_559	chr11	62994325	63000140	+	XR_001780234.1	LOC108167905	upstream	-17347
chr9:20705591-20705911	321	20705832	5	6.56617	4.80138	2.71479	FA0.IP_vs_FA0.Input_1e-4_10_30_peak_3690	chr9	20727042	20667690	-	XM_006510293.3	Olfm2	intron	21291
chr1:71085807-71086211	405	71085863	5	6.56617	4.80138	2.71479	FA0.IP_vs_FA0.Input_1e-4_10_30_peak_101	chr1	71102972	71027534	-	NM_007525.3	Bard1	intron	16963
chr11:3317809-3318055	247	3318035	5	6.56617	4.80138	2.71479	FA0.IP_vs_FA0.Input_1e-4_10_30_peak_478	chr11	3308999	3320722	+	NR_045708.1	Gm11944	intron	8933
chr8:72844319-72844571	253	72844415	5	6.56617	4.80138	2.71479	FA0.IP_vs_FA0.Input_1e-4_10_30_peak_3513	chr8	73353577	72818158	-	XM_011248318.2	Large	intron	509132
chr8:63744174-63744563	390	63744385	5	6.56617	4.80138	2.71479	FA0.IP_vs_FA0.Input_1e-4_10_30_peak_3499	chr8	63777476	63748211	-	XR_870459.1	Gm35424	intergenic	33108
chr8:63744174-63744563	390	63744385	5	6.56617	4.80138	2.71479	FA0.IP_vs_FA0.Input_1e-4_10_30_peak_3499	chr8	63777476	63750179	-	XR_379022.2	Gm35424	intergenic	33108
chr5:42029977-42030230	254	42030017	5	6.56617	4.80138	2.71479	FA0.IP_vs_FA0.Input_1e-4_10_30_peak_2748	chr5	42052934	42057050	+	XR_868393.1	Gm40294	intergenic	-22831
chr7:25324811-25325082	272	25325023	5	6.55652	4.7977	2.71479	FA0.IP_vs_FA0.Input_1e-4_10_30_peak_3227	chr7	25317163	25365917	+	NM_001160400.1	Megf8	intron	7783
chr17:84132769-84133120	352	84132777	5	6.55652	4.7977	2.71479	FA0.IP_vs_FA0.Input_1e-4_10_30_peak_1707	chr17	84139660	84134013	-	XR_385843.3	Gm19696	intergenic	6716
chr8:113649677-113649898	222	113649752	5	6.53734	4.79034	2.71479	FA0.IP_vs_FA0.Input_1e-4_10_30_peak_3588	chr8	113643212	113655533	+	NM_001286494.1	Syce1l	intron	6575
chr8:113649677-113649898	222	113649752	5	6.53734	4.79034	2.71479	FA0.IP_vs_FA0.Input_1e-4_10_30_peak_3588	chr8	113643212	113655533	+	NM_001048145.1	Syce1l	intron	6575
chr8:113649677-113649898	222	113649752	5	6.53734	4.79034	2.71479	FA0.IP_vs_FA0.Input_1e-4_10_30_peak_3588	chr8	113643212	113655533	+	NM_029139.1	Syce1l	intron	6575
chr15:80674119-80674359	241	80674267	5	6.53734	4.79034	2.71479	FA0.IP_vs_FA0.Input_1e-4_10_30_peak_1393	chr15	80671846	80700425	+	NM_145986.2	Fam83f	intron	2393
chr13:119602621-119603033	413	119602936	21	10.301	4.78201	5.74925	FA0.IP_vs_FA0.Input_1e-4_10_30_peak_1034	chr13	119610519	119654359	+	XM_011244683.2	Ccl28	upstream	-7692
chr3:88668282-88668501	220	88668376	5	6.49943	4.7757	2.71473	FA0.IP_vs_FA0.Input_1e-4_10_30_peak_2363	chr3	88653142	88651897	-	NM_181817.1	Rxfp4	upstream	-15249
chr8:20330803-20331459	657	20331222	65	25.0432	4.76655	20.0763	FA0.IP_vs_FA0.Input_1e-4_10_30_peak_3421	chr8	20363202	20337663	-	NM_001177408.1	Gm15319	intergenic	32071
chr18:53342559-53342789	231	53342623	5	6.47139	4.76477	2.71473	FA0.IP_vs_FA0.Input_1e-4_10_30_peak_1812	chr18	53243931	53384609	+	XM_006526221.3	Snx24	intron	98743
chr18:53342559-53342789	231	53342623	5	6.47139	4.76477	2.71473	FA0.IP_vs_FA0.Input_1e-4_10_30_peak_1812	chr18	53245661	53390837	+	NM_029394.3	Snx24	intron	97013
chr6:52166406-52166678	273	52166560	5	6.47139	4.76477	2.71473	FA0.IP_vs_FA0.Input_1e-4_10_30_peak_3013	chr6	52166790	52166111	-	XR_001785251.1	LOC108169142	promoter	248
chr6:52166406-52166678	273	52166560	5	6.47139	4.76477	2.71473	FA0.IP_vs_FA0.Input_1e-4_10_30_peak_3013	chr6	52165673	52169451	+	NR_131182.1	Hoxaas2	promoter	869
chr6:52166406-52166678	273	52166560	5	6.47139	4.76477	2.71473	FA0.IP_vs_FA0.Input_1e-4_10_30_peak_3013	chr6	52164831	52162416	-	NM_010451.2	Hoxa2	promoter	-1711
chrY:3342195-3342440	246	3342301	5	6.47139	4.76477	2.71473	FA0.IP_vs_FA0.Input_1e-4_10_30_peak_4026	chrY	3345329	3326745	-	NM_001270514.1	Gm21693	intron	3012
chr11:46503954-46504189	236	46504103	5	6.47139	4.76477	2.71473	FA0.IP_vs_FA0.Input_1e-4_10_30_peak_533	chr11	46524250	46538156	+	NM_001163357.1	Gm12169	intergenic	-20179
chr7:58588822-58589059	238	58588998	5	6.47139	4.76477	2.71473	FA0.IP_vs_FA0.Input_1e-4_10_30_peak_3273	chr7	58656141	58830244	+	XM_006540581.3	Atp10a	intergenic	-67201
chr8:20664901-20665231	331	20665167	8	6.3499	4.7545	2.63239	FA0.IP_vs_FA0.Input_1e-4_10_30_peak_3427	chr8	20649946	20652334	+	XR_001778766.1	LOC108167589	intergenic	15120
chr12:84846116-84846362	247	84846202	5	6.44366	4.7539	2.70096	FA0.IP_vs_FA0.Input_1e-4_10_30_peak_773	chr12	84875801	84879755	+	NR_028577.1	D030025P21Rik	intergenic	-29562
chr8:126134866-126135099	234	126135074	5	6.41625	4.74307	2.6751	FA0.IP_vs_FA0.Input_1e-4_10_30_peak_3628	chr8	126137600	126395987	+	XM_011248334.1	Slc35f3	upstream	-2618
chr6:55149694-55150010	317	55149847	5	6.40015	4.73668	2.6594	FA0.IP_vs_FA0.Input_1e-4_10_30_peak_3019	chr6	55154428	55167194	+	XR_377703.2	Gm34358	upstream	-4576
chr11:56738213-56738495	283	56738414	5	6.40015	4.73668	2.6594	FA0.IP_vs_FA0.Input_1e-4_10_30_peak_552	chr11	56726642	56719506	-	XR_879875.1	Gm39826	upstream	-11712
chr2:3614520-3614937	418	3614585	5	6.40015	4.73668	2.6594	FA0.IP_vs_FA0.Input_1e-4_10_30_peak_1971	chr2	3570446	3678380	+	XM_017319361.1	LOC108168726	intron	44282
chr16:81317562-81317891	330	81317652	5	6.40015	4.73668	2.6594	FA0.IP_vs_FA0.Input_1e-4_10_30_peak_1556	chr16	81200696	81597805	+	NM_010954.4	Ncam2	intron	117030
chr16:81317562-81317891	330	81317652	5	6.40015	4.73668	2.6594	FA0.IP_vs_FA0.Input_1e-4_10_30_peak_1556	chr16	81200696	81624290	+	NM_001113208.1	Ncam2	intron	117030
chr13:112326950-112327275	326	112327155	5	6.40015	4.73668	2.6594	FA0.IP_vs_FA0.Input_1e-4_10_30_peak_1022	chr13	112314344	112384002	+	XM_006517791.3	Ankrd55	intron	12768
chr13:112326950-112327275	326	112327155	5	6.40015	4.73668	2.6594	FA0.IP_vs_FA0.Input_1e-4_10_30_peak_1022	chr13	112314344	112384002	+	XM_017315639.1	Ankrd55	intron	12768
chr14:11559264-11559638	375	11559420	5	6.40015	4.73668	2.6594	FA0.IP_vs_FA0.Input_1e-4_10_30_peak_1101	chr14	11554247	12242040	+	XM_006517956.3	Ptprg	intron	5204
chr17:78874440-78874833	394	78874823	5	6.40015	4.73668	2.6594	FA0.IP_vs_FA0.Input_1e-4_10_30_peak_1693	chr17	78880998	78886441	+	XM_011246778.1	Gm26637	upstream	-6362
chr17:78874440-78874833	394	78874823	5	6.40015	4.73668	2.6594	FA0.IP_vs_FA0.Input_1e-4_10_30_peak_1693	chr17	78880998	78892502	+	XR_876974.1	Gm26637	upstream	-6362
chr17:78874440-78874833	394	78874823	5	6.40015	4.73668	2.6594	FA0.IP_vs_FA0.Input_1e-4_10_30_peak_1693	chr17	78880998	78892502	+	XM_011246777.1	Gm26637	upstream	-6362
chr3:94802505-94802817	313	94802552	5	6.40015	4.73668	2.6594	FA0.IP_vs_FA0.Input_1e-4_10_30_peak_2371	chr3	94787725	94760068	-	XM_006502061.2	Cgn	upstream	-14936
chr3:30298812-30299037	226	30298824	5	6.40015	4.73668	2.6594	FA0.IP_vs_FA0.Input_1e-4_10_30_peak_2284	chr3	30280195	30266834	-	XR_880726.1	Gm10258	upstream	-18729
chr1:49324980-49325287	308	49325101	5	6.40015	4.73668	2.6594	FA0.IP_vs_FA0.Input_1e-4_10_30_peak_61	chr1	49244615	49340431	+	XR_104575.1	C230029F24Rik	intron	80518
chr12:31171574-31171862	289	31171639	5	6.40015	4.73668	2.6594	FA0.IP_vs_FA0.Input_1e-4_10_30_peak_680	chr12	31168861	31185922	+	NR_102715.1	6030469F06Rik	intron	2857
chr7:91162853-91163183	331	91162986	5	6.40015	4.73668	2.6594	FA0.IP_vs_FA0.Input_1e-4_10_30_peak_3311	chr7	91090785	92449246	+	NM_011807.3	Dlg2	intron	72233
chr2:11881792-11882048	257	11882002	5	6.40015	4.73668	2.6594	FA0.IP_vs_FA0.Input_1e-4_10_30_peak_1987	chr2	11900088	11916902	+	XM_006497581.1	Gm34768	upstream	-18168
chr5:131050972-131051308	337	131051034	5	6.40015	4.73668	2.6594	FA0.IP_vs_FA0.Input_1e-4_10_30_peak_2896	chr5	131307522	130874950	-	NM_145218.3	Wbscr17	intron	256382
chr9:73820455-73820752	298	73820512	5	6.40015	4.73668	2.6594	FA0.IP_vs_FA0.Input_1e-4_10_30_peak_3791	chr9	73933567	73479421	-	NM_001081153.1	Unc13c	intron	112964
chr13:56713361-56713580	220	56713481	5	6.40015	4.73668	2.6594	FA0.IP_vs_FA0.Input_1e-4_10_30_peak_921	chr13	56706075	56742379	+	XM_006517117.1	Smad5	intron	7395
chr6:45479784-45480131	348	45479895	5	6.40015	4.73668	2.6594	FA0.IP_vs_FA0.Input_1e-4_10_30_peak_2987	chr6	45060060	47301388	+	NM_001004357.2	Cntnap2	intron	419897
chr14:16845685-16845933	249	16845726	5	6.40015	4.73668	2.6594	FA0.IP_vs_FA0.Input_1e-4_10_30_peak_1108	chr14	17082331	16430838	-	NM_001289760.1	Rarb	intron	236522
chr14:16845685-16845933	249	16845726	5	6.40015	4.73668	2.6594	FA0.IP_vs_FA0.Input_1e-4_10_30_peak_1108	chr14	17082331	16430838	-	NM_001289761.1	Rarb	intron	236522
chr5:151661740-151661966	227	151661869	5	6.40015	4.73668	2.6594	FA0.IP_vs_FA0.Input_1e-4_10_30_peak_2922	chr5	151651208	151642823	-	NM_027009.2	Rfc3	upstream	-10645
chr11:22231177-22231413	237	22231391	5	6.40015	4.73668	2.6594	FA0.IP_vs_FA0.Input_1e-4_10_30_peak_509	chr11	22286795	22005824	-	NM_001252515.1	Ehbp1	intron	55500
chr11:22231177-22231413	237	22231391	5	6.40015	4.73668	2.6594	FA0.IP_vs_FA0.Input_1e-4_10_30_peak_509	chr11	22286795	22005824	-	NM_153078.4	Ehbp1	intron	55500
chr2:131928570-131928801	232	131928682	5	6.40015	4.73668	2.6594	FA0.IP_vs_FA0.Input_1e-4_10_30_peak_2175	chr2	131909927	131956131	+	NM_001278259.1	Prn	intron	18758
chr2:131928570-131928801	232	131928682	5	6.40015	4.73668	2.6594	FA0.IP_vs_FA0.Input_1e-4_10_30_peak_2175	chr2	131909927	131956131	+	NM_001278258.1	Prn	intron	18758
chr2:131928570-131928801	232	131928682	5	6.40015	4.73668	2.6594	FA0.IP_vs_FA0.Input_1e-4_10_30_peak_2175	chr2	131909927	131938436	+	NM_011170.3	Prnp	intron	18758
chr2:131928570-131928801	232	131928682	5	6.40015	4.73668	2.6594	FA0.IP_vs_FA0.Input_1e-4_10_30_peak_2175	chr2	131909927	131938436	+	NM_001278256.1	Prnp	intron	18758
chr13:67646344-67646601	258	67646450	5	6.40015	4.73668	2.6594	FA0.IP_vs_FA0.Input_1e-4_10_30_peak_937	chr13	67638063	67616308	-	XR_873435.2	Zfp729a	upstream	-8409
chr13:67646344-67646601	258	67646450	5	6.40015	4.73668	2.6594	FA0.IP_vs_FA0.Input_1e-4_10_30_peak_937	chr13	67638063	67616998	-	XM_011244503.2	Zfp729a	upstream	-8409
chr13:67646344-67646601	258	67646450	5	6.40015	4.73668	2.6594	FA0.IP_vs_FA0.Input_1e-4_10_30_peak_937	chr13	67638063	67616998	-	XM_011244504.2	Zfp729a	upstream	-8409
chr19:60320087-60320313	227	60320194	5	6.40015	4.73668	2.6594	FA0.IP_vs_FA0.Input_1e-4_10_30_peak_1967	chr19	60325262	60310846	-	XR_877977.1	Gm41882	intron	5062
chr10:23632101-23632387	287	23632237	5	6.40015	4.73668	2.6594	FA0.IP_vs_FA0.Input_1e-4_10_30_peak_328	chr10	23711487	23706289	-	XR_871511.1	Gm35291	intergenic	79243
chr10:23632101-23632387	287	23632237	5	6.40015	4.73668	2.6594	FA0.IP_vs_FA0.Input_1e-4_10_30_peak_328	chr10	23711487	23698534	-	XR_380187.2	Gm35291	intergenic	79243
chr1:91718921-91719186	266	91719071	5	6.40015	4.73668	2.6594	FA0.IP_vs_FA0.Input_1e-4_10_30_peak_132	chr1	91801460	91848034	+	NM_007855.3	Twist2	intergenic	-82407
chr14:13700260-13700477	218	13700364	5	6.40015	4.73668	2.6594	FA0.IP_vs_FA0.Input_1e-4_10_30_peak_1103	chr14	13670875	13683148	+	NM_177624.3	Sntn	intergenic	29493
chr8:78127884-78128227	344	78128025	5	6.40015	4.73668	2.6594	FA0.IP_vs_FA0.Input_1e-4_10_30_peak_3521	chr8	78072450	78073588	+	XR_878949.1	LOC102631676	intergenic	55605
chr16:82090817-82091197	381	82091078	5	6.40015	4.73668	2.6594	FA0.IP_vs_FA0.Input_1e-4_10_30_peak_1559	chr16	82172440	82194731	+	XR_876186.1	Gm41480	intergenic	-81433
chr14:45696994-45697212	219	45697158	5	6.40015	4.73668	2.6594	FA0.IP_vs_FA0.Input_1e-4_10_30_peak_1147	chr14	45665793	45661476	-	XR_383395.2	Gm34360	intergenic	-31310
chr7:73195010-73195290	281	73195134	5	6.40015	4.73668	2.6594	FA0.IP_vs_FA0.Input_1e-4_10_30_peak_3292	chr7	73185616	73192432	+	XR_882221.1	Gm20083	intergenic	9534
chr7:73195010-73195290	281	73195134	5	6.40015	4.73668	2.6594	FA0.IP_vs_FA0.Input_1e-4_10_30_peak_3292	chr7	73185616	73192432	+	XR_105118.3	Gm20083	intergenic	9534
chr7:73195010-73195290	281	73195134	5	6.40015	4.73668	2.6594	FA0.IP_vs_FA0.Input_1e-4_10_30_peak_3292	chr7	73185616	73192432	+	XR_391609.2	Gm20083	intergenic	9534
chr7:73195010-73195290	281	73195134	5	6.40015	4.73668	2.6594	FA0.IP_vs_FA0.Input_1e-4_10_30_peak_3292	chr7	73185616	73192432	+	XR_882218.1	Gm20083	intergenic	9534
chr7:73195010-73195290	281	73195134	5	6.40015	4.73668	2.6594	FA0.IP_vs_FA0.Input_1e-4_10_30_peak_3292	chr7	73185616	73192432	+	XR_391610.2	Gm20083	intergenic	9534
chr7:73195010-73195290	281	73195134	5	6.40015	4.73668	2.6594	FA0.IP_vs_FA0.Input_1e-4_10_30_peak_3292	chr7	73185616	73192432	+	XR_882219.1	Gm20083	intergenic	9534
chr7:73195010-73195290	281	73195134	5	6.40015	4.73668	2.6594	FA0.IP_vs_FA0.Input_1e-4_10_30_peak_3292	chr7	73185616	73192432	+	XR_882217.1	Gm20083	intergenic	9534
chr10:106402534-106402781	248	106402617	5	6.40015	4.73668	2.6594	FA0.IP_vs_FA0.Input_1e-4_10_30_peak_434	chr10	106470269	106933468	+	XM_006513780.3	Ppfia2	intergenic	-67612
chr10:106402534-106402781	248	106402617	5	6.40015	4.73668	2.6594	FA0.IP_vs_FA0.Input_1e-4_10_30_peak_434	chr10	106470269	106932200	+	XM_017313986.1	Ppfia2	intergenic	-67612
chr10:106402534-106402781	248	106402617	5	6.40015	4.73668	2.6594	FA0.IP_vs_FA0.Input_1e-4_10_30_peak_434	chr10	106470269	106932200	+	XM_017313984.1	Ppfia2	intergenic	-67612
chr10:106402534-106402781	248	106402617	5	6.40015	4.73668	2.6594	FA0.IP_vs_FA0.Input_1e-4_10_30_peak_434	chr10	106470269	106932200	+	XM_017313988.1	Ppfia2	intergenic	-67612
chr10:106402534-106402781	248	106402617	5	6.40015	4.73668	2.6594	FA0.IP_vs_FA0.Input_1e-4_10_30_peak_434	chr10	106470269	106932200	+	XM_017313982.1	Ppfia2	intergenic	-67612
chr10:106402534-106402781	248	106402617	5	6.40015	4.73668	2.6594	FA0.IP_vs_FA0.Input_1e-4_10_30_peak_434	chr10	106470269	106932200	+	XM_017313983.1	Ppfia2	intergenic	-67612
chr10:106402534-106402781	248	106402617	5	6.40015	4.73668	2.6594	FA0.IP_vs_FA0.Input_1e-4_10_30_peak_434	chr10	106470269	106932200	+	XM_017313979.1	Ppfia2	intergenic	-67612
chr10:106402534-106402781	248	106402617	5	6.40015	4.73668	2.6594	FA0.IP_vs_FA0.Input_1e-4_10_30_peak_434	chr10	106470269	106932200	+	XM_017313987.1	Ppfia2	intergenic	-67612
chr10:106402534-106402781	248	106402617	5	6.40015	4.73668	2.6594	FA0.IP_vs_FA0.Input_1e-4_10_30_peak_434	chr10	106470269	106932200	+	XM_017313980.1	Ppfia2	intergenic	-67612
chr10:106402534-106402781	248	106402617	5	6.40015	4.73668	2.6594	FA0.IP_vs_FA0.Input_1e-4_10_30_peak_434	chr10	106470269	106932200	+	XM_017313985.1	Ppfia2	intergenic	-67612
chr13:76996363-76996605	243	76996501	5	6.40015	4.73668	2.6594	FA0.IP_vs_FA0.Input_1e-4_10_30_peak_950	chr13	77101056	77043087	-	XM_017315353.1	Slf1	intergenic	104572
chr6:35346594-35346833	240	35346624	5	6.40015	4.73668	2.6594	FA0.IP_vs_FA0.Input_1e-4_10_30_peak_2975	chr6	35330845	35336831	+	NR_040526.1	1700065J11Rik	intergenic	15868
chr10:34743386-34744091	706	34743755	5	6.40015	4.73668	2.6594	FA0.IP_vs_FA0.Input_1e-4_10_30_peak_341	chr10	34483407	34611232	+	XM_006512535.3	Frk	intergenic	260331
chr10:34743386-34744091	706	34743755	5	6.40015	4.73668	2.6594	FA0.IP_vs_FA0.Input_1e-4_10_30_peak_341	chr10	34483407	34611232	+	XM_006512536.3	Frk	intergenic	260331
chr10:34743386-34744091	706	34743755	5	6.40015	4.73668	2.6594	FA0.IP_vs_FA0.Input_1e-4_10_30_peak_341	chr10	34483407	34611232	+	XM_006512534.3	Frk	intergenic	260331
chr17:22104499-22104736	238	22104620	5	6.40015	4.73668	2.6594	FA0.IP_vs_FA0.Input_1e-4_10_30_peak_1616	chr17	22165977	22144358	-	NM_177596.3	Zfp947	intergenic	61360
chr12:17123699-17124031	333	17123778	5	6.40015	4.73668	2.6594	FA0.IP_vs_FA0.Input_1e-4_10_30_peak_669	chr12	17176888	17172099	-	NM_201531.3	Kcnf1	intergenic	53023
chr7:15258250-15258578	329	15258365	5	6.40015	4.73668	2.6594	FA0.IP_vs_FA0.Input_1e-4_10_30_peak_3213	chr7	15388850	15398545	+	NM_145708.2	Obox2	intergenic	-130436
chr12:90815736-90816009	274	90815758	5	6.40015	4.73668	2.6594	FA0.IP_vs_FA0.Input_1e-4_10_30_peak_784	chr12	90739037	90724551	-	NM_010050.3	Dio2	intergenic	-76835
chr5:56258931-56259316	386	56259212	5	6.40015	4.73668	2.6594	FA0.IP_vs_FA0.Input_1e-4_10_30_peak_2772	chr5	55821093	55803224	-	XR_376964.2	Gm30778	intergenic	-438030
chr5:56258931-56259316	386	56259212	5	6.40015	4.73668	2.6594	FA0.IP_vs_FA0.Input_1e-4_10_30_peak_2772	chr5	55821093	55803224	-	XR_868427.1	Gm30778	intergenic	-438030
chr3:35427459-35427850	392	35427705	5	6.40015	4.73668	2.6594	FA0.IP_vs_FA0.Input_1e-4_10_30_peak_2293	chr3	35405950	35337699	-	XR_389676.2	Gm38512	intergenic	-21704
chr10:103867874-103868226	353	103868077	5	6.40015	4.73668	2.6594	FA0.IP_vs_FA0.Input_1e-4_10_30_peak_429	chr10	104142986	104145427	+	NM_001270898.1	Gm21293	intergenic	-274936
chr3:123932747-123933003	257	123932886	5	6.40015	4.73668	2.6594	FA0.IP_vs_FA0.Input_1e-4_10_30_peak_2424	chr3	124007516	124028971	+	XR_867623.1	Gm40144	intergenic	-74641
chr7:51746937-51747326	390	51747026	5	6.40015	4.73668	2.6594	FA0.IP_vs_FA0.Input_1e-4_10_30_peak_3264	chr7	51772978	51777779	+	XR_391466.1	Gm33290	intergenic	-25847
chr11:19791585-19791838	254	19791670	5	6.40015	4.73668	2.6594	FA0.IP_vs_FA0.Input_1e-4_10_30_peak_505	chr11	19742707	19725863	-	XR_872269.1	Gm39602	intergenic	-49004
chr18:30368509-30368747	239	30368647	5	6.40015	4.73668	2.6594	FA0.IP_vs_FA0.Input_1e-4_10_30_peak_1773	chr18	30272895	30348120	+	NM_181414.5	Pik3c3	intergenic	95733
chr8:18425224-18425598	375	18425452	5	6.40015	4.73668	2.6594	FA0.IP_vs_FA0.Input_1e-4_10_30_peak_3414	chr8	18334332	18312471	-	XR_001778743.1	LOC108167578	intergenic	-91079
chr12:19452374-19452620	247	19452554	5	6.40015	4.73668	2.6594	FA0.IP_vs_FA0.Input_1e-4_10_30_peak_671	chr12	19490219	19499281	+	XM_011243937.1	Gm3973	intergenic	-37722
chr12:19452374-19452620	247	19452554	5	6.40015	4.73668	2.6594	FA0.IP_vs_FA0.Input_1e-4_10_30_peak_671	chr12	19490219	19526534	+	XM_011243935.2	Gm3973	intergenic	-37722
chr12:19452374-19452620	247	19452554	5	6.40015	4.73668	2.6594	FA0.IP_vs_FA0.Input_1e-4_10_30_peak_671	chr12	19490219	19504930	+	XM_011243936.2	Gm3973	intergenic	-37722
chr12:19452374-19452620	247	19452554	5	6.40015	4.73668	2.6594	FA0.IP_vs_FA0.Input_1e-4_10_30_peak_671	chr12	19490219	19505712	+	XM_011243938.2	Gm3973	intergenic	-37722
chr16:27283469-27283731	263	27283532	5	6.40015	4.73668	2.6594	FA0.IP_vs_FA0.Input_1e-4_10_30_peak_1472	chr16	27307640	27351209	+	NM_198112.2	Ostn	intergenic	-24040
chr1:158648098-158648490	393	158648178	5	6.40015	4.73668	2.6594	FA0.IP_vs_FA0.Input_1e-4_10_30_peak_236	chr1	158505624	158505733	+	NR_030441.1	Mir488	intergenic	142670
chr11:101790961-101791178	218	101790983	5	6.40015	4.73668	2.6594	FA0.IP_vs_FA0.Input_1e-4_10_30_peak_620	chr11	101785476	101789152	+	XR_880221.2	Gm39392	intergenic	5593
chr11:101790961-101791178	218	101790983	5	6.40015	4.73668	2.6594	FA0.IP_vs_FA0.Input_1e-4_10_30_peak_620	chr11	101785476	101789152	+	XR_880220.2	Gm39392	intergenic	5593
chr9:86064529-86064822	294	86064586	5	6.40015	4.73668	2.6594	FA0.IP_vs_FA0.Input_1e-4_10_30_peak_3813	chr9	85843659	85839105	-	XR_001779330.1	9330154J02Rik	intergenic	-221016
chr12:103491652-103491931	280	103491786	5	6.40015	4.73668	2.6594	FA0.IP_vs_FA0.Input_1e-4_10_30_peak_806	chr12	103457223	103450897	-	NM_145449.2	Ifi27l2b	intergenic	-34568
chr11:104056920-104057174	255	104057148	5	6.40015	4.73668	2.6594	FA0.IP_vs_FA0.Input_1e-4_10_30_peak_622	chr11	104074172	104067086	-	XR_880241.1	Gm42092	intergenic	17125
chr3:43856106-43856688	583	43856603	5	6.40015	4.73668	2.6594	FA0.IP_vs_FA0.Input_1e-4_10_30_peak_2303	chr3	45378260	45280438	-	NR_045172.1	2610316D01Rik	intergenic	1521863
chr2:55353259-55353512	254	55353332	5	6.40015	4.73668	2.6594	FA0.IP_vs_FA0.Input_1e-4_10_30_peak_2053	chr2	55411781	55598144	+	XM_011239030.2	Kcnj3	intergenic	-58396
chr2:55353259-55353512	254	55353332	5	6.40015	4.73668	2.6594	FA0.IP_vs_FA0.Input_1e-4_10_30_peak_2053	chr2	55411781	55598144	+	XM_017315734.1	Kcnj3	intergenic	-58396
chr4:40638108-40638337	230	40638213	5	6.40015	4.73668	2.6594	FA0.IP_vs_FA0.Input_1e-4_10_30_peak_2522	chr4	40701803	40682077	-	XM_006538169.3	Aptx	intergenic	63581
chr13:44161961-44162219	259	44162029	5	6.40015	4.73668	2.6594	FA0.IP_vs_FA0.Input_1e-4_10_30_peak_908	chr13	44150587	44152019	+	XR_382285.1	Gm33684	intergenic	11503
chr13:44161961-44162219	259	44162029	5	6.40015	4.73668	2.6594	FA0.IP_vs_FA0.Input_1e-4_10_30_peak_908	chr13	44150587	44152755	+	XR_382286.1	Gm33684	intergenic	11503
chr16:94871142-94871420	279	94871280	5	6.38018	4.72872	2.65861	FA0.IP_vs_FA0.Input_1e-4_10_30_peak_1585	chr16	94856707	94761651	-	XM_011246104.1	Kcnj6	upstream	-14574
chr9:37139978-37140195	218	37140084	5	6.38018	4.72872	2.65861	FA0.IP_vs_FA0.Input_1e-4_10_30_peak_3728	chr9	37137795	36890981	-	XM_006510125.3	Pknox2	upstream	-2291
chr9:37139978-37140195	218	37140084	5	6.38018	4.72872	2.65861	FA0.IP_vs_FA0.Input_1e-4_10_30_peak_3728	chr9	37137795	36890981	-	XM_006510126.3	Pknox2	upstream	-2291
chr11:63544409-63544704	296	63544650	5	6.38018	4.72872	2.65861	FA0.IP_vs_FA0.Input_1e-4_10_30_peak_561	chr11	63615792	63612828	-	XR_879924.1	Gm40019	intergenic	71236
chr13:44327601-44327824	224	44327736	5	6.38018	4.72872	2.65861	FA0.IP_vs_FA0.Input_1e-4_10_30_peak_909	chr13	44260123	44250091	-	XR_382289.1	Gm29676	intergenic	-67589
chr8:87508264-87508722	459	87508379	5	6.35347	4.71801	2.63533	FA0.IP_vs_FA0.Input_1e-4_10_30_peak_3539	chr8	87473115	87525552	+	NR_125722.1	Gm2694	intron	35378
chr8:107398497-107398745	249	107398586	6	6.06264	4.70125	2.38599	FA0.IP_vs_FA0.Input_1e-4_10_30_peak_3570	chr8	107403205	107388224	-	NM_008706.5	Nqo1	intron	4584
chr2:24194137-24194733	597	24194220	6	6.06264	4.70125	2.38599	FA0.IP_vs_FA0.Input_1e-4_10_30_peak_2011	chr2	24186475	24193567	+	NM_153511.3	Il1f9	intergenic	7960
chr10:101052441-101052921	481	101052705	6	6.06264	4.70125	2.38599	FA0.IP_vs_FA0.Input_1e-4_10_30_peak_426	chr10	100741635	100708374	-	XR_380753.1	Gm35722	intergenic	-311046
chr16:69257526-69257842	317	69257692	6	6.06264	4.70125	2.38599	FA0.IP_vs_FA0.Input_1e-4_10_30_peak_1531	chr16	69800381	69796140	-	NR_130991.1	4930428D20Rik	intergenic	542697
chr11:74847052-74847537	486	74847521	6	6.06264	4.70125	2.38599	FA0.IP_vs_FA0.Input_1e-4_10_30_peak_580	chr11	74838399	74845725	+	XM_006532403.2	Mnt	intergenic	8895
chr9:30646628-30647658	1031	30646796	6	6.06264	4.70125	2.38599	FA0.IP_vs_FA0.Input_1e-4_10_30_peak_3710	chr9	30727573	30722088	-	XR_870606.1	Gm31013	intergenic	80430
chr7:127619959-127620178	220	127620131	5	6.29229	4.6932	2.58691	FA0.IP_vs_FA0.Input_1e-4_10_30_peak_3360	chr7	127615785	127607030	-	XM_011241833.2	Zfp629	upstream	-4283
chr14:99288214-99288503	290	99288355	5	6.29229	4.6932	2.58691	FA0.IP_vs_FA0.Input_1e-4_10_30_peak_1223	chr14	99298690	99313412	+	NM_009769.4	Klf5	upstream	-10332
[truncated: 3,878 more rows]

## Sheet: FA4.IP_vs_FA0.Input
S5 hMeDIP-seq Peak_Annotations
MeDIP-enriched Peaks for: FA4.IP_vs_FA0.Input_1e-4 Column A: Genomic_position: Chr, Start and End of the peak. Column B: Length: Length of peak region. Column C: Summit_position: Peak summit position relative to the start position of peak region. Column D: TagCounts_in_peak: Number of tags in peak region. Column E: -LOG10(pvalue): -10*log10(pvalue) for the peak region. Column F: Fold_enrichment: …
Genomic_position	Peak_length	Peak_summit_position	TagCounts_in_peak	-LOG10(p-value)	Fold_enrichment	-LOG10(q-value)	Peak_name	Chr	TSS	TTS	Strand	Refseq_name	Symbol	Peak_Classification	Peak_to_TSS
chr7:145340923-145341473	551	145341192	11180	23889.4	359.198	23880	FA4.IP_vs_FA0.Input_1e-4_10_30_peak_8214	chr7	145314834	145324059	+	NM_203490.3	Mrgprd	intergenic	26364
chr18:90602142-90602654	513	90602401	9335	19706.9	337.041	19700	FA4.IP_vs_FA0.Input_1e-4_10_30_peak_4467	chr18	90579754	90593724	+	XM_017318027.1	LOC108168395	intergenic	22644
chr14:124801546-124802259	714	124801985	10820	22300.7	302.845	22293.4	FA4.IP_vs_FA0.Input_1e-4_10_30_peak_2989	chr14	124677667	124129746	-	XM_006518549.3	Fgf14	intergenic	-124235
chr19:61331273-61331582	310	61331424	4295	8595.69	254.956	8589.42	FA4.IP_vs_FA0.Input_1e-4_10_30_peak_4714	chr19	61313537	61294868	-	XM_017318318.1	LOC108168405	upstream	-17890
chr3:152786186-152787044	859	152786672	275	850.982	254.381	845.423	FA4.IP_vs_FA0.Input_1e-4_10_30_peak_5951	chr3	152756090	152752449	-	XR_867777.1	Gm40181	intergenic	-30525
chr2:182012665-182013241	577	182013091	5102	10008.9	235.995	10002.5	FA4.IP_vs_FA0.Input_1e-4_10_30_peak_5347	chr2	181991225	182001087	+	NM_001205282.1	Gm14496	intergenic	21728
chr2:182012665-182013241	577	182013091	5102	10008.9	235.995	10002.5	FA4.IP_vs_FA0.Input_1e-4_10_30_peak_5347	chr2	181991225	182000200	+	XM_017319217.1	Gm14496	intergenic	21728
chr2:182012665-182013241	577	182013091	5102	10008.9	235.995	10002.5	FA4.IP_vs_FA0.Input_1e-4_10_30_peak_5347	chr2	181991225	182000200	+	XM_017319216.1	Gm14496	intergenic	21728
chrX:170758171-170758525	355	170758380	3949	7686.85	225.148	7680.64	FA4.IP_vs_FA0.Input_1e-4_10_30_peak_9789	chrX	170672643	170678054	+	NM_001308488.1	Asmt	intergenic	85705
chr8:85499586-85499982	397	85499795	272	703.867	215.109	698.385	FA4.IP_vs_FA0.Input_1e-4_10_30_peak_8553	chr8	85492616	85527558	+	NM_173866.3	Gpt2	intron	7168
chr15:98937477-98938349	873	98937923	225	622	196.594	616.561	FA4.IP_vs_FA0.Input_1e-4_10_30_peak_3321	chr15	98934646	98940512	+	XR_001781763.1	Gm41396	intron	3267
chr15:98937477-98938349	873	98937923	225	622	196.594	616.561	FA4.IP_vs_FA0.Input_1e-4_10_30_peak_3321	chr15	98934646	98942526	+	XR_001781764.1	Gm41396	intron	3267
chr6:4923774-4924203	430	4923958	502	1040.13	193.419	1034.52	FA4.IP_vs_FA0.Input_1e-4_10_30_peak_7128	chr6	4903523	5165661	+	XM_006505072.3	Ppp1r9a	intron	20465
chr6:4923774-4924203	430	4923958	502	1040.13	193.419	1034.52	FA4.IP_vs_FA0.Input_1e-4_10_30_peak_7128	chr6	4902743	5165661	+	XM_006505071.3	Ppp1r9a	intron	21245
chr2:66189204-66189486	283	66189342	653	1310.61	191.904	1304.92	FA4.IP_vs_FA0.Input_1e-4_10_30_peak_4951	chr2	66125230	66083432	-	XR_374409.3	Galnt3	intergenic	-64115
chr12:120028644-120029037	394	120028854	4753	8831.65	187.022	8825.36	FA4.IP_vs_FA0.Input_1e-4_10_30_peak_2058	chr12	119945961	120021245	+	NM_001160385.2	Tmem196	intergenic	82879
chr12:120028644-120029037	394	120028854	4753	8831.65	187.022	8825.36	FA4.IP_vs_FA0.Input_1e-4_10_30_peak_2058	chr12	119945961	120021245	+	NM_001294154.1	Tmem196	intergenic	82879
chr12:120028644-120029037	394	120028854	4753	8831.65	187.022	8825.36	FA4.IP_vs_FA0.Input_1e-4_10_30_peak_2058	chr12	119945961	120021245	+	NM_001294146.1	Tmem196	intergenic	82879
chr12:93576971-93577253	283	93577118	941	1825.2	187.021	1819.43	FA4.IP_vs_FA0.Input_1e-4_10_30_peak_1962	chr12	93444823	93416456	-	NR_126436.1	4930559C10Rik	intergenic	-132289
chr16:98107380-98107785	406	98107633	3241	6038.59	185.541	6032.48	FA4.IP_vs_FA0.Input_1e-4_10_30_peak_3731	chr16	98082439	98062511	-	NR_015491.1	A630089N07Rik	intergenic	-25143
chr9:32354119-32356545	2427	32355152	212	578.745	184.739	573.328	FA4.IP_vs_FA0.Input_1e-4_10_30_peak_8889	chr9	32343338	32314705	-	XM_017313154.1	Kcnj5	upstream	-11994
chr1:195371692-195371986	295	195371843	2999	5564.33	181.552	5558.25	FA4.IP_vs_FA0.Input_1e-4_10_30_peak_681	chr1	195177190	195137241	-	XM_006497221.2	Cr2	intergenic	-194649
chr1:195371692-195371986	295	195371843	2999	5564.33	181.552	5558.25	FA4.IP_vs_FA0.Input_1e-4_10_30_peak_681	chr1	195177190	195139654	-	XM_006497222.2	Cr2	intergenic	-194649
chr1:195371692-195371986	295	195371843	2999	5564.33	181.552	5558.25	FA4.IP_vs_FA0.Input_1e-4_10_30_peak_681	chr1	195177190	195136810	-	XR_865893.1	Cr2	intergenic	-194649
chr16:13695216-13696158	943	13695877	175	549.864	167.678	544.461	FA4.IP_vs_FA0.Input_1e-4_10_30_peak_3383	chr16	13672019	13678385	+	NM_025653.2	3110001I22Rik	intergenic	23668
chr17:67741357-67741629	273	67741490	510	984.632	157.127	979.033	FA4.IP_vs_FA0.Input_1e-4_10_30_peak_3975	chr17	67697264	67822645	+	NM_008480.2	Lama1	intron	44229
chr3:159939404-159939696	293	159939552	2592	4602.37	151.218	4596.4	FA4.IP_vs_FA0.Input_1e-4_10_30_peak_5979	chr3	159839731	159938670	+	XM_006501964.2	Wls	intergenic	99819
chr2:57629488-57629733	246	57629605	381	728.127	137.879	722.63	FA4.IP_vs_FA0.Input_1e-4_10_30_peak_4920	chr2	57990453	57982191	-	XR_374378.3	Gm33594	intergenic	360843
chr3:149052466-149052945	480	149052799	244	507.442	137.715	502.069	FA4.IP_vs_FA0.Input_1e-4_10_30_peak_5924	chr3	149082267	149096302	+	XR_001784039.1	Gm30575	intergenic	-29562
chr5:147611429-147611671	243	147611548	1224	2141.54	134.168	2135.75	FA4.IP_vs_FA0.Input_1e-4_10_30_peak_7097	chr5	147658786	147668887	+	XR_377215.2	Gm35383	intergenic	-47236
chr5:147611429-147611671	243	147611548	1224	2141.54	134.168	2135.75	FA4.IP_vs_FA0.Input_1e-4_10_30_peak_7097	chr5	147658786	147668887	+	XR_377214.2	Gm35383	intergenic	-47236
chrX:170880924-170881312	389	170881140	983	1716.96	129.705	1711.21	FA4.IP_vs_FA0.Input_1e-4_10_30_peak_9790	chrX	170672643	170678054	+	NM_001308488.1	Asmt	intergenic	208475
chr15:71736838-71738310	1473	71737909	147	384.091	129.638	378.809	FA4.IP_vs_FA0.Input_1e-4_10_30_peak_3227	chr15	71728434	71453861	-	XM_006521397.3	Fam135b	upstream	-9140
chr13:120321402-120321654	253	120321535	1161	1943.52	114.003	1937.74	FA4.IP_vs_FA0.Input_1e-4_10_30_peak_2544	chr13	120316861	120318261	+	NM_153523.3	Tcstv3	intergenic	4667
chr16:8899141-8899829	689	8899471	133	328.115	113.543	322.871	FA4.IP_vs_FA0.Input_1e-4_10_30_peak_3355	chr16	8881613	8884724	+	XR_001781950.1	Gm30310	intergenic	17872
chr16:8899141-8899829	689	8899471	133	328.115	113.543	322.871	FA4.IP_vs_FA0.Input_1e-4_10_30_peak_3355	chr16	8881613	8896050	+	XR_001781949.1	Gm30310	intergenic	17872
chr5:3479690-3480429	740	3480174	133	322.543	111.825	317.304	FA4.IP_vs_FA0.Input_1e-4_10_30_peak_6546	chr5	3435896	3393491	-	XR_868209.2	Gm29868	intergenic	-44163
chr15:90943096-90943590	495	90943307	118	316.23	108.265	310.997	FA4.IP_vs_FA0.Input_1e-4_10_30_peak_3278	chr15	90916160	90919638	+	XR_384342.3	Gm36618	intergenic	27183
chr15:90943096-90943590	495	90943307	118	316.23	108.265	310.997	FA4.IP_vs_FA0.Input_1e-4_10_30_peak_3278	chr15	90916160	90919638	+	XR_384341.3	Gm36618	intergenic	27183
chr14:95257836-95258575	740	95258279	120	309.205	107.319	303.982	FA4.IP_vs_FA0.Input_1e-4_10_30_peak_2852	chr14	94735469	94715738	-	XR_383683.2	Gm33450	intergenic	-522736
chr14:95257836-95258575	740	95258279	120	309.205	107.319	303.982	FA4.IP_vs_FA0.Input_1e-4_10_30_peak_2852	chr14	94735469	94715738	-	XR_001781419.1	Gm33450	intergenic	-522736
chr13:110744102-110744567	466	110744407	164	340.355	107.265	335.102	FA4.IP_vs_FA0.Input_1e-4_10_30_peak_2491	chr13	110683825	110686694	+	XR_382906.2	Gm33172	intergenic	60509
chr10:130594387-130595014	628	130594882	806	1336.45	105.585	1330.75	FA4.IP_vs_FA0.Input_1e-4_10_30_peak_1208	chr10	130497379	130471820	-	NM_001103366.1	Vmn2r87	intergenic	-97321
chr2:12068826-12069801	976	12069369	109	317.316	104.326	312.082	FA4.IP_vs_FA0.Input_1e-4_10_30_peak_4760	chr2	11925842	11927868	+	XM_006497575.1	Gm32204	intergenic	143471
chr18:50163894-50164453	560	50164150	111	302.245	103.227	297.032	FA4.IP_vs_FA0.Input_1e-4_10_30_peak_4275	chr18	50128200	50196270	+	NM_008292.4	Hsd17b4	intron	35973
chr8:83756713-83756993	281	83756881	2683	4267.75	100.653	4261.82	FA4.IP_vs_FA0.Input_1e-4_10_30_peak_8544	chr8	83762941	83762018	-	XR_878997.1	Gm42030	intergenic	6088
chr17:9030797-9031301	505	9031130	116	274.897	97.6382	269.734	FA4.IP_vs_FA0.Input_1e-4_10_30_peak_3767	chr17	8988332	9008319	+	NM_025851.3	1700010I14Rik	intergenic	42717
chr6:88033755-88034392	638	88034106	106	279.794	97.3981	274.622	FA4.IP_vs_FA0.Input_1e-4_10_30_peak_7438	chr6	88045017	87999105	-	NM_001293653.1	Rab7	intron	10944
chr13:13860606-13861008	403	13860875	144	296.306	96.9411	291.102	FA4.IP_vs_FA0.Input_1e-4_10_30_peak_2112	chr13	13784306	13827895	+	NM_010317.3	Gng4	intergenic	76501
chr17:87012646-87014315	1670	87012947	101	276.884	94.9024	271.718	FA4.IP_vs_FA0.Input_1e-4_10_30_peak_4073	chr17	87025401	86997258	-	NM_008838.1	Pigf	intron	11921
chr2:92660647-92661382	736	92660940	106	267.861	94.9019	262.709	FA4.IP_vs_FA0.Input_1e-4_10_30_peak_5063	chr2	92601113	92615252	+	XM_006500389.1	Chst1	intergenic	59901
chr18:24676893-24677610	718	24677261	117	262.052	92.9775	256.909	FA4.IP_vs_FA0.Input_1e-4_10_30_peak_4183	chr18	24653690	24701556	+	NM_026779.1	Mocos	intron	23561
chr19:40508404-40508902	499	40508713	100	260.157	91.6529	255.016	FA4.IP_vs_FA0.Input_1e-4_10_30_peak_4609	chr19	40513736	40292039	-	NM_178362.1	Sorbs1	intron	5083
chr19:40508404-40508902	499	40508713	100	260.157	91.6529	255.016	FA4.IP_vs_FA0.Input_1e-4_10_30_peak_4609	chr19	40513874	40292039	-	XM_006526790.3	Sorbs1	intron	5221
chr19:40508404-40508902	499	40508713	100	260.157	91.6529	255.016	FA4.IP_vs_FA0.Input_1e-4_10_30_peak_4609	chr19	40513874	40292039	-	XM_006526789.3	Sorbs1	intron	5221
chr15:38119480-38120040	561	38119678	100	258.72	91.371	253.582	FA4.IP_vs_FA0.Input_1e-4_10_30_peak_3118	chr15	38143703	38147564	+	XR_383953.2	Gm35081	intergenic	-23943
chr9:29706011-29706844	834	29706554	98	262.001	91.2454	256.858	FA4.IP_vs_FA0.Input_1e-4_10_30_peak_8877	chr9	29963129	28995963	-	NM_172290.3	Ntm	intron	256702
chr5:98757149-98757587	439	98757337	100	255.54	90.72	250.407	FA4.IP_vs_FA0.Input_1e-4_10_30_peak_6905	chr5	98845689	98832752	-	XR_389375.3	Gm34563	intergenic	88321
chr3:152314391-152315309	919	152314916	101	248.622	89.3448	243.501	FA4.IP_vs_FA0.Input_1e-4_10_30_peak_5944	chr3	152340407	152273458	-	NM_174868.4	Fam73a	intron	25557
chr3:152314391-152315309	919	152314916	101	248.622	89.3448	243.501	FA4.IP_vs_FA0.Input_1e-4_10_30_peak_5944	chr3	152340407	152273458	-	NM_001162375.1	Fam73a	intron	25557
chr13:23610794-23611468	675	23611091	95	256.289	89.0383	251.155	FA4.IP_vs_FA0.Input_1e-4_10_30_peak_2140	chr13	23621094	23583669	-	NM_001177653.1	Hist1h2be	intron	9963
chr10:68224984-68225715	732	68225163	92	262.964	88.345	257.82	FA4.IP_vs_FA0.Input_1e-4_10_30_peak_945	chr10	68243402	68092522	-	XM_006514132.2	Arid5b	intron	18053
chr17:65561927-65562496	570	65562305	97	247.13	88.1151	242.013	FA4.IP_vs_FA0.Input_1e-4_10_30_peak_3964	chr17	65560038	65555993	-	XR_385702.2	Gm35400	upstream	-2173
chr17:65561927-65562496	570	65562305	97	247.13	88.1151	242.013	FA4.IP_vs_FA0.Input_1e-4_10_30_peak_3964	chr17	65560038	65555993	-	XR_385703.2	Gm35400	upstream	-2173
chr12:111730177-111731019	843	111730787	95	244.125	86.9012	239.014	FA4.IP_vs_FA0.Input_1e-4_10_30_peak_2030	chr12	111713317	111709843	-	XM_017315180.1	Bag5	upstream	-17281
chr19:11800108-11800547	440	11800363	98	235.97	85.6543	230.875	FA4.IP_vs_FA0.Input_1e-4_10_30_peak_4496	chr19	11819403	11777484	-	NM_152220.2	Stx3	intron	19076
chr19:11800108-11800547	440	11800363	98	235.97	85.6543	230.875	FA4.IP_vs_FA0.Input_1e-4_10_30_peak_4496	chr19	11819403	11775117	-	NM_001286543.1	Stx3	intron	19076
chr19:11800108-11800547	440	11800363	98	235.97	85.6543	230.875	FA4.IP_vs_FA0.Input_1e-4_10_30_peak_4496	chr19	11819403	11775117	-	NM_001025307.1	Stx3	intron	19076
chr19:11800108-11800547	440	11800363	98	235.97	85.6543	230.875	FA4.IP_vs_FA0.Input_1e-4_10_30_peak_4496	chr19	11819403	11775117	-	NM_011502.3	Stx3	intron	19076
chr3:145163066-145163509	444	145163219	87	228.522	81.107	223.442	FA4.IP_vs_FA0.Input_1e-4_10_30_peak_5893	chr3	145129012	145153903	+	XM_017319645.1	Odf2l	intergenic	34275
chr3:145163066-145163509	444	145163219	87	228.522	81.107	223.442	FA4.IP_vs_FA0.Input_1e-4_10_30_peak_5893	chr3	145129012	145153903	+	XM_006501688.3	Odf2l	intergenic	34275
chr7:4754976-4756167	1192	4755520	87	219.82	79.5126	214.757	FA4.IP_vs_FA0.Input_1e-4_10_30_peak_7713	chr7	4753094	4751791	-	NM_001289848.1	Cox6b2	upstream	-2477
chr7:4754976-4756167	1192	4755520	87	219.82	79.5126	214.757	FA4.IP_vs_FA0.Input_1e-4_10_30_peak_7713	chr7	4753094	4751791	-	NR_110411.1	Cox6b2	upstream	-2477
chr7:4754976-4756167	1192	4755520	87	219.82	79.5126	214.757	FA4.IP_vs_FA0.Input_1e-4_10_30_peak_7713	chr7	4753094	4751791	-	NM_183405.2	Cox6b2	upstream	-2477
chr7:4754976-4756167	1192	4755520	87	219.82	79.5126	214.757	FA4.IP_vs_FA0.Input_1e-4_10_30_peak_7713	chr7	4753094	4751791	-	NM_001289849.1	Cox6b2	upstream	-2477
chr7:4754976-4756167	1192	4755520	87	219.82	79.5126	214.757	FA4.IP_vs_FA0.Input_1e-4_10_30_peak_7713	chr7	4753094	4751791	-	NM_001289850.1	Cox6b2	upstream	-2477
chr6:8873743-8874965	1223	8873906	91	212.973	78.6343	207.925	FA4.IP_vs_FA0.Input_1e-4_10_30_peak_7145	chr6	8893105	8912473	+	XR_377340.2	Gm35674	upstream	-18751
chr6:28531491-28532169	679	28531884	82	227.387	78.4654	222.309	FA4.IP_vs_FA0.Input_1e-4_10_30_peak_7229	chr6	28480347	28888832	+	NM_019776.2	Snd1	intron	51483
chr4:99630531-99631207	677	99630898	91	209.781	77.6937	204.739	FA4.IP_vs_FA0.Input_1e-4_10_30_peak_6327	chr4	99656298	99658671	+	NM_010425.3	Foxd3	intergenic	-25429
chr9:117286084-117286661	578	117286298	83	210.874	76.4226	205.83	FA4.IP_vs_FA0.Input_1e-4_10_30_peak_9238	chr9	118040355	116845220	-	XM_017313249.1	Rbms3	intron	753983
chr9:117286084-117286661	578	117286298	83	210.874	76.4226	205.83	FA4.IP_vs_FA0.Input_1e-4_10_30_peak_9238	chr9	117929163	116572745	-	XM_017313248.1	Rbms3	intron	642791
chr9:117286084-117286661	578	117286298	83	210.874	76.4226	205.83	FA4.IP_vs_FA0.Input_1e-4_10_30_peak_9238	chr9	117629913	116572745	-	NM_001172121.1	Rbms3	intron	343541
chr9:117286084-117286661	578	117286298	83	210.874	76.4226	205.83	FA4.IP_vs_FA0.Input_1e-4_10_30_peak_9238	chr9	118040355	116582733	-	XM_017313239.1	Rbms3	intron	753983
chr9:117286084-117286661	578	117286298	83	210.874	76.4226	205.83	FA4.IP_vs_FA0.Input_1e-4_10_30_peak_9238	chr9	118040355	116582733	-	XM_017313242.1	Rbms3	intron	753983
chr9:117286084-117286661	578	117286298	83	210.874	76.4226	205.83	FA4.IP_vs_FA0.Input_1e-4_10_30_peak_9238	chr9	118040355	116582733	-	XM_017313244.1	Rbms3	intron	753983
chr9:117286084-117286661	578	117286298	83	210.874	76.4226	205.83	FA4.IP_vs_FA0.Input_1e-4_10_30_peak_9238	chr9	118040355	116572749	-	XM_006512005.3	Rbms3	intron	753983
chr9:117286084-117286661	578	117286298	83	210.874	76.4226	205.83	FA4.IP_vs_FA0.Input_1e-4_10_30_peak_9238	chr9	118040355	116572749	-	XM_017313240.1	Rbms3	intron	753983
chr9:117286084-117286661	578	117286298	83	210.874	76.4226	205.83	FA4.IP_vs_FA0.Input_1e-4_10_30_peak_9238	chr9	118040355	116572749	-	XM_017313241.1	Rbms3	intron	753983
chr9:117286084-117286661	578	117286298	83	210.874	76.4226	205.83	FA4.IP_vs_FA0.Input_1e-4_10_30_peak_9238	chr9	118040355	116572749	-	XM_017313243.1	Rbms3	intron	753983
chr9:117286084-117286661	578	117286298	83	210.874	76.4226	205.83	FA4.IP_vs_FA0.Input_1e-4_10_30_peak_9238	chr9	118040355	116572749	-	XM_017313245.1	Rbms3	intron	753983
chr9:117286084-117286661	578	117286298	83	210.874	76.4226	205.83	FA4.IP_vs_FA0.Input_1e-4_10_30_peak_9238	chr9	118040355	116572749	-	XM_017313246.1	Rbms3	intron	753983
chr9:117286084-117286661	578	117286298	83	210.874	76.4226	205.83	FA4.IP_vs_FA0.Input_1e-4_10_30_peak_9238	chr9	118040355	116572749	-	XM_017313247.1	Rbms3	intron	753983
chr10:99328264-99328825	562	99328425	92	204.116	75.8174	199.088	FA4.IP_vs_FA0.Input_1e-4_10_30_peak_1054	chr10	99270910	99266863	-	XR_380738.3	Gm34921	intergenic	-57634
chr19:47826300-47827010	711	47826570	80	211.225	75.2447	206.18	FA4.IP_vs_FA0.Input_1e-4_10_30_peak_4630	chr19	47837361	47736856	-	NM_027559.2	Cfap43	intron	10706
chr1:105867462-105867867	406	105867663	78	214.389	74.636	209.338	FA4.IP_vs_FA0.Input_1e-4_10_30_peak_332	chr1	105863845	105877496	+	XR_878429.1	Gm41926	intron	3819
chr13:10449787-10450398	612	10450127	76	218.399	73.8251	213.338	FA4.IP_vs_FA0.Input_1e-4_10_30_peak_2100	chr13	10359164	10673847	+	XR_001780860.1	LOC108168064	intron	90928
chr1:147491659-147492255	597	147491852	76	218.399	73.8251	213.338	FA4.IP_vs_FA0.Input_1e-4_10_30_peak_497	chr1	146497686	146902472	+	NM_001145807.1	Brinp3	intergenic	994271
chr7:7297252-7297975	724	7297724	78	207.221	73.6893	202.185	FA4.IP_vs_FA0.Input_1e-4_10_30_peak_7730	chr7	7298890	7298946	+	NR_049193.1	Mir5620	promoter	-1277
chr7:7297252-7297975	724	7297724	78	207.221	73.6893	202.185	FA4.IP_vs_FA0.Input_1e-4_10_30_peak_7730	chr7	7296612	7282308	-	XM_006539503.3	Clcn4	promoter	-1001
chr7:7297252-7297975	724	7297724	78	207.221	73.6893	202.185	FA4.IP_vs_FA0.Input_1e-4_10_30_peak_7730	chr7	7298836	7282308	-	NM_001302387.1	Clcn4	promoter	1223
chr7:7297252-7297975	724	7297724	78	207.221	73.6893	202.185	FA4.IP_vs_FA0.Input_1e-4_10_30_peak_7730	chr7	7298836	7282308	-	NM_001302386.1	Clcn4	promoter	1223
chr18:42557734-42559167	1434	42558376	84	193.94	72.6513	188.935	FA4.IP_vs_FA0.Input_1e-4_10_30_peak_4244	chr18	42579652	42578019	-	NM_181543.1	Gpr151	intergenic	21202
chr4:46029120-46029745	626	46029414	78	191.711	70.9592	186.711	FA4.IP_vs_FA0.Input_1e-4_10_30_peak_6142	chr4	46038939	46104015	+	XM_006537772.3	Tmod1	upstream	-9507
chr1:194749406-194750149	744	194749719	73	199.803	70.0321	194.785	FA4.IP_vs_FA0.Input_1e-4_10_30_peak_673	chr1	194719262	194686066	-	XR_001779695.1	LOC108167784	intergenic	-30515
chr2:46281818-46282282	465	46282050	72	196.687	69.0858	191.676	FA4.IP_vs_FA0.Input_1e-4_10_30_peak_4874	chr2	46443065	46419527	-	XR_374346.3	Gm13470	intergenic	161015
chr1:126778606-126779062	457	126778891	71	202.191	69.0312	197.166	FA4.IP_vs_FA0.Input_1e-4_10_30_peak_417	chr1	126738725	125913637	-	XM_011247963.2	Nckap5	intergenic	-40109
chr4:12048574-12049088	515	12048875	71	191.172	67.8483	186.173	FA4.IP_vs_FA0.Input_1e-4_10_30_peak_6005	chr4	12018378	11999888	-	XR_001784244.1	LOC105247602	intergenic	-30453
chr5:73699012-73699638	627	73699198	69	195.394	67.0811	190.386	FA4.IP_vs_FA0.Input_1e-4_10_30_peak_6811	chr5	73652470	73650979	-	XR_377025.2	Gm34902	intergenic	-46855
chr2:157444974-157445625	652	157445342	72	168.184	64.07	163.238	FA4.IP_vs_FA0.Input_1e-4_10_30_peak_5254	chr2	157431614	157471838	+	XM_006499065.3	Src	intron	13685
chr13:98494981-98496017	1037	98495720	71	168.25	63.8593	163.304	FA4.IP_vs_FA0.Input_1e-4_10_30_peak_2424	chr13	98536167	98529938	-	XR_873844.1	Gm41032	intergenic	40668
chr4:132433496-132433825	330	132433660	69	170.38	63.6855	165.429	FA4.IP_vs_FA0.Input_1e-4_10_30_peak_6433	chr4	132422446	132355922	-	NM_175306.4	Phactr4	upstream	-11214
chr4:132433496-132433825	330	132433660	69	170.38	63.6855	165.429	FA4.IP_vs_FA0.Input_1e-4_10_30_peak_6433	chr4	132422446	132355922	-	NM_001161797.1	Phactr4	upstream	-11214
chr3:29327129-29327676	548	29327388	65	176.214	62.5954	171.25	FA4.IP_vs_FA0.Input_1e-4_10_30_peak_5438	chr3	29082576	29691056	+	NM_029412.1	Egfem1	intron	244826
chr3:29327129-29327676	548	29327388	65	176.214	62.5954	171.25	FA4.IP_vs_FA0.Input_1e-4_10_30_peak_5438	chr3	29082576	29691056	+	NM_001167748.1	Egfem1	intron	244826
chr1:133893877-133894682	806	133894139	69	164.846	62.5569	159.909	FA4.IP_vs_FA0.Input_1e-4_10_30_peak_443	chr1	133907173	133900833	-	NM_001160422.1	Optc	intergenic	12894
chr1:133893877-133894682	806	133894139	69	164.846	62.5569	159.909	FA4.IP_vs_FA0.Input_1e-4_10_30_peak_443	chr1	133907173	133897192	-	NM_054076.3	Optc	intergenic	12894
chr1:133893877-133894682	806	133894139	69	164.846	62.5569	159.909	FA4.IP_vs_FA0.Input_1e-4_10_30_peak_443	chr1	133907173	133897192	-	NM_001160421.2	Optc	intergenic	12894
chr1:82477299-82478146	848	82477871	65	175.045	62.4611	170.084	FA4.IP_vs_FA0.Input_1e-4_10_30_peak_252	chr1	82540974	82448418	-	XM_011238652.1	Col4a4	intron	63252
chr4:125035946-125036508	563	125036284	66	167.518	61.946	162.574	FA4.IP_vs_FA0.Input_1e-4_10_30_peak_6410	chr4	125030013	125055382	+	NM_145552.2	Gnl2	intron	6214
chr18:55414806-55415453	648	55415258	67	164.689	61.8659	159.752	FA4.IP_vs_FA0.Input_1e-4_10_30_peak_4302	chr18	55419440	55461034	+	XR_386249.1	Gm34233	upstream	-4311
chr9:7716283-7716674	392	7716501	65	168.655	61.6349	163.708	FA4.IP_vs_FA0.Input_1e-4_10_30_peak_8814	chr9	7695631	7669428	-	NR_126562.1	AV064505	intergenic	-20847
chr9:67057815-67058545	731	67058270	68	159.616	61.1063	154.696	FA4.IP_vs_FA0.Input_1e-4_10_30_peak_9023	chr9	67049401	67027891	-	XM_011242715.2	Tpm1	upstream	-8779
chr9:67057815-67058545	731	67058270	68	159.616	61.1063	154.696	FA4.IP_vs_FA0.Input_1e-4_10_30_peak_9023	chr9	67049401	67027891	-	XM_006511040.3	Tpm1	upstream	-8779
chr13:8450939-8451539	601	8451387	71	156.776	60.8038	151.862	FA4.IP_vs_FA0.Input_1e-4_10_30_peak_2089	chr13	8202865	8760442	+	NM_001289530.1	Adarb2	intron	248374
chr13:8450939-8451539	601	8451387	71	156.776	60.8038	151.862	FA4.IP_vs_FA0.Input_1e-4_10_30_peak_2089	chr13	8202865	8760442	+	NM_052977.5	Adarb2	intron	248374
chr13:8450939-8451539	601	8451387	71	156.776	60.8038	151.862	FA4.IP_vs_FA0.Input_1e-4_10_30_peak_2089	chr13	8202865	8768762	+	NR_110345.1	Adarb2	intron	248374
chr13:8450939-8451539	601	8451387	71	156.776	60.8038	151.862	FA4.IP_vs_FA0.Input_1e-4_10_30_peak_2089	chr13	8202429	8768758	+	XM_017315647.1	Adarb2	intron	248810
chr17:83104240-83104873	634	83104595	71	156.776	60.8038	151.862	FA4.IP_vs_FA0.Input_1e-4_10_30_peak_4041	chr17	83115793	83098017	-	XR_001782264.1	LOC108168356	intron	11237
chr17:83104240-83104873	634	83104595	71	156.776	60.8038	151.862	FA4.IP_vs_FA0.Input_1e-4_10_30_peak_4041	chr17	83115793	83098017	-	XR_001782266.1	LOC108168356	intron	11237
chr17:83104240-83104873	634	83104595	71	156.776	60.8038	151.862	FA4.IP_vs_FA0.Input_1e-4_10_30_peak_4041	chr17	83115793	83098017	-	XR_001782263.1	LOC108168356	intron	11237
chr17:83104240-83104873	634	83104595	71	156.776	60.8038	151.862	FA4.IP_vs_FA0.Input_1e-4_10_30_peak_4041	chr17	83115793	83098017	-	XR_001782265.1	LOC108168356	intron	11237
chr1:24331164-24331808	645	24331403	64	165.686	60.701	160.746	FA4.IP_vs_FA0.Input_1e-4_10_30_peak_69	chr1	24586929	24257682	-	XM_006495645.3	Col19a1	intron	255443
chr1:15785612-15786071	460	15785827	64	165.686	60.701	160.746	FA4.IP_vs_FA0.Input_1e-4_10_30_peak_44	chr1	15804981	15822260	+	XM_011238367.1	Terf1	upstream	-19140
chr5:99566947-99567755	809	99567470	64	160.545	59.9086	155.621	FA4.IP_vs_FA0.Input_1e-4_10_30_peak_6909	chr5	99616823	99628487	+	XR_880464.1	LOC102638465	intergenic	-49472
chr5:20978373-20979735	1363	20979300	62	162.866	59.2534	157.935	FA4.IP_vs_FA0.Input_1e-4_10_30_peak_6614	chr5	20952147	20892289	-	XR_001784694.1	Rsbn1l	intergenic	-26907
chr13:63364220-63364932	713	63364639	62	159.767	58.8333	154.846	FA4.IP_vs_FA0.Input_1e-4_10_30_peak_2289	chr13	63398156	63311752	-	XM_011244486.2	Fancc	intron	33580
chr13:63364220-63364932	713	63364639	62	159.767	58.8333	154.846	FA4.IP_vs_FA0.Input_1e-4_10_30_peak_2289	chr13	63431763	63325550	-	XM_011244487.2	Fancc	intron	67187
chr7:4104474-4105021	548	4104827	65	151.831	58.5376	146.931	FA4.IP_vs_FA0.Input_1e-4_10_30_peak_7707	chr7	4119525	4135349	+	XR_001785591.1	Ttyh1	upstream	-14778
chr11:68006850-68007322	473	68007069	63	153.383	58.2268	148.479	FA4.IP_vs_FA0.Input_1e-4_10_30_peak_1431	chr11	67966482	68207148	+	NM_018768.2	Stx8	intron	40604
chr12:12798193-12798623	431	12798515	66	148.725	57.9681	143.835	FA4.IP_vs_FA0.Input_1e-4_10_30_peak_1627	chr12	12810722	12829248	+	XR_872494.1	Gm35155	upstream	-12314
chr1:55097207-55097786	580	55097449	62	151.688	57.5245	146.789	FA4.IP_vs_FA0.Input_1e-4_10_30_peak_165	chr1	55088217	55077833	-	XM_006495706.2	Hspd1	upstream	-9279
chr6:34200371-34200848	478	34200646	61	154.04	57.4858	149.134	FA4.IP_vs_FA0.Input_1e-4_10_30_peak_7250	chr6	34197168	34214219	+	XR_868965.2	Gm32533	intron	3441
chr4:156137082-156138254	1173	156137510	62	151.014	57.3998	146.116	FA4.IP_vs_FA0.Input_1e-4_10_30_peak_6543	chr4	156127487	156133422	+	NM_001220499.2	Rnf223	intergenic	10181
chr14:78303607-78304209	603	78303968	66	143.876	56.5813	139.001	FA4.IP_vs_FA0.Input_1e-4_10_30_peak_2802	chr14	78308043	78277445	-	NM_011613.3	Tnfsf11	intron	4135
chr7:24863123-24864048	926	24863666	60	149.694	56.3278	144.801	FA4.IP_vs_FA0.Input_1e-4_10_30_peak_7789	chr7	24869691	24864619	-	NM_182785.3	Lypd4	intergenic	6106
chr8:11850550-11851016	467	11850828	61	145.958	56.0547	141.077	FA4.IP_vs_FA0.Input_1e-4_10_30_peak_8244	chr8	11840982	11855761	+	XM_006508919.3	Tex29	intron	9801
chr1:165758807-165759914	1108	165759609	62	144.075	55.9612	139.2	FA4.IP_vs_FA0.Input_1e-4_10_30_peak_566	chr1	165763779	165775304	+	NM_011804.2	Creg1	upstream	-4419
chr1:165758807-165759914	1108	165759609	62	144.075	55.9612	139.2	FA4.IP_vs_FA0.Input_1e-4_10_30_peak_566	chr1	165763731	165770820	+	XM_006496930.1	Creg1	upstream	-4371
chr10:101052426-101052958	533	101052569	60	144.974	55.4974	140.095	FA4.IP_vs_FA0.Input_1e-4_10_30_peak_1063	chr10	100741635	100708374	-	XR_380753.1	Gm35722	intergenic	-311057
chr19:3634263-3634998	736	3634514	61	141.015	54.9899	136.153	FA4.IP_vs_FA0.Input_1e-4_10_30_peak_4470	chr19	3686409	3692435	+	XM_017318324.1	Gm36672	intergenic	-51779
chr12:113738153-113738601	449	113738310	57	150.706	54.8901	145.811	FA4.IP_vs_FA0.Input_1e-4_10_30_peak_2040	chr12	113543907	113546414	+	NM_174885.3	Adam6a	intergenic	194470
chr15:59839917-59840464	548	59840169	59	142.185	54.5876	137.315	FA4.IP_vs_FA0.Input_1e-4_10_30_peak_3191	chr15	59823416	59831605	+	XR_384128.2	Gm36819	intergenic	16774
chr18:67836613-67837189	577	67836879	58	143.347	54.3786	138.474	FA4.IP_vs_FA0.Input_1e-4_10_30_peak_4353	chr18	67829883	67885170	+	XM_011247000.2	Cep192	intron	7018
chr14:121772914-121773453	540	121773105	57	145.092	54.164	140.212	FA4.IP_vs_FA0.Input_1e-4_10_30_peak_2974	chr14	121797734	121542038	-	NM_134074.2	Dock9	intron	24551
chr5:8083180-8083692	513	8083499	67	135.273	53.5803	130.439	FA4.IP_vs_FA0.Input_1e-4_10_30_peak_6557	chr5	8062537	8069177	+	XM_017320600.1	Sri	intergenic	20899
chr11:117442365-117442834	470	117442600	60	135.543	53.4317	130.708	FA4.IP_vs_FA0.Input_1e-4_10_30_peak_1580	chr11	117426162	117438866	+	XR_880328.1	Gm11732	intergenic	16437
chr11:117442365-117442834	470	117442600	60	135.543	53.4317	130.708	FA4.IP_vs_FA0.Input_1e-4_10_30_peak_1580	chr11	117426162	117438860	+	XR_389176.2	Gm11732	intergenic	16437
chr11:117442365-117442834	470	117442600	60	135.543	53.4317	130.708	FA4.IP_vs_FA0.Input_1e-4_10_30_peak_1580	chr11	117426162	117438860	+	XR_001780375.1	Gm11732	intergenic	16437
chr11:117442365-117442834	470	117442600	60	135.543	53.4317	130.708	FA4.IP_vs_FA0.Input_1e-4_10_30_peak_1580	chr11	117426162	117438860	+	XR_001780374.1	Gm11732	intergenic	16437
chr8:105212355-105212844	490	105212587	66	134.437	53.3882	129.607	FA4.IP_vs_FA0.Input_1e-4_10_30_peak_8612	chr8	105225145	105253047	+	XM_006530888.2	D230025D16Rik	upstream	-12546
chr12:55916701-55917312	612	55917033	59	135.648	53.216	130.813	FA4.IP_vs_FA0.Input_1e-4_10_30_peak_1778	chr12	55836365	55869735	+	NM_001037756.2	Brms1l	intergenic	80641
chr4:151653236-151653803	568	151653421	56	141.285	53.1009	136.422	FA4.IP_vs_FA0.Input_1e-4_10_30_peak_6520	chr4	151723298	151638628	-	XR_390982.2	Gm38442	intron	69779
chr4:151653236-151653803	568	151653421	56	141.285	53.1009	136.422	FA4.IP_vs_FA0.Input_1e-4_10_30_peak_6520	chr4	151723298	151638628	-	XR_390983.2	Gm38442	intron	69779
chr15:39239090-39239729	640	39239471	55	144.694	52.9973	139.816	FA4.IP_vs_FA0.Input_1e-4_10_30_peak_3121	chr15	39236442	39684375	+	XM_017316369.1	Rims2	intron	2967
chr5:57759295-57760048	754	57759535	56	139.732	52.8665	134.875	FA4.IP_vs_FA0.Input_1e-4_10_30_peak_6734	chr5	57717595	58129047	+	XM_006504024.3	Pcdh7	intron	42076
chr5:57759295-57760048	754	57759535	56	139.732	52.8665	134.875	FA4.IP_vs_FA0.Input_1e-4_10_30_peak_6734	chr5	57717595	58133236	+	XM_006504029.3	Pcdh7	intron	42076
chr5:57759295-57760048	754	57759535	56	139.732	52.8665	134.875	FA4.IP_vs_FA0.Input_1e-4_10_30_peak_6734	chr5	57717595	58133236	+	XM_006504022.3	Pcdh7	intron	42076
chr5:57759295-57760048	754	57759535	56	139.732	52.8665	134.875	FA4.IP_vs_FA0.Input_1e-4_10_30_peak_6734	chr5	57717595	58133236	+	XM_006504020.3	Pcdh7	intron	42076
chr5:57759295-57760048	754	57759535	56	139.732	52.8665	134.875	FA4.IP_vs_FA0.Input_1e-4_10_30_peak_6734	chr5	57717595	58133236	+	XM_006504019.3	Pcdh7	intron	42076
chr5:57759295-57760048	754	57759535	56	139.732	52.8665	134.875	FA4.IP_vs_FA0.Input_1e-4_10_30_peak_6734	chr5	57717595	58129454	+	XM_006504023.3	Pcdh7	intron	42076
chr5:57759295-57760048	754	57759535	56	139.732	52.8665	134.875	FA4.IP_vs_FA0.Input_1e-4_10_30_peak_6734	chr5	57717595	57916898	+	XM_006504025.3	Pcdh7	intron	42076
chr5:57759295-57760048	754	57759535	56	139.732	52.8665	134.875	FA4.IP_vs_FA0.Input_1e-4_10_30_peak_6734	chr5	57717595	58132831	+	XM_017320993.1	Pcdh7	intron	42076
chr5:57759295-57760048	754	57759535	56	139.732	52.8665	134.875	FA4.IP_vs_FA0.Input_1e-4_10_30_peak_6734	chr5	57717595	58133236	+	XM_006504030.3	Pcdh7	intron	42076
chr5:57759295-57760048	754	57759535	56	139.732	52.8665	134.875	FA4.IP_vs_FA0.Input_1e-4_10_30_peak_6734	chr5	57717595	58133236	+	XM_017320992.1	Pcdh7	intron	42076
chr5:57759295-57760048	754	57759535	56	139.732	52.8665	134.875	FA4.IP_vs_FA0.Input_1e-4_10_30_peak_6734	chr5	57717595	57916032	+	XM_006504028.3	Pcdh7	intron	42076
chr5:57759295-57760048	754	57759535	56	139.732	52.8665	134.875	FA4.IP_vs_FA0.Input_1e-4_10_30_peak_6734	chr5	57718080	58133235	+	NM_001310606.1	Pcdh7	intron	41591
chr5:57759295-57760048	754	57759535	56	139.732	52.8665	134.875	FA4.IP_vs_FA0.Input_1e-4_10_30_peak_6734	chr5	57718080	58133235	+	NM_001122758.2	Pcdh7	intron	41591
chr5:57759295-57760048	754	57759535	56	139.732	52.8665	134.875	FA4.IP_vs_FA0.Input_1e-4_10_30_peak_6734	chr5	57718080	58133235	+	NM_001310608.1	Pcdh7	intron	41591
chr10:84290958-84291377	420	84291229	55	139.273	52.2963	134.419	FA4.IP_vs_FA0.Input_1e-4_10_30_peak_996	chr10	84335749	84317319	-	XR_001779691.1	LOC108167783	intergenic	44582
chr6:140692325-140693031	707	140692718	63	130.46	52.1754	125.649	FA4.IP_vs_FA0.Input_1e-4_10_30_peak_7651	chr6	140672791	140669132	-	XR_869561.2	Gm38918	upstream	-19887
chr2:143622030-143622610	581	143622452	54	141.226	51.9952	136.364	FA4.IP_vs_FA0.Input_1e-4_10_30_peak_5218	chr2	143547837	143535475	-	NR_040354.1	Pcsk2os1	intergenic	-74483
chr3:30883379-30884659	1281	30883979	58	131.325	51.9376	126.51	FA4.IP_vs_FA0.Input_1e-4_10_30_peak_5446	chr3	30855949	30897194	+	NM_001134386.2	Gpr160	intron	28070
chr3:30883379-30884659	1281	30883979	58	131.325	51.9376	126.51	FA4.IP_vs_FA0.Input_1e-4_10_30_peak_5446	chr3	30855949	30897194	+	NM_001286996.1	Gpr160	intron	28070
chr3:30883379-30884659	1281	30883979	58	131.325	51.9376	126.51	FA4.IP_vs_FA0.Input_1e-4_10_30_peak_5446	chr3	30855949	30897194	+	NM_001286995.1	Gpr160	intron	28070
chr3:30883379-30884659	1281	30883979	58	131.325	51.9376	126.51	FA4.IP_vs_FA0.Input_1e-4_10_30_peak_5446	chr3	30855949	30897194	+	NM_027965.2	Gpr160	intron	28070
chr3:30883379-30884659	1281	30883979	58	131.325	51.9376	126.51	FA4.IP_vs_FA0.Input_1e-4_10_30_peak_5446	chr3	30855949	30897194	+	NM_001134385.2	Gpr160	intron	28070
chr3:30883379-30884659	1281	30883979	58	131.325	51.9376	126.51	FA4.IP_vs_FA0.Input_1e-4_10_30_peak_5446	chr3	30855949	30897194	+	NM_001286994.1	Gpr160	intron	28070
chr11:106583948-106584701	754	106584513	59	130.431	51.9117	125.62	FA4.IP_vs_FA0.Input_1e-4_10_30_peak_1539	chr11	106580526	106502335	-	XM_006533147.3	Tex2	upstream	-3798
chr11:106583948-106584701	754	106584513	59	130.431	51.9117	125.62	FA4.IP_vs_FA0.Input_1e-4_10_30_peak_1539	chr11	106579171	106502335	-	XM_006533143.3	Tex2	upstream	-5153
chr16:62833110-62833778	669	62833562	54	138.572	51.6631	133.724	FA4.IP_vs_FA0.Input_1e-4_10_30_peak_3562	chr16	62847040	62793307	-	XM_006522503.3	Arl13b	intron	13596
chr16:62833110-62833778	669	62833562	54	138.572	51.6631	133.724	FA4.IP_vs_FA0.Input_1e-4_10_30_peak_3562	chr16	62847040	62793688	-	NM_026577.3	Arl13b	intron	13596
chr2:122079434-122080289	856	122080013	55	134.845	51.6135	130.012	FA4.IP_vs_FA0.Input_1e-4_10_30_peak_5162	chr2	122118386	122053525	-	NM_145531.2	Spg11	intron	38525
chr3:147147770-147148194	425	147147919	54	137.349	51.4986	132.505	FA4.IP_vs_FA0.Input_1e-4_10_30_peak_5906	chr3	147095707	147159380	+	XR_001784028.1	Gm29771	intron	52275
chr17:80403538-80404174	637	80403820	53	141.653	51.4299	136.789	FA4.IP_vs_FA0.Input_1e-4_10_30_peak_4027	chr17	80373542	80371856	-	NR_028385.1	Gm10190	intergenic	-30314
chr14:117386051-117386965	915	117386422	56	130.562	51.1984	125.75	FA4.IP_vs_FA0.Input_1e-4_10_30_peak_2947	chr14	116924656	117704528	+	XM_006518929.3	Gpc6	intron	461852
chr15:90089100-90089708	609	90089319	54	134.014	51.0115	129.185	FA4.IP_vs_FA0.Input_1e-4_10_30_peak_3271	chr15	90067009	90075277	+	XR_384337.2	Gm36330	intergenic	22395
chr4:46219066-46219773	708	46219401	54	133.4	50.9152	128.575	FA4.IP_vs_FA0.Input_1e-4_10_30_peak_6144	chr4	46202443	46207252	+	XR_390536.2	Gm31617	intergenic	16976
chr4:46219066-46219773	708	46219401	54	133.4	50.9152	128.575	FA4.IP_vs_FA0.Input_1e-4_10_30_peak_6144	chr4	46202443	46207252	+	XR_390535.2	Gm31617	intergenic	16976
chr2:35641348-35641843	496	35641658	55	127.86	50.3002	123.062	FA4.IP_vs_FA0.Input_1e-4_10_30_peak_4836	chr2	35621980	35730994	+	XM_011239172.2	Dab2ip	intron	19615
chr2:35641348-35641843	496	35641658	55	127.86	50.3002	123.062	FA4.IP_vs_FA0.Input_1e-4_10_30_peak_4836	chr2	35621980	35730994	+	NM_001114124.2	Dab2ip	intron	19615
chr2:35641348-35641843	496	35641658	55	127.86	50.3002	123.062	FA4.IP_vs_FA0.Input_1e-4_10_30_peak_4836	chr2	35621980	35730994	+	NM_001290641.1	Dab2ip	intron	19615
chr10:21863467-21863921	455	21863707	54	128.35	50.0386	123.549	FA4.IP_vs_FA0.Input_1e-4_10_30_peak_755	chr10	21858238	21834010	-	XR_001779731.1	Platr6	upstream	-5456
chr10:21863467-21863921	455	21863707	54	128.35	50.0386	123.549	FA4.IP_vs_FA0.Input_1e-4_10_30_peak_755	chr10	21846033	21834010	-	XR_001779730.1	Platr6	upstream	-17661
chr8:61318182-61318931	750	61318660	54	128.35	50.0386	123.549	FA4.IP_vs_FA0.Input_1e-4_10_30_peak_8448	chr8	61307662	61313426	+	XR_870456.1	Gm40499	intergenic	10894
chr8:116272261-116272778	518	116272545	58	123.577	49.8253	118.805	FA4.IP_vs_FA0.Input_1e-4_10_30_peak_8673	chr8	116271448	116243514	-	XR_879223.1	Gm31278	promoter	-1071
chr8:116272261-116272778	518	116272545	58	123.577	49.8253	118.805	FA4.IP_vs_FA0.Input_1e-4_10_30_peak_8673	chr8	116271448	116243514	-	XR_879225.1	Gm31278	promoter	-1071
chr8:116272261-116272778	518	116272545	58	123.577	49.8253	118.805	FA4.IP_vs_FA0.Input_1e-4_10_30_peak_8673	chr8	116271448	116263203	-	XR_879222.1	Gm31278	promoter	-1071
chr8:116272261-116272778	518	116272545	58	123.577	49.8253	118.805	FA4.IP_vs_FA0.Input_1e-4_10_30_peak_8673	chr8	116271448	116263203	-	XR_388073.1	Gm31278	promoter	-1071
chr14:120502665-120503134	470	120502890	55	125.002	49.6683	120.221	FA4.IP_vs_FA0.Input_1e-4_10_30_peak_2968	chr14	120478460	120507194	+	NM_029519.3	Rap2a	intron	24439
chr18:71291496-71292038	543	71291660	55	125.002	49.6683	120.221	FA4.IP_vs_FA0.Input_1e-4_10_30_peak_4369	chr18	72351069	71253631	-	NM_007831.3	Dcc	intron	1059302
chr11:79791315-79791883	569	79791624	53	128.568	49.6613	123.767	FA4.IP_vs_FA0.Input_1e-4_10_30_peak_1456	chr11	79796710	79782006	-	XR_001780099.1	LOC105242790	intron	5111
chr9:83939210-83939770	561	83939540	51	136.857	49.6537	132.014	FA4.IP_vs_FA0.Input_1e-4_10_30_peak_9091	chr9	83948780	84124240	+	NM_199195.1	Bckdhb	upstream	-9290
chr15:8751345-8751844	500	8751511	51	135.903	49.5572	131.066	FA4.IP_vs_FA0.Input_1e-4_10_30_peak_3012	chr15	8792125	8864483	+	XR_875029.2	Gm31340	intergenic	-40531
chr4:54748769-54749143	375	54748940	52	130.602	49.4947	125.79	FA4.IP_vs_FA0.Input_1e-4_10_30_peak_6174	chr4	54893939	54851244	-	XR_390579.2	Gm34133	intergenic	144983
chr6:23178332-23179329	998	23178916	53	127.413	49.4603	122.618	FA4.IP_vs_FA0.Input_1e-4_10_30_peak_7209	chr6	23181527	23180480	-	XR_377375.1	LOC102632493	intergenic	2697
chr13:112170501-112171089	589	112170703	52	129.35	49.312	124.544	FA4.IP_vs_FA0.Input_1e-4_10_30_peak_2501	chr13	112182284	112186031	+	XR_873963.1	Gm41063	upstream	-11489
chr7:124937194-124937578	385	124937351	51	132.315	49.1591	127.495	FA4.IP_vs_FA0.Input_1e-4_10_30_peak_8141	chr7	124708935	124625669	-	NR_045907.1	3100003L05Rik	intergenic	-228451
chr12:95157496-95158734	1239	95158139	51	131.025	49.0016	126.212	FA4.IP_vs_FA0.Input_1e-4_10_30_peak_1968	chr12	95558892	95530024	-	XR_872915.2	Gm40551	intergenic	400777
chr3:151763403-151764200	798	151764031	50	135.899	48.8971	131.062	FA4.IP_vs_FA0.Input_1e-4_10_30_peak_5937	chr3	151762891	151758736	-	NM_031367.1	Ifi44l	promoter	-910
chr19:25636498-25636932	435	25636754	51	129.925	48.8607	125.116	FA4.IP_vs_FA0.Input_1e-4_10_30_peak_4547	chr19	25610536	25623921	+	NM_177360.3	Dmrt3	intergenic	26179
chr5:132411390-132411830	441	132411679	52	126.412	48.8485	121.623	FA4.IP_vs_FA0.Input_1e-4_10_30_peak_7024	chr5	132542343	131437681	-	NM_177047.3	Auts2	intron	130733
chr15:56868521-56869428	908	56868822	54	122.359	48.7814	117.594	FA4.IP_vs_FA0.Input_1e-4_10_30_peak_3184	chr15	56765400	56768626	+	XR_384106.3	Gm38516	intergenic	103574
chr9:14746507-14747191	685	14746812	51	127.728	48.5608	122.931	FA4.IP_vs_FA0.Input_1e-4_10_30_peak_8834	chr9	14752122	14748458	-	NM_010242.3	Fut4	intergenic	5273
chr9:96852871-96853207	337	96853076	62	120.599	48.5567	115.844	FA4.IP_vs_FA0.Input_1e-4_10_30_peak_9154	chr9	96854919	96823335	-	XM_006511139.2	Pxylp1	promoter	1880
chr19:6190205-6190715	511	6190457	53	120.679	48.112	115.923	FA4.IP_vs_FA0.Input_1e-4_10_30_peak_4480	chr19	6195713	6225885	+	XM_011248644.1	Majin	upstream	-5253
chr3:157441002-157442555	1554	157442274	59	117.641	47.8103	112.9	FA4.IP_vs_FA0.Input_1e-4_10_30_peak_5970	chr3	157534090	157527513	-	XR_001784049.1	4930592C13Rik	intergenic	92312
chr2:173078534-173078850	317	173078687	51	122.474	47.7324	117.708	FA4.IP_vs_FA0.Input_1e-4_10_30_peak_5333	chr2	173082779	173138200	+	XM_011239899.1	Gm40011	upstream	-4087
chr2:173078534-173078850	317	173078687	51	122.474	47.7324	117.708	FA4.IP_vs_FA0.Input_1e-4_10_30_peak_5333	chr2	173082779	173098170	+	XM_011239901.1	Gm40011	upstream	-4087
chr2:173078534-173078850	317	173078687	51	122.474	47.7324	117.708	FA4.IP_vs_FA0.Input_1e-4_10_30_peak_5333	chr2	173082779	173098170	+	XM_011239897.1	Gm40011	upstream	-4087
chr2:173078534-173078850	317	173078687	51	122.474	47.7324	117.708	FA4.IP_vs_FA0.Input_1e-4_10_30_peak_5333	chr2	173082779	173098170	+	XM_011239900.1	Gm40011	upstream	-4087
chr2:173078534-173078850	317	173078687	51	122.474	47.7324	117.708	FA4.IP_vs_FA0.Input_1e-4_10_30_peak_5333	chr2	173082779	173098170	+	XR_001783590.1	Gm40011	upstream	-4087
chr2:173078534-173078850	317	173078687	51	122.474	47.7324	117.708	FA4.IP_vs_FA0.Input_1e-4_10_30_peak_5333	chr2	173082779	173098170	+	XR_867075.1	Gm40011	upstream	-4087
chr2:173078534-173078850	317	173078687	51	122.474	47.7324	117.708	FA4.IP_vs_FA0.Input_1e-4_10_30_peak_5333	chr2	173082779	173098170	+	XR_867074.1	Gm40011	upstream	-4087
chr2:173078534-173078850	317	173078687	51	122.474	47.7324	117.708	FA4.IP_vs_FA0.Input_1e-4_10_30_peak_5333	chr2	173082779	173098170	+	XM_017319398.1	Gm40011	upstream	-4087
chr2:173078534-173078850	317	173078687	51	122.474	47.7324	117.708	FA4.IP_vs_FA0.Input_1e-4_10_30_peak_5333	chr2	173082779	173098170	+	XM_011239898.1	Gm40011	upstream	-4087
chr12:69276033-69276795	763	69276484	53	118.806	47.6788	114.061	FA4.IP_vs_FA0.Input_1e-4_10_30_peak_1850	chr12	69296680	69310687	+	NM_027117.3	Klhdc2	intergenic	-20266
chr13:99802825-99803280	456	99803116	50	124.862	47.627	120.082	FA4.IP_vs_FA0.Input_1e-4_10_30_peak_2430	chr13	99900683	99898482	-	NM_013732.7	Cartpt	intergenic	97631
chr13:99802825-99803280	456	99803116	50	124.862	47.627	120.082	FA4.IP_vs_FA0.Input_1e-4_10_30_peak_2430	chr13	99900683	99898482	-	NM_001081493.2	Cartpt	intergenic	97631
chr12:112890442-112890800	359	112890604	51	121.062	47.4806	116.302	FA4.IP_vs_FA0.Input_1e-4_10_30_peak_2038	chr12	112875840	112871525	-	XR_873068.1	LOC102632292	upstream	-14781
chr4:89387427-89388047	621	89387722	49	127.73	47.4207	122.933	FA4.IP_vs_FA0.Input_1e-4_10_30_peak_6300	chr4	89311032	89306288	-	NM_007670.4	Cdkn2b	intergenic	-76705
chr1:138700747-138701054	308	138700900	49	126.844	47.319	122.052	FA4.IP_vs_FA0.Input_1e-4_10_30_peak_461	chr1	138682075	138640094	-	NR_040304.1	Gm5833	upstream	-18825
chr12:70831997-70832264	268	70832125	49	126.415	47.2683	121.625	FA4.IP_vs_FA0.Input_1e-4_10_30_peak_1862	chr12	70825617	70902234	+	XM_006515979.3	Frmd6	intron	6513
chr2:170729311-170730017	707	170729567	51	119.506	47.1876	114.758	FA4.IP_vs_FA0.Input_1e-4_10_30_peak_5315	chr2	170731806	170879775	+	NM_001163686.1	Dok5	upstream	-2142
chr2:170729311-170730017	707	170729567	51	119.506	47.1876	114.758	FA4.IP_vs_FA0.Input_1e-4_10_30_peak_5315	chr2	170731806	170879775	+	NM_029761.4	Dok5	upstream	-2142
chr6:83025563-83025841	279	83025696	50	120.83	47.0052	116.072	FA4.IP_vs_FA0.Input_1e-4_10_30_peak_7418	chr6	83022898	83008180	-	XR_377783.2	Gm32644	upstream	-2804
chr2:5483323-5483731	409	5483500	48	127.454	46.7587	122.659	FA4.IP_vs_FA0.Input_1e-4_10_30_peak_4727	chr2	5488129	5496496	+	XR_865947.1	Gm36853	upstream	-4602
chr3:32264837-32265283	447	32265049	49	122.005	46.6931	117.241	FA4.IP_vs_FA0.Input_1e-4_10_30_peak_5457	chr3	32294159	32274584	-	XR_880747.1	Gm42201	intergenic	29099
chr1:126275405-126275880	476	126275705	66	118.698	46.557	113.954	FA4.IP_vs_FA0.Input_1e-4_10_30_peak_413	chr1	126492979	125913637	-	XM_017319542.1	Nckap5	intron	217337
chr1:126275405-126275880	476	126275705	66	118.698	46.557	113.954	FA4.IP_vs_FA0.Input_1e-4_10_30_peak_413	chr1	126492979	125913637	-	XM_011247959.2	Nckap5	intron	217337
chr1:126275405-126275880	476	126275705	66	118.698	46.557	113.954	FA4.IP_vs_FA0.Input_1e-4_10_30_peak_413	chr1	126492979	125913637	-	XM_006529332.3	Nckap5	intron	217337
chr1:126275405-126275880	476	126275705	66	118.698	46.557	113.954	FA4.IP_vs_FA0.Input_1e-4_10_30_peak_413	chr1	126738725	125913637	-	XM_011247963.2	Nckap5	intron	463083
chr1:126275405-126275880	476	126275705	66	118.698	46.557	113.954	FA4.IP_vs_FA0.Input_1e-4_10_30_peak_413	chr1	126607853	125913637	-	XM_011247958.2	Nckap5	intron	332211
chr1:126275405-126275880	476	126275705	66	118.698	46.557	113.954	FA4.IP_vs_FA0.Input_1e-4_10_30_peak_413	chr1	126485278	125913637	-	XM_011247960.2	Nckap5	intron	209636
chr14:23096795-23097168	374	23097015	48	123.899	46.3726	119.123	FA4.IP_vs_FA0.Input_1e-4_10_30_peak_2630	chr14	23094571	23038193	-	NR_033550.1	Gm10248	upstream	-2410
chr7:23427145-23427583	439	23427260	51	114.478	46.1206	109.757	FA4.IP_vs_FA0.Input_1e-4_10_30_peak_7782	chr7	23404101	23441923	+	NR_131241.1	Nlrp5	intron	23263
chr7:23427145-23427583	439	23427260	51	114.478	46.1206	109.757	FA4.IP_vs_FA0.Input_1e-4_10_30_peak_7782	chr7	23404101	23441923	+	NM_001305857.1	Nlrp5	intron	23263
chr7:23427145-23427583	439	23427260	51	114.478	46.1206	109.757	FA4.IP_vs_FA0.Input_1e-4_10_30_peak_7782	chr7	23404101	23441923	+	NR_131242.1	Nlrp5	intron	23263
chr7:23427145-23427583	439	23427260	51	114.478	46.1206	109.757	FA4.IP_vs_FA0.Input_1e-4_10_30_peak_7782	chr7	23385888	23441923	+	NM_001039143.2	Nlrp5	intron	41476
chr7:23427145-23427583	439	23427260	51	114.478	46.1206	109.757	FA4.IP_vs_FA0.Input_1e-4_10_30_peak_7782	chr7	23385888	23441923	+	NM_011860.3	Nlrp5	intron	41476
chr10:23620962-23621731	770	23621283	47	126.703	46.0208	121.912	FA4.IP_vs_FA0.Input_1e-4_10_30_peak_766	chr10	23711487	23698534	-	XR_380187.2	Gm35291	intergenic	90141
chr10:23620962-23621731	770	23621283	47	126.703	46.0208	121.912	FA4.IP_vs_FA0.Input_1e-4_10_30_peak_766	chr10	23711487	23706289	-	XR_871511.1	Gm35291	intergenic	90141
chr8:25266241-25267108	868	25266564	50	115.372	45.9964	110.645	FA4.IP_vs_FA0.Input_1e-4_10_30_peak_8300	chr8	25256583	25154551	-	XM_017312859.1	Tacc1	upstream	-10091
chr8:25266241-25267108	868	25266564	50	115.372	45.9964	110.645	FA4.IP_vs_FA0.Input_1e-4_10_30_peak_8300	chr8	25271045	25276118	+	XR_870259.1	Gm39145	upstream	-4371
chr8:25266241-25267108	868	25266564	50	115.372	45.9964	110.645	FA4.IP_vs_FA0.Input_1e-4_10_30_peak_8300	chr8	25271045	25279558	+	XR_001778746.1	Gm39145	upstream	-4371
chr16:13657695-13658500	806	13657909	52	112.49	45.8554	107.78	FA4.IP_vs_FA0.Input_1e-4_10_30_peak_3382	chr16	13672019	13678385	+	NM_025653.2	3110001I22Rik	upstream	-13922
chr7:126925287-126925934	648	126925583	50	114.47	45.8091	109.75	FA4.IP_vs_FA0.Input_1e-4_10_30_peak_8144	chr7	126928680	126886218	-	XM_006508157.3	Tmem219	intron	3070
chr9:47220867-47221328	462	47221155	48	119.156	45.7592	114.408	FA4.IP_vs_FA0.Input_1e-4_10_30_peak_8944	chr9	47232322	47240521	+	XR_379357.3	Gm31756	upstream	-11225
chr9:47220867-47221328	462	47221155	48	119.156	45.7592	114.408	FA4.IP_vs_FA0.Input_1e-4_10_30_peak_8944	chr9	47232322	47235383	+	XR_870717.1	Gm31756	upstream	-11225
chr5:52918120-52919071	952	52918695	49	115.595	45.6544	110.867	FA4.IP_vs_FA0.Input_1e-4_10_30_peak_6714	chr5	52885799	52886776	+	XR_001785041.1	Gm30241	intergenic	32796
chr5:142588664-142589179	516	142589002	50	113.392	45.5772	108.678	FA4.IP_vs_FA0.Input_1e-4_10_30_peak_7068	chr5	142582863	142563479	-	XM_011240988.2	Mmd2	upstream	-6058
chr14:16845498-16846157	660	16845734	49	114.71	45.4897	109.987	FA4.IP_vs_FA0.Input_1e-4_10_30_peak_2610	chr14	17082331	16430838	-	NM_001289760.1	Rarb	intron	236504
chr14:16845498-16846157	660	16845734	49	114.71	45.4897	109.987	FA4.IP_vs_FA0.Input_1e-4_10_30_peak_2610	chr14	17082331	16430838	-	NM_001289761.1	Rarb	intron	236504
chr7:92336633-92337036	404	92336863	49	114.71	45.4897	109.987	FA4.IP_vs_FA0.Input_1e-4_10_30_peak_8016	chr7	91090785	92449246	+	NM_011807.3	Dlg2	intron	1246049
chr7:92336633-92337036	404	92336863	49	114.71	45.4897	109.987	FA4.IP_vs_FA0.Input_1e-4_10_30_peak_8016	chr7	92234969	92449246	+	NM_001243047.1	Dlg2	intron	101865
chr7:92336633-92337036	404	92336863	49	114.71	45.4897	109.987	FA4.IP_vs_FA0.Input_1e-4_10_30_peak_8016	chr7	90887054	92449106	+	XM_006507779.3	Dlg2	intron	1449780
chr7:92336633-92337036	404	92336863	49	114.71	45.4897	109.987	FA4.IP_vs_FA0.Input_1e-4_10_30_peak_8016	chr7	91711446	92449106	+	XM_011241786.2	Dlg2	intron	625388
chr7:92336633-92337036	404	92336863	49	114.71	45.4897	109.987	FA4.IP_vs_FA0.Input_1e-4_10_30_peak_8016	chr7	90476188	92449106	+	XM_006507773.3	Dlg2	intron	1860646
chr12:108838653-108839275	623	108838846	50	111.867	45.2336	107.161	FA4.IP_vs_FA0.Input_1e-4_10_30_peak_2017	chr12	108836972	108837068	+	NR_029773.1	Mir345	promoter	1992
chr13:102052649-102053650	1002	102053389	46	123.655	45.0621	118.881	FA4.IP_vs_FA0.Input_1e-4_10_30_peak_2442	chr13	102014347	101998660	-	XR_873880.1	Gm41044	intergenic	-38802
chr14:8359081-8360321	1241	8359732	47	116.652	44.8729	111.919	FA4.IP_vs_FA0.Input_1e-4_10_30_peak_2582	chr14	8365131	8351115	-	XM_006517949.3	Oit1	intron	5430
chr6:117792877-117794683	1807	117794000	47	116.316	44.8254	111.584	FA4.IP_vs_FA0.Input_1e-4_10_30_peak_7563	chr6	117751769	117679206	-	NR_045731.1	1700030F04Rik	intergenic	-42011
chr17:49940926-49941468	543	49941319	48	112.008	44.5799	107.3	FA4.IP_vs_FA0.Input_1e-4_10_30_peak_3908	chr17	49927093	49931821	+	XM_011246786.1	Gm19465	intergenic	14104
chr4:21947908-21948835	928	21948628	47	112.521	44.2402	107.809	FA4.IP_vs_FA0.Input_1e-4_10_30_peak_6045	chr4	21929999	22001449	+	XM_006538340.3	Faxc	intron	18372
chr4:21947908-21948835	928	21948628	47	112.521	44.2402	107.809	FA4.IP_vs_FA0.Input_1e-4_10_30_peak_6045	chr4	21931325	22001461	+	NM_175234.4	Faxc	intron	17046
chr14:11104497-11105534	1038	11104693	47	112.521	44.2402	107.809	FA4.IP_vs_FA0.Input_1e-4_10_30_peak_2593	chr14	11125174	9550091	-	XM_006517924.1	Fhit	intron	20159
chr11:52424833-52425404	572	52425014	49	106.983	43.7965	102.306	FA4.IP_vs_FA0.Input_1e-4_10_30_peak_1386	chr11	52396427	52408723	+	NM_153117.2	9530068E07Rik	intergenic	28691
chr9:13698366-13698695	330	13698497	47	109.314	43.6701	104.622	FA4.IP_vs_FA0.Input_1e-4_10_30_peak_8830	chr9	13662459	13709533	+	NM_173776.3	Maml2	intron	36071
chr10:9382185-9382794	610	9382385	45	115.115	43.5335	110.389	FA4.IP_vs_FA0.Input_1e-4_10_30_peak_709	chr10	9675208	9627258	-	NM_177271.3	Samd5	intergenic	292719
chr9:64743230-64743640	411	64743483	48	106.672	43.4598	101.996	FA4.IP_vs_FA0.Input_1e-4_10_30_peak_9018	chr9	64737756	64715299	-	NM_017382.5	Rab11a	upstream	-5679
chr13:93392510-93392911	402	93392779	48	106.672	43.4598	101.996	FA4.IP_vs_FA0.Input_1e-4_10_30_peak_2395	chr13	93448412	93448890	+	XM_884704.7	Gm6109	intergenic	-55702
chr6:71662976-71663369	394	71663179	46	109.769	43.3185	105.074	FA4.IP_vs_FA0.Input_1e-4_10_30_peak_7370	chr6	71633009	71589037	-	XM_006505264.3	Kdm3a	intergenic	-30163
chr6:143480271-143480891	621	143480525	45	109.576	42.7991	104.883	FA4.IP_vs_FA0.Input_1e-4_10_30_peak_7673	chr6	143455767	143454190	-	XR_869576.1	Gm38923	intergenic	-24814
chr8:79035066-79035728	663	79035371	45	107.267	42.4367	102.588	FA4.IP_vs_FA0.Input_1e-4_10_30_peak_8519	chr8	79028745	79193768	+	XM_011248470.2	Zfp827	intron	6652
chr17:79877898-79879161	1264	79878325	46	103.909	42.2163	99.2539	FA4.IP_vs_FA0.Input_1e-4_10_30_peak_4020	chr17	79887732	79848351	-	XM_006524656.2	Atl2	intron	9203
chr4:74139357-74139869	513	74139550	44	108.647	42.1353	103.961	FA4.IP_vs_FA0.Input_1e-4_10_30_peak_6251	chr4	74153584	74189003	+	XM_006537928.2	Frmd3	upstream	-13971
chr2:83702508-83703091	584	83702738	44	107.85	42.0238	103.167	FA4.IP_vs_FA0.Input_1e-4_10_30_peak_5026	chr2	83724107	83806907	+	XM_006498807.3	Itgav	intergenic	-21308
chr5:23168983-23169555	573	23169142	43	111.316	41.8652	106.614	FA4.IP_vs_FA0.Input_1e-4_10_30_peak_6626	chr5	23330643	23339650	+	XM_017321194.1	LOC102635566	intergenic	-161374
chr11:3577014-3577308	295	3577140	46	101.784	41.7488	97.1415	FA4.IP_vs_FA0.Input_1e-4_10_30_peak_1211	chr11	3573238	3569852	-	XR_872226.1	Gm39567	upstream	-3923
chr4:103270838-103271887	1050	103271319	43	109.305	41.6407	104.615	FA4.IP_vs_FA0.Input_1e-4_10_30_peak_6344	chr4	103255544	103230444	-	XM_006503397.1	4921539E11Rik	upstream	-15818
chr4:103270838-103271887	1050	103271319	43	109.305	41.6407	104.615	FA4.IP_vs_FA0.Input_1e-4_10_30_peak_6344	chr4	103255570	103230444	-	XM_006503396.2	4921539E11Rik	upstream	-15792
chr17:66842131-66842378	248	66842256	45	101.291	41.318	96.6519	FA4.IP_vs_FA0.Input_1e-4_10_30_peak_3968	chr17	67047983	66666847	-	XM_011246324.2	Ptprm	intron	205729
chr17:66842131-66842378	248	66842256	45	101.291	41.318	96.6519	FA4.IP_vs_FA0.Input_1e-4_10_30_peak_3968	chr17	67354067	66742482	-	XM_017317348.1	Ptprm	intron	511813
chr17:66842131-66842378	248	66842256	45	101.291	41.318	96.6519	FA4.IP_vs_FA0.Input_1e-4_10_30_peak_3968	chr17	67354067	66731810	-	XM_006523873.3	Ptprm	intron	511813
chr17:66842131-66842378	248	66842256	45	101.291	41.318	96.6519	FA4.IP_vs_FA0.Input_1e-4_10_30_peak_3968	chr17	67354067	66666847	-	XM_006523864.2	Ptprm	intron	511813
chr17:66842131-66842378	248	66842256	45	101.291	41.318	96.6519	FA4.IP_vs_FA0.Input_1e-4_10_30_peak_3968	chr17	67354067	66666847	-	XM_006523867.2	Ptprm	intron	511813
chr17:66842131-66842378	248	66842256	45	101.291	41.318	96.6519	FA4.IP_vs_FA0.Input_1e-4_10_30_peak_3968	chr17	67354067	66666847	-	XM_006523865.2	Ptprm	intron	511813
chr17:66842131-66842378	248	66842256	45	101.291	41.318	96.6519	FA4.IP_vs_FA0.Input_1e-4_10_30_peak_3968	chr17	67354067	66666847	-	XM_017317345.1	Ptprm	intron	511813
chr17:66842131-66842378	248	66842256	45	101.291	41.318	96.6519	FA4.IP_vs_FA0.Input_1e-4_10_30_peak_3968	chr17	67354067	66666847	-	XM_006523866.3	Ptprm	intron	511813
chr17:66842131-66842378	248	66842256	45	101.291	41.318	96.6519	FA4.IP_vs_FA0.Input_1e-4_10_30_peak_3968	chr17	67354067	66666847	-	XM_006523870.2	Ptprm	intron	511813
chr17:66842131-66842378	248	66842256	45	101.291	41.318	96.6519	FA4.IP_vs_FA0.Input_1e-4_10_30_peak_3968	chr17	67354067	66666847	-	XM_006523868.2	Ptprm	intron	511813
chr17:66842131-66842378	248	66842256	45	101.291	41.318	96.6519	FA4.IP_vs_FA0.Input_1e-4_10_30_peak_3968	chr17	67354067	66666847	-	XM_017317346.1	Ptprm	intron	511813
chr17:66842131-66842378	248	66842256	45	101.291	41.318	96.6519	FA4.IP_vs_FA0.Input_1e-4_10_30_peak_3968	chr17	67354067	66666847	-	XM_006523869.2	Ptprm	intron	511813
chr17:66842131-66842378	248	66842256	45	101.291	41.318	96.6519	FA4.IP_vs_FA0.Input_1e-4_10_30_peak_3968	chr17	67354067	66666847	-	XM_006523872.2	Ptprm	intron	511813
chr17:66842131-66842378	248	66842256	45	101.291	41.318	96.6519	FA4.IP_vs_FA0.Input_1e-4_10_30_peak_3968	chr17	67354067	66666847	-	XM_006523871.2	Ptprm	intron	511813
chr12:88382455-88383122	668	88382899	43	106.605	41.3041	101.931	FA4.IP_vs_FA0.Input_1e-4_10_30_peak_1948	chr12	88377323	88365313	-	NR_045888.2	3200001D21Rik	upstream	-5465
chr8:110136231-110136849	619	110136475	45	100.897	41.2341	96.2606	FA4.IP_vs_FA0.Input_1e-4_10_30_peak_8639	chr8	110117378	110121963	+	XR_388013.1	Gm35543	intergenic	19162
chr1:72553060-72553781	722	72553347	46	99.3666	41.1687	94.7401	FA4.IP_vs_FA0.Input_1e-4_10_30_peak_227	chr1	72537069	72635657	+	XM_006496143.3	Smarcal1	intron	16351
chr17:87228269-87228684	416	87228519	46	99.3666	41.1687	94.7401	FA4.IP_vs_FA0.Input_1e-4_10_30_peak_4078	chr17	87206977	87206020	-	XR_877092.1	Gm41647	intergenic	-21499
chr5:53990555-53990817	263	53990680	43	105.047	41.0899	100.382	FA4.IP_vs_FA0.Input_1e-4_10_30_peak_6719	chr5	53998522	54121057	+	NM_001081103.2	Stim2	upstream	-7836
chr5:53990555-53990817	263	53990680	43	105.047	41.0899	100.382	FA4.IP_vs_FA0.Input_1e-4_10_30_peak_6719	chr5	53995214	53996613	+	XR_376962.1	Gm30601	upstream	-4528
chr10:4730199-4730566	368	4730347	43	105.047	41.0899	100.382	FA4.IP_vs_FA0.Input_1e-4_10_30_peak_685	chr10	4711922	5001656	+	XM_006512433.3	Esr1	intron	18460
chr19:5514464-5514985	522	5514593	44	101.287	40.9407	96.6476	FA4.IP_vs_FA0.Input_1e-4_10_30_peak_4476	chr19	5503787	5502766	-	NM_023781.5	1700020D05Rik	upstream	-10937
chr10:4241193-4242022	830	4241552	44	101.287	40.9407	96.6476	FA4.IP_vs_FA0.Input_1e-4_10_30_peak_684	chr10	4266328	4359471	+	NM_031185.3	Akap12	intergenic	-24721
chr1:123673150-123673490	341	123673302	42	106.415	40.6944	101.742	FA4.IP_vs_FA0.Input_1e-4_10_30_peak_404	chr1	124045559	123332137	-	NM_199021.3	Dpp10	intron	372239
chr1:123673150-123673490	341	123673302	42	106.415	40.6944	101.742	FA4.IP_vs_FA0.Input_1e-4_10_30_peak_404	chr1	124045326	123332137	-	XM_017320879.1	Dpp10	intron	372006
chr13:40698507-40699057	551	40698748	42	104.98	40.5205	100.316	FA4.IP_vs_FA0.Input_1e-4_10_30_peak_2208	chr13	40727807	40735162	+	NR_125899.1	Gm26688	intergenic	-29025
chr10:86711466-86711881	416	86711659	44	98.683	40.4198	94.0622	FA4.IP_vs_FA0.Input_1e-4_10_30_peak_1005	chr10	86710118	86776844	+	XM_006512999.3	Ttc41	promoter	1555
chr10:86711466-86711881	416	86711659	44	98.683	40.4198	94.0622	FA4.IP_vs_FA0.Input_1e-4_10_30_peak_1005	chr10	86712764	86731652	+	NM_153595.3	Ttc41	promoter	-1091
chr15:73717583-73717964	382	73717735	44	98.2969	40.3377	93.6795	FA4.IP_vs_FA0.Input_1e-4_10_30_peak_3232	chr15	73723144	73758766	+	NM_001166390.1	Ptp4a3	upstream	-5371
chr15:73717583-73717964	382	73717735	44	98.2969	40.3377	93.6795	FA4.IP_vs_FA0.Input_1e-4_10_30_peak_3232	chr15	73723144	73758766	+	NM_001166389.1	Ptp4a3	upstream	-5371
chr13:94857062-94857546	485	94857294	42	103.487	40.3268	98.8349	FA4.IP_vs_FA0.Input_1e-4_10_30_peak_2402	chr13	94875626	94883681	+	NM_011021.3	Otp	upstream	-18322
chr14:106263041-106264140	1100	106263226	46	95.6571	40.1719	91.0559	FA4.IP_vs_FA0.Input_1e-4_10_30_peak_2894	chr14	106265428	106271435	+	XR_874937.1	Gm36107	promoter	-1838
chr14:106263041-106264140	1100	106263226	46	95.6571	40.1719	91.0559	FA4.IP_vs_FA0.Input_1e-4_10_30_peak_2894	chr14	106265428	106271435	+	XR_874936.1	Gm36107	promoter	-1838
chr11:59363146-59363706	561	59363571	46	95.6571	40.1719	91.0559	FA4.IP_vs_FA0.Input_1e-4_10_30_peak_1404	chr11	59375239	59371425	-	XM_017314450.1	Prss38	intergenic	11813
chr11:43125575-43125910	336	43125744	42	102.254	40.1561	97.6078	FA4.IP_vs_FA0.Input_1e-4_10_30_peak_1363	chr11	43135678	43262285	+	XM_017314605.1	Atp10b	upstream	-9936
chr15:88840550-88840999	450	88840799	44	96.3871	39.912	91.781	FA4.IP_vs_FA0.Input_1e-4_10_30_peak_3266	chr15	88854440	88862506	+	XM_006521646.3	Gm33049	upstream	-13666
chr3:19866637-19867076	440	19866802	44	96.3871	39.912	91.781	FA4.IP_vs_FA0.Input_1e-4_10_30_peak_5415	chr3	19881746	19880871	-	XR_001784054.1	LOC102633274	intergenic	14890
chr6:94896809-94897410	602	94897273	41	103.174	39.7054	98.5227	FA4.IP_vs_FA0.Input_1e-4_10_30_peak_7457	chr6	94943833	94951545	+	NR_040761.1	4930511E03Rik	intergenic	-46724
chr5:31689186-31689557	372	31689392	42	98.8552	39.6318	94.2326	FA4.IP_vs_FA0.Input_1e-4_10_30_peak_6659	chr5	31697610	31624438	-	NM_153196.1	Rbks	intron	8239
chr8:41369717-41370460	744	41370159	42	98.8552	39.6318	94.2326	FA4.IP_vs_FA0.Input_1e-4_10_30_peak_8361	chr8	41374697	41340645	-	NM_019734.3	Asah1	intron	4609
chr18:58501687-58502217	531	58501861	42	98.8552	39.6318	94.2326	FA4.IP_vs_FA0.Input_1e-4_10_30_peak_4315	chr18	58556239	58612869	+	NM_001081072.1	Slc27a6	intergenic	-54287
chr13:104222231-104222813	583	104222476	43	96.084	39.5216	91.48	FA4.IP_vs_FA0.Input_1e-4_10_30_peak_2457	chr13	104220012	104205116	-	XM_017315514.1	Ppwd1	upstream	-2510
chr13:104222231-104222813	583	104222476	43	96.084	39.5216	91.48	FA4.IP_vs_FA0.Input_1e-4_10_30_peak_2457	chr13	104220012	104205116	-	XM_017315515.1	Ppwd1	upstream	-2510
chr8:25090023-25090559	537	25090252	45	93.6175	39.4317	89.0289	FA4.IP_vs_FA0.Input_1e-4_10_30_peak_8298	chr8	25091413	25039143	-	XM_006509230.2	Plekha2	promoter	1122
chr6:125732220-125732819	600	125732427	41	100.958	39.4266	96.3211	FA4.IP_vs_FA0.Input_1e-4_10_30_peak_7588	chr6	125711581	126040125	+	XM_006506119.1	Ano2	intron	20938
chr14:36910402-36911100	699	36910784	45	93.2153	39.3171	88.6308	FA4.IP_vs_FA0.Input_1e-4_10_30_peak_2677	chr14	36919530	36874935	-	XM_006519607.1	Ccser2	intron	8779
chr1:190850959-190852122	1164	190851409	41	100.123	39.3137	95.4913	FA4.IP_vs_FA0.Input_1e-4_10_30_peak_659	chr1	190834036	190772878	-	XM_017321197.1	Rps6kc1	upstream	-17504
chr10:118951545-118952656	1112	118952132	46	92.5226	39.2222	87.9407	FA4.IP_vs_FA0.Input_1e-4_10_30_peak_1159	chr10	118927143	118920380	-	NR_110482.1	Gm38403	intergenic	-24957
chr7:144133978-144134463	486	144134218	43	94.6172	39.2024	90.0219	FA4.IP_vs_FA0.Input_1e-4_10_30_peak_8210	chr7	144132494	144424494	+	XM_006508534.3	Shank2	promoter	1726
chr6:72470309-72470762	454	72470575	42	95.9825	39.1211	91.3794	FA4.IP_vs_FA0.Input_1e-4_10_30_peak_7372	chr6	72439558	72432798	-	NM_145569.4	Mat2a	intergenic	-30977
chr2:153439673-153440200	528	153440058	42	95.3338	38.9965	90.734	FA4.IP_vs_FA0.Input_1e-4_10_30_peak_5245	chr2	153436577	153407465	-	XM_006499788.3	Nol4l	upstream	-3359
chr2:165139053-165139587	535	165139254	43	93.5869	38.9663	88.9984	FA4.IP_vs_FA0.Input_1e-4_10_30_peak_5286	chr2	165142265	165111500	-	XM_006498536.3	Cdh22	intron	2945
chr17:50345604-50346229	626	50346048	44	92.4774	38.9338	87.8956	FA4.IP_vs_FA0.Input_1e-4_10_30_peak_3910	chr17	50384177	50377590	-	XR_001782284.1	Gm30958	intergenic	38261
chr4:123118558-123119120	563	123118768	42	94.7269	38.8766	90.1303	FA4.IP_vs_FA0.Input_1e-4_10_30_peak_6404	chr4	123116247	123118000	+	NM_181859.3	Oxct2b	intergenic	2592
chr3:59749127-59749406	280	59749254	40	100.665	38.8016	96.0293	FA4.IP_vs_FA0.Input_1e-4_10_30_peak_5566	chr3	59729785	59752397	+	NM_001101531.1	Gm5538	intron	19481
chr18:14913672-14914167	496	14913940	40	100.418	38.7725	95.7837	FA4.IP_vs_FA0.Input_1e-4_10_30_peak_4145	chr18	14899364	14892647	-	XR_877197.2	4930543D07Rik	upstream	-14555
chr2:11639128-11639870	743	11639573	41	96.151	38.7102	91.5458	FA4.IP_vs_FA0.Input_1e-4_10_30_peak_4758	chr2	11642791	11693194	+	NM_008367.3	Il2ra	upstream	-3292
chr5:100997601-100998103	503	100997826	41	96.151	38.7102	91.5458	FA4.IP_vs_FA0.Input_1e-4_10_30_peak_6917	chr5	100913707	100910002	-	XR_389419.1	Gm36793	intergenic	-84145
chr8:106721667-106722126	460	106721855	47	90.8773	38.6849	86.3061	FA4.IP_vs_FA0.Input_1e-4_10_30_peak_8619	chr8	106699031	106850865	+	XM_006531063.1	Tango6	intron	22865
chr8:46481131-46481786	656	46481402	42	93.126	38.5449	88.5418	FA4.IP_vs_FA0.Input_1e-4_10_30_peak_8386	chr8	46488345	46535624	+	XM_017312563.1	Acsl1	upstream	-6887
chr7:130851158-130851766	609	130851421	43	91.832	38.5409	87.2537	FA4.IP_vs_FA0.Input_1e-4_10_30_peak_8163	chr7	130860555	130913308	+	XM_017321904.1	Plekha1	upstream	-9093
chr6:140098719-140099324	606	140099001	39	102.589	38.3507	97.9397	FA4.IP_vs_FA0.Input_1e-4_10_30_peak_7647	chr6	140101197	140092112	-	XR_001785445.1	Gm30056	intron	2176
chr9:74062960-74063552	593	74063272	39	102.589	38.3507	97.9397	FA4.IP_vs_FA0.Input_1e-4_10_30_peak_9048	chr9	74110284	74087406	-	XR_379627.2	Gm33407	intergenic	47028
chr17:87694293-87694994	702	87694712	46	89.8091	38.3163	85.2464	FA4.IP_vs_FA0.Input_1e-4_10_30_peak_4082	chr17	87672556	87723713	+	NM_008628.2	Msh2	intron	22087
chr1:164539452-164540238	787	164539782	47	89.6918	38.2482	85.1299	FA4.IP_vs_FA0.Input_1e-4_10_30_peak_558	chr1	164503327	164515479	+	XR_001779524.1	Gm26685	intergenic	36518
chr5:72584746-72585222	477	72584964	41	93.3453	38.2113	88.7597	FA4.IP_vs_FA0.Input_1e-4_10_30_peak_6806	chr5	72587550	72581638	-	NM_001024147.2	Gm5868	intron	2566
chr6:29030645-29031215	571	29030825	41	93.3453	38.2113	88.7597	FA4.IP_vs_FA0.Input_1e-4_10_30_peak_7230	chr6	29030953	29039527	+	XR_377380.2	Gm30838	promoter	-23
chr4:137374470-137375210	741	137374959	44	89.6485	38.1301	85.0868	FA4.IP_vs_FA0.Input_1e-4_10_30_peak_6454	chr4	137357759	137321761	-	NM_001243769.1	Cdc42	upstream	-17081
chr4:137374470-137375210	741	137374959	44	89.6485	38.1301	85.0868	FA4.IP_vs_FA0.Input_1e-4_10_30_peak_6454	chr4	137357759	137319695	-	NM_009861.3	Cdc42	upstream	-17081
chr1:131281158-131281558	401	131281388	40	94.8618	38.0148	90.2644	FA4.IP_vs_FA0.Input_1e-4_10_30_peak_431	chr1	131279624	131266498	-	XM_006529764.3	Ikbke	promoter	-1734
chr1:131281158-131281558	401	131281388	40	94.8618	38.0148	90.2644	FA4.IP_vs_FA0.Input_1e-4_10_30_peak_431	chr1	131279625	131270185	-	XR_387186.3	Ikbke	promoter	-1733
[truncated: 14,628 more rows]
