# Supplementary material for: Abnormal transcriptome-wide DNA demethylation induced by folate deficiency causes neural tube defects
Source: Front Genet. 2022 Sep 19;13:987210. doi: 10.3389/fgene.2022.987210 (PMC9529027; doi:10.3389/fgene.2022.987210)
Supplement: Supplementary file 18 [file Table14.XLS]

## Sheet: MF
S15 hMeDIP-GO MF_result Up
#Column "GO.ID" stands for the ID of gene ontology term
#Column "Term" stands for the name of gene ontology term
#Column "Ontology" stands for the ontology of GOID belongs to
#Column "Count" stands for the number of DE genes associated with the listed GOID
#Column "Pop.Hits" stands for the number of background population genes associated with the listed GOID
#Column "List.Total" stands for the total number of DE genes
#Column "Pop.Total" stands for the total number of background population genes
#Column "Fold.Enrichment" stands for the Fold Enrichment value of the GOID, it equals (Count/Pop.Hits)/(List.Total/Pop.Total)
#Column "Pvalue" stands for the significance testing value of the GOID
#Column "FDR" stands for the false discovery rate of the GOID, using Benjamini & Hochberg (1995) method
#Column "Enrichment.Score" stands for the Enrichment Score value of the GOID, it equals (-log10(Pvalue))
#Column "Gene.Ratio" stands for the Gene Ratio value genes associated with the GOID, it equals (Count/List.Total)
#Column "GENES" stands for the DE genes associated with the GOID
GO.ID	Term	Ontology	Count	Pop.Hits	List.Total	Pop.Total	Fold.Enrichment	Pvalue	FDR	Enrichment.Score	Gene.Ratio	GENES
GO:0005488	binding	Molecular function	366	13352	518	22707	1.20161	1.04133e-08	1.32144e-05	7.98241	0.706564	ACAD9//ADCY6//EXOC3L//GPN2//DHX32//TUBG2//GCK//RHOQ//PDE6C//DXO//ABCA2//AK1//CAMK2A//CLCN4//DNAH8//DYRK1B//ERBB3//ERCC2//SMARCAD1//REM2//XRCC6//GNL1//NME7//MYO9B//PCK1//PRKACA//POLD1//PYGM//RAB3A//MST1R//NEK11//TRIO//SMG1//SPG7//GIMAP8//MAP2K1//MAPK13//ACSF2//G3BP1//PPIP5K1//DNAH2//MYO18A//OBSCN//STK19//RAB37//KIF26A//RAB13//CSNK1G3//NKIRAS2//HSPA12A//XRCC3//AK7//AACS//EHD4//PRPSAP2//HMG20B//YY1/…
GO:0005515	protein binding	Molecular function	261	9003	518	22707	1.27082	3.59403e-07	0.000228041	6.44442	0.503861	ADCY6//EXOC3L//FBP1//TEAD2//XBP1//PIAS1//ERCC4//TBR1//TBX2//BHLHE41//TFAM//PPY//PSAP//PYY//QRFP//GRB2//MASP2//RGS14//MMP2//TIMP4//SERPINC1//FLOT2//IL1R1//TIMP1//TIMP3//NFRKB//ZFP385B//CORO2A//AQP2//DNASE1//HPCA//IPP//PARVB//MYO9B//NOS3//SHROOM4//PDLIM2//TLN1//VIL1//VASH1//WIPF3//ARPC3//JMY//FLNC//RUSC1//LIMCH1//LMOD1//MYL3//TRIO//OBSCN//PTH2//AGRP//APOE//CNTFR//H2-D1//H2-L//H2-T23//NCOA2//TLR6//C…
GO:0097159	organic cyclic compound binding	Molecular function	160	5110	518	22707	1.37255	5.09198e-06	0.00215391	5.29311	0.30888	ACAD9//GPN2//DHX32//TUBG2//GCK//RHOQ//PDE6C//DXO//ABCA2//ADCY6//AK1//CAMK2A//CLCN4//DNAH8//DYRK1B//ERBB3//ERCC2//SMARCAD1//REM2//XRCC6//GNL1//NME7//MYO9B//PCK1//PRKACA//POLD1//PYGM//RAB3A//MST1R//NEK11//TRIO//SMG1//SPG7//GIMAP8//MAP2K1//MAPK13//ACSF2//G3BP1//PPIP5K1//DNAH2//MYO18A//OBSCN//STK19//RAB37//KIF26A//RAB13//CSNK1G3//NKIRAS2//HSPA12A//XRCC3//AK7//AACS//EHD4//HMG20B//YY1//NFE2L1//CREB3//H…
GO:1901363	heterocyclic compound binding	Molecular function	156	5008	518	22707	1.3655	9.64073e-06	0.00305852	5.01589	0.301158	ACAD9//GPN2//DHX32//TUBG2//GCK//RHOQ//PDE6C//DXO//ABCA2//ADCY6//AK1//CAMK2A//CLCN4//DNAH8//DYRK1B//ERBB3//ERCC2//SMARCAD1//REM2//XRCC6//GNL1//NME7//MYO9B//PCK1//PRKACA//POLD1//PYGM//RAB3A//MST1R//NEK11//TRIO//SMG1//SPG7//GIMAP8//MAP2K1//MAPK13//ACSF2//G3BP1//PPIP5K1//DNAH2//MYO18A//OBSCN//STK19//RAB37//KIF26A//RAB13//CSNK1G3//NKIRAS2//HSPA12A//XRCC3//AK7//AACS//EHD4//HMG20B//YY1//NFE2L1//CREB3//H…
GO:0003700	DNA-binding transcription factor activity	Molecular function	44	995	518	22707	1.93847	2.3498e-05	0.00596379	4.62897	0.0849421	RUNX2//CEBPA//CREB3//FOXS1//IRF4//NFIX//NPAS1//PKNOX1//POU3F1//SOX10//TEAD2//XBP1//ZFP523//FOXO6//IRF6//FOXB1//BHLHE41//HES5//TBX2//TGIF1//YY1//ZFP382//VAX2//FOXH1//GLI2//NEUROD2//NFE2L1//PAX8//TBR1//CSRNP1//TSC22D1//ZSCAN21//SOHLH1//ZFP467//RFX4//RXRA//RCOR2//CBFA2T3//HMG20B//HOXA6//TFAM//IKZF2//CIAO1//PHF19
GO:0000981	DNA-binding transcription factor activity, RNA polymerase II-specific	Molecular function	36	765	518	22707	2.06287	3.74428e-05	0.00673857	4.42663	0.0694981	FOXS1//HES5//TBX2//TGIF1//YY1//ZFP382//VAX2//BHLHE41//RUNX2//CEBPA//CREB3//FOXH1//GLI2//IRF4//NEUROD2//NFE2L1//NFIX//PAX8//PKNOX1//SOX10//TBR1//CSRNP1//TSC22D1//ZFP523//ZSCAN21//SOHLH1//ZFP467//RFX4//RXRA//NPAS1//POU3F1//TEAD2//XBP1//FOXO6//IRF6//FOXB1
GO:0003677	DNA binding	Molecular function	73	2002	518	22707	1.59841	4.22555e-05	0.00673857	4.37412	0.140927	HMG20B//YY1//XRCC3//NFE2L1//CREB3//HES5//NEUROD2//NFIX//RXRA//TBR1//TBX2//XBP1//ZFP523//SOHLH1//BHLHE41//RUNX2//CEBPA//FOXS1//GLI2//IRF4//NCOA2//PAX8//POU2AF1//SOX10//TSC22D1//TGIF1//ZSCAN21//VAX2//ZFP467//RFX4//ZFP646//TFAM//ERCC2//XRCC6//POLD1//ERCC4//PCID2//TERF1//PRMT1//SMG1//FOXH1//HOXA6//PKNOX1//POU3F1//CSRNP1//TEAD2//ZFP382//ERCC6//FOXO6//IRF6//FOXB1//PHF19//ZFP423//RCOR2//DNASE1//SMARCAD1…
GO:0043565	sequence-specific DNA binding	Molecular function	47	1117	518	22707	1.84448	4.24811e-05	0.00673857	4.3718	0.0907336	NFE2L1//CREB3//HES5//NEUROD2//NFIX//RXRA//TBR1//TBX2//XBP1//ZFP523//SOHLH1//BHLHE41//RUNX2//CEBPA//FOXS1//GLI2//IRF4//NCOA2//PAX8//POU2AF1//SOX10//TSC22D1//TGIF1//YY1//ZSCAN21//VAX2//ZFP467//RFX4//ZFP646//TFAM//XRCC6//TERF1//PRMT1//SMG1//FOXH1//HOXA6//PKNOX1//POU3F1//CSRNP1//TEAD2//ZFP382//ERCC6//FOXO6//IRF6//FOXB1//PHF19//ZFP423
GO:0140110	transcription regulator activity	Molecular function	53	1347	518	22707	1.7248	8.01437e-05	0.0113003	4.09613	0.102317	RUNX2//CEBPA//CREB3//FOXS1//IRF4//NFIX//NPAS1//PKNOX1//POU3F1//SOX10//TEAD2//XBP1//ZFP523//FOXO6//IRF6//FOXB1//BHLHE41//HES5//TBX2//TGIF1//YY1//ZFP382//VAX2//FOXH1//GLI2//NEUROD2//NFE2L1//PAX8//TBR1//CSRNP1//TSC22D1//ZSCAN21//SOHLH1//ZFP467//RFX4//RCOR2//CBFA2T3//HMG20B//HOXA6//RXRA//TFAM//IKZF2//CIAO1//PHF19//PIAS1//DYRK1B//HCFC1//NACA//NCOA2//POU2AF1//UTF1//JMY//SFMBT1
GO:0003779	actin binding	Molecular function	23	428	518	22707	2.35567	0.000145969	0.0185235	3.83574	0.0444015	MYL3//NOS3//CORO2A//MYO9B//SHROOM4//SYNE3//TLN1//VIL1//WIPF3//MYO18A//ARPC3//AQP2//DNASE1//HPCA//IPP//PARVB//PDLIM2//VASH1//JMY//FLNC//RUSC1//LIMCH1//LMOD1
GO:0043167	ion binding	Molecular function	159	5441	518	22707	1.281	0.000240657	0.0277631	3.6186	0.30695	ACAD9//GCK//DXO//PCK1//PRKACA//PRPSAP2//TLN1//RXRA//ALOX12B//CYP24A1//CYP2D10//PPEF2//ALOXE3//APOA4//CDH2//CELSR1//DSC3//F10//HPCA//ADGRL4//MASP2//MATN1//MYL3//PADI3//PITPNM1//THBD//VIL1//MEGF6//SCUBE3//FBLN7//EHD4//DHX32//ABCA2//OAS1C//ADCY6//AK1//CAMK2A//RUNX2//CLCN4//DNAH8//DYRK1B//ERBB3//ERCC2//SMARCAD1//XRCC6//NME7//MYO9B//P2RX7//MST1R//NEK11//TRIO//SMG1//SPG7//MAP2K1//MAPK13//ACSF2//G3BP1//…
GO:0097367	carbohydrate derivative binding	Molecular function	71	2104	518	22707	1.47925	0.000538344	0.0569298	3.26894	0.137066	ACAD9//P2RX7//BPI//DHX32//GCK//ABCA2//OAS1C//ADCY6//AK1//CAMK2A//RUNX2//CLCN4//DNAH8//DYRK1B//ERBB3//ERCC2//SMARCAD1//XRCC6//NME7//MYO9B//PRKACA//MST1R//NEK11//TRIO//SMG1//SPG7//MAP2K1//MAPK13//ACSF2//G3BP1//ERCC6//PPIP5K1//DNAH2//MYO18A//OBSCN//HSPA14//STK19//KIF26A//CSNK1G3//HSPA12A//XRCC3//AK7//SCYL1//AACS//EHD4//GPN2//TUBG2//RHOQ//REM2//GNL1//PCK1//RAB3A//TUBA3A//GIMAP8//RAB37//RAB13//NKIRAS2…
GO:0004550	nucleoside diphosphate kinase activity	Molecular function	4	18	518	22707	9.74131	0.000635161	0.0620015	3.19712	0.00772201	AK1//NME7//PCK1//AK7
GO:0016835	carbon-oxygen lyase activity	Molecular function	7	67	518	22707	4.57987	0.000823301	0.0640554	3.08444	0.0135135	CAR7//CAR14//CAR12//CBS//EHHADH//HSD17B4//XRCC6
GO:0008236	serine-type peptidase activity	Molecular function	13	204	518	22707	2.79346	0.000862656	0.0640554	3.06416	0.0250965	EGFBP2//F10//HP//KLK1B26//MASP2//MMP2//APEH//PRSS42//PRSS34//PRSS33//PRSS56//PRSS22//DPP7
GO:0005254	chloride channel activity	Molecular function	7	68	518	22707	4.51252	0.000900045	0.0640554	3.04574	0.0135135	ANO7//CLCN4//CLCNKB//GABRD//CLIC6//BEST2//CLIC3
GO:0008092	cytoskeletal protein binding	Molecular function	38	970	518	22707	1.71728	0.000901392	0.0640554	3.04509	0.0733591	CORO2A//AQP2//DNASE1//HPCA//IPP//PARVB//MYO9B//NOS3//SHROOM4//PDLIM2//TLN1//VIL1//VASH1//WIPF3//ARPC3//JMY//FLNC//RUSC1//LIMCH1//LMOD1//MYL3//MAPT//TERF1//RGS14//KIF26A//SAXO1//CCDC88B//AGBL5//SORBS3//OBSCN//CLTC//ANKRD2//RAB3A//NPC1L1//APOE//SYNE3//MYO18A//CDH2
GO:0004252	serine-type endopeptidase activity	Molecular function	12	182	518	22707	2.89028	0.00100421	0.0640554	2.99818	0.023166	EGFBP2//F10//HP//KLK1B26//MASP2//MMP2//APEH//PRSS42//PRSS34//PRSS33//PRSS56//PRSS22
GO:0016825	hydrolase activity, acting on acid phosphorus-nitrogen bonds	Molecular function	13	209	518	22707	2.72664	0.00107707	0.0640554	2.96776	0.0250965	EGFBP2//F10//HP//KLK1B26//MASP2//MMP2//APEH//PRSS42//PRSS34//PRSS33//PRSS56//PRSS22//DPP7
GO:0017171	serine hydrolase activity	Molecular function	13	209	518	22707	2.72664	0.00107707	0.0640554	2.96776	0.0250965	EGFBP2//F10//HP//KLK1B26//MASP2//MMP2//APEH//PRSS42//PRSS34//PRSS33//PRSS56//PRSS22//DPP7
GO:0032553	ribonucleotide binding	Molecular function	61	1796	518	22707	1.48886	0.00116107	0.0640554	2.93514	0.117761	ACAD9//DHX32//GCK//ABCA2//OAS1C//ADCY6//AK1//CAMK2A//RUNX2//CLCN4//DNAH8//DYRK1B//ERBB3//ERCC2//SMARCAD1//XRCC6//NME7//MYO9B//P2RX7//PRKACA//MST1R//NEK11//TRIO//SMG1//SPG7//MAP2K1//MAPK13//ACSF2//G3BP1//ERCC6//PPIP5K1//DNAH2//MYO18A//OBSCN//HSPA14//STK19//KIF26A//CSNK1G3//HSPA12A//XRCC3//AK7//SCYL1//AACS//EHD4//GPN2//TUBG2//RHOQ//REM2//GNL1//PCK1//RAB3A//TUBA3A//GIMAP8//RAB37//RAB13//NKIRAS2//HCA…
GO:0000166	nucleotide binding	Molecular function	67	2020	518	22707	1.45396	0.00121707	0.0640554	2.91468	0.129344	ACAD9//DHX32//GCK//ABCA2//OAS1C//ADCY6//AK1//CAMK2A//RUNX2//CLCN4//DNAH8//DYRK1B//ERBB3//ERCC2//SMARCAD1//XRCC6//NME7//MYO9B//P2RX7//PRKACA//MST1R//NEK11//TRIO//SMG1//SPG7//MAP2K1//MAPK13//ACSF2//G3BP1//ERCC6//PPIP5K1//DNAH2//MYO18A//OBSCN//HSPA14//STK19//KIF26A//CSNK1G3//HSPA12A//XRCC3//AK7//SCYL1//AACS//EHD4//GPN2//TUBG2//RHOQ//REM2//GNL1//PCK1//RAB3A//TUBA3A//GIMAP8//RAB37//RAB13//NKIRAS2//HCA…
GO:1901265	nucleoside phosphate binding	Molecular function	67	2020	518	22707	1.45396	0.00121707	0.0640554	2.91468	0.129344	ACAD9//GPN2//DHX32//TUBG2//GCK//RHOQ//PDE6C//DXO//ABCA2//ADCY6//AK1//CAMK2A//CLCN4//DNAH8//DYRK1B//ERBB3//ERCC2//SMARCAD1//REM2//XRCC6//GNL1//NME7//MYO9B//PCK1//PRKACA//POLD1//PYGM//RAB3A//MST1R//NEK11//TRIO//SMG1//SPG7//GIMAP8//MAP2K1//MAPK13//ACSF2//G3BP1//PPIP5K1//DNAH2//MYO18A//OBSCN//STK19//RAB37//KIF26A//RAB13//CSNK1G3//NKIRAS2//HSPA12A//XRCC3//AK7//AACS//EHD4//OAS1C//RUNX2//P2RX7//ERCC6//H…
GO:0001228	DNA-binding transcription activator activity, RNA polymerase II-specific	Molecular function	21	439	518	22707	2.09693	0.00125052	0.0640554	2.90291	0.0405405	RUNX2//CEBPA//CREB3//FOXH1//GLI2//IRF4//NEUROD2//NFE2L1//NFIX//PAX8//PKNOX1//SOX10//TBR1//TBX2//CSRNP1//TSC22D1//ZFP523//ZSCAN21//SOHLH1//ZFP467//RFX4
GO:0001216	DNA-binding transcription activator activity	Molecular function	21	440	518	22707	2.09217	0.00128605	0.0640554	2.89074	0.0405405	RUNX2//CEBPA//CREB3//FOXH1//GLI2//IRF4//NEUROD2//NFE2L1//NFIX//PAX8//PKNOX1//SOX10//TBR1//TBX2//CSRNP1//TSC22D1//ZFP523//ZSCAN21//SOHLH1//ZFP467//RFX4
GO:0003676	nucleic acid binding	Molecular function	95	3090	518	22707	1.34771	0.00135135	0.0640554	2.86923	0.183398	HMG20B//YY1//XRCC3//NFE2L1//CREB3//HES5//NEUROD2//NFIX//RXRA//TBR1//TBX2//XBP1//ZFP523//SOHLH1//BHLHE41//RUNX2//CEBPA//FOXS1//GLI2//IRF4//NCOA2//PAX8//POU2AF1//SOX10//TSC22D1//TGIF1//ZSCAN21//VAX2//ZFP467//RFX4//ZFP646//TFAM//RCOR2//DNASE1//ERCC2//SMARCAD1//FOXH1//XRCC6//HOXA6//JRK//MAPT//NACA//NPAS1//PKNOX1//POLD1//POU3F1//RNF4//CSRNP1//ZBTB8B//TEAD2//TERF1//TIAL1//IKZF2//ZFP382//PALB2//NFRKB//N…
GO:0036094	small molecule binding	Molecular function	77	2403	518	22707	1.40465	0.00136288	0.0640554	2.86554	0.148649	ACAD9//GPN2//DHX32//TUBG2//GCK//RHOQ//PDE6C//DXO//ABCA2//ADCY6//AK1//CAMK2A//CLCN4//DNAH8//DYRK1B//ERBB3//ERCC2//SMARCAD1//REM2//XRCC6//GNL1//NME7//MYO9B//PCK1//PRKACA//POLD1//PYGM//RAB3A//MST1R//NEK11//TRIO//SMG1//SPG7//GIMAP8//MAP2K1//MAPK13//ACSF2//G3BP1//PPIP5K1//DNAH2//MYO18A//OBSCN//STK19//RAB37//KIF26A//RAB13//CSNK1G3//NKIRAS2//HSPA12A//XRCC3//AK7//AACS//EHD4//RXRA//OAS1C//RUNX2//P2RX7//ER…
GO:0032555	purine ribonucleotide binding	Molecular function	60	1780	518	22707	1.47761	0.00152351	0.0673871	2.81715	0.11583	ACAD9//DHX32//GCK//ABCA2//OAS1C//ADCY6//AK1//CAMK2A//RUNX2//CLCN4//DNAH8//DYRK1B//ERBB3//ERCC2//SMARCAD1//XRCC6//NME7//MYO9B//P2RX7//PRKACA//MST1R//NEK11//TRIO//SMG1//SPG7//MAP2K1//MAPK13//ACSF2//G3BP1//ERCC6//PPIP5K1//DNAH2//MYO18A//OBSCN//HSPA14//STK19//KIF26A//CSNK1G3//HSPA12A//XRCC3//AK7//SCYL1//AACS//EHD4//GPN2//TUBG2//RHOQ//REM2//GNL1//PCK1//RAB3A//TUBA3A//GIMAP8//RAB37//RAB13//NKIRAS2//HCA…
GO:0016836	hydro-lyase activity	Molecular function	6	55	518	22707	4.7821	0.00153997	0.0673871	2.81249	0.011583	CAR7//CAR14//CAR12//CBS//EHHADH//HSD17B4
GO:0019899	enzyme binding	Molecular function	74	2313	518	22707	1.40245	0.00177359	0.0728729	2.75115	0.142857	TIMP4//SERPINC1//FLOT2//IL1R1//PSAP//TIMP1//TIMP3//XBP1//NFRKB//ADCY6//TRIO//OBSCN//TGIF1//RIN1//MAP2K1//STK19//MYO9B//PRKACA//NPC1L1//TMEM127//RAB11FIP1//CEBPA//HPCA//RHOQ//CCNA2//CDH2//DVL2//GRB2//MAPT//PTPRK//TBR1//CCNJL//RGS14//CKS1BRT//CAMK2N1//CLTC//LIME1//GCK//PPP6R3//CACNG8//PITPNM1//PPEF2//SAMD5//DCUN1D1//RNF4//CBS//ERBB3//GPR37//LTBR//MC1R//PSMA3//TANK//PIAS1//BLZF1//CUL4A//RAB13//RUNX2…
GO:0017076	purine nucleotide binding	Molecular function	60	1792	518	22707	1.46772	0.00178019	0.0728729	2.74953	0.11583	ACAD9//DHX32//GCK//ABCA2//OAS1C//ADCY6//AK1//CAMK2A//RUNX2//CLCN4//DNAH8//DYRK1B//ERBB3//ERCC2//SMARCAD1//XRCC6//NME7//MYO9B//P2RX7//PRKACA//MST1R//NEK11//TRIO//SMG1//SPG7//MAP2K1//MAPK13//ACSF2//G3BP1//ERCC6//PPIP5K1//DNAH2//MYO18A//OBSCN//HSPA14//STK19//KIF26A//CSNK1G3//HSPA12A//XRCC3//AK7//SCYL1//AACS//EHD4//GPN2//TUBG2//RHOQ//REM2//GNL1//PCK1//RAB3A//TUBA3A//GIMAP8//RAB37//RAB13//NKIRAS2//HCA…
GO:0002020	protease binding	Molecular function	10	146	518	22707	3.00246	0.00195232	0.0774215	2.70945	0.019305	CLTC//TIMP4//SERPINC1//FLOT2//IL1R1//PSAP//TIMP1//TIMP3//XBP1//NFRKB
GO:0043168	anion binding	Molecular function	83	2672	518	22707	1.36167	0.00212642	0.0817704	2.67235	0.160232	ACAD9//TLN1//RXRA//DHX32//GCK//ABCA2//OAS1C//ADCY6//AK1//CAMK2A//RUNX2//CLCN4//DNAH8//DYRK1B//ERBB3//ERCC2//SMARCAD1//XRCC6//NME7//MYO9B//P2RX7//PRKACA//MST1R//NEK11//TRIO//SMG1//SPG7//MAP2K1//MAPK13//ACSF2//G3BP1//ERCC6//PPIP5K1//DNAH2//MYO18A//OBSCN//HSPA14//STK19//KIF26A//CSNK1G3//HSPA12A//XRCC3//AK7//SCYL1//AACS//EHD4//GPN2//TUBG2//RHOQ//REM2//GNL1//PCK1//RAB3A//TUBA3A//GIMAP8//RAB37//RAB13//…
GO:0005184	neuropeptide hormone activity	Molecular function	4	25	518	22707	7.01375	0.00231424	0.0846589	2.63559	0.00772201	AGRP//PPY//PYY//QRFP
GO:0005253	anion channel activity	Molecular function	7	80	518	22707	3.83564	0.00233496	0.0846589	2.63172	0.0135135	ANO7//CLCN4//CLCNKB//GABRD//CLIC6//BEST2//CLIC3
GO:0008022	protein C-terminus binding	Molecular function	13	234	518	22707	2.43533	0.00292709	0.10318	2.53356	0.0250965	CENPF//ERCC2//XRCC6//RAB3A//SIPA1//CLIC6//TERF1//AMPH//MAP2K1//ERCC6//ERCC4//PIAS1//CLTC
GO:0008191	metalloendopeptidase inhibitor activity	Molecular function	3	14	518	22707	9.39341	0.00356161	0.122153	2.44835	0.00579151	TIMP4//TIMP1//TIMP3
GO:0098772	molecular function regulator	Molecular function	57	1741	518	22707	1.43518	0.00374874	0.122698	2.42611	0.110039	RAB3A//TIMP4//TIMP1//TIMP3//CAMK2N1//PPP1R1B//SERPINC1//SERPINA11//SERPINB1C//TRIO//OBSCN//RGS14//PRR5//MYO9B//SIPA1//ADGRB3//ACAP1//RIN1//ARHGAP27//CMTM7//CSF3//IL17C//C1QTNF4//CMTM3//TNFSF13//NPPB//PPY//PYY//AGRP//QRFP//REM2//TSPAN13//CACNG8//CCL26//SLX4//PGF//CDNF//OSGIN1//AMIGO1//APOC2//CCNA2//CCNJL//CCNL2//FXYD6//SCN2B//PSMD6//RPLP1//ERBB3//ERCC6//LYPD1//TANK//VIL1//MAP2K1//MAPT//APOA4//APOE…
GO:0008134	transcription factor binding	Molecular function	28	710	518	22707	1.72874	0.00377086	0.122698	2.42356	0.0540541	FBP1//TEAD2//XBP1//PIAS1//ERCC4//TBR1//TBX2//BHLHE41//TFAM//CREB3//NCOA2//RXRA//NACA//RNF4//HNRNPF//HCFC1//RUNX2//FOXH1//ANKRD2//RCOR2//CENPF//CEBPA//GLI2//HES5//MDFI//SORBS3//SOX10//FOXO6
GO:0035639	purine ribonucleoside triphosphate binding	Molecular function	56	1707	518	22707	1.43808	0.00389108	0.123445	2.40993	0.108108	DHX32//GCK//ABCA2//OAS1C//ADCY6//AK1//CAMK2A//RUNX2//CLCN4//DNAH8//DYRK1B//ERBB3//ERCC2//SMARCAD1//XRCC6//NME7//MYO9B//P2RX7//PRKACA//MST1R//NEK11//TRIO//SMG1//SPG7//MAP2K1//MAPK13//ACSF2//G3BP1//ERCC6//PPIP5K1//DNAH2//MYO18A//OBSCN//HSPA14//STK19//KIF26A//CSNK1G3//HSPA12A//XRCC3//AK7//SCYL1//AACS//EHD4//GPN2//TUBG2//RHOQ//REM2//GNL1//PCK1//RAB3A//TUBA3A//GIMAP8//RAB37//RAB13//NKIRAS2//HCAR2
GO:0004089	carbonate dehydratase activity	Molecular function	3	15	518	22707	8.76718	0.00437722	0.132255	2.3588	0.00579151	CAR7//CAR14//CAR12
GO:0045295	gamma-catenin binding	Molecular function	3	15	518	22707	8.76718	0.00437722	0.132255	2.3588	0.00579151	CDH2//DSC3//PTPRK
GO:0031072	heat shock protein binding	Molecular function	9	139	518	22707	2.8383	0.00468084	0.13682	2.32968	0.0173745	GPR37//PPEF2//UNC45A//MAPT//NOS3//TFAM//HSPA14//DNAJC7//CLTC
GO:0043169	cation binding	Molecular function	104	3579	518	22707	1.2738	0.00474397	0.13682	2.32386	0.200772	GCK//DXO//PCK1//PRKACA//PRPSAP2//ALOX12B//CYP24A1//CYP2D10//PPEF2//ALOXE3//APOA4//CDH2//CELSR1//DSC3//F10//HPCA//ADGRL4//MASP2//MATN1//MYL3//PADI3//PITPNM1//THBD//VIL1//MEGF6//SCUBE3//FBLN7//EHD4//CAR7//GLI2//ANPEP//MMP2//MYO9B//PTCH1//RNF4//RXRA//TIMP1//AGBL5//SPG7//CAR14//ZFP385B//SIVA1//TRIM67//PIAS1//DPF3//CAR12//FBP1//PYGM//PEPD//GPR119//NOS3//TIMP4//PDE6C//ADCY6//CAMK2A//CBFA2T3//CBS//EPX//…
GO:0016776	phosphotransferase activity, phosphate group as acceptor	Molecular function	5	49	518	22707	4.47305	0.00505783	0.142631	2.29604	0.00965251	PPIP5K1//AK1//AK7//NME7//PCK1
GO:0000400	four-way junction DNA binding	Molecular function	3	16	518	22707	8.21923	0.00529695	0.146127	2.27597	0.00579151	HMG20B//YY1//XRCC3
GO:0046872	metal ion binding	Molecular function	101	3481	518	22707	1.27188	0.00566612	0.152985	2.24671	0.194981	GCK//DXO//PCK1//PRKACA//PRPSAP2//ALOX12B//CYP24A1//CYP2D10//PPEF2//ALOXE3//APOA4//CDH2//CELSR1//DSC3//F10//HPCA//ADGRL4//MASP2//MATN1//MYL3//PADI3//PITPNM1//THBD//VIL1//MEGF6//SCUBE3//FBLN7//EHD4//CAR7//GLI2//ANPEP//MMP2//MYO9B//PTCH1//RNF4//RXRA//TIMP1//AGBL5//SPG7//CAR14//ZFP385B//SIVA1//TRIM67//PIAS1//DPF3//CAR12//PEPD//APOE//TIMP4//PDE6C//ADCY6//CAMK2A//CBFA2T3//CBS//EPX//ERCC2//FBP1//NME7//N…
GO:0015108	chloride transmembrane transporter activity	Molecular function	7	95	518	22707	3.23001	0.00607479	0.160353	2.21647	0.0135135	ANO7//CLCN4//CLCNKB//GABRD//CLIC6//BEST2//CLIC3
GO:0000978	RNA polymerase II cis-regulatory region sequence-specific DNA binding	Molecular function	23	569	518	22707	1.77193	0.00619173	0.160353	2.20819	0.0444015	CREB3//RXRA//NEUROD2//BHLHE41//RUNX2//CEBPA//FOXS1//GLI2//IRF4//NCOA2//PAX8//POU2AF1//SOX10//TBR1//TBX2//TSC22D1//TGIF1//XBP1//YY1//ZSCAN21//VAX2//ZFP467//RFX4
GO:0008047	enzyme activator activity	Molecular function	19	452	518	22707	1.84266	0.00826378	0.207462	2.08282	0.0366795	RAB3A//PRR5//MYO9B//SIPA1//ADGRB3//ACAP1//RIN1//RGS14//ARHGAP27//APOC2//RPLP1//ERBB3//ERCC6//TANK//MAP2K1//APOA4//APOE//CKS1BRT//SLX4
GO:0000987	cis-regulatory region sequence-specific DNA binding	Molecular function	23	584	518	22707	1.72641	0.00833772	0.207462	2.07895	0.0444015	RUNX2//CEBPA//CREB3//FOXS1//GLI2//IRF4//NCOA2//PAX8//POU2AF1//SOX10//TBR1//TBX2//TSC22D1//TGIF1//XBP1//YY1//ZSCAN21//VAX2//ZFP467//RFX4//BHLHE41//RXRA//NEUROD2
GO:0003824	catalytic activity	Molecular function	154	5713	518	22707	1.18164	0.00965333	0.235578	2.01532	0.297297	ERCC4//MYO9B//PPIP5K1//OAS1B//ERCC2//XRCC6//TERF1//PIN1RT1//DNAH8//MYL3//DNAH2//MYO18A//KIF26A//KLC4//LYZL6//SPACA3//HSD11B1//HSD17B4//EHHADH//DAO//POLD1//GPN2//TUBG2//RHOQ//REM2//RAB3A//RAB37//RAB13//NKIRAS2//NOS3//ACAD9//ADCY6//AK1//AK7//ALDH3A1//ALDH3B3//ALOX12B//PGAM2//CAR7//CAR14//CAR12//CBR2//PDE1B//PDE6C//CBS//CYB5R1//COX6C//SURF1//KLK1B26//PSMA3//ANPEP//PEPD//DPP7//AGBL5//VASH1//NRIP2//MM…
GO:0016829	lyase activity	Molecular function	10	184	518	22707	2.38239	0.00987137	0.236354	2.00562	0.019305	ADCY6//CAR7//CAR14//CAR12//CBS//EHHADH//PCK1//HSD17B4//XRCC6//ALOXE3
GO:0004536	deoxyribonuclease activity	Molecular function	5	58	518	22707	3.77896	0.0102905	0.241826	1.98756	0.00965251	ERCC4//DNASE1//POLD1//SLX4//XRCC3
GO:0019205	nucleobase-containing compound kinase activity	Molecular function	4	38	518	22707	4.61431	0.0107015	0.246913	1.97055	0.00772201	AK1//AK7//NME7//PCK1
GO:0033218	amide binding	Molecular function	16	371	518	22707	1.8905	0.0117027	0.265193	1.93171	0.030888	ACAD9//APOE//FBXO2//DLGAP3//FOLR1//GLP1R//GPR37//H2-D1//ANPEP//OPRD1//RXRA//CLTC//TLR6//H2-L//H2-T23//PSAP
GO:0000976	transcription regulatory region sequence-specific DNA binding	Molecular function	30	847	518	22707	1.55263	0.0120192	0.267586	1.92012	0.0579151	CREB3//HES5//NEUROD2//NFIX//RXRA//TBR1//TBX2//XBP1//ZFP523//SOHLH1//BHLHE41//RUNX2//CEBPA//FOXS1//GLI2//IRF4//NCOA2//PAX8//POU2AF1//SOX10//TSC22D1//TGIF1//YY1//ZSCAN21//VAX2//ZFP467//RFX4//ZFP646//TFAM//NFE2L1
GO:0005319	lipid transporter activity	Molecular function	8	135	518	22707	2.59768	0.0123914	0.270438	1.90688	0.015444	PITPNM1//SLC10A1//ANO7//APOA4//APOE//ABCA2//NPC1L1//ABCA14
GO:0001067	regulatory region nucleic acid binding	Molecular function	30	851	518	22707	1.54533	0.0127615	0.270438	1.8941	0.0579151	NFE2L1//CREB3//HES5//NEUROD2//NFIX//RXRA//TBR1//TBX2//XBP1//ZFP523//SOHLH1//BHLHE41//RUNX2//CEBPA//FOXS1//GLI2//IRF4//NCOA2//PAX8//POU2AF1//SOX10//TSC22D1//TGIF1//YY1//ZSCAN21//VAX2//ZFP467//RFX4//ZFP646//TFAM
GO:0004520	endodeoxyribonuclease activity	Molecular function	4	40	518	22707	4.38359	0.0127867	0.270438	1.89324	0.00772201	ERCC4//DNASE1//SLX4//XRCC3
GO:0019887	protein kinase regulator activity	Molecular function	9	164	518	22707	2.40563	0.0131943	0.274484	1.87961	0.0173745	CAMK2N1//CCNA2//CCNJL//CCNL2//RPLP1//ERBB3//ERCC6//MAP2K1//CKS1BRT
GO:0016209	antioxidant activity	Molecular function	6	86	518	22707	3.05832	0.0138657	0.2838	1.85806	0.011583	EPX//GPX3//GSTT2//APOA4//APOE//HP
GO:0032559	adenyl ribonucleotide binding	Molecular function	46	1448	518	22707	1.39258	0.0146598	0.290678	1.83387	0.0888031	ACAD9//DHX32//GCK//ABCA2//OAS1C//ADCY6//AK1//CAMK2A//RUNX2//CLCN4//DNAH8//DYRK1B//ERBB3//ERCC2//SMARCAD1//XRCC6//NME7//MYO9B//P2RX7//PRKACA//MST1R//NEK11//TRIO//SMG1//SPG7//MAP2K1//MAPK13//ACSF2//G3BP1//ERCC6//PPIP5K1//DNAH2//MYO18A//OBSCN//HSPA14//STK19//KIF26A//CSNK1G3//HSPA12A//XRCC3//AK7//SCYL1//AACS//EHD4//FBP1//PYGM
GO:0017025	TBP-class protein binding	Molecular function	3	23	518	22707	5.71773	0.014889	0.290678	1.82714	0.00579151	NACA//RNF4//HNRNPF
GO:0030506	ankyrin binding	Molecular function	3	23	518	22707	5.71773	0.014889	0.290678	1.82714	0.00579151	OBSCN//CLTC//FLNC
GO:0003682	chromatin binding	Molecular function	22	585	518	22707	1.64853	0.0158542	0.291756	1.79986	0.042471	RXRA//XBP1//VAX2//RNF4//PHF19//GLI2//NFE2L1//SOX10//RUNX2//CBFA2T3//CREB3//SMARCAD1//HCFC1//HES5//NCOA2//POLD1//TFAM//TGIF1//ERCC6//NPM2//ANKRD2//RFX4
GO:0019901	protein kinase binding	Molecular function	26	724	518	22707	1.57422	0.015877	0.291756	1.79923	0.0501931	ADCY6//TGIF1//PITPNM1//PPEF2//MAP2K1//SAMD5//RAB13//ANKRD2//PRMT1//CASS4//RHOQ//CCNA2//CDH2//DVL2//GRB2//MAPT//PRKACA//PTPRK//TBR1//XBP1//CCNJL//RGS14//CKS1BRT//CAMK2N1//CLTC//LIME1
GO:0030554	adenyl nucleotide binding	Molecular function	46	1459	518	22707	1.38208	0.0165453	0.291756	1.78132	0.0888031	ACAD9//DHX32//GCK//ABCA2//OAS1C//ADCY6//AK1//CAMK2A//RUNX2//CLCN4//DNAH8//DYRK1B//ERBB3//ERCC2//SMARCAD1//XRCC6//NME7//MYO9B//P2RX7//PRKACA//MST1R//NEK11//TRIO//SMG1//SPG7//MAP2K1//MAPK13//ACSF2//G3BP1//ERCC6//PPIP5K1//DNAH2//MYO18A//OBSCN//HSPA14//STK19//KIF26A//CSNK1G3//HSPA12A//XRCC3//AK7//SCYL1//AACS//EHD4//FBP1//PYGM
GO:0000217	DNA secondary structure binding	Molecular function	3	24	518	22707	5.47949	0.0167332	0.291756	1.77642	0.00579151	HMG20B//YY1//XRCC3
GO:0031210	phosphatidylcholine binding	Molecular function	3	24	518	22707	5.47949	0.0167332	0.291756	1.77642	0.00579151	APOA4//PITPNM1//GPR119
GO:0050780	dopamine receptor binding	Molecular function	3	24	518	22707	5.47949	0.0167332	0.291756	1.77642	0.00579151	PPP1R1B//PTGER1//CLIC6
GO:0050997	quaternary ammonium group binding	Molecular function	3	24	518	22707	5.47949	0.0167332	0.291756	1.77642	0.00579151	APOA4//PITPNM1//GPR119
GO:0000977	RNA polymerase II transcription regulatory region sequence-specific DNA binding	Molecular function	28	800	518	22707	1.53426	0.0171882	0.291756	1.76477	0.0540541	RUNX2//CEBPA//CREB3//FOXS1//GLI2//IRF4//NCOA2//PAX8//POU2AF1//SOX10//TBR1//TBX2//TSC22D1//TGIF1//XBP1//YY1//ZSCAN21//VAX2//ZFP467//RFX4//BHLHE41//ZFP646//RXRA//NEUROD2//HES5//NFIX//ZFP523//SOHLH1
GO:0003690	double-stranded DNA binding	Molecular function	33	981	518	22707	1.4746	0.0174019	0.291756	1.7594	0.0637066	NFE2L1//CREB3//HES5//NEUROD2//NFIX//RXRA//TBR1//TBX2//XBP1//ZFP523//SOHLH1//BHLHE41//RUNX2//CEBPA//FOXS1//GLI2//IRF4//NCOA2//PAX8//POU2AF1//SOX10//TSC22D1//TGIF1//YY1//ZSCAN21//VAX2//ZFP467//RFX4//ZFP646//TFAM//XRCC6//TERF1//PCID2
GO:0001664	G protein-coupled receptor binding	Molecular function	13	293	518	22707	1.94494	0.0176424	0.291756	1.75344	0.0250965	DVL2//RSPO3//PTCH1//CCL26//CREB3//PPP1R1B//PTGER1//CLIC6//NMU//QRFP//PPY//PSAP//PYY
GO:0140296	general transcription initiation factor binding	Molecular function	4	44	518	22707	3.98508	0.017693	0.291756	1.7522	0.00772201	ERCC4//NACA//RNF4//HNRNPF
GO:0005102	signaling receptor binding	Molecular function	54	1770	518	22707	1.33737	0.0177031	0.291756	1.75195	0.104247	PPY//PSAP//PYY//QRFP//DVL2//RSPO3//PTCH1//CMTM7//CSF3//TIMP1//IL17C//C1QTNF4//CMTM3//TNFSF13//GRB2//RNF126//IL1R1//SIVA1//PGF//CD151//TLN1//NPPB//AGRP//CCL26//CDNF//OSGIN1//NCOA2//RXRA//RNF4//PITPNM1//CREB3//PPP1R1B//PTGER1//CLIC6//NMU//LYPD1//OPRD1//CAMK2A//FLOT2//CACNG8//TLR6//H2-T23//H2-D1//CNTFR//EFNA4//MAPT//MYO9B//FOXH1//APOE//CLTC//PTH2//ADCY6//H2-L//CAPRIN2
GO:0019900	kinase binding	Molecular function	28	804	518	22707	1.52662	0.0182229	0.296472	1.73938	0.0540541	ADCY6//TGIF1//RHOQ//CCNA2//CDH2//DVL2//GRB2//MAPT//PRKACA//PTPRK//TBR1//XBP1//MAP2K1//CCNJL//RGS14//CKS1BRT//CAMK2N1//CLTC//LIME1//PITPNM1//PPEF2//SAMD5//RAB13//ANKRD2//PRMT1//CASS4//CEBPA//HPCA
GO:0015485	cholesterol binding	Molecular function	4	46	518	22707	3.81182	0.0205295	0.306745	1.68762	0.00772201	APOA4//APOE//NFE2L1//PTCH1
GO:0016538	cyclin-dependent protein serine/threonine kinase regulator activity	Molecular function	4	46	518	22707	3.81182	0.0205295	0.306745	1.68762	0.00772201	CKS1BRT//CCNA2//CCNJL//CCNL2
GO:0051879	Hsp90 protein binding	Molecular function	4	46	518	22707	3.81182	0.0205295	0.306745	1.68762	0.00772201	UNC45A//MAPT//NOS3//PPEF2
GO:0043995	histone acetyltransferase activity (H4-K5 specific)	Molecular function	2	10	518	22707	8.76718	0.0207036	0.306745	1.68395	0.003861	HCFC1//KANSL2
GO:0043996	histone acetyltransferase activity (H4-K8 specific)	Molecular function	2	10	518	22707	8.76718	0.0207036	0.306745	1.68395	0.003861	HCFC1//KANSL2
GO:0045159	myosin II binding	Molecular function	2	10	518	22707	8.76718	0.0207036	0.306745	1.68395	0.003861	LIMCH1//SHROOM4
GO:0046972	histone acetyltransferase activity (H4-K16 specific)	Molecular function	2	10	518	22707	8.76718	0.0207036	0.306745	1.68395	0.003861	HCFC1//KANSL2
GO:0031435	mitogen-activated protein kinase kinase kinase binding	Molecular function	3	26	518	22707	5.05799	0.0207881	0.306745	1.68219	0.00579151	PPEF2//MAP2K1//SAMD5
GO:0046983	protein dimerization activity	Molecular function	44	1407	518	22707	1.37085	0.0213138	0.310887	1.67134	0.0849421	CENPF//APOA4//APOC2//APOE//CAMK2A//CBS//CD79A//CDH2//CEBPA//CREB3//CRYBB2//HP//HSD17B4//MAPT//PGF//PSAP//RNF4//CLIC6//TERF1//VIL1//SOHLH1//IKZF2//TIMM10//BHLHE41//ZFP423//ERBB3//FLOT2//H2-D1//HMG20B//NEUROD2//NPAS1//PKNOX1//RXRA//TEAD2//AMPH//TLR6//XBP1//BHLHA9//CELSR1//DAO//HES5//ADGRL4//NCOA2//ANO7
GO:1990837	sequence-specific double-stranded DNA binding	Molecular function	30	889	518	22707	1.47928	0.0218298	0.314795	1.66095	0.0579151	NFE2L1//CREB3//HES5//NEUROD2//NFIX//RXRA//TBR1//TBX2//XBP1//ZFP523//SOHLH1//BHLHE41//RUNX2//CEBPA//FOXS1//GLI2//IRF4//NCOA2//PAX8//POU2AF1//SOX10//TSC22D1//TGIF1//YY1//ZSCAN21//VAX2//ZFP467//RFX4//ZFP646//TFAM
GO:0008144	drug binding	Molecular function	50	1642	518	22707	1.33483	0.0227194	0.323943	1.6436	0.0965251	DHX32//GCK//ABCA2//OAS1C//ADCY6//AK1//CAMK2A//RUNX2//CLCN4//DNAH8//DYRK1B//ERBB3//ERCC2//SMARCAD1//XRCC6//NME7//MYO9B//P2RX7//PRKACA//MST1R//NEK11//TRIO//SMG1//SPG7//MAP2K1//MAPK13//ACSF2//G3BP1//ERCC6//PPIP5K1//DNAH2//MYO18A//OBSCN//HSPA14//STK19//KIF26A//CSNK1G3//HSPA12A//XRCC3//AK7//SCYL1//AACS//EHD4//FOLR1//FBP1//PYGM//CBS//NOS3//PRMT1//NPC1L1
GO:0030234	enzyme regulator activity	Molecular function	32	967	518	22707	1.45062	0.0232937	0.326105	1.63276	0.0617761	RAB3A//TIMP4//TIMP1//TIMP3//CAMK2N1//PPP1R1B//SERPINC1//SERPINA11//SERPINB1C//RGS14//PRR5//MYO9B//SIPA1//ADGRB3//ACAP1//RIN1//ARHGAP27//SLX4//APOC2//CCNA2//CCNJL//CCNL2//RPLP1//ERBB3//ERCC6//TANK//VIL1//MAP2K1//APOA4//APOE//CKS1BRT//PSMD6
GO:0042277	peptide binding	Molecular function	13	306	518	22707	1.86231	0.0241574	0.326105	1.61695	0.0250965	APOE//FBXO2//DLGAP3//GLP1R//TLR6//H2-D1//H2-L//H2-T23//OPRD1//GPR37//ANPEP//RXRA//CLTC
GO:0008233	peptidase activity	Molecular function	23	646	518	22707	1.56072	0.0244338	0.326105	1.61201	0.0444015	KLK1B26//PSMA3//ANPEP//PEPD//DPP7//AGBL5//VASH1//NRIP2//MMP2//SPG7//EGFBP2//F10//HP//MASP2//APEH//PRSS42//PRSS34//PRSS33//PRSS56//PRSS22//TANK//SENP6//DESI1
GO:0005247	voltage-gated chloride channel activity	Molecular function	2	11	518	22707	7.97016	0.0249269	0.326105	1.60333	0.003861	CLCN4//CLCNKB
GO:0016889	endodeoxyribonuclease activity, producing 3'-phosphomonoesters	Molecular function	2	11	518	22707	7.97016	0.0249269	0.326105	1.60333	0.003861	SLX4//XRCC3
GO:0030881	beta-2-microglobulin binding	Molecular function	2	11	518	22707	7.97016	0.0249269	0.326105	1.60333	0.003861	H2-D1//H2-T23
GO:0046977	TAP binding	Molecular function	2	11	518	22707	7.97016	0.0249269	0.326105	1.60333	0.003861	TAPBP//H2-D1
GO:0070410	co-SMAD binding	Molecular function	2	11	518	22707	7.97016	0.0249269	0.326105	1.60333	0.003861	FOXH1//TGIF1
GO:0005524	ATP binding	Molecular function	43	1385	518	22707	1.36097	0.0252001	0.326316	1.5986	0.0830116	DHX32//GCK//ABCA2//OAS1C//ADCY6//AK1//CAMK2A//RUNX2//CLCN4//DNAH8//DYRK1B//ERBB3//ERCC2//SMARCAD1//XRCC6//NME7//MYO9B//P2RX7//PRKACA//MST1R//NEK11//TRIO//SMG1//SPG7//MAP2K1//MAPK13//ACSF2//G3BP1//ERCC6//PPIP5K1//DNAH2//MYO18A//OBSCN//HSPA14//STK19//KIF26A//CSNK1G3//HSPA12A//XRCC3//AK7//SCYL1//AACS//EHD4
GO:0070011	peptidase activity, acting on L-amino acid peptides	Molecular function	22	616	518	22707	1.56557	0.0265233	0.338702	1.57637	0.042471	KLK1B26//PSMA3//ANPEP//PEPD//DPP7//AGBL5//VASH1//NRIP2//MMP2//SPG7//EGFBP2//F10//HP//MASP2//APEH//PRSS42//PRSS34//PRSS33//PRSS56//PRSS22//TANK//SENP6
GO:0017022	myosin binding	Molecular function	5	74	518	22707	2.96189	0.0269785	0.338702	1.56898	0.00965251	RAB3A//NPC1L1//LIMCH1//PDLIM2//SHROOM4
GO:0019001	guanyl nucleotide binding	Molecular function	15	377	518	22707	1.74413	0.0272242	0.338702	1.56504	0.0289575	GPN2//TUBG2//RHOQ//REM2//GNL1//PCK1//RAB3A//TUBA3A//GIMAP8//RAB37//RAB13//NKIRAS2//HCAR2//EHD4//PDE6C
GO:0032561	guanyl ribonucleotide binding	Molecular function	15	377	518	22707	1.74413	0.0272242	0.338702	1.56504	0.0289575	GPN2//TUBG2//RHOQ//REM2//GNL1//PCK1//RAB3A//TUBA3A//GIMAP8//RAB37//RAB13//NKIRAS2//HCAR2//EHD4//PDE6C
GO:0015103	inorganic anion transmembrane transporter activity	Molecular function	7	129	518	22707	2.37869	0.0286422	0.352883	1.54299	0.0135135	ANO7//CLCN4//CLCNKB//GABRD//CLIC6//BEST2//CLIC3
GO:0008238	exopeptidase activity	Molecular function	6	102	518	22707	2.57858	0.0294199	0.356128	1.53136	0.011583	ANPEP//PEPD//DPP7//AGBL5//VASH1//APEH
GO:0032036	myosin heavy chain binding	Molecular function	2	12	518	22707	7.30598	0.0294669	0.356128	1.53067	0.003861	LIMCH1//PDLIM2
GO:0032934	sterol binding	Molecular function	4	52	518	22707	3.37199	0.0306419	0.358446	1.51368	0.00772201	APOA4//APOE//NFE2L1//PTCH1
GO:0015267	channel activity	Molecular function	17	451	518	22707	1.65235	0.0307723	0.358446	1.51184	0.0328185	P2RX7//GABRD//KCNA1//KCNH3//TRPM5//ANO7//CLIC6//CLCNKB//CLIC3//SCN2B//CACNG8//CLCN4//BEST2//MCOLN3//KCNK10//ASIC4//AQP2
GO:0022803	passive transmembrane transporter activity	Molecular function	17	451	518	22707	1.65235	0.0307723	0.358446	1.51184	0.0328185	P2RX7//GABRD//KCNA1//KCNH3//TRPM5//ANO7//CLIC6//CLCNKB//CLIC3//SCN2B//CACNG8//CLCN4//BEST2//MCOLN3//KCNK10//ASIC4//AQP2
GO:0003774	motor activity	Molecular function	7	131	518	22707	2.34238	0.0307885	0.358446	1.51161	0.0135135	MYO9B//DNAH8//DNAH2//KIF26A//KLC4//MYL3//MYO18A
GO:0005216	ion channel activity	Molecular function	16	419	518	22707	1.67392	0.0320022	0.369171	1.49482	0.030888	P2RX7//TRPM5//ANO7//GABRD//CACNG8//CLCN4//CLCNKB//SCN2B//KCNA1//KCNH3//CLIC6//BEST2//CLIC3//MCOLN3//KCNK10//ASIC4
GO:0005244	voltage-gated ion channel activity	Molecular function	9	192	518	22707	2.05481	0.0325824	0.369171	1.48702	0.0173745	CACNG8//CLCN4//CLCNKB//KCNA1//KCNH3//CLIC6//TRPM5//CLIC3//SCN2B
GO:0022832	voltage-gated channel activity	Molecular function	9	192	518	22707	2.05481	0.0325824	0.369171	1.48702	0.0173745	KCNA1//KCNH3//CLIC6//CLCNKB//TRPM5//CLIC3//SCN2B//CACNG8//CLCN4
GO:0005525	GTP binding	Molecular function	14	354	518	22707	1.73362	0.0335637	0.370706	1.47413	0.027027	GPN2//TUBG2//RHOQ//REM2//GNL1//PCK1//RAB3A//TUBA3A//GIMAP8//RAB37//RAB13//NKIRAS2//HCAR2//EHD4
GO:0016653	oxidoreductase activity, acting on NAD(P)H, heme protein as acceptor	Molecular function	2	13	518	22707	6.74399	0.034307	0.370706	1.46462	0.003861	NOS3//CYB5R1
GO:0017166	vinculin binding	Molecular function	2	13	518	22707	6.74399	0.034307	0.370706	1.46462	0.003861	SORBS3//TLN1
GO:0031748	D1 dopamine receptor binding	Molecular function	2	13	518	22707	6.74399	0.034307	0.370706	1.46462	0.003861	PPP1R1B//PTGER1
GO:0061783	peptidoglycan muralytic activity	Molecular function	2	13	518	22707	6.74399	0.034307	0.370706	1.46462	0.003861	LYZL6//SPACA3
GO:0019207	kinase regulator activity	Molecular function	9	194	518	22707	2.03362	0.0344707	0.370706	1.46255	0.0173745	CAMK2N1//CCNA2//CCNJL//CCNL2//RPLP1//ERBB3//ERCC6//MAP2K1//CKS1BRT
GO:0016787	hydrolase activity	Molecular function	70	2477	518	22707	1.2388	0.03483	0.371423	1.45805	0.135135	ERCC4//MYO9B//ERCC2//XRCC6//DNAH8//MYL3//DNAH2//MYO18A//KIF26A//KLC4//LYZL6//SPACA3//GPN2//TUBG2//RHOQ//REM2//RAB3A//RAB37//RAB13//NKIRAS2//PDE1B//PDE6C//KLK1B26//PSMA3//ANPEP//PEPD//DPP7//AGBL5//VASH1//NRIP2//MMP2//SPG7//EGFBP2//F10//HP//MASP2//APEH//PRSS42//PRSS34//PRSS33//PRSS56//PRSS22//DHX32//SMARCAD1//G3BP1//DXO//DNASE1//POLD1//RPP30//NUDT15//HEXDC//PSAP//PADI3//PPEF2//PTPRK//PPM1K//PHLPP1/…
GO:0043425	bHLH transcription factor binding	Molecular function	3	32	518	22707	4.10962	0.0358891	0.375473	1.44504	0.00579151	BHLHE41//RUNX2//FOXH1
GO:0051959	dynein light intermediate chain binding	Molecular function	3	32	518	22707	4.10962	0.0358891	0.375473	1.44504	0.00579151	DNAH8//DNAH2//CCDC88B
GO:0030295	protein kinase activator activity	Molecular function	5	80	518	22707	2.73974	0.0360975	0.375473	1.44252	0.00965251	ERBB3//ERCC6//MAP2K1//CKS1BRT//RPLP1
GO:0005496	steroid binding	Molecular function	6	108	518	22707	2.43533	0.037386	0.385714	1.42729	0.011583	APOA4//APOE//NFE2L1//PTCH1//SCGB1B27//HSD11B1
GO:0032550	purine ribonucleoside binding	Molecular function	14	361	518	22707	1.70001	0.0385454	0.393443	1.41403	0.027027	GPN2//TUBG2//RHOQ//REM2//GNL1//PCK1//RAB3A//TUBA3A//GIMAP8//RAB37//RAB13//NKIRAS2//HCAR2//EHD4
GO:0003684	damaged DNA binding	Molecular function	4	56	518	22707	3.13114	0.0387552	0.393443	1.41167	0.00772201	ERCC2//XRCC6//POLD1//ERCC4
GO:0046982	protein heterodimerization activity	Molecular function	20	572	518	22707	1.53272	0.0400702	0.403565	1.39718	0.03861	CEBPA//ERBB3//FLOT2//H2-D1//HMG20B//NEUROD2//NPAS1//PGF//PKNOX1//RXRA//TEAD2//TERF1//AMPH//TLR6//XBP1//SOHLH1//IKZF2//BHLHA9//BHLHE41//ZFP423
GO:0051015	actin filament binding	Molecular function	9	200	518	22707	1.97262	0.0405843	0.404836	1.39164	0.0173745	CORO2A//MYO9B//SHROOM4//SYNE3//TLN1//VIL1//WIPF3//MYO18A//ARPC3
GO:0032549	ribonucleoside binding	Molecular function	14	364	518	22707	1.686	0.0408345	0.404836	1.38897	0.027027	GPN2//TUBG2//RHOQ//REM2//GNL1//PCK1//RAB3A//TUBA3A//GIMAP8//RAB37//RAB13//NKIRAS2//HCAR2//EHD4
GO:0022836	gated channel activity	Molecular function	13	331	518	22707	1.72165	0.0414338	0.405774	1.38265	0.0250965	P2RX7//TRPM5//ANO7//GABRD//KCNA1//KCNH3//CLIC6//CLCNKB//CLIC3//SCN2B//CACNG8//CLCN4//MCOLN3
GO:0001883	purine nucleoside binding	Molecular function	14	365	518	22707	1.68138	0.0416185	0.405774	1.38071	0.027027	GPN2//TUBG2//RHOQ//REM2//GNL1//PCK1//RAB3A//TUBA3A//GIMAP8//RAB37//RAB13//NKIRAS2//HCAR2//EHD4
GO:0097718	disordered domain specific binding	Molecular function	3	34	518	22707	3.86787	0.0418884	0.405774	1.37791	0.00579151	KCNA1//TEAD2//CLTC
GO:0043178	alcohol binding	Molecular function	5	84	518	22707	2.60928	0.0431135	0.414478	1.36539	0.00965251	APOA4//APOE//NFE2L1//PTCH1//RBP1
GO:0001162	RNA polymerase II intronic transcription regulatory region sequence-specific DNA binding	Molecular function	2	15	518	22707	5.84479	0.0448241	0.423608	1.34849	0.003861	NCOA2//VAX2
GO:0016888	endodeoxyribonuclease activity, producing 5'-phosphomonoesters	Molecular function	2	15	518	22707	5.84479	0.0448241	0.423608	1.34849	0.003861	DNASE1//SLX4
GO:0042162	telomeric DNA binding	Molecular function	3	35	518	22707	3.75736	0.0450647	0.423608	1.34616	0.00579151	XRCC6//TERF1//SMG1
GO:0030145	manganese ion binding	Molecular function	4	59	518	22707	2.97193	0.04557	0.425208	1.34132	0.00772201	PCK1//PEPD//PRKACA//PPEF2
GO:0019209	kinase activator activity	Molecular function	5	86	518	22707	2.5486	0.0469077	0.434495	1.32876	0.00965251	RPLP1//ERBB3//ERCC6//MAP2K1//CKS1BRT
GO:0004175	endopeptidase activity	Molecular function	16	443	518	22707	1.58324	0.0487372	0.446164	1.31214	0.030888	NRIP2//MMP2//SPG7//EGFBP2//F10//HP//KLK1B26//MASP2//APEH//PRSS42//PRSS34//PRSS33//PRSS56//PRSS22//PSMA3//SENP6
GO:0001882	nucleoside binding	Molecular function	14	374	518	22707	1.64092	0.0491599	0.446164	1.30839	0.027027	GPN2//TUBG2//RHOQ//REM2//GNL1//PCK1//RAB3A//TUBA3A//GIMAP8//RAB37//RAB13//NKIRAS2//HCAR2//EHD4
GO:0031625	ubiquitin protein ligase binding	Molecular function	12	306	518	22707	1.71906	0.0492222	0.446164	1.30784	0.023166	CBS//ERBB3//GPR37//LTBR//MC1R//PRKACA//PSMA3//TANK//XBP1//PIAS1//BLZF1//CUL4A
