# Supplementary material for: Abnormal transcriptome-wide DNA demethylation induced by folate deficiency causes neural tube defects
Source: Front Genet. 2022 Sep 19;13:987210. doi: 10.3389/fgene.2022.987210 (PMC9529027; doi:10.3389/fgene.2022.987210)
Supplement: Supplementary file 19 [file Table9.XLS]

## Sheet: BP
S10 MeDIP GO BP_result Down
#Column "GO.ID" stands for the ID of gene ontology term
#Column "Term" stands for the name of gene ontology term
#Column "Ontology" stands for the ontology of GOID belongs to
#Column "Count" stands for the number of DE genes associated with the listed GOID
#Column "Pop.Hits" stands for the number of background population genes associated with the listed GOID
#Column "List.Total" stands for the total number of DE genes
#Column "Pop.Total" stands for the total number of background population genes
#Column "Fold.Enrichment" stands for the Fold Enrichment value of the GOID, it equals (Count/Pop.Hits)/(List.Total/Pop.Total)
#Column "Pvalue" stands for the significance testing value of the GOID
#Column "FDR" stands for the false discovery rate of the GOID, using Benjamini & Hochberg (1995) method
#Column "Enrichment.Score" stands for the Enrichment Score value of the GOID, it equals (-log10(Pvalue))
#Column "Gene.Ratio" stands for the Gene Ratio value genes associated with the GOID, it equals (Count/List.Total)
#Column "GENES" stands for the DE genes associated with the GOID
GO.ID	Term	Ontology	Count	Pop.Hits	List.Total	Pop.Total	Fold.Enrichment	Pvalue	FDR	Enrichment.Score	Gene.Ratio	GENES
GO:0009987	cellular process	Biological process	3801	17243	4682	23355	1.0996	1.13979e-39	7.80187e-36	38.9432	0.811833	LIG4//ERCC6//SMARCAD1//RPL10L//RPL3//RRS1//RPL3L//RPL11//RPF2//PWP2//MRPS7//RPS10//RPS25//ACSL1//SLC27A4//STX12//ATG14//SYNPO2//RAB7//PIK3C3//ATG2A//WIPI1//BECN1//RAB1B//GABARAPL2//FH1//DDAH2//DDAH1//RAN//LSG1//NOP9//CIT//INCENP//NEK2//PLK1//KLHL22//KIF18A//KNSTRN//SPAG5//KIF18B//TIMELESS//RAD9B//CDT1//HINFP//CLOCK//ATRIP//MAPK14//TRP53BP1//DONSON//CCNA1//CCND1//CCND3//CCNI//CDKN1A//CDKN1B//CDKN2…
GO:0032502	developmental process	Biological process	1634	6540	4682	23355	1.2463	3.76094e-31	1.28718e-27	30.4247	0.348996	COBL//CDH22//SLC39A3//RHOA//BCL6//EPB42//GP1BA//ILK//ITGB6//ARHGEF2//MAP7//P2RX7//PSMB10//PTPRO//CYFIP1//SMARCA4//SOX6//NRG1//CDH12//UPK3A//VDR//VPREB1//WNT3//SSH1//MAPK14//CUL3//THOC2//STK4//FRYL//KRT8//HOXC11//ACP2//FGFRL1//RUNX1//CDKN1C//CHRD//COL11A2//DLL3//EPHA2//FOXC2//GLI2//GNA11//GNAQ//HOXA10//HOXA11//HOXC4//HOXD10//HOXD11//HOXD13//IHH//MMP16//MMP9//NOG//PAX1//ASH1L//RAI1//SOX11//HDAC4//H…
GO:0048856	anatomical structure development	Biological process	1523	6075	4682	23355	1.25055	3.48407e-29	7.94949e-26	28.4579	0.325288	COBL//CDH22//SLC39A3//RHOA//BCL6//EPB42//GP1BA//ILK//ITGB6//ARHGEF2//MAP7//P2RX7//PSMB10//PTPRO//CYFIP1//SMARCA4//SOX6//NRG1//CDH12//UPK3A//VDR//VPREB1//WNT3//SSH1//MAPK14//CUL3//THOC2//STK4//FRYL//KRT8//HOXC11//ACP2//FGFRL1//RUNX1//CDKN1C//CHRD//COL11A2//DLL3//EPHA2//FOXC2//GLI2//GNA11//GNAQ//HOXA10//HOXA11//HOXC4//HOXD10//HOXD11//HOXD13//IHH//MMP16//MMP9//NOG//PAX1//ASH1L//RAI1//SOX11//HDAC4//H…
GO:0007275	multicellular organism development	Biological process	1407	5563	4682	23355	1.26163	2.95323e-28	5.05372e-25	27.5297	0.300513	COBL//HOXC11//ACP2//FGFRL1//RUNX1//CDKN1C//CHRD//COL11A2//DLL3//EPHA2//FOXC2//GLI2//GNA11//GNAQ//HOXA10//HOXA11//HOXC4//HOXD10//HOXD11//HOXD13//IHH//MMP16//MMP9//NOG//PAX1//ASH1L//RAI1//SOX11//HDAC4//HOXC10//TGFBR1//VDR//WFIKKN2//CHD7//DNM3OS//SMPD3//RPL38//HSPB11//FAM20C//BARX2//MYF5//MYCN//SOX6//MAPK14//UNC5B//OVOL2//CALD1//ACVRL1//ADRA2B//ANG//GDF2//CCR2//COL15A1//ENPEP//FGF1//FGF18//FGFR2//AD…
GO:0051179	localization	Biological process	1523	6105	4682	23355	1.24441	4.63577e-28	6.34637e-25	27.3339	0.325288	SLC11A2//RAN//LSG1//RRS1//NOP9//ARHGEF2//PLK1//DYNLT1B//MCPH1//SPDL1//SLC6A5//SLC27A4//CCKAR//SLC26A7//SNX10//OVOL2//EDNRB//GDNF//HIF1A//HTR2B//SEMA3A//SEMA3F//SEMA4D//SEMA5B//SEMA6B//RADIL//SEMA4G//SMO//APBB1//APBB2//NR2F2//ARX//ASPM//CCK//CHL1//CCR4//CRKL//MARK2//ACAP3//GATA2//LMX1B//ASCL1//PCM1//PITX2//PRKG1//ROBO3//SOX1//SATB2//POMGNT2//TUBB2A//TWIST1//VAX1//FKTN//MAPK8//AUTS2//MDGA2//TNN//CE…
GO:0044237	cellular metabolic process	Biological process	2302	9833	4682	23355	1.1678	6.63825e-28	7.57314e-25	27.1779	0.49167	LIG4//ERCC6//SMARCAD1//ACSL1//SLC27A4//STX12//ATG14//SYNPO2//RAB7//PIK3C3//ATG2A//WIPI1//BECN1//RAB1B//GABARAPL2//FH1//DDAH2//DDAH1//CCNA1//CCND1//CCND3//CCNI//CDKN1A//CDKN1B//CDKN2C//CCNB1//CCNJL//HINFP//CDK16//CDK18//CDK17//NPAT//BRD4//SULT2B1//ZGLP1//ZFP729B//HALR1//ETV5//CGGBP1//OSR2//FOXP1//LMO1//FOXP2//ZBTB21//FERD3L//PAWR//AEBP2//NR0B1//MTA1//APBB1//NR2F2//APP//KLF16//ARX//ZFHX3//BACH2//BA…
GO:0008152	metabolic process	Biological process	2556	11099	4682	23355	1.14875	1.51463e-27	1.48109e-24	26.8197	0.545921	LIG4//ERCC6//SMARCAD1//ACSL1//SLC27A4//STX12//ATG14//SYNPO2//RAB7//PIK3C3//ATG2A//WIPI1//BECN1//RAB1B//GABARAPL2//FH1//DDAH2//DDAH1//CCNA1//CCND1//CCND3//CCNI//CDKN1A//CDKN1B//CDKN2C//CCNB1//CCNJL//HINFP//CDK16//CDK18//CDK17//NPAT//BRD4//SULT2B1//ZGLP1//ZFP729B//HALR1//ETV5//CGGBP1//OSR2//FOXP1//LMO1//FOXP2//ZBTB21//FERD3L//PAWR//AEBP2//NR0B1//MTA1//APBB1//NR2F2//APP//KLF16//ARX//ZFHX3//BACH2//BA…
GO:0071704	organic substance metabolic process	Biological process	2465	10652	4682	23355	1.15434	2.13266e-27	1.82476e-24	26.6711	0.526484	LIG4//ERCC6//SMARCAD1//ACSL1//SLC27A4//FH1//DDAH2//DDAH1//CCNA1//CCND1//CCND3//CCNI//CDKN1A//CDKN1B//CDKN2C//CCNB1//CCNJL//HINFP//CDK16//CDK18//CDK17//NPAT//BRD4//ZGLP1//ZFP729B//HALR1//ETV5//CGGBP1//OSR2//FOXP1//LMO1//FOXP2//ZBTB21//FERD3L//PAWR//AEBP2//NR0B1//MTA1//APBB1//NR2F2//APP//KLF16//ARX//ZFHX3//BACH2//BARX2//BCL6//BMP6//RUNX1//CBFA2T2//CBFA2T3//RUNX3//CBFB//CDK2//CDKN1C//CEBPB//CREM//CR…
GO:0044238	primary metabolic process	Biological process	2257	9633	4682	23355	1.16874	2.93828e-27	2.23472e-24	26.5319	0.482059	LIG4//ERCC6//SMARCAD1//ACSL1//SLC27A4//DDAH2//DDAH1//CCNA1//CCND1//CCND3//CCNI//CDKN1A//CDKN1B//CDKN2C//CCNB1//CCNJL//HINFP//CDK16//CDK18//CDK17//NPAT//BRD4//ZGLP1//ZFP729B//HALR1//ETV5//CGGBP1//OSR2//FOXP1//LMO1//FOXP2//ZBTB21//FERD3L//PAWR//AEBP2//NR0B1//MTA1//APBB1//NR2F2//APP//KLF16//ARX//ZFHX3//BACH2//BARX2//BCL6//BMP6//RUNX1//CBFA2T2//CBFA2T3//RUNX3//CBFB//CDK2//CDKN1C//CEBPB//CREM//CRY2//C…
GO:0006807	nitrogen compound metabolic process	Biological process	2138	9064	4682	23355	1.17662	6.50446e-27	4.4523e-24	26.1868	0.456642	LIG4//ERCC6//SMARCAD1//FH1//DDAH2//DDAH1//CCNA1//CCND1//CCND3//CCNI//CDKN1A//CDKN1B//CDKN2C//CCNB1//CCNJL//HINFP//CDK16//CDK18//CDK17//NPAT//BRD4//ZGLP1//ZFP729B//HALR1//ETV5//CGGBP1//OSR2//FOXP1//LMO1//FOXP2//ZBTB21//FERD3L//PAWR//AEBP2//NR0B1//MTA1//APBB1//NR2F2//APP//KLF16//ARX//ZFHX3//BACH2//BARX2//BCL6//BMP6//RUNX1//CBFA2T2//CBFA2T3//RUNX3//CBFB//CDK2//CDKN1C//CEBPB//CREM//CRY2//CUX1//DNMT3A…
GO:0048731	system development	Biological process	1263	4950	4682	23355	1.27276	1.97825e-26	1.16643e-23	25.7037	0.269757	HOXC11//ACP2//FGFRL1//RUNX1//CDKN1C//CHRD//COL11A2//DLL3//EPHA2//FOXC2//GLI2//GNA11//GNAQ//HOXA10//HOXA11//HOXC4//HOXD10//HOXD11//HOXD13//IHH//MMP16//MMP9//NOG//PAX1//ASH1L//RAI1//SOX11//HDAC4//HOXC10//TGFBR1//VDR//WFIKKN2//CHD7//DNM3OS//SMPD3//RPL38//HSPB11//FAM20C//BARX2//MYF5//MYCN//SOX6//MAPK14//UNC5B//OVOL2//CALD1//ACVRL1//ADRA2B//ANG//GDF2//CCR2//COL15A1//ENPEP//FGF1//FGF18//FGFR2//ADGRG1//…
GO:0048519	negative regulation of biological process	Biological process	1388	5524	4682	23355	1.25338	2.04488e-26	1.16643e-23	25.6893	0.296455	TIMELESS//RAD9B//CDT1//HINFP//CLOCK//ATRIP//MAPK14//TRP53BP1//ERCC6//DONSON//ZGLP1//ZFP729B//HALR1//ETV5//CGGBP1//OSR2//FOXP1//LMO1//FOXP2//ZBTB21//FERD3L//PAWR//AEBP2//NR0B1//MTA1//APBB1//NR2F2//APP//KLF16//ARX//ZFHX3//BACH2//BARX2//BCL6//BMP6//RUNX1//CBFA2T2//CBFA2T3//RUNX3//CBFB//CCND1//CCND3//CDK2//CDKN1C//CEBPB//CREM//CRY2//CUX1//DNMT3A//E4F1//EDNRB//EN1//EPC1//ESR1//BCL11A//DMBX1//EZH2//FGF…
GO:0065007	biological regulation	Biological process	2903	12897	4682	23355	1.12281	5.87262e-26	2.9208e-23	25.2312	0.620034	SMARCAD1//TIMELESS//RAD9B//CDT1//HINFP//CLOCK//ATRIP//MAPK14//TRP53BP1//ERCC6//DONSON//CCNA1//CCND1//CCND3//CCNI//CDKN1A//CDKN1B//CDKN2C//CCNB1//CCNJL//CDK16//CDK18//CDK17//NPAT//BRD4//ZGLP1//ZFP729B//HALR1//ETV5//CGGBP1//OSR2//FOXP1//LMO1//FOXP2//ZBTB21//FERD3L//PAWR//AEBP2//NR0B1//MTA1//APBB1//NR2F2//APP//KLF16//ARX//ZFHX3//BACH2//BARX2//BCL6//BMP6//RUNX1//CBFA2T2//CBFA2T3//RUNX3//CBFB//CDK2//C…
GO:0016043	cellular component organization	Biological process	1512	6112	4682	23355	1.234	5.97388e-26	2.9208e-23	25.2237	0.322939	RPL10L//RPL3//RRS1//RPL3L//RPL11//RPF2//PWP2//MRPS7//RPS10//RPS25//STX12//ATG14//SYNPO2//RAB7//PIK3C3//ATG2A//WIPI1//BECN1//RAB1B//GABARAPL2//CIT//INCENP//NEK2//PLK1//RAN//KLHL22//KIF18A//KNSTRN//SPAG5//KIF18B//ARHGEF2//DYNLT1B//MCPH1//SPDL1//RRP8//BAZ2A//UBTF//BEND3//AURKA//GM4565//TTLL2//TBCD//AP1G1//CRMP1//MARK2//MAP1B//MAP6//MAP7//NEFM//PRKCZ//ULK4//CDC14B//TUBA3A//TUBB2A//TUBB3//EML3//ZPR1//…
GO:0048523	negative regulation of cellular process	Biological process	1265	4976	4682	23355	1.26811	8.87268e-26	4.0489e-23	25.0519	0.270184	TIMELESS//RAD9B//CDT1//HINFP//CLOCK//ATRIP//MAPK14//TRP53BP1//ERCC6//DONSON//ZGLP1//ZFP729B//HALR1//ETV5//CGGBP1//OSR2//FOXP1//LMO1//FOXP2//ZBTB21//FERD3L//PAWR//AEBP2//NR0B1//MTA1//APBB1//NR2F2//APP//KLF16//ARX//ZFHX3//BACH2//BARX2//BCL6//BMP6//RUNX1//CBFA2T2//CBFA2T3//RUNX3//CBFB//CCND1//CCND3//CDK2//CDKN1C//CEBPB//CREM//CRY2//CUX1//DNMT3A//E4F1//EDNRB//EN1//EPC1//ESR1//BCL11A//DMBX1//EZH2//FGF…
GO:0044260	cellular macromolecule metabolic process	Biological process	1801	7484	4682	23355	1.20041	1.31012e-25	5.60485e-23	24.8827	0.384665	LIG4//ERCC6//SMARCAD1//CCNA1//CCND1//CCND3//CCNI//CDKN1A//CDKN1B//CDKN2C//CCNB1//CCNJL//HINFP//CDK16//CDK18//CDK17//NPAT//BRD4//ZGLP1//ZFP729B//HALR1//ETV5//CGGBP1//OSR2//FOXP1//LMO1//FOXP2//ZBTB21//FERD3L//PAWR//AEBP2//NR0B1//MTA1//APBB1//NR2F2//APP//KLF16//ARX//ZFHX3//BACH2//BARX2//BCL6//BMP6//RUNX1//CBFA2T2//CBFA2T3//RUNX3//CBFB//CDK2//CDKN1C//CEBPB//CREM//CRY2//CUX1//DNMT3A//E4F1//EDNRB//EN1/…
GO:0071840	cellular component organization or biogenesis	Biological process	1545	6301	4682	23355	1.22312	9.69134e-25	3.90219e-22	24.0136	0.329987	RPL10L//RPL3//RRS1//RPL3L//RPL11//RPF2//PWP2//MRPS7//RPS10//RPS25//STX12//ATG14//SYNPO2//RAB7//PIK3C3//ATG2A//WIPI1//BECN1//RAB1B//GABARAPL2//RAN//LSG1//NOP9//CIT//INCENP//NEK2//PLK1//KLHL22//KIF18A//KNSTRN//SPAG5//KIF18B//ARHGEF2//DYNLT1B//MCPH1//SPDL1//TFB2M//RRP8//BAZ2A//UBTF//BEND3//AURKA//GM4565//TTLL2//TBCD//AP1G1//CRMP1//MARK2//MAP1B//MAP6//MAP7//NEFM//PRKCZ//ULK4//CDC14B//TUBA3A//TUBB2A//…
GO:0048518	positive regulation of biological process	Biological process	1548	6325	4682	23355	1.22084	2.11064e-24	8.02629e-22	23.6756	0.330628	APP//TAB1//GRM1//TGFBR1//CARTPT//TAOK2//ARRB1//ADRA2B//CRKL//FGF1//GHR//IGF1//IGFBP6//P2RX7//PTPRC//PXN//SYK//TRP73//MUC20//MAP2K1//MAP2K2//MAP2K3//MAP2K4//GRM4//AVPI1//SPAG9//GPR39//FOXA2//GRSF1//NR1H4//HOXC11//GDNF//HOXA11//HOXD11//SIX1//C3//FCGR3//CD14//HTR2B//IL10//IL15//IL1A//PTGER4//CADM1//AGPAT1//RGCC//AGPAT2//NFAM1//CCDC88B//FCNB//KRT1//COLEC11//H2-Q6//FADD//H2-BL//H2-D1//H2-K1//H2-Q2//H2…
GO:0048522	positive regulation of cellular process	Biological process	1432	5805	4682	23355	1.23052	1.17272e-23	4.22487e-21	22.9308	0.305852	APP//TAB1//GRM1//TGFBR1//CARTPT//TAOK2//ARRB1//ADRA2B//CRKL//FGF1//GHR//IGF1//IGFBP6//P2RX7//PTPRC//PXN//SYK//TRP73//MUC20//MAP2K1//MAP2K2//MAP2K3//MAP2K4//GRM4//AVPI1//SPAG9//GPR39//FOXA2//GRSF1//NR1H4//H2-Q6//FADD//H2-BL//H2-D1//H2-K1//H2-Q2//H2-T10//H2-M10.4//H2-M10.2//PSEN2//ARAP1//ATG14//ABL1//ACVR2A//AGRN//AIF1//AKT1//AXIN1//AXIN2//BMPR2//C3//CCND1//CCND3//CD6//CHGA//CRH//DVL1//DVL2//EDNRB/…
GO:0048869	cellular developmental process	Biological process	1138	4473	4682	23355	1.26909	6.85006e-23	2.34443e-20	22.1643	0.243059	KRT8//GDF9//BRCA2//DAZL//DMC1//INSL3//PLCB1//PTK2B//CCNB1//PDE3A//TRIP13//GDF2//EPHA2//FOXM1//GJC1//HEY2//FOXF1//HOXA13//NKX2-5//PITX2//SMARCA4//MYOCD//CCM2//TGFBR2//ZFPM2//SMO//HDAC7//MIR2861//AKT1//BMP6//BMPR1A//BMPR2//CBFB//CHRD//DHH//DLX5//GLI1//GLI2//IGF1//IGF2//IHH//SP7//SMAD1//SMAD4//NOG//TWIST1//WNT11//RSPO2//MAPK14//AGFG1//SEC23IP//ACRBP//SPACA1//SPINK2//FKBP8//FOXA2//PSEN2//MGA//CDON//T…
GO:0043170	macromolecule metabolic process	Biological process	2130	9158	4682	23355	1.16019	7.45171e-23	2.4289e-20	22.1277	0.454934	LIG4//ERCC6//SMARCAD1//CCNA1//CCND1//CCND3//CCNI//CDKN1A//CDKN1B//CDKN2C//CCNB1//CCNJL//HINFP//CDK16//CDK18//CDK17//NPAT//BRD4//ZGLP1//ZFP729B//HALR1//ETV5//CGGBP1//OSR2//FOXP1//LMO1//FOXP2//ZBTB21//FERD3L//PAWR//AEBP2//NR0B1//MTA1//APBB1//NR2F2//APP//KLF16//ARX//ZFHX3//BACH2//BARX2//BCL6//BMP6//RUNX1//CBFA2T2//CBFA2T3//RUNX3//CBFB//CDK2//CDKN1C//CEBPB//CREM//CRY2//CUX1//DNMT3A//E4F1//EDNRB//EN1/…
GO:0050789	regulation of biological process	Biological process	2759	12276	4682	23355	1.1211	7.96686e-23	2.47878e-20	22.0987	0.589278	SMARCAD1//TIMELESS//RAD9B//CDT1//HINFP//CLOCK//ATRIP//MAPK14//TRP53BP1//ERCC6//DONSON//CCNA1//CCND1//CCND3//CCNI//CDKN1A//CDKN1B//CDKN2C//CCNB1//CCNJL//CDK16//CDK18//CDK17//NPAT//BRD4//ZGLP1//ZFP729B//HALR1//ETV5//CGGBP1//OSR2//FOXP1//LMO1//FOXP2//ZBTB21//FERD3L//PAWR//AEBP2//NR0B1//MTA1//APBB1//NR2F2//APP//KLF16//ARX//ZFHX3//BACH2//BARX2//BCL6//BMP6//RUNX1//CBFA2T2//CBFA2T3//RUNX3//CBFB//CDK2//C…
GO:0030154	cell differentiation	Biological process	1113	4368	4682	23355	1.27105	1.44734e-22	4.30742e-20	21.8394	0.237719	KRT8//GDF9//BRCA2//DAZL//DMC1//INSL3//PLCB1//PTK2B//CCNB1//PDE3A//TRIP13//GDF2//EPHA2//FOXM1//GJC1//HEY2//FOXF1//HOXA13//NKX2-5//PITX2//SMARCA4//MYOCD//CCM2//TGFBR2//ZFPM2//SMO//HDAC7//MIR2861//AKT1//BMP6//BMPR1A//BMPR2//CBFB//CHRD//DHH//DLX5//GLI1//GLI2//IGF1//IGF2//IHH//SP7//SMAD1//SMAD4//NOG//TWIST1//WNT11//RSPO2//MAPK14//AGFG1//SEC23IP//ACRBP//SPACA1//SPINK2//FKBP8//FOXA2//PSEN2//MGA//CDON//T…
GO:0009893	positive regulation of metabolic process	Biological process	944	3630	4682	23355	1.29722	1.24721e-21	3.55715e-19	20.9041	0.201623	APP//TAB1//GRM1//TGFBR1//CARTPT//TAOK2//ARRB1//ADRA2B//CRKL//FGF1//GHR//IGF1//IGFBP6//P2RX7//PTPRC//PXN//SYK//TRP73//MUC20//MAP2K1//MAP2K2//MAP2K3//MAP2K4//GRM4//AVPI1//SPAG9//GPR39//FOXA2//GRSF1//NR1H4//CD14//HTR2B//IL10//IL15//IL1A//PTGER4//CADM1//AGPAT1//RGCC//AGPAT2//NFAM1//CCDC88B//PSEN2//ARAP1//ATG14//ABL1//ACVR2A//AGRN//AIF1//AKT1//AXIN1//AXIN2//BMPR2//C3//CCND1//CCND3//CD6//CHGA//CRH//DVL…
GO:0010604	positive regulation of macromolecule metabolic process	Biological process	872	3323	4682	23355	1.30898	4.68195e-21	1.28192e-18	20.3296	0.186245	APP//TAB1//GRM1//TGFBR1//CARTPT//TAOK2//ARRB1//ADRA2B//CRKL//FGF1//GHR//IGF1//IGFBP6//P2RX7//PTPRC//PXN//SYK//TRP73//MUC20//MAP2K1//MAP2K2//MAP2K3//MAP2K4//GRM4//AVPI1//SPAG9//GPR39//FOXA2//GRSF1//NR1H4//CD14//HTR2B//IL10//IL15//IL1A//PTGER4//CADM1//AGPAT1//RGCC//AGPAT2//NFAM1//CCDC88B//PSEN2//ARAP1//ATG14//ABL1//ACVR2A//AGRN//AIF1//AKT1//AXIN1//AXIN2//BMPR2//C3//CCND1//CCND3//CD6//CHGA//CRH//DVL…
GO:0019222	regulation of metabolic process	Biological process	1591	6649	4682	23355	1.19361	1.62783e-20	4.28558e-18	19.7884	0.339812	SMARCAD1//CCNA1//CCND1//CCND3//CCNI//CDKN1A//CDKN1B//CDKN2C//CCNB1//CCNJL//HINFP//CDK16//CDK18//CDK17//NPAT//BRD4//ZGLP1//ZFP729B//HALR1//ETV5//CGGBP1//OSR2//FOXP1//LMO1//FOXP2//ZBTB21//FERD3L//PAWR//AEBP2//NR0B1//MTA1//APBB1//NR2F2//APP//KLF16//ARX//ZFHX3//BACH2//BARX2//BCL6//BMP6//RUNX1//CBFA2T2//CBFA2T3//RUNX3//CBFB//CDK2//CDKN1C//CEBPB//CREM//CRY2//CUX1//DNMT3A//E4F1//EDNRB//EN1//EPC1//ESR1//…
GO:0051173	positive regulation of nitrogen compound metabolic process	Biological process	776	2912	4682	23355	1.32929	1.75393e-20	4.44655e-18	19.756	0.165741	APP//TAB1//GRM1//TGFBR1//CARTPT//TAOK2//ARRB1//ADRA2B//CRKL//FGF1//GHR//IGF1//IGFBP6//P2RX7//PTPRC//PXN//SYK//TRP73//MUC20//MAP2K1//MAP2K2//MAP2K3//MAP2K4//GRM4//AVPI1//SPAG9//GPR39//FOXA2//GRSF1//NR1H4//ATG14//ABL1//ACVR2A//AGRN//AIF1//AKT1//AXIN1//AXIN2//BMPR2//C3//CCND1//CCND3//CD6//CHGA//CRH//DVL1//DVL2//EDNRB//ERBB2//FGF17//FGF18//FGF5//FLT3//FZD1//HDAC3//HRAS//IGF2//IL3//IL4//ILK//LIMK2//CA…
GO:0031325	positive regulation of cellular metabolic process	Biological process	824	3127	4682	23355	1.31446	2.35498e-20	5.75709e-18	19.628	0.175993	APP//TAB1//GRM1//TGFBR1//CARTPT//TAOK2//ARRB1//ADRA2B//CRKL//FGF1//GHR//IGF1//IGFBP6//P2RX7//PTPRC//PXN//SYK//TRP73//MUC20//MAP2K1//MAP2K2//MAP2K3//MAP2K4//GRM4//AVPI1//SPAG9//GPR39//FOXA2//GRSF1//NR1H4//PSEN2//ARAP1//ATG14//ABL1//ACVR2A//AGRN//AIF1//AKT1//AXIN1//AXIN2//BMPR2//C3//CCND1//CCND3//CD6//CHGA//CRH//DVL1//DVL2//EDNRB//ERBB2//FGF17//FGF18//FGF5//FLT3//FZD1//HDAC3//HRAS//IGF2//IL3//IL4//…
GO:1901564	organonitrogen compound metabolic process	Biological process	1429	5907	4682	23355	1.20674	7.21729e-20	1.70353e-17	19.1416	0.305211	FH1//DDAH2//DDAH1//CCNA1//CCND1//CCND3//CCNI//CDKN1A//CDKN1B//CDKN2C//CCNB1//CCNJL//APP//TAB1//GRM1//TGFBR1//CARTPT//TAOK2//ARRB1//ADRA2B//CRKL//FGF1//GHR//IGF1//IGFBP6//P2RX7//PTPRC//PXN//SYK//TRP73//MUC20//MAP2K1//MAP2K2//MAP2K3//MAP2K4//GRM4//AVPI1//SPAG9//GPR39//SPRED3//SPRED2//DUSP8//PRKCA//DUSP7//DUSP5//FBXO4//WWP1//DDB2//UBE3B//AXIN1//CBFB//TRIM30A//TRIM21//NHLRC3//UBE2D1//UBE2E2//UBE2E3//…
GO:0050794	regulation of cellular process	Biological process	2622	11701	4682	23355	1.11778	9.05664e-20	2.06642e-17	19.043	0.560017	SMARCAD1//TIMELESS//RAD9B//CDT1//HINFP//CLOCK//ATRIP//MAPK14//TRP53BP1//ERCC6//DONSON//CCNA1//CCND1//CCND3//CCNI//CDKN1A//CDKN1B//CDKN2C//CCNB1//CCNJL//CDK16//CDK18//CDK17//NPAT//BRD4//ZGLP1//ZFP729B//HALR1//ETV5//CGGBP1//OSR2//FOXP1//LMO1//FOXP2//ZBTB21//FERD3L//PAWR//AEBP2//NR0B1//MTA1//APBB1//NR2F2//APP//KLF16//ARX//ZFHX3//BACH2//BARX2//BCL6//BMP6//RUNX1//CBFA2T2//CBFA2T3//RUNX3//CBFB//CDK2//C…
GO:0007399	nervous system development	Biological process	666	2457	4682	23355	1.35213	2.49426e-19	5.50749e-17	18.6031	0.142247	APBB1//APBB2//NR2F2//ARX//ASPM//CCK//CCKAR//CHL1//CCR4//CRKL//MARK2//ACAP3//GATA2//LMX1B//ASCL1//PCM1//PITX2//PRKG1//ROBO3//SEMA3A//SOX1//SATB2//POMGNT2//TUBB2A//TWIST1//VAX1//FKTN//MAPK8//AUTS2//MDGA2//TNN//CELSR2//BARHL1//FEZF1//TUBGCP2//RAPGEF2//PTCH1//SOX11//STK4//OVOL2//CECR2//CDK20//ABL1//ABL2//BCL10//COBL//DVL2//LHX2//MTHFR//NOG//PAX2//PFN1//PRKACB//RARA//SKI//SPINT1//TSC2//KDM6A//CC2D2A//…
GO:0051234	establishment of localization	Biological process	1136	4568	4682	23355	1.24051	3.48733e-19	7.45962e-17	18.4575	0.242631	SLC11A2//RAN//LSG1//RRS1//NOP9//ARHGEF2//PLK1//DYNLT1B//MCPH1//SPDL1//SLC6A5//SLC27A4//CCKAR//SLC26A7//SNX10//FCGR3//SYK//CSF2//P2RX7//NCAM1//PLS1//BAIAP3//STX1B//CAMK2D//ADRB2//SCN1B//NKAIN4//SPTBN4//ARRB1//DNM1//HTR2B//SAG//RSPO1//ANKRD13B//ANKRD13A//MTMR2//CD63//PICK1//PTPN5//PARD3//ORAI2//CD300LG//PIGR//RAB17//PTGER4//NPY2R//AQP1//AQP2//RIC1//CPB2//RGCC//TNFRSF1B//SLC36A3//SLC36A1//SLC38A8//S…
GO:0060255	regulation of macromolecule metabolic process	Biological process	1474	6153	4682	23355	1.19498	7.98964e-19	1.65724e-16	18.0975	0.314823	SMARCAD1//CCNA1//CCND1//CCND3//CCNI//CDKN1A//CDKN1B//CDKN2C//CCNB1//CCNJL//HINFP//CDK16//CDK18//CDK17//NPAT//BRD4//ZGLP1//ZFP729B//HALR1//ETV5//CGGBP1//OSR2//FOXP1//LMO1//FOXP2//ZBTB21//FERD3L//PAWR//AEBP2//NR0B1//MTA1//APBB1//NR2F2//APP//KLF16//ARX//ZFHX3//BACH2//BARX2//BCL6//BMP6//RUNX1//CBFA2T2//CBFA2T3//RUNX3//CBFB//CDK2//CDKN1C//CEBPB//CREM//CRY2//CUX1//DNMT3A//E4F1//EDNRB//EN1//EPC1//ESR1//…
GO:0080090	regulation of primary metabolic process	Biological process	1353	5588	4682	23355	1.20779	9.83363e-19	1.97974e-16	18.0073	0.288979	SMARCAD1//CCNA1//CCND1//CCND3//CCNI//CDKN1A//CDKN1B//CDKN2C//CCNB1//CCNJL//HINFP//CDK16//CDK18//CDK17//NPAT//BRD4//ZGLP1//ZFP729B//HALR1//ETV5//CGGBP1//OSR2//FOXP1//LMO1//FOXP2//ZBTB21//FERD3L//PAWR//AEBP2//NR0B1//MTA1//APBB1//NR2F2//APP//KLF16//ARX//ZFHX3//BACH2//BARX2//BCL6//BMP6//RUNX1//CBFA2T2//CBFA2T3//RUNX3//CBFB//CDK2//CDKN1C//CEBPB//CREM//CRY2//CUX1//DNMT3A//E4F1//EDNRB//EN1//EPC1//ESR1//…
GO:0051128	regulation of cellular component organization	Biological process	668	2482	4682	23355	1.34253	1.3214e-18	2.58428e-16	17.879	0.142674	FH1//LMX1A//DDR1//CD44//CRKL//EPB41L3//IGFBP4//IL3//ILK//PTCH2//URI1//TMC8//XBP1//NUBP1//FAM107A//MTOR//RPTOR//SBF1//MYOCD//NCAM1//RSPO1//ANKRD13B//ANKRD13A//MTMR2//ARRB1//CD63//PICK1//PTPN5//SYK//PARD3//RIC1//CPB2//RGCC//TNFRSF1B//SAR1A//SAR1B//ARHGEF2//MAP1B//STMN2//CAMSAP1//EML4//RCC1//CDK11B//KIF20B//L3MBTL1//BORA//FBXO43//CIT//CDC27//PLK1//KNTC1//KLHL22//IK//TRIP13//SPDL1//BRK1//PFN1//ARHGAP…
GO:0006996	organelle organization	Biological process	955	3771	4682	23355	1.26327	3.48831e-18	6.63264e-16	17.4574	0.203973	RPL10L//RPL3//RRS1//RPL3L//RPL11//RPF2//PWP2//MRPS7//RPS10//RPS25//STX12//ATG14//SYNPO2//RAB7//PIK3C3//ATG2A//WIPI1//BECN1//RAB1B//GABARAPL2//CIT//INCENP//NEK2//PLK1//RAN//KLHL22//KIF18A//KNSTRN//SPAG5//KIF18B//ARHGEF2//DYNLT1B//MCPH1//SPDL1//RRP8//BAZ2A//UBTF//BEND3//AURKA//GM4565//TTLL2//TBCD//AP1G1//CRMP1//MARK2//MAP1B//MAP6//MAP7//NEFM//PRKCZ//ULK4//CDC14B//TUBA3A//TUBB2A//TUBB3//EML3//ZPR1//…
GO:0031323	regulation of cellular metabolic process	Biological process	1393	5796	4682	23355	1.19887	4.10245e-18	7.58954e-16	17.387	0.297522	SMARCAD1//CCNA1//CCND1//CCND3//CCNI//CDKN1A//CDKN1B//CDKN2C//CCNB1//CCNJL//HINFP//CDK16//CDK18//CDK17//NPAT//BRD4//ZGLP1//ZFP729B//HALR1//ETV5//CGGBP1//OSR2//FOXP1//LMO1//FOXP2//ZBTB21//FERD3L//PAWR//AEBP2//NR0B1//MTA1//APBB1//NR2F2//APP//KLF16//ARX//ZFHX3//BACH2//BARX2//BCL6//BMP6//RUNX1//CBFA2T2//CBFA2T3//RUNX3//CBFB//CDK2//CDKN1C//CEBPB//CREM//CRY2//CUX1//DNMT3A//E4F1//EDNRB//EN1//EPC1//ESR1//…
GO:0006810	transport	Biological process	1094	4408	4682	23355	1.23801	4.36519e-18	7.86309e-16	17.36	0.233661	SLC11A2//RAN//LSG1//RRS1//NOP9//SLC6A5//SLC27A4//CCKAR//SLC26A7//SNX10//FCGR3//SYK//CSF2//P2RX7//NCAM1//PLS1//BAIAP3//STX1B//CAMK2D//ADRB2//SCN1B//NKAIN4//SPTBN4//ARRB1//DNM1//HTR2B//SAG//RSPO1//ANKRD13B//ANKRD13A//MTMR2//CD63//PICK1//PTPN5//PARD3//ORAI2//CD300LG//PIGR//RAB17//PTGER4//NPY2R//AQP1//AQP2//RIC1//CPB2//RGCC//TNFRSF1B//SLC36A3//SLC36A1//SLC38A8//SLC36A4//SLC38A6//SLC38A4//SLC38A3//CFA…
GO:0006796	phosphate-containing compound metabolic process	Biological process	722	2733	4682	23355	1.31779	5.2121e-18	9.1479e-16	17.283	0.154208	CCNA1//CCND1//CCND3//CCNI//CDKN1A//CDKN1B//CDKN2C//CCNB1//CCNJL//APP//TAB1//GRM1//TGFBR1//CARTPT//TAOK2//ARRB1//ADRA2B//CRKL//FGF1//GHR//IGF1//IGFBP6//P2RX7//PTPRC//PXN//SYK//TRP73//MUC20//MAP2K1//MAP2K2//MAP2K3//MAP2K4//GRM4//AVPI1//SPAG9//GPR39//SPRED3//SPRED2//DUSP8//PRKCA//DUSP7//DUSP5//ATG14//TADA3//CCDC88A//AGRN//AXIN1//SOCS3//SOCS1//DVL1//EZH2//NRAS//PPP2CA//PRKAR1B//RIT2//TADA2A//MTOR//SM…
GO:0006793	phosphorus metabolic process	Biological process	725	2755	4682	23355	1.3127	1.18483e-17	2.02755e-15	16.9263	0.154848	CCNA1//CCND1//CCND3//CCNI//CDKN1A//CDKN1B//CDKN2C//CCNB1//CCNJL//APP//TAB1//GRM1//TGFBR1//CARTPT//TAOK2//ARRB1//ADRA2B//CRKL//FGF1//GHR//IGF1//IGFBP6//P2RX7//PTPRC//PXN//SYK//TRP73//MUC20//MAP2K1//MAP2K2//MAP2K3//MAP2K4//GRM4//AVPI1//SPAG9//GPR39//SPRED3//SPRED2//DUSP8//PRKCA//DUSP7//DUSP5//ATG14//TADA3//CCDC88A//AGRN//AXIN1//SOCS3//SOCS1//DVL1//EZH2//NRAS//PPP2CA//PRKAR1B//RIT2//TADA2A//MTOR//SM…
GO:0045935	positive regulation of nucleobase-containing compound metabolic process	Biological process	501	1785	4682	23355	1.40006	1.52533e-17	2.54655e-15	16.8166	0.107006	FOXA2//GRSF1//NR1H4//MYOCD//XBP1//MAML2//NKX2-5//RAD51AP1//NOS2//CCNB1//PAF1//ATAD2B//AKT1//TERF2//SIRT6//FBXO4//CCT6A//NEK2//PRKCQ//HMBOX1//PARN//CDK2//PRKCG//SCAF8//CCNT1//KAT7//ERCC6//MAP2K1//BRD4//EAPP//CDK13//DYRK1A//KHDRBS3//U2AF2//ZPR1//RBM20//ERN1//MAPK7//CHD6//APBB1//EYA2//EYA3//MGMT//UIMC1//TMEM161A//CBX8//RNF8//SMCHD1//PRKAA1//APP//ENTPD5//GAPDHS//IGF1//P2RX7//ESRRB//ZBTB20//MLXIPL//HM…
GO:0065008	regulation of biological quality	Biological process	1034	4150	4682	23355	1.24286	1.60201e-17	2.6109e-15	16.7953	0.220846	BRCA2//FBXO4//HSPA1A//TERF1//TERF2//WRN//DCLRE1C//PARP3//RIF1//TERF2IP//SLC6A5//CACNA1A//DVL1//PDE1B//CHRNA4//CACNA1G//GNA11//GNAQ//GRIN2A//KCNB1//KCND2//KCNC2//CCKAR//TRPM2//IL1A//HK1//MYT1//NR1H4//TCF7L2//HKDC1//NR1D1//ALMS1//CARTPT//FOXK2//NUCKS1//FLT3//MECOM//MPL//PDE4B//PIK3CD//SOS2//PKN1//TNFRSF13C//ACACA//COL11A2//HOXA13//ANKRD11//AIPL1//ATP1B2//POC1B//WHRN//ABL1//HIF1A//SH2B2//BAIAP3//STX…
GO:0019538	protein metabolic process	Biological process	1233	5075	4682	23355	1.21192	2.60674e-17	4.14957e-15	16.5839	0.263349	CCNA1//CCND1//CCND3//CCNI//CDKN1A//CDKN1B//CDKN2C//CCNB1//CCNJL//APP//TAB1//GRM1//TGFBR1//CARTPT//TAOK2//ARRB1//ADRA2B//CRKL//FGF1//GHR//IGF1//IGFBP6//P2RX7//PTPRC//PXN//SYK//TRP73//MUC20//MAP2K1//MAP2K2//MAP2K3//MAP2K4//GRM4//AVPI1//SPAG9//GPR39//SPRED3//SPRED2//DUSP8//PRKCA//DUSP7//DUSP5//FBXO4//WWP1//DDB2//UBE3B//AXIN1//CBFB//TRIM30A//TRIM21//NHLRC3//UBE2D1//UBE2E2//UBE2E3//UBE2G2//UBE2H//DZIP…
GO:0006464	cellular protein modification process	Biological process	852	3334	4682	23355	1.27474	3.56378e-17	5.42091e-15	16.4481	0.181974	CCNA1//CCND1//CCND3//CCNI//CDKN1A//CDKN1B//CDKN2C//CCNB1//CCNJL//APP//TAB1//GRM1//TGFBR1//CARTPT//TAOK2//ARRB1//ADRA2B//CRKL//FGF1//GHR//IGF1//IGFBP6//P2RX7//PTPRC//PXN//SYK//TRP73//MUC20//MAP2K1//MAP2K2//MAP2K3//MAP2K4//GRM4//AVPI1//SPAG9//GPR39//SPRED3//SPRED2//DUSP8//PRKCA//DUSP7//DUSP5//FBXO4//WWP1//DDB2//UBE3B//AXIN1//CBFB//TRIM30A//TRIM21//NHLRC3//UBE2D1//UBE2E2//UBE2E3//UBE2G2//UBE2H//DZIP…
GO:0036211	protein modification process	Biological process	852	3334	4682	23355	1.27474	3.56378e-17	5.42091e-15	16.4481	0.181974	CCNA1//CCND1//CCND3//CCNI//CDKN1A//CDKN1B//CDKN2C//CCNB1//CCNJL//APP//TAB1//GRM1//TGFBR1//CARTPT//TAOK2//ARRB1//ADRA2B//CRKL//FGF1//GHR//IGF1//IGFBP6//P2RX7//PTPRC//PXN//SYK//TRP73//MUC20//MAP2K1//MAP2K2//MAP2K3//MAP2K4//GRM4//AVPI1//SPAG9//GPR39//SPRED3//SPRED2//DUSP8//PRKCA//DUSP7//DUSP5//FBXO4//WWP1//DDB2//UBE3B//AXIN1//CBFB//TRIM30A//TRIM21//NHLRC3//UBE2D1//UBE2E2//UBE2E3//UBE2G2//UBE2H//DZIP…
GO:0032879	regulation of localization	Biological process	743	2847	4682	23355	1.30182	3.64309e-17	5.42107e-15	16.4385	0.158693	NCAM1//BAIAP3//STX1B//CAMK2D//ADRB2//SCN1B//NKAIN4//SPTBN4//RSPO1//ANKRD13B//ANKRD13A//MTMR2//ARRB1//CD63//PICK1//PTPN5//SYK//PARD3//CRKL//SMPD3//ITGB3//MMP9//MIA3//PTK2B//CXCR2//ZFP580//BCR//THY1//PLVAP//PTGER4//NPY2R//RIC1//CPB2//RGCC//TNFRSF1B//CFAP43//SAR1A//SAR1B//ATP4B//IL4//HK1//PRKCA//GRK6//GRIN1//P2RX7//PDPK1//MIR218-2//RHOJ//ABL1//AKT1//BMPR2//FGF1//FOXC2//FUT1//GPLD1//GRN//PIK3CD//BCAS…
GO:0051171	regulation of nitrogen compound metabolic process	Biological process	1303	5407	4682	23355	1.20209	3.80571e-17	5.54257e-15	16.4196	0.2783	SMARCAD1//CCNA1//CCND1//CCND3//CCNI//CDKN1A//CDKN1B//CDKN2C//CCNB1//CCNJL//HINFP//CDK16//CDK18//CDK17//NPAT//BRD4//ZGLP1//ZFP729B//HALR1//ETV5//CGGBP1//OSR2//FOXP1//LMO1//FOXP2//ZBTB21//FERD3L//PAWR//AEBP2//NR0B1//MTA1//APBB1//NR2F2//APP//KLF16//ARX//ZFHX3//BACH2//BARX2//BCL6//BMP6//RUNX1//CBFA2T2//CBFA2T3//RUNX3//CBFB//CDK2//CDKN1C//CEBPB//CREM//CRY2//CUX1//DNMT3A//E4F1//EDNRB//EN1//EPC1//ESR1//…
GO:0050793	regulation of developmental process	Biological process	688	2607	4682	23355	1.31642	4.95689e-17	7.06873e-15	16.3048	0.146946	HOXC11//FGF1//GDNF//HOXA11//HOXD11//SIX1//ASPM//GLI3//HIF1A//MAPK8//SMO//SMARCD3//PKN1//TNFRSF13C//CD86//IL3//WNT11//CTNNA1//KCTD11//VAX1//ARAP3//RHOA//RHOC//DIAPH1//EPB41L3//EPB42//DMTN//EPS8//PLXNB3//GAS7//ITGA7//PALM//PTK2B//PXN//S100A13//SEMA4D//CYFIP1//SPRR2A1//WDR1//FGD4//ARHGAP35//WASF3//RHOBTB2//TAOK2//DLC1//CCL24//PARVA//CDC42SE1//CDC42EP5//PLEKHO1//PLXND1//ARAP1//DNMBP//FBLIM1//ERMN//RH…
GO:0009653	anatomical structure morphogenesis	Biological process	742	2848	4682	23355	1.29961	5.93964e-17	8.29732e-15	16.2262	0.158479	CDH22//SLC39A3//RHOA//BCL6//EPB42//GP1BA//ILK//ITGB6//ARHGEF2//MAP7//P2RX7//PSMB10//PTPRO//CYFIP1//SMARCA4//SOX6//NRG1//CDH12//UPK3A//VDR//VPREB1//WNT3//SSH1//MAPK14//CUL3//THOC2//STK4//FRYL//KRT8//BARX2//MYF5//MYCN//UNC5B//OVOL2//CALD1//ACVRL1//ADRA2B//ANG//GDF2//CCR2//COL15A1//ENPEP//EPHA2//FGF1//FGF18//FGFR2//ADGRG1//HIF1A//JUN//MEIS1//NRXN1//NRXN3//PDGFA//PRKCA//PLCD1//FLNA//BCAS3//PTK2B//ROR…
GO:0051254	positive regulation of RNA metabolic process	Biological process	457	1613	4682	23355	1.41329	8.19699e-17	1.12217e-14	16.0863	0.0976079	FOXA2//GRSF1//NR1H4//MYOCD//XBP1//MAML2//NKX2-5//CCNB1//PAF1//ATAD2B//SCAF8//CCNT1//KAT7//ERCC6//MAP2K1//BRD4//EAPP//CDK13//DYRK1A//KHDRBS3//U2AF2//ZPR1//RBM20//ERN1//MAPK7//CHD6//ZBTB48//TADA3//LBHD1//HINFP//ETV5//KDM3A//OVOL2//OSR2//FOXP1//ACVRL1//AKT1//APBB1//NR2F2//ARNTL//ZFHX3//AXIN1//BCL10//GDF2//BRCA2//CAMK4//CAPN3//RUNX1//RUNX3//CDK2//CEBPB//CLOCK//CREB1//DLX5//EBF3//ESR1//ETV1//MECOM//FG…
GO:0044267	cellular protein metabolic process	Biological process	1102	4488	4682	23355	1.22483	1.07393e-16	1.44139e-14	15.969	0.23537	CCNA1//CCND1//CCND3//CCNI//CDKN1A//CDKN1B//CDKN2C//CCNB1//CCNJL//APP//TAB1//GRM1//TGFBR1//CARTPT//TAOK2//ARRB1//ADRA2B//CRKL//FGF1//GHR//IGF1//IGFBP6//P2RX7//PTPRC//PXN//SYK//TRP73//MUC20//MAP2K1//MAP2K2//MAP2K3//MAP2K4//GRM4//AVPI1//SPAG9//GPR39//SPRED3//SPRED2//DUSP8//PRKCA//DUSP7//DUSP5//FBXO4//WWP1//DDB2//UBE3B//AXIN1//CBFB//TRIM30A//TRIM21//NHLRC3//UBE2D1//UBE2E2//UBE2E3//UBE2G2//UBE2H//DZIP…
GO:0023051	regulation of signaling	Biological process	866	3412	4682	23355	1.26607	1.21934e-16	1.60508e-14	15.9139	0.184964	APP//TAB1//ARRB1//ADRA2B//CRKL//FGF1//GHR//GRM1//IGF1//IGFBP6//P2RX7//PTPRC//PXN//SYK//TRP73//MUC20//MAP2K1//MAP2K2//MAP2K3//MAP2K4//GRM4//AVPI1//SPAG9//GPR39//SPRED3//SPRED2//DUSP8//PRKCA//DUSP7//DUSP5//GRIA3//CHMP5//AP1AR//PSEN2//ARAP1//BAIAP3//STX1B//IRAK2//IRAK3//GRK5//GRK6//DNM1//HTR2B//SAG//ADRB2//PTK2B//RAB7//CHMP6//ZFYVE28//SOCS4//ERRFI1//MAPKBP1//ERCC6//TIRAP//CCR7//MDFIC//RIPK1//TNFSF11…
GO:0010646	regulation of cell communication	Biological process	862	3400	4682	23355	1.26467	1.99404e-16	2.57532e-14	15.7003	0.184109	APP//TAB1//ARRB1//ADRA2B//CRKL//FGF1//GHR//GRM1//IGF1//IGFBP6//P2RX7//PTPRC//PXN//SYK//TRP73//MUC20//MAP2K1//MAP2K2//MAP2K3//MAP2K4//GRM4//AVPI1//SPAG9//GPR39//SPRED3//SPRED2//DUSP8//PRKCA//DUSP7//DUSP5//BAIAP3//STX1B//IRAK2//IRAK3//GRK5//GRK6//DNM1//HTR2B//SAG//ADRB2//PTK2B//RAB7//PSEN2//CHMP6//ZFYVE28//SOCS4//ERRFI1//MAPKBP1//ERCC6//TIRAP//CCR7//MDFIC//RIPK1//TNFSF11//FGD4//WNT7B//MAP3K1//MAP3K…
GO:0010557	positive regulation of macromolecule biosynthetic process	Biological process	484	1737	4682	23355	1.38993	2.42629e-16	3.07555e-14	15.6151	0.103375	FOXA2//NR1H4//MYOCD//XBP1//MAML2//IGF1//WIZ//NKX2-5//TCF7L2//PXYLP1//ATAD2B//FBXO4//CCT6A//NEK2//PRKCQ//HMBOX1//PARN//CDK2//SCAF8//CCNT1//KAT7//ERCC6//E2F7//MAP2K1//BRD4//EAPP//CDK13//MAPK7//CHD6//ABCA2//PAWR//SOAT1//HSPH1//NLRP12//NLRC5//IL10//IL4//TMEM106A//AKT1//IGF2//ESRRB//IRS2//DYRK2//NSUN5//HNRNPD//ERBB2//EIF3E//KRT17//PTK2B//RBM4//RPL26//RPS3A1//RBMS3//LARP4B//EIF2B5//YTHDF1//EIF3D//METTL…
GO:0009891	positive regulation of biosynthetic process	Biological process	519	1888	4682	23355	1.37124	2.75986e-16	3.43477e-14	15.5591	0.11085	FOXA2//NR1H4//MYOCD//NOD2//XBP1//MAML2//HTR2B//IGF1//WIZ//COX2//ZFP13//NKX2-5//GPAM//GPLD1//SREBF1//TCF7L2//NR1H3//CNEP1R1//PLIN5//CGA//IL1A//PXYLP1//NOS2//MAPK9//ATAD2B//FBXO4//CCT6A//NEK2//PRKCQ//HMBOX1//PARN//CDK2//BMP6//WNT4//SCAF8//CCNT1//KAT7//ERCC6//E2F7//PLCD1//P2RY6//IHH//CBX8//RGCC//MAP2K1//BRD4//EAPP//CDK13//MAPK7//CHD6//ABCA2//PAWR//SOAT1//HSPH1//NLRP12//NLRC5//IL10//IL4//TMEM106A//AI…
GO:0043412	macromolecule modification	Biological process	887	3519	4682	23355	1.25734	3.19355e-16	3.90354e-14	15.4957	0.189449	CCNA1//CCND1//CCND3//CCNI//CDKN1A//CDKN1B//CDKN2C//CCNB1//CCNJL//TFB2M//APP//TAB1//GRM1//TGFBR1//CARTPT//TAOK2//ARRB1//ADRA2B//CRKL//FGF1//GHR//IGF1//IGFBP6//P2RX7//PTPRC//PXN//SYK//TRP73//MUC20//MAP2K1//MAP2K2//MAP2K3//MAP2K4//GRM4//AVPI1//SPAG9//GPR39//SPRED3//SPRED2//DUSP8//PRKCA//DUSP7//DUSP5//FBXO4//WWP1//DDB2//UBE3B//AXIN1//CBFB//TRIM30A//TRIM21//NHLRC3//UBE2D1//UBE2E2//UBE2E3//UBE2G2//UBE2…
GO:0051239	regulation of multicellular organismal process	Biological process	737	2845	4682	23355	1.29221	3.25408e-16	3.90775e-14	15.4876	0.157411	HOXC11//FGF1//GDNF//HOXA11//HOXD11//SIX1//GM36028//BCL6//SOCS1//GPAM//BTNL10//TLR1//TLR6//TICAM2//MAP2K3//ERMAP//IQGAP1//NRON//ANKRD2//LITAF//BTNL4//EPHA2//IL10//MERTK//NFKB1//SRGN//PTGER4//TNFRSF4//CLEC4A2//NLRP12//RGCC//HDAC9//CD14//HTR2B//IL15//IL1A//P2RX7//SYK//CADM1//AGPAT1//AGPAT2//NFAM1//CCDC88B//ADRA1A//ADRA1B//CHGA//MYH6//MYL2//PRKCA//ANK2//CACNA1E//CACNA1G//CALCA//MDM2//MYBPC3//RYR2//SC…
GO:0048468	cell development	Biological process	636	2400	4682	23355	1.32189	3.86788e-16	4.56476e-14	15.4125	0.135839	KRT8//GDF9//BRCA2//DAZL//DMC1//INSL3//PLCB1//PTK2B//CCNB1//PDE3A//TRIP13//AGFG1//SEC23IP//ACRBP//SPACA1//SPINK2//OVOL2//EDNRB//GDNF//HIF1A//HTR2B//SEMA3A//SEMA3F//SEMA4D//SEMA5B//SEMA6B//RADIL//SEMA4G//SMO//ESRRB//CUL3//CCM2//COL15A1//HOXA13//STC1//COL22A1//ASPM//GLI3//MAPK8//SMARCD3//BMPR2//FGF18//SULF1//MIA3//CHST11//SMPD3//ESR1//B4GALT1//ONECUT1//SLC4A5//RARA//KCNE1//XBP1//GPAT4//GLI2//JUND//L…
GO:0051641	cellular localization	Biological process	723	2785	4682	23355	1.29498	3.9883e-16	4.62711e-14	15.3992	0.154421	RAN//LSG1//RRS1//NOP9//ARHGEF2//PLK1//DYNLT1B//MCPH1//SPDL1//DOCK2//NCAM1//BAIAP3//STX1B//EPB41L3//NFASC//SYK//SAR1A//SAR1B//NUP214//RAE1//EIF5A//THOC2//HNRNPA2B1//NUP160//SARNP//FYTTD1//RAB27A//PICK1//SORL1//YWHAG//AP1S3//YWHAB//RPL11//PAN3//AKT1//ARNTL//CDKN1A//CRY2//KPNA4//LMNA//AGAP3//APPL2//TSC2//IPO9//RANBP6//NUP98//IPO5//APPL1//EIF4ENIF1//FAM53A//IPO4//IPO11//RANBP17//STRADA//XPO6//SMURF1/…
GO:0022008	neurogenesis	Biological process	512	1862	4682	23355	1.37164	4.27113e-16	4.87265e-14	15.3695	0.109355	APBB1//APBB2//NR2F2//ARX//ASPM//CCK//CCKAR//CHL1//CCR4//CRKL//MARK2//ACAP3//GATA2//LMX1B//ASCL1//PCM1//PITX2//PRKG1//ROBO3//SEMA3A//SOX1//SATB2//POMGNT2//TUBB2A//TWIST1//VAX1//FKTN//MAPK8//AUTS2//MDGA2//TNN//CELSR2//BARHL1//FEZF1//TUBGCP2//RAPGEF2//GLI3//HIF1A//SMO//SMARCD3//MIR96//APP//GRN//SOX11//SMARCA4//NUMBL//DAGLB//DAGLA//CTNNA1//KCTD11//CREB1//DLX5//DST//DVL1//FGFR2//IGF1R//NTNG2//MAP1B//P…
GO:0006811	ion transport	Biological process	840	3311	4682	23355	1.26552	4.59316e-16	5.15413e-14	15.3379	0.179411	SLC11A2//RAN//LSG1//RRS1//NOP9//SLC27A4//FCGR3//SYK//CSF2//PLS1//CAMK2D//ADRB2//SCN1B//NKAIN4//SPTBN4//ORAI2//PTGER4//NPY2R//SLC36A3//SLC36A1//SLC38A8//SLC36A4//SLC38A6//SLC38A4//SLC38A3//NUP214//RAE1//EIF5A//THOC2//HNRNPA2B1//NUP160//SARNP//FYTTD1//RAB27A//PICK1//SORL1//YWHAG//AP1S3//YWHAB//RPL11//PAN3//AKT1//ARNTL//CDKN1A//CRY2//KPNA4//LMNA//AGAP3//APPL2//TSC2//IPO9//RANBP6//NUP98//IPO5//APPL1/…
GO:0009058	biosynthetic process	Biological process	1324	5545	4682	23355	1.19106	5.2539e-16	5.80047e-14	15.2795	0.282785	FH1//HINFP//CDK16//CDK18//CDK17//NPAT//BRD4//ZGLP1//ZFP729B//HALR1//ETV5//CGGBP1//OSR2//FOXP1//LMO1//FOXP2//ZBTB21//FERD3L//PAWR//AEBP2//NR0B1//MTA1//APBB1//NR2F2//APP//KLF16//ARX//ZFHX3//BACH2//BARX2//BCL6//BMP6//RUNX1//CBFA2T2//CBFA2T3//RUNX3//CBFB//CCND1//CCND3//CDK2//CDKN1C//CEBPB//CREM//CRY2//CUX1//DNMT3A//E4F1//EDNRB//EN1//EPC1//ESR1//BCL11A//DMBX1//EZH2//FGFR2//FOXC2//FOXM1//FRK//GATA1//GA…
GO:0031328	positive regulation of cellular biosynthetic process	Biological process	507	1844	4682	23355	1.3715	6.19839e-16	6.7346e-14	15.2077	0.108287	FOXA2//NR1H4//MYOCD//NOD2//XBP1//MAML2//HTR2B//IGF1//WIZ//COX2//ZFP13//NKX2-5//GPAM//GPLD1//SREBF1//TCF7L2//NR1H3//CNEP1R1//PLIN5//PXYLP1//NOS2//MAPK9//ATAD2B//FBXO4//CCT6A//NEK2//PRKCQ//HMBOX1//PARN//CDK2//BMP6//WNT4//SCAF8//CCNT1//KAT7//ERCC6//E2F7//PLCD1//P2RY6//MAP2K1//BRD4//EAPP//CDK13//MAPK7//CHD6//ABCA2//PAWR//SOAT1//AIF1//AKT1//APP//ESR1//PKD2//PTK2B//TLR6//DDAH2//MTOR//SMPD3//DDAH1//GPT2…
GO:0035556	intracellular signal transduction	Biological process	630	2381	4682	23355	1.31987	7.73744e-16	8.27543e-14	15.1114	0.134558	ADRA2B//SMAD1//PTK2B//NRG1//MAP2K3//MAP2K4//MAPK14//MAP4K4//TAOK2//SHANK3//PLVAP//APP//TAB1//ARRB1//CRKL//FGF1//GHR//GRM1//IGF1//IGFBP6//P2RX7//PTPRC//PXN//SYK//TRP73//MUC20//MAP2K1//MAP2K2//GRM4//AVPI1//SPAG9//GPR39//SPRED3//SPRED2//DUSP8//PRKCA//DUSP7//DUSP5//CASP2//CDKN1A//MDM2//RPL26//BRCA2//FOXM1//TFAP4//SMO//IRAK2//AKT1//TIRAP//BCL10//REL//TANK//MAP3K14//COPS8//MAS1//TLR1//TRAF2//CASR//FGF1…
GO:0044249	cellular biosynthetic process	Biological process	1284	5365	4682	23355	1.19383	8.64094e-16	9.09958e-14	15.0634	0.274242	FH1//HINFP//CDK16//CDK18//CDK17//NPAT//BRD4//ZGLP1//ZFP729B//HALR1//ETV5//CGGBP1//OSR2//FOXP1//LMO1//FOXP2//ZBTB21//FERD3L//PAWR//AEBP2//NR0B1//MTA1//APBB1//NR2F2//APP//KLF16//ARX//ZFHX3//BACH2//BARX2//BCL6//BMP6//RUNX1//CBFA2T2//CBFA2T3//RUNX3//CBFB//CCND1//CCND3//CDK2//CDKN1C//CEBPB//CREM//CRY2//CUX1//DNMT3A//E4F1//EDNRB//EN1//EPC1//ESR1//BCL11A//DMBX1//EZH2//FGFR2//FOXC2//FOXM1//FRK//GATA1//GA…
GO:1901576	organic substance biosynthetic process	Biological process	1300	5443	4682	23355	1.19139	1.04693e-15	1.06138e-13	14.9801	0.277659	FH1//HINFP//CDK16//CDK18//CDK17//NPAT//BRD4//ZGLP1//ZFP729B//HALR1//ETV5//CGGBP1//OSR2//FOXP1//LMO1//FOXP2//ZBTB21//FERD3L//PAWR//AEBP2//NR0B1//MTA1//APBB1//NR2F2//APP//KLF16//ARX//ZFHX3//BACH2//BARX2//BCL6//BMP6//RUNX1//CBFA2T2//CBFA2T3//RUNX3//CBFB//CCND1//CCND3//CDK2//CDKN1C//CEBPB//CREM//CRY2//CUX1//DNMT3A//E4F1//EDNRB//EN1//EPC1//ESR1//BCL11A//DMBX1//EZH2//FGFR2//FOXC2//FOXM1//FRK//GATA1//GA…
GO:0045893	positive regulation of transcription, DNA-templated	Biological process	427	1508	4682	23355	1.41246	1.0544e-15	1.06138e-13	14.977	0.0912003	FOXA2//NR1H4//MYOCD//XBP1//MAML2//NKX2-5//ATAD2B//SCAF8//CCNT1//KAT7//ERCC6//MAP2K1//BRD4//EAPP//CDK13//MAPK7//CHD6//CREB1//ESR1//PSMC3//ERBB2//UBTF//DHX33//ZGLP1//AKNA//HINFP//ETV5//KDM3A//OSR2//CDK9//FOXP1//LMO1//HOXC11//ARRB1//LMX1A//ACVR2A//ACVRL1//ADRB2//AGRN//AKT1//FOXN4//AP3D1//APBB1//NR2F2//APP//ARF4//ARNTL//ZFHX3//NEUROD6//HNRNPD//BAG1//BARX2//BMP6//GDF2//BMPR1A//BMPR2//RUNX1//RUNX3//CBF…
GO:1903508	positive regulation of nucleic acid-templated transcription	Biological process	427	1508	4682	23355	1.41246	1.0544e-15	1.06138e-13	14.977	0.0912003	FOXA2//NR1H4//MYOCD//XBP1//MAML2//NKX2-5//ATAD2B//SCAF8//CCNT1//KAT7//ERCC6//MAP2K1//BRD4//EAPP//CDK13//MAPK7//CHD6//ZBTB48//TADA3//LBHD1//HINFP//ETV5//KDM3A//OVOL2//OSR2//FOXP1//ACVRL1//AKT1//APBB1//NR2F2//ARNTL//ZFHX3//AXIN1//BCL10//GDF2//BRCA2//CAMK4//CAPN3//RUNX1//RUNX3//CDK2//CEBPB//CLOCK//CREB1//DLX5//DYRK1A//EBF3//ESR1//ETV1//MECOM//FGF1//FOXC2//FOXM1//FLI1//FZD1//GATA1//GATA5//GATA6//GLI1…
GO:0045944	positive regulation of transcription by RNA polymerase II	Biological process	356	1212	4682	23355	1.4652	1.13004e-15	1.12104e-13	14.9469	0.0760359	FOXA2//MYOCD//XBP1//MAML2//NKX2-5//MAP2K1//BRD4//EAPP//CDK13//MAPK7//CHD6//CREB1//ESR1//PSMC3//HNF1A//HNF1B//ERCC6//MED12//SLC38A3//HIF1A//GATA1//RUVBL2//ESRRB//GATA5//NACA//DLX5//SMAD1//BMPR1A//GATA2//NR3C1//IL10//JUN//SMAD4//NFKB1//SMARCA4//SREBF1//TGFBR1//ETS1//ATOH8//ZFP143//MEPCE//LARP7//CEBPB//NPNT//ITGA8//ZGLP1//AKNA//HINFP//ETV5//KDM3A//OSR2//CDK9//FOXP1//LMO1//HOXC11//ARRB1//LMX1A//ACVR2…
GO:1902680	positive regulation of RNA biosynthetic process	Biological process	427	1509	4682	23355	1.41152	1.18589e-15	1.15963e-13	14.926	0.0912003	FOXA2//NR1H4//MYOCD//XBP1//MAML2//NKX2-5//ATAD2B//SCAF8//CCNT1//KAT7//ERCC6//MAP2K1//BRD4//EAPP//CDK13//MAPK7//CHD6//ZBTB48//TADA3//LBHD1//HINFP//ETV5//KDM3A//OVOL2//OSR2//FOXP1//ACVRL1//AKT1//APBB1//NR2F2//ARNTL//ZFHX3//AXIN1//BCL10//GDF2//BRCA2//CAMK4//CAPN3//RUNX1//RUNX3//CDK2//CEBPB//CLOCK//CREB1//DLX5//DYRK1A//EBF3//ESR1//ETV1//MECOM//FGF1//FOXC2//FOXM1//FLI1//FZD1//GATA1//GATA5//GATA6//GLI1…
GO:0032501	multicellular organismal process	Biological process	1946	8534	4682	23355	1.13747	1.23186e-15	1.18762e-13	14.9094	0.415634	COBL//HOXC11//ACP2//FGFRL1//RUNX1//CDKN1C//CHRD//COL11A2//DLL3//EPHA2//FOXC2//GLI2//GNA11//GNAQ//HOXA10//HOXA11//HOXC4//HOXD10//HOXD11//HOXD13//IHH//MMP16//MMP9//NOG//PAX1//ASH1L//RAI1//SOX11//HDAC4//HOXC10//TGFBR1//VDR//WFIKKN2//CHD7//DNM3OS//SMPD3//RPL38//HSPB11//FAM20C//BARX2//MYF5//MYCN//SOX6//MAPK14//MIR2861//ACP5//AHSG//BMP1//BMP6//CASR//RUNX3//CBFB//DLX5//FGF18//GPLD1//IGF2//SORT1//SP1//ST…
GO:0010468	regulation of gene expression	Biological process	1151	4750	4682	23355	1.20873	1.25824e-15	1.1962e-13	14.9002	0.245835	HINFP//CDK16//CDK18//CDK17//NPAT//BRD4//ZGLP1//ZFP729B//HALR1//ETV5//CGGBP1//OSR2//FOXP1//LMO1//FOXP2//ZBTB21//FERD3L//PAWR//AEBP2//NR0B1//MTA1//APBB1//NR2F2//APP//KLF16//ARX//ZFHX3//BACH2//BARX2//BCL6//BMP6//RUNX1//CBFA2T2//CBFA2T3//RUNX3//CBFB//CCND1//CCND3//CDK2//CDKN1C//CEBPB//CREM//CRY2//CUX1//DNMT3A//E4F1//EDNRB//EN1//EPC1//ESR1//BCL11A//DMBX1//EZH2//FGFR2//FOXC2//FOXM1//FRK//GATA1//GATA2//…
GO:0009892	negative regulation of metabolic process	Biological process	790	3100	4682	23355	1.2712	1.46016e-15	1.36915e-13	14.8356	0.168731	ZGLP1//ZFP729B//HINFP//HALR1//ETV5//CGGBP1//OSR2//FOXP1//LMO1//FOXP2//ZBTB21//FERD3L//PAWR//AEBP2//NR0B1//MTA1//APBB1//NR2F2//APP//KLF16//ARX//ZFHX3//BACH2//BARX2//BCL6//BMP6//RUNX1//CBFA2T2//CBFA2T3//RUNX3//CBFB//CCND1//CCND3//CDK2//CDKN1C//CEBPB//CREM//CRY2//CUX1//DNMT3A//E4F1//EDNRB//EN1//EPC1//ESR1//BCL11A//DMBX1//EZH2//FGFR2//FOXC2//FOXM1//FRK//GATA1//GATA2//GATA6//GLI2//GLI3//NR3C1//HDAC3//…
GO:0031324	negative regulation of cellular metabolic process	Biological process	661	2530	4682	23355	1.30326	2.37613e-15	2.19792e-13	14.6241	0.141179	ZGLP1//ZFP729B//HINFP//HALR1//ETV5//CGGBP1//OSR2//FOXP1//LMO1//FOXP2//ZBTB21//FERD3L//PAWR//AEBP2//NR0B1//MTA1//APBB1//NR2F2//APP//KLF16//ARX//ZFHX3//BACH2//BARX2//BCL6//BMP6//RUNX1//CBFA2T2//CBFA2T3//RUNX3//CBFB//CCND1//CCND3//CDK2//CDKN1C//CEBPB//CREM//CRY2//CUX1//DNMT3A//E4F1//EDNRB//EN1//EPC1//ESR1//BCL11A//DMBX1//EZH2//FGFR2//FOXC2//FOXM1//FRK//GATA1//GATA2//GATA6//GLI2//GLI3//NR3C1//HDAC3//…
GO:0009966	regulation of signal transduction	Biological process	732	2849	4682	23355	1.28164	3.10146e-15	2.8306e-13	14.5084	0.156343	APP//TAB1//ARRB1//ADRA2B//CRKL//FGF1//GHR//GRM1//IGF1//IGFBP6//P2RX7//PTPRC//PXN//SYK//TRP73//MUC20//MAP2K1//MAP2K2//MAP2K3//MAP2K4//GRM4//AVPI1//SPAG9//GPR39//SPRED3//SPRED2//DUSP8//PRKCA//DUSP7//DUSP5//IRAK2//IRAK3//GRK5//GRK6//DNM1//HTR2B//SAG//ADRB2//PTK2B//RAB7//PSEN2//CHMP6//ZFYVE28//SOCS4//ERRFI1//MAPKBP1//ERCC6//TIRAP//CCR7//MDFIC//RIPK1//TNFSF11//FGD4//WNT7B//MAP3K1//MAP3K10//MAPK8IP3//M…
GO:0048699	generation of neurons	Biological process	475	1732	4682	23355	1.36803	9.29245e-15	8.36932e-13	14.0319	0.101452	APBB1//APBB2//NR2F2//ARX//ASPM//CCK//CCKAR//CHL1//CCR4//CRKL//MARK2//ACAP3//GATA2//LMX1B//ASCL1//PCM1//PITX2//PRKG1//ROBO3//SEMA3A//SOX1//SATB2//POMGNT2//TUBB2A//TWIST1//VAX1//FKTN//MAPK8//AUTS2//MDGA2//TNN//CELSR2//BARHL1//FEZF1//TUBGCP2//RAPGEF2//GLI3//HIF1A//SMO//SMARCD3//MIR96//SOX11//NUMBL//DAGLB//DAGLA//CTNNA1//KCTD11//APP//CREB1//DLX5//DST//DVL1//FGFR2//IGF1R//NTNG2//MAP1B//PIP5K1C//UCHL1/…
GO:0022607	cellular component assembly	Biological process	693	2689	4682	23355	1.28556	1.02554e-14	9.11669e-13	13.989	0.148014	RPL10L//RPL3//RRS1//RPL3L//RPL11//RPF2//PWP2//MRPS7//RPS10//RPS25//STX12//ATG14//SYNPO2//RAB7//PIK3C3//ATG2A//WIPI1//BECN1//RAB1B//GABARAPL2//RRP8//BAZ2A//UBTF//BEND3//PRPF19//PRPF31//PRPF3//SRPK1//SRPK2//GCFC2//GEMIN6//XAB2//ISY1//COIL//SNRPC//STRAP//GEMIN5//DDX20//GEMIN7//RUVBL2//ZNHIT6//PIH1D2//DMC1//PDCD6IP//RTKN//TAF1B//AGFG1//SEC23IP//ACRBP//SPACA1//SPINK2//EIF2D//EIF5//MCTS2//DENR//EIF3D//…
GO:0048513	animal organ development	Biological process	903	3644	4682	23355	1.23611	1.68269e-14	1.47667e-12	13.774	0.192866	BARX2//MYF5//MYCN//SOX6//MAPK14//CEBPB//DMC1//INHBA//LFNG//SMAD4//EIF2B5//TAF4//PCYT1B//VGF//ESR1//BMP6//CRYGD//MEIS1//MEIS2//PBX3//ADAMTS18//ZDHHC16//SIPA1L3//ABCB5//PBX4//OSR2//HOXC11//FOXC2//GDNF//GLI3//HOXA11//HOXD11//IRX1//PAX2//PAX8//WNT4//APH1A//ITGA8//TSHZ3//NPNT//CRLF1//FGFR2//GSTA3//SMAD1//NOG//RARA//SIX1//SMAD9//CD44//GPC3//ILK//PTCH1//TIMELESS//ADAMTS16//DSPP//CTNNBIP1//OVOL2//EDNRB//…
GO:0046483	heterocycle metabolic process	Biological process	1248	5246	4682	23355	1.18668	2.06496e-14	1.7892e-12	13.6851	0.266553	LIG4//ERCC6//SMARCAD1//HINFP//CDK16//CDK18//CDK17//NPAT//BRD4//ZGLP1//ZFP729B//HALR1//ETV5//CGGBP1//OSR2//FOXP1//LMO1//FOXP2//ZBTB21//FERD3L//PAWR//AEBP2//NR0B1//MTA1//APBB1//NR2F2//APP//KLF16//ARX//ZFHX3//BACH2//BARX2//BCL6//BMP6//RUNX1//CBFA2T2//CBFA2T3//RUNX3//CBFB//CCND1//CCND3//CDK2//CDKN1C//CEBPB//CREM//CRY2//CUX1//DNMT3A//E4F1//EDNRB//EN1//EPC1//ESR1//BCL11A//DMBX1//EZH2//FGFR2//FOXC2//FOX…
GO:0009889	regulation of biosynthetic process	Biological process	968	3945	4682	23355	1.22399	2.09758e-14	1.79475e-12	13.6783	0.206749	HINFP//CDK16//CDK18//CDK17//NPAT//BRD4//ZGLP1//ZFP729B//HALR1//ETV5//CGGBP1//OSR2//FOXP1//LMO1//FOXP2//ZBTB21//FERD3L//PAWR//AEBP2//NR0B1//MTA1//APBB1//NR2F2//APP//KLF16//ARX//ZFHX3//BACH2//BARX2//BCL6//BMP6//RUNX1//CBFA2T2//CBFA2T3//RUNX3//CBFB//CCND1//CCND3//CDK2//CDKN1C//CEBPB//CREM//CRY2//CUX1//DNMT3A//E4F1//EDNRB//EN1//EPC1//ESR1//BCL11A//DMBX1//EZH2//FGFR2//FOXC2//FOXM1//FRK//GATA1//GATA2//…
GO:0033036	macromolecule localization	Biological process	755	2978	4682	23355	1.26465	2.55273e-14	2.15721e-12	13.593	0.161256	RAN//LSG1//RRS1//NOP9//SLC27A4//EPB41L3//NFASC//NUP214//RAE1//EIF5A//THOC2//HNRNPA2B1//NUP160//SARNP//FYTTD1//RAB27A//PICK1//SORL1//YWHAG//AP1S3//YWHAB//RPL11//PAN3//AKT1//ARNTL//CDKN1A//CRY2//KPNA4//LMNA//SYK//AGAP3//APPL2//TSC2//IPO9//RANBP6//NUP98//IPO5//APPL1//EIF4ENIF1//FAM53A//IPO4//IPO11//RANBP17//STRADA//XPO6//SMURF1//ZDHHC7//VPS37C//CACNB1//NACA//ZDHHC14//VPS37B//VPS37A//GOLGA7//ZDHHC6//…
GO:0010556	regulation of macromolecule biosynthetic process	Biological process	914	3701	4682	23355	1.2319	2.73165e-14	2.28026e-12	13.5636	0.195216	HINFP//CDK16//CDK18//CDK17//NPAT//BRD4//ZGLP1//ZFP729B//HALR1//ETV5//CGGBP1//OSR2//FOXP1//LMO1//FOXP2//ZBTB21//FERD3L//PAWR//AEBP2//NR0B1//MTA1//APBB1//NR2F2//APP//KLF16//ARX//ZFHX3//BACH2//BARX2//BCL6//BMP6//RUNX1//CBFA2T2//CBFA2T3//RUNX3//CBFB//CCND1//CCND3//CDK2//CDKN1C//CEBPB//CREM//CRY2//CUX1//DNMT3A//E4F1//EDNRB//EN1//EPC1//ESR1//BCL11A//DMBX1//EZH2//FGFR2//FOXC2//FOXM1//FRK//GATA1//GATA2//…
GO:0031326	regulation of cellular biosynthetic process	Biological process	950	3867	4682	23355	1.22546	2.92002e-14	2.40813e-12	13.5346	0.202905	HINFP//CDK16//CDK18//CDK17//NPAT//BRD4//ZGLP1//ZFP729B//HALR1//ETV5//CGGBP1//OSR2//FOXP1//LMO1//FOXP2//ZBTB21//FERD3L//PAWR//AEBP2//NR0B1//MTA1//APBB1//NR2F2//APP//KLF16//ARX//ZFHX3//BACH2//BARX2//BCL6//BMP6//RUNX1//CBFA2T2//CBFA2T3//RUNX3//CBFB//CCND1//CCND3//CDK2//CDKN1C//CEBPB//CREM//CRY2//CUX1//DNMT3A//E4F1//EDNRB//EN1//EPC1//ESR1//BCL11A//DMBX1//EZH2//FGFR2//FOXC2//FOXM1//FRK//GATA1//GATA2//…
GO:0006366	transcription by RNA polymerase II	Biological process	640	2474	4682	23355	1.29041	6.11696e-14	4.98459e-12	13.2135	0.136694	ZGLP1//ZFP729B//HINFP//HALR1//ETV5//CGGBP1//OSR2//FOXP1//LMO1//FOXP2//ZBTB21//FERD3L//PAWR//AEBP2//NR0B1//MTA1//APBB1//NR2F2//APP//KLF16//ARX//ZFHX3//BACH2//BARX2//BCL6//BMP6//RUNX1//CBFA2T2//CBFA2T3//RUNX3//CBFB//CCND1//CCND3//CDK2//CDKN1C//CEBPB//CREM//CRY2//CUX1//DNMT3A//E4F1//EDNRB//EN1//EPC1//ESR1//BCL11A//DMBX1//EZH2//FGFR2//FOXC2//FOXM1//FRK//GATA1//GATA2//GATA6//GLI2//GLI3//NR3C1//HDAC3//…
GO:0006139	nucleobase-containing compound metabolic process	Biological process	1219	5129	4682	23355	1.18555	6.72848e-14	5.41841e-12	13.1721	0.260359	LIG4//ERCC6//SMARCAD1//HINFP//CDK16//CDK18//CDK17//NPAT//BRD4//ZGLP1//ZFP729B//HALR1//ETV5//CGGBP1//OSR2//FOXP1//LMO1//FOXP2//ZBTB21//FERD3L//PAWR//AEBP2//NR0B1//MTA1//APBB1//NR2F2//APP//KLF16//ARX//ZFHX3//BACH2//BARX2//BCL6//BMP6//RUNX1//CBFA2T2//CBFA2T3//RUNX3//CBFB//CCND1//CCND3//CDK2//CDKN1C//CEBPB//CREM//CRY2//CUX1//DNMT3A//E4F1//EDNRB//EN1//EPC1//ESR1//BCL11A//DMBX1//EZH2//FGFR2//FOXC2//FOX…
GO:0019219	regulation of nucleobase-containing compound metabolic process	Biological process	917	3730	4682	23355	1.22633	8.06877e-14	6.42218e-12	13.0932	0.195856	SMARCAD1//HINFP//CDK16//CDK18//CDK17//NPAT//BRD4//ZGLP1//ZFP729B//HALR1//ETV5//CGGBP1//OSR2//FOXP1//LMO1//FOXP2//ZBTB21//FERD3L//PAWR//AEBP2//NR0B1//MTA1//APBB1//NR2F2//APP//KLF16//ARX//ZFHX3//BACH2//BARX2//BCL6//BMP6//RUNX1//CBFA2T2//CBFA2T3//RUNX3//CBFB//CCND1//CCND3//CDK2//CDKN1C//CEBPB//CREM//CRY2//CUX1//DNMT3A//E4F1//EDNRB//EN1//EPC1//ESR1//BCL11A//DMBX1//EZH2//FGFR2//FOXC2//FOXM1//FRK//GATA…
GO:2000112	regulation of cellular macromolecule biosynthetic process	Biological process	903	3666	4682	23355	1.22869	8.17094e-14	6.42875e-12	13.0877	0.192866	HINFP//CDK16//CDK18//CDK17//NPAT//BRD4//ZGLP1//ZFP729B//HALR1//ETV5//CGGBP1//OSR2//FOXP1//LMO1//FOXP2//ZBTB21//FERD3L//PAWR//AEBP2//NR0B1//MTA1//APBB1//NR2F2//APP//KLF16//ARX//ZFHX3//BACH2//BARX2//BCL6//BMP6//RUNX1//CBFA2T2//CBFA2T3//RUNX3//CBFB//CCND1//CCND3//CDK2//CDKN1C//CEBPB//CREM//CRY2//CUX1//DNMT3A//E4F1//EDNRB//EN1//EPC1//ESR1//BCL11A//DMBX1//EZH2//FGFR2//FOXC2//FOXM1//FRK//GATA1//GATA2//…
GO:0009059	macromolecule biosynthetic process	Biological process	1084	4505	4682	23355	1.20028	1.02033e-13	7.93656e-12	12.9913	0.231525	HINFP//CDK16//CDK18//CDK17//NPAT//BRD4//ZGLP1//ZFP729B//HALR1//ETV5//CGGBP1//OSR2//FOXP1//LMO1//FOXP2//ZBTB21//FERD3L//PAWR//AEBP2//NR0B1//MTA1//APBB1//NR2F2//APP//KLF16//ARX//ZFHX3//BACH2//BARX2//BCL6//BMP6//RUNX1//CBFA2T2//CBFA2T3//RUNX3//CBFB//CCND1//CCND3//CDK2//CDKN1C//CEBPB//CREM//CRY2//CUX1//DNMT3A//E4F1//EDNRB//EN1//EPC1//ESR1//BCL11A//DMBX1//EZH2//FGFR2//FOXC2//FOXM1//FRK//GATA1//GATA2//…
GO:0006725	cellular aromatic compound metabolic process	Biological process	1261	5335	4682	23355	1.17904	1.13815e-13	8.75353e-12	12.9438	0.269329	LIG4//ERCC6//SMARCAD1//HINFP//CDK16//CDK18//CDK17//NPAT//BRD4//ZGLP1//ZFP729B//HALR1//ETV5//CGGBP1//OSR2//FOXP1//LMO1//FOXP2//ZBTB21//FERD3L//PAWR//AEBP2//NR0B1//MTA1//APBB1//NR2F2//APP//KLF16//ARX//ZFHX3//BACH2//BARX2//BCL6//BMP6//RUNX1//CBFA2T2//CBFA2T3//RUNX3//CBFB//CCND1//CCND3//CDK2//CDKN1C//CEBPB//CREM//CRY2//CUX1//DNMT3A//E4F1//EDNRB//EN1//EPC1//ESR1//BCL11A//DMBX1//EZH2//FGFR2//FOXC2//FOX…
GO:1901360	organic cyclic compound metabolic process	Biological process	1308	5557	4682	23355	1.17413	1.17028e-13	8.90066e-12	12.9317	0.279368	LIG4//ERCC6//SMARCAD1//HINFP//CDK16//CDK18//CDK17//NPAT//BRD4//ZGLP1//ZFP729B//HALR1//ETV5//CGGBP1//OSR2//FOXP1//LMO1//FOXP2//ZBTB21//FERD3L//PAWR//AEBP2//NR0B1//MTA1//APBB1//NR2F2//APP//KLF16//ARX//ZFHX3//BACH2//BARX2//BCL6//BMP6//RUNX1//CBFA2T2//CBFA2T3//RUNX3//CBFB//CCND1//CCND3//CDK2//CDKN1C//CEBPB//CREM//CRY2//CUX1//DNMT3A//E4F1//EDNRB//EN1//EPC1//ESR1//BCL11A//DMBX1//EZH2//FGFR2//FOXC2//FOX…
GO:0010605	negative regulation of macromolecule metabolic process	Biological process	720	2842	4682	23355	1.26374	1.4028e-13	1.04938e-11	12.853	0.15378	ZGLP1//ZFP729B//HINFP//HALR1//ETV5//CGGBP1//OSR2//FOXP1//LMO1//FOXP2//ZBTB21//FERD3L//PAWR//AEBP2//NR0B1//MTA1//APBB1//NR2F2//APP//KLF16//ARX//ZFHX3//BACH2//BARX2//BCL6//BMP6//RUNX1//CBFA2T2//CBFA2T3//RUNX3//CBFB//CCND1//CCND3//CDK2//CDKN1C//CEBPB//CREM//CRY2//CUX1//DNMT3A//E4F1//EDNRB//EN1//EPC1//ESR1//BCL11A//DMBX1//EZH2//FGFR2//FOXC2//FOXM1//FRK//GATA1//GATA2//GATA6//GLI2//GLI3//NR3C1//HDAC3//…
GO:0065009	regulation of molecular function	Biological process	662	2582	4682	23355	1.27894	1.41042e-13	1.04938e-11	12.8507	0.141393	CCNA1//CCND1//CCND3//CCNI//CDKN1A//CDKN1B//CDKN2C//CCNB1//CCNJL//APP//TAB1//GRM1//TGFBR1//CARTPT//TAOK2//ARRB1//ADRA2B//CRKL//FGF1//GHR//IGF1//IGFBP6//P2RX7//PTPRC//PXN//SYK//TRP73//MUC20//MAP2K1//MAP2K2//MAP2K3//MAP2K4//GRM4//AVPI1//SPAG9//GPR39//SPRED3//SPRED2//DUSP8//PRKCA//DUSP7//DUSP5//ADRB2//PRKAG2//AKT1//DVL1//GNAQ//ILK//PDPK1//TRIB1//THY1//TSC2//SHB//PKN1//AKT1S1//PPM1F//SMYD3//CEP85//UBA…
GO:0034654	nucleobase-containing compound biosynthetic process	Biological process	907	3694	4682	23355	1.22478	1.60934e-13	1.18451e-11	12.7934	0.193721	HINFP//CDK16//CDK18//CDK17//NPAT//BRD4//ZGLP1//ZFP729B//HALR1//ETV5//CGGBP1//OSR2//FOXP1//LMO1//FOXP2//ZBTB21//FERD3L//PAWR//AEBP2//NR0B1//MTA1//APBB1//NR2F2//APP//KLF16//ARX//ZFHX3//BACH2//BARX2//BCL6//BMP6//RUNX1//CBFA2T2//CBFA2T3//RUNX3//CBFB//CCND1//CCND3//CDK2//CDKN1C//CEBPB//CREM//CRY2//CUX1//DNMT3A//E4F1//EDNRB//EN1//EPC1//ESR1//BCL11A//DMBX1//EZH2//FGFR2//FOXC2//FOXM1//FRK//GATA1//GATA2//…
GO:0034645	cellular macromolecule biosynthetic process	Biological process	1074	4467	4682	23355	1.19932	1.76204e-13	1.28311e-11	12.754	0.229389	HINFP//CDK16//CDK18//CDK17//NPAT//BRD4//ZGLP1//ZFP729B//HALR1//ETV5//CGGBP1//OSR2//FOXP1//LMO1//FOXP2//ZBTB21//FERD3L//PAWR//AEBP2//NR0B1//MTA1//APBB1//NR2F2//APP//KLF16//ARX//ZFHX3//BACH2//BARX2//BCL6//BMP6//RUNX1//CBFA2T2//CBFA2T3//RUNX3//CBFB//CCND1//CCND3//CDK2//CDKN1C//CEBPB//CREM//CRY2//CUX1//DNMT3A//E4F1//EDNRB//EN1//EPC1//ESR1//BCL11A//DMBX1//EZH2//FGFR2//FOXC2//FOXM1//FRK//GATA1//GATA2//…
GO:0019438	aromatic compound biosynthetic process	Biological process	924	3774	4682	23355	1.22129	1.83933e-13	1.32039e-11	12.7353	0.197352	HINFP//CDK16//CDK18//CDK17//NPAT//BRD4//ZGLP1//ZFP729B//HALR1//ETV5//CGGBP1//OSR2//FOXP1//LMO1//FOXP2//ZBTB21//FERD3L//PAWR//AEBP2//NR0B1//MTA1//APBB1//NR2F2//APP//KLF16//ARX//ZFHX3//BACH2//BARX2//BCL6//BMP6//RUNX1//CBFA2T2//CBFA2T3//RUNX3//CBFB//CCND1//CCND3//CDK2//CDKN1C//CEBPB//CREM//CRY2//CUX1//DNMT3A//E4F1//EDNRB//EN1//EPC1//ESR1//BCL11A//DMBX1//EZH2//FGFR2//FOXC2//FOXM1//FRK//GATA1//GATA2//…
GO:0006357	regulation of transcription by RNA polymerase II	Biological process	622	2407	4682	23355	1.28903	1.85182e-13	1.32039e-11	12.7324	0.132849	ZGLP1//ZFP729B//HINFP//HALR1//ETV5//CGGBP1//OSR2//FOXP1//LMO1//FOXP2//ZBTB21//FERD3L//PAWR//AEBP2//NR0B1//MTA1//APBB1//NR2F2//APP//KLF16//ARX//ZFHX3//BACH2//BARX2//BCL6//BMP6//RUNX1//CBFA2T2//CBFA2T3//RUNX3//CBFB//CCND1//CCND3//CDK2//CDKN1C//CEBPB//CREM//CRY2//CUX1//DNMT3A//E4F1//EDNRB//EN1//EPC1//ESR1//BCL11A//DMBX1//EZH2//FGFR2//FOXC2//FOXM1//FRK//GATA1//GATA2//GATA6//GLI2//GLI3//NR3C1//HDAC3//…
GO:0051252	regulation of RNA metabolic process	Biological process	859	3477	4682	23355	1.23236	1.96011e-13	1.38319e-11	12.7077	0.183469	HINFP//CDK16//CDK18//CDK17//NPAT//BRD4//ZGLP1//ZFP729B//HALR1//ETV5//CGGBP1//OSR2//FOXP1//LMO1//FOXP2//ZBTB21//FERD3L//PAWR//AEBP2//NR0B1//MTA1//APBB1//NR2F2//APP//KLF16//ARX//ZFHX3//BACH2//BARX2//BCL6//BMP6//RUNX1//CBFA2T2//CBFA2T3//RUNX3//CBFB//CCND1//CCND3//CDK2//CDKN1C//CEBPB//CREM//CRY2//CUX1//DNMT3A//E4F1//EDNRB//EN1//EPC1//ESR1//BCL11A//DMBX1//EZH2//FGFR2//FOXC2//FOXM1//FRK//GATA1//GATA2//…
GO:1901362	organic cyclic compound biosynthetic process	Biological process	953	3909	4682	23355	1.21612	2.04175e-13	1.4261e-11	12.69	0.203545	HINFP//CDK16//CDK18//CDK17//NPAT//BRD4//ZGLP1//ZFP729B//HALR1//ETV5//CGGBP1//OSR2//FOXP1//LMO1//FOXP2//ZBTB21//FERD3L//PAWR//AEBP2//NR0B1//MTA1//APBB1//NR2F2//APP//KLF16//ARX//ZFHX3//BACH2//BARX2//BCL6//BMP6//RUNX1//CBFA2T2//CBFA2T3//RUNX3//CBFB//CCND1//CCND3//CDK2//CDKN1C//CEBPB//CREM//CRY2//CUX1//DNMT3A//E4F1//EDNRB//EN1//EPC1//ESR1//BCL11A//DMBX1//EZH2//FGFR2//FOXC2//FOXM1//FRK//GATA1//GATA2//…
GO:0018130	heterocycle biosynthetic process	Biological process	920	3758	4682	23355	1.22118	2.1669e-13	1.49822e-11	12.6642	0.196497	HINFP//CDK16//CDK18//CDK17//NPAT//BRD4//ZGLP1//ZFP729B//HALR1//ETV5//CGGBP1//OSR2//FOXP1//LMO1//FOXP2//ZBTB21//FERD3L//PAWR//AEBP2//NR0B1//MTA1//APBB1//NR2F2//APP//KLF16//ARX//ZFHX3//BACH2//BARX2//BCL6//BMP6//RUNX1//CBFA2T2//CBFA2T3//RUNX3//CBFB//CCND1//CCND3//CDK2//CDKN1C//CEBPB//CREM//CRY2//CUX1//DNMT3A//E4F1//EDNRB//EN1//EPC1//ESR1//BCL11A//DMBX1//EZH2//FGFR2//FOXC2//FOXM1//FRK//GATA1//GATA2//…
GO:0044093	positive regulation of molecular function	Biological process	412	1492	4682	23355	1.37745	2.25889e-13	1.54621e-11	12.6461	0.0879966	APP//TAB1//GRM1//TGFBR1//CARTPT//TAOK2//ARRB1//ADRA2B//CRKL//FGF1//GHR//IGF1//IGFBP6//P2RX7//PTPRC//PXN//SYK//TRP73//MUC20//MAP2K1//MAP2K2//MAP2K3//MAP2K4//GRM4//AVPI1//SPAG9//GPR39//BCL10//CASP2//CCK//LCK//BBC3//SLC11A2//NLRP1A//S100A8//HIP1//SENP1//XDH//HIP1R//DLC1//MTCH1//CHRNA3//PRLR//NRG1//ADRA1A//ANG//CD86//GNAQ//HTR2B//PHB//GPR55//SMO//COPS8//TIRAP//MAS1//TLR1//TRAF2//MAPKBP1//ERCC6//CCR7/…
GO:0044085	cellular component biogenesis	Biological process	738	2930	4682	23355	1.25643	2.39292e-13	1.62174e-11	12.6211	0.157625	RPL10L//RPL3//RRS1//RPL3L//RPL11//RPF2//PWP2//MRPS7//RPS10//RPS25//STX12//ATG14//SYNPO2//RAB7//PIK3C3//ATG2A//WIPI1//BECN1//RAB1B//GABARAPL2//RAN//LSG1//NOP9//TFB2M//RRP8//BAZ2A//UBTF//BEND3//PRPF19//PRPF31//PRPF3//SRPK1//SRPK2//GCFC2//GEMIN6//XAB2//ISY1//COIL//SNRPC//STRAP//GEMIN5//DDX20//GEMIN7//RPS21//RRP15//RPS8//DHX37//ZNHIT6//RPL35//NIFK//EXOSC3//NOB1//SART1//RUVBL2//PIH1D2//DMC1//PDCD6IP//…
GO:0030182	neuron differentiation	Biological process	427	1558	4682	23355	1.36713	2.72102e-13	1.82602e-11	12.5653	0.0912003	MIR96//SOX11//ASCL1//APP//CCK//CCKAR//CREB1//DLX5//DST//DVL1//FGFR2//IGF1R//NTNG2//MAP1B//NUMBL//PIP5K1C//UCHL1//RNF165//TNN//TAOK2//BRSK1//KALRN//BCL11B//DOCK7//NRN1//SLITRK1//SPTBN4//UNC5B//LMX1A//APBB1//APBB2//ARX//RUNX3//CDH4//CHL1//CRMP1//DSCAM//EFNA2//EFNA4//EPHA2//ETV1//EVL//GAS1//GLI2//GLI3//KIF5B//LHX2//SMAD4//NOG//NR4A3//PTPRO//ROBO3//SCN1B//SEMA3A//SEMA3F//SEMA4D//SEMA5B//SEMA6B//CYFIP…
GO:0006351	transcription, DNA-templated	Biological process	818	3305	4682	23355	1.23461	5.78932e-13	3.84737e-11	12.2374	0.174712	HINFP//CDK16//CDK18//CDK17//NPAT//BRD4//ZGLP1//ZFP729B//HALR1//ETV5//CGGBP1//OSR2//FOXP1//LMO1//FOXP2//ZBTB21//FERD3L//PAWR//AEBP2//NR0B1//MTA1//APBB1//NR2F2//APP//KLF16//ARX//ZFHX3//BACH2//BARX2//BCL6//BMP6//RUNX1//CBFA2T2//CBFA2T3//RUNX3//CBFB//CCND1//CCND3//CDK2//CDKN1C//CEBPB//CREM//CRY2//CUX1//DNMT3A//E4F1//EDNRB//EN1//EPC1//ESR1//BCL11A//DMBX1//EZH2//FGFR2//FOXC2//FOXM1//FRK//GATA1//GATA2//…
GO:0016310	phosphorylation	Biological process	517	1957	4682	23355	1.3178	6.17316e-13	4.06301e-11	12.2095	0.110423	CCNA1//CCND1//CCND3//CCNI//CDKN1A//CDKN1B//CDKN2C//CCNB1//CCNJL//APP//TAB1//GRM1//TGFBR1//CARTPT//TAOK2//ARRB1//ADRA2B//CRKL//FGF1//GHR//IGF1//IGFBP6//P2RX7//PTPRC//PXN//SYK//TRP73//MUC20//MAP2K1//MAP2K2//MAP2K3//MAP2K4//GRM4//AVPI1//SPAG9//GPR39//SPRED3//SPRED2//DUSP8//PRKCA//DUSP7//DUSP5//ATG14//TADA3//CCDC88A//AGRN//AXIN1//SOCS3//SOCS1//DVL1//EZH2//NRAS//PPP2CA//PRKAR1B//RIT2//TADA2A//MTOR//SM…
GO:0032774	RNA biosynthetic process	Biological process	820	3318	4682	23355	1.23278	7.62721e-13	4.9702e-11	12.1176	0.175139	HINFP//CDK16//CDK18//CDK17//NPAT//BRD4//ZGLP1//ZFP729B//HALR1//ETV5//CGGBP1//OSR2//FOXP1//LMO1//FOXP2//ZBTB21//FERD3L//PAWR//AEBP2//NR0B1//MTA1//APBB1//NR2F2//APP//KLF16//ARX//ZFHX3//BACH2//BARX2//BCL6//BMP6//RUNX1//CBFA2T2//CBFA2T3//RUNX3//CBFB//CCND1//CCND3//CDK2//CDKN1C//CEBPB//CREM//CRY2//CUX1//DNMT3A//E4F1//EDNRB//EN1//EPC1//ESR1//BCL11A//DMBX1//EZH2//FGFR2//FOXC2//FOXM1//FRK//GATA1//GATA2//…
GO:0097659	nucleic acid-templated transcription	Biological process	818	3309	4682	23355	1.23312	7.69673e-13	4.9702e-11	12.1137	0.174712	HINFP//CDK16//CDK18//CDK17//NPAT//BRD4//ZGLP1//ZFP729B//HALR1//ETV5//CGGBP1//OSR2//FOXP1//LMO1//FOXP2//ZBTB21//FERD3L//PAWR//AEBP2//NR0B1//MTA1//APBB1//NR2F2//APP//KLF16//ARX//ZFHX3//BACH2//BARX2//BCL6//BMP6//RUNX1//CBFA2T2//CBFA2T3//RUNX3//CBFB//CCND1//CCND3//CDK2//CDKN1C//CEBPB//CREM//CRY2//CUX1//DNMT3A//E4F1//EDNRB//EN1//EPC1//ESR1//BCL11A//DMBX1//EZH2//FGFR2//FOXC2//FOXM1//FRK//GATA1//GATA2//…
GO:0044271	cellular nitrogen compound biosynthetic process	Biological process	1059	4422	4682	23355	1.19461	8.45061e-13	5.40602e-11	12.0731	0.226185	FH1//HINFP//CDK16//CDK18//CDK17//NPAT//BRD4//ZGLP1//ZFP729B//HALR1//ETV5//CGGBP1//OSR2//FOXP1//LMO1//FOXP2//ZBTB21//FERD3L//PAWR//AEBP2//NR0B1//MTA1//APBB1//NR2F2//APP//KLF16//ARX//ZFHX3//BACH2//BARX2//BCL6//BMP6//RUNX1//CBFA2T2//CBFA2T3//RUNX3//CBFB//CCND1//CCND3//CDK2//CDKN1C//CEBPB//CREM//CRY2//CUX1//DNMT3A//E4F1//EDNRB//EN1//EPC1//ESR1//BCL11A//DMBX1//EZH2//FGFR2//FOXC2//FOXM1//FRK//GATA1//GA…
GO:0048583	regulation of response to stimulus	Biological process	945	3896	4682	23355	1.20993	1.00358e-12	6.36068e-11	11.9984	0.201837	APP//TAB1//ARRB1//ADRA2B//CRKL//FGF1//GHR//GRM1//IGF1//IGFBP6//P2RX7//PTPRC//PXN//SYK//TRP73//MUC20//MAP2K1//MAP2K2//MAP2K3//MAP2K4//GRM4//AVPI1//SPAG9//GPR39//SPRED3//SPRED2//DUSP8//PRKCA//DUSP7//DUSP5//C3//FCGR3//FCNB//KRT1//COLEC11//H2-Q6//FADD//H2-BL//H2-D1//H2-K1//H2-Q2//H2-T10//H2-M10.4//H2-M10.2//IRAK2//IRAK3//GRK5//GRK6//DNM1//HTR2B//SAG//ADRB2//MATR3//SIN3A//RBM14//SFPQ//IL17A//TRAF3IP2/…
GO:0006355	regulation of transcription, DNA-templated	Biological process	794	3207	4682	23355	1.23501	1.3075e-12	8.14116e-11	11.8836	0.169586	HINFP//CDK16//CDK18//CDK17//NPAT//BRD4//ZGLP1//ZFP729B//HALR1//ETV5//CGGBP1//OSR2//FOXP1//LMO1//FOXP2//ZBTB21//FERD3L//PAWR//AEBP2//NR0B1//MTA1//APBB1//NR2F2//APP//KLF16//ARX//ZFHX3//BACH2//BARX2//BCL6//BMP6//RUNX1//CBFA2T2//CBFA2T3//RUNX3//CBFB//CCND1//CCND3//CDK2//CDKN1C//CEBPB//CREM//CRY2//CUX1//DNMT3A//E4F1//EDNRB//EN1//EPC1//ESR1//BCL11A//DMBX1//EZH2//FGFR2//FOXC2//FOXM1//FRK//GATA1//GATA2//…
GO:0051172	negative regulation of nitrogen compound metabolic process	Biological process	599	2328	4682	23355	1.28349	1.30829e-12	8.14116e-11	11.8833	0.127937	ZGLP1//ZFP729B//HINFP//HALR1//ETV5//CGGBP1//OSR2//FOXP1//LMO1//FOXP2//ZBTB21//FERD3L//PAWR//AEBP2//NR0B1//MTA1//APBB1//NR2F2//APP//KLF16//ARX//ZFHX3//BACH2//BARX2//BCL6//BMP6//RUNX1//CBFA2T2//CBFA2T3//RUNX3//CBFB//CCND1//CCND3//CDK2//CDKN1C//CEBPB//CREM//CRY2//CUX1//DNMT3A//E4F1//EDNRB//EN1//EPC1//ESR1//BCL11A//DMBX1//EZH2//FGFR2//FOXC2//FOXM1//FRK//GATA1//GATA2//GATA6//GLI2//GLI3//NR3C1//HDAC3//…
GO:0051049	regulation of transport	Biological process	495	1869	4682	23355	1.32113	1.33306e-12	8.22054e-11	11.8751	0.105724	BAIAP3//STX1B//CAMK2D//ADRB2//SCN1B//NKAIN4//SPTBN4//RSPO1//ANKRD13B//ANKRD13A//MTMR2//ARRB1//CD63//PICK1//PTPN5//SYK//PARD3//PTGER4//NPY2R//RIC1//CPB2//RGCC//TNFRSF1B//SAR1A//SAR1B//ATP4B//IL4//HK1//PRKCA//GRK6//GRIN1//P2RX7//CRH//P2RY12//KCNB1//PLCD1//ACSL1//AKT1//IRS2//FGF14//NKX2-5//SCN5A//SGK1//CNKSR3//MLLT6//NEDD4L//WNK4//THOC2//YES1//AK1//C3//GIP//NR4A3//ABCA8B//TTC39B//PTCH1//NR1H3//ABCA7…
GO:2001141	regulation of RNA biosynthetic process	Biological process	795	3214	4682	23355	1.23387	1.55528e-12	9.50527e-11	11.8082	0.169799	HINFP//CDK16//CDK18//CDK17//NPAT//BRD4//ZGLP1//ZFP729B//HALR1//ETV5//CGGBP1//OSR2//FOXP1//LMO1//FOXP2//ZBTB21//FERD3L//PAWR//AEBP2//NR0B1//MTA1//APBB1//NR2F2//APP//KLF16//ARX//ZFHX3//BACH2//BARX2//BCL6//BMP6//RUNX1//CBFA2T2//CBFA2T3//RUNX3//CBFB//CCND1//CCND3//CDK2//CDKN1C//CEBPB//CREM//CRY2//CUX1//DNMT3A//E4F1//EDNRB//EN1//EPC1//ESR1//BCL11A//DMBX1//EZH2//FGFR2//FOXC2//FOXM1//FRK//GATA1//GATA2//…
GO:0009888	tissue development	Biological process	523	1994	4682	23355	1.30835	1.61564e-12	9.78674e-11	11.7917	0.111704	BARX2//MYF5//MYCN//SOX6//MAPK14//GDF2//FOXC2//IHH//PITX2//TGFBR2//STK4//PLXND1//NPNT//CRLF1//FGFR2//GDNF//GSTA3//SMAD1//NOG//PAX2//RARA//SIX1//TSHZ3//SMAD9//CD44//GLI3//GPC3//HOXA11//HOXD11//ILK//SMAD4//PTCH1//TIMELESS//WNT4//ADAMTS16//DSPP//CTNNBIP1//FOXA2//HNF1B//TNRC6C//DUSP5//MIXL1//MACF1//BMPR1A//BMPR2//CHRD//INHBA//NR4A3//WNT3//TXNRD1//TBX19//PAF1//RTF1//ALMS1//RPGRIP1L//DLG3//IFT20//TTC8//…
GO:1903506	regulation of nucleic acid-templated transcription	Biological process	794	3211	4682	23355	1.23347	1.73702e-12	1.04298e-10	11.7602	0.169586	HINFP//CDK16//CDK18//CDK17//NPAT//BRD4//ZGLP1//ZFP729B//HALR1//ETV5//CGGBP1//OSR2//FOXP1//LMO1//FOXP2//ZBTB21//FERD3L//PAWR//AEBP2//NR0B1//MTA1//APBB1//NR2F2//APP//KLF16//ARX//ZFHX3//BACH2//BARX2//BCL6//BMP6//RUNX1//CBFA2T2//CBFA2T3//RUNX3//CBFB//CCND1//CCND3//CDK2//CDKN1C//CEBPB//CREM//CRY2//CUX1//DNMT3A//E4F1//EDNRB//EN1//EPC1//ESR1//BCL11A//DMBX1//EZH2//FGFR2//FOXC2//FOXM1//FRK//GATA1//GATA2//…
GO:0008104	protein localization	Biological process	650	2561	4682	23355	1.26605	1.96252e-12	1.16813e-10	11.7072	0.13883	RAN//LSG1//RRS1//NOP9//EPB41L3//NFASC//NUP214//EIF5A//THOC2//HNRNPA2B1//NUP160//SARNP//RAE1//FYTTD1//RAB27A//PICK1//SORL1//YWHAG//AP1S3//YWHAB//RPL11//PAN3//AKT1//ARNTL//CDKN1A//CRY2//KPNA4//LMNA//SYK//AGAP3//APPL2//TSC2//IPO9//RANBP6//NUP98//IPO5//APPL1//EIF4ENIF1//FAM53A//IPO4//IPO11//RANBP17//STRADA//XPO6//SMURF1//ZDHHC7//VPS37C//CACNB1//NACA//ZDHHC14//VPS37B//VPS37A//GOLGA7//ZDHHC6//ZDHHC2//D…
GO:0034641	cellular nitrogen compound metabolic process	Biological process	1370	5906	4682	23355	1.15711	2.69038e-12	1.58756e-10	11.5702	0.29261	LIG4//ERCC6//SMARCAD1//FH1//HINFP//CDK16//CDK18//CDK17//NPAT//BRD4//ZGLP1//ZFP729B//HALR1//ETV5//CGGBP1//OSR2//FOXP1//LMO1//FOXP2//ZBTB21//FERD3L//PAWR//AEBP2//NR0B1//MTA1//APBB1//NR2F2//APP//KLF16//ARX//ZFHX3//BACH2//BARX2//BCL6//BMP6//RUNX1//CBFA2T2//CBFA2T3//RUNX3//CBFB//CCND1//CCND3//CDK2//CDKN1C//CEBPB//CREM//CRY2//CUX1//DNMT3A//E4F1//EDNRB//EN1//EPC1//ESR1//BCL11A//DMBX1//EZH2//FGFR2//FOXC2…
GO:0030030	cell projection organization	Biological process	443	1656	4682	23355	1.33442	4.88493e-12	2.8579e-10	11.3111	0.0946177	ABL2//P2RY12//CFAP43//CEP131//TTLL5//SPEF2//IQCG//APP//CCK//CCKAR//CREB1//DLX5//DST//DVL1//FGFR2//IGF1R//NTNG2//MAP1B//NUMBL//PIP5K1C//UCHL1//RNF165//TNN//TAOK2//BRSK1//KALRN//BCL11B//DOCK7//NRN1//SLITRK1//SPTBN4//UNC5B//LMX1A//APBB1//APBB2//ARX//RUNX3//CDH4//CHL1//CRMP1//DSCAM//EFNA2//EFNA4//EPHA2//ETV1//EVL//GAS1//GLI2//GLI3//KIF5B//LHX2//SMAD4//NOG//NR4A3//PTPRO//ROBO3//SCN1B//SEMA3A//SEMA3F//…
GO:0016070	RNA metabolic process	Biological process	1008	4216	4682	23355	1.19264	5.88782e-12	3.41543e-10	11.23	0.215293	HINFP//CDK16//CDK18//CDK17//NPAT//BRD4//ZGLP1//ZFP729B//HALR1//ETV5//CGGBP1//OSR2//FOXP1//LMO1//FOXP2//ZBTB21//FERD3L//PAWR//AEBP2//NR0B1//MTA1//APBB1//NR2F2//APP//KLF16//ARX//ZFHX3//BACH2//BARX2//BCL6//BMP6//RUNX1//CBFA2T2//CBFA2T3//RUNX3//CBFB//CCND1//CCND3//CDK2//CDKN1C//CEBPB//CREM//CRY2//CUX1//DNMT3A//E4F1//EDNRB//EN1//EPC1//ESR1//BCL11A//DMBX1//EZH2//FGFR2//FOXC2//FOXM1//FRK//GATA1//GATA2//…
GO:0090304	nucleic acid metabolic process	Biological process	1112	4703	4682	23355	1.17945	6.32555e-12	3.63852e-10	11.1989	0.237505	LIG4//ERCC6//SMARCAD1//HINFP//CDK16//CDK18//CDK17//NPAT//BRD4//ZGLP1//ZFP729B//HALR1//ETV5//CGGBP1//OSR2//FOXP1//LMO1//FOXP2//ZBTB21//FERD3L//PAWR//AEBP2//NR0B1//MTA1//APBB1//NR2F2//APP//KLF16//ARX//ZFHX3//BACH2//BARX2//BCL6//BMP6//RUNX1//CBFA2T2//CBFA2T3//RUNX3//CBFB//CCND1//CCND3//CDK2//CDKN1C//CEBPB//CREM//CRY2//CUX1//DNMT3A//E4F1//EDNRB//EN1//EPC1//ESR1//BCL11A//DMBX1//EZH2//FGFR2//FOXC2//FOX…
GO:0051253	negative regulation of RNA metabolic process	Biological process	377	1374	4682	23355	1.36868	6.52219e-12	3.72037e-10	11.1856	0.0805211	ZGLP1//ZFP729B//HINFP//HALR1//ETV5//CGGBP1//OSR2//FOXP1//LMO1//FOXP2//ZBTB21//FERD3L//PAWR//AEBP2//NR0B1//MTA1//APBB1//NR2F2//APP//KLF16//ARX//ZFHX3//BACH2//BARX2//BCL6//BMP6//RUNX1//CBFA2T2//CBFA2T3//RUNX3//CBFB//CCND1//CCND3//CDK2//CDKN1C//CEBPB//CREM//CRY2//CUX1//DNMT3A//E4F1//EDNRB//EN1//EPC1//ESR1//BCL11A//DMBX1//EZH2//FGFR2//FOXC2//FOXM1//FRK//GATA1//GATA2//GATA6//GLI2//GLI3//NR3C1//HDAC3//…
GO:0009890	negative regulation of biosynthetic process	Biological process	427	1591	4682	23355	1.33877	7.51806e-12	4.25299e-10	11.1239	0.0912003	ZGLP1//ZFP729B//HINFP//HALR1//ETV5//CGGBP1//OSR2//FOXP1//LMO1//FOXP2//ZBTB21//FERD3L//PAWR//AEBP2//NR0B1//MTA1//APBB1//NR2F2//APP//KLF16//ARX//ZFHX3//BACH2//BARX2//BCL6//BMP6//RUNX1//CBFA2T2//CBFA2T3//RUNX3//CBFB//CCND1//CCND3//CDK2//CDKN1C//CEBPB//CREM//CRY2//CUX1//DNMT3A//E4F1//EDNRB//EN1//EPC1//ESR1//BCL11A//DMBX1//EZH2//FGFR2//FOXC2//FOXM1//FRK//GATA1//GATA2//GATA6//GLI2//GLI3//NR3C1//HDAC3//…
GO:0010558	negative regulation of macromolecule biosynthetic process	Biological process	404	1493	4682	23355	1.3498	8.74781e-12	4.90809e-10	11.0581	0.0862879	ZGLP1//ZFP729B//HINFP//HALR1//ETV5//CGGBP1//OSR2//FOXP1//LMO1//FOXP2//ZBTB21//FERD3L//PAWR//AEBP2//NR0B1//MTA1//APBB1//NR2F2//APP//KLF16//ARX//ZFHX3//BACH2//BARX2//BCL6//BMP6//RUNX1//CBFA2T2//CBFA2T3//RUNX3//CBFB//CCND1//CCND3//CDK2//CDKN1C//CEBPB//CREM//CRY2//CUX1//DNMT3A//E4F1//EDNRB//EN1//EPC1//ESR1//BCL11A//DMBX1//EZH2//FGFR2//FOXC2//FOXM1//FRK//GATA1//GATA2//GATA6//GLI2//GLI3//NR3C1//HDAC3//…
GO:0043085	positive regulation of catalytic activity	Biological process	313	1107	4682	23355	1.41041	1.10952e-11	6.13121e-10	10.9549	0.0668518	APP//TAB1//GRM1//TGFBR1//CARTPT//TAOK2//ARRB1//ADRA2B//CRKL//FGF1//GHR//IGF1//IGFBP6//P2RX7//PTPRC//PXN//SYK//TRP73//MUC20//MAP2K1//MAP2K2//MAP2K3//MAP2K4//GRM4//AVPI1//SPAG9//GPR39//BCL10//CASP2//CCK//LCK//BBC3//SLC11A2//NLRP1A//S100A8//HIP1//SENP1//XDH//HIP1R//DLC1//MTCH1//CHRNA3//PRLR//NRG1//ADRA1A//ANG//CD86//GNAQ//HTR2B//PHB//GPR55//COPS8//TIRAP//MAS1//TLR1//TRAF2//MAPKBP1//ERCC6//CCR7//MDFI…
GO:0048666	neuron development	Biological process	355	1285	4682	23355	1.37808	1.11069e-11	6.13121e-10	10.9544	0.0758223	MIR96//ASCL1//APP//CCK//CCKAR//CREB1//DLX5//DST//DVL1//FGFR2//IGF1R//NTNG2//MAP1B//NUMBL//PIP5K1C//UCHL1//RNF165//TNN//TAOK2//BRSK1//KALRN//BCL11B//DOCK7//NRN1//SLITRK1//SPTBN4//UNC5B//LMX1A//APBB1//APBB2//ARX//RUNX3//CDH4//CHL1//CRMP1//DSCAM//EFNA2//EFNA4//EPHA2//ETV1//EVL//GAS1//GLI2//GLI3//KIF5B//LHX2//SMAD4//NOG//NR4A3//PTPRO//ROBO3//SCN1B//SEMA3A//SEMA3F//SEMA4D//SEMA5B//SEMA6B//CYFIP1//LRTM…
GO:0006468	protein phosphorylation	Biological process	427	1597	4682	23355	1.33374	1.33625e-11	7.31733e-10	10.8741	0.0912003	CCNA1//CCND1//CCND3//CCNI//CDKN1A//CDKN1B//CDKN2C//CCNB1//CCNJL//APP//TAB1//GRM1//TGFBR1//CARTPT//TAOK2//ARRB1//ADRA2B//CRKL//FGF1//GHR//IGF1//IGFBP6//P2RX7//PTPRC//PXN//SYK//TRP73//MUC20//MAP2K1//MAP2K2//MAP2K3//MAP2K4//GRM4//AVPI1//SPAG9//GPR39//SPRED3//SPRED2//DUSP8//PRKCA//DUSP7//DUSP5//ATG14//TADA3//CCDC88A//AGRN//AXIN1//SOCS3//SOCS1//DVL1//EZH2//NRAS//PPP2CA//PRKAR1B//RIT2//TADA2A//MTOR//SM…
GO:0045934	negative regulation of nucleobase-containing compound metabolic process	Biological process	399	1476	4682	23355	1.34845	1.3795e-11	7.4942e-10	10.8603	0.08522	ZGLP1//ZFP729B//HINFP//HALR1//ETV5//CGGBP1//OSR2//FOXP1//LMO1//FOXP2//ZBTB21//FERD3L//PAWR//AEBP2//NR0B1//MTA1//APBB1//NR2F2//APP//KLF16//ARX//ZFHX3//BACH2//BARX2//BCL6//BMP6//RUNX1//CBFA2T2//CBFA2T3//RUNX3//CBFB//CCND1//CCND3//CDK2//CDKN1C//CEBPB//CREM//CRY2//CUX1//DNMT3A//E4F1//EDNRB//EN1//EPC1//ESR1//BCL11A//DMBX1//EZH2//FGFR2//FOXC2//FOXM1//FRK//GATA1//GATA2//GATA6//GLI2//GLI3//NR3C1//HDAC3//…
GO:0031327	negative regulation of cellular biosynthetic process	Biological process	415	1548	4682	23355	1.33729	1.80012e-11	9.70222e-10	10.7447	0.0886373	ZGLP1//ZFP729B//HINFP//HALR1//ETV5//CGGBP1//OSR2//FOXP1//LMO1//FOXP2//ZBTB21//FERD3L//PAWR//AEBP2//NR0B1//MTA1//APBB1//NR2F2//APP//KLF16//ARX//ZFHX3//BACH2//BARX2//BCL6//BMP6//RUNX1//CBFA2T2//CBFA2T3//RUNX3//CBFB//CCND1//CCND3//CDK2//CDKN1C//CEBPB//CREM//CRY2//CUX1//DNMT3A//E4F1//EDNRB//EN1//EPC1//ESR1//BCL11A//DMBX1//EZH2//FGFR2//FOXC2//FOXM1//FRK//GATA1//GATA2//GATA6//GLI2//GLI3//NR3C1//HDAC3//…
GO:0051649	establishment of localization in cell	Biological process	525	2035	4682	23355	1.2869	2.56936e-11	1.374e-09	10.5902	0.112132	RAN//LSG1//RRS1//NOP9//ARHGEF2//PLK1//DYNLT1B//MCPH1//SPDL1//BAIAP3//STX1B//SYK//SAR1A//SAR1B//NUP214//RAE1//EIF5A//THOC2//HNRNPA2B1//NUP160//SARNP//FYTTD1//RAB27A//PICK1//SORL1//YWHAG//AP1S3//YWHAB//RPL11//PAN3//AKT1//ARNTL//CDKN1A//CRY2//KPNA4//LMNA//AGAP3//APPL2//TSC2//IPO9//RANBP6//NUP98//IPO5//APPL1//EIF4ENIF1//FAM53A//IPO4//IPO11//RANBP17//STRADA//XPO6//SMURF1//ZDHHC7//VPS37C//CACNB1//NACA/…
GO:0040007	growth	Biological process	311	1106	4682	23355	1.40266	2.59699e-11	1.37802e-09	10.5855	0.0664246	ESR1//GDF9//LMX1A//DDR1//CD44//CRKL//EPB41L3//IGFBP4//IL3//ILK//PTCH2//URI1//TMC8//XBP1//NUBP1//FAM107A//MTOR//RPTOR//SBF1//MYOCD//SMARCA4//RTF1//BRCA2//ZPR1//PRPF19//BRD4//SBDS//SETDB1//SALL4//ESRRB//SIRT6//NAT8F3//WNT11//RARA//TGFBR2//THBS3//STC1//MATN1//COL27A1//AGRN//MUSK//SIX1//CADM1//CAPN3//SOX15//EZH2//IGF1//MAPK14//PTGFRN//BCL9//EMP1//MIR467A-4//MIR467A-10//MIR467A-7//MIR467A-9//AKT1//RHO…
GO:0007010	cytoskeleton organization	Biological process	375	1381	4682	23355	1.35452	3.22092e-11	1.69594e-09	10.492	0.080094	ARHGEF2//PLK1//DYNLT1B//MCPH1//SPDL1//AURKA//GM4565//TTLL2//TBCD//AP1G1//CRMP1//MARK2//MAP1B//MAP6//MAP7//NEFM//PRKCZ//ULK4//CDC14B//TUBA3A//TUBB2A//TUBB3//EML3//ZPR1//CAMSAP1//CDC14A//TUBGCP3//TACC1//TTLL5//KNSTRN//TUBA8//SMOK3A//TACC2//DOCK7//TTL//SIK3//PARD3B//TUBGCP2//MAP10//TTLL11//TTLL9//EML4//PARD3//PDCD6IP//RTKN//NCKAP5//TRIM36//SPAST//CCSER2//BRK1//ABL2//RHOA//RHOC//CAPZA3//CFL2//DIAPH1/…
GO:1903507	negative regulation of nucleic acid-templated transcription	Biological process	349	1270	4682	23355	1.37079	3.41882e-11	1.7864e-09	10.4661	0.0745408	ZGLP1//ZFP729B//HINFP//HALR1//ETV5//CGGBP1//OSR2//FOXP1//LMO1//FOXP2//ZBTB21//FERD3L//PAWR//AEBP2//NR0B1//MTA1//APBB1//NR2F2//APP//KLF16//ARX//ZFHX3//BACH2//BARX2//BCL6//BMP6//RUNX1//CBFA2T2//CBFA2T3//RUNX3//CBFB//CCND1//CCND3//CDK2//CDKN1C//CEBPB//CREM//CRY2//CUX1//DNMT3A//E4F1//EDNRB//EN1//EPC1//ESR1//BCL11A//DMBX1//EZH2//FGFR2//FOXC2//FOXM1//FRK//GATA1//GATA2//GATA6//GLI2//GLI3//NR3C1//HDAC3//…
GO:0045892	negative regulation of transcription, DNA-templated	Biological process	348	1266	4682	23355	1.37118	3.5192e-11	1.81247e-09	10.4536	0.0743272	ZGLP1//ZFP729B//HINFP//HALR1//ETV5//CGGBP1//OSR2//FOXP1//LMO1//FOXP2//ZBTB21//FERD3L//PAWR//AEBP2//NR0B1//MTA1//APBB1//NR2F2//APP//KLF16//ARX//ZFHX3//BACH2//BARX2//BCL6//BMP6//RUNX1//CBFA2T2//CBFA2T3//RUNX3//CBFB//CCND1//CCND3//CDK2//CDKN1C//CEBPB//CREM//CRY2//CUX1//DNMT3A//E4F1//EDNRB//EN1//EPC1//ESR1//BCL11A//DMBX1//EZH2//FGFR2//FOXC2//FOXM1//FRK//GATA1//GATA2//GATA6//GLI2//GLI3//NR3C1//HDAC3//…
GO:0006820	anion transport	Biological process	644	2572	4682	23355	1.249	3.5296e-11	1.81247e-09	10.4523	0.137548	RAN//LSG1//RRS1//NOP9//SLC27A4//FCGR3//SYK//CSF2//PLS1//PTGER4//NPY2R//SLC36A3//SLC36A1//SLC38A8//SLC36A4//SLC38A6//SLC38A4//SLC38A3//NUP214//RAE1//EIF5A//THOC2//HNRNPA2B1//NUP160//SARNP//FYTTD1//RAB27A//PICK1//SORL1//YWHAG//AP1S3//YWHAB//RPL11//PAN3//AKT1//ARNTL//CDKN1A//CRY2//KPNA4//LMNA//AGAP3//APPL2//TSC2//IPO9//RANBP6//NUP98//IPO5//APPL1//EIF4ENIF1//FAM53A//IPO4//IPO11//RANBP17//STRADA//XPO6…
GO:2000113	negative regulation of cellular macromolecule biosynthetic process	Biological process	397	1477	4682	23355	1.34078	3.54815e-11	1.81247e-09	10.45	0.0847928	ZGLP1//ZFP729B//HINFP//HALR1//ETV5//CGGBP1//OSR2//FOXP1//LMO1//FOXP2//ZBTB21//FERD3L//PAWR//AEBP2//NR0B1//MTA1//APBB1//NR2F2//APP//KLF16//ARX//ZFHX3//BACH2//BARX2//BCL6//BMP6//RUNX1//CBFA2T2//CBFA2T3//RUNX3//CBFB//CCND1//CCND3//CDK2//CDKN1C//CEBPB//CREM//CRY2//CUX1//DNMT3A//E4F1//EDNRB//EN1//EPC1//ESR1//BCL11A//DMBX1//EZH2//FGFR2//FOXC2//FOXM1//FRK//GATA1//GATA2//GATA6//GLI2//GLI3//NR3C1//HDAC3//…
GO:1902679	negative regulation of RNA biosynthetic process	Biological process	349	1271	4682	23355	1.36971	3.79577e-11	1.9246e-09	10.4207	0.0745408	ZGLP1//ZFP729B//HINFP//HALR1//ETV5//CGGBP1//OSR2//FOXP1//LMO1//FOXP2//ZBTB21//FERD3L//PAWR//AEBP2//NR0B1//MTA1//APBB1//NR2F2//APP//KLF16//ARX//ZFHX3//BACH2//BARX2//BCL6//BMP6//RUNX1//CBFA2T2//CBFA2T3//RUNX3//CBFB//CCND1//CCND3//CDK2//CDKN1C//CEBPB//CREM//CRY2//CUX1//DNMT3A//E4F1//EDNRB//EN1//EPC1//ESR1//BCL11A//DMBX1//EZH2//FGFR2//FOXC2//FOXM1//FRK//GATA1//GATA2//GATA6//GLI2//GLI3//NR3C1//HDAC3//…
GO:0120036	plasma membrane bounded cell projection organization	Biological process	427	1609	4682	23355	1.32379	4.11527e-11	2.07125e-09	10.3856	0.0912003	ABL2//P2RY12//CFAP43//CEP131//TTLL5//SPEF2//IQCG//APP//CCK//CCKAR//CREB1//DLX5//DST//DVL1//FGFR2//IGF1R//NTNG2//MAP1B//NUMBL//PIP5K1C//UCHL1//RNF165//TNN//TAOK2//BRSK1//KALRN//BCL11B//DOCK7//NRN1//SLITRK1//SPTBN4//UNC5B//LMX1A//APBB1//APBB2//ARX//RUNX3//CDH4//CHL1//CRMP1//DSCAM//EFNA2//EFNA4//EPHA2//ETV1//EVL//GAS1//GLI2//GLI3//KIF5B//LHX2//SMAD4//NOG//NR4A3//PTPRO//ROBO3//SCN1B//SEMA3A//SEMA3F//…
GO:0033043	regulation of organelle organization	Biological process	329	1188	4682	23355	1.38143	4.87106e-11	2.43375e-09	10.3124	0.0702691	SAR1A//SAR1B//ARHGEF2//MAP1B//STMN2//CAMSAP1//EML4//RCC1//CDK11B//KIF20B//L3MBTL1//BORA//FBXO43//CIT//CDC27//PLK1//KNTC1//KLHL22//IK//TRIP13//SPDL1//BRK1//PFN1//ARHGAP35//PAN3//ZDHHC6//VAT1//ADCK1//ANK1//LMAN1//PDE2A//RHOT2//PARL//PRMT6//PPARGC1A//NUBP1//CCDC84//RAD51AP1//NEK6//EPS8//NEB//GBA2//ARHGAP28//ARHGAP40//DBN1//ARPC5//ARPC4//COTL1//SH3BP1//WDR1//CFL2//KANK1//SSH1//KANK4//HIP1R//MYADM//MK…
GO:0045595	regulation of cell differentiation	Biological process	434	1646	4682	23355	1.31525	7.37728e-11	3.65924e-09	10.1321	0.0926954	ASPM//GLI3//HIF1A//MAPK8//SMO//SMARCD3//IL3//CTNNA1//KCTD11//VAX1//SPDEF//SKI//TIAM1//AXIN2//EZH2//GCNT2//SMAD4//MYOCD//TGFBR1//TGFBR2//TWIST1//MTOR//RGCC//BCL9L//SPRED3//OVOL2//SPRED2//PAWR//FOXA2//PPP2CA//USF3//STRAP//TSC2//VASN//LDLRAD4//PBLD1//ADIPOR1//HOXA11//HOXD11//GATA1//SENP1//GATA2//CSF2//MAPK9//ITGB3//PPARA//HBP1//TTC3//SMYD1//NEU2//MAPK14//NKX2-5//HDAC4//XBP1//ANKRD2//PITX3//SYNJ1//BA…
GO:0050790	regulation of catalytic activity	Biological process	489	1889	4682	23355	1.29129	7.94407e-11	3.91203e-09	10.1	0.104443	CCNA1//CCND1//CCND3//CCNI//CDKN1A//CDKN1B//CDKN2C//CCNB1//CCNJL//APP//TAB1//GRM1//TGFBR1//CARTPT//TAOK2//ARRB1//ADRA2B//CRKL//FGF1//GHR//IGF1//IGFBP6//P2RX7//PTPRC//PXN//SYK//TRP73//MUC20//MAP2K1//MAP2K2//MAP2K3//MAP2K4//GRM4//AVPI1//SPAG9//GPR39//SPRED3//SPRED2//DUSP8//PRKCA//DUSP7//DUSP5//PRKAG2//AKT1//DVL1//GNAQ//ILK//PDPK1//TRIB1//THY1//TSC2//SHB//PKN1//AKT1S1//PPM1F//SMYD3//CEP85//UBASH3B//C…
GO:0006928	movement of cell or subcellular component	Biological process	544	2135	4682	23355	1.27101	8.92765e-11	4.36498e-09	10.0493	0.11619	OVOL2//EDNRB//GDNF//HIF1A//HTR2B//SEMA3A//SEMA3F//SEMA4D//SEMA5B//SEMA6B//RADIL//SEMA4G//SMO//APBB1//APBB2//NR2F2//ARX//ASPM//CCK//CCKAR//CHL1//CCR4//CRKL//MARK2//ACAP3//GATA2//LMX1B//ASCL1//PCM1//PITX2//PRKG1//ROBO3//SOX1//SATB2//POMGNT2//TUBB2A//TWIST1//VAX1//FKTN//MAPK8//AUTS2//MDGA2//TNN//CELSR2//BARHL1//FEZF1//TUBGCP2//RAPGEF2//AKT1//EGR3//GPLD1//PIK3R3//MIA3//CLEC14A//FFAR2//ANO6//TRPM2//CC…
GO:0051094	positive regulation of developmental process	Biological process	387	1446	4682	23355	1.33503	1.16097e-10	5.63608e-09	9.93518	0.082657	HOXC11//FGF1//GDNF//HOXA11//HOXD11//SIX1//ASPM//GLI3//HIF1A//MAPK8//SMO//SMARCD3//TNFRSF13C//IL3//SPDEF//ZDHHC6//AXIN2//EZH2//GCNT2//SMAD4//MYOCD//TGFBR1//TGFBR2//TWIST1//MTOR//RGCC//BCL9L//CSF2//MAPK9//SMYD1//NEU2//MAPK14//SYNJ1//BAG1//GRIP2//CAPN3//SOX15//ANO6//OSR2//ACVR2A//ADRB2//BMP6//BMPR1A//BMPR2//P2RX7//WNT4//NELL1//MIA3//FAM20C//RUNX1//FOXN1//FGF18//SOX6//THRB//IL15//IL15RA//EGR3//IHH//Z…
GO:0007267	cell-cell signaling	Biological process	445	1703	4682	23355	1.30345	1.59419e-10	7.68469e-09	9.79746	0.0950449	FCGR3//SYK//BAIAP3//STX1B//CRH//TH//WNT11//CHRM1//PLCB1//GRM2//GRM7//CHRNA3//CHRNA4//CHRNB1//CHRNG//AGRN//CACNA1A//CACNA1C//CACNA1E//CACNA1G//CACNB1//CACNB3//CACNB4//FGF14//GABRA3//GABRB2//GABRE//GABRR2//GJC1//GLRA4//GLRB//GRIK5//GRIN1//GRIN2A//HTR2B//HTR5B//MYO5A//NRXN1//NRXN3//PRKCG//SLC12A7//TAC1//DLGAP1//CHRNA9//GRM4//CARTPT//CHRNA10//SLC12A5//USP14//CEP89//RIMS2//DVL1//PPT1//SYT2//SYN3//BRSK…
GO:0071702	organic substance transport	Biological process	614	2458	4682	23355	1.24605	1.69467e-10	8.11191e-09	9.77091	0.131141	RAN//LSG1//RRS1//NOP9//SLC27A4//FCGR3//SYK//CSF2//PLS1//PTGER4//NPY2R//SLC36A3//SLC36A1//SLC38A8//SLC36A4//SLC38A6//SLC38A4//SLC38A3//NUP214//RAE1//EIF5A//THOC2//HNRNPA2B1//NUP160//SARNP//FYTTD1//RAB27A//PICK1//SORL1//YWHAG//AP1S3//YWHAB//RPL11//PAN3//AKT1//ARNTL//CDKN1A//CRY2//KPNA4//LMNA//AGAP3//APPL2//TSC2//IPO9//RANBP6//NUP98//IPO5//APPL1//EIF4ENIF1//FAM53A//IPO4//IPO11//RANBP17//STRADA//XPO6…
GO:0010467	gene expression	Biological process	1366	5969	4682	23355	1.14156	1.89203e-10	8.99372e-09	9.72307	0.291756	HINFP//CDK16//CDK18//CDK17//NPAT//BRD4//ZGLP1//ZFP729B//HALR1//ETV5//CGGBP1//OSR2//FOXP1//LMO1//FOXP2//ZBTB21//FERD3L//PAWR//AEBP2//NR0B1//MTA1//APBB1//NR2F2//APP//KLF16//ARX//ZFHX3//BACH2//BARX2//BCL6//BMP6//RUNX1//CBFA2T2//CBFA2T3//RUNX3//CBFB//CCND1//CCND3//CDK2//CDKN1C//CEBPB//CREM//CRY2//CUX1//DNMT3A//E4F1//EDNRB//EN1//EPC1//ESR1//BCL11A//DMBX1//EZH2//FGFR2//FOXC2//FOXM1//FRK//GATA1//GATA2//…
GO:0040011	locomotion	Biological process	486	1890	4682	23355	1.28269	2.58834e-10	1.22187e-08	9.58698	0.103802	OVOL2//EDNRB//GDNF//HIF1A//HTR2B//SEMA3A//SEMA3F//SEMA4D//SEMA5B//SEMA6B//RADIL//SEMA4G//SMO//APBB1//APBB2//NR2F2//ARX//ASPM//CCK//CCKAR//CHL1//CCR4//CRKL//MARK2//ACAP3//GATA2//LMX1B//ASCL1//PCM1//PITX2//PRKG1//ROBO3//SOX1//SATB2//POMGNT2//TUBB2A//TWIST1//VAX1//FKTN//MAPK8//AUTS2//MDGA2//TNN//CELSR2//BARHL1//FEZF1//TUBGCP2//RAPGEF2//AKT1//EGR3//GPLD1//PIK3R3//MIA3//CLEC14A//FFAR2//ANO6//TRPM2//CC…
GO:0023057	negative regulation of signaling	Biological process	360	1351	4682	23355	1.32922	9.43766e-10	4.42471e-08	9.02514	0.0768902	SPRED3//SPRED2//DUSP8//PRKCA//DUSP7//DUSP5//AP1AR//PTPRC//IRAK3//GRK5//GRK6//ARRB1//DNM1//HTR2B//SAG//ADRB2//RAB7//PSEN2//CHMP6//ZFYVE28//SOCS4//ERRFI1//SOCS3//SOCS1//ERBB3//SOCS7//RGS16//NLRP12//RGS3//RGS11//MFHAS1//LDLRAD4//PRR5L//UBASH3B//HGS//PTGIR//NDRG4//PDZD3//PDE2A//PDE10A//NR1H4//PELI3//GPS2//RFFL//TSC2//TWIST1//OBSCN//SLC9A3R2//GBA//AXIN1//GRB10//TSKU//ZNRF3//SFRP5//TRABD2B//CTNNBIP1//C…
GO:1902531	regulation of intracellular signal transduction	Biological process	413	1584	4682	23355	1.3006	1.04557e-09	4.86865e-08	8.98065	0.0882102	APP//TAB1//ARRB1//ADRA2B//CRKL//FGF1//GHR//GRM1//IGF1//IGFBP6//P2RX7//PTPRC//PXN//SYK//TRP73//MUC20//MAP2K1//MAP2K2//MAP2K3//MAP2K4//GRM4//AVPI1//SPAG9//GPR39//SPRED3//SPRED2//DUSP8//PRKCA//DUSP7//DUSP5//MAPKBP1//ERCC6//TIRAP//CCR7//MDFIC//RIPK1//TNFSF11//FGD4//WNT7B//MAP3K1//MAP3K10//MAPK8IP3//MAP3K9//ERN1//AKAP1//PDE4A//PRKAR1B//PDE10A//AKAP7//ADRB2//NRXN1//SPATC1L//PDE2A//GUCY1A2//PTK2B//GUCY2…
GO:0010648	negative regulation of cell communication	Biological process	359	1348	4682	23355	1.32847	1.06979e-09	4.94779e-08	8.9707	0.0766766	SPRED3//SPRED2//DUSP8//PRKCA//DUSP7//DUSP5//PTPRC//IRAK3//GRK5//GRK6//ARRB1//DNM1//HTR2B//SAG//ADRB2//RAB7//PSEN2//CHMP6//ZFYVE28//SOCS4//ERRFI1//SOCS3//SOCS1//ERBB3//SOCS7//RGS16//NLRP12//RGS3//RGS11//MFHAS1//LDLRAD4//PRR5L//UBASH3B//HGS//PTGIR//NDRG4//PDZD3//PDE2A//PDE10A//NR1H4//PELI3//GPS2//RFFL//TSC2//TWIST1//OBSCN//SLC9A3R2//GBA//AXIN1//GRB10//TSKU//ZNRF3//SFRP5//TRABD2B//CTNNBIP1//CHD8//NK…
GO:0042221	response to chemical	Biological process	988	4217	4682	23355	1.1687	1.33812e-09	6.14726e-08	8.87351	0.211021	HIF1A//PRKCA//ERCC6//TXNRD2//FOXA2//NR1H4//GNAT1//GNAT2//PIGR//PLCB2//TAS2R102//TAS2R109//TAS2R144//TAS2R119//IRAK2//PTPRC//IRAK3//ADRA1B//GNAL//GRIN1//GRIN2A//PDE1B//SLC18A2//THRB//FFAR2//CD14//IL10//ANO6//TRPM2//CCR7//CCL21B//CCR2//PTPRO//CCL8//TNFSF11//CCL24//CHGA//PTK2B//CXCR2//ZFP580//GUCY2D//CASR//RYR2//CYP2E1//GSTA3//HNF4A//RORA//RORC//SLCO1A6//NCEH1//CYP2C54//FMO2//CYP2D22//ABCC2//ABCC6//…
GO:0043269	regulation of ion transport	Biological process	364	1374	4682	23355	1.32149	1.57878e-09	7.2045e-08	8.80168	0.0777446	CAMK2D//ADRB2//SCN1B//NKAIN4//SPTBN4//PTGER4//NPY2R//ATP4B//IL4//HK1//PRKCA//GRK6//GRIN1//P2RX7//CRH//P2RY12//KCNB1//PLCD1//ACSL1//AKT1//IRS2//FGF14//NKX2-5//SCN5A//SGK1//CNKSR3//MLLT6//NEDD4L//WNK4//THOC2//YES1//AK1//C3//GIP//NR4A3//ABCA8B//TTC39B//PTCH1//NR1H3//ABCA7//GPS2//PDE4D//CHD7//ANK2//RYR2//GRM2//CCK//NR3C1//GRM7//PRKG1//TRH//GRIK1//CHRNA3//CACNA1A//CHRNA4//KCNA2//SYT2//SYT5//SYT7//FFAR…
GO:0009968	negative regulation of signal transduction	Biological process	327	1217	4682	23355	1.34031	2.22452e-09	1.0084e-07	8.65276	0.0698419	SPRED3//SPRED2//DUSP8//PRKCA//DUSP7//DUSP5//PTPRC//IRAK3//GRK5//GRK6//ARRB1//DNM1//HTR2B//SAG//ADRB2//RAB7//PSEN2//CHMP6//ZFYVE28//SOCS4//ERRFI1//HGS//PTGIR//NDRG4//PDZD3//PDE2A//PDE10A//NR1H4//PELI3//GPS2//RFFL//LDLRAD4//TSC2//TWIST1//OBSCN//SLC9A3R2//GBA//AXIN1//GRB10//TSKU//ZNRF3//SFRP5//TRABD2B//CTNNBIP1//CHD8//NKD2//NOTUM//ONECUT1//SLC2A10//PDPK1//PPARA//GLG1//SKI//STRAP//XBP1//CD109//VASN//…
GO:0051174	regulation of phosphorus metabolic process	Biological process	394	1510	4682	23355	1.30157	2.37702e-09	1.06763e-07	8.62397	0.0841521	CCNA1//CCND1//CCND3//CCNI//CDKN1A//CDKN1B//CDKN2C//CCNB1//CCNJL//APP//TAB1//GRM1//TGFBR1//CARTPT//TAOK2//ARRB1//ADRA2B//CRKL//FGF1//GHR//IGF1//IGFBP6//P2RX7//PTPRC//PXN//SYK//TRP73//MUC20//MAP2K1//MAP2K2//MAP2K3//MAP2K4//GRM4//AVPI1//SPAG9//GPR39//SPRED3//SPRED2//DUSP8//PRKCA//DUSP7//DUSP5//ATG14//TADA3//CCDC88A//AGRN//AXIN1//SOCS3//SOCS1//DVL1//EZH2//NRAS//PPP2CA//PRKAR1B//RIT2//TADA2A//MTOR//SM…
GO:0070727	cellular macromolecule localization	Biological process	464	1820	4682	23355	1.27173	2.38637e-09	1.06763e-07	8.62226	0.0991029	RAN//LSG1//RRS1//NOP9//EPB41L3//NFASC//NUP214//EIF5A//THOC2//HNRNPA2B1//NUP160//SARNP//RAE1//FYTTD1//RAB27A//PICK1//SORL1//YWHAG//AP1S3//YWHAB//RPL11//PAN3//AKT1//ARNTL//CDKN1A//CRY2//KPNA4//LMNA//SYK//AGAP3//APPL2//TSC2//IPO9//RANBP6//NUP98//IPO5//APPL1//EIF4ENIF1//FAM53A//IPO4//IPO11//RANBP17//STRADA//XPO6//SMURF1//ZDHHC7//VPS37C//CACNB1//NACA//ZDHHC14//VPS37B//VPS37A//GOLGA7//ZDHHC6//ZDHHC2//D…
GO:0030029	actin filament-based process	Biological process	230	805	4682	23355	1.42522	2.42638e-09	1.07848e-07	8.61504	0.0491243	PDCD6IP//RTKN//CCDC88C//PARD3//BRK1//ABL2//RHOA//RHOC//CAPZA3//CFL2//DIAPH1//ELMO1//ARHGEF2//MYO1B//MYO5A//MYO5B//MYO7B//PTK2B//SH3BP1//MTSS1//HIP1//SORBS2//ACTR3B//MYO1G//RHOBTB2//MPRIP//HIP1R//TPM4//MYO1D//WHAMM//TMOD2//RUFY3//DIAPH2//DBN1//OOEP//SPIRE1//ARHGAP17//ZBED3//ERMN//NLRP4F//CIT//PFN1//ARHGAP35//EVL//SVIL//GSN//ABI2//SPATC1L//ESPN//KANK1//BCR//ABL1//BCL6//CCR7//COBL//DMTN//FHL3//LIMK2…
GO:0071495	cellular response to endogenous stimulus	Biological process	343	1289	4682	23355	1.32736	2.84817e-09	1.25779e-07	8.54543	0.0732593	NR1H4//THRB//LTBP4//ACVRL1//CLDN5//CREB1//GCNT2//GDNF//ITGB6//JUN//SMAD1//SMAD4//PXN//APPL2//TGFBR1//TGFBR2//ZFYVE9//MAP3K1//WFIKKN2//SMAD9//TAB1//APPL1//TAAR1//GNAL//FLNA//HTR5B//HTR2B//ADCY6//KLF16//GNAI3//GNB5//NSG2//AKT1//FOXC2//GPLD1//GRB10//IGF1R//PIK3R3//PLCB1//SOCS7//PTPRA//SREBF1//SH2B2//PDK4//SOGA1//IRS2//CRKL//FGF1//FGF17//FGF18//FGF5//FGFR2//NDST1//IQGAP1//FLRT1//FGF21//TRIM71//FGF16/…
GO:0019220	regulation of phosphate metabolic process	Biological process	393	1509	4682	23355	1.29913	3.17772e-09	1.39433e-07	8.49788	0.0839385	CCNA1//CCND1//CCND3//CCNI//CDKN1A//CDKN1B//CDKN2C//CCNB1//CCNJL//APP//TAB1//GRM1//TGFBR1//CARTPT//TAOK2//ARRB1//ADRA2B//CRKL//FGF1//GHR//IGF1//IGFBP6//P2RX7//PTPRC//PXN//SYK//TRP73//MUC20//MAP2K1//MAP2K2//MAP2K3//MAP2K4//GRM4//AVPI1//SPAG9//GPR39//SPRED3//SPRED2//DUSP8//PRKCA//DUSP7//DUSP5//ATG14//TADA3//CCDC88A//AGRN//AXIN1//SOCS3//SOCS1//DVL1//EZH2//NRAS//PPP2CA//PRKAR1B//RIT2//TADA2A//MTOR//SM…
GO:0031399	regulation of protein modification process	Biological process	405	1564	4682	23355	1.29172	3.7913e-09	1.65296e-07	8.42121	0.0865015	CCNA1//CCND1//CCND3//CCNI//CDKN1A//CDKN1B//CDKN2C//CCNB1//CCNJL//APP//TAB1//GRM1//TGFBR1//CARTPT//TAOK2//ARRB1//ADRA2B//CRKL//FGF1//GHR//IGF1//IGFBP6//P2RX7//PTPRC//PXN//SYK//TRP73//MUC20//MAP2K1//MAP2K2//MAP2K3//MAP2K4//GRM4//AVPI1//SPAG9//GPR39//SPRED3//SPRED2//DUSP8//PRKCA//DUSP7//DUSP5//FH1//ATG14//TADA3//CCDC88A//AGRN//AXIN1//SOCS3//SOCS1//DVL1//EZH2//NRAS//PPP2CA//PRKAR1B//RIT2//TADA2A//MTO…
GO:0034613	cellular protein localization	Biological process	460	1809	4682	23355	1.26843	4.05622e-09	1.75727e-07	8.39188	0.0982486	RAN//LSG1//RRS1//NOP9//EPB41L3//NFASC//NUP214//EIF5A//THOC2//HNRNPA2B1//NUP160//SARNP//RAE1//FYTTD1//RAB27A//PICK1//SORL1//YWHAG//AP1S3//YWHAB//RPL11//PAN3//AKT1//ARNTL//CDKN1A//CRY2//KPNA4//LMNA//SYK//AGAP3//APPL2//TSC2//IPO9//RANBP6//NUP98//IPO5//APPL1//EIF4ENIF1//FAM53A//IPO4//IPO11//RANBP17//STRADA//XPO6//SMURF1//ZDHHC7//VPS37C//CACNB1//NACA//ZDHHC14//VPS37B//VPS37A//GOLGA7//ZDHHC6//ZDHHC2//D…
GO:0071705	nitrogen compound transport	Biological process	513	2047	4682	23355	1.25011	4.21142e-09	1.81303e-07	8.37557	0.109569	RAN//LSG1//RRS1//NOP9//FCGR3//SYK//CSF2//PTGER4//NPY2R//SLC36A3//SLC36A1//SLC38A8//SLC36A4//SLC38A6//SLC38A4//SLC38A3//NUP214//RAE1//EIF5A//THOC2//HNRNPA2B1//NUP160//SARNP//FYTTD1//RAB27A//PICK1//SORL1//YWHAG//AP1S3//YWHAB//RPL11//PAN3//AKT1//ARNTL//CDKN1A//CRY2//KPNA4//LMNA//AGAP3//APPL2//TSC2//IPO9//RANBP6//NUP98//IPO5//APPL1//EIF4ENIF1//FAM53A//IPO4//IPO11//RANBP17//STRADA//XPO6//SMURF1//ZDHHC…
GO:0044087	regulation of cellular component biogenesis	Biological process	268	975	4682	23355	1.37113	7.00475e-09	2.99672e-07	8.15461	0.0572405	NCAM1//SAR1A//SAR1B//AGRN//MUSK//SIX1//DMTN//EPHA2//BRK1//AQP1//CYFIP1//HDAC4//AUTS2//ABI2//FRMD7//MTOR//PLXNB3//PAN3//RAB3GAP1//STX1B//LDLRAD4//PFN1//GBA2//ARHGAP28//ARHGAP40//DBN1//ARPC5//ARPC4//COTL1//KANK1//SSH1//KANK4//HIP1R//MYADM//MKKS//RHOA//EVL//KIRREL//PTK2B//BAIAP2L2//MAP3K1//CCL24//MLST8//CDC42EP5//ABL1//CAMSAP1//SLAIN2//TBCD//DYRK1A//FKBP4//STMN2//SGK1//CDKN1B//GDA//MAP1B//MAPK8//ANK…
GO:0000122	negative regulation of transcription by RNA polymerase II	Biological process	251	903	4682	23355	1.38655	7.23477e-09	3.0759e-07	8.14058	0.0536096	HEY2//CTNNBIP1//ZFP451//IMPACT//NACA//APP//GATA6//PPARA//PPARD//HDAC4//TGFBR1//JUN//SCAF8//ZGLP1//ZFP729B//HINFP//HALR1//ETV5//CGGBP1//OSR2//FOXP1//LMO1//FOXP2//ZBTB21//FERD3L//PAWR//AEBP2//NR0B1//MTA1//APBB1//NR2F2//KLF16//ARX//ZFHX3//BACH2//BARX2//BCL6//BMP6//RUNX1//CBFA2T2//CBFA2T3//RUNX3//CBFB//CCND1//CCND3//CDK2//CDKN1C//CEBPB//CREM//CRY2//CUX1//DNMT3A//E4F1//EDNRB//EN1//EPC1//ESR1//BCL11A//…
GO:0042592	homeostatic process	Biological process	500	1998	4682	23355	1.24831	8.36313e-09	3.53368e-07	8.07763	0.106792	BRCA2//FBXO4//HSPA1A//TERF1//TERF2//WRN//DCLRE1C//PARP3//RIF1//TERF2IP//CCKAR//TRPM2//IL1A//HK1//MYT1//NR1H4//TCF7L2//HKDC1//NR1D1//ALMS1//CARTPT//FOXK2//NUCKS1//FLT3//MECOM//MPL//PDE4B//PIK3CD//SOS2//PKN1//TNFRSF13C//ACACA//COL11A2//HOXA13//ANKRD11//AIPL1//ATP1B2//POC1B//WHRN//ABL1//HIF1A//SH2B2//FOXN1//SLC40A1//BCL10//CD44//ADCY6//AQP2//AQP1//CAMK2D//NPFF//RANGRF//NEDD4L//BSND//SLC12A5//GCM2//A…
GO:0048589	developmental growth	Biological process	226	799	4682	23355	1.41095	8.52925e-09	3.58176e-07	8.06909	0.04827	ESR1//GDF9//SMARCA4//RTF1//BRCA2//ZPR1//PRPF19//BRD4//SBDS//SETDB1//SALL4//ESRRB//SIRT6//NAT8F3//WNT11//RARA//TGFBR2//THBS3//STC1//MATN1//COL27A1//AGRN//MUSK//SIX1//CADM1//CAPN3//SOX15//EZH2//IGF1//MAPK14//PTGFRN//BCL9//ABL1//SIN3A//OLFM1//TTL//SEMA3A//MIR449B//ABL2//CDKN1C//DHCR7//EN1//FKBP8//H2-Q2//IHH//NEK1//TAL2//TCF7L2//CCM2//UNC79//KDM6A//GIGYF2//SLC25A25//HELT//PDE4D//SLCO1A6//SMO//ERCC6//…
GO:0009719	response to endogenous stimulus	Biological process	384	1482	4682	23355	1.2925	9.21383e-09	3.84565e-07	8.03556	0.0820162	NR1H4//THRB//PKD2//LTBP4//ACVRL1//CLDN5//CREB1//GCNT2//GDNF//ITGB6//JUN//SMAD1//SMAD4//PXN//APPL2//TGFBR1//TGFBR2//ZFYVE9//MAP3K1//WFIKKN2//SMAD9//TAB1//APPL1//TAAR1//GNAL//FLNA//HTR5B//HTR2B//ADCY6//KLF16//GNAI3//GNB5//NSG2//AKT1//FOXC2//GPLD1//GRB10//IGF1R//PIK3R3//PLCB1//SOCS7//PTPRA//SREBF1//SH2B2//PDK4//SOGA1//IRS2//CRKL//FGF1//FGF17//FGF18//FGF5//FGFR2//NDST1//IQGAP1//FLRT1//FGF21//TRIM71//…
GO:0051345	positive regulation of hydrolase activity	Biological process	162	536	4682	23355	1.50764	9.77494e-09	4.05512e-07	8.00989	0.0346006	BCL10//CASP2//CCK//LCK//BBC3//SLC11A2//NLRP1A//S100A8//HIP1//SENP1//XDH//HIP1R//DLC1//MTCH1//ADRA1A//ANG//CD86//GNAQ//HTR2B//PHB//GPR55//APOC2//FGFR2//PDPK1//NPNT//ABL2//ESR1//HRAS//APH1A//PRELID1//ARF4//PRKCZ//AKT1//PPP1R15B//PAWR//HSP90AB1//PPP2CA//ADRB2//ATP1B1//ATP1B2//CASR//PFN1//TOR1AIP1//AHSA1//ALDOB//TOR1AIP2//DNAJC10//ZC3HAV1//ARRB1//APP//RHOA//CASP12//SYK//GRAMD4//MAPK9//PPM1F//CCL21B//…
GO:0008283	cell population proliferation	Biological process	510	2047	4682	23355	1.2428	1.10625e-08	4.5616e-07	7.95615	0.108928	BRCA2//ZPR1//PRPF19//BRD4//SBDS//SETDB1//SALL4//ESRRB//IL15//BMPR2//XBP1//ERN1//FUT1//ACVRL1//NR2F2//GDF2//TGFBR1//XDH//VASH1//SULF1//RGCC//ATOH8//AKT1//ANG//BMP6//CDH13//EGR3//PLXNB3//HTR2B//IL10//ITGB3//JUN//NRAS//PIK3CD//PRKCA//VEGFB//VIP//PPP1R16B//CCL24//MTOR//ZFP580//RPTOR//EPHA2//ASPM//GLI3//HIF1A//MAPK8//SMO//SMARCD3//FOXP1//FOXP2//BMPR1A//CHRD//FGFR2//GAS1//FOXF1//IHH//LRP5//MYCN//PDGFA/…
GO:0008219	cell death	Biological process	520	2095	4682	23355	1.23813	1.34804e-08	5.52536e-07	7.8703	0.111064	TRAF3IP2//BCL10//CRKL//PKN1//TNFRSF21//GGCT//CCK//JUN//BBC3//TRP73//MAPK9//MIR18B//SLC39A10//IRS2//MIR19B-2//MIR106A//MIR363//MIR93//MIR20B//MIR106B//MIR25//MIR92-2//IL10//CD44//NKX2-5//DFFA//DNASE2A//EXOG//UNC5B//DIO3//RNF216//SP110//ABL1//PAWR//AKAP1//AKT1//ALDOC//APBB1//APLP1//APP//AQP2//AXIN1//BAG1//BIK//CASP12//CASP2//CASP7//CDK1//EPB41L3//EPHA2//MECOM//ELMO1//FADD//FGFR2//FHIT//FKBP8//G0S2/…
GO:0045597	positive regulation of cell differentiation	Biological process	259	943	4682	23355	1.37005	1.36231e-08	5.55058e-07	7.86573	0.0553182	ASPM//GLI3//HIF1A//MAPK8//SMO//SMARCD3//IL3//SPDEF//AXIN2//EZH2//GCNT2//SMAD4//MYOCD//TGFBR1//TGFBR2//TWIST1//MTOR//RGCC//BCL9L//HOXA11//HOXD11//CSF2//MAPK9//SMYD1//NEU2//MAPK14//SYNJ1//BAG1//GRIP2//RUNX1//FOXN1//BMP6//FGF18//SOX6//THRB//IL15//IL15RA//EGR3//IHH//ZFP609//SOCS1//ZBTB7B//RUNX3//CBFB//TCF7L2//SYK//CD27//XBP1//IL4//PTPRC//ZAP70//SART1//TNFSF9//LCK//BCL6//SOX12//AKT1//CEBPB//CREB1//IGF…
GO:0007264	small GTPase mediated signal transduction	Biological process	137	439	4682	23355	1.5567	1.56915e-08	6.35551e-07	7.80434	0.029261	HRAS//JUN//NRAS//RIT2//PLK2//SYNGAP1//RASGRP3//DHCR24//USP50//SETDB1//RHOA//ARHGDIB//BCL6//CDH13//EPS8//ADGRG1//MCF2L//RTKN//PLEKHG5//ARHGAP32//KALRN//CDC42EP5//ARHGEF12//RHOJ//EPS8L2//EPS8L3//BRK1//AIF1//ELMO1//CYFIP1//TIAM1//ABI2//RCC1//PSD3//CYTH1//CYTH2//IQSEC1//IQSEC2//CYTH4//PSD//PSD2//ARFGEF2//MAP4K4//RAB4A//DENND1A//RALGPS1//RAP1A//RAPGEF3//RAPGEF2//RHOV//ABL1//SH3BP1//ARHGAP17//ARAP3//AR…
GO:0010941	regulation of cell death	Biological process	429	1689	4682	23355	1.267	1.65316e-08	6.65641e-07	7.78168	0.0916275	MIR18B//SLC39A10//IRS2//MIR19B-2//MIR106A//MIR363//MIR93//MIR20B//MIR106B//MIR25//MIR92-2//IL10//BCL10//CD44//IGF1//IGF1R//LIFR//PTK2B//ZC3H12A//CASP12//NACA//CAMK2D//CAPN2//CXCR2//GATA6//LTK//SMAD4//MAPK8//EIF5A//HEY2//ILK//NKX2-5//PAX8//PDPK1//MYOCD//RAPGEF3//SLC6A13//IL17A//COX2//RIPK1//HEBP2//AXIN2//CDKN1A//CDKN1B//CRH//DNMT3A//EEF1A1//GRIN1//GRIN2A//MT3//MYCN//PDX1//PHB//PRR7//TXNRD1//MTOR//…
GO:0007166	cell surface receptor signaling pathway	Biological process	648	2689	4682	23355	1.20208	2.57828e-08	1.03206e-06	7.58867	0.138402	IRAK2//PTPRC//IRAK3//GNAT1//P2RY12//GPLD1//C5AR2//FPR-RS6//FPR-RS7//FCNB//FFAR2//MKS1//WNT11//SYK//GNG7//GUCY2D//PDZD3//GUCY2G//DOK4//DDR1//EFS//EPHA2//ERBB2//ERBB3//FGFR2//FLT3//FRK//GDNF//IGF1R//LCK//LTK//MERTK//MUSK//PTK2B//SHC3//SRMS//YES1//ZAP70//EPHA10//SHC4//CLNK//CASS4//TNK2//SH2D6//CHRNA3//PRLR//NRG1//NRG2//ABL1//ABL2//AKT1//ARF4//PDPK1//PIGR//IQGAP1//RAB7//PSEN2//CHMP6//ZFYVE28//SOCS4//…
GO:0071310	cellular response to organic substance	Biological process	614	2538	4682	23355	1.20677	3.52557e-08	1.40306e-06	7.45277	0.131141	NR1H4//IRAK2//PTPRC//IRAK3//THRB//XBP1//LTBP4//ACVRL1//CLDN5//CREB1//GCNT2//GDNF//ITGB6//JUN//SMAD1//SMAD4//PXN//APPL2//TGFBR1//TGFBR2//ZFYVE9//MAP3K1//WFIKKN2//SMAD9//TAB1//APPL1//TAAR1//GNAL//FLNA//HTR5B//HTR2B//ADCY6//KLF16//GNAI3//GNB5//NSG2//AKT1//FOXC2//GPLD1//GRB10//IGF1R//PIK3R3//PLCB1//SOCS7//PTPRA//SREBF1//SH2B2//PDK4//SOGA1//IRS2//CRKL//FGF1//FGF17//FGF18//FGF5//FGFR2//NDST1//IQGAP1//F…
GO:0048585	negative regulation of response to stimulus	Biological process	409	1610	4682	23355	1.2672	3.60114e-08	1.41963e-06	7.44356	0.0873558	SPRED3//SPRED2//DUSP8//PRKCA//DUSP7//DUSP5//PTPRC//IRAK3//GRK5//GRK6//ARRB1//DNM1//HTR2B//SAG//ADRB2//IL4//ASH1L//CYP19A1//NOD2//BCL6//CCR2//PSMB4//GPR17//IL10//RAB7//PSEN2//CHMP6//ZFYVE28//SOCS4//ERRFI1//SOCS3//SOCS1//ERBB3//SOCS7//RGS16//NLRP12//RGS3//RGS11//MFHAS1//LDLRAD4//PRR5L//UBASH3B//PDGFA//HGS//PTGIR//NDRG4//PDZD3//PDE2A//PDE10A//MMP28//NR1H4//PELI3//GPS2//RFFL//TSC2//TWIST1//OBSCN//SLC…
GO:0070887	cellular response to chemical stimulus	Biological process	751	3171	4682	23355	1.18139	3.60871e-08	1.41963e-06	7.44265	0.160402	FOXA2//NR1H4//IRAK2//PTPRC//IRAK3//THRB//FFAR2//ANO6//TRPM2//CCR7//CCL21B//CCR2//PTPRO//CCL8//TNFSF11//CCL24//CHGA//PTK2B//CXCR2//ZFP580//CYP2E1//GSTA3//HNF4A//RORA//RORC//SLCO1A6//NCEH1//CYP2C54//FMO2//CYP2D22//XBP1//LTBP4//ACVRL1//CLDN5//CREB1//GCNT2//GDNF//ITGB6//JUN//SMAD1//SMAD4//PXN//APPL2//TGFBR1//TGFBR2//ZFYVE9//MAP3K1//WFIKKN2//SMAD9//TAB1//APPL1//TAAR1//GNAL//FLNA//CHRM1//HTR5B//HTR2B//…
GO:0051246	regulation of protein metabolic process	Biological process	607	2509	4682	23355	1.2068	4.26337e-08	1.66759e-06	7.37025	0.129645	CCNA1//CCND1//CCND3//CCNI//CDKN1A//CDKN1B//CDKN2C//CCNB1//CCNJL//APP//TAB1//GRM1//TGFBR1//CARTPT//TAOK2//ARRB1//ADRA2B//CRKL//FGF1//GHR//IGF1//IGFBP6//P2RX7//PTPRC//PXN//SYK//TRP73//MUC20//MAP2K1//MAP2K2//MAP2K3//MAP2K4//GRM4//AVPI1//SPAG9//GPR39//SPRED3//SPRED2//DUSP8//PRKCA//DUSP7//DUSP5//FH1//TRNAU1AP//SECISBP2//ATG14//TADA3//CCDC88A//AGRN//AXIN1//SOCS3//SOCS1//DVL1//EZH2//NRAS//PPP2CA//PRKAR1…
GO:0043009	chordate embryonic development	Biological process	234	848	4682	23355	1.37648	4.54096e-08	1.76607e-06	7.34285	0.0499786	PSPH//BRK1//HINFP//SLC39A3//CELF4//XRCC4//FOXP1//ACVRL1//AMD1//SPEG//NR2F2//AXIN1//BMPR1A//RUNX1//CR1L//DLL3//ENO1//MECOM//FGFR2//FKBP10//GATA1//GATA6//GLI2//GLI3//HES3//FOXD3//FOXF1//FOXA2//PRMT1//HSD17B2//IGF2//IHH//INPP5B//INSL3//LY6E//SMAD4//MAFF//MYB//MYH6//NOG//PITX2//PTCH1//SIN3A//SMARCA4//NCOR2//SOX6//SP1//MTSS1//TCF7L2//CCM2//RUNDC1//TERF2//TGFBR1//TGFBR2//SEC24C//TWIST1//KDM6A//WNT7B//P…
GO:0040008	regulation of growth	Biological process	204	722	4682	23355	1.40942	4.95865e-08	1.91762e-06	7.30464	0.0435711	LMX1A//DDR1//CD44//CRKL//EPB41L3//IGFBP4//IL3//ILK//PTCH2//URI1//TMC8//XBP1//NUBP1//FAM107A//MTOR//RPTOR//SBF1//MYOCD//AGRN//MUSK//SIX1//CAPN3//SOX15//MIR467A-4//MIR467A-10//MIR467A-7//MIR467A-9//AKT1//RHOA//ERBB2//IGF1//KRT17//PTK2B//SGK1//TGFBR1//KLHL22//BRAT1//KDM2B//DNPH1//MIR155//PSMD10//LGI1//FAM122A//CDKN2AIP//MIR467A-1//CTH//ACVRL1//AHSG//APBB1//APBB2//BCL6//GDF2//BMPR2//CDKN1A//CDKN1B//C…
GO:0042325	regulation of phosphorylation	Biological process	346	1335	4682	23355	1.29284	5.07669e-08	1.95224e-06	7.29442	0.0739	CCNA1//CCND1//CCND3//CCNI//CDKN1A//CDKN1B//CDKN2C//CCNB1//CCNJL//APP//TAB1//GRM1//TGFBR1//CARTPT//TAOK2//ARRB1//ADRA2B//CRKL//FGF1//GHR//IGF1//IGFBP6//P2RX7//PTPRC//PXN//SYK//TRP73//MUC20//MAP2K1//MAP2K2//MAP2K3//MAP2K4//GRM4//AVPI1//SPAG9//GPR39//SPRED3//SPRED2//DUSP8//PRKCA//DUSP7//DUSP5//ATG14//TADA3//CCDC88A//AGRN//AXIN1//SOCS3//SOCS1//DVL1//EZH2//NRAS//PPP2CA//PRKAR1B//RIT2//TADA2A//MTOR//SM…
GO:0055085	transmembrane transport	Biological process	346	1336	4682	23355	1.29187	5.51486e-08	2.10889e-06	7.25847	0.0739	SLC36A3//SLC36A1//SLC38A8//SLC36A4//SLC38A6//SLC38A4//SLC38A3//SLC11A2//SLC30A5//SLC8A3//SLC8B1//MICU1//MICU3//ABCC2//ABCC6//ATP8B1//ABCC3//ATP4B//IL4//SLC22A1//HK1//PRKCA//GRK6//ACSL1//AKT1//IRS2//YES1//AK1//C3//GIP//NR4A3//CAMK2D//PDE4D//CHD7//ANK2//RYR2//RYR1//SLC35B4//SLC13A3//LRRC8D//SLC25A13//SLC25A12//SLC1A3//SLC6A8//SLC6A13//SLC23A2//ATP6//ATP8//ATP5D//ATP5E//COX1//NDUFS7//PEX1//TOMM40//T…
GO:0044057	regulation of system process	Biological process	178	615	4682	23355	1.44375	5.87479e-08	2.23405e-06	7.23101	0.0380179	ADRA1A//ADRA1B//CHGA//MYH6//MYL2//PRKCA//ANK2//CACNA1E//CACNA1G//CALCA//MDM2//MYBPC3//RYR2//SCN5A//SEMA3A//PDE4D//PBX3//TSHZ3//ADRA2B//MAP2K1//ADRB2//SREBF1//FFAR3//PTPRO//CHRNA3//RYR1//TNNI1//TNNI2//TNNT1//MYLK2//CALD1//S100A1//TH//THRB//TAC1//NPFF//SPTBN4//HEY2//CDK9//CAMK2D//ADK//IGF1//NR4A3//PDE9A//BECN1//AKAP1//GATA5//SMAD4//TNFRSF1B//ATP1B1//HDAC4//MTOR//AIF1//SLC8A3//KCNJ2//NFATC1//GTF2IRD…
GO:0006812	cation transport	Biological process	300	1136	4682	23355	1.31732	6.39051e-08	2.41674e-06	7.19446	0.0640752	SLC11A2//FCGR3//SYK//CSF2//CAMK2D//ADRB2//SCN1B//NKAIN4//SPTBN4//ORAI2//SCN4A//AQP1//ATP1B1//ATP1B2//ATP4B//CDK2//CDKN1B//KCNN2//KCNA2//KCNA3//KCNAB2//KCNB1//KCND2//KCNE1//KCNH2//KCNH3//KCNJ10//KCNJ11//KCNJ15//KCNJ2//KCNJ4//KCNJ5//KCNU1//KCNN4//KCNQ2//SLC12A8//FXYD3//PKD2//KCNH6//SLC12A7//ABCC9//KCNT1//LRRC52//KCNG1//KCNE2//KCNC2//ATP1A4//SLC24A5//SLC12A5//KCNE3//ATP1B4//KCNIP1//SLC9A8//KCNIP2//S…
GO:0042886	amide transport	Biological process	433	1726	4682	23355	1.2514	6.82981e-08	2.56868e-06	7.16559	0.0924818	RAN//LSG1//RRS1//NOP9//PTGER4//NPY2R//NUP214//EIF5A//THOC2//HNRNPA2B1//NUP160//SARNP//RAE1//FYTTD1//RAB27A//PICK1//SORL1//YWHAG//AP1S3//YWHAB//RPL11//PAN3//AKT1//ARNTL//CDKN1A//CRY2//KPNA4//LMNA//SYK//AGAP3//APPL2//TSC2//IPO9//RANBP6//NUP98//IPO5//APPL1//EIF4ENIF1//FAM53A//IPO4//IPO11//RANBP17//STRADA//XPO6//SMURF1//ZDHHC7//VPS37C//CACNB1//NACA//ZDHHC14//VPS37B//VPS37A//GOLGA7//ZDHHC6//ZDHHC2//DU…
GO:0043547	positive regulation of GTPase activity	Biological process	80	228	4682	23355	1.75026	7.60646e-08	2.84515e-06	7.11882	0.0170867	BCR//RAP1GAP//CRKL//EPHA2//GPR65//BCAS3//PTK2B//RANGAP1//TBC1D4//EVI5L//ARHGEF19//RUNDC1//SIPA1L1//EIF5//TIAM1//ARHGAP24//TBC1D17//ADPRHL1//ARHGEF10//ARHGAP22//SIPA1L2//SLC27A4//RABGAP1L//RAP1GAP2//ARHGEF15//SGSM1//NGEF//GRTP1//DOCK7//TBC1D13//TBC1D9//SIPA1L3//TBC1D30//TBC1D9B//GMIP//SGSM2//USP6NL//CCL21B//ARAP3//CHN1//MEX3B//RAP1A//LIMS1//AGRN//CCR7//DVL2//ERBB2//EZH2//GNB5//HRAS//ITGA6//SNX18//…
GO:0060548	negative regulation of cell death	Biological process	287	1082	4682	23355	1.32313	8.0829e-08	3.00693e-06	7.09243	0.0612986	MIR18B//SLC39A10//IRS2//MIR19B-2//MIR106A//MIR363//MIR93//MIR20B//MIR106B//MIR25//MIR92-2//BCL10//CD44//IGF1//IGF1R//LIFR//PTK2B//ZC3H12A//NACA//HEY2//ILK//NKX2-5//PAX8//PDPK1//MYOCD//RAPGEF3//IL3//CXCR2//PRKCA//TRAF2//FGFR2//PAFAH2//PRKAA1//CTH//GCM2//ARRB1//LIMS1//ASIC2//AIPL1//AIF1//AKT1//APBB2//AQP1//ARF4//BAG1//BCL6//HYOU1//CAPN3//CASP2//CTNNA1//CDK1//CDKN1A//CDKN1B//SOCS3//CRYAB//EDNRB//EEF…
GO:0031401	positive regulation of protein modification process	Biological process	278	1044	4682	23355	1.32829	8.93522e-08	3.30603e-06	7.04889	0.0593763	APP//TAB1//GRM1//TGFBR1//CARTPT//TAOK2//ARRB1//ADRA2B//CRKL//FGF1//GHR//IGF1//IGFBP6//P2RX7//PTPRC//PXN//SYK//TRP73//MUC20//MAP2K1//MAP2K2//MAP2K3//MAP2K4//GRM4//AVPI1//SPAG9//GPR39//ATG14//ABL1//ACVR2A//AGRN//AIF1//AKT1//AXIN1//AXIN2//BMPR2//C3//CCND1//CCND3//CD6//CHGA//CRH//DVL1//DVL2//EDNRB//ERBB2//FGF17//FGF18//FGF5//FLT3//FZD1//HDAC3//HRAS//IGF2//IL3//IL4//ILK//LIMK2//CARD14//MMP9//MUSK//PIK…
GO:0051130	positive regulation of cellular component organization	Biological process	317	1216	4682	23355	1.30039	1.0417e-07	3.83355e-06	6.98226	0.0677061	ARRB1//CD63//PICK1//PTPN5//SYK//PARD3//CPB2//RGCC//BRK1//AQP1//CYFIP1//HDAC4//AUTS2//ABI2//FRMD7//MTOR//PAN3//ZDHHC6//ANK1//LMAN1//PPARGC1A//RAD51AP1//RAP1A//ABL2//ADNP//AP2A1//APBB1//ATP1B2//CBFA2T2//DVL1//EEF1A1//MARK2//BCL11A//PLXNB3//FZD1//GRN//ITGA6//ITPR1//LIF//LTK//KAT2B//PTK2B//RIT2//STMN2//SCN1B//SERPINI1//PLK5//DYNLT1B//TIAM1//TSC2//DPYSL3//CAMK1D//ARHGAP35//NDRG4//FEZ1//ROR1//CAMK1//DD…
GO:0000902	cell morphogenesis	Biological process	295	1120	4682	23355	1.31387	1.07127e-07	3.92132e-06	6.9701	0.0630073	KRT8//ESRRB//CUL3//COL15A1//HOXA13//STC1//COL22A1//MIR96//IHH//MAP3K1//BCL11B//PALLD//SIPA1L3//RILPL2//CCDC88C//PARD3//MATN1//APP//CCK//CCKAR//CREB1//DLX5//DST//DVL1//FGFR2//IGF1R//NTNG2//MAP1B//NUMBL//PIP5K1C//UCHL1//RNF165//TNN//TAOK2//BRSK1//KALRN//DOCK7//NRN1//SLITRK1//SPTBN4//UNC5B//LMX1A//APBB1//APBB2//ARX//RUNX3//CDH4//CHL1//CRMP1//DSCAM//EFNA2//EFNA4//EPHA2//ETV1//EVL//GAS1//GLI2//GLI3//K…
GO:0010563	negative regulation of phosphorus metabolic process	Biological process	150	505	4682	23355	1.48166	1.13895e-07	4.12493e-06	6.9435	0.0320376	SPRED3//SPRED2//DUSP8//PRKCA//DUSP7//DUSP5//ATG14//PPP1R15B//ARRB1//BAG1//CRKL//DVL1//FBLN1//FKBP8//HSPA4//IMPACT//KIRREL//MAS1//PPARGC1A//PPP2CA//PSEN2//TSC2//XDH//ZC3H12A//CD109//CCNB1//PKN1//MYADM//MTOR//TERF2IP//DNAJC10//CACTIN//SPAG9//ZBED3//PRR5L//PRKAG2//AKT1//GNAQ//ILK//PDPK1//PTPRC//TRIB1//THY1//SHB//AKT1S1//PPM1F//SMYD3//CEP85//UBASH3B//CAMK2N2//CHMP6//ZFYVE28//SOCS4//ERRFI1//PDGFA//SEM…
GO:0045936	negative regulation of phosphate metabolic process	Biological process	150	505	4682	23355	1.48166	1.13895e-07	4.12493e-06	6.9435	0.0320376	SPRED3//SPRED2//DUSP8//PRKCA//DUSP7//DUSP5//ATG14//PPP1R15B//ARRB1//BAG1//CRKL//DVL1//FBLN1//FKBP8//HSPA4//IMPACT//KIRREL//MAS1//PPARGC1A//PPP2CA//PSEN2//TSC2//XDH//ZC3H12A//CD109//CCNB1//PKN1//MYADM//MTOR//TERF2IP//DNAJC10//CACTIN//SPAG9//ZBED3//PRR5L//PRKAG2//AKT1//GNAQ//ILK//PDPK1//PTPRC//TRIB1//THY1//SHB//AKT1S1//PPM1F//SMYD3//CEP85//UBASH3B//CAMK2N2//CHMP6//ZFYVE28//SOCS4//ERRFI1//PDGFA//SEM…
GO:0007610	behavior	Biological process	210	755	4682	23355	1.38746	1.16939e-07	4.2129e-06	6.93204	0.0448526	GRM7//GRIN1//CACNA1E//GNG7//MORC1//NPY2R//PDE8B//ANKFN1//DEAF1//KALRN//SPIRE1//FBXL20//LYPD1//APP//PHF21A//HELT//UBE2Q1//CCKAR//ABL2//GCNT4//SLC8A2//SLC8A3//CRH//AFF2//GRIN2A//LAMB1//MAN2B1//NCAM1//SLC11A2//PRKCA//PRKAR1B//PSEN2//SHC3//VIP//ZFP385A//ABI2//TMOD2//SHANK3//SYNJ1//ARF4//ATP8A1//COMT//JUN//NRXN1//ATXN1//SHANK2//TH//NPAS4//YTHDF1//GRM4//SLC12A5//JPH3//SORCS3//LMX1A//CCK//CREB1//GIP//IG…
GO:0098655	cation transmembrane transport	Biological process	211	760	4682	23355	1.3849	1.26998e-07	4.55133e-06	6.8962	0.0450662	SLC11A2//SLC30A5//SLC8A3//SLC8B1//MICU1//MICU3//ATP4B//IL4//CAMK2D//PDE4D//CHD7//ANK2//RYR2//RYR1//ABCC2//ATP6//ATP8//ATP5D//ATP5E//COX1//NDUFS7//MYO5A//PKD2//P2RY6//PLCB1//SLC40A1//SCARA5//SLC6A8//SLC6A5//ANO6//SCN4A//SLC8A2//ASIC2//ATP1B1//SLC6A12//SLC6A13//SCN1B//SCN3A//SCN5A//SLC6A2//SLC24A1//SLC6A20B//SLC6A7//ATP1A4//ASIC5//ATP1B2//MRS2//FKBP1A//HTR2B//ITPR1//ITPR2//LCK//BBC3//P2RX7//PTPRC//…
GO:0031175	neuron projection development	Biological process	297	1131	4682	23355	1.30991	1.30676e-07	4.65874e-06	6.8838	0.0634344	APP//CCK//CCKAR//CREB1//DLX5//DST//DVL1//FGFR2//IGF1R//NTNG2//MAP1B//NUMBL//PIP5K1C//UCHL1//RNF165//TNN//TAOK2//BRSK1//KALRN//BCL11B//DOCK7//NRN1//SLITRK1//SPTBN4//UNC5B//LMX1A//APBB1//APBB2//ARX//RUNX3//CDH4//CHL1//CRMP1//DSCAM//EFNA2//EFNA4//EPHA2//ETV1//EVL//GAS1//GLI2//GLI3//KIF5B//LHX2//SMAD4//NOG//NR4A3//PTPRO//ROBO3//SCN1B//SEMA3A//SEMA3F//SEMA4D//SEMA5B//SEMA6B//CYFIP1//LRTM2//TUBB3//VAX1…
GO:0042127	regulation of cell population proliferation	Biological process	428	1714	4682	23355	1.24561	1.441e-07	5.11069e-06	6.84134	0.0914139	FUT1//ACVRL1//NR2F2//GDF2//TGFBR1//XDH//VASH1//SULF1//RGCC//ATOH8//AKT1//ANG//BMP6//BMPR2//CDH13//EGR3//PLXNB3//HTR2B//IL10//ITGB3//JUN//NRAS//PIK3CD//PRKCA//VEGFB//VIP//PPP1R16B//CCL24//MTOR//ZFP580//RPTOR//ASPM//GLI3//HIF1A//MAPK8//SMO//SMARCD3//FOXP1//FOXP2//BMPR1A//CHRD//FGFR2//GAS1//FOXF1//IHH//LRP5//MYCN//PDGFA//PRRX1//TGFBR2//IRS2//SYNE1//SMAD4//MKS1//CTNNA1//KCTD11//VAX1//BRK1//PRKAA1//OS…
GO:0001701	in utero embryonic development	Biological process	161	552	4682	23355	1.45491	1.45747e-07	5.14248e-06	6.8364	0.034387	ATP1B1//CAPN2//CDK11B//NEK2//PSMC3//HNF1A//TGFBR1//THOC2//XAB2//HORMAD1//MFN2//MATR3//MXI1//FURIN//TXNRD3//PRICKLE2//ACTL6A//HNF1B//TET1//FOXD3//SP1//CNOT3//RBM46//ESRRB//CUL3//SMARCA4//RTF1//BRCA2//ZPR1//PRPF19//BRD4//SBDS//SETDB1//SALL4//GRN//NDUFA2//ZFP420//CCDC24//SLC25A34//CRXOS//COPRS//CMTM3//NECAB1//CEBPB//CSF2//GATA2//HIF1A//IGF2//PKD2//BPTF//SPINT1//TFEB//CDKN1C//WNT7B//ZFP568//SOCS3//FG…
GO:0009792	embryo development ending in birth or egg hatching	Biological process	235	864	4682	23355	1.35676	1.51315e-07	5.31155e-06	6.82012	0.0501922	PSPH//BRK1//HINFP//SLC39A3//CELF4//XRCC4//FOXP1//ACVRL1//AMD1//SPEG//NR2F2//AXIN1//BMPR1A//RUNX1//CR1L//DLL3//ENO1//MECOM//FGFR2//FKBP10//GATA1//GATA6//GLI2//GLI3//HES3//FOXD3//FOXF1//FOXA2//PRMT1//HSD17B2//IGF2//IHH//INPP5B//INSL3//LY6E//SMAD4//MAFF//MYB//MYH6//NOG//PITX2//PTCH1//SIN3A//SMARCA4//NCOR2//SOX6//SP1//MTSS1//TCF7L2//CCM2//RUNDC1//TERF2//TGFBR1//TGFBR2//SEC24C//TWIST1//KDM6A//WNT7B//P…
GO:0006915	apoptotic process	Biological process	461	1864	4682	23355	1.23368	1.55771e-07	5.44005e-06	6.80751	0.0984622	TRAF3IP2//BCL10//CRKL//PKN1//TNFRSF21//GGCT//CCK//JUN//BBC3//TRP73//MAPK9//MIR18B//SLC39A10//IRS2//MIR19B-2//MIR106A//MIR363//MIR93//MIR20B//MIR106B//MIR25//MIR92-2//IL10//CD44//NKX2-5//DFFA//DNASE2A//EXOG//AKT1//SORT1//BLOC1S2//CRH//BRCA2//CASP2//EPHA2//MCL1//TNFRSF1B//ERCC6//IKBKE//STK24//BIK//JTB//MAP3K1//DAP3//IGF1//IGF1R//LIFR//PTK2B//ZC3H12A//GNGT1//CASP12//NACA//CAMK2D//CAPN2//CXCR2//GATA6…
GO:0009887	animal organ morphogenesis	Biological process	294	1121	4682	23355	1.30825	1.71473e-07	5.95804e-06	6.7658	0.0627937	BARX2//MYF5//MYCN//SOX6//MAPK14//NPNT//CD44//GDNF//GLI3//GPC3//HOXA11//HOXD11//ILK//SMAD4//PAX2//PTCH1//SIX1//TIMELESS//WNT4//ADAMTS16//DSPP//CTNNBIP1//HOXC11//FGF1//OVOL2//HIF1A//IHH//NKX2-5//PKD2//TGFBR2//ZIC3//SMO//NOTO//ALPL//BMP6//DLX5//FGF18//MMP16//NAB1//NAB2//CSGALNACT1//PHOSPHO1//SMPD3//SIK3//MEIS1//PITX3//SKI//SOX1//SOX11//MIR96//BMPR1A//COL5A1//DVL2//FKBP1A//FOXC2//HTR2B//MYBPC3//MYL2/…
GO:0043549	regulation of kinase activity	Biological process	213	772	4682	23355	1.37629	1.84511e-07	6.37868e-06	6.73398	0.0454934	CCNA1//CCND1//CCND3//CCNI//CDKN1A//CDKN1B//CDKN2C//CCNB1//CCNJL//APP//TAB1//GRM1//TGFBR1//CARTPT//TAOK2//ARRB1//ADRA2B//CRKL//FGF1//GHR//IGF1//IGFBP6//P2RX7//PTPRC//PXN//SYK//TRP73//MUC20//MAP2K1//MAP2K2//MAP2K3//MAP2K4//GRM4//AVPI1//SPAG9//GPR39//SPRED3//SPRED2//DUSP8//PRKCA//DUSP7//DUSP5//PRKAG2//AKT1//DVL1//GNAQ//ILK//PDPK1//TRIB1//THY1//TSC2//SHB//PKN1//AKT1S1//PPM1F//SMYD3//CEP85//UBASH3B//C…
GO:0015833	peptide transport	Biological process	424	1701	4682	23355	1.2434	2.04696e-07	7.04091e-06	6.68889	0.0905596	RAN//LSG1//RRS1//NOP9//PTGER4//NPY2R//NUP214//EIF5A//THOC2//HNRNPA2B1//NUP160//SARNP//RAE1//FYTTD1//RAB27A//PICK1//SORL1//YWHAG//AP1S3//YWHAB//RPL11//PAN3//AKT1//ARNTL//CDKN1A//CRY2//KPNA4//LMNA//SYK//AGAP3//APPL2//TSC2//IPO9//RANBP6//NUP98//IPO5//APPL1//EIF4ENIF1//FAM53A//IPO4//IPO11//RANBP17//STRADA//XPO6//SMURF1//ZDHHC7//VPS37C//CACNB1//NACA//ZDHHC14//VPS37B//VPS37A//GOLGA7//ZDHHC6//ZDHHC2//DU…
GO:0060429	epithelium development	Biological process	311	1199	4682	23355	1.29387	2.28753e-07	7.82907e-06	6.64063	0.0664246	GDF2//FOXC2//IHH//PITX2//TGFBR2//STK4//PLXND1//NPNT//CRLF1//FGFR2//GDNF//GSTA3//SMAD1//NOG//PAX2//RARA//SIX1//TSHZ3//SMAD9//CD44//GLI3//GPC3//HOXA11//HOXD11//ILK//SMAD4//PTCH1//TIMELESS//WNT4//ADAMTS16//DSPP//CTNNBIP1//ALMS1//RPGRIP1L//DLG3//IFT20//TTC8//AXIN2//BMPR1A//DLL3//FOXF1//LFNG//MYF5//PAX1//PSEN2//MED12//TBX19//COBL//SHANK3//SOX11//OVOL2//CECR2//CDK20//ABL1//ABL2//BCL10//DVL2//LHX2//MTHF…
GO:0034220	ion transmembrane transport	Biological process	300	1151	4682	23355	1.30015	2.35597e-07	8.02319e-06	6.62783	0.0640752	SLC36A3//SLC36A1//SLC38A8//SLC36A4//SLC38A6//SLC38A4//SLC38A3//SLC11A2//SLC30A5//SLC8A3//SLC8B1//MICU1//MICU3//ATP4B//IL4//SLC22A1//HK1//PRKCA//GRK6//ACSL1//AKT1//IRS2//YES1//AK1//C3//GIP//NR4A3//CAMK2D//PDE4D//CHD7//ANK2//RYR2//RYR1//ABCC2//SLC35B4//SLC13A3//LRRC8D//SLC25A13//SLC25A12//SLC1A3//SLC6A8//SLC6A13//SLC23A2//ATP6//ATP8//ATP5D//ATP5E//COX1//NDUFS7//PEX1//TOMM40//TOMM40L//MYO5A//PKD2//P…
GO:0010033	response to organic substance	Biological process	753	3221	4682	23355	1.16615	3.11742e-07	1.05637e-05	6.5062	0.160829	NR1H4//IRAK2//PTPRC//IRAK3//ADRA1B//GNAL//GRIN1//GRIN2A//PDE1B//SLC18A2//THRB//CD14//IL10//APOA4//HSPH1//MFN2//XBP1//DERL1//ERN1//LTBP4//ACVRL1//CLDN5//CREB1//GCNT2//GDNF//ITGB6//JUN//SMAD1//SMAD4//PXN//APPL2//TGFBR1//TGFBR2//ZFYVE9//MAP3K1//WFIKKN2//SMAD9//TAB1//APPL1//TAAR1//FLNA//CHRM1//HTR5B//HTR2B//ADCY6//KLF16//GNAI3//GNB5//NSG2//PLCB1//AKT1//FOXC2//GPLD1//GRB10//IGF1R//PIK3R3//SOCS7//PTPRA…
GO:0051056	regulation of small GTPase mediated signal transduction	Biological process	90	273	4682	23355	1.64448	3.16296e-07	1.06653e-05	6.49991	0.0192226	CYTH1//CYTH2//IQSEC1//PSD3//IQSEC2//CYTH4//PSD//PSD2//ARFGEF2//MAP4K4//DENND1A//RALGPS1//ABL1//RIT2//SH3BP1//ARHGAP17//ARAP3//ARHGAP24//CAMK2D//AUTS2//DOCK2//KANK1//PREX2//BCR//ARHGDIB//EPS8//FGD6//ITSN1//ARHGEF2//MCF2L//SOS2//ARHGEF19//TIAM1//SPATA13//VAV2//FGD4//ARHGEF10//PLEKHG5//ARHGEF37//OBSCN//ARHGEF15//DLC1//ARHGEF25//NGEF//KALRN//VAV3//CDC42SE1//ARHGEF12//DNMBP//ARHGEF10L//AKAP13//EPS8L2/…
GO:0023052	signaling	Biological process	1496	6768	4682	23355	1.1026	3.46124e-07	1.16138e-05	6.46077	0.319522	ADRA2B//SMAD1//PTK2B//NRG1//MAP2K3//MAP2K4//MAPK14//MAP4K4//TAOK2//SHANK3//PLVAP//APP//TAB1//ARRB1//CRKL//FGF1//GHR//GRM1//IGF1//IGFBP6//P2RX7//PTPRC//PXN//SYK//TRP73//MUC20//MAP2K1//MAP2K2//GRM4//AVPI1//SPAG9//GPR39//SPRED3//SPRED2//DUSP8//PRKCA//DUSP7//DUSP5//FCGR3//GGCT//CCK//JUN//BBC3//MAPK9//GRIA3//CHMP5//AP1AR//PSEN2//ARAP1//BAIAP3//STX1B//IRAK2//IRAK3//CRH//TH//GNAT1//P2RY12//GRK5//GRK6//D…
GO:0007167	enzyme linked receptor protein signaling pathway	Biological process	252	946	4682	23355	1.32879	3.48939e-07	1.16512e-05	6.45725	0.0538232	GNG7//GUCY2D//PDZD3//GUCY2G//DOK4//DDR1//EFS//EPHA2//ERBB2//ERBB3//FGFR2//FLT3//FRK//GDNF//IGF1R//LCK//LTK//MERTK//MUSK//PTK2B//SHC3//SRMS//SYK//YES1//ZAP70//EPHA10//SHC4//CLNK//CASS4//TNK2//SH2D6//CHRNA3//PRLR//NRG1//NRG2//ABL1//ABL2//AKT1//ARF4//PDPK1//PIGR//IQGAP1//RAB7//PSEN2//CHMP6//ZFYVE28//SOCS4//ERRFI1//ACVR2A//ACVRL1//BMPR1A//BMPR2//TGFBR1//TGFBR2//MAPK14//AKAP7//LTBP4//CLDN5//CREB1//GCN…
GO:0034330	cell junction organization	Biological process	207	753	4682	23355	1.37127	3.65373e-07	1.21407e-05	6.43726	0.0442119	CHRNB1//GDNF//PRKCA//PKP3//PKP2//GRHL1//CDH22//ARVCF//CLDN5//NR1H4//CDH12//HDAC7//PARD6B//ITGA5//ITGB3//TLN1//TNS1//DNM3//AGRN//CACNA1A//CRKL//NRXN1//NRXN3//SHANK2//NRG1//SDK2//SDK1//CADM1//SHANK3//PLXND1//SLITRK1//ADGRF1//CACNB1//CACNB3//CACNB4//DVL1//ERBB2//FGFR2//MUSK//PPFIBP2//UTRN//KALRN//SIX1//CTNNA1//GJC1//EPB41L3//NFASC//DST//PLEC//RHOA//SH3BP1//CSK//NUMBL//TBCD//VCL//MTSS1//RASSF8//PTPRO…
GO:0030855	epithelial cell differentiation	Biological process	178	631	4682	23355	1.40715	3.93314e-07	1.3006e-05	6.40526	0.0380179	CCM2//COL15A1//HOXA13//STC1//COL22A1//GATA6//GSDMA3//ESR1//B4GALT1//ONECUT1//SLC4A5//IL31RA//RARA//KCNE1//XBP1//GPAT4//MIR96//PDX1//BMP6//HNF4A//NKX2-2//PDPK1//SMO//NEUROD1//BCL11B//PALLD//PSAP//GDNF//PAX2//IHH//MAP3K1//SIPA1L3//RILPL2//CCDC88C//PARD3//OVOL2//GLI1//GLI2//PTCH1//PTCH2//ABCB1B//WNT7B//BCR//EPHA2//FOXN1//DSG4//SMARCA4//SPRR1A//SPRR2A1//SPRR2I//MAP2K1//STK4//SAV1//WNT16//ASCL1//PRLR/…
GO:0097435	supramolecular fiber organization	Biological process	205	746	4682	23355	1.37077	4.278e-07	1.40783e-05	6.36876	0.0437847	BRK1//ABL2//RHOA//RHOC//CAPZA3//CFL2//DIAPH1//ELMO1//ARHGEF2//MYO1B//MYO5A//MYO5B//MYO7B//PTK2B//SH3BP1//MTSS1//HIP1//SORBS2//ACTR3B//MYO1G//RHOBTB2//MPRIP//HIP1R//TPM4//MYO1D//WHAMM//TMOD2//RUFY3//DIAPH2//DBN1//OOEP//SPIRE1//ARHGAP17//ZBED3//ERMN//NLRP4F//STMN2//SGK1//NCKAP5//KIF18A//STMND1//KIF18B//KIF2B//TUBGCP3//TUBGCP2//SLAIN2//MAP1B//CAMSAP1//EML4//CIT//PFN1//ARHGAP35//EVL//SVIL//GSN//ABI2/…
GO:0098662	inorganic cation transmembrane transport	Biological process	188	674	4682	23355	1.39138	4.33872e-07	1.42098e-05	6.36264	0.0401538	SLC11A2//SLC30A5//SLC8A3//SLC8B1//MICU1//MICU3//ATP4B//IL4//CAMK2D//PDE4D//CHD7//ANK2//RYR2//RYR1//ABCC2//ATP6//ATP8//ATP5D//ATP5E//COX1//NDUFS7//MYO5A//PKD2//P2RY6//PLCB1//SLC40A1//SCARA5//SLC6A8//SLC6A5//ANO6//SCN4A//SLC8A2//ASIC2//ATP1B1//SLC6A12//SLC6A13//SCN1B//SCN3A//SCN5A//SLC6A2//SLC24A1//SLC6A20B//SLC6A7//ATP1A4//ASIC5//ATP1B2//MRS2//FKBP1A//HTR2B//ITPR1//ITPR2//LCK//BBC3//P2RX7//PTPRC//…
GO:1905114	cell surface receptor signaling pathway involved in cell-cell signaling	Biological process	155	536	4682	23355	1.4425	4.38813e-07	1.43032e-05	6.35772	0.0331055	WNT11//PRKAA1//MACF1//AXIN1//AXIN2//CCND1//CD44//CPE//CSNK2B//DVL1//DVL2//MARK2//FZD1//GRK5//KRT6A//LDB1//LRP5//MITF//PITX2//PKD2//RSPO1//TCF7//TCF7L2//TLE4//WNT10A//WNT3//WNT4//WNT5B//WNT7B//RSPO2//GRK6//CUL3//ROR1//ZRANB1//MIR182//ZNRF3//OTULIN//CELSR2//SFRP5//PAF1//AMOTL2//TRABD2B//CTNNBIP1//CHD8//CCDC88C//UBAC2//CSNK1G3//ZBED3//AMER2//NKD2//MIR93//MIR106B//HBP1//AMOTL1//RTF1//BCL9//NOTUM//WNT…
GO:0009790	embryo development	Biological process	328	1283	4682	23355	1.27525	4.67077e-07	1.51523e-05	6.33061	0.0700555	COBL//PSPH//BRK1//HINFP//SLC39A3//CELF4//XRCC4//FOXP1//ACVRL1//AMD1//SPEG//NR2F2//AXIN1//BMPR1A//RUNX1//CR1L//DLL3//ENO1//MECOM//FGFR2//FKBP10//GATA1//GATA6//GLI2//GLI3//HES3//FOXD3//FOXF1//FOXA2//PRMT1//HSD17B2//IGF2//IHH//INPP5B//INSL3//LY6E//SMAD4//MAFF//MYB//MYH6//NOG//PITX2//PTCH1//SIN3A//SMARCA4//NCOR2//SOX6//SP1//MTSS1//TCF7L2//CCM2//RUNDC1//TERF2//TGFBR1//TGFBR2//SEC24C//TWIST1//KDM6A//WN…
GO:0012501	programmed cell death	Biological process	470	1922	4682	23355	1.21981	4.80149e-07	1.54606e-05	6.31862	0.100384	TRAF3IP2//BCL10//CRKL//PKN1//TNFRSF21//GGCT//CCK//JUN//BBC3//TRP73//MAPK9//MIR18B//SLC39A10//IRS2//MIR19B-2//MIR106A//MIR363//MIR93//MIR20B//MIR106B//MIR25//MIR92-2//IL10//CD44//NKX2-5//DFFA//DNASE2A//EXOG//UNC5B//DIO3//RNF216//SP110//ABL1//PAWR//AKAP1//AKT1//ALDOC//APBB1//APLP1//APP//AQP2//AXIN1//BAG1//BIK//CASP12//CASP2//CASP7//CDK1//EPB41L3//EPHA2//MECOM//ELMO1//FADD//FGFR2//FHIT//FKBP8//G0S2/…
GO:2000026	regulation of multicellular organismal development	Biological process	373	1484	4682	23355	1.25379	4.81098e-07	1.54606e-05	6.31777	0.0796668	ASPM//GLI3//HIF1A//MAPK8//SMO//SMARCD3//IL3//CTNNA1//KCTD11//VAX1//HNF4A//SKI//GATA1//SENP1//GATA2//EZH2//PITX3//SYNJ1//BAG1//CAPN3//SOX15//ADRB2//CLDN5//CCR2//EPHA2//HGS//LIF//PLK2//TCF4//VASH1//SULF1//GPR4//RGCC//HRG//MATN1//PTK2B//TWIST1//PHOSPHO1//SGMS2//ANO6//OSR2//ACVR2A//BMP6//BMPR1A//BMPR2//P2RX7//WNT4//NELL1//MIA3//FAM20C//AHSG//NFE2//SRGN//SEMA3A//RARA//RUNX1//PRDM16//ZBTB46//ASCL1//PRL…
GO:0048870	cell motility	Biological process	419	1692	4682	23355	1.23527	5.19282e-07	1.65325e-05	6.2846	0.0894917	OVOL2//EDNRB//GDNF//HIF1A//HTR2B//SEMA3A//SEMA3F//SEMA4D//SEMA5B//SEMA6B//RADIL//SEMA4G//SMO//APBB1//APBB2//NR2F2//ARX//ASPM//CCK//CCKAR//CHL1//CCR4//CRKL//MARK2//ACAP3//GATA2//LMX1B//ASCL1//PCM1//PITX2//PRKG1//ROBO3//SOX1//SATB2//POMGNT2//TUBB2A//TWIST1//VAX1//FKTN//MAPK8//AUTS2//MDGA2//TNN//CELSR2//BARHL1//FEZF1//TUBGCP2//RAPGEF2//AKT1//EGR3//GPLD1//PIK3R3//MIA3//CLEC14A//FFAR2//ANO6//TRPM2//CC…
GO:0051674	localization of cell	Biological process	419	1692	4682	23355	1.23527	5.19282e-07	1.65325e-05	6.2846	0.0894917	OVOL2//EDNRB//GDNF//HIF1A//HTR2B//SEMA3A//SEMA3F//SEMA4D//SEMA5B//SEMA6B//RADIL//SEMA4G//SMO//APBB1//APBB2//NR2F2//ARX//ASPM//CCK//CCKAR//CHL1//CCR4//CRKL//MARK2//ACAP3//GATA2//LMX1B//ASCL1//PCM1//PITX2//PRKG1//ROBO3//SOX1//SATB2//POMGNT2//TUBB2A//TWIST1//VAX1//FKTN//MAPK8//AUTS2//MDGA2//TNN//CELSR2//BARHL1//FEZF1//TUBGCP2//RAPGEF2//AKT1//EGR3//GPLD1//PIK3R3//MIA3//CLEC14A//FFAR2//ANO6//TRPM2//CC…
GO:0051338	regulation of transferase activity	Biological process	236	882	4682	23355	1.33473	5.69991e-07	1.80629e-05	6.24413	0.0504058	CCNA1//CCND1//CCND3//CCNI//CDKN1A//CDKN1B//CDKN2C//CCNB1//CCNJL//APP//TAB1//GRM1//TGFBR1//CARTPT//TAOK2//ARRB1//ADRA2B//CRKL//FGF1//GHR//IGF1//IGFBP6//P2RX7//PTPRC//PXN//SYK//TRP73//MUC20//MAP2K1//MAP2K2//MAP2K3//MAP2K4//GRM4//AVPI1//SPAG9//GPR39//SPRED3//SPRED2//DUSP8//PRKCA//DUSP7//DUSP5//PRKAG2//AKT1//DVL1//GNAQ//ILK//PDPK1//TRIB1//THY1//TSC2//SHB//PKN1//AKT1S1//PPM1F//SMYD3//CEP85//UBASH3B//C…
GO:0016477	cell migration	Biological process	382	1527	4682	23355	1.24788	5.8119e-07	1.825e-05	6.23568	0.0815891	OVOL2//EDNRB//GDNF//HIF1A//HTR2B//SEMA3A//SEMA3F//SEMA4D//SEMA5B//SEMA6B//RADIL//SEMA4G//SMO//APBB1//APBB2//NR2F2//ARX//ASPM//CCK//CCKAR//CHL1//CCR4//CRKL//MARK2//ACAP3//GATA2//LMX1B//ASCL1//PCM1//PITX2//PRKG1//ROBO3//SOX1//SATB2//POMGNT2//TUBB2A//TWIST1//VAX1//FKTN//MAPK8//AUTS2//MDGA2//TNN//CELSR2//BARHL1//FEZF1//TUBGCP2//RAPGEF2//AKT1//EGR3//GPLD1//PIK3R3//MIA3//CLEC14A//FFAR2//ANO6//TRPM2//CC…
GO:0051240	positive regulation of multicellular organismal process	Biological process	396	1590	4682	23355	1.24236	5.83616e-07	1.825e-05	6.23387	0.0845792	HOXC11//FGF1//GDNF//HOXA11//HOXD11//SIX1//CD14//HTR2B//IL10//IL15//IL1A//P2RX7//PTGER4//SYK//CADM1//AGPAT1//RGCC//AGPAT2//NFAM1//CCDC88B//ADRA1B//ADRA1A//ASPM//GLI3//HIF1A//MAPK8//SMO//SMARCD3//ANO6//TGFBR2//IDO1//HK1//FFAR2//FFAR3//TRAF2//CLNK//NOD2//IL3//ADRB2//HEY2//RYR2//SCN5A//C3//RORA//SULF1//CDK9//CAMK2D//ADK//IGF1//NR4A3//PDE9A//PRKCA//BECN1//AXIN2//EZH2//GCNT2//SMAD4//MYOCD//TGFBR1//TWIS…
GO:0043010	camera-type eye development	Biological process	116	379	4682	23355	1.52675	5.83894e-07	1.825e-05	6.23367	0.0247757	PAX2//PITX2//CRYAB//CRYBA4//CRYBB3//CRYGD//PITX3//NHS//SIX5//TGFBR1//TGFBR2//LIM2//CDON//MEIS1//SKI//SOX1//SOX11//LMX1B//IHH//RAB11FIP4//SMARCD3//RDH13//FOXN4//PROM1//SDK2//SDK1//IRX6//CDK20//IFT140//RARA//BCL11B//NEUROD1//GSDMA3//BHLHE23//ALMS1//RPGRIP1L//DIO3//PDE6C//CNGA3//GNAT2//THRB//THY1//MIR182//MIR183//MIR96//AQP1//GLI3//HIF1A//MFN2//SP1//ZEB1//TH//KDM2B//MIR23A//BHLHE22//CASZ1//GRM6//CFD…
GO:0051247	positive regulation of protein metabolic process	Biological process	371	1479	4682	23355	1.25128	6.39915e-07	1.99101e-05	6.19388	0.0792396	APP//TAB1//GRM1//TGFBR1//CARTPT//TAOK2//ARRB1//ADRA2B//CRKL//FGF1//GHR//IGF1//IGFBP6//P2RX7//PTPRC//PXN//SYK//TRP73//MUC20//MAP2K1//MAP2K2//MAP2K3//MAP2K4//GRM4//AVPI1//SPAG9//GPR39//ATG14//ABL1//ACVR2A//AGRN//AIF1//AKT1//AXIN1//AXIN2//BMPR2//C3//CCND1//CCND3//CD6//CHGA//CRH//DVL1//DVL2//EDNRB//ERBB2//FGF17//FGF18//FGF5//FLT3//FZD1//HDAC3//HRAS//IGF2//IL3//IL4//ILK//LIMK2//CARD14//MMP9//MUSK//PIK…
GO:0010562	positive regulation of phosphorus metabolic process	Biological process	255	966	4682	23355	1.31677	6.55713e-07	2.02178e-05	6.18329	0.0544639	APP//TAB1//GRM1//TGFBR1//CARTPT//TAOK2//ARRB1//ADRA2B//CRKL//FGF1//GHR//IGF1//IGFBP6//P2RX7//PTPRC//PXN//SYK//TRP73//MUC20//MAP2K1//MAP2K2//MAP2K3//MAP2K4//GRM4//AVPI1//SPAG9//GPR39//ATG14//ABL1//ACVR2A//AGRN//AIF1//AKT1//AXIN1//AXIN2//BMPR2//C3//CCND1//CCND3//CD6//CHGA//CRH//DVL1//DVL2//EDNRB//ERBB2//FGF17//FGF18//FGF5//FLT3//FZD1//HDAC3//HRAS//IGF2//IL3//IL4//ILK//LIMK2//CARD14//MMP9//MUSK//PIK…
GO:0045937	positive regulation of phosphate metabolic process	Biological process	255	966	4682	23355	1.31677	6.55713e-07	2.02178e-05	6.18329	0.0544639	APP//TAB1//GRM1//TGFBR1//CARTPT//TAOK2//ARRB1//ADRA2B//CRKL//FGF1//GHR//IGF1//IGFBP6//P2RX7//PTPRC//PXN//SYK//TRP73//MUC20//MAP2K1//MAP2K2//MAP2K3//MAP2K4//GRM4//AVPI1//SPAG9//GPR39//ATG14//ABL1//ACVR2A//AGRN//AIF1//AKT1//AXIN1//AXIN2//BMPR2//C3//CCND1//CCND3//CD6//CHGA//CRH//DVL1//DVL2//EDNRB//ERBB2//FGF17//FGF18//FGF5//FLT3//FZD1//HDAC3//HRAS//IGF2//IL3//IL4//ILK//LIMK2//CARD14//MMP9//MUSK//PIK…
GO:0098660	inorganic ion transmembrane transport	Biological process	200	729	4682	23355	1.36852	6.67955e-07	2.05029e-05	6.17525	0.0427168	SLC11A2//SLC30A5//SLC8A3//SLC8B1//MICU1//MICU3//ATP4B//IL4//CAMK2D//PDE4D//CHD7//ANK2//RYR2//RYR1//ABCC2//ATP6//ATP8//ATP5D//ATP5E//COX1//NDUFS7//MYO5A//PKD2//P2RY6//PLCB1//SLC40A1//SCARA5//SLC20A1//SLC20A2//SLC37A1//SLC6A8//SLC6A5//ANO6//SCN4A//SLC8A2//ASIC2//ATP1B1//SLC6A12//SLC6A13//SCN1B//SCN3A//SCN5A//SLC6A2//SLC24A1//SLC6A20B//SLC6A7//ATP1A4//ASIC5//ATP1B2//MRS2//FKBP1A//HTR2B//ITPR1//ITPR2…
GO:0007423	sensory organ development	Biological process	180	645	4682	23355	1.39207	7.33224e-07	2.24059e-05	6.13476	0.0384451	BMP6//CRYGD//MEIS1//MEIS2//PBX3//ADAMTS18//ZDHHC16//SIPA1L3//ABCB5//PBX4//PAX2//PITX2//CRYAB//CRYBA4//CRYBB3//PITX3//NHS//SIX5//TGFBR1//TGFBR2//LIM2//CDON//SKI//SOX1//SOX11//MIR96//LMX1B//IHH//RAB11FIP4//SMARCD3//RDH13//FOXN4//PROM1//SDK2//SDK1//IRX6//SIX1//FGFR2//CDK20//IFT140//RARA//BCL11B//BLOC1S5//NEUROD1//GSDMA3//GNAT1//GNGT1//TH//CHD7//SOBP//BCR//DLX5//GATA2//HMX3//MAFB//NR4A3//PAX8//PRRX1/…
GO:0042981	regulation of apoptotic process	Biological process	373	1490	4682	23355	1.24874	7.39571e-07	2.24994e-05	6.13102	0.0796668	MIR18B//SLC39A10//IRS2//MIR19B-2//MIR106A//MIR363//MIR93//MIR20B//MIR106B//MIR25//MIR92-2//IL10//BCL10//CD44//IGF1//IGF1R//LIFR//PTK2B//ZC3H12A//CASP12//NACA//CAMK2D//CAPN2//CXCR2//GATA6//LTK//SMAD4//MAPK8//EIF5A//HEY2//ILK//NKX2-5//PAX8//PDPK1//MYOCD//RAPGEF3//IL3//PIK3CD//PRKCA//TRAF2//PDE1A//ARRB1//MAP2K4//FGFR2//ANO6//SP110//ABL1//PAWR//ADRB2//AKT1//ANXA5//APBB1//APBB2//APP//BCL6//CASP2//CCK/…
GO:0032268	regulation of cellular protein metabolic process	Biological process	559	2337	4682	23355	1.19317	7.52993e-07	2.28064e-05	6.12321	0.119393	CCNA1//CCND1//CCND3//CCNI//CDKN1A//CDKN1B//CDKN2C//CCNB1//CCNJL//APP//TAB1//GRM1//TGFBR1//CARTPT//TAOK2//ARRB1//ADRA2B//CRKL//FGF1//GHR//IGF1//IGFBP6//P2RX7//PTPRC//PXN//SYK//TRP73//MUC20//MAP2K1//MAP2K2//MAP2K3//MAP2K4//GRM4//AVPI1//SPAG9//GPR39//SPRED3//SPRED2//DUSP8//PRKCA//DUSP7//DUSP5//FH1//TRNAU1AP//SECISBP2//ATG14//TADA3//CCDC88A//AGRN//AXIN1//SOCS3//SOCS1//DVL1//EZH2//NRAS//PPP2CA//PRKAR1…
GO:0051241	negative regulation of multicellular organismal process	Biological process	284	1095	4682	23355	1.29376	7.80528e-07	2.35362e-05	6.10761	0.0606578	EPHA2//IL10//MERTK//NFKB1//SRGN//PTGER4//TNFRSF4//CLEC4A2//NLRP12//RGCC//HDAC9//ADRA1A//CD86//APOA2//PTPRO//CTNNA1//KCTD11//VAX1//TAC1//NPFF//SPTBN4//PDGFA//ACVRL1//NR2F2//GDF2//STC1//VASH1//AKAP1//GATA5//SMAD4//TNFRSF1B//SKI//CD63//EVL//IL4//SEMA3A//STRAP//PBLD1//ADIPOR1//SPRED3//OVOL2//SPRED2//PAWR//FOXA2//PPP2CA//USF3//TSC2//VASN//LDLRAD4//NR1H4//APOC2//CUEDC2//IRAK3//CSK//KHSRP//PITX3//MTOR//…
GO:1902532	negative regulation of intracellular signal transduction	Biological process	147	508	4682	23355	1.44345	8.26892e-07	2.48231e-05	6.08255	0.0313968	SPRED3//SPRED2//DUSP8//PRKCA//DUSP7//DUSP5//PDZD3//PDE2A//PDE10A//TSC2//TWIST1//OBSCN//SLC9A3R2//PRKAA1//ARNTL//HIF1A//MTM1//TNFAIP8L1//AKT1S1//SH3BP4//FOXM1//ARAP3//ARHGAP24//KANK1//ABL2//ADRA1B//ADRA1A//BCL6//TNFAIP1//ARHGAP35//KCTD13//CUL3//DLC1//CIT//SHANK2//MAP2K3//MAPK14//RIOK3//ABL1//RHOA//ESR1//OTUD7A//PPM1B//ASH1L//RIPK1//RORA//NR1H4//TANK//NR1D1//USP10//ZC3H12A//NFKBID//MAPKBP1//NLRP12/…
GO:0150063	visual system development	Biological process	128	430	4682	23355	1.48488	8.30459e-07	2.48231e-05	6.08068	0.0273387	BMP6//CRYGD//MEIS1//MEIS2//PBX3//ADAMTS18//ZDHHC16//SIPA1L3//ABCB5//PBX4//PAX2//PITX2//CRYAB//CRYBA4//CRYBB3//PITX3//NHS//SIX5//TGFBR1//TGFBR2//LIM2//CDON//SKI//SOX1//SOX11//LMX1B//IHH//RAB11FIP4//SMARCD3//RDH13//FOXN4//PROM1//SDK2//SDK1//IRX6//CDK20//IFT140//RARA//BCL11B//NEUROD1//GSDMA3//GNAT1//GNGT1//TH//FOXP2//CACNA1C//CDKN1C//FKBP8//FOXC2//GAS1//GLI3//HES5//MITF//MYF5//VAX1//RAB3GAP1//SLC25A…
GO:0043087	regulation of GTPase activity	Biological process	100	318	4682	23355	1.56863	8.83642e-07	2.6298e-05	6.05372	0.0213584	ARRB1//PLXNB3//HRAS//BCAS3//MKKS//RRP1B//TTC8//GMIP//FZD10//SH3BP4//CCL21B//ARAP3//CHN1//MEX3B//RAP1A//BCR//RAP1GAP//LIMS1//AGRN//CCR7//DVL2//ERBB2//EZH2//GNB5//ITGA6//SNX18//RGS16//RALBP1//S100A10//CCL8//SEMA4D//SH3BP1//ARHGEF19//THY1//TSC2//RAPGEF3//WNT11//WNT4//RIC1//RAB3GAP1//DENND1A//IQSEC1//ARHGAP35//RGP1//MAP2K1//MAP4K4//DENND1B//ARHGAP27//KALRN//CCL24//ARAP1//RGL3//TBC1D30//DOCK8//RAPGEF2…
GO:0060341	regulation of cellular localization	Biological process	230	861	4682	23355	1.33252	9.05732e-07	2.68387e-05	6.043	0.0491243	NCAM1//SAR1A//SAR1B//GRIN1//P2RX7//THOC2//CAMK2D//PDE4D//CHD7//ANK2//RYR2//MYO5A//PKD2//P2RY6//ABCA2//ARV1//LMX1B//CRYAB//MAP1B//SPAG5//MYLK2//ARRB1//CACNA1D//CRH//GPLD1//HIF1A//KIF5B//PDX1//PPARD//NR1H4//BAIAP3//GPR39//PHPT1//CDK1//GLI3//HDAC3//HSP90AB1//PRKCQ//FLNA//PTPN5//RAN//XBP1//ZPR1//ZC3H12A//MAPK14//SMO//DMAP1//IPO5//UBR5//AKAP1//HNF4A//MDFIC//PPP2CA//UFM1//CSK//CNST//PDPK1//D6WSU163E//F…
GO:0007417	central nervous system development	Biological process	250	948	4682	23355	1.31547	9.17685e-07	2.70757e-05	6.03731	0.053396	APP//GRN//SMO//GLI1//GLI2//CFAP43//SYNJ1//BCR//LMX1A//ZFHX3//BRCA2//ASPM//DIAPH1//DMBX1//GLI3//ADGRG1//HES5//HMX3//IGF1R//LHX2//MEIS1//MEIS2//NOG//PAFAH1B2//PBX3//PLCB1//POU3F3//PPT1//PTCH1//ATXN1//BPTF//DHX37//ULK4//SYNJ2//NRG1//UGP2//TGFBR2//VAX1//RAB3GAP1//NDRG4//RPGRIP1L//SCTR//IRS2//MAST1//SPHK2//TMX2//CHD8//UFM1//MACROD2//TUBGCP2//AK7//PBX4//MT3//S100A8//EIF2B5//ROR1//NSUN5//KCNJ10//ASCL1//…
GO:0007154	cell communication	Biological process	1502	6824	4682	23355	1.09794	9.3638e-07	2.75087e-05	6.02855	0.320803	ADRA2B//SMAD1//PTK2B//NRG1//MAP2K3//MAP2K4//MAPK14//MAP4K4//TAOK2//SHANK3//PLVAP//APP//TAB1//ARRB1//CRKL//FGF1//GHR//GRM1//IGF1//IGFBP6//P2RX7//PTPRC//PXN//SYK//TRP73//MUC20//MAP2K1//MAP2K2//GRM4//AVPI1//SPAG9//GPR39//SPRED3//SPRED2//DUSP8//PRKCA//DUSP7//DUSP5//FOXA2//NR1H4//MYOCD//FCGR3//GGCT//CCK//JUN//BBC3//MAPK9//BAIAP3//STX1B//IRAK2//IRAK3//CRH//TH//GNAT1//P2RY12//GRK5//GRK6//DNM1//HTR2B//SA…
GO:0001654	eye development	Biological process	127	427	4682	23355	1.48363	9.60718e-07	2.7979e-05	6.0174	0.0271252	PAX2//PITX2//CRYAB//CRYBA4//CRYBB3//CRYGD//PITX3//NHS//SIX5//TGFBR1//TGFBR2//LIM2//CDON//MEIS1//SKI//SOX1//SOX11//LMX1B//IHH//RAB11FIP4//SMARCD3//RDH13//FOXN4//PROM1//SDK2//SDK1//IRX6//CDK20//IFT140//RARA//BCL11B//NEUROD1//GSDMA3//GNAT1//GNGT1//TH//FOXP2//CACNA1C//CDKN1C//FKBP8//FOXC2//GAS1//GLI3//HES5//MITF//MYF5//VAX1//RAB3GAP1//SLC25A25//CC2D2A//ARHGAP35//TMEM231//TSKU//RPGRIP1L//MAP3K1//B9D1/…
GO:0001932	regulation of protein phosphorylation	Biological process	302	1177	4682	23355	1.27991	9.61586e-07	2.7979e-05	6.01701	0.0645023	CCNA1//CCND1//CCND3//CCNI//CDKN1A//CDKN1B//CDKN2C//CCNB1//CCNJL//APP//TAB1//GRM1//TGFBR1//CARTPT//TAOK2//ARRB1//ADRA2B//CRKL//FGF1//GHR//IGF1//IGFBP6//P2RX7//PTPRC//PXN//SYK//TRP73//MUC20//MAP2K1//MAP2K2//MAP2K3//MAP2K4//GRM4//AVPI1//SPAG9//GPR39//SPRED3//SPRED2//DUSP8//PRKCA//DUSP7//DUSP5//ATG14//PPP1R15B//BAG1//DVL1//FBLN1//FKBP8//HSPA4//IMPACT//KIRREL//MAS1//PPARGC1A//PPP2CA//PSEN2//TSC2//XDH/…
GO:0015031	protein transport	Biological process	407	1647	4682	23355	1.23268	9.64653e-07	2.7979e-05	6.01563	0.0869287	RAN//LSG1//RRS1//NOP9//NUP214//EIF5A//THOC2//HNRNPA2B1//NUP160//SARNP//RAE1//FYTTD1//RAB27A//PICK1//SORL1//YWHAG//AP1S3//YWHAB//RPL11//PAN3//AKT1//ARNTL//CDKN1A//CRY2//KPNA4//LMNA//SYK//AGAP3//APPL2//TSC2//IPO9//RANBP6//NUP98//IPO5//APPL1//EIF4ENIF1//FAM53A//IPO4//IPO11//RANBP17//STRADA//XPO6//SMURF1//ZDHHC7//VPS37C//CACNB1//NACA//ZDHHC14//VPS37B//VPS37A//GOLGA7//ZDHHC6//ZDHHC2//DUSP18//YIF1B//PA…
GO:0030036	actin cytoskeleton organization	Biological process	196	716	4682	23355	1.3655	1.01369e-06	2.9245e-05	5.99409	0.0418625	PDCD6IP//RTKN//BRK1//ABL2//RHOA//RHOC//CAPZA3//CFL2//DIAPH1//ELMO1//ARHGEF2//MYO1B//MYO5A//MYO5B//MYO7B//PTK2B//SH3BP1//MTSS1//HIP1//SORBS2//ACTR3B//MYO1G//RHOBTB2//MPRIP//HIP1R//TPM4//MYO1D//WHAMM//TMOD2//RUFY3//DIAPH2//DBN1//OOEP//SPIRE1//ARHGAP17//ZBED3//ERMN//NLRP4F//CIT//PFN1//ARHGAP35//EVL//SVIL//GSN//ABI2//SPATC1L//ESPN//AIF1//COBL//GAS7//PSTPIP1//MICALL2//CATIP//FAM107A//ARPC4//AQP2//WDR1…
GO:0043067	regulation of programmed cell death	Biological process	380	1526	4682	23355	1.24216	1.01685e-06	2.9245e-05	5.99274	0.0811619	MIR18B//SLC39A10//IRS2//MIR19B-2//MIR106A//MIR363//MIR93//MIR20B//MIR106B//MIR25//MIR92-2//IL10//BCL10//CD44//IGF1//IGF1R//LIFR//PTK2B//ZC3H12A//CASP12//NACA//CAMK2D//CAPN2//CXCR2//GATA6//LTK//SMAD4//MAPK8//EIF5A//HEY2//ILK//NKX2-5//PAX8//PDPK1//MYOCD//RAPGEF3//IL3//PIK3CD//PRKCA//TRAF2//PDE1A//ARRB1//MAP2K4//FGFR2//IRAK2//ANK2//ABL1//AKT1//CASP2//CREB1//DFFA//USP17LA//ESR1//FADD//GLI3//IGF2R//LR…
GO:0032989	cellular component morphogenesis	Biological process	225	841	4682	23355	1.33455	1.0543e-06	3.01952e-05	5.97704	0.0480564	AGFG1//SEC23IP//ACRBP//SPACA1//SPINK2//APP//CCK//CCKAR//CREB1//DLX5//DST//DVL1//FGFR2//IGF1R//NTNG2//MAP1B//NUMBL//PIP5K1C//UCHL1//RNF165//TNN//TAOK2//BRSK1//KALRN//BCL11B//DOCK7//NRN1//SLITRK1//SPTBN4//UNC5B//LMX1A//APBB1//APBB2//ARX//RUNX3//CDH4//CHL1//CRMP1//DSCAM//EFNA2//EFNA4//EPHA2//ETV1//EVL//GAS1//GLI2//GLI3//KIF5B//LHX2//SMAD4//NOG//NR4A3//PTPRO//ROBO3//SCN1B//SEMA3A//SEMA3F//SEMA4D//SEM…
GO:0045184	establishment of protein localization	Biological process	432	1762	4682	23355	1.223	1.08182e-06	3.08543e-05	5.96585	0.0922683	RAN//LSG1//RRS1//NOP9//NUP214//EIF5A//THOC2//HNRNPA2B1//NUP160//SARNP//RAE1//FYTTD1//RAB27A//PICK1//SORL1//YWHAG//AP1S3//YWHAB//RPL11//PAN3//AKT1//ARNTL//CDKN1A//CRY2//KPNA4//LMNA//SYK//AGAP3//APPL2//TSC2//IPO9//RANBP6//NUP98//IPO5//APPL1//EIF4ENIF1//FAM53A//IPO4//IPO11//RANBP17//STRADA//XPO6//SMURF1//ZDHHC7//VPS37C//CACNB1//NACA//ZDHHC14//VPS37B//VPS37A//GOLGA7//ZDHHC6//ZDHHC2//DUSP18//YIF1B//PA…
GO:0042326	negative regulation of phosphorylation	Biological process	122	408	4682	23355	1.49159	1.15455e-06	3.27922e-05	5.93759	0.0260572	SPRED3//SPRED2//DUSP8//PRKCA//DUSP7//DUSP5//ATG14//PPP1R15B//ARRB1//BAG1//CRKL//DVL1//FBLN1//FKBP8//HSPA4//IMPACT//KIRREL//MAS1//PPARGC1A//PPP2CA//PSEN2//TSC2//XDH//ZC3H12A//CD109//CCNB1//PKN1//MYADM//MTOR//TERF2IP//DNAJC10//CACTIN//SPAG9//ZBED3//PRR5L//PRKAG2//AKT1//GNAQ//ILK//PDPK1//PTPRC//TRIB1//THY1//SHB//AKT1S1//PPM1F//SMYD3//CEP85//UBASH3B//CAMK2N2//CHMP6//ZFYVE28//SOCS4//ERRFI1//DMTN//PPEF…
GO:0043066	negative regulation of apoptotic process	Biological process	248	942	4682	23355	1.31326	1.16676e-06	3.3002e-05	5.93302	0.0529688	MIR18B//SLC39A10//IRS2//MIR19B-2//MIR106A//MIR363//MIR93//MIR20B//MIR106B//MIR25//MIR92-2//BCL10//CD44//IGF1//IGF1R//LIFR//PTK2B//ZC3H12A//NACA//HEY2//ILK//NKX2-5//PAX8//PDPK1//MYOCD//RAPGEF3//IL3//CXCR2//PRKCA//TRAF2//FGFR2//ARRB1//AKT1//AQP1//CRYAB//MDM2//PAX2//SIAH2//TRIAP1//MIR494//DHCR24//UNC5B//GRM7//XRCC4//ADNP//RHOA//BAG1//CACNA1A//CEBPB//CHL1//CRLF1//EN1//ERBB3//GABRB2//GBA//GDNF//GRIN1/…
GO:0140352	export from cell	Biological process	248	943	4682	23355	1.31186	1.27383e-06	3.58822e-05	5.89489	0.0529688	FCGR3//SYK//NCAM1//BAIAP3//STX1B//RIC1//CPB2//RGCC//TNFRSF1B//EXOC6//SCAMP1//RIMS2//RAB27A//ITSN1//KCNB1//MYO5A//CDK16//PIP5K1C//RAB11B//RAB3D//STX3//TNFAIP2//MYO1G//MIA3//SYT7//SRCIN1//RAPGEF4//EXOC2//EXOC1//NKD2//SYTL2//SYTL3//ARFGEF2//RAB15//NRXN1//RAB8B//RAB3B//DVL1//NRXN3//PPT1//SYT2//SYN3//BRSK1//PDZD11//MTTP//PSAP//C1QTNF5//OLFM2//TANGO6//TANGO2//GNPTAB//TVP23B//STEAP3//MON1A//LMF1//SLC1A5…
GO:0048880	sensory system development	Biological process	128	434	4682	23355	1.47119	1.41857e-06	3.97956e-05	5.84815	0.0273387	BMP6//CRYGD//MEIS1//MEIS2//PBX3//ADAMTS18//ZDHHC16//SIPA1L3//ABCB5//PBX4//PAX2//PITX2//CRYAB//CRYBA4//CRYBB3//PITX3//NHS//SIX5//TGFBR1//TGFBR2//LIM2//CDON//SKI//SOX1//SOX11//LMX1B//IHH//RAB11FIP4//SMARCD3//RDH13//FOXN4//PROM1//SDK2//SDK1//IRX6//CDK20//IFT140//RARA//BCL11B//NEUROD1//GSDMA3//GNAT1//GNGT1//TH//FOXP2//CACNA1C//CDKN1C//FKBP8//FOXC2//GAS1//GLI3//HES5//MITF//MYF5//VAX1//RAB3GAP1//SLC25A…
GO:0051093	negative regulation of developmental process	Biological process	260	997	4682	23355	1.30085	1.45046e-06	4.05241e-05	5.83849	0.0555318	CD86//CTNNA1//KCTD11//VAX1//SPDEF//SKI//VAT1//ADCK1//SPRED3//OVOL2//SPRED2//PAWR//FOXA2//PPP2CA//USF3//STRAP//TSC2//VASN//LDLRAD4//PBLD1//ADIPOR1//ITGB3//PPARA//HBP1//TTC3//NKX2-5//HDAC4//MYOCD//XBP1//ANKRD2//PITX3//EDNRB//ADRB2//CLDN5//CCR2//EPHA2//HGS//LIF//PLK2//TCF4//VASH1//SULF1//GPR4//RGCC//HRG//AHSG//GATA1//HIF1A//NFE2//SRGN//PTK2B//SEMA3A//RUNX1//RARA//PRDM16//ZBTB46//CCND1//ZEB1//SMO//AD…
GO:0072359	circulatory system development	Biological process	302	1185	4682	23355	1.27127	1.79349e-06	4.99041e-05	5.7463	0.0645023	UNC5B//OVOL2//CALD1//ACVRL1//ADRA2B//ANG//GDF2//CCR2//COL15A1//ENPEP//EPHA2//FGF1//FGF18//FGFR2//ADGRG1//HIF1A//JUN//MEIS1//NRXN1//NRXN3//PDGFA//PRKCA//PLCD1//FLNA//BCAS3//PTK2B//RORA//SRPK2//SYK//TGFBR1//THY1//ANG4//TNFAIP2//VAV2//VEGFB//RAPGEF3//WNT7B//XBP1//SHB//ZC3H12A//ARHGAP24//VASH1//ARHGAP22//MAPK14//APOLD1//OTULIN//HS6ST1//RAMP1//HIF3A//BECN1//AMOTL2//PDCD10//VAV3//PARVA//ANGPTL7//RNF213…
GO:0030031	cell projection assembly	Biological process	153	540	4682	23355	1.41334	1.91688e-06	5.31217e-05	5.7174	0.0326783	ABL2//P2RY12//CFAP43//CEP131//TTLL5//SPEF2//IQCG//DMTN//EPHA2//BRK1//AQP1//CYFIP1//HDAC4//AUTS2//ABI2//FRMD7//MTOR//PLXNB3//CCDC88A//CDH13//PTPRO//PXN//SPATA13//VAV2//VCL//FGD4//ABLIM1//ABLIM2//WASF3//ABLIM3//WHAMM//VAV3//STK26//RAPGEF2//ESPN//ABL1//CDC42EP5//KLHL41//ANO6//MYLK//EMP1//P2RX7//HNF4A//PODXL//ATP8B1//ULK4//RSPH1//CC2D2A//RSPH9//AK7//PCM1//LRRC49//DNAL1//DNAH8//DNAAF5//DNAH17//TEKT2//…
GO:0051017	actin filament bundle assembly	Biological process	60	169	4682	23355	1.77098	1.96962e-06	5.4363e-05	5.70562	0.012815	ESPN//AIF1//FLNA//PFN1//SHANK1//DBN1//SHANK3//SYNPO//SYNPO2//MTSS1//ARRB1//RHOA//PTK2B//PHACTR1//TNFAIP1//KCTD13//CUL3//PTGER4//ALMS1//MKKS//TTC8//CCDC88A//ABL1//RHOC//EVL//GPR65//PRKCQ//PXN//S100A10//TAC1//TGFBR1//RAPGEF3//WNT11//WNT4//ARHGEF10//ARHGEF15//MTOR//RGCC//PPM1F//ARHGEF10L//PPFIA1//KANK4//ARHGAP28//FRMD7//DLC1//ARAP1//SPIRE1//PLS1//AIF1L//CALD1//ABL2//PAWR//DMTN//EPS8//GAS7//MYO1B//BA…
GO:1901700	response to oxygen-containing compound	Biological process	412	1681	4682	23355	1.22258	2.02734e-06	5.57316e-05	5.69307	0.0879966	HIF1A//PRKCA//ERCC6//TXNRD2//APOA4//TAAR1//GNAL//FLNA//CHRM1//HTR5B//HTR2B//ADCY6//KLF16//GNAI3//GNB5//NSG2//PLCB1//AKT1//FOXC2//GPLD1//GRB10//IGF1R//PIK3R3//SOCS7//PTPRA//SREBF1//SH2B2//PDK4//SOGA1//IRS2//APPL1//ILDR2//APOA2//GIP//GPAM//HNF4A//NCF2//NEUROD1//PDX1//HNF1A//HNF1B//TCF7L2//VAMP2//EIF2B5//SLC30A8//MLXIPL//ZBED3//SLC4A1//PTCH1//SOD3//DHFR//IRAK2//BCL10//CD14//CD6//MAPK14//BPI//TRIB1//…
GO:0098815	modulation of excitatory postsynaptic potential	Biological process	27	56	4682	23355	2.40505	2.08519e-06	5.70926e-05	5.68085	0.00576677	ADRB2//SYNE1//CELF4//NPY2R//MTMR2//CHRNA4//APP//RIMS2//CACNB3//DVL1//GRIN1//GRIN2A//NRXN1//PRKCZ//PTK2B//SHANK2//TBC1D24//SSH1//GRIP2//SHANK1//STX1B//DBN1//SHANK3//SLC8A2//SLC8A3//ZMYND8//TMEM108
GO:0042327	positive regulation of phosphorylation	Biological process	235	893	4682	23355	1.3127	2.29562e-06	6.25093e-05	5.6391	0.0501922	APP//TAB1//GRM1//TGFBR1//CARTPT//TAOK2//ARRB1//ADRA2B//CRKL//FGF1//GHR//IGF1//IGFBP6//P2RX7//PTPRC//PXN//SYK//TRP73//MUC20//MAP2K1//MAP2K2//MAP2K3//MAP2K4//GRM4//AVPI1//SPAG9//GPR39//ATG14//ABL1//ACVR2A//AGRN//AIF1//AKT1//AXIN1//AXIN2//BMPR2//C3//CCND1//CCND3//CD6//CHGA//CRH//DVL1//DVL2//EDNRB//ERBB2//FGF17//FGF18//FGF5//FLT3//FZD1//HDAC3//HRAS//IGF2//IL3//IL4//ILK//LIMK2//CARD14//MMP9//MUSK//PIK…
GO:0043069	negative regulation of programmed cell death	Biological process	251	963	4682	23355	1.30016	2.30129e-06	6.25093e-05	5.63803	0.0536096	MIR18B//SLC39A10//IRS2//MIR19B-2//MIR106A//MIR363//MIR93//MIR20B//MIR106B//MIR25//MIR92-2//BCL10//CD44//IGF1//IGF1R//LIFR//PTK2B//ZC3H12A//NACA//HEY2//ILK//NKX2-5//PAX8//PDPK1//MYOCD//RAPGEF3//IL3//CXCR2//PRKCA//TRAF2//FGFR2//PAFAH2//PRKAA1//CTH//GCM2//ARRB1//LIMS1//ASIC2//AIPL1//AIF1//AKT1//APBB2//AQP1//ARF4//BAG1//BCL6//HYOU1//CAPN3//CASP2//CTNNA1//CDK1//CDKN1A//CDKN1B//SOCS3//CRYAB//EDNRB//EEF…
GO:0045859	regulation of protein kinase activity	Biological process	184	673	4682	23355	1.3638	2.34664e-06	6.34891e-05	5.62955	0.0392994	CCNA1//CCND1//CCND3//CCNI//CDKN1A//CDKN1B//CDKN2C//CCNB1//CCNJL//APP//TAB1//GRM1//TGFBR1//CARTPT//TAOK2//ARRB1//ADRA2B//CRKL//FGF1//GHR//IGF1//IGFBP6//P2RX7//PTPRC//PXN//SYK//TRP73//MUC20//MAP2K1//MAP2K2//MAP2K3//MAP2K4//GRM4//AVPI1//SPAG9//GPR39//SPRED3//SPRED2//DUSP8//PRKCA//DUSP7//DUSP5//PRKAG2//AKT1//DVL1//GNAQ//ILK//PDPK1//TRIB1//THY1//TSC2//SHB//PKN1//AKT1S1//PPM1F//SMYD3//CEP85//UBASH3B//C…
GO:0046578	regulation of Ras protein signal transduction	Biological process	79	242	4682	23355	1.6284	2.47456e-06	6.66865e-05	5.6065	0.0168731	CYTH1//CYTH2//IQSEC1//PSD3//IQSEC2//CYTH4//PSD//PSD2//ARFGEF2//MAP4K4//DENND1A//RALGPS1//ABL1//RIT2//SH3BP1//ARHGAP17//ARAP3//ARHGAP24//CAMK2D//AUTS2//DOCK2//KANK1//PREX2//BCR//ARHGDIB//EPS8//FGD6//ITSN1//ARHGEF2//MCF2L//SOS2//ARHGEF19//TIAM1//SPATA13//VAV2//FGD4//ARHGEF10//PLEKHG5//ARHGEF37//OBSCN//ARHGEF15//DLC1//ARHGEF25//NGEF//KALRN//VAV3//CDC42SE1//ARHGEF12//DNMBP//ARHGEF10L//AKAP13//EPS8L2/…
GO:0008284	positive regulation of cell population proliferation	Biological process	260	1004	4682	23355	1.29178	2.60045e-06	6.98041e-05	5.58495	0.0555318	ACVRL1//AKT1//ANG//BMP6//GDF2//BMPR2//CDH13//EGR3//PLXNB3//HTR2B//IL10//ITGB3//JUN//NRAS//PIK3CD//PRKCA//VEGFB//VIP//PPP1R16B//CCL24//MTOR//ZFP580//RPTOR//ASPM//GLI3//HIF1A//MAPK8//SMO//SMARCD3//FOXP1//FOXP2//BMPR1A//CHRD//FGFR2//GAS1//FOXF1//IHH//LRP5//MYCN//PDGFA//PRRX1//TGFBR2//IRS2//SYNE1//SMAD4//GLI1//GLI2//ZFP423//IGF1//TIRAP//BCL6//CDKN1A//IL4//NFATC2//PTPRC//TCF3//TNFRSF4//SLC39A10//CD320…
GO:0000904	cell morphogenesis involved in differentiation	Biological process	218	821	4682	23355	1.32453	2.73503e-06	7.31301e-05	5.56304	0.0465613	ESRRB//CUL3//COL15A1//HOXA13//STC1//COL22A1//MIR96//IHH//MAP3K1//BCL11B//PALLD//SIPA1L3//RILPL2//CCDC88C//PARD3//MATN1//APP//CCK//CCKAR//CREB1//DLX5//DST//DVL1//FGFR2//IGF1R//NTNG2//MAP1B//NUMBL//PIP5K1C//UCHL1//RNF165//TNN//TAOK2//BRSK1//KALRN//DOCK7//NRN1//SLITRK1//SPTBN4//UNC5B//LMX1A//APBB1//APBB2//ARX//RUNX3//CDH4//CHL1//CRMP1//DSCAM//EFNA2//EFNA4//EPHA2//ETV1//EVL//GAS1//GLI2//GLI3//KIF5B//…
GO:0032270	positive regulation of cellular protein metabolic process	Biological process	348	1397	4682	23355	1.2426	2.85953e-06	7.61615e-05	5.5437	0.0743272	APP//TAB1//GRM1//TGFBR1//CARTPT//TAOK2//ARRB1//ADRA2B//CRKL//FGF1//GHR//IGF1//IGFBP6//P2RX7//PTPRC//PXN//SYK//TRP73//MUC20//MAP2K1//MAP2K2//MAP2K3//MAP2K4//GRM4//AVPI1//SPAG9//GPR39//ATG14//ABL1//ACVR2A//AGRN//AIF1//AKT1//AXIN1//AXIN2//BMPR2//C3//CCND1//CCND3//CD6//CHGA//CRH//DVL1//DVL2//EDNRB//ERBB2//FGF17//FGF18//FGF5//FLT3//FZD1//HDAC3//HRAS//IGF2//IL3//IL4//ILK//LIMK2//CARD14//MMP9//MUSK//PIK…
GO:0046907	intracellular transport	Biological process	350	1407	4682	23355	1.24086	3.06443e-06	8.13025e-05	5.51365	0.0747544	RAN//LSG1//RRS1//NOP9//SAR1A//SAR1B//NUP214//RAE1//EIF5A//THOC2//HNRNPA2B1//NUP160//SARNP//FYTTD1//RAB27A//PICK1//SORL1//YWHAG//AP1S3//YWHAB//RPL11//PAN3//AKT1//ARNTL//CDKN1A//CRY2//KPNA4//LMNA//SYK//AGAP3//APPL2//TSC2//IPO9//RANBP6//NUP98//IPO5//APPL1//EIF4ENIF1//FAM53A//IPO4//IPO11//RANBP17//STRADA//XPO6//SMURF1//ZDHHC7//VPS37C//CACNB1//NACA//ZDHHC14//VPS37B//VPS37A//GOLGA7//ZDHHC6//ZDHHC2//DUS…
GO:0048858	cell projection morphogenesis	Biological process	195	723	4682	23355	1.34538	3.11427e-06	8.23058e-05	5.50664	0.0416489	APP//CCK//CCKAR//CREB1//DLX5//DST//DVL1//FGFR2//IGF1R//NTNG2//MAP1B//NUMBL//PIP5K1C//UCHL1//RNF165//TNN//TAOK2//BRSK1//KALRN//BCL11B//DOCK7//NRN1//SLITRK1//SPTBN4//UNC5B//LMX1A//APBB1//APBB2//ARX//RUNX3//CDH4//CHL1//CRMP1//DSCAM//EFNA2//EFNA4//EPHA2//ETV1//EVL//GAS1//GLI2//GLI3//KIF5B//LHX2//SMAD4//NOG//NR4A3//PTPRO//ROBO3//SCN1B//SEMA3A//SEMA3F//SEMA4D//SEMA5B//SEMA6B//CYFIP1//LRTM2//TUBB3//VAX1…
GO:0051716	cellular response to stimulus	Biological process	1737	8005	4682	23355	1.0824	3.14418e-06	8.27766e-05	5.50249	0.370995	LIG4//ERCC6//HINFP//CLOCK//RAD9B//ATRIP//MAPK14//TRP53BP1//DONSON//ADRA2B//SMAD1//PTK2B//NRG1//MAP2K3//MAP2K4//MAP4K4//TAOK2//SHANK3//PLVAP//APP//TAB1//ARRB1//CRKL//FGF1//GHR//GRM1//IGF1//IGFBP6//P2RX7//PTPRC//PXN//SYK//TRP73//MUC20//MAP2K1//MAP2K2//GRM4//AVPI1//SPAG9//GPR39//SPRED3//SPRED2//DUSP8//PRKCA//DUSP7//DUSP5//FOXA2//SLX4//MSH3//SYCP3//SPATA22//BRCA2//RECQL5//RAD51AP1//RAD54L//RECQL//WRN…
GO:2001257	regulation of cation channel activity	Biological process	62	179	4682	23355	1.72777	3.42706e-06	8.98783e-05	5.46508	0.0132422	MYO5A//PKD2//P2RY6//FKBP1A//PDE4D//JPH3//JSRP1//CALM3//JPH2//CACNA1A//CACNB1//CACNB3//CACNB4//AHNAK//CBARP//GNB5//CACNA2D1//KCNE1//S100A1//STAC2//KCNE2//KCNE3//STOM//PDE4B//RRAD//NOS1AP//REM1//FGF14//VAMP2//KCNG1//AKAP7//PRKG1//CHRNA4//APP//SNX27//LRRC52//LRRC38//KCNC2//FGF11//SCN1B//SLMAP//KIF5B//CRH//GRIN2A//NRXN1//PPARGC1A//PTK2B//CACNG5//SHANK2//SHANK1//GSG1L//SHANK3//CACNG7//NETO2//ADRB2//MM…
GO:0051493	regulation of cytoskeleton organization	Biological process	149	529	4682	23355	1.40501	3.71053e-06	9.69412e-05	5.43056	0.031824	ARHGEF2//MAP1B//STMN2//CAMSAP1//EML4//BRK1//CIT//PFN1//ARHGAP35//NUBP1//CCDC84//EPS8//NEB//GBA2//ARHGAP28//ARHGAP40//DBN1//ARPC5//ARPC4//COTL1//SH3BP1//WDR1//CFL2//KANK1//SSH1//KANK4//HIP1R//MYADM//MKKS//RHOA//EVL//KIRREL//PTK2B//BAIAP2L2//MAP3K1//CCL24//MLST8//MTOR//CDC42EP5//DST//STMND1//SKA2//ABL1//SLAIN2//TBCD//DYRK1A//FKBP4//SGK1//CDKN1B//GDA//MAPK8//ANKRD53//FLNA//SHANK1//SHANK3//SYNPO//SYN…
GO:0065003	protein-containing complex assembly	Biological process	348	1401	4682	23355	1.23905	3.76362e-06	9.78791e-05	5.42439	0.0743272	RPL10L//RPL3//RRS1//RPL3L//RPL11//RPF2//PWP2//MRPS7//RPS10//RPS25//PRPF19//PRPF31//PRPF3//SRPK1//SRPK2//GCFC2//GEMIN6//XAB2//ISY1//COIL//SNRPC//STRAP//GEMIN5//DDX20//GEMIN7//RUVBL2//ZNHIT6//PIH1D2//DMC1//TAF1B//EIF2D//EIF5//MCTS2//DENR//EIF3D//NCAM1//DNM3//DNM1//MX1//SAR1A//SAR1B//MCM3//HP1BP3//PADI4//SMARCA4//TSPYL5//SHPRH//SET//SMARCA2//SMYD3//RBBP4//IPO4//CABIN1//CELF4//CELF2//SRSF10//LUC7L2//…
GO:0061572	actin filament bundle organization	Biological process	60	172	4682	23355	1.74009	3.77503e-06	9.78791e-05	5.42308	0.012815	ESPN//AIF1//FLNA//PFN1//SHANK1//DBN1//SHANK3//SYNPO//SYNPO2//MTSS1//ARRB1//RHOA//PTK2B//PHACTR1//TNFAIP1//KCTD13//CUL3//PLS1//AIF1L//CALD1//ABL2//PAWR//DMTN//EPS8//GAS7//MYO1B//BAIAP2L2//DPYSL3//ESPNL//FAM107A//PTGER4//ALMS1//MKKS//TTC8//CCDC88A//ABL1//RHOC//EVL//GPR65//PRKCQ//PXN//S100A10//TAC1//TGFBR1//RAPGEF3//WNT11//WNT4//ARHGEF10//ARHGEF15//MTOR//RGCC//PPM1F//ARHGEF10L//PPFIA1//KANK4//ARHGAP…
GO:0120031	plasma membrane bounded cell projection assembly	Biological process	148	525	4682	23355	1.40621	3.79504e-06	9.80265e-05	5.42078	0.0316104	ABL2//P2RY12//CFAP43//CEP131//TTLL5//SPEF2//IQCG//DMTN//EPHA2//BRK1//AQP1//CYFIP1//HDAC4//AUTS2//ABI2//FRMD7//MTOR//PLXNB3//CCDC88A//CDH13//PTPRO//PXN//SPATA13//VAV2//VCL//FGD4//ABLIM1//ABLIM2//WASF3//ABLIM3//WHAMM//VAV3//STK26//RAPGEF2//ESPN//ABL1//CDC42EP5//KLHL41//ANO6//MYLK//EMP1//P2RX7//HNF4A//PODXL//ATP8B1//ULK4//RSPH1//CC2D2A//RSPH9//AK7//PCM1//LRRC49//DNAL1//DNAH8//DNAAF5//DNAH17//TEKT2//…
GO:0019637	organophosphate metabolic process	Biological process	224	851	4682	23355	1.31301	3.87714e-06	9.97708e-05	5.41149	0.0478428	HK1//PFKM//PFKFB3//PFKFB4//PRPS2//PRPSAP1//GPAM//ACACA//ACAA2//MLYCD//ACSS1//ALDOC//ENO1//ENO3//GAPDHS//DHTKD1//HKDC1//ENO4//ALDOB//PGAM2//H6PD//PGLS//SUCLG2//OXCT2A//PRKAG2//HIF1A//IL3//MLXIPL//FHIT//AK1//AK8//AK7//NUDT2//PTH2//ADCY6//ADCY7//ADK//GUCY2D//GUCY2G//AMPD2//AMPD3//AMPD1//XDH//NT5E//PDE4D//DCTD//CTPS//CTPS2//DHODH//SHMT1//TYMS//UCK2//UPP2//PIGH//PIGQ//MPPE1//PIGZ//PIGK//PIGX//GPLD1//C…
GO:0048646	anatomical structure formation involved in morphogenesis	Biological process	304	1205	4682	23355	1.25845	4.12188e-06	0.000105671	5.3849	0.0649295	UNC5B//OVOL2//CALD1//ACVRL1//ADRA2B//ANG//GDF2//CCR2//COL15A1//ENPEP//EPHA2//FGF1//FGF18//FGFR2//ADGRG1//HIF1A//JUN//MEIS1//NRXN1//NRXN3//PDGFA//PRKCA//PLCD1//FLNA//BCAS3//PTK2B//RORA//SRPK2//SYK//TGFBR1//THY1//ANG4//TNFAIP2//VAV2//VEGFB//RAPGEF3//WNT7B//XBP1//SHB//ZC3H12A//ARHGAP24//VASH1//ARHGAP22//MAPK14//APOLD1//OTULIN//HS6ST1//RAMP1//HIF3A//BECN1//AMOTL2//PDCD10//VAV3//PARVA//ANGPTL7//RNF213…
GO:0061061	muscle structure development	Biological process	186	688	4682	23355	1.34857	4.4564e-06	0.000113821	5.35102	0.0397266	PITX2//FZD1//HEY2//NKX2-5//SMAD4//RYR2//ZFPM2//BMPR1A//TGFBR1//CCM2L//CHD7//NOG//SIRT6//MYOCD//ZFHX3//CRYAB//ETV1//LMNA//MYF5//NRG1//MTSS1//ZFP609//TWIST1//XBP1//SGCB//JPH1//COPRS//TCF23//FOXP1//FOXP2//NR2F2//RHOA//CFL2//HOXD10//SIX1//MYL6B//SVIL//METTL8//MAPK14//MYOZ1//POPDC3//CAPN2//CDON//TANC1//PLEKHO1//MYH6//HSPB2//UTRN//SMYD1//NEU2//MTOR//HDAC4//ANKRD2//MYLK2//BARX2//SKI//SORT1//IGF1//NFATC2…
GO:0051347	positive regulation of transferase activity	Biological process	163	590	4682	23355	1.37811	4.56103e-06	0.000116061	5.34094	0.0348142	APP//TAB1//GRM1//TGFBR1//CARTPT//TAOK2//ARRB1//ADRA2B//CRKL//FGF1//GHR//IGF1//IGFBP6//P2RX7//PTPRC//PXN//SYK//TRP73//MUC20//MAP2K1//MAP2K2//MAP2K3//MAP2K4//GRM4//AVPI1//SPAG9//GPR39//CHRNA3//PRLR//NRG1//COPS8//TIRAP//MAS1//TLR1//TRAF2//MAPKBP1//ERCC6//CCR7//MDFIC//RIPK1//TNFSF11//FGD4//WNT7B//MAP3K1//MAP3K10//MAPK8IP3//MAP3K9//ERN1//SOCS1//IL6RA//CCDC88A//ADNP//AXIN1//CAB39//ITGB3//CAMKK2//TGFBR2…
GO:0050890	cognition	Biological process	104	345	4682	23355	1.50371	4.63757e-06	0.000117571	5.33371	0.0222127	GRM7//GRIN1//SLC8A2//SLC8A3//APP//CRH//AFF2//GRIN2A//LAMB1//MAN2B1//NCAM1//SLC11A2//PRKCA//PRKAR1B//PSEN2//SHC3//VIP//ZFP385A//ABI2//TMOD2//SHANK3//SYNJ1//ABL2//ARF4//ATP8A1//COMT//JUN//NRXN1//ATXN1//SHANK2//TH//NPAS4//YTHDF1//GRM4//SLC12A5//JPH3//SORCS3//LMX1A//CCK//CREB1//GIP//IGF1//IGF2//ITGA5//LMX1B//NOG//MUSK//NTAN1//PLCB1//PLK2//ITGA8//ABCA7//FOXO6//CRTC1//PGRMC1//KALRN//PAIP2//ADGRF1//ADNP…
GO:0048878	chemical homeostasis	Biological process	311	1238	4682	23355	1.25311	4.66926e-06	0.000117937	5.33075	0.0664246	HK1//MYT1//NR1H4//TCF7L2//HKDC1//NR1D1//ALMS1//CARTPT//FOXK2//NUCKS1//ADCY6//AQP2//AQP1//CAMK2D//NPFF//RANGRF//NEDD4L//BSND//SLC12A5//GCM2//ANK2//SLC8A2//SLC8A3//ATP1B1//CACNA1C//CACNB4//CALCA//CASR//GRIN1//HTR2B//SLC8B1//TRPM8//PRKCA//PKD2//RYR1//RYR2//STC1//SLC24A1//VDR//ATP13A4//INPP4B//KEL//CHERP//SLC24A5//NUCB2//MT3//MT4//LETM2//APP//SLC31A2//ABCB7//BMP6//GDF2//HIF1A//SMAD4//ATP6V0A2//TTC7//…
GO:0032990	cell part morphogenesis	Biological process	199	745	4682	23355	1.33243	4.88766e-06	0.000123	5.3109	0.0425032	APP//CCK//CCKAR//CREB1//DLX5//DST//DVL1//FGFR2//IGF1R//NTNG2//MAP1B//NUMBL//PIP5K1C//UCHL1//RNF165//TNN//TAOK2//BRSK1//KALRN//BCL11B//DOCK7//NRN1//SLITRK1//SPTBN4//UNC5B//LMX1A//APBB1//APBB2//ARX//RUNX3//CDH4//CHL1//CRMP1//DSCAM//EFNA2//EFNA4//EPHA2//ETV1//EVL//GAS1//GLI2//GLI3//KIF5B//LHX2//SMAD4//NOG//NR4A3//PTPRO//ROBO3//SCN1B//SEMA3A//SEMA3F//SEMA4D//SEMA5B//SEMA6B//CYFIP1//LRTM2//TUBB3//VAX1…
GO:0001501	skeletal system development	Biological process	150	537	4682	23355	1.39337	5.6663e-06	0.000142073	5.2467	0.0320376	BARX2//MYF5//MYCN//SOX6//MAPK14//ALPL//BMP6//DLX5//FGF18//MMP16//NAB1//NAB2//CSGALNACT1//PHOSPHO1//SMPD3//SIK3//OSR2//BMPR1A//RUNX1//RUNX3//COL11A2//GLI2//GPLD1//MATN1//PRKCA//ARID5A//BMPR2//SULF1//MIA3//CHST11//AXIN2//IHH//RARA//TGFBR2//THBS3//STC1//COL27A1//SERPINH1//HOXA11//HOXD11//GLG1//ADAMTS7//TGFBR1//ADAMTS12//GLI3//THRB//ANO6//IGF1//CCDC154//SNX10//FLI1//MEIS1//THPO//RABGAP1L//ZFP385A//PI…
GO:0019216	regulation of lipid metabolic process	Biological process	107	359	4682	23355	1.48675	5.98154e-06	0.000149356	5.22319	0.0228535	PDK4//PDGFA//HTR2B//C3//FITM2//GPAM//GPLD1//SREBF1//TCF7L2//NR1H3//CNEP1R1//PLIN5//NR1H4//ABCA2//APOA2//APOA4//CGA//IL1A//NR0B1//WNT4//SORL1//APOC2//DAGLB//FGF21//PNPLA2//ABHD5//NFKB1//PRKAG2//PPARA//SCAP//FOXA2//RORA//RORC//PIBF1//MAPK9//NR3C1//MLYCD//MTOR//AKT1//TWIST1//IRS2//BMP6//GIP//ATG14//CD19//KLK1B4//PTK2B//VAV2//NOD2//VAV3//PIK3R4//RUBCN//DHCR7//LPCAT3//ERLIN1//FDPS//FGF1//HNF4A//LPGAT1…
GO:0048812	neuron projection morphogenesis	Biological process	189	704	4682	23355	1.33918	6.00044e-06	0.000149356	5.22182	0.0403674	APP//CCK//CCKAR//CREB1//DLX5//DST//DVL1//FGFR2//IGF1R//NTNG2//MAP1B//NUMBL//PIP5K1C//UCHL1//RNF165//TNN//TAOK2//BRSK1//KALRN//BCL11B//DOCK7//NRN1//SLITRK1//SPTBN4//UNC5B//LMX1A//APBB1//APBB2//ARX//RUNX3//CDH4//CHL1//CRMP1//DSCAM//EFNA2//EFNA4//EPHA2//ETV1//EVL//GAS1//GLI2//GLI3//KIF5B//LHX2//SMAD4//NOG//NR4A3//PTPRO//ROBO3//SCN1B//SEMA3A//SEMA3F//SEMA4D//SEMA5B//SEMA6B//CYFIP1//LRTM2//TUBB3//VAX1…
GO:0016049	cell growth	Biological process	147	525	4682	23355	1.39671	6.08619e-06	0.000150942	5.21565	0.0313968	GDF9//LMX1A//DDR1//CD44//CRKL//EPB41L3//IGFBP4//IL3//ILK//PTCH2//URI1//TMC8//XBP1//NUBP1//FAM107A//MTOR//RPTOR//SBF1//MYOCD//SIRT6//TGFBR2//CADM1//MIR467A-4//MIR467A-10//MIR467A-7//MIR467A-9//AKT1//RHOA//ERBB2//IGF1//KRT17//PTK2B//SGK1//TGFBR1//KLHL22//BRAT1//KDM2B//DNPH1//MIR155//PSMD10//LGI1//FAM122A//CDKN2AIP//MIR467A-1//CTH//ACVRL1//AHSG//APBB1//APBB2//BCL6//GDF2//BMPR2//CDKN1A//CDKN1B//CDKN2…
GO:0048729	tissue morphogenesis	Biological process	184	683	4682	23355	1.34383	6.31738e-06	0.0001561	5.19946	0.0392994	GDF2//FOXC2//IHH//PITX2//TGFBR2//STK4//PLXND1//NPNT//CD44//GDNF//GLI3//GPC3//HOXA11//HOXD11//ILK//SMAD4//PAX2//PTCH1//SIX1//TIMELESS//WNT4//ADAMTS16//DSPP//CTNNBIP1//MACF1//BMPR1A//BMPR2//CHRD//INHBA//NOG//NR4A3//WNT3//TXNRD1//TBX19//SMAD1//ALMS1//RPGRIP1L//DLG3//IFT20//TTC8//SHANK3//SOX11//OVOL2//CECR2//CDK20//ABL1//ABL2//BCL10//COBL//DVL2//LHX2//MTHFR//PFN1//PRKACB//RARA//SKI//SPINT1//TSC2//TWI…
GO:0016570	histone modification	Biological process	129	450	4682	23355	1.42997	6.33979e-06	0.0001561	5.19793	0.0275523	FH1//DTX3L//ATXN7L3//RNF40//PAF1//EZH2//PRMT1//SATB1//SMYD2//CTCFL//EHMT1//PRMT6//CDK2//INCENP//NEK11//PIM3//HIPK4//NAT8F7//KAT2B//RUVBL2//HNF1A//KAT7//PCGF2//METTL8//TAF1//MSL3L2//NAT8F3//PHC1//CBX8//BAZ2A//MTA1//HDAC3//PHB//SIN3A//HDAC4//TBL1X//RCOR3//RCOR1//TRERF1//HDAC7//RBM14//HDAC8//HDAC9//EYA2//EYA3//PPM1F//SUPT3//USP3//CDK9//IGF2//MTHFR//FENDRR//XBP1//TET1//TADA3//TADA2A//SPHK2//BCL6//SRE…
GO:0120039	plasma membrane bounded cell projection morphogenesis	Biological process	192	718	4682	23355	1.33391	6.62559e-06	0.000162552	5.17878	0.0410081	APP//CCK//CCKAR//CREB1//DLX5//DST//DVL1//FGFR2//IGF1R//NTNG2//MAP1B//NUMBL//PIP5K1C//UCHL1//RNF165//TNN//TAOK2//BRSK1//KALRN//BCL11B//DOCK7//NRN1//SLITRK1//SPTBN4//UNC5B//LMX1A//APBB1//APBB2//ARX//RUNX3//CDH4//CHL1//CRMP1//DSCAM//EFNA2//EFNA4//EPHA2//ETV1//EVL//GAS1//GLI2//GLI3//KIF5B//LHX2//SMAD4//NOG//NR4A3//PTPRO//ROBO3//SCN1B//SEMA3A//SEMA3F//SEMA4D//SEMA5B//SEMA6B//CYFIP1//LRTM2//TUBB3//VAX1…
GO:1901135	carbohydrate derivative metabolic process	Biological process	238	919	4682	23355	1.29184	6.84499e-06	0.000167336	5.16463	0.050833	ABCA2//CLN6//B4GALNT1//ST6GALNAC3//ST6GALNAC5//ST6GALNAC6//HK1//PFKM//PFKFB3//PFKFB4//UGP2//PRPS2//PRPSAP1//NDST2//XYLT2//UGDH//PXYLP1//IHH//PPARD//CHIT1//CTBS//MGAT3//AMDHD2//CHST3//ST6GAL1//ST6GAL2//CMAS//GPAM//ACACA//ACAA2//MLYCD//ACSS1//ALDOC//ENO1//ENO3//GAPDHS//DHTKD1//HKDC1//ENO4//ALDOB//PGAM2//H6PD//PGLS//SUCLG2//OXCT2A//PRKAG2//HIF1A//IL3//MLXIPL//XDH//ADAL//ADK//NUDT2//PTH2//ADCY6//ADCY…
GO:0000278	mitotic cell cycle	Biological process	219	836	4682	23355	1.30673	7.02213e-06	0.000171055	5.15353	0.0467749	CIT//INCENP//NEK2//PLK1//RAN//KLHL22//KIF18A//KNSTRN//SPAG5//KIF18B//RCC1//HINFP//CAMK2D//CAMK2G//CCND1//CDK2//CDKN1A//CDKN1B//CDKN2C//E2F5//INHBA//MYB//NFATC1//PLK2//USP29//TRIM71//RGCC//CACUL1//CDK16//CDK18//CDK17//NPAT//BRD4//CALM1//CALM3//CDK1//FOXM1//PLCB1//BRSK1//FBXL17//FBXL3//PPM1D//ARHGEF2//DYNLT1B//MCPH1//SPDL1//RHOC//KIF4//SNX18//PDCD6IP//RTKN//SPTBN1//JTB//TRIM36//SPAST//MITD1//CHMP4B…
GO:0035023	regulation of Rho protein signal transduction	Biological process	50	138	4682	23355	1.80734	7.09278e-06	0.000172163	5.14918	0.0106792	ABL1//RIT2//ARAP3//KANK1//ABL2//ADRA1B//ADRA1A//BCL6//TNFAIP1//ARHGAP35//KCTD13//CUL3//DLC1//ARRB1//GPR65//ADGRG1//MCF2L//GPR174//GPR55//GPR4//GPR17//AKAP13//PREX2//BCR//ARHGDIB//EPS8//FGD6//ITSN1//ARHGEF2//SOS2//ARHGEF19//TIAM1//SPATA13//VAV2//FGD4//ARHGEF10//PLEKHG5//ARHGEF37//OBSCN//ARHGEF15//ARHGEF25//NGEF//KALRN//VAV3//CDC42SE1//ARHGEF12//DNMBP//ARHGEF10L//EPS8L2//EPS8L3
GO:0032880	regulation of protein localization	Biological process	239	924	4682	23355	1.29025	7.1902e-06	0.000173911	5.14326	0.0510466	CASR//GIP//PDX1//PFKM//TCF7L2//TRH//SLC30A8//TRPM2//IRS2//GPR39//ARRB1//CACNA1D//CRH//GPLD1//HIF1A//KIF5B//PPARD//NR1H4//BAIAP3//PHPT1//CDK1//GLI3//HDAC3//HSP90AB1//PRKCQ//FLNA//PTPN5//RAN//XBP1//ZPR1//ZC3H12A//MAPK14//SMO//DMAP1//IPO5//UBR5//AKAP1//HNF4A//MDFIC//PPP2CA//UFM1//CSK//CNST//CHGA//KCNB1//KCNJ11//SREBF1//PDE8B//NPFF//MIDN//RPTOR//PTPN14//RANGAP1//CAMK4//MDM2//RAPGEF3//CAMK1//RHBDF1//P…
GO:0051050	positive regulation of transport	Biological process	260	1017	4682	23355	1.27527	7.34962e-06	0.000177141	5.13374	0.0555318	BAIAP3//STX1B//ARRB1//CD63//PICK1//PTPN5//SYK//PARD3//NPY2R//CPB2//RGCC//GRIN1//P2RX7//KCNB1//PLCD1//ACSL1//ADRB2//AKT1//FGF14//NKX2-5//SCN1B//SCN5A//SGK1//CNKSR3//MLLT6//NEDD4L//AK1//C3//GIP//NR4A3//PTCH1//NR1H3//ABCA7//ABCA8B//GPS2//CCK//NR3C1//GRIK1//TRH//KIF5B//PKD2//P2RY6//CASR//PDX1//PFKM//TCF7L2//SLC30A8//TRPM2//IRS2//GPR39//IL1A//MAPK9//ABCB4//SPAG5//KMT2A//PLCB1//VIP//CARTPT//SMAD4//ANO6…
GO:0016569	covalent chromatin modification	Biological process	132	464	4682	23355	1.41907	7.57641e-06	0.000181734	5.12054	0.0281931	FH1//DNMT3A//SMARCA4//DTX3L//ATXN7L3//RNF40//PAF1//HLCS//EZH2//PRMT1//SATB1//SMYD2//CTCFL//EHMT1//PRMT6//CDK2//INCENP//NEK11//PIM3//HIPK4//NAT8F7//KAT2B//RUVBL2//HNF1A//KAT7//PCGF2//METTL8//TAF1//MSL3L2//NAT8F3//PHC1//CBX8//BAZ2A//MTA1//HDAC3//PHB//SIN3A//HDAC4//TBL1X//RCOR3//RCOR1//TRERF1//HDAC7//RBM14//HDAC8//HDAC9//EYA2//EYA3//PPM1F//SUPT3//USP3//CDK9//IGF2//MTHFR//FENDRR//XBP1//TET1//TADA3//T…
GO:0007420	brain development	Biological process	181	672	4682	23355	1.34356	7.59327e-06	0.000181734	5.11957	0.0386587	GATA2//FOXA2//NOG//GLI3//HES5//LHX2//NCOR2//RPGRIP1L//FEZF1//UQCRQ//TSKU//BHLHE22//LMX1A//NEUROD6//NEUROD1//SMO//TMEM108//HOXB1//FOXP2//EN1//IGF1R//LDB1//NFIX//RERE//HES3//KDM2B//MAFB//DLC1//GRIN1//ABL1//ABL2//GAS1//LMX1B//CACNA1A//ULK4//CELSR2//AK8//RAPGEF2//CCDC134//MBOAT7//AQP1//ATP1B2//NUMBL//AARS//GBA//WHRN//EZH2//NAV2//GLI1//GLI2//TRNP1//MAP2K1//PSAP//RORA//NRXN1//KNDC1//ASCL1//MKKS//SECISB…
GO:0045834	positive regulation of lipid metabolic process	Biological process	58	168	4682	23355	1.72213	7.80701e-06	0.000186199	5.10752	0.0123879	HTR2B//GPAM//GPLD1//SREBF1//TCF7L2//NR1H3//CNEP1R1//PLIN5//APOA2//APOA4//CGA//IL1A//APOC2//DAGLB//FGF21//PNPLA2//ABHD5//MAPK9//TWIST1//IRS2//BMP6//WNT4//ATG14//CD19//KLK1B4//PTK2B//VAV2//NOD2//VAV3//PIK3R4//FDPS//FGF1//SCAP//HNF4A//LPGAT1//MLXIPL//PPARA//PPARD//NR4A3//PPARGC1A//NUCB2//MLYCD//AKT1//CREB1//ZBTB20//MTOR//SCTR//APP//NR1D1//PCX//IGF1//IGF1R//IGF2//EEF1A2//NR1H4//SPHK2//SMPD3//CAPN2
GO:0006813	potassium ion transport	Biological process	77	241	4682	23355	1.59376	7.99951e-06	0.000190127	5.09694	0.016446	CCKAR//DPP6//KCNE3//GNAQ//PLCB4//PTK2B//VIP//ANK2//ADRB2//KIF5B//HBP1//KCNN2//KCNA2//KCNA3//KCNB1//KCND2//KCNE1//KCNH2//KCNH3//KCNJ10//KCNJ11//KCNJ2//KCNK5//KCNU1//KCNN4//KCNQ2//PKD2//KCNH6//SLC1A3//ABCC9//SLC24A1//LRRC52//KCNG1//LRRC38//KCNE2//KCNC2//ATP1A4//ALG10B//KCNK6//KCNIP1//P2RY12//KCNK10//SLC9A8//KCNIP2//CACNA1D//WWP2//NEDD4L//ATP1B1//ATP1B2//CD63//KCNAB2//KEL//FLNA//AKAP7//VAMP2//PRKG1/…
GO:0051336	regulation of hydrolase activity	Biological process	260	1020	4682	23355	1.27152	9.26472e-06	0.000219436	5.03317	0.0555318	BCL10//CASP2//CCK//LCK//BBC3//SLC11A2//NLRP1A//S100A8//HIP1//SENP1//XDH//HIP1R//DLC1//MTCH1//ADRA1A//ANG//CD86//GNAQ//HTR2B//PHB//GPR55//TIMP4//APP//GPC3//SERPIND1//PAPLN//SERPINI1//SERPINA3K//SERPINB6A//SPINT1//COL28A1//TFPI2//TIMP3//CD109//WFDC8//WFIKKN2//SERPINB1B//WFDC6B//SPINK2//WFDC3//SPOCK3//APOC2//FGFR2//PDPK1//SEMA4D//NPNT//ABL2//ESR1//HRAS//URI1//ELFN2//CNST//PPP1R37//PPP1R26//TMEM132D/…
GO:0044070	regulation of anion transport	Biological process	234	906	4682	23355	1.28836	9.96954e-06	0.000235109	5.00132	0.0499786	PTGER4//NPY2R//HK1//PRKCA//GRK6//CRH//P2RY12//KCNB1//PLCD1//ACSL1//AKT1//IRS2//THOC2//YES1//AK1//C3//GIP//NR4A3//ABCA8B//TTC39B//PTCH1//NR1H3//ABCA7//GPS2//GRM2//CCK//NR3C1//P2RX7//GRM7//PRKG1//TRH//GRIK1//CHRNA3//CACNA1A//CHRNA4//KCNA2//SYT2//SYT5//SYT7//FFAR3//APOA2//APOA4//CASR//PDX1//PFKM//TCF7L2//SLC30A8//TRPM2//GPR39//IL1A//MAPK9//ITGB3//HBP1//FURIN//APOC2//ABCB4//ABCA2//ARV1//VIP//CARTPT//…
GO:0018193	peptidyl-amino acid modification	Biological process	297	1186	4682	23355	1.24917	9.99516e-06	0.000235109	5.00021	0.0634344	FKBP1A//FKBP4//NKTR//PPIG//PPIE//PPIL2//PPIL3//FH1//TPST1//TPST2//PSEN2//CHMP6//ZFYVE28//SOCS4//ERRFI1//APP//IL15//LIF//DHPS//GCSH//SOCS1//IL6RA//PRKAG2//AXIN1//CAB39//PLK1//TNKS1BP1//RPTOR//SPRED3//SPRED2//DMTN//PPEF2//PARD3//NAT8F7//KAT2B//RUVBL2//HNF1A//KAT7//PCGF2//METTL8//TAF1//MSL3L2//NAT8F3//BCL11A//SAE1//IFIH1//ZFP451//4930444G20RIK//SENP1//AF366264//DPH3//DPH2//VIPAS39//FKBP10//P3H3//P3H…
GO:0055082	cellular chemical homeostasis	Biological process	221	849	4682	23355	1.29847	1.00755e-05	0.000236187	4.99673	0.0472021	HK1//MYT1//NR1H4//TCF7L2//HKDC1//NR1D1//ALMS1//CARTPT//FOXK2//NUCKS1//BSND//SLC12A5//GCM2//ANK2//SLC8A2//SLC8A3//ATP1B1//CACNA1C//CACNB4//CALCA//CASR//GRIN1//HTR2B//SLC8B1//TRPM8//PRKCA//PKD2//RYR1//RYR2//STC1//SLC24A1//VDR//ATP13A4//INPP4B//KEL//CHERP//SLC24A5//NUCB2//MT3//MT4//LETM2//APP//SLC31A2//ABCB7//BMP6//GDF2//HIF1A//SMAD4//ATP6V0A2//TTC7//NUBP1//NCOA4//SLC40A1//FTMT//SCARA5//MON1A//SLC39…
GO:0007165	signal transduction	Biological process	1353	6171	4682	23355	1.09368	1.07383e-05	0.000250865	4.96907	0.288979	ADRA2B//SMAD1//PTK2B//NRG1//MAP2K3//MAP2K4//MAPK14//MAP4K4//TAOK2//SHANK3//PLVAP//APP//TAB1//ARRB1//CRKL//FGF1//GHR//GRM1//IGF1//IGFBP6//P2RX7//PTPRC//PXN//SYK//TRP73//MUC20//MAP2K1//MAP2K2//GRM4//AVPI1//SPAG9//GPR39//SPRED3//SPRED2//DUSP8//PRKCA//DUSP7//DUSP5//GGCT//CCK//JUN//BBC3//MAPK9//IRAK2//IRAK3//GNAT1//P2RY12//GRK5//GRK6//DNM1//HTR2B//SAG//ADRB2//THRB//LACC1//NOD2//MAPKAPK3//BCL10//CD86//…
GO:0033674	positive regulation of kinase activity	Biological process	142	510	4682	23355	1.38889	1.18963e-05	0.000276973	4.92459	0.0303289	APP//TAB1//GRM1//TGFBR1//CARTPT//TAOK2//ARRB1//ADRA2B//CRKL//FGF1//GHR//IGF1//IGFBP6//P2RX7//PTPRC//PXN//SYK//TRP73//MUC20//MAP2K1//MAP2K2//MAP2K3//MAP2K4//GRM4//AVPI1//SPAG9//GPR39//CHRNA3//PRLR//NRG1//COPS8//TIRAP//MAS1//TLR1//TRAF2//MAPKBP1//ERCC6//CCR7//MDFIC//RIPK1//TNFSF11//FGD4//WNT7B//MAP3K1//MAP3K10//MAPK8IP3//MAP3K9//ERN1//SOCS1//IL6RA//CCDC88A//ADNP//AXIN1//CAB39//ITGB3//CAMKK2//TGFBR2…
GO:1901701	cellular response to oxygen-containing compound	Biological process	320	1292	4682	23355	1.23548	1.19966e-05	0.000278361	4.92094	0.0683469	TAAR1//GNAL//FLNA//CHRM1//HTR5B//HTR2B//ADCY6//KLF16//GNAI3//GNB5//NSG2//PLCB1//AKT1//FOXC2//GPLD1//GRB10//IGF1R//PIK3R3//SOCS7//PTPRA//SREBF1//SH2B2//PDK4//SOGA1//IRS2//APPL1//MLXIPL//APOA4//SOD3//IRAK2//BCL10//CD14//CD6//MAPK14//BPI//TRIB1//CACTIN//BMP6//PRKCA//SASH1//RAB15//CDK2//GPAM//MYO5A//KAT2B//PDPK1//PRKCZ//SGK1//CYFIP1//SP1//TBC1D4//TSC2//VAMP2//XBP1//YWHAG//RAB8B//HDAC9//CRYGD//JUN//MM…
GO:0007265	Ras protein signal transduction	Biological process	104	352	4682	23355	1.4738	1.21208e-05	0.000280294	4.91647	0.0222127	RHOA//ARHGDIB//BCL6//CDH13//EPS8//ADGRG1//MCF2L//RTKN//PLEKHG5//ARHGAP32//KALRN//CDC42EP5//ARHGEF12//RHOJ//EPS8L2//EPS8L3//BRK1//AIF1//ELMO1//CYFIP1//TIAM1//ABI2//RCC1//PSD3//CYTH1//CYTH2//IQSEC1//IQSEC2//CYTH4//PSD//PSD2//ARFGEF2//MAP4K4//RAB4A//DENND1A//RALGPS1//RAP1A//PLK2//RAPGEF3//RAPGEF2//RHOV//ABL1//RIT2//SH3BP1//ARHGAP17//ARAP3//ARHGAP24//CAMK2D//AUTS2//DOCK2//KANK1//PREX2//BCR//FGD6//ITS…
GO:0035295	tube development	Biological process	295	1180	4682	23355	1.24706	1.23156e-05	0.000283838	4.90955	0.0630073	UNC5B//OVOL2//CALD1//ACVRL1//ADRA2B//ANG//GDF2//CCR2//COL15A1//ENPEP//EPHA2//FGF1//FGF18//FGFR2//ADGRG1//HIF1A//JUN//MEIS1//NRXN1//NRXN3//PDGFA//PRKCA//PLCD1//FLNA//BCAS3//PTK2B//RORA//SRPK2//SYK//TGFBR1//THY1//ANG4//TNFAIP2//VAV2//VEGFB//RAPGEF3//WNT7B//XBP1//SHB//ZC3H12A//ARHGAP24//VASH1//ARHGAP22//MAPK14//APOLD1//OTULIN//HS6ST1//RAMP1//HIF3A//BECN1//AMOTL2//PDCD10//VAV3//PARVA//ANGPTL7//RNF213…
GO:0045860	positive regulation of protein kinase activity	Biological process	125	439	4682	23355	1.42035	1.24448e-05	0.000285854	4.90501	0.026698	APP//TAB1//GRM1//TGFBR1//CARTPT//TAOK2//ARRB1//ADRA2B//CRKL//FGF1//GHR//IGF1//IGFBP6//P2RX7//PTPRC//PXN//SYK//TRP73//MUC20//MAP2K1//MAP2K2//MAP2K3//MAP2K4//GRM4//AVPI1//SPAG9//GPR39//CHRNA3//PRLR//NRG1//COPS8//TIRAP//MAS1//TLR1//TRAF2//MAPKBP1//ERCC6//CCR7//MDFIC//RIPK1//TNFSF11//FGD4//WNT7B//MAP3K1//MAP3K10//MAPK8IP3//MAP3K9//ERN1//SOCS1//IL6RA//CCDC88A//ADNP//AXIN1//CAB39//ITGB3//CAMKK2//TGFBR2…
GO:0034765	regulation of ion transmembrane transport	Biological process	160	587	4682	23355	1.35966	1.25208e-05	0.000286639	4.90237	0.0341734	ATP4B//IL4//HK1//PRKCA//GRK6//ACSL1//AKT1//IRS2//YES1//AK1//C3//GIP//NR4A3//CAMK2D//PDE4D//CHD7//ANK2//RYR2//MYO5A//PKD2//P2RY6//PLCB1//ANO6//P2RX7//SLC9A3R2//ASPSCR1//APPL1//UPK3B//ESR1//GRB10//APPL2//SH2B2//SIRT6//RAP1A//ERBB3//GPC3//IGF1//RNASEL//MAPK14//FGF21//ADIPOR2//DIAPH1//ITGB3//PTK2B//UBASH3B//ABL1//CAPN3//CD19//PDPK1//THY1//GPR39//KCNH2//KCNJ2//KCNE2//AKAP7//NEDD4L//CACNA2D1//KCNE1//SC…
GO:0040012	regulation of locomotion	Biological process	264	1042	4682	23355	1.26382	1.27555e-05	0.000291037	4.8943	0.0563862	CRKL//SMPD3//ITGB3//MMP9//MIA3//PTK2B//CXCR2//ZFP580//BCR//THY1//PLVAP//PDPK1//MIR218-2//RHOJ//ABL1//AKT1//BMPR2//FGF1//FOXC2//FUT1//GPLD1//GRN//PIK3CD//PRKCA//BCAS3//ZC3H12A//ETS1//SASH1//ATOH8//ACVRL1//NR2F2//GDF2//STC1//VASH1//MACF1//CD63//EVL//IL4//SEMA3A//STRAP//PBLD1//ADIPOR1//AQP1//HIF1A//INSL3//JUN//PFN1//TAC1//TGFBR2//PPM1F//MST1//CCR7//MMP28//CYP19A1//APPL2//RFFL//PRR5L//APPL1//DMTN//TS…
GO:0071900	regulation of protein serine/threonine kinase activity	Biological process	122	427	4682	23355	1.42522	1.32163e-05	0.000299654	4.87889	0.0260572	CCNA1//CCND1//CCND3//CCNI//CDKN1A//CDKN1B//CDKN2C//CCNB1//CCNJL//APP//TAB1//ARRB1//ADRA2B//CRKL//FGF1//GHR//GRM1//IGF1//IGFBP6//P2RX7//PTPRC//PXN//SYK//TRP73//MUC20//MAP2K1//MAP2K2//MAP2K3//MAP2K4//GRM4//AVPI1//SPAG9//GPR39//SPRED3//SPRED2//DUSP8//PRKCA//DUSP7//DUSP5//MAPKBP1//ERCC6//TIRAP//CCR7//MDFIC//RIPK1//TNFSF11//FGD4//WNT7B//MAP3K1//MAP3K10//MAPK8IP3//MAP3K9//ERN1//HGS//TRIB1//TRIB2//CSK//…
GO:0009743	response to carbohydrate	Biological process	67	205	4682	23355	1.63031	1.32207e-05	0.000299654	4.87875	0.0143101	ILDR2//APOA2//GIP//GPAM//GPLD1//HNF4A//NCF2//NEUROD1//PDX1//SREBF1//HNF1A//HNF1B//TCF7L2//VAMP2//EIF2B5//SLC30A8//IRS2//MLXIPL//ZBED3//PLCB1//RAB11B//RBM4//CCDC186//ARRB1//CACNA1D//CRH//HIF1A//KIF5B//PPARD//NR1H4//BAIAP3//GPR39//PHPT1//CACNA1E//FOXA2//LRP5//MYT1//NRXN1//CDK16//NR1D1//TIAM1//PIWIL4//PDE8B//PIM3//MAP4K4//PTPMT1//NFKB1//PRKCA//SLC26A6//XBP1//PRKAA1//AQP4//IGF1//IGF1R//KCNB1//SMAD4//…
GO:0010628	positive regulation of gene expression	Biological process	294	1177	4682	23355	1.246	1.36645e-05	0.000308691	4.86441	0.0627937	CD14//HTR2B//IL10//IL15//IL1A//P2RX7//PTGER4//SYK//CADM1//AGPAT1//RGCC//AGPAT2//NFAM1//CCDC88B//IL17A//FOXP1//IL4//TNFRSF4//XBP1//HK1//FFAR2//FFAR3//TRAF2//CLNK//NOD2//C3//HIF1A//RORA//SULF1//NKD2//ATAD2B//DHX33//IRF7//ZC3HAV1//AIF1//APP//IL16//IL6RA//MAPK9//IL17D//FLT3//IFIH1//ZBTB20//RIOK3//POLR3D//POLR3G//ABL1//ABL2//RUNX1//CCR2//FADD//HRAS//IL12RB2//IL1R1//LTA//NRAS//PDE4B//ARID5A//CD27//TNFS…
GO:0072657	protein localization to membrane	Biological process	160	588	4682	23355	1.35735	1.38438e-05	0.000311714	4.85874	0.0341734	ZDHHC7//VPS37C//CACNB1//NACA//ZDHHC14//VPS37B//VPS37A//GOLGA7//ZDHHC6//ZDHHC2//DUSP18//YIF1B//PARD3//SRP9//MACF1//FOLR2//CHMP4B//COX18//ANK2//CSK//CNST//KRT18//SPTBN1//VAMP2//GGA3//GOLGA4//GGA2//AMN//AGRN//CACNA1A//DVL1//GRIK5//MUSK//PICK1//PIGR//FLNA//THY1//SYNGAP1//DLG3//SAV1//TSC2//TIMM22//HSPA4//PEX19//RAB8B//TOMM40//GORASP2//GORASP1//SNX27//ETV5//UBL4A//TTC7B//RAB15//RAP1A//ANK1//ATP1B1//CAC…
GO:0060322	head development	Biological process	192	727	4682	23355	1.31739	1.50745e-05	0.000338312	4.82176	0.0410081	CFAP43//SYNJ1//BCR//LMX1A//ZFHX3//BRCA2//ASPM//DIAPH1//DMBX1//GLI3//ADGRG1//HES5//HMX3//IGF1R//LHX2//MEIS1//MEIS2//NOG//PAFAH1B2//PBX3//PLCB1//POU3F3//PPT1//PTCH1//ATXN1//BPTF//DHX37//ULK4//SYNJ2//NRG1//UGP2//TGFBR2//VAX1//RAB3GAP1//NDRG4//RPGRIP1L//SCTR//IRS2//MAST1//SPHK2//TMX2//CHD8//UFM1//MACROD2//TUBGCP2//AK7//PBX4//GATA2//FOXA2//NCOR2//FEZF1//UQCRQ//TSKU//BHLHE22//NEUROD6//NEUROD1//SMO//TME…
GO:0003012	muscle system process	Biological process	118	412	4682	23355	1.42867	1.61015e-05	0.000360179	4.79313	0.0252029	ADRB2//CHRNB1//CHRNG//MYH3//STAC2//TNNI1//TNNI2//TNNT1//JSRP1//ADRA2B//MAP2K1//HEY2//HTR2B//RYR2//TIAM1//FKBP1A//MYBPC3//MYH2//MYH6//RYR1//MYL6B//MYOM3//TPM4//NDUFS6//TMOD2//SLMAP//CHRNA3//ADRA1B//ADRA1A//PRKCA//MYLK2//MYLK//CACNA1C//MYH11//PDE4D//CALD1//PGAM2//CDK9//CAMK2D//ADK//IGF1//NR4A3//PDE9A//BECN1//AKAP1//GATA5//SMAD4//TNFRSF1B//ANK2//ATP1B1//HDAC4//MTOR//AIF1//SLC8A3//CACNA1G//GRIP2//SMP…
GO:0046903	secretion	Biological process	265	1050	4682	23355	1.25894	1.65794e-05	0.0003688	4.78043	0.0565997	CCKAR//SLC26A7//SNX10//FCGR3//SYK//CSF2//NCAM1//BAIAP3//STX1B//PTGER4//NPY2R//RIC1//CPB2//RGCC//TNFRSF1B//EXOC6//SCAMP1//RIMS2//RAB27A//ITSN1//KCNB1//MYO5A//CDK16//PIP5K1C//RAB11B//RAB3D//STX3//TNFAIP2//MYO1G//MIA3//SYT7//SRCIN1//RAPGEF4//EXOC2//EXOC1//NKD2//SYTL2//SYTL3//ARFGEF2//RAB15//NRXN1//RAB8B//RAB3B//DVL1//NRXN3//PPT1//SYT2//SYN3//BRSK1//PDZD11//GUCA2B//GPAT4//DDR1//CCND1//CREB1//HIF1A//P…
GO:0031644	regulation of nervous system process	Biological process	62	187	4682	23355	1.65386	1.65947e-05	0.0003688	4.78003	0.0132422	TMEM98//MTMR2//TNFRSF21//IGF1//NRG1//TNFRSF1B//TENM4//WASF3//ZFP488//MIR23A//PARD3//CALCA//NPY2R//ADRB2//CCK//COMT//CTSS//EDNRB//GRM1//IL10//IL1A//KCNJ10//NCAM1//TAC1//VIP//FCGR4//NPFF//CARTPT//SYNE1//CELF4//RIMS2//SLC8A2//SLC8A3//APP//ZMYND8//TMEM108//DBN1//CACNG5//NPTX1//DLGAP1//DLGAP4//HOMER3//BEGAIN//CHRNA4//MTOR//PAWR//GBA//RAPGEF4//CACNB3//DVL1//GRIN1//GRIN2A//NRXN1//PRKCZ//PTK2B//SHANK2//T…
GO:0051276	chromosome organization	Biological process	288	1153	4682	23355	1.24598	1.67453e-05	0.000370897	4.77611	0.0615122	CIT//INCENP//NEK2//PLK1//RAN//KLHL22//KIF18A//KNSTRN//SPAG5//KIF18B//RRP8//BAZ2A//UBTF//BEND3//FH1//BRCA2//FBXO4//HSPA1A//TERF1//TERF2//WRN//DCLRE1C//PARP3//RIF1//TERF2IP//RECQL//LDB1//RAE1//TOP3B//TOP1MT//RECQL5//PURA//PRM2//MBTD1//KDM3A//BRD9//PRKAA1//FAM50B//CHD9//DEK//AEBP2//APBB1//CBX3//DNMT3A//EPC1//SMARCAD1//EYA2//EYA3//EZH2//NR3C1//HDAC3//FOXA2//PADI4//PHF2//ASH1L//PHF21A//RBBP4//RUVBL2//…
GO:1903827	regulation of cellular protein localization	Biological process	153	560	4682	23355	1.36286	1.67974e-05	0.000370897	4.77476	0.0326783	CDK1//GLI3//HDAC3//HSP90AB1//PRKCQ//FLNA//PTPN5//RAN//XBP1//ZPR1//ZC3H12A//MAPK14//SMO//DMAP1//IPO5//UBR5//AKAP1//HNF4A//MDFIC//PPP2CA//UFM1//CSK//CNST//PTPN14//RANGAP1//CAMK4//MDM2//TCF7L2//RAPGEF3//CAMK1//SAR1A//SORL1//SAR1B//SEC16B//DNAJC27//HDAC8//CACNB3//STOM//ERBB2//HRAS//KCNB1//DMTN//GDI1//KCNE1//CEP131//CHRM1//KIF5B//PCM1//BCAS3//VAMP2//KIF20B//RUFY3//PDCD10//ZFAND1//PRR5L//RAP1A//PRKCZ//…
GO:0034284	response to monosaccharide	Biological process	63	191	4682	23355	1.64534	1.70979e-05	0.000376318	4.76706	0.0134558	ILDR2//APOA2//GIP//GPAM//GPLD1//HNF4A//NCF2//NEUROD1//PDX1//SREBF1//HNF1A//HNF1B//TCF7L2//VAMP2//EIF2B5//SLC30A8//IRS2//MLXIPL//ZBED3//RAB11B//RBM4//CCDC186//ARRB1//CACNA1D//CRH//HIF1A//KIF5B//PPARD//NR1H4//BAIAP3//GPR39//PHPT1//CACNA1E//FOXA2//LRP5//MYT1//NRXN1//CDK16//NR1D1//TIAM1//PIWIL4//PDE8B//PIM3//MAP4K4//PTPMT1//SLC26A6//XBP1//PRKAA1//AQP4//IGF1//IGF1R//KCNB1//SMAD4//PAX2//PPP2CA//SIN3A//…
GO:0001933	negative regulation of protein phosphorylation	Biological process	104	355	4682	23355	1.46135	1.79739e-05	0.000394332	4.74536	0.0222127	SPRED3//SPRED2//DUSP8//PRKCA//DUSP7//DUSP5//PRKAG2//AKT1//DVL1//GNAQ//ILK//PDPK1//PTPRC//TRIB1//THY1//TSC2//SHB//PKN1//AKT1S1//PPM1F//SMYD3//CEP85//UBASH3B//CAMK2N2//PSEN2//CHMP6//ZFYVE28//SOCS4//ERRFI1//DMTN//PPEF2//PARD3//IMPACT//JUN//NLRP12//TWIST1//CNKSR3//PDE4D//MLXIPL//SOCS3//SOCS1//HNF4A//PIBF1//PARP14//GBA//PTPN5//SORL1//UCHL1//MAPK7//IRAK3//HIPK3//MAPK8IP1//TRP73//SFRP5//NR2F2//CDKN1A//C…
GO:0034762	regulation of transmembrane transport	Biological process	160	591	4682	23355	1.35046	1.8642e-05	0.000407027	4.72951	0.0341734	ATP4B//IL4//HK1//PRKCA//GRK6//ACSL1//AKT1//IRS2//YES1//AK1//C3//GIP//NR4A3//CAMK2D//PDE4D//CHD7//ANK2//RYR2//MYO5A//PKD2//P2RY6//PLCB1//ANO6//SCN4A//ASIC2//CACNA1A//CACNA1C//CACNA1D//CACNA1E//CACNA2D1//CACNB1//CACNB3//CACNB4//CACNG1//CLCNKA//STOM//KCNA2//KCNA3//KCNAB2//KCNB1//KCND2//KCNE1//KCNH2//KCNH3//KCNJ10//KCNJ11//KCNJ15//KCNJ2//KCNJ4//KCNJ5//KCNU1//KCNQ2//TMEM37//SCN1B//SCN3A//SCN5A//CLIC6/…
GO:0043933	protein-containing complex subunit organization	Biological process	383	1585	4682	23355	1.20536	1.87156e-05	0.000407027	4.7278	0.0818026	RPL10L//RPL3//RRS1//RPL3L//RPL11//RPF2//PWP2//MRPS7//RPS10//RPS25//PRPF19//PRPF31//PRPF3//SRPK1//SRPK2//GCFC2//GEMIN6//XAB2//ISY1//COIL//SNRPC//STRAP//GEMIN5//DDX20//GEMIN7//RUVBL2//ZNHIT6//PIH1D2//DMC1//TAF1B//EIF2D//EIF5//MCTS2//DENR//EIF3D//NCAM1//DNM3//DNM1//MX1//SAR1A//SAR1B//MCM3//HP1BP3//PADI4//SMARCA4//TSPYL5//SHPRH//SET//SMARCA2//SMYD3//RBBP4//IPO4//CABIN1//SMARCD3//SMARCC2//SMARCD2//SMA…
GO:1901699	cellular response to nitrogen compound	Biological process	185	699	4682	23355	1.32021	1.8731e-05	0.000407027	4.72744	0.039513	NR1H4//TAAR1//GNAL//FLNA//CHRM1//HTR5B//HTR2B//ADCY6//KLF16//GNAI3//GNB5//NSG2//PLCB1//AKT1//FOXC2//GPLD1//GRB10//IGF1R//PIK3R3//SOCS7//PTPRA//SREBF1//SH2B2//PDK4//SOGA1//IRS2//APPL1//RAB15//CDK2//GPAM//MYO5A//KAT2B//PDPK1//PRKCZ//SGK1//CYFIP1//SP1//TBC1D4//TSC2//VAMP2//XBP1//YWHAG//RAB8B//HDAC9//MIR208B//EZH2//SORL1//IGF2//SLC26A6//ZDHHC7//SLC27A4//CCND3//RBM4//FFAR3//VWA2//MIR494//NUCKS1//PRKAA…
GO:0010243	response to organonitrogen compound	Biological process	241	945	4682	23355	1.27214	1.88582e-05	0.000408496	4.7245	0.0514737	NR1H4//ADRA1B//GNAL//GRIN1//GRIN2A//PDE1B//SLC18A2//TAAR1//FLNA//HTR5B//HTR2B//ADCY6//KLF16//GNAI3//GNB5//NSG2//AKT1//FOXC2//GPLD1//GRB10//IGF1R//PIK3R3//PLCB1//SOCS7//PTPRA//SREBF1//SH2B2//PDK4//SOGA1//IRS2//APPL1//TRPM2//MAN1A//UBE2G2//ERLIN1//MAN1B1//FBXO44//FBXO2//NCCRP1//RNF5//TMUB1//ERLEC1//DNAJC10//DERL1//RNF121//DNAJC18//PRKAA1//FKBP1A//RYR1//RYR2//DHFR//NOD2//IRAK3//NLRP1A//MAPK14//CRY2/…
GO:0061564	axon development	Biological process	144	523	4682	23355	1.37344	1.92848e-05	0.000416417	4.71479	0.0307561	APP//CCK//CCKAR//CREB1//DLX5//DST//DVL1//FGFR2//IGF1R//NTNG2//MAP1B//NUMBL//PIP5K1C//UCHL1//RNF165//TNN//TAOK2//BRSK1//KALRN//BCL11B//DOCK7//NRN1//SLITRK1//SPTBN4//UNC5B//LMX1A//APBB1//APBB2//ARX//RUNX3//CDH4//CHL1//CRMP1//DSCAM//EFNA2//EFNA4//EPHA2//ETV1//EVL//GAS1//GLI2//GLI3//KIF5B//LHX2//SMAD4//NOG//NR4A3//PTPRO//ROBO3//SCN1B//SEMA3A//SEMA3F//SEMA4D//SEMA5B//SEMA6B//CYFIP1//LRTM2//TUBB3//VAX1…
GO:0051270	regulation of cellular component movement	Biological process	271	1080	4682	23355	1.25168	2.09024e-05	0.000449928	4.6798	0.0578812	CRKL//SMPD3//ITGB3//MMP9//MIA3//PTK2B//CXCR2//ZFP580//BCR//THY1//PLVAP//CFAP43//PDPK1//MIR218-2//RHOJ//ABL1//AKT1//BMPR2//FGF1//FOXC2//FUT1//GPLD1//GRN//PIK3CD//PRKCA//BCAS3//ZC3H12A//ETS1//SASH1//ATOH8//ACVRL1//NR2F2//GDF2//STC1//VASH1//MACF1//CD63//EVL//IL4//SEMA3A//STRAP//PBLD1//ADIPOR1//AQP1//HIF1A//INSL3//JUN//PFN1//TAC1//TGFBR2//PPM1F//MST1//CCR7//MMP28//CYP19A1//APPL2//RFFL//PRR5L//APPL1//…
GO:0120032	regulation of plasma membrane bounded cell projection assembly	Biological process	64	196	4682	23355	1.62882	2.10426e-05	0.000451526	4.6769	0.0136694	DMTN//EPHA2//BRK1//AQP1//CYFIP1//HDAC4//AUTS2//ABI2//FRMD7//MTOR//PLXNB3//CDC42EP5//KLHL41//HNF4A//PODXL//ATP8B1//CCDC88A//TAPT1//ARHGAP35//RAB17//RAB5A//TRPM2//STAU2//DBN1//NRXN1//DNM3//AGRN//CCR7//PALM//PRKCQ//BCAS3//TGFBR1//DPYSL3//ZMYND8//ESPN//ARAP1//SH3YL1//KANK1//EVL//ARHGAP24//COBL//EPS8//HRAS//PFN1//DEF8//P2RY12//EPS8L2//EPS8L3//IFT140//ODF2//ADAMTS16//NOTO//IFT20//MCIDAS//SYNE1//RABEP2/…
GO:0030001	metal ion transport	Biological process	139	503	4682	23355	1.37846	2.19571e-05	0.000469676	4.65843	0.0296882	ORAI2//CAMK2D//SLC8A2//SLC8A3//CHRNA4//PLCZ1//CACNA1A//CACNA1C//CACNA1D//CACNA1E//CACNA2D1//CACNB1//CACNB3//CACNB4//CACNG1//CAMK2G//CACNG5//GRIN1//GRIN2A//ITPR1//ITPR2//KCNN4//TMEM37//SLC8B1//TRPM8//MYB//NFATC1//P2RX7//PKD2//PSEN2//RYR1//RYR2//CATSPER2//MICU1//CDH23//VDR//TRPM2//SLC24A5//CACNA2D4//CATSPER4//RAMP1//CACNG7//MCOLN1//SLC39A3//AP3D1//MT3//SLC30A6//SLC39A10//SLC30A3//SLC30A8//SLC30A5//…
GO:0060079	excitatory postsynaptic potential	Biological process	35	89	4682	23355	1.96167	2.22137e-05	0.000473065	4.65338	0.00747544	ADRB2//SYNE1//CELF4//NPY2R//MTMR2//SLC8A2//SLC8A3//APP//ZMYND8//TMEM108//BEGAIN//CHRNA4//RIMS2//CACNB3//DVL1//GRIN1//GRIN2A//NRXN1//PRKCZ//PTK2B//SHANK2//TBC1D24//SSH1//GRIP2//SHANK1//STX1B//DBN1//SHANK3//CHRNA3//GRIK1//GRIK5//ATXN1//NPAS4//RAB3GAP1//NPFF
GO:0032940	secretion by cell	Biological process	229	894	4682	23355	1.27775	2.22538e-05	0.000473065	4.6526	0.0489107	FCGR3//SYK//NCAM1//BAIAP3//STX1B//RIC1//CPB2//RGCC//TNFRSF1B//EXOC6//SCAMP1//RIMS2//RAB27A//ITSN1//KCNB1//MYO5A//CDK16//PIP5K1C//RAB11B//RAB3D//STX3//TNFAIP2//MYO1G//MIA3//SYT7//SRCIN1//RAPGEF4//EXOC2//EXOC1//NKD2//SYTL2//SYTL3//ARFGEF2//RAB15//NRXN1//RAB8B//RAB3B//DVL1//NRXN3//PPT1//SYT2//SYN3//BRSK1//PDZD11//MTTP//PSAP//C1QTNF5//OLFM2//TANGO6//TANGO2//GNPTAB//TVP23B//STEAP3//MON1A//LMF1//SLC1A5…
GO:0010647	positive regulation of cell communication	Biological process	445	1874	4682	23355	1.18451	2.39447e-05	0.000507435	4.62079	0.0950449	APP//TAB1//ARRB1//ADRA2B//CRKL//FGF1//GHR//GRM1//IGF1//IGFBP6//P2RX7//PTPRC//PXN//SYK//TRP73//MUC20//MAP2K1//MAP2K2//MAP2K3//MAP2K4//GRM4//AVPI1//SPAG9//GPR39//BAIAP3//STX1B//MAPKBP1//ERCC6//TIRAP//CCR7//MDFIC//RIPK1//TNFSF11//FGD4//WNT7B//MAP3K1//MAP3K10//MAPK8IP3//MAP3K9//ERN1//ILK//CDKN2AIP//SOCS1//IL6RA//ADRB2//NRXN1//SPATC1L//GUCY1A2//GUCY2D//ACVR2A//ACVRL1//BMP6//GDF2//BMPR1A//BMPR2//CSNK2B…
GO:1904062	regulation of cation transmembrane transport	Biological process	107	370	4682	23355	1.44255	2.51038e-05	0.000530356	4.60026	0.0228535	ATP4B//IL4//CAMK2D//PDE4D//CHD7//ANK2//RYR2//MYO5A//PKD2//P2RY6//PLCB1//DIAPH1//ITGB3//PTK2B//UBASH3B//ABL1//CAPN3//CD19//PDPK1//THY1//GPR39//FKBP1A//JPH3//JSRP1//CALM3//JPH2//PSEN2//AKT1//CACNA1D//WWP2//NEDD4L//ATP1B1//ATP1B2//PPP2CA//CD63//DPP6//KCNAB2//KCNH2//KCNE2//KCNIP1//KCNIP2//KEL//KCNE1//KCNJ2//FLNA//KCNC2//AKAP7//CACNA1A//CACNB1//CACNB3//CACNB4//AHNAK//CBARP//GNB5//CACNA2D1//S100A1//STA…
GO:0022603	regulation of anatomical structure morphogenesis	Biological process	248	980	4682	23355	1.26233	2.53206e-05	0.00053329	4.59653	0.0529688	HOXC11//FGF1//GDNF//HOXA11//HOXD11//SIX1//PKN1//TNFRSF13C//WNT11//ARAP3//RHOA//RHOC//DIAPH1//EPB41L3//EPB42//DMTN//EPS8//PLXNB3//GAS7//ITGA7//PALM//PTK2B//PXN//S100A13//SEMA4D//CYFIP1//SPRR2A1//WDR1//FGD4//ARHGAP35//WASF3//RHOBTB2//TAOK2//DLC1//CCL24//PARVA//CDC42SE1//CDC42EP5//PLEKHO1//PLXND1//ARAP1//DNMBP//FBLIM1//ERMN//RHOJ//HNF4A//ZDHHC6//VAT1//ADCK1//MAPK9//TTC3//LFNG//ADRB2//CLDN5//CCR2//EP…
GO:0023056	positive regulation of signaling	Biological process	446	1880	4682	23355	1.18338	2.57967e-05	0.000541652	4.58844	0.0952584	APP//TAB1//ARRB1//ADRA2B//CRKL//FGF1//GHR//GRM1//IGF1//IGFBP6//P2RX7//PTPRC//PXN//SYK//TRP73//MUC20//MAP2K1//MAP2K2//MAP2K3//MAP2K4//GRM4//AVPI1//SPAG9//GPR39//PSEN2//ARAP1//BAIAP3//STX1B//MAPKBP1//ERCC6//TIRAP//CCR7//MDFIC//RIPK1//TNFSF11//FGD4//WNT7B//MAP3K1//MAP3K10//MAPK8IP3//MAP3K9//ERN1//ILK//CDKN2AIP//SOCS1//IL6RA//ADRB2//NRXN1//SPATC1L//GUCY1A2//GUCY2D//ACVR2A//ACVRL1//BMP6//GDF2//BMPR1A/…
GO:0009746	response to hexose	Biological process	62	190	4682	23355	1.62775	2.86947e-05	0.000598224	4.5422	0.0132422	ILDR2//APOA2//GIP//GPAM//GPLD1//HNF4A//NCF2//NEUROD1//PDX1//SREBF1//HNF1A//HNF1B//TCF7L2//VAMP2//EIF2B5//SLC30A8//IRS2//MLXIPL//ZBED3//RAB11B//RBM4//CCDC186//ARRB1//CACNA1D//CRH//HIF1A//KIF5B//PPARD//NR1H4//BAIAP3//GPR39//PHPT1//CACNA1E//FOXA2//LRP5//MYT1//NRXN1//CDK16//NR1D1//TIAM1//PIWIL4//PDE8B//PIM3//MAP4K4//PTPMT1//SLC26A6//XBP1//PRKAA1//AQP4//IGF1//IGF1R//KCNB1//SMAD4//PAX2//PPP2CA//SIN3A//…
GO:0071417	cellular response to organonitrogen compound	Biological process	168	630	4682	23355	1.3302	2.87412e-05	0.000598224	4.5415	0.0358821	NR1H4//TAAR1//GNAL//FLNA//HTR5B//HTR2B//ADCY6//KLF16//GNAI3//GNB5//NSG2//AKT1//FOXC2//GPLD1//GRB10//IGF1R//PIK3R3//PLCB1//SOCS7//PTPRA//SREBF1//SH2B2//PDK4//SOGA1//IRS2//APPL1//RAB15//CDK2//GPAM//MYO5A//KAT2B//PDPK1//PRKCZ//SGK1//CYFIP1//SP1//TBC1D4//TSC2//VAMP2//XBP1//YWHAG//RAB8B//HDAC9//MIR208B//EZH2//SORL1//IGF2//SLC26A6//ZDHHC7//SLC27A4//CCND3//RBM4//FFAR3//VWA2//MIR494//NUCKS1//PRKAA1//KANK…
GO:0001934	positive regulation of protein phosphorylation	Biological process	209	809	4682	23355	1.28868	2.88134e-05	0.000598224	4.54041	0.044639	APP//TAB1//GRM1//TGFBR1//CARTPT//TAOK2//ARRB1//ADRA2B//CRKL//FGF1//GHR//IGF1//IGFBP6//P2RX7//PTPRC//PXN//SYK//TRP73//MUC20//MAP2K1//MAP2K2//MAP2K3//MAP2K4//GRM4//AVPI1//SPAG9//GPR39//CHRNA3//PRLR//NRG1//COPS8//TIRAP//MAS1//TLR1//TRAF2//MAPKBP1//ERCC6//CCR7//MDFIC//RIPK1//TNFSF11//FGD4//WNT7B//MAP3K1//MAP3K10//MAPK8IP3//MAP3K9//ERN1//SOCS1//IL6RA//PRKAG2//AXIN1//CAB39//PLK1//TNKS1BP1//RPTOR//ACVR2…
GO:0033002	muscle cell proliferation	Biological process	76	245	4682	23355	1.54738	2.88406e-05	0.000598224	4.54	0.0162324	PPARD//SIX1//KALRN//NR4A3//PDE1A//TCF7L2//AIF1//AKT1//CDH13//FGFR2//GNAQ//HES5//HIF1A//IGF1//IGF1R//IL6RA//ITGB3//JUN//PHB//PRKCA//PPARGC1A//ZFP143//HDAC4//TGFBR2//TGM2//RAB5A//MTOR//SMPD3//ANG//COMT//ESR1//IL15//ILK//MFN2//PTGIR//RALBP1//TRIB1//VIP//NDRG4//CTNNBIP1//FGF1//FOXC2//SMAD1//NKX2-5//TENM4//FOXP1//BMPR1A//TGFBR1//MEIS1//NOG//RIPK1//TRP73//SAV1//CDK20//CDK1//GATA6//GLI1//HEY2//NCAM1//ZF…
GO:0032412	regulation of ion transmembrane transporter activity	Biological process	81	265	4682	23355	1.52471	2.89288e-05	0.00059824	4.53867	0.0173003	HK1//PRKCA//GRK6//MYO5A//PKD2//P2RY6//PLCB1//FKBP1A//PDE4D//JPH3//JSRP1//CALM3//JPH2//RIPK1//CACNA1D//WWP2//NEDD4L//ANK2//ATP1B1//ATP1B2//PPP2CA//CACNA1A//CACNB1//CACNB3//CACNB4//AHNAK//CBARP//GNB5//CACNA2D1//KCNE1//S100A1//STAC2//KCNE2//KCNE3//STOM//PDE4B//RRAD//NOS1AP//REM1//FGF14//RYR2//VAMP2//KCNG1//AKAP7//PRKG1//CHRNA4//APP//AGRN//SNX27//LRRC52//LRRC38//KCNC2//RAPGEF3//SPHK2//FGF11//SCN1B//S…
GO:0060491	regulation of cell projection assembly	Biological process	64	198	4682	23355	1.61236	2.99525e-05	0.000617545	4.52357	0.0136694	DMTN//EPHA2//BRK1//AQP1//CYFIP1//HDAC4//AUTS2//ABI2//FRMD7//MTOR//PLXNB3//CDC42EP5//KLHL41//HNF4A//PODXL//ATP8B1//CCDC88A//TAPT1//ARHGAP35//RAB17//RAB5A//TRPM2//STAU2//DBN1//NRXN1//DNM3//AGRN//CCR7//PALM//PRKCQ//BCAS3//TGFBR1//DPYSL3//ZMYND8//ESPN//ARAP1//SH3YL1//KANK1//EVL//ARHGAP24//COBL//EPS8//HRAS//PFN1//DEF8//P2RY12//EPS8L2//EPS8L3//IFT140//ODF2//ADAMTS16//NOTO//IFT20//MCIDAS//SYNE1//RABEP2/…
GO:0042391	regulation of membrane potential	Biological process	126	451	4682	23355	1.39361	3.03188e-05	0.000623219	4.51829	0.0269116	CHRNA4//CACNA1G//GNA11//GNAQ//GRIN2A//KCNB1//KCND2//KCNC2//CAMK2D//NPFF//RANGRF//NEDD4L//HEBP2//PRELID1//AKT1//NDUFC2//KCNJ2//CACNB4//SCN1B//SCN4A//DPP6//KCNA2//SCN3A//SCN5A//CHCHD10//KCNK5//KCNN4//KCNK6//KCNK10//PAWR//ADRA1A//TAC1//FFAR3//KCNIP1//UBB//SPG20//CACNA1A//GRIK1//JUN//P2RX7//PRKCZ//CCK//MLLT11//KCNJ10//NR3C2//FGF14//GABRA3//GABRE//CHRNA3//ADRB2//GRIK5//GRIN1//ATXN1//NPAS4//RAB3GAP1//K…
GO:0031344	regulation of cell projection organization	Biological process	196	753	4682	23355	1.2984	3.15469e-05	0.000646524	4.50104	0.0418625	DMTN//EPHA2//BRK1//AQP1//CYFIP1//HDAC4//AUTS2//ABI2//FRMD7//MTOR//PLXNB3//CCDC88A//AKT1//RHOA//CAMK2G//ACAP3//NTNG2//ULK4//DPYSL3//CHODL//BRSK1//RAP1A//ABL2//ADNP//AP2A1//APBB1//ATP1B2//CBFA2T2//DVL1//EEF1A1//MARK2//BCL11A//FZD1//GRN//ITGA6//ITPR1//LIF//LTK//KAT2B//PTK2B//PTPN5//RIT2//STMN2//SCN1B//SERPINI1//PLK5//DYNLT1B//TIAM1//TSC2//CAMK1D//ARHGAP35//NDRG4//FEZ1//ROR1//CAMK1//DDX56//DBN1//RAPG…
GO:0009749	response to glucose	Biological process	61	187	4682	23355	1.62718	3.35118e-05	0.000684741	4.4748	0.0130286	MLXIPL//RAB11B//RBM4//CCDC186//ARRB1//CACNA1D//CRH//GPLD1//HIF1A//KIF5B//PDX1//PPARD//NR1H4//BAIAP3//GPR39//PHPT1//CACNA1E//FOXA2//LRP5//MYT1//NRXN1//CDK16//TCF7L2//NR1D1//TIAM1//PIWIL4//PDE8B//PIM3//MAP4K4//PTPMT1//PRKAA1//AQP4//IGF1//IGF1R//KCNB1//SMAD4//NEUROD1//PAX2//PPP2CA//SIN3A//XBP1//MIR192//MIR27A//ZBTB20//MIR337//ERN1//SMARCA4//ILDR2//APOA2//GIP//GPAM//HNF4A//NCF2//SREBF1//HNF1A//HNF1B/…
GO:0042692	muscle cell differentiation	Biological process	116	410	4682	23355	1.41131	3.40166e-05	0.000692987	4.46831	0.0247757	NKX2-5//CAPN2//PITX2//CDON//TANC1//PLEKHO1//SMYD1//NEU2//MAPK14//MTOR//HDAC4//MYOCD//XBP1//ANKRD2//BARX2//SKI//SORT1//IGF1//NFATC2//SMYD3//PTGFRN//BCL9//CAPN3//MYH6//PGM5//KLHL41//TMOD2//ANK2//EDNRB//CFD//C3//SMARCA4//SMARCA2//MYL2//FOXP1//CFL2//KRT19//KRT8//MYBPC3//NEB//TNNT1//WDR1//MYOZ1//MYPN//MYH11//RYR1//SIX1//KEL//SMO//RCAN1//NACA//HDAC9//MYF5//MIR208B//CHRNB1//CACNB4//UCHL1//SGCB//WFIKKN2/…
GO:0030334	regulation of cell migration	Biological process	239	944	4682	23355	1.26292	3.42232e-05	0.000695128	4.46568	0.0510466	CRKL//SMPD3//ITGB3//MMP9//MIA3//PTK2B//CXCR2//ZFP580//BCR//THY1//PLVAP//PDPK1//MIR218-2//RHOJ//ABL1//AKT1//BMPR2//FGF1//FOXC2//FUT1//GPLD1//GRN//PIK3CD//PRKCA//BCAS3//ZC3H12A//ETS1//SASH1//ATOH8//ACVRL1//NR2F2//GDF2//STC1//VASH1//MACF1//CD63//EVL//IL4//SEMA3A//STRAP//PBLD1//ADIPOR1//AQP1//HIF1A//INSL3//JUN//PFN1//TAC1//TGFBR2//PPM1F//MST1//CCR7//MMP28//CYP19A1//APPL2//RFFL//PRR5L//APPL1//DMTN//TS…
GO:1901575	organic substance catabolic process	Biological process	458	1941	4682	23355	1.17703	3.45653e-05	0.000699998	4.46136	0.0978214	SMG6//EIF3E//CASC3//SMG1//CTIF//PARN//ALLC//CHIT1//ZFP36L3//CNOT7//CNOT3//PAN3//SAMD4//DCPS//DIS3L2//ZC3H12A//DNASE2A//XRN2//LSM7//GRSF1//ACR//PPT1//ABHD17A//ABHD13//PFKM//LRP5//CTBS//AMDHD2//ADH7//ALDOC//ENO1//ENO3//GAPDHS//HK1//DHTKD1//HKDC1//ENO4//ALDOB//PGAM2//PRKAG2//HIF1A//IL3//MLXIPL//GDA//XDH//ADAL//AMPD3//NT5E//PDE4D//ALDH6A1//TET1//UPP2//DFFA//EXOG//ANG4//OAS2//KHSRP//ZC3H12D//METTL3//M…
GO:0001503	ossification	Biological process	115	406	4682	23355	1.41293	3.47556e-05	0.000701775	4.45898	0.0245622	MIR2861//AKT1//BMP6//GDF2//BMPR1A//BMPR2//CBFB//CHRD//DHH//DLX5//EPHA2//GLI1//GLI2//IGF1//IGF2//IHH//SP7//SMAD1//SMAD4//NOG//TWIST1//WNT11//RSPO2//MAPK14//SMO//AXIN2//FGF18//ALPL//MMP16//NAB1//NAB2//CSGALNACT1//PHOSPHO1//SMPD3//SIK3//JUND//LRP5//HDAC4//SATB2//TNN//PTGER4//ESRRA//RSAD2//ADRB2//CALCA//HIF1A//PTK2B//TPH1//SMURF1//FGFR2//GPC3//MTSS1//TCF7L2//SBNO2//KLF10//DNM3OS//SBDS//MATN1//SGMS2//…
GO:0019725	cellular homeostasis	Biological process	245	971	4682	23355	1.25862	3.49288e-05	0.000703199	4.45682	0.0523281	HK1//MYT1//NR1H4//TCF7L2//HKDC1//NR1D1//ALMS1//CARTPT//FOXK2//NUCKS1//BSND//SLC12A5//GCM2//ANK2//SLC8A2//SLC8A3//ATP1B1//CACNA1C//CACNB4//CALCA//CASR//GRIN1//HTR2B//SLC8B1//TRPM8//PRKCA//PKD2//RYR1//RYR2//STC1//SLC24A1//VDR//ATP13A4//INPP4B//KEL//CHERP//SLC24A5//NUCB2//MT3//MT4//LETM2//APP//SLC31A2//ABCB7//BMP6//GDF2//HIF1A//SMAD4//ATP6V0A2//TTC7//NUBP1//NCOA4//SLC40A1//FTMT//SCARA5//MON1A//SLC39…
GO:0009628	response to abiotic stimulus	Biological process	266	1065	4682	23355	1.24589	3.5215e-05	0.000706883	4.45327	0.0568133	CAMK2D//CHRNA4//ALDH3A1//ANG//ATP1B1//HYOU1//CAMK2G//CBFA2T3//CRYAB//HIF1A//IL3//ITPR1//ITPR2//SMAD4//MB//NOS2//SLC11A2//PPARA//PRL4A1//RYR1//RYR2//SOD3//TH//TSC2//VEGFB//PLEKHN1//SCAP//HIF3A//MAP7//MAPK8//SLC12A5//AQP1//PDPK1//PKN1//ARRB1//CDS2//ASIC2//GNAT1//GNAT2//GNGT1//RCVRN//RHO//PDE6C//AIPL1//ETV1//SYNPO//ABL2//ADRA1B//APBB1//APP//CACNA1C//CACNA1E//CCK//CREB1//GRIN1//GRIN2A//MEIS2//NOG//PD…
GO:0009967	positive regulation of signal transduction	Biological process	364	1509	4682	23355	1.20326	3.53921e-05	0.00070836	4.45109	0.0777446	APP//TAB1//ARRB1//ADRA2B//CRKL//FGF1//GHR//GRM1//IGF1//IGFBP6//P2RX7//PTPRC//PXN//SYK//TRP73//MUC20//MAP2K1//MAP2K2//MAP2K3//MAP2K4//GRM4//AVPI1//SPAG9//GPR39//MAPKBP1//ERCC6//TIRAP//CCR7//MDFIC//RIPK1//TNFSF11//FGD4//WNT7B//MAP3K1//MAP3K10//MAPK8IP3//MAP3K9//ERN1//SOCS1//IL6RA//ADRB2//NRXN1//SPATC1L//GUCY1A2//GUCY2D//ACVR2A//ACVRL1//BMP6//GDF2//BMPR1A//BMPR2//CSNK2B//GDF9//INHBA//INHBE//SMAD4//R…
GO:0120035	regulation of plasma membrane bounded cell projection organization	Biological process	192	737	4682	23355	1.29952	3.5871e-05	0.000715851	4.44526	0.0410081	DMTN//EPHA2//BRK1//AQP1//CYFIP1//HDAC4//AUTS2//ABI2//FRMD7//MTOR//PLXNB3//CCDC88A//AKT1//RHOA//CAMK2G//ACAP3//NTNG2//ULK4//DPYSL3//CHODL//BRSK1//RAP1A//ABL2//ADNP//AP2A1//APBB1//ATP1B2//CBFA2T2//DVL1//EEF1A1//MARK2//BCL11A//FZD1//GRN//ITGA6//ITPR1//LIF//LTK//KAT2B//PTK2B//PTPN5//RIT2//STMN2//SCN1B//SERPINI1//PLK5//DYNLT1B//TIAM1//TSC2//CAMK1D//ARHGAP35//NDRG4//FEZ1//ROR1//CAMK1//DDX56//DBN1//RAPG…
GO:0032970	regulation of actin filament-based process	Biological process	116	411	4682	23355	1.40788	3.81627e-05	0.00075928	4.41836	0.0247757	BRK1//CIT//PFN1//ARHGAP35//EPS8//NEB//GBA2//ARHGAP28//ARHGAP40//DBN1//ARPC5//ARPC4//COTL1//SH3BP1//WDR1//CFL2//KANK1//SSH1//KANK4//HIP1R//MYADM//MKKS//RHOA//EVL//KIRREL//PTK2B//BAIAP2L2//MAP3K1//CCL24//MLST8//MTOR//CDC42EP5//FLNA//SHANK1//SHANK3//SYNPO//SYNPO2//MTSS1//CCDC88A//ABL1//RHOC//DMTN//IL1A//ILK//ITGB3//PAM//ARHGEF19//CDK10//RHOBTB2//FAM107A//STAU2//IQGAP1//TAOK2//DLC1//SIGLEC15//BST2//A…
GO:0016192	vesicle-mediated transport	Biological process	379	1579	4682	23355	1.19731	3.8269e-05	0.00075928	4.41715	0.0809483	P2RX7//NCAM1//ARRB1//DNM1//HTR2B//SAG//RSPO1//ANKRD13B//ANKRD13A//MTMR2//CD63//PICK1//PTPN5//SYK//PARD3//CD300LG//PIGR//RAB17//SAR1A//SAR1B//EXOC6//SCAMP1//RIMS2//RAB27A//ITSN1//KCNB1//MYO5A//CDK16//PIP5K1C//RAB11B//RAB3D//STX3//TNFAIP2//MYO1G//MIA3//SYT7//SRCIN1//STX1B//RAPGEF4//EXOC2//EXOC1//NKD2//SYTL2//SYTL3//ARFGEF2//TMED4//ANK1//HYOU1//LMAN2L//SEC24C//NRBP2//TICAM2//MPPE1//CUL3//SEC23B//VAP…
GO:0055017	cardiac muscle tissue growth	Biological process	40	109	4682	23355	1.83055	4.01239e-05	0.00079378	4.3966	0.00854336	SIRT6//FGF1//FOXC2//SMAD1//NKX2-5//TENM4//FOXP1//BMPR1A//TGFBR1//MEIS1//NOG//RIPK1//TGFBR2//TRP73//SAV1//CDK20//CDK1//FGFR2//GATA6//GLI1//HEY2//NCAM1//ZFPM2//MAPK14//CCNB1//CAMK2D//ADRA1B//ADRA1A//PRKG1//MYOCD//SORBS2//MAP2K4//AKAP13//FDPS//NR3C1//IGF1//MTOR//PPARA//CTDP1//CCM2L
GO:0007611	learning or memory	Biological process	91	308	4682	23355	1.4738	4.1028e-05	0.000809328	4.38692	0.0194361	GRM7//GRIN1//SYNJ1//SLC8A2//SLC8A3//ABL2//APP//ARF4//ATP8A1//COMT//GRIN2A//JUN//NRXN1//ATXN1//SHANK2//TH//NPAS4//YTHDF1//GRM4//SLC12A5//JPH3//SHANK3//SORCS3//LMX1A//CCK//CREB1//GIP//IGF1//IGF2//ITGA5//LMX1B//NOG//MUSK//NTAN1//PLCB1//PSEN2//PLK2//ITGA8//ABCA7//FOXO6//CRTC1//PGRMC1//KALRN//PAIP2//ADGRF1//ADNP//RCAN1//CAMK4//PRKCZ//SGK1//TAC1//SHANK1//LRRN4//MTOR//CHD8//ADRB2//CRH//PPT1//BRSK1//GUCY…
GO:0010638	positive regulation of organelle organization	Biological process	159	595	4682	23355	1.333	4.13379e-05	0.000813097	4.38365	0.0339598	PAN3//ZDHHC6//PPARGC1A//RAD51AP1//CFL2//WDR1//RHOA//EVL//KIRREL//PFN1//PTK2B//BAIAP2L2//MAP3K1//CCL24//MLST8//MTOR//CDC42EP5//XBP1//TET1//PAF1//BCL6//SREBF1//ZBTB7B//CDKN1B//GDA//MAP1B//MAPK8//ANKRD53//SLAIN2//STMN2//KIF5B//SIN3A//SIRT6//TERF2//FBXO4//CCT6A//NEK2//PRKCQ//HMBOX1//PARN//SYNPO//SYNPO2//FLNA//MTSS1//CDK9//CCNB1//ACTR3B//WHAMM//ARPC5//ARPC4//PICK1//AP1AR//HIP1R//GMFG//ARRB1//APP//RUVB…
GO:0031032	actomyosin structure organization	Biological process	66	208	4682	23355	1.58281	4.33776e-05	0.000850772	4.36273	0.0140965	PDCD6IP//RTKN//CAPN3//MYH6//PGM5//KLHL41//TMOD2//ARRB1//RHOA//PTK2B//PHACTR1//TNFAIP1//KCTD13//CUL3//FOXP1//CFL2//KRT19//KRT8//MYBPC3//NEB//NKX2-5//TNNT1//WDR1//MYOZ1//MYPN//SYNPO//PTGER4//ALMS1//MKKS//TTC8//CCDC88A//ABL1//RHOC//EVL//GPR65//PFN1//PRKCQ//PXN//S100A10//TAC1//TGFBR1//RAPGEF3//WNT11//WNT4//ARHGEF10//ARHGEF15//MTOR//RGCC//PPM1F//ARHGEF10L//PPFIA1//KANK4//ARHGAP28//FRMD7//DLC1//ARAP1//…
GO:0045785	positive regulation of cell adhesion	Biological process	123	442	4682	23355	1.38813	4.53108e-05	0.000884682	4.3438	0.0262708	CDH13//FUT1//ILK//ITGB3//PRKCZ//PTK2B//UTRN//CCL28//PLEKHA2//LIMS1//NPNT//COL26A1//FOXF1//ITGA5//ITGA6//NPY2R//RELL2//VWC2//EGFL6//DBN1//PPM1F//VIT//MEX3B//RAP1GAP//MAGI1//CD5//CD86//TNFRSF13C//EGR3//IHH//ZFP609//IL1A//FOXC2//LIF//SYK//P2RY12//PIEZO1//PODXL//TNFSF11//CD44//FGA//GCNT2//LCK//THY1//ADK//AIF1//SLC7A1//CD6//CCR7//IL15//IL4//CD209E//PRKCQ//PTPRC//SLC4A1//DHPS//CCDC88B//FADD//GPAM//IGF1…
GO:0070229	negative regulation of lymphocyte apoptotic process	Biological process	23	51	4682	23355	2.2496	4.5365e-05	0.000884682	4.34328	0.00491243	MIR18B//SLC39A10//IRS2//MIR19B-2//MIR106A//MIR363//MIR93//MIR20B//MIR106B//MIR25//MIR92-2//BCL10//CD44//IDO1//PRKCQ//CD27//DOCK8//FADD//GPAM//TNFRSF4//HIF1A//PTCRA//RORC
GO:2000107	negative regulation of leukocyte apoptotic process	Biological process	29	71	4682	23355	2.03746	4.82029e-05	0.000935604	4.31693	0.00619393	MIR18B//SLC39A10//IRS2//MIR19B-2//MIR106A//MIR363//MIR93//MIR20B//MIR106B//MIR25//MIR92-2//BCL10//CD44//IL3//CXCR2//IDO1//PRKCQ//CD27//DOCK8//FADD//GPAM//TNFRSF4//HIF1A//PTCRA//RORC//ST6GAL1//NOD2//CCR7//MERTK
GO:0045596	negative regulation of cell differentiation	Biological process	188	723	4682	23355	1.29708	4.82496e-05	0.000935604	4.31651	0.0401538	CTNNA1//KCTD11//VAX1//SPDEF//SKI//SPRED3//OVOL2//SPRED2//PAWR//FOXA2//PPP2CA//USF3//STRAP//TSC2//VASN//LDLRAD4//PBLD1//ADIPOR1//ITGB3//PPARA//HBP1//TTC3//NKX2-5//HDAC4//MYOCD//XBP1//ANKRD2//PITX3//EDNRB//SEMA3A//RUNX1//RARA//PRDM16//ZBTB46//CCND1//ZEB1//SMO//ADAMTS7//GLI2//TGFBR1//ADAMTS12//PGLYRP4//IHH//NFKBID//ERBB2//RUNX3//CBFB//SOCS1//ZBTB7B//FLT3//HMGB3//DTX1//CD44//ARNTL//AXIN1//RUNX1T1//GA…
GO:0090630	activation of GTPase activity	Biological process	37	99	4682	23355	1.8643	4.88526e-05	0.000944621	4.31111	0.00790261	BCR//RAP1GAP//CRKL//EPHA2//GPR65//BCAS3//PTK2B//RANGAP1//TBC1D4//EVI5L//ARHGEF19//RUNDC1//SIPA1L1//EIF5//TIAM1//ARHGAP24//TBC1D17//ADPRHL1//ARHGEF10//ARHGAP22//SIPA1L2//SLC27A4//RABGAP1L//RAP1GAP2//ARHGEF15//SGSM1//NGEF//GRTP1//DOCK7//TBC1D13//TBC1D9//SIPA1L3//TBC1D30//TBC1D9B//GMIP//SGSM2//USP6NL
GO:2000145	regulation of cell motility	Biological process	249	994	4682	23355	1.24957	5.0549e-05	0.00097467	4.29629	0.0531824	CRKL//SMPD3//ITGB3//MMP9//MIA3//PTK2B//CXCR2//ZFP580//BCR//THY1//PLVAP//PDPK1//MIR218-2//RHOJ//ABL1//AKT1//BMPR2//FGF1//FOXC2//FUT1//GPLD1//GRN//PIK3CD//PRKCA//BCAS3//ZC3H12A//ETS1//SASH1//ATOH8//ACVRL1//NR2F2//GDF2//STC1//VASH1//MACF1//CD63//EVL//IL4//SEMA3A//STRAP//PBLD1//ADIPOR1//AQP1//HIF1A//INSL3//JUN//PFN1//TAC1//TGFBR2//PPM1F//MST1//CCR7//MMP28//CYP19A1//APPL2//RFFL//PRR5L//APPL1//DMTN//TS…
GO:0010464	regulation of mesenchymal cell proliferation	Biological process	21	45	4682	23355	2.32785	5.17631e-05	0.00099436	4.28598	0.00448526	FOXP1//FOXP2//BMPR1A//CHRD//FGFR2//GAS1//FOXF1//IHH//LRP5//MYCN//PDGFA//PRRX1//TGFBR2//SMO//IRS2//SYNE1//LMNA//WNT11//CTNNBIP1//SIX1//ZEB1
GO:0099536	synaptic signaling	Biological process	231	914	4682	23355	1.26071	5.18607e-05	0.00099436	4.28516	0.0493379	BAIAP3//STX1B//CRH//TH//CHRM1//PLCB1//GRM2//GRM7//CHRNA3//CHRNA4//CHRNB1//CHRNG//AGRN//CACNA1A//CACNA1C//CACNA1E//CACNA1G//CACNB1//CACNB3//CACNB4//FGF14//GABRA3//GABRB2//GABRE//GABRR2//GJC1//GLRA4//GLRB//GRIK5//GRIN1//GRIN2A//HTR2B//HTR5B//MYO5A//NRXN1//NRXN3//PRKCG//SLC12A7//TAC1//DLGAP1//CHRNA9//GRM4//CARTPT//CHRNA10//SLC12A5//USP14//CEP89//RIMS2//DVL1//PPT1//SYT2//SYN3//BRSK1//PDZD11//CAMK4//T…
GO:0006325	chromatin organization	Biological process	200	777	4682	23355	1.28398	5.33987e-05	0.00102099	4.27247	0.0427168	RRP8//BAZ2A//UBTF//BEND3//FH1//CHD3//HP1BP3//PADI4//SMARCA4//TSPYL5//SHPRH//SET//SMARCA2//SMYD3//RBBP4//IPO4//CABIN1//SMARCD3//SMARCC2//SMARCD2//SMARCD1//SMYD1//NR3C1//MYB//KAT2B//RUVBL2//SATB1//BPTF//HDAC4//SATB2//HNF1A//TADA2A//BAZ1A//KDM6A//CHD7//ACTL6A//DMAP1//RERE//INO80B//MHRT//PCGF2//CBX8//PPM1D//PCGF1//MSL3L2//DNMT3A//EZH2//RIF1//DPY30//DTX3L//ATXN7L3//RNF40//PAF1//SETD5//HLCS//PRMT1//SMY…
GO:0050896	response to stimulus	Biological process	2072	9750	4682	23355	1.06007	5.49255e-05	0.00104726	4.26023	0.442546	LIG4//ERCC6//HINFP//CLOCK//RAD9B//ATRIP//MAPK14//TRP53BP1//DONSON//ADRA2B//SMAD1//PTK2B//NRG1//MAP2K3//MAP2K4//MAP4K4//TAOK2//SHANK3//PLVAP//APP//TAB1//ARRB1//CRKL//FGF1//GHR//GRM1//IGF1//IGFBP6//P2RX7//PTPRC//PXN//SYK//TRP73//MUC20//MAP2K1//MAP2K2//GRM4//AVPI1//SPAG9//GPR39//SPRED3//SPRED2//DUSP8//PRKCA//DUSP7//DUSP5//HIF1A//TXNRD2//FOXA2//SLX4//MSH3//SYCP3//SPATA22//BRCA2//RECQL5//RAD51AP1//RAD…
GO:0099537	trans-synaptic signaling	Biological process	224	884	4682	23355	1.26399	5.6477e-05	0.00107385	4.24813	0.0478428	BAIAP3//STX1B//CRH//TH//GRM2//GRM7//CHRNA3//CHRNA4//CHRNB1//CHRNG//AGRN//CACNA1A//CACNA1C//CACNA1E//CACNA1G//CACNB1//CACNB3//CACNB4//CHRM1//FGF14//GABRA3//GABRB2//GABRE//GABRR2//GJC1//GLRA4//GLRB//GRIK5//GRIN1//GRIN2A//HTR2B//HTR5B//MYO5A//NRXN1//NRXN3//PRKCG//SLC12A7//TAC1//DLGAP1//CHRNA9//GRM4//CARTPT//CHRNA10//SLC12A5//USP14//CEP89//RIMS2//DVL1//PPT1//SYT2//SYN3//BRSK1//PDZD11//CAMK4//TMOD2//L…
GO:0043270	positive regulation of ion transport	Biological process	187	721	4682	23355	1.29376	5.8855e-05	0.00111596	4.23022	0.0399402	NPY2R//GRIN1//P2RX7//KCNB1//PLCD1//ACSL1//ADRB2//AKT1//FGF14//NKX2-5//SCN1B//SCN5A//SGK1//CNKSR3//MLLT6//NEDD4L//AK1//C3//GIP//NR4A3//PTCH1//NR1H3//ABCA7//ABCA8B//GPS2//CCK//NR3C1//GRIK1//TRH//PKD2//P2RY6//CASR//PDX1//PFKM//TCF7L2//SLC30A8//TRPM2//IRS2//GPR39//IL1A//MAPK9//ABCB4//PLCB1//VIP//CARTPT//ANO6//SLC9A3R2//ARRB1//CACNA1D//CRH//GPLD1//HIF1A//KIF5B//PPARD//NR1H4//BAIAP3//PHPT1//CDK1//GLI3/…
GO:0035265	organ growth	Biological process	66	210	4682	23355	1.56774	6.01358e-05	0.0011371	4.22087	0.0140965	SIRT6//RARA//TGFBR2//THBS3//STC1//MATN1//COL27A1//CACNA1C//FOXC2//SAV1//CGA//TCF7L2//STK4//AKT1//ARX//IGF2//SMO//YBX3//CCM2L//FGF1//SMAD1//NKX2-5//TENM4//FOXP1//BMPR1A//TGFBR1//MEIS1//NOG//RIPK1//TRP73//CDK20//CDK1//FGFR2//GATA6//GLI1//HEY2//NCAM1//ZFPM2//MAPK14//CCNB1//MYH6//RSPO2//ESR1//CYP19A1//IGF1//PRLR//PSAP//CAMK2D//ADRA1B//ADRA1A//PRKG1//MYOCD//SORBS2//MAP2K4//AKAP13//FDPS//NR3C1//MTOR//P…
GO:0034329	cell junction assembly	Biological process	120	432	4682	23355	1.38563	6.06382e-05	0.00114279	4.21725	0.0256301	PRKCA//PKP3//PKP2//CDH22//ARVCF//CLDN5//NR1H4//CDH12//HDAC7//PARD6B//ITGA5//ITGB3//TLN1//TNS1//DNM3//AGRN//CACNA1A//CRKL//NRXN1//NRXN3//SHANK2//NRG1//SDK2//SDK1//CADM1//SHANK3//PLXND1//SLITRK1//ADGRF1//MUSK//SIX1//CTNNA1//GJC1//EPB41L3//NFASC//DST//PLEC//TBCD//VCL//PTPRO//RHOA//RHOC//FBF1//WDR1//ABI2//BCR//PDPK1//PTK2B//PXN//THY1//TAOK2//WHAMM//DLC1//STON1//APP//SHANK1//MACF1//LDB1//PTPRA//LIMS1/…
GO:0007409	axonogenesis	Biological process	132	483	4682	23355	1.36325	6.07708e-05	0.00114279	4.21631	0.0281931	UNC5B//LMX1A//APBB1//APBB2//ARX//RUNX3//CDH4//CHL1//CRMP1//DLX5//DSCAM//DVL1//EFNA2//EFNA4//EPHA2//ETV1//EVL//GAS1//GLI2//GLI3//KIF5B//LHX2//SMAD4//NOG//NR4A3//PTPRO//ROBO3//SCN1B//SEMA3A//SEMA3F//SEMA4D//SEMA5B//SEMA6B//CYFIP1//LRTM2//TUBB3//VAX1//WNT3//ABLIM1//EPHA10//ARHGAP35//PRTG//RTN4RL1//GDF7//SEMA4G//NFASC//CNTN4//VSTM2L//MAPK8IP3//LRTM1//LGI1//MYOT//MYPN//FEZF1//TTC8//UCHL1//FOXP1//CHN1/…
GO:0007015	actin filament organization	Biological process	123	445	4682	23355	1.37878	6.25963e-05	0.00117389	4.20345	0.0262708	BRK1//CIT//PFN1//ARHGAP35//EVL//SVIL//GSN//ABI2//SPATC1L//ESPN//AIF1//COBL//DIAPH1//GAS7//PSTPIP1//MTSS1//MICALL2//CATIP//FAM107A//DIAPH2//ARPC4//SPIRE1//AQP2//CFL2//WDR1//GBA2//ARHGAP28//ARHGAP40//DBN1//ARPC5//COTL1//SH3BP1//KANK1//SSH1//KANK4//HIP1R//MYADM//MKKS//RHOA//KIRREL//PTK2B//BAIAP2L2//MAP3K1//CCL24//MLST8//MTOR//CDC42EP5//FLNA//SHANK1//SHANK3//SYNPO//SYNPO2//ACTR3B//WHAMM//PICK1//AP1AR…
GO:0062013	positive regulation of small molecule metabolic process	Biological process	51	152	4682	23355	1.67369	6.29537e-05	0.00117737	4.20098	0.0108928	AKT1//GPLD1//IRS2//NOS2//MAPK9//TWIST1//PLIN5//BMP6//WNT4//PLCD1//P2RY6//FDPS//FGF1//SREBF1//SCAP//GPT2//HIF1A//HNF4A//KAT2B//PPARA//TCF7L2//APOA4//APOC2//NR1H3//LPGAT1//MLXIPL//IGF1//IGF2//ESRRB//DYRK2//ADRA1B//PRKAA1//APP//ENTPD5//GAPDHS//P2RX7//ZBTB20//PPARD//NR4A3//PPARGC1A//NUCB2//MLYCD//COMT//MAS1//NR1D1//CLYBL//NR1H4//IL4//COX2//MAP2K1//NDUFC2
GO:0007017	microtubule-based process	Biological process	225	890	4682	23355	1.26108	6.3373e-05	0.00118198	4.1981	0.0480564	ARHGEF2//PLK1//DYNLT1B//MCPH1//SPDL1//AURKA//GM4565//TTLL2//TBCD//AP1G1//CRMP1//MARK2//MAP1B//MAP6//MAP7//NEFM//PRKCZ//ULK4//CDC14B//TUBA3A//TUBB2A//TUBB3//EML3//ZPR1//CAMSAP1//CDC14A//TUBGCP3//TACC1//TTLL5//KNSTRN//TUBA8//SMOK3A//TACC2//DOCK7//TTL//SIK3//PARD3B//TUBGCP2//MAP10//TTLL11//TTLL9//EML4//PARD3//NCKAP5//TRIM36//SPAST//CCSER2//DNAH7C//DNAH7B//DNAAF5//CELSR2//DNAH17//TTC29//RSPH9//CFAP43…
GO:0048667	cell morphogenesis involved in neuron differentiation	Biological process	171	652	4682	23355	1.30827	6.42474e-05	0.00119504	4.19214	0.0365229	MIR96//APP//CCK//CCKAR//CREB1//DLX5//DST//DVL1//FGFR2//IGF1R//NTNG2//MAP1B//NUMBL//PIP5K1C//UCHL1//RNF165//TNN//TAOK2//BRSK1//KALRN//BCL11B//DOCK7//NRN1//SLITRK1//SPTBN4//UNC5B//LMX1A//APBB1//APBB2//ARX//RUNX3//CDH4//CHL1//CRMP1//DSCAM//EFNA2//EFNA4//EPHA2//ETV1//EVL//GAS1//GLI2//GLI3//KIF5B//LHX2//SMAD4//NOG//NR4A3//PTPRO//ROBO3//SCN1B//SEMA3A//SEMA3F//SEMA4D//SEMA5B//SEMA6B//CYFIP1//LRTM2//TUBB…
GO:1901698	response to nitrogen compound	Biological process	261	1053	4682	23355	1.2364	7.21159e-05	0.00133776	4.14197	0.0557454	NR1H4//ADRA1B//GNAL//GRIN1//GRIN2A//PDE1B//SLC18A2//TAAR1//FLNA//CHRM1//HTR5B//HTR2B//ADCY6//KLF16//GNAI3//GNB5//NSG2//PLCB1//AKT1//FOXC2//GPLD1//GRB10//IGF1R//PIK3R3//SOCS7//PTPRA//SREBF1//SH2B2//PDK4//SOGA1//IRS2//APPL1//CCND1//CDK1//SIN3A//VKORC1//TRPM2//MAN1A//UBE2G2//ERLIN1//MAN1B1//FBXO44//FBXO2//NCCRP1//RNF5//TMUB1//ERLEC1//DNAJC10//DERL1//RNF121//DNAJC18//PRKAA1//FKBP1A//RYR1//RYR2//DHFR/…
GO:0051640	organelle localization	Biological process	148	554	4682	23355	1.3326	7.60528e-05	0.00140698	4.11888	0.0316104	RAN//LSG1//RRS1//NOP9//ARHGEF2//PLK1//DYNLT1B//MCPH1//SPDL1//NCAM1//SAR1A//SAR1B//RAB15//EXOC6//KCNB1//NRXN1//RAB3D//RAB8B//STX1B//RAB3B//SYTL2//CHMP6//EML3//KIF18A//CUL3//CCNB1//PIBF1//BECN1//DCTN2//ANKRD53//CHMP4B//CHMP5//EML4//SYNE1//RIMS2//STX3//VAMP2//AP3D1//DNM3//DNM1//MX1//ATG14//HIF1A//MAP6//UCHL1//SPAST//SUN2//SUN1//PCM1//TACC1//TACC2//DOCK7//MYO1B//MYO5A//MYO5B//MYO7B//MYO1G//MYO1D//BRC…
GO:0022898	regulation of transmembrane transporter activity	Biological process	82	276	4682	23355	1.48202	7.77042e-05	0.00143365	4.10956	0.0175139	HK1//PRKCA//GRK6//MYO5A//PKD2//P2RY6//PLCB1//FKBP1A//PDE4D//JPH3//JSRP1//CALM3//JPH2//RIPK1//CACNA1D//WWP2//NEDD4L//ANK2//ATP1B1//ATP1B2//PPP2CA//CACNA1A//CACNB1//CACNB3//CACNB4//AHNAK//CBARP//GNB5//CACNA2D1//KCNE1//S100A1//STAC2//KCNE2//KCNE3//STOM//PDE4B//RRAD//NOS1AP//REM1//FGF14//RYR2//VAMP2//KCNG1//AKAP7//PRKG1//CHRNA4//APP//AGRN//SNX27//LRRC52//LRRC38//KCNC2//RAPGEF3//SPHK2//FGF11//SCN1B//S…
GO:0033554	cellular response to stress	Biological process	424	1801	4682	23355	1.17436	8.45305e-05	0.00155541	4.07299	0.0905596	LIG4//ERCC6//HINFP//CLOCK//RAD9B//ATRIP//MAPK14//TRP53BP1//DONSON//SLX4//MSH3//SYCP3//SPATA22//BRCA2//RECQL5//RAD51AP1//RAD54L//RECQL//WRN//RAD54B//ZSWIM7//SFPQ//MCM9//NUCKS1//MCM3//GINS2//SMARCAD1//DMC1//WRNIP1//FAAP24//PSME4//TEX15//FANCM//CDK9//DDB2//XRCC4//ABL1//CHRNA4//CDK2//CDK7//EYA2//EYA3//FH1//FOXM1//LIG1//MGMT//NTHL1//RAD23A//HSPA1A//RUVBL2//UIMC1//DTX3L//KAT7//CDC14B//TIMELESS//WDHD1//…
GO:0070588	calcium ion transmembrane transport	Biological process	85	289	4682	23355	1.46713	8.57835e-05	0.00157423	4.0666	0.0181546	SLC8A3//SLC8B1//MICU1//MICU3//CAMK2D//PDE4D//CHD7//ANK2//RYR2//RYR1//MYO5A//PKD2//P2RY6//FKBP1A//HTR2B//ITPR1//ITPR2//LCK//BBC3//P2RX7//PTPRC//XCR1//CHERP//TRPM2//MCOLN1//DIAPH1//ITGB3//PTK2B//UBASH3B//ABL1//CAPN3//CD19//PDPK1//THY1//GPR39//JPH3//JSRP1//CALM3//JPH2//CACNA1C//CACNA2D1//CACNB3//GRIN1//GRIN2A//SLC8A2//PAWR//PSEN2//AKT1//PPP2CA//CACNA1A//CACNB1//CACNB4//AHNAK//CBARP//GNB5//KCNE1//S10…
GO:0086009	membrane repolarization	Biological process	19	40	4682	23355	2.36942	8.67125e-05	0.00158703	4.06192	0.00405809	KCNH2//KCNJ2//KCNE2//AKAP7//NEDD4L//CACNA2D1//KCNE1//SCN1B//SCN5A//WDR1//KCNE3//CACNA1D//CACNB3//KCNN2//KCNJ5//FLNA//ATP1B1//ATP1B2//KCNIP2
GO:0046849	bone remodeling	Biological process	38	105	4682	23355	1.80527	8.72579e-05	0.00159275	4.0592	0.00811619	PDK4//SIGLEC15//ACP5//ADRB2//TPP1//CTSK//CTSS//IHH//PTK2B//RAB3D//RAB7//CCDC154//HNF1A//TNFSF11//GPR55//SNX10//MIR34A//CSK//CYP19A1//P2RX7//CARTPT//UBASH3B//AHSG//ITGB3//PRKCA//PTGER4//SYK//DEF8//FCGR4//INPP4B//SYT7//EFNA2//EPHA2//LRP5//MITF//TPH1//P3H4//WNT16
GO:0022414	reproductive process	Biological process	378	1590	4682	23355	1.18589	9.09565e-05	0.00165584	4.04117	0.0807347	AURKA//SLX4//MSH3//SYCP3//SPATA22//FANCM//EME1//CEBPB//DMC1//INHBA//LFNG//SMAD4//EIF2B5//TAF4//PCYT1B//VGF//ESR1//GDF9//BRCA2//DAZL//INSL3//PLCB1//PTK2B//CCNB1//PDE3A//TRIP13//AGFG1//SEC23IP//ACRBP//SPACA1//SPINK2//BMPR1A//SMAD9//CDKN1B//CDKN1C//HSD17B2//HSP90AB1//PPARD//HNF1A//VWF//MAPK14//E2F7//PLAC1//CCDC134//CSF2//GATA2//FOXD3//HIF1A//IGF2//PKD2//SP1//BPTF//SPINT1//TFEB//ESRRB//AKT1//NR2F2//B…
GO:0022402	cell cycle process	Biological process	285	1165	4682	23355	1.2203	9.12081e-05	0.00165602	4.03997	0.0608714	CIT//INCENP//NEK2//PLK1//RAN//KLHL22//KIF18A//KNSTRN//SPAG5//KIF18B//RCC1//HINFP//CAMK2D//CAMK2G//CCND1//CDK2//CDKN1A//CDKN1B//CDKN2C//E2F5//INHBA//MYB//NFATC1//PLK2//USP29//TRIM71//RGCC//CACUL1//CDK16//CDK18//CDK17//NPAT//BRD4//CALM1//CALM3//CDK1//FOXM1//PLCB1//BRSK1//FBXL17//FBXL3//PPM1D//ARHGEF2//DYNLT1B//MCPH1//SPDL1//AURKA//RHOC//KIF4//SNX18//PDCD6IP//RTKN//SPTBN1//JTB//TRIM36//SPAST//MITD1/…
GO:0007155	cell adhesion	Biological process	335	1393	4682	23355	1.19962	9.28295e-05	0.001681	4.03231	0.0715506	DDR1//ONECUT1//MYF5//THY1//BCL6//AJAP1//CDH13//FUT1//ILK//ITGB3//PRKCZ//PTK2B//UTRN//CCL28//PLEKHA2//GATA5//TGFBR2//PTPRC//CDH22//CDH4//PCDHA4//DSC2//DSCAM//PLXNB3//DSG4//CDH12//CDH23//PRTG//SDK2//VSTM2L//SDK1//CDH26//CELSR2//CADM1//MYOT//MYPN//NECTIN4//PALLD//PCDHB6//CD6//ITGA5//NRXN1//PTPRD//TENM4//ADGRL1//APOA4//SYK//NT5E//TNIP1//LIMS1//NPNT//RHOA//CD63//FGA//B4GALT1//ITGA6//ITGB2L//ITGB6//TIA…
GO:0043266	regulation of potassium ion transport	Biological process	39	109	4682	23355	1.78479	9.43742e-05	0.00170446	4.02515	0.00832977	GNAQ//PLCB4//PTK2B//VIP//ANK2//ADRB2//DPP6//KIF5B//HBP1//CACNA1D//WWP2//NEDD4L//ATP1B1//ATP1B2//CD63//KCNAB2//KCNH2//KCNE2//KCNIP1//KCNIP2//KEL//KCNE1//KCNJ2//FLNA//KCNC2//AKAP7//VAMP2//KCNG1//KCNE3//PRKG1//WNK4//AGRN//SNX27//ANO6//LRRC52//LRRC38//RAPGEF3//NETO2//CCKAR
GO:0000003	reproduction	Biological process	378	1591	4682	23355	1.18514	9.59931e-05	0.00172914	4.01776	0.0807347	AURKA//SLX4//MSH3//SYCP3//SPATA22//FANCM//EME1//CEBPB//DMC1//INHBA//LFNG//SMAD4//EIF2B5//TAF4//PCYT1B//VGF//ESR1//GDF9//BRCA2//DAZL//INSL3//PLCB1//PTK2B//CCNB1//PDE3A//TRIP13//AGFG1//SEC23IP//ACRBP//SPACA1//SPINK2//BMPR1A//SMAD9//CDKN1B//CDKN1C//HSD17B2//HSP90AB1//PPARD//HNF1A//VWF//MAPK14//E2F7//PLAC1//CCDC134//CSF2//GATA2//FOXD3//HIF1A//IGF2//PKD2//SP1//BPTF//SPINT1//TFEB//ESRRB//AKT1//NR2F2//B…
GO:0044281	small molecule metabolic process	Biological process	392	1656	4682	23355	1.18079	9.83465e-05	0.00176688	4.00724	0.0837249	ACSL1//SLC27A4//FH1//DDAH2//DDAH1//PTGDS//TBXAS1//DAGLB//HPGDS//PTGES3//PTGES2//PAM//SLC27A3//AKT1//MTOR//ALDOB//PFKFB4//FUCA2//H6PD//PRKAA1//GDF2//GAPDHS//ONECUT1//IGF2//KCNJ11//PDX1//PPARA//TCF7L2//PGM5//BRAT1//MAPK14//PDK4//PGM1//LRP5//UGP2//B4GALT1//GALK2//HK1//MAN2B1//MAN1C1//PMM1//IMPA2//ITPKA//PPIP5K1//ST6GAL1//ST6GAL2//CMAS//UGDH//ADH7//CYP2E1//CYP2C54//FMO2//CYP2D22//ASPA//ACACA//ACAA2//…
GO:0048638	regulation of developmental growth	Biological process	112	403	4682	23355	1.38631	0.000102388	0.00183468	3.98975	0.0239214	AGRN//MUSK//SIX1//CAPN3//SOX15//ABL1//SIN3A//OLFM1//TTL//SEMA3A//GPAT4//APP//GAMT//GHR//H19//HDAC3//ADRB2//PTCH1//RAI1//PLAC8//ALMS1//PLS1//DIO3//CREB1//FLT3//GPAM//IGF2//TSHR//SMO//CHD7//MKKS//SPTBN4//PPARD//MIR675//MYOZ1//ADNP//CDH4//GDI1//ILK//MAP1B//MYO5B//CYFIP1//NRG1//RUFY3//GOLGA4//DBN1//CACNA1C//FOXC2//SAV1//CGA//TCF7L2//STK4//AKT1//ARX//YBX3//TLL2//MTM1//NACA//C3//IGF1R//PLCB1//FSTL4//BC…
GO:0006936	muscle contraction	Biological process	88	303	4682	23355	1.44873	0.000106326	0.00189313	3.97336	0.0187954	ADRB2//CHRNB1//CHRNG//MYH3//STAC2//TNNI1//TNNI2//TNNT1//JSRP1//ADRA2B//MAP2K1//CHRNA3//ADRA1B//ADRA1A//PRKCA//RYR1//MYLK2//MYLK//CACNA1C//HTR2B//MYH11//PDE4D//CALD1//MYH6//PGAM2//ANK2//RYR2//ATP1B1//HDAC4//SLC8A3//CACNA1G//GRIP2//SMPD3//MKKS//EDNRB//SULF1//KCNJ2//MYL6B//GDNF//SYNM//CALCA//PRKG1//NPNT//RHOA//NPY2R//MYOCD//AGRN//NKX2-5//ZC3H12A//CAMK2D//KCNH2//MYBPC3//MYL2//PSEN2//SCN1B//SCN5A//VEG…
GO:0003006	developmental process involved in reproduction	Biological process	269	1095	4682	23355	1.22542	0.000106432	0.00189313	3.97293	0.0574541	CEBPB//DMC1//INHBA//LFNG//SMAD4//EIF2B5//TAF4//PCYT1B//VGF//ESR1//GDF9//BRCA2//DAZL//INSL3//PLCB1//PTK2B//CCNB1//PDE3A//TRIP13//AGFG1//SEC23IP//ACRBP//SPACA1//SPINK2//BMPR1A//SMAD9//CDKN1B//CDKN1C//HSD17B2//HSP90AB1//PPARD//HNF1A//VWF//MAPK14//E2F7//PLAC1//CCDC134//CSF2//GATA2//FOXD3//HIF1A//IGF2//PKD2//SP1//BPTF//SPINT1//TFEB//ESRRB//AKT1//NR2F2//BMPR2//DAZAP1//MAP7//RARA//NANOS3//PRSS43//DMRTB1…
GO:1901565	organonitrogen compound catabolic process	Biological process	297	1222	4682	23355	1.21237	0.000106623	0.00189313	3.97215	0.0634344	ALLC//ACR//PPT1//ABHD17A//ABHD13//CHIT1//CTBS//GDA//XDH//ADAL//AMPD3//NT5E//PDE4D//ALDH6A1//TET1//UPP2//USP30//FBXO4//WWP1//ARRB1//UBE3B//USP17LA//LNX1//MDM2//NTAN1//PSMA3//SIAH2//ZNRF4//DTX3L//8030462N17RIK//UBE2D1//TTC3//UBE2G2//UBE2H//UCHL1//USP10//XBP1//USP40//FBXO2//RNF40//USP3//USP7//CUL3//UBE2Z//FBXO10//TAF1//ZNRF3//CNOT4//RNF5//RBX1//USP29//RNF8//USP14//ANAPC11//SMURF2//WWP2//RNF213//RFFL…
GO:0007612	learning	Biological process	58	182	4682	23355	1.58966	0.000106757	0.00189313	3.97161	0.0123879	GRM7//GRIN1//ADRB2//APP//CRH//PPT1//TAC1//SHANK1//BRSK1//PGRMC1//GUCY2D//SYNPO//ABL2//ADRA1B//APBB1//CACNA1C//CACNA1E//CCK//CREB1//GRIN2A//HIF1A//MEIS2//NOG//PDE1B//ATXN1//SGK1//KMT2A//PDE8B//NDRG4//SYNGAP1//ABCA7//LRRN4//DEAF1//IFT20//MTOR//TANC1//DDHD2//FOXP2//NRXN1//SHANK3//KALRN//EN1//C1QL1//SYNJ1//SLC8A2//SLC8A3//ARF4//ATP8A1//COMT//JUN//SHANK2//TH//NPAS4//YTHDF1//GRM4//SLC12A5//JPH3//SORCS3
GO:0007268	chemical synaptic transmission	Biological process	220	875	4682	23355	1.25419	0.000107893	0.00190342	3.96701	0.0469885	BAIAP3//STX1B//CRH//TH//RIMS2//DVL1//NRXN1//NRXN3//PPT1//SYT2//SYN3//BRSK1//PDZD11//CACNA1A//CAMK4//TMOD2//CHRNA3//CHRNA4//CHRNB1//CHRNA10//LYPD1//ETV5//CHRM1//EGR3//MYLK2//ERC2//RAB3GAP1//P2RX7//VAMP2//OTOF//TRIM9//STX3//SYNJ1//PRRT2//GRIK5//NR3C1//MMP9//SSH1//DBN1//MUSK//TAC1//PNKD//NPAS4//GRIK1//ADRA1A//KIF5B//ADRB2//CACNB4//GRIN1//SHC3//FGF14//GRIN2A//PSEN2//RARA//PLK2//SIPA1L1//YWHAG//ITPKA/…
GO:0098916	anterograde trans-synaptic signaling	Biological process	220	875	4682	23355	1.25419	0.000107893	0.00190342	3.96701	0.0469885	BAIAP3//STX1B//CRH//TH//GRM2//GRM7//CHRNA3//CHRNA4//CHRNB1//CHRNG//AGRN//CACNA1A//CACNA1C//CACNA1E//CACNA1G//CACNB1//CACNB3//CACNB4//CHRM1//FGF14//GABRA3//GABRB2//GABRE//GABRR2//GJC1//GLRA4//GLRB//GRIK5//GRIN1//GRIN2A//HTR2B//HTR5B//MYO5A//NRXN1//NRXN3//PRKCG//SLC12A7//TAC1//DLGAP1//CHRNA9//GRM4//CARTPT//CHRNA10//SLC12A5//USP14//CEP89//RIMS2//DVL1//PPT1//SYT2//SYN3//BRSK1//PDZD11//CAMK4//TMOD2//L…
GO:0007411	axon guidance	Biological process	75	250	4682	23355	1.49648	0.000109122	0.00192016	3.96209	0.0160188	FOXP1//CHN1//ERBB2//NOG//ETV4//SEMA3A//RNF165//APP//ROBO3//SEMA3F//SCN1B//UNC5B//WNT7B//BMPR2//DSCAM//SEMA4D//SEMA5B//SEMA6B//WNT3//SEMA4G//SMO//BCL11B//GDNF//NCAM1//PTCH1//DLX5//MIR9-2//PLXNB3//PLXND1//OCM//AGRN//YTHDF1//ZSWIM8//LMX1A//APBB1//APBB2//ARX//RUNX3//CDH4//CHL1//CRMP1//DVL1//EFNA2//EFNA4//EPHA2//ETV1//EVL//GAS1//GLI2//GLI3//KIF5B//LHX2//SMAD4//NR4A3//PTPRO//CYFIP1//LRTM2//TUBB3//VAX1/…
GO:0032147	activation of protein kinase activity	Biological process	73	242	4682	23355	1.50472	0.000110617	0.00194147	3.95618	0.0155916	APP//TAB1//GRM1//TGFBR1//CARTPT//TAOK2//ARRB1//ADRA2B//CRKL//FGF1//GHR//IGF1//IGFBP6//P2RX7//PTPRC//PXN//SYK//TRP73//MUC20//MAP2K1//MAP2K2//MAP2K3//MAP2K4//GRM4//AVPI1//SPAG9//GPR39//CHRNA3//PRLR//NRG1//COPS8//TIRAP//MAS1//TLR1//TRAF2//MAPKBP1//ERCC6//CCR7//MDFIC//RIPK1//TNFSF11//FGD4//WNT7B//MAP3K1//MAP3K10//MAPK8IP3//MAP3K9//ERN1//SOCS1//IL6RA//CCDC88A//ANG//PDPK1//PRKCZ//IL3//IL4//PTK2B//PIBF1…
GO:0035239	tube morphogenesis	Biological process	236	947	4682	23355	1.24311	0.00011098	0.00194286	3.95475	0.0504058	UNC5B//OVOL2//CALD1//ACVRL1//ADRA2B//ANG//GDF2//CCR2//COL15A1//ENPEP//EPHA2//FGF1//FGF18//FGFR2//ADGRG1//HIF1A//JUN//MEIS1//NRXN1//NRXN3//PDGFA//PRKCA//PLCD1//FLNA//BCAS3//PTK2B//RORA//SRPK2//SYK//TGFBR1//THY1//ANG4//TNFAIP2//VAV2//VEGFB//RAPGEF3//WNT7B//XBP1//SHB//ZC3H12A//ARHGAP24//VASH1//ARHGAP22//MAPK14//APOLD1//OTULIN//HS6ST1//RAMP1//HIF3A//BECN1//AMOTL2//PDCD10//VAV3//PARVA//ANGPTL7//RNF213…
GO:0048639	positive regulation of developmental growth	Biological process	67	218	4682	23355	1.53309	0.000112739	0.00196776	3.94793	0.0143101	CAPN3//SOX15//PLS1//DIO3//CREB1//FLT3//GHR//GPAM//IGF2//TSHR//SMO//CHD7//MKKS//SPTBN4//PPARD//MIR675//ADNP//CDH4//GDI1//ILK//MAP1B//MYO5B//CYFIP1//NRG1//RUFY3//GOLGA4//DBN1//AGRN//MUSK//AKT1//ARX//YBX3//ADRB2//MTM1//NACA//BCL11A//SEMA4D//OCM//WNT3//BMPR2//DSCAM//CDK20//BMPR1A//CDK1//FGFR2//GATA6//GLI1//HEY2//NCAM1//ZFPM2//MAPK14//CCNB1//FDPS//NR3C1//IGF1//MTOR//RIMS2//SYT2//CPNE5//SLC23A2//SMURF1…
GO:0032409	regulation of transporter activity	Biological process	84	287	4682	23355	1.45998	0.000112977	0.00196776	3.94701	0.0179411	HK1//PRKCA//GRK6//MYO5A//PKD2//P2RY6//WWP2//KMT2A//PLCB1//FKBP1A//PDE4D//JPH3//JSRP1//CALM3//JPH2//APOA2//RIPK1//CACNA1D//NEDD4L//ANK2//ATP1B1//ATP1B2//PPP2CA//CACNA1A//CACNB1//CACNB3//CACNB4//AHNAK//CBARP//GNB5//CACNA2D1//KCNE1//S100A1//STAC2//KCNE2//KCNE3//STOM//PDE4B//RRAD//NOS1AP//REM1//FGF14//RYR2//VAMP2//KCNG1//AKAP7//PRKG1//CHRNA4//APP//AGRN//SNX27//LRRC52//LRRC38//KCNC2//RAPGEF3//SPHK2//F…
GO:0044089	positive regulation of cellular component biogenesis	Biological process	144	541	4682	23355	1.32774	0.000113361	0.00196943	3.94554	0.0307561	BRK1//AQP1//CYFIP1//HDAC4//AUTS2//ABI2//FRMD7//MTOR//PAN3//RHOA//EVL//KIRREL//PFN1//PTK2B//BAIAP2L2//MAP3K1//CCL24//MLST8//CDC42EP5//CDKN1B//GDA//MAP1B//MAPK8//ANKRD53//SLAIN2//TIRAP//RHOC//BIK//CCK//BBC3//BMF//MMP3//SYK//TRABD2B//CDT1//MPP7//SYNPO//SYNPO2//FLNA//MTSS1//FOXC2//PIEZO1//P2RY12//ACTR3B//WHAMM//ARPC5//ARPC4//PICK1//AP1AR//HIP1R//GMFG//GSN//SPIRE1//CCDC88A//TAPT1//ARHGAP35//AGRN//MUSK…
GO:0051726	regulation of cell cycle	Biological process	243	979	4682	23355	1.23815	0.000115365	0.00199769	3.93792	0.0519009	TIMELESS//RAD9B//CDT1//HINFP//CLOCK//ATRIP//MAPK14//TRP53BP1//ERCC6//DONSON//CCNA1//CCND1//CCND3//CCNI//CDKN1A//CDKN1B//CDKN2C//CCNB1//CCNJL//RGCC//CASP2//MDM2//RPL26//AK1//APBB1//APBB2//CDKN1C//GAS1//HRAS//ILK//INHBA//PKD2//TCF7L2//TRP73//VASH1//MAP2K1//PRR11//WHAMM//HEPACAM//ERN1//RCC1//CDK11B//KIF20B//L3MBTL1//BORA//FBXO43//CIT//CDC27//PLK2//WEE2//PLK1//KNTC1//KLHL22//IK//TRIP13//SPDL1//CDK1//…
GO:0022610	biological adhesion	Biological process	337	1406	4682	23355	1.19562	0.000115571	0.00199769	3.93715	0.0719778	DDR1//ONECUT1//MYF5//THY1//BCL6//AJAP1//CDH13//FUT1//ILK//ITGB3//PRKCZ//PTK2B//UTRN//CCL28//PLEKHA2//GATA5//TGFBR2//PTPRC//SPON2//CDH22//ITGA9//ABL1//ABL2//CLDN16//NPNT//ADAM12//ADAM3//APLP1//APP//RHOA//ARVCF//ATP1B1//ATP1B2//ATP4B//CTNNA1//CD44//CD6//CDH4//CHL1//CLDN5//COL15A1//COL5A1//COL6A2//PCDHA4//PCDHA6//DSC2//DSCAM//DST//EFS//EPHA2//FOLR2//B4GALT1//GP1BA//ADGRG1//HES5//ICAM5//ITGA5//ITGA6/…
GO:0045927	positive regulation of growth	Biological process	90	312	4682	23355	1.43892	0.000116514	0.00200892	3.93362	0.0192226	CAPN3//SOX15//MIR467A-4//MIR467A-10//MIR467A-7//MIR467A-9//AKT1//RHOA//ERBB2//IGF1//KRT17//PTK2B//SGK1//TGFBR1//KLHL22//BRAT1//KDM2B//DNPH1//MIR155//PSMD10//LGI1//FAM122A//CDKN2AIP//MIR467A-1//RPTOR//PLS1//DIO3//CREB1//FLT3//GHR//GPAM//IGF2//TSHR//SMO//CHD7//MKKS//SPTBN4//PPARD//MIR675//ADNP//CDH4//GDI1//ILK//MAP1B//MYO5B//CYFIP1//NRG1//RUFY3//GOLGA4//DBN1//AGRN//MUSK//ARX//YBX3//ADRB2//MTM1//NAC…
GO:0046889	positive regulation of lipid biosynthetic process	Biological process	36	99	4682	23355	1.81391	0.000118182	0.00203255	3.92745	0.00768902	HTR2B//GPAM//GPLD1//SREBF1//TCF7L2//NR1H3//CNEP1R1//PLIN5//CGA//IL1A//MAPK9//BMP6//WNT4//FDPS//FGF1//SCAP//APOA4//APOC2//HNF4A//LPGAT1//MLXIPL//NR1D1//PCX//IGF1//IGF1R//IGF2//NR1H4//PPARGC1A//SPHK2//SMPD3//CAPN2//AKT1//CREB1//PPARA//ZBTB20//MTOR
GO:0006941	striated muscle contraction	Biological process	54	167	4682	23355	1.61297	0.00011875	0.0020372	3.92537	0.0115335	ADRB2//CHRNB1//CHRNG//MYH3//STAC2//TNNI1//TNNI2//TNNT1//JSRP1//ANK2//RYR2//ATP1B1//HDAC4//SLC8A3//KCNJ2//SYNM//MYLK2//ADRA1B//ADRA1A//AGRN//NKX2-5//ZC3H12A//CAMK2D//KCNH2//MYBPC3//MYH6//MYL2//PSEN2//SCN1B//SCN5A//VEGFB//MAP2K3//MTOR//CHGA//CACNA1C//CACNA1D//CACNA1G//CACNA2D1//KCNE2//PKP2//GSN//PDE4B//STC1//PDE4D//KCNE1//KCNE3//NEDD4L//RANGRF//DSC2//KCNN2//KCNJ5//SCN4A//FLNA//PGAM2
GO:0007626	locomotory behavior	Biological process	78	263	4682	23355	1.47941	0.000121842	0.00208501	3.9142	0.0166595	ABL2//AXIN1//CACNA1A//CACNA1C//CACNB4//GLRB//KCNJ10//TRH//UCHL1//CHD7//SPTBN4//PREX2//ADAM22//APP//CHL1//DNM1//EN1//EPS8//DMBX1//FGF14//GIP//GRIN1//FOXA2//HOXD10//NTAN1//PBX3//PPT1//ATXN1//TSHR//CDH23//GIGYF2//LGI4//MIR23A//KALRN//MIR96//MYO5A//RCAN1//CLN6//CRH//GAD1//GRN//SHANK3//IDO1//MTA1//KCND2//NCOA2//CIART//MAPK10//ANKFN1//DBN1//PSAP//ZFHX3//MTOR//ETV5//GRM6//SOBP//LMX1A//CHRNA3//ABCA2//CHR…
GO:0097485	neuron projection guidance	Biological process	75	251	4682	23355	1.49051	0.00012548	0.00214192	3.90143	0.0160188	UNC5B//LMX1A//APBB1//APBB2//ARX//RUNX3//CDH4//CHL1//CRMP1//DLX5//DSCAM//DVL1//EFNA2//EFNA4//EPHA2//ETV1//EVL//GAS1//GLI2//GLI3//KIF5B//LHX2//SMAD4//NOG//NR4A3//PTPRO//ROBO3//SCN1B//SEMA3A//SEMA3F//SEMA4D//SEMA5B//SEMA6B//CYFIP1//LRTM2//TUBB3//VAX1//WNT3//ABLIM1//EPHA10//ARHGAP35//PRTG//RTN4RL1//GDF7//SEMA4G//NFASC//CNTN4//VSTM2L//MAPK8IP3//LRTM1//LGI1//MYOT//MYPN//FEZF1//TTC8//FOXP1//CHN1//ERBB2/…
GO:0071326	cellular response to monosaccharide stimulus	Biological process	49	148	4682	23355	1.65152	0.00012585	0.00214289	3.90015	0.0104656	MLXIPL//RAB11B//RBM4//CCDC186//ARRB1//CACNA1D//CRH//GPLD1//HIF1A//KIF5B//PDX1//PPARD//NR1H4//BAIAP3//GPR39//PHPT1//CACNA1E//FOXA2//LRP5//MYT1//NRXN1//CDK16//TCF7L2//NR1D1//TIAM1//PIWIL4//PDE8B//PIM3//MAP4K4//PTPMT1//SLC26A6//XBP1//PRKAA1//AQP4//IGF1//IGF1R//KCNB1//SMAD4//NEUROD1//PAX2//PPP2CA//SIN3A//MIR192//MIR27A//ZBTB20//MIR337//ERN1//SMARCA4//PLCB1
GO:0030048	actin filament-based movement	Biological process	44	129	4682	23355	1.70142	0.00012672	0.00215236	3.89715	0.00939769	CCDC88C//PARD3//MYH6//MYL6B//MYO1B//MYO5A//MYO5B//MYO7B//MYO1G//MYO1D//SUN2//MYLK2//MYH2//PARVA//CACNA1C//CACNA1D//CACNA1G//CACNA2D1//KCNJ2//SCN1B//SCN5A//KCNE2//PKP2//CAMK2D//GSN//ANK2//PDE4B//STC1//PDE4D//KCNE1//KCNH2//RYR2//KCNE3//NEDD4L//RANGRF//DSC2//KCNN2//KCNJ5//DBN1//FLNA//APBB1//APBB2//EVL//WIPF2
GO:0061337	cardiac conduction	Biological process	26	64	4682	23355	2.02648	0.000129581	0.0021955	3.88746	0.00555318	ANK2//SCN5A//CACNA1G//PKP2//RYR2//CACNA1C//CACNA1D//SCN1B//CACNA2D1//GJC1//DSC2//KCNE1//KCNH2//KCNJ2//KCNJ5//KCNH6//KCNE2//KCNE3//RANGRF//KCNN2//PDE4D//NKX2-5//TMEM65//FLNA//ABCC9//SPTBN4
GO:0048598	embryonic morphogenesis	Biological process	170	656	4682	23355	1.29269	0.00013062	0.00220763	3.88399	0.0363093	ACVR2A//CHRD//LDB1//LRP5//SMAD4//UGDH//TENM4//NAT8F3//ATOH8//FOXA2//NOG//HNF1B//TNRC6C//DUSP5//MIXL1//MACF1//BMPR1A//BMPR2//INHBA//NR4A3//WNT3//TXNRD1//TBX19//SMAD1//PAF1//RTF1//ESRRB//CUL3//WNT4//SHANK3//PTCH1//SOX11//STK4//OVOL2//CECR2//CDK20//ABL1//ABL2//BCL10//COBL//DVL2//LHX2//MTHFR//PAX2//PFN1//PRKACB//RARA//SKI//SPINT1//TSC2//TWIST1//KDM6A//CC2D2A//ARHGAP35//KIF20B//MKS1//DLC1//DEAF1//MED1…
GO:0000226	microtubule cytoskeleton organization	Biological process	159	608	4682	23355	1.30449	0.000132643	0.00223484	3.87731	0.0339598	ARHGEF2//PLK1//DYNLT1B//MCPH1//SPDL1//AURKA//MAP1B//MAP7//NCKAP5//TRIM36//SPAST//CCSER2//STMN2//SGK1//KIF18A//STMND1//KIF18B//KIF2B//TUBGCP3//TUBGCP2//SLAIN2//CAMSAP1//EML4//ASPM//CHD3//KNSTRN//SPAG5//RCC1//KIF4//RALBP1//PLK2//CCNB1//CENPH//TACC1//TACC2//SBDS//NUF2//DCTN2//HEPACAM2//PCM1//BC034090//PARD6B//CDK2//CENPJ//CEP63//POC1B//CEP152//CFAP43//CEP131//TTLL5//SPEF2//IQCG//ODF2//PDCD6IP//CHORD…
GO:0071322	cellular response to carbohydrate stimulus	Biological process	51	156	4682	23355	1.63077	0.000132882	0.00223484	3.87653	0.0108928	MLXIPL//RAB11B//RBM4//CCDC186//ARRB1//CACNA1D//CRH//GPLD1//HIF1A//KIF5B//PDX1//PPARD//NR1H4//BAIAP3//GPR39//PHPT1//CACNA1E//FOXA2//LRP5//MYT1//NRXN1//CDK16//TCF7L2//NR1D1//TIAM1//PIWIL4//PDE8B//PIM3//MAP4K4//PTPMT1//SLC26A6//XBP1//PRKAA1//AQP4//IGF1//IGF1R//KCNB1//SMAD4//NEUROD1//PAX2//PPP2CA//SIN3A//MIR192//MIR27A//ZBTB20//MIR337//ERN1//SMARCA4//PLCB1//NFKB1//PRKCA
GO:0007605	sensory perception of sound	Biological process	81	276	4682	23355	1.46394	0.000134208	0.0022516	3.87222	0.0173003	TMC1//CHRNA9//CHRNA10//MKKS//WHRN//MIR467A-4//MIR467A-10//MIR467A-7//MIR467A-9//GRM7//SOBP//ASIC2//AQP4//AXIN1//CACNA1D//CDKN1B//COL11A2//DIAPH1//DNM1//BSND//GABRB2//MYO7B//PSAP//SIX1//SLC1A3//SERPINB6A//TBL1X//THRB//USH2A//CDH23//WDR1//ESPNL//CDC14A//ALMS1//OTOA//HOMER2//ROR1//LRIG2//LHFPL3//LHFPL4//CABP2//CHD7//ALG10B//MIR182//MIR183//MIR23A//MIR99B//MIR199B//BARHL1//ATP8B1//ESPN//OTOGL//SLC9A3…
GO:1901385	regulation of voltage-gated calcium channel activity	Biological process	18	38	4682	23355	2.36286	0.000138653	0.00231105	3.85807	0.00384451	CBARP//CACNB3//GNB5//CACNA2D1//CACNB4//KCNE1//S100A1//STAC2//KCNE2//KCNE3//PDE4B//RRAD//NOS1AP//REM1//FGF14//CACNA1A//CACNB1//AHNAK
GO:2000463	positive regulation of excitatory postsynaptic potential	Biological process	18	38	4682	23355	2.36286	0.000138653	0.00231105	3.85807	0.00384451	ADRB2//RIMS2//APP//CACNB3//DVL1//GRIN1//GRIN2A//NRXN1//PRKCZ//PTK2B//SHANK2//TBC1D24//SSH1//GRIP2//SHANK1//STX1B//DBN1//SHANK3
GO:0001678	cellular glucose homeostasis	Biological process	53	164	4682	23355	1.61206	0.000138764	0.00231105	3.85772	0.0113199	MLXIPL//RAB11B//RBM4//CCDC186//ARRB1//CACNA1D//CRH//GPLD1//HIF1A//KIF5B//PDX1//PPARD//NR1H4//BAIAP3//GPR39//PHPT1//CACNA1E//FOXA2//LRP5//MYT1//NRXN1//CDK16//TCF7L2//NR1D1//TIAM1//PIWIL4//PDE8B//PIM3//MAP4K4//PTPMT1//PRKAA1//AQP4//IGF1//IGF1R//KCNB1//SMAD4//NEUROD1//PAX2//PPP2CA//SIN3A//XBP1//MIR192//MIR27A//ZBTB20//MIR337//ERN1//SMARCA4//HK1//HKDC1//ALMS1//CARTPT//FOXK2//NUCKS1
GO:0009117	nucleotide metabolic process	Biological process	120	440	4682	23355	1.36043	0.000140388	0.00233242	3.85267	0.0256301	ACACA//ACAA2//MLYCD//ACSS1//ALDOC//ENO1//ENO3//GAPDHS//HK1//PFKM//DHTKD1//HKDC1//ENO4//ALDOB//PGAM2//SUCLG2//OXCT2A//PRKAG2//HIF1A//IL3//MLXIPL//FHIT//PRPS2//PRPSAP1//AK1//AK8//AK7//NUDT2//PTH2//ADCY6//ADCY7//ADK//GUCY2D//GUCY2G//AMPD2//AMPD3//AMPD1//XDH//NT5E//PDE4D//DCTD//CTPS//CTPS2//DHODH//SHMT1//TYMS//UCK2//UPP2//GPAT4//GPAM//HNF4A//ACOT8//ACSM3//SLC27A3//ACSM5//ACADSB//NCF2//ASPDH//UQCC3//A…
GO:0019932	second-messenger-mediated signaling	Biological process	91	318	4682	23355	1.42746	0.000146056	0.00242071	3.83548	0.0194361	NEUROD1//NOS2//NPY2R//PDX1//RASD1//PDE2A//GUCY1A2//PTK2B//GUCY2D//PDZD3//PDE10A//ANK2//RYR2//ATP1B1//HDAC4//APP//CACNA1D//CXCR2//CCR2//CCR4//CCR7//CCR8//EDNRB//GRM1//HTR2B//PDPK1//TNFSF11//CXCR1//ALMS1//XCR1//TOX3//ACKR4//NCALD//RCAN1//LAT2//P2RY12//RIMS2//PDE3A//RAPGEF4//RAPGEF2//ADNP//AQP1//GUCA2B//PDE9A//PRKG1//NFATC1//NFATC2//DMTN//PTPRC//HOMER2//TRPM2//ADGRL1//KCNC2//GNAI1//PDE4A//PRKAR1B//T…
GO:0072521	purine-containing compound metabolic process	Biological process	106	381	4682	23355	1.38781	0.000147634	0.00244096	3.83081	0.0226399	ACACA//ACAA2//MLYCD//ACSS1//ALDOC//ENO1//ENO3//GAPDHS//HK1//PFKM//DHTKD1//HKDC1//ENO4//ALDOB//PGAM2//SUCLG2//OXCT2A//PRKAG2//HIF1A//IL3//MLXIPL//GMPR//GDA//XDH//ADAL//FHIT//PRPS2//PRPSAP1//ADK//NUDT2//PTH2//ADCY6//ADCY7//AK1//GUCY2D//GUCY2G//AMPD2//AMPD3//AMPD1//NT5E//PDE4D//GPAT4//GPAM//HNF4A//ACOT8//ACSM3//SLC27A3//ACSM5//ACADSB//UQCC3//ATP8//SLC25A13//ATP5D//ATP5E//SHMT1//HINT1//PDK4//MCCC2//P…
GO:0090207	regulation of triglyceride metabolic process	Biological process	22	51	4682	23355	2.1518	0.000148519	0.00244434	3.82822	0.00469885	C3//FITM2//GPAM//GPLD1//SREBF1//TCF7L2//NR1H3//CNEP1R1//PLIN5//NR1H4//SORL1//APOA4//APOC2//DAGLB//FGF21//PNPLA2//ABHD5//ESR1//ATG14//THRB//LMF1//MBOAT7
GO:1903047	mitotic cell cycle process	Biological process	176	684	4682	23355	1.28353	0.000148832	0.00244434	3.8273	0.0375908	CIT//INCENP//NEK2//PLK1//RAN//KLHL22//KIF18A//KNSTRN//SPAG5//KIF18B//RCC1//HINFP//CAMK2D//CAMK2G//CCND1//CDK2//CDKN1A//CDKN1B//CDKN2C//E2F5//INHBA//MYB//NFATC1//PLK2//USP29//TRIM71//RGCC//CACUL1//CDK16//CDK18//CDK17//NPAT//BRD4//CALM1//CALM3//CDK1//FOXM1//PLCB1//BRSK1//FBXL17//FBXL3//PPM1D//ARHGEF2//DYNLT1B//MCPH1//SPDL1//RHOC//KIF4//SNX18//PDCD6IP//RTKN//SPTBN1//JTB//TRIM36//SPAST//MITD1//CHMP4B…
GO:0033365	protein localization to organelle	Biological process	221	884	4682	23355	1.24706	0.00014891	0.00244434	3.82708	0.0472021	AKT1//ARNTL//CDKN1A//CRY2//KPNA4//LMNA//RAN//SYK//AGAP3//APPL2//TSC2//IPO9//NUP214//RANBP6//NUP98//IPO5//APPL1//EIF4ENIF1//FAM53A//IPO4//IPO11//SRP9//MACF1//FOLR2//CHMP4B//GRIK5//HGS//RAB7//SORL1//SORT1//GGA3//NCOA4//SNX16//VPS37C//AP3D1//VPS13D//VPS37B//VPS37A//RNF215//PIK3R4//PEX19//ZFAND6//PEX1//MFN2//TOMM40//DUSP18//GNPTAB//TOMM40L//COX18//CHGA//CPE//SRGN//RAB6A//IFT20//BICD2//CDK1//IK//SPDL1…
GO:0042593	glucose homeostasis	Biological process	80	273	4682	23355	1.46176	0.000155091	0.00253754	3.80941	0.0170867	HK1//MYT1//NR1H4//TCF7L2//HKDC1//NR1D1//ALMS1//CARTPT//FOXK2//NUCKS1//MLXIPL//RAB11B//RBM4//CCDC186//ARRB1//CACNA1D//CRH//GPLD1//HIF1A//KIF5B//PDX1//PPARD//BAIAP3//GPR39//PHPT1//CACNA1E//FOXA2//LRP5//NRXN1//CDK16//TIAM1//PIWIL4//PDE8B//PIM3//MAP4K4//PTPMT1//PRKAA1//AQP4//IGF1//IGF1R//KCNB1//SMAD4//NEUROD1//PAX2//PPP2CA//SIN3A//XBP1//MIR192//MIR27A//ZBTB20//MIR337//ERN1//SMARCA4//ADRA1B//AKT1//CAC…
GO:0002790	peptide secretion	Biological process	120	441	4682	23355	1.35735	0.000155329	0.00253754	3.80875	0.0256301	PTGER4//NPY2R//RAB15//MTTP//PSAP//RAB3D//C1QTNF5//RAB8B//OLFM2//TANGO6//TANGO2//MIA3//GNPTAB//TVP23B//STEAP3//RAB3B//MON1A//LMF1//CPE//SMPD3//ILDR2//RIMS2//CACNA1C//CCKAR//MYO5A//NEUROD1//PDX1//HNF1A//SLC18A2//HNF1B//SLC30A8//CYB5R4//VGF//RAPGEF4//NPFF//CDK16//CASR//GIP//PFKM//TCF7L2//TRH//TRPM2//IRS2//GPR39//NAGPA//RAB11B//RBM4//CCDC186//ARRB1//CACNA1D//CRH//GPLD1//HIF1A//KIF5B//PPARD//NR1H4//BA…
GO:0048871	multicellular organismal homeostasis	Biological process	141	532	4682	23355	1.32207	0.000163477	0.00266429	3.78654	0.0301153	CCKAR//TRPM2//IL1A//ACACA//COL11A2//HOXA13//ANKRD11//AIPL1//ATP1B2//POC1B//WHRN//ADCY6//AQP2//AQP1//LDB1//PIWIL4//MKS1//STRAP//NOD2//PBLD1//EDNRB//ADRB2//GBA//CLDN5//GCNT2//CHMP4B//ITGB6//SFTPD//LPCAT1//PDK4//SIGLEC15//ACP5//TPP1//CTSK//CTSS//IHH//PTK2B//RAB3D//RAB7//CCDC154//HNF1A//TNFSF11//GPR55//SNX10//MIR34A//ABCA4//PROM1//RHO//USH2A//CDH23//NPHP4//ESRRB//ERCC6//MKKS//LCA5//USP45//CSK//CYP19A…
GO:0010942	positive regulation of cell death	Biological process	173	672	4682	23355	1.28418	0.000164149	0.00266888	3.78476	0.03695	IL10//CASP12//CAMK2D//CAPN2//CXCR2//GATA6//LTK//SMAD4//MAPK8//EIF5A//SLC6A13//IL17A//COX2//RIPK1//HEBP2//CD44//PIK3CD//ARRB1//MAP2K4//ANO6//SP110//ABL1//PAWR//ADRB2//AKT1//ANXA5//APBB1//APBB2//APP//BCL10//BCL6//CASP2//CCK//CREB1//DFFA//EEF1A2//DDX19A//FADD//B4GALT1//GPLD1//GRIN1//GRIN2A//GZMA//HIF1A//IDO1//IGF2R//ITGA6//ITPR1//JUN//LTA//BBC3//BMF//MMP9//NEUROD1//P2RX7//PPP2CA//PSEN2//RPS29//TCF7L…
GO:0060419	heart growth	Biological process	41	119	4682	23355	1.71864	0.000165113	0.00267819	3.78222	0.00875694	SIRT6//CCM2L//FGF1//FOXC2//SMAD1//NKX2-5//TENM4//FOXP1//BMPR1A//TGFBR1//MEIS1//NOG//RIPK1//TGFBR2//TRP73//SAV1//CDK20//CDK1//FGFR2//GATA6//GLI1//HEY2//NCAM1//ZFPM2//MAPK14//CCNB1//MYH6//CAMK2D//ADRA1B//ADRA1A//PRKG1//MYOCD//SORBS2//MAP2K4//AKAP13//FDPS//NR3C1//IGF1//MTOR//PPARA//CTDP1
GO:0032870	cellular response to hormone stimulus	Biological process	137	515	4682	23355	1.32697	0.000168523	0.00272705	3.77334	0.029261	THRB//AKT1//FOXC2//GPLD1//GRB10//IGF1R//PIK3R3//PLCB1//SOCS7//PTPRA//SREBF1//SH2B2//PDK4//SOGA1//IRS2//APPL1//CRH//KDM3A//GHR//UCN2//PPARA//PPARD//RARA//NR1D1//TRH//TSHB//TSHR//NR5A2//ADIPOR2//ADIPOR1//NR3C2//ESR1//NR3C1//RHOA//FKBP4//RAB15//CDK2//GPAM//MYO5A//KAT2B//PDPK1//PRKCZ//SGK1//CYFIP1//SP1//TBC1D4//TSC2//VAMP2//XBP1//YWHAG//RAB8B//HDAC9//IGF1//NR0B1//UFSP2//UFM1//DDRGK1//WBP2//MT3//MKKS/…
GO:0007049	cell cycle	Biological process	397	1690	4682	23355	1.1718	0.000172183	0.0027797	3.76401	0.0847928	CIT//INCENP//NEK2//PLK1//RAN//KLHL22//KIF18A//KNSTRN//SPAG5//KIF18B//TIMELESS//RAD9B//CDT1//HINFP//CLOCK//ATRIP//MAPK14//TRP53BP1//ERCC6//DONSON//CCNA1//CCND1//CCND3//CCNI//CDKN1A//CDKN1B//CDKN2C//CCNB1//CCNJL//RCC1//CAMK2D//CAMK2G//CDK2//E2F5//INHBA//MYB//NFATC1//PLK2//USP29//TRIM71//RGCC//CACUL1//CDK16//CDK18//CDK17//NPAT//BRD4//CALM1//CALM3//CDK1//FOXM1//PLCB1//BRSK1//FBXL17//FBXL3//PPM1D//ARH…
GO:0007266	Rho protein signal transduction	Biological process	57	181	4682	23355	1.57089	0.000173444	0.00279347	3.76084	0.0121743	RHOV//RHOJ//ABL1//RIT2//KANK1//PREX2//BCR//ARHGDIB//EPS8//FGD6//ITSN1//ARHGEF2//MCF2L//SOS2//ARHGEF19//TIAM1//SPATA13//VAV2//FGD4//ARHGEF10//PLEKHG5//ARHGEF37//OBSCN//ARHGEF15//DLC1//ARHGEF25//NGEF//KALRN//VAV3//CDC42SE1//ARHGEF12//DNMBP//ARHGEF10L//AKAP13//EPS8L2//EPS8L3//ARAP3//ABL2//ADRA1B//ADRA1A//BCL6//TNFAIP1//ARHGAP35//KCTD13//CUL3//ARRB1//GPR65//ADGRG1//GPR174//GPR55//GPR4//GPR17//RHOA//C…
GO:0033500	carbohydrate homeostasis	Biological process	80	274	4682	23355	1.45642	0.000176597	0.00283757	3.75302	0.0170867	HK1//MYT1//NR1H4//TCF7L2//HKDC1//NR1D1//ALMS1//CARTPT//FOXK2//NUCKS1//MLXIPL//RAB11B//RBM4//CCDC186//ARRB1//CACNA1D//CRH//GPLD1//HIF1A//KIF5B//PDX1//PPARD//BAIAP3//GPR39//PHPT1//PRKAA1//ADRA1B//AKT1//CACNA1A//CACNA1C//CACNA1E//CRY2//HNF4A//IGF1R//KCNB1//SLC8B1//NEUROD1//PFKM//PTCH1//NCOR2//HNF1A//SLC18A2//APPL2//XBP1//FFAR2//FFAR3//SH2B2//MAP2K1//CYB5R4//PDK4//DHPS//VGF//DUPD1//SIRT6//NMB//ADIPOR…
GO:0008542	visual learning	Biological process	28	72	4682	23355	1.93988	0.000177782	0.00284992	3.75011	0.00598035	SYNPO//ABL2//ADRA1B//APBB1//APP//CACNA1C//CACNA1E//CCK//CREB1//GRIN1//GRIN2A//HIF1A//MEIS2//NOG//PDE1B//ATXN1//SGK1//KMT2A//PDE8B//NDRG4//SYNGAP1//ABCA7//LRRN4//DEAF1//IFT20//MTOR//TANC1//DDHD2
GO:0009259	ribonucleotide metabolic process	Biological process	99	354	4682	23355	1.39502	0.000195239	0.00312246	3.70943	0.0211448	ACACA//ACAA2//MLYCD//ACSS1//ALDOC//ENO1//ENO3//GAPDHS//HK1//PFKM//DHTKD1//HKDC1//ENO4//ALDOB//PGAM2//SUCLG2//OXCT2A//PRKAG2//HIF1A//IL3//MLXIPL//PRPS2//NUDT2//PTH2//ADCY6//ADCY7//AK1//GUCY2D//GUCY2G//AMPD2//AMPD3//AMPD1//XDH//NT5E//PDE4D//UCK2//CTPS//CTPS2//UPP2//GPAT4//GPAM//HNF4A//ACOT8//ACSM3//SLC27A3//ACSM5//ACADSB//UQCC3//ATP8//SLC25A13//ATP5D//ATP5E//HINT1//DHODH//PDK4//MCCC2//PANK3//DCAKD/…
GO:0060041	retina development in camera-type eye	Biological process	56	178	4682	23355	1.56934	0.000202363	0.00322885	3.69387	0.0119607	IHH//PAX2//RAB11FIP4//SMARCD3//RDH13//FOXN4//PROM1//SDK2//SDK1//IRX6//NEUROD1//BHLHE23//ALMS1//RPGRIP1L//DIO3//PDE6C//CNGA3//GNAT2//THRB//THY1//MIR182//MIR183//MIR96//BHLHE22//CASZ1//LRP5//ROM1//CDON//DSCAM//TTC8//ACVRL1//BMPR2//HIF1A//MIR23A//MIR27A//MIR218-2//MIR24-2//ARHGEF15//RHOJ//CELF4//GRM6//CFD//C3//GNAT1//GRN//LHX2//LIF//MERTK//SKI//LPCAT1//RHO//SLC4A5//NPHP4//TTLL5//CHD7//PFDN5
GO:0071331	cellular response to hexose stimulus	Biological process	48	147	4682	23355	1.62882	0.000212492	0.00338257	3.67266	0.010252	MLXIPL//RAB11B//RBM4//CCDC186//ARRB1//CACNA1D//CRH//GPLD1//HIF1A//KIF5B//PDX1//PPARD//NR1H4//BAIAP3//GPR39//PHPT1//CACNA1E//FOXA2//LRP5//MYT1//NRXN1//CDK16//TCF7L2//NR1D1//TIAM1//PIWIL4//PDE8B//PIM3//MAP4K4//PTPMT1//SLC26A6//XBP1//PRKAA1//AQP4//IGF1//IGF1R//KCNB1//SMAD4//NEUROD1//PAX2//PPP2CA//SIN3A//MIR192//MIR27A//ZBTB20//MIR337//ERN1//SMARCA4
GO:0014706	striated muscle tissue development	Biological process	122	453	4682	23355	1.34341	0.00021787	0.00345956	3.6618	0.0260572	PITX2//BMPR1A//NKX2-5//NRG1//SMAD4//RYR2//ZFPM2//HEY2//TGFBR1//CCM2L//CHD7//NOG//SIRT6//FOXP1//FOXP2//NR2F2//RHOA//CFL2//HOXD10//MYF5//SIX1//MYL6B//SVIL//METTL8//MAPK14//MYOZ1//POPDC3//MYLK2//CDON//SMYD1//FOXN2//MAFF//SOX11//VAX1//LEMD2//KLHL41//ANKRD2//BCL9//BCL9L//SOX15//TWIST1//HDAC7//LUC7L//HDAC9//TLL2//ADRB2//IGF2//MTM1//NACA//TCF7L2//NRAS//YBX3//PRKAA1//FADD//GATA5//GATA6//GJC1//MTOR//MYH11…
GO:0006816	calcium ion transport	Biological process	115	423	4682	23355	1.35614	0.000218339	0.00345956	3.66087	0.0245622	ORAI2//SLC8A3//SLC8B1//MICU1//MICU3//GRIN1//P2RX7//CAMK2D//PDE4D//CHD7//ANK2//RYR2//RYR1//MYO5A//PKD2//P2RY6//FKBP1A//HTR2B//ITPR1//ITPR2//LCK//BBC3//PTPRC//XCR1//CHERP//TRPM2//MCOLN1//DIAPH1//ITGB3//PTK2B//UBASH3B//ABL1//CAPN3//CD19//PDPK1//THY1//GPR39//ADRB2//RHOA//CACNA1D//CACNA1G//CACNA2D1//CASR//CCKAR//IGF1//IL16//RCVRN//VDR//P2RY12//STC1//MYLK//CLDN16//AQP2//JPH3//JSRP1//CALM3//JPH2//SLC8A2…
GO:0002903	negative regulation of B cell apoptotic process	Biological process	13	24	4682	23355	2.70197	0.000220413	0.00348436	3.65676	0.00277659	BCL10//CD44//MIR18B//SLC39A10//IRS2//MIR19B-2//MIR106A//MIR363//MIR93//MIR20B//MIR106B//MIR25//MIR92-2
GO:0002009	morphogenesis of an epithelium	Biological process	151	579	4682	23355	1.30091	0.000221081	0.00348686	3.65545	0.0322512	GDF2//FOXC2//IHH//PITX2//TGFBR2//STK4//PLXND1//NPNT//CD44//GDNF//GLI3//GPC3//HOXA11//HOXD11//ILK//SMAD4//PAX2//PTCH1//SIX1//TIMELESS//WNT4//ADAMTS16//DSPP//CTNNBIP1//ALMS1//RPGRIP1L//DLG3//IFT20//TTC8//SHANK3//NOG//SOX11//OVOL2//CECR2//CDK20//ABL1//ABL2//BCL10//COBL//DVL2//LHX2//MTHFR//PFN1//PRKACB//RARA//SKI//SPINT1//TSC2//TWIST1//KDM6A//CC2D2A//ARHGAP35//KIF20B//MKS1//DLC1//DEAF1//MED12//TRIM71…
GO:0060284	regulation of cell development	Biological process	153	588	4682	23355	1.29796	0.000225706	0.00355163	3.64646	0.0326783	ASPM//GLI3//HIF1A//MAPK8//SMO//SMARCD3//CTNNA1//KCTD11//VAX1//SKI//HOXA11//HOXD11//MAPK9//TTC3//EZH2//PITX3//SYNJ1//BAG1//GRIP2//MTOR//EDNRB//SEMA3A//TRIB1//SPINT1//ADNP//CDH4//GDI1//ILK//MAP1B//MYO5B//CYFIP1//NRG1//RUFY3//GOLGA4//DBN1//SHANK3//BCL11A//FSTL4//SEMA4D//OCM//WNT3//SPG20//LIF//PRPF19//DLL3//HES5//MYCN//NOG//ASPA//NKX2-2//PTPRA//TNFRSF1B//TRP73//TENM4//ZFP488//MIR23A//TMEM98//LINGO1//…
GO:0098900	regulation of action potential	Biological process	24	59	4682	23355	2.02912	0.000226767	0.00356015	3.64442	0.00512601	KCNJ2//PAWR//ADRA1A//SCN5A//TAC1//FFAR3//KCNIP1//CAMK2D//CACNA2D1//CACNB3//ANK2//RYR2//RANGRF//CACNA1C//DSC2//PKP2//SLC8A2//GBA//RAPGEF4//FLNA//KCNE3//FOXP1//KCNAB2//KCNB1
GO:0055086	nucleobase-containing small molecule metabolic process	Biological process	133	501	4682	23355	1.32423	0.000228716	0.00358252	3.6407	0.0284067	UGP2//CMAS//UGDH//ACACA//ACAA2//MLYCD//ACSS1//ALDOC//ENO1//ENO3//GAPDHS//HK1//PFKM//DHTKD1//HKDC1//ENO4//ALDOB//PGAM2//SUCLG2//OXCT2A//PRKAG2//HIF1A//IL3//MLXIPL//GMPR//GDA//XDH//ADAL//FHIT//PRPS2//PRPSAP1//AK1//AK8//AK7//ADK//NUDT2//PTH2//ADCY6//ADCY7//GUCY2D//GUCY2G//AMPD2//AMPD3//AMPD1//NT5E//PDE4D//MTOR//DHODH//ALDH6A1//UPP2//DCTD//CTPS//CTPS2//SHMT1//TYMS//UCK2//GPAT4//GPAM//HNF4A//ACOT8//AC…
GO:0032956	regulation of actin cytoskeleton organization	Biological process	101	364	4682	23355	1.3841	0.000231694	0.00362088	3.63509	0.021572	BRK1//CIT//PFN1//ARHGAP35//EPS8//NEB//GBA2//ARHGAP28//ARHGAP40//DBN1//ARPC5//ARPC4//COTL1//SH3BP1//WDR1//CFL2//KANK1//SSH1//KANK4//HIP1R//MYADM//MKKS//RHOA//EVL//KIRREL//PTK2B//BAIAP2L2//MAP3K1//CCL24//MLST8//MTOR//CDC42EP5//FLNA//SHANK1//SHANK3//SYNPO//SYNPO2//MTSS1//ACTR3B//WHAMM//PICK1//AP1AR//GMFG//GSN//SPIRE1//CAPZA3//SVIL//ADD3//PTGER4//ALMS1//TTC8//CCDC88A//ABL1//RHOC//GPR65//PRKCQ//PXN//S…
GO:0007178	transmembrane receptor protein serine/threonine kinase signaling pathway	Biological process	105	381	4682	23355	1.37472	0.000232834	0.00362574	3.63295	0.0224263	LTBP4//ACVRL1//CLDN5//CREB1//GCNT2//GDNF//ITGB6//JUN//SMAD1//SMAD4//PXN//APPL2//TGFBR1//TGFBR2//ZFYVE9//MAP3K1//WFIKKN2//SMAD9//TAB1//APPL1//SPTBN1//FKBP1A//ACVR2A//BMP6//GDF2//BMPR1A//BMPR2//CSNK2B//GDF9//INHBA//INHBE//RBPMS//GDF7//LDLRAD4//ZEB1//CHRD//DLX5//DSG4//MIR23A//MIR122//MIRLET7F-2//SMPD3//SMURF1//FKBP8//HOXA13//NOG//SFRP5//NPNT//AXIN1//HSP90AB1//SLC2A10//FURIN//MYOCD//ITGA8//SPRED3//SP…
GO:0046638	positive regulation of alpha-beta T cell differentiation	Biological process	21	49	4682	23355	2.13782	0.000233064	0.00362574	3.63252	0.00448526	SOCS1//ZBTB7B//RUNX1//RUNX3//CBFB//MYB//SHB//CCR2//CCR7//PRKCZ//RARA//AP3D1//TGFBR2//NFKBID//MIR326//NFKBIZ//RHOA//GLI3//IHH//SYK//ZAP70
GO:0050804	modulation of chemical synaptic transmission	Biological process	169	659	4682	23355	1.27923	0.000237647	0.00368866	3.62407	0.0360957	BAIAP3//STX1B//CHRNA3//CACNA1A//NR3C1//MMP9//SSH1//DBN1//MUSK//TAC1//PNKD//NPAS4//GRIK1//ADRA1A//KIF5B//RIMS2//FGF14//GRIN1//GRIN2A//PSEN2//RARA//PLK2//SIPA1L1//YWHAG//ITPKA//ERC2//SYNGAP1//SCTR//VGF//BRSK1//JPH3//SHANK3//RAPGEF2//KCNN2//MYLK2//KALRN//ZDHHC2//SYNPO//APP//HRAS//KCNJ10//RAB5A//SLC8A2//KMT2A//RAB3GAP1//ADNP//GNAI1//NPY2R//RAPGEF4//GIP//PRKCZ//SLC1A3//KCTD13//LGI1//GRM2//GRM6//GRM7//…
GO:0007169	transmembrane receptor protein tyrosine kinase signaling pathway	Biological process	153	589	4682	23355	1.29576	0.000245471	0.00379478	3.61	0.0326783	CHRNA3//PRLR//NRG1//NRG2//ABL1//ABL2//AKT1//ARF4//ERBB3//PDPK1//PIGR//PTK2B//IQGAP1//RAB7//PSEN2//CHMP6//ZFYVE28//SOCS4//ERRFI1//FOXC2//GPLD1//GRB10//IGF1R//PIK3R3//PLCB1//SOCS7//PTPRA//SREBF1//SH2B2//PDK4//SOGA1//IRS2//APPL1//CRKL//FGF1//FGF17//FGF18//FGF5//FGFR2//NDST1//FLRT1//FGF21//TRIM71//FGF16//LRIG2//HGS//PTGIR//NDRG4//TMEM204//HIF1A//VEGFB//TIAM1//RAPGEF2//FSTL4//PDGFA//SULF1//CLEC14A//SO…
GO:0009150	purine ribonucleotide metabolic process	Biological process	94	335	4682	23355	1.39969	0.000245593	0.00379478	3.60978	0.0200769	ACACA//ACAA2//MLYCD//ACSS1//ALDOC//ENO1//ENO3//GAPDHS//HK1//PFKM//DHTKD1//HKDC1//ENO4//ALDOB//PGAM2//SUCLG2//OXCT2A//PRKAG2//HIF1A//IL3//MLXIPL//PRPS2//NUDT2//PTH2//ADCY6//ADCY7//AK1//GUCY2D//GUCY2G//AMPD2//AMPD3//AMPD1//XDH//NT5E//PDE4D//GPAT4//GPAM//HNF4A//ACOT8//ACSM3//SLC27A3//ACSM5//ACADSB//UQCC3//ATP8//SLC25A13//ATP5D//ATP5E//HINT1//PDK4//MCCC2//PANK3//DCAKD//ATP6//MVD//PMVK//TDO2//PIPOX//A…
GO:0031098	stress-activated protein kinase signaling cascade	Biological process	74	252	4682	23355	1.4648	0.000249582	0.00384772	3.60279	0.0158052	CASR//FGF14//PTGER4//TRIB1//TPBPA//MAP2K4//MAP3K1//MAPK10//MAPK8//MAPK9//MAPK8IP3//CDC42EP5//MAPKBP1//ERCC6//TIRAP//CCR7//MDFIC//RIPK1//SYK//TNFSF11//FGD4//WNT7B//MAP3K10//MAP3K9//SPAG9//ERN1//MAPK8IP1//MAP2K1//MAP2K2//FOXM1//IL1A//NOD2//TAOK2//PDCD10//MAP2K3//MAPK14//HIPK3//TRP73//SFRP5//IGF1R//ULK4//TRAF2//MAP4K4//AKT1//MECOM//HDAC3//FKTN//GPS2//CDC42SE1//ZMYND11//APP//AXIN1//ANKRD6//HRAS//IL3/…
GO:0009314	response to radiation	Biological process	113	416	4682	23355	1.35498	0.000255288	0.00391163	3.59297	0.024135	ARRB1//CDS2//ASIC2//GNAT1//GNAT2//GNGT1//RCVRN//RHO//PDE6C//AIPL1//SYNPO//ABL2//ADRA1B//APBB1//APP//CACNA1C//CACNA1E//CCK//CREB1//GRIN1//GRIN2A//HIF1A//MEIS2//NOG//PDE1B//ATXN1//SGK1//KMT2A//PDE8B//NDRG4//SYNGAP1//ABCA7//LRRN4//DEAF1//IFT20//MTOR//TANC1//DDHD2//PRKAA1//DDB2//CASP7//CDKN1A//MAP4K3//MAPK8//ERCC6//BRSK1//RAD18//CRY2//SLC1A3//MAPK10//IRX6//RDH13//XRCC4//BRCA2//LIG4//XRRA1//KARS//MTA1…
GO:0000165	MAPK cascade	Biological process	192	762	4682	23355	1.25688	0.000255595	0.00391163	3.59245	0.0410081	APP//TAB1//ARRB1//ADRA2B//CRKL//FGF1//GHR//GRM1//IGF1//IGFBP6//P2RX7//PTPRC//PXN//SYK//TRP73//MUC20//MAP2K1//MAP2K2//MAP2K3//MAP2K4//GRM4//AVPI1//SPAG9//GPR39//SPRED3//SPRED2//DUSP8//PRKCA//DUSP7//DUSP5//CASR//FGF14//PTGER4//TRIB1//TPBPA//MAP3K1//MAPK10//MAPK8//MAPK9//MAPK8IP3//CDC42EP5//MAPKBP1//ERCC6//TIRAP//CCR7//MDFIC//RIPK1//TNFSF11//FGD4//WNT7B//MAP3K10//MAP3K9//ERN1//MAPK8IP1//FOXM1//IL1A/…
GO:0086001	cardiac muscle cell action potential	Biological process	23	56	4682	23355	2.04875	0.00025699	0.00391163	3.59008	0.00491243	CACNA1C//CACNA1D//CACNA1G//CACNA2D1//KCNJ2//SCN1B//SCN5A//KCNE2//PKP2//KCNE1//KCNH2//RYR2//KCNE3//NEDD4L//ANK2//CAMK2D//RANGRF//DSC2//KCNN2//KCNJ5//SLMAP//FLNA//KCND2
GO:0099177	regulation of trans-synaptic signaling	Biological process	169	660	4682	23355	1.2773	0.000257136	0.00391163	3.58984	0.0360957	BAIAP3//STX1B//CHRNA3//CACNA1A//NR3C1//MMP9//SSH1//DBN1//MUSK//TAC1//PNKD//NPAS4//GRIK1//ADRA1A//KIF5B//RIMS2//FGF14//GRIN1//GRIN2A//PSEN2//RARA//PLK2//SIPA1L1//YWHAG//ITPKA//ERC2//SYNGAP1//SCTR//VGF//BRSK1//JPH3//SHANK3//RAPGEF2//KCNN2//MYLK2//KALRN//ZDHHC2//SYNPO//APP//HRAS//KCNJ10//RAB5A//SLC8A2//KMT2A//RAB3GAP1//BCR//DNM1//GRIK5//NTNG2//MYO5B//NCAM1//PDE4A//PLCB4//SRGN//PRKAR1B//LRRC4//PTPRA/…
GO:0030163	protein catabolic process	Biological process	231	937	4682	23355	1.22976	0.000257339	0.00391163	3.58949	0.0493379	ACR//PPT1//ABHD17A//ABHD13//USP30//FBXO4//WWP1//ARRB1//UBE3B//USP17LA//LNX1//MDM2//NTAN1//PSMA3//SIAH2//ZNRF4//DTX3L//8030462N17RIK//UBE2D1//TTC3//UBE2G2//UBE2H//UCHL1//USP10//XBP1//USP40//FBXO2//RNF40//USP3//USP7//CUL3//UBE2Z//FBXO10//TAF1//ZNRF3//CNOT4//RNF5//RBX1//USP29//RNF8//USP14//ANAPC11//SMURF2//WWP2//RNF213//RFFL//RNF149//PSMD11//KCTD6//RNF215//FBXL2//SPSB1//USP38//USP50//SMURF1//USP45//…
GO:0007215	glutamate receptor signaling pathway	Biological process	20	46	4682	23355	2.16881	0.000258299	0.00391163	3.58788	0.00427168	GRM6//GRM7//GRM4//GRM2//GRM1//DAGLB//HOMER2//HOMER3//DAGLA//APP//GRIK1//GRIN1//GRIN2A//TIAM1//KALRN//NECAB2//SHANK3//GNAQ//KCNB1//PLCB1
GO:0010559	regulation of glycoprotein biosynthetic process	Biological process	20	46	4682	23355	2.16881	0.000258299	0.00391163	3.58788	0.00427168	IGF1//TCF7L2//PXYLP1//NECAB2//NECAB1//ABCA7//ITM2C//ABCA2//PAWR//SOAT1//ACOT8//MT3//FKTN//RAMP1//MGAT4D//SLC2A10//IL15//CCR7//PLCB1//GATA1
GO:0043124	negative regulation of I-kappaB kinase/NF-kappaB signaling	Biological process	20	46	4682	23355	2.16881	0.000258299	0.00391163	3.58788	0.00427168	ABL1//RHOA//ESR1//OTUD7A//PPM1B//ASH1L//RIPK1//RORA//NR1H4//TANK//NR1D1//USP10//ZC3H12A//NFKBID//MAPKBP1//NLRP12//TNIP1//ZMYND11//RIOK3//CACTIN
GO:0016055	Wnt signaling pathway	Biological process	118	438	4682	23355	1.34387	0.000269629	0.00406848	3.56923	0.0252029	WNT11//AXIN2//MDFIC//HNF1A//HNF1B//SFRP5//KANK1//MACF1//FGFR2//RSPO1//SMARCA4//DEPDC1B//WNT3//RSPO2//SULF1//ZRANB1//ATP6V1C2//ATP6AP2//AXIN1//GRB10//TSC2//TSKU//ZNRF3//TRABD2B//CTNNBIP1//CHD8//NKD2//NOTUM//DVL2//FZD1//WNT4//CCDC88C//FZD10//TCF7L2//MITF//TCF7//DVL1//GLI1//LRP5//MGAT3//SDC1//KDM6A//WNT10A//WNT5B//WNT7B//MIR135A-1//MED12//BCL9//BCL9L//WNT16//GNAQ//GPC3//MKS1//OTULIN//IFT20//AMER2//A…
GO:0007163	establishment or maintenance of cell polarity	Biological process	67	224	4682	23355	1.49202	0.000269845	0.00406848	3.56889	0.0143101	ARHGEF2//PLK1//DYNLT1B//MCPH1//SPDL1//CCR7//DOCK2//AMOTL2//AMOTL1//WNT7B//CRKL//MARK2//HSP90AB1//IGF1R//LMNA//PRKCZ//TSC2//FEZ1//PRICKLE2//BRSK1//PARD3B//PARD3//ARPC5//AQP1//ARHGAP35//IGF1//OOEP//WDR1//ARF4//ILK//DLG3//RHOA//FOXF1//SH3BP1//CRB3//IFT20//TTC8//LHX2//PDCD6IP//WNT11//PDZD11//DOCK7//SPAG5//MAP1B//HES5//CYTH1//FRMD4A//FBF1//FRMD4B//SIPA1L3//GSN//DOCK8//KANK1//BCAS3//PTK2B//KIF20B//RUFY…
GO:0014909	smooth muscle cell migration	Biological process	35	99	4682	23355	1.76352	0.000274357	0.00410505	3.56168	0.00747544	PDGFA//SORL1//CAMK2D//FGA//IGF1//ITGB3//PTGER4//HDAC4//RAPGEF3//P2RY6//RAB5A//RAPGEF4//BMPR1A//ILK//PPARD//PPARGC1A//PRKG1//TRIB1//NDRG4//PARVA//AIF1//MIR504//GRB10//RHOA//MYOCD//MDM2//MYO5A//NR4A3//SSH1//IQGAP1//SMO//DOCK7//DDR1//KALRN//ARPC5
GO:0099565	chemical synaptic transmission, postsynaptic	Biological process	35	99	4682	23355	1.76352	0.000274357	0.00410505	3.56168	0.00747544	CHRNA3//ADRB2//GRIK1//GRIK5//GRIN1//GRIN2A//ATXN1//NPAS4//RAB3GAP1//NPFF//CHRNA4//SYNE1//CELF4//NPY2R//MTMR2//RIMS2//SLC8A2//SLC8A3//APP//ZMYND8//TMEM108//BEGAIN//DBN1//CACNB3//DVL1//NRXN1//PRKCZ//PTK2B//SHANK2//TBC1D24//SSH1//GRIP2//SHANK1//STX1B//SHANK3
GO:0060537	muscle tissue development	Biological process	127	477	4682	23355	1.32811	0.000274438	0.00410505	3.56156	0.0271252	PITX2//BMPR1A//NKX2-5//NRG1//SMAD4//RYR2//ZFPM2//HEY2//TGFBR1//CCM2L//CHD7//NOG//SIRT6//FOXP1//FOXP2//NR2F2//RHOA//CFL2//HOXD10//MYF5//SIX1//MYL6B//SVIL//METTL8//MAPK14//MYOZ1//POPDC3//EYA2//PGM5//MYLK2//CDON//SMYD1//FOXN2//MAFF//SOX11//VAX1//LEMD2//KLHL41//ANKRD2//BCL9//BCL9L//SOX15//TWIST1//HDAC7//LUC7L//HDAC9//TLL2//ADRB2//IGF2//MTM1//NACA//TCF7L2//NRAS//YBX3//PRKAA1//FADD//GATA5//GATA6//GJC1/…
GO:0048285	organelle fission	Biological process	130	490	4682	23355	1.32341	0.00027467	0.00410505	3.56119	0.0277659	CIT//INCENP//NEK2//PLK1//RAN//KLHL22//KIF18A//KNSTRN//SPAG5//KIF18B//DNM3//DNM1//MX1//MIEF1//MTFP1//MTFR1L//FANCM//EME1//SLX4//RGCC//AURKA//MAU2//SYCP3//PHF13//NCAPH2//NCAPD2//CHMP6//EML3//CUL3//CCNB1//PIBF1//BECN1//RRS1//DCTN2//SPDL1//ANKRD53//CHMP4B//CHMP5//EML4//ANKLE2//REEP4//RCC1//CDK11B//KIF20B//L3MBTL1//BORA//FBXO43//CDC27//KNTC1//IK//TRIP13//CDKN1B//CDKN1C//CDC14B//CDC14A//ZCWPW1//CKS2//T…
GO:0007254	JNK cascade	Biological process	55	176	4682	23355	1.55883	0.000277308	0.00413545	3.55704	0.0117471	MAPKBP1//ERCC6//TIRAP//CCR7//MDFIC//RIPK1//SYK//TNFSF11//FGD4//WNT7B//MAP2K4//MAP3K1//MAP3K10//MAPK8IP3//MAP3K9//SPAG9//ERN1//MAPK8IP1//MAPK10//MAPK8//MAPK9//HIPK3//TRP73//SFRP5//IGF1R//ULK4//TRAF2//MAP4K4//AKT1//MECOM//HDAC3//FKTN//GPS2//CDC42SE1//ZMYND11//APP//AXIN1//ANKRD6//HRAS//IL1A//IL3//PLCB1//PTK2B//CD27//NOD2//TAOK2//MFHAS1//UNC5CL//WNT16//CASR//FGF14//PTGER4//TRIB1//TPBPA//CDC42EP5
GO:0061448	connective tissue development	Biological process	81	282	4682	23355	1.4328	0.000287247	0.00427436	3.54174	0.0173003	BARX2//MYF5//MYCN//SOX6//MAPK14//OSR2//BMPR1A//RUNX1//RUNX3//COL11A2//GLI2//GPLD1//MATN1//PRKCA//ARID5A//BMPR2//FGF18//SULF1//MIA3//CHST11//SMPD3//AXIN2//IHH//RARA//TGFBR2//THBS3//STC1//COL27A1//SERPINH1//HOXA11//HOXD11//GLG1//ADAMTS7//TGFBR1//ADAMTS12//BMP6//GLI3//THRB//COL5A1//BMP1//HES5//HIF1A//HOXC4//SMAD1//NOG//PRRX1//SATB2//ZEB1//TAPT1//CSGALNACT1//ESRRA//SMAD9//MKKS//CHRDL2//DDRGK1//SIK3//…
GO:0070227	lymphocyte apoptotic process	Biological process	36	103	4682	23355	1.74347	0.000292166	0.00433812	3.53437	0.00768902	TRAF3IP2//BCL10//CRKL//PKN1//TNFRSF21//MIR18B//SLC39A10//IRS2//MIR19B-2//MIR106A//MIR363//MIR93//MIR20B//MIR106B//MIR25//MIR92-2//IL10//CD44//AKT1//P2RX7//RIPK1//IDO1//PRKCQ//CD27//DOCK8//PRELID1//FADD//GPAM//TNFRSF4//DFFA//GLI3//HIF1A//PTCRA//RORC//BBC3//NFKBID
GO:0001558	regulation of cell growth	Biological process	118	439	4682	23355	1.34081	0.000297016	0.00439333	3.52722	0.0252029	MYOCD//MIR467A-4//MIR467A-10//MIR467A-7//MIR467A-9//AKT1//RHOA//ERBB2//IGF1//KRT17//PTK2B//SGK1//TGFBR1//KLHL22//BRAT1//KDM2B//DNPH1//MIR155//PSMD10//LGI1//FAM122A//CDKN2AIP//MIR467A-1//RPTOR//CTH//ACVRL1//AHSG//APBB1//APBB2//BCL6//GDF2//BMPR2//CDKN1A//CDKN1B//CDKN2C//CRYAB//GAS1//GDF9//HNF4A//INHBA//SERTAD3//BBC3//SMAD4//MYL2//PHB//PPARD//PPT1//SMARCA4//WNT11//DCUN1D3//ZC3H12D//SERTAD1//RRAD//SP…
GO:0071333	cellular response to glucose stimulus	Biological process	47	145	4682	23355	1.61688	0.000297167	0.00439333	3.527	0.0100384	MLXIPL//RAB11B//RBM4//CCDC186//ARRB1//CACNA1D//CRH//GPLD1//HIF1A//KIF5B//PDX1//PPARD//NR1H4//BAIAP3//GPR39//PHPT1//CACNA1E//FOXA2//LRP5//MYT1//NRXN1//CDK16//TCF7L2//NR1D1//TIAM1//PIWIL4//PDE8B//PIM3//MAP4K4//PTPMT1//SMARCA4//PRKAA1//AQP4//IGF1//IGF1R//KCNB1//SMAD4//NEUROD1//PAX2//PPP2CA//SIN3A//XBP1//MIR192//MIR27A//ZBTB20//MIR337//ERN1
GO:0071902	positive regulation of protein serine/threonine kinase activity	Biological process	79	274	4682	23355	1.43822	0.000297911	0.00439483	3.52591	0.0168731	APP//TAB1//ARRB1//ADRA2B//CRKL//FGF1//GHR//GRM1//IGF1//IGFBP6//P2RX7//PTPRC//PXN//SYK//TRP73//MUC20//MAP2K1//MAP2K2//MAP2K3//MAP2K4//GRM4//AVPI1//SPAG9//GPR39//MAPKBP1//ERCC6//TIRAP//CCR7//MDFIC//RIPK1//TNFSF11//FGD4//WNT7B//MAP3K1//MAP3K10//MAPK8IP3//MAP3K9//ERN1//CSK//ERBB2//EZH2//FGF18//HRAS//HTR2B//ILK//PDGFA//NOD2//IQGAP1//PDCD10//AKAP13//AXIN1//DVL2//PTK2B//TIAM1//TLR6//TRAF2//SASH1//FZD10/…
GO:0060219	camera-type eye photoreceptor cell differentiation	Biological process	18	40	4682	23355	2.24471	0.000309939	0.00456244	3.50872	0.00384451	BHLHE23//ALMS1//RPGRIP1L//DIO3//PDE6C//CNGA3//GNAT2//THRB//THY1//MIR182//MIR183//MIR96//IHH//CASZ1//PROM1//ROM1//SDK2//TTC8
GO:0046486	glycerolipid metabolic process	Biological process	102	371	4682	23355	1.37143	0.000311036	0.00456875	3.50719	0.0217856	PIGH//PIGQ//MPPE1//PIGZ//PIGK//PIGX//GPLD1//AGPAT5//GPAT4//CYP2E1//GPAM//LIPC//MTTP//SLC22A4//LMF1//TNXB//CHKA//PISD//ETNK1//ANG//PNPLA2//ABHD4//DGKB//AGPAT1//ABHD5//AGPAT2//APOA2//PCYT1A//LPCAT3//DHRS7B//PCYT1B//SERINC2//PTDSS1//PLSCR1//ABHD16A//PIP5K1C//SH3YL1//MBOAT7//PLA2G4C//PDGFA//HTR2B//C3//FITM2//SREBF1//TCF7L2//NR1H3//CNEP1R1//PLIN5//NR1H4//SORL1//APOA4//APOC2//DAGLB//FGF21//CDS2//ACSL1/…
GO:1990778	protein localization to cell periphery	Biological process	101	367	4682	23355	1.37279	0.000319344	0.00468075	3.49574	0.021572	ANK2//CSK//CNST//KRT18//SPTBN1//VAMP2//GGA3//GOLGA4//GOLGA7//GGA2//AMN//TSC2//GORASP2//GORASP1//SNX27//TTC7B//RAB15//RAP1A//ANK1//ATP1B1//CACNB3//DPP6//EPB41L3//EPHA2//KCNB1//PDZD3//MAP7//MYO5A//PALM//PRKCZ//PTCH1//FLNA//RAB3D//S100A10//SLC4A1//RAB40C//TTC7//RAB8B//NFASC//MYADM//RAMP1//IFT20//TSPAN5//PKP3//SLC9A3R2//PPIL2//PKP2//RAB3B//ZDHHC2//NKD2//RAPGEF2//TTC8//SPTBN4//SYTL2//SLMAP//EHD4//CCDC…
GO:0071805	potassium ion transmembrane transport	Biological process	61	201	4682	23355	1.51385	0.000323722	0.00473479	3.48983	0.0130286	KCNA2//KCNB1//KCNE1//KCNH2//KCNK5//KCNN4//KCNE2//KCNE3//KCNIP2//CACNA1D//WWP2//NEDD4L//ANK2//ATP1B1//ATP1B2//CD63//DPP6//KCNAB2//KCNIP1//KEL//KCNJ2//FLNA//KCNC2//AKAP7//VAMP2//KCNG1//PRKG1//WNK4//AGRN//SNX27//ANO6//LRRC52//LRRC38//RAPGEF3//ATP4B//KCNJ10//KCNJ11//KCNJ15//KCNJ4//KCNJ5//SLC12A8//SLC12A7//ABCC9//ATP1A4//SLC12A5//NETO2//KCNN2//KCNA3//KCND2//KCNH3//KCNU1//KCNQ2//PKD2//KCNH6//SLC1A3//SL…
GO:0032231	regulation of actin filament bundle assembly	Biological process	38	111	4682	23355	1.70769	0.000324951	0.00474263	3.48818	0.00811619	PFN1//SHANK1//DBN1//SHANK3//SYNPO//SYNPO2//FLNA//MTSS1//PTGER4//ALMS1//MKKS//TTC8//CCDC88A//ABL1//RHOA//RHOC//EVL//GPR65//PRKCQ//PXN//S100A10//TAC1//TGFBR1//RAPGEF3//WNT11//WNT4//ARHGEF10//ARHGEF15//MTOR//RGCC//PPM1F//ARHGEF10L//PPFIA1//KANK4//ARHGAP28//FRMD7//DLC1//ARAP1
GO:0198738	cell-cell signaling by wnt	Biological process	118	440	4682	23355	1.33776	0.000326918	0.00475505	3.48556	0.0252029	WNT11//PRKAA1//MACF1//AXIN1//AXIN2//CCND1//CD44//CPE//CSNK2B//DVL1//DVL2//MARK2//FZD1//GRK5//KRT6A//LDB1//LRP5//MITF//PITX2//PKD2//RSPO1//TCF7//TCF7L2//TLE4//WNT10A//WNT3//WNT4//WNT5B//WNT7B//RSPO2//GRK6//CUL3//ROR1//ZRANB1//MIR182//ZNRF3//OTULIN//CELSR2//SFRP5//PAF1//AMOTL2//TRABD2B//CTNNBIP1//CHD8//CCDC88C//UBAC2//CSNK1G3//ZBED3//AMER2//NKD2//MIR93//MIR106B//HBP1//AMOTL1//RTF1//BCL9//NOTUM//WNT…
GO:0003002	regionalization	Biological process	104	380	4682	23355	1.36521	0.000327192	0.00475505	3.4852	0.0222127	AXIN2//BMPR1A//DLL3//FOXC2//FOXF1//LFNG//MYF5//PAX1//PSEN2//MED12//TBX19//COBL//HOXC11//FGF1//GDNF//HOXA11//HOXD11//SIX1//WNT11//SMARCD3//SMO//DVL2//MAFB//MLLT3//GPC3//HEY2//LDB1//SKI//AURKA//WNT3//AXIN1//ACVR2A//NR2F2//BMPR2//CRKL//GLI2//GLI3//HES3//HES5//FOXA2//HOXA10//HOXA6//HOXB1//HOXC4//HOXD10//HOXD13//LRP5//SMAD4//NEUROD1//BPTF//HOXC10//HNF1B//KMT2A//TGFBR1//PCGF2//ZIC3//GRSF1//HELT//HES6//…
GO:0090092	regulation of transmembrane receptor protein serine/threonine kinase signaling pathway	Biological process	73	250	4682	23355	1.45657	0.000328756	0.00476766	3.48313	0.0155916	ACVR2A//ACVRL1//BMP6//GDF2//BMPR1A//BMPR2//CSNK2B//GDF9//INHBA//INHBE//SMAD4//RBPMS//TGFBR1//GDF7//LDLRAD4//ZEB1//ZFYVE9//FKBP8//HOXA13//NOG//SFRP5//NPNT//AXIN1//HSP90AB1//SLC2A10//FURIN//MYOCD//ITGA8//SPRED3//SPRED2//ONECUT1//PDPK1//PPARA//GLG1//SKI//STRAP//XBP1//CD109//TSKU//VASN//WFIKKN2//CHST11//SMURF2//PBLD1//PRDM16//SNX6//SMURF1//BCL9L//ZFP451//GATA6//GPC3//HES5//ILK//SOX11//UBE2O//RNF165//…
GO:0002053	positive regulation of mesenchymal cell proliferation	Biological process	17	37	4682	23355	2.2919	0.000334313	0.00483799	3.47585	0.00363093	SIX1//FOXP1//FOXP2//BMPR1A//CHRD//FGFR2//GAS1//FOXF1//IHH//LRP5//MYCN//PDGFA//PRRX1//TGFBR2//SMO//IRS2//SYNE1
GO:0006753	nucleoside phosphate metabolic process	Biological process	120	449	4682	23355	1.33316	0.00033872	0.00488248	3.47016	0.0256301	ACACA//ACAA2//MLYCD//ACSS1//ALDOC//ENO1//ENO3//GAPDHS//HK1//PFKM//DHTKD1//HKDC1//ENO4//ALDOB//PGAM2//SUCLG2//OXCT2A//PRKAG2//HIF1A//IL3//MLXIPL//FHIT//PRPS2//PRPSAP1//AK1//AK8//AK7//NUDT2//PTH2//ADCY6//ADCY7//ADK//GUCY2D//GUCY2G//AMPD2//AMPD3//AMPD1//XDH//NT5E//PDE4D//DCTD//CTPS//CTPS2//DHODH//SHMT1//TYMS//UCK2//UPP2//GPAT4//GPAM//HNF4A//ACOT8//ACSM3//SLC27A3//ACSM5//ACADSB//NCF2//ASPDH//UQCC3//A…
GO:0045453	bone resorption	Biological process	29	78	4682	23355	1.85461	0.000339565	0.00488248	3.46908	0.00619393	PDK4//SIGLEC15//CSK//CYP19A1//P2RX7//CARTPT//UBASH3B//AHSG//ITGB3//PRKCA//PTGER4//SYK//TNFSF11//DEF8//FCGR4//ACP5//ADRB2//TPP1//CTSK//CTSS//IHH//PTK2B//RAB3D//RAB7//CCDC154//HNF1A//GPR55//SNX10//MIR34A
GO:0060078	regulation of postsynaptic membrane potential	Biological process	39	115	4682	23355	1.69167	0.000339822	0.00488248	3.46875	0.00832977	CHRNA3//ADRB2//GRIK1//GRIK5//GRIN1//GRIN2A//ATXN1//NPAS4//RAB3GAP1//NPFF//CHRNA4//SYNE1//CELF4//NPY2R//MTMR2//RIMS2//SLC8A2//SLC8A3//APP//ZMYND8//TMEM108//BEGAIN//DBN1//CACNB3//DVL1//NRXN1//PRKCZ//PTK2B//SHANK2//TBC1D24//SSH1//GRIP2//SHANK1//STX1B//SHANK3//NR3C2//FGF14//GABRA3//GABRE
GO:0001508	action potential	Biological process	45	138	4682	23355	1.6266	0.00034024	0.00488248	3.46821	0.00961128	KCNJ2//CACNB4//SCN1B//SCN4A//CACNA1G//DPP6//KCNA2//KCND2//SCN3A//SCN5A//PAWR//ADRA1A//TAC1//FFAR3//KCNIP1//PKP2//CACNA1C//CACNA1D//CACNA2D1//KCNE2//KCNE1//KCNH2//RYR2//KCNE3//NEDD4L//ANK2//FOXP1//KCNAB2//KCNB1//CAMK2D//CACNB3//RANGRF//DSC2//KCNN2//KCNJ5//SLC8A2//SLMAP//GBA//RAPGEF4//FLNA//CHRNA4//GNA11//GNAQ//GRIN2A//KCNC2
GO:0090087	regulation of peptide transport	Biological process	155	602	4682	23355	1.28435	0.000346881	0.00496736	3.45982	0.0331055	PTGER4//NPY2R//CASR//GIP//PDX1//PFKM//TCF7L2//TRH//SLC30A8//TRPM2//IRS2//GPR39//ARRB1//CACNA1D//CRH//GPLD1//HIF1A//KIF5B//PPARD//NR1H4//BAIAP3//PHPT1//CDK1//GLI3//HDAC3//HSP90AB1//PRKCQ//FLNA//PTPN5//RAN//XBP1//ZPR1//ZC3H12A//MAPK14//SMO//DMAP1//IPO5//UBR5//AKAP1//HNF4A//MDFIC//PPP2CA//UFM1//CSK//CNST//CHGA//KCNB1//KCNJ11//SREBF1//PDE8B//NPFF//MIDN//RPTOR//PTPN14//RANGAP1//CAMK4//MDM2//RAPGEF3//C…
GO:0035270	endocrine system development	Biological process	48	150	4682	23355	1.59624	0.00035987	0.00514261	3.44385	0.010252	GATA6//PDX1//BMP6//HNF4A//NKX2-2//PDPK1//SMO//NEUROD1//BMPR1A//CREB1//GATA2//GLI1//GLI2//NOG//PITX2//SOX3//TCF7L2//TBX19//NR0B1//CDKN1C//CRH//NR3C1//IGF1R//LY6E//CGA//NKX2-5//PAX8//SIX1//MAP2K1//MAP2K2//GIP//FOXA2//ONECUT1//IL6RA//MYT1//RFX3//HNF1A//HNF1B//NR5A2//GCM2//CRKL//PAX1//TGFBR1//WNT4//ASCL1//RAP1GAP//ARNTL//CLOCK
GO:0008643	carbohydrate transport	Biological process	49	154	4682	23355	1.58717	0.000364805	0.00520227	3.43794	0.0104656	PLS1//YES1//AK1//C3//GIP//NR4A3//SLC45A4//SMPD3//AQP1//AQP2//AQP7//AQP9//SLC26A6//SLC23A2//TMEM144//HNF1A//ZDHHC7//SLC27A4//SORT1//TSC2//ASPSCR1//APPL1//UPK3B//ESR1//GRB10//PRKCA//APPL2//SH2B2//SIRT6//RAP1A//AKT1//ERBB3//GPC3//IGF1//RNASEL//MAPK14//IRS2//FGF21//ADIPOR2//SLC2A10//SLC2A3//SLC2A9//SLC45A1//SLC2A12//SLC5A4B//MFSD4B1//SLC37A1//SLC35B4//SLC35D3
GO:0046632	alpha-beta T cell differentiation	Biological process	41	123	4682	23355	1.66275	0.000366374	0.00521378	3.43608	0.00875694	PSAP//ZBTB7B//IL4//MTOR//RHOA//PTGER4//RORC//SYK//ZAP70//PAX1//SATB1//RSAD2//RUNX1//RUNX3//CBFB//SOCS1//PSMB11//TMEM98//MYB//SHB//CCR2//CCR7//BCL6//PRKCZ//RARA//GLI3//IHH//AP3D1//TGFBR2//FOXP1//RORA//IL6RA//ZC3H12A//NFKBID//MIR326//NFKBIZ//ABL1//ABL2//TCF7//PRR7//BCL11B
GO:0006338	chromatin remodeling	Biological process	51	162	4682	23355	1.57038	0.000372435	0.00528904	3.42895	0.0108928	RRP8//BAZ2A//UBTF//BEND3//DNMT3A//SMARCA4//ZNFX1//BAHD1//HJURP//CENPP//PSME4//SYCP3//RNF8//BPTF//SMARCAD1//CHD3//ERCC6//CECR2//ACTL6A//SMARCA2//CHD8//SMARCC2//INO80B//SMARCD2//DMAP1//SMCHD1//PHF2//PPHLN1//ATF7IP//SETDB1//TET1//SIRT6//SMYD1//NR3C1//MYB//KAT2B//PADI4//RBBP4//RUVBL2//SATB1//HDAC4//SATB2//HNF1A//TADA2A//BAZ1A//KDM6A//CHD7//SMARCD3//RERE//MHRT//SMARCD1
GO:0006163	purine nucleotide metabolic process	Biological process	99	360	4682	23355	1.37177	0.000374018	0.00530052	3.42711	0.0211448	ACACA//ACAA2//MLYCD//ACSS1//ALDOC//ENO1//ENO3//GAPDHS//HK1//PFKM//DHTKD1//HKDC1//ENO4//ALDOB//PGAM2//SUCLG2//OXCT2A//PRKAG2//HIF1A//IL3//MLXIPL//PRPS2//PRPSAP1//NUDT2//PTH2//ADCY6//ADCY7//AK1//ADK//GUCY2D//GUCY2G//AMPD2//AMPD3//AMPD1//XDH//NT5E//PDE4D//GPAT4//GPAM//HNF4A//ACOT8//ACSM3//SLC27A3//ACSM5//ACADSB//UQCC3//ATP8//SLC25A13//ATP5D//ATP5E//HINT1//PDK4//MCCC2//PANK3//DCAKD//ATP6//MVD//PMVK//…
GO:0046890	regulation of lipid biosynthetic process	Biological process	57	186	4682	23355	1.52866	0.000379768	0.0053709	3.42048	0.0121743	PDGFA//HTR2B//C3//FITM2//GPAM//GPLD1//SREBF1//TCF7L2//NR1H3//CNEP1R1//PLIN5//NR1H4//CGA//IL1A//NR0B1//WNT4//NFKB1//PIBF1//MAPK9//NR3C1//BMP6//GIP//SCAP//PDK4//DHCR7//LPCAT3//ERLIN1//FDPS//FGF1//APOA4//APOC2//HNF4A//LPGAT1//MLXIPL//AKT1//CREB1//PPARA//ZBTB20//MTOR//DHH//DDX20//NR1D1//ABCA2//PCX//IGF1//IGF1R//IGF2//PDE8B//ORMDL2//H6PD//PPARGC1A//PRKG1//DKKL1//SPHK2//SMPD3//LPCAT1//CAPN2
GO:0070848	response to growth factor	Biological process	164	643	4682	23355	1.27228	0.000383021	0.00540573	3.41678	0.0350278	LTBP4//ACVRL1//CLDN5//CREB1//GCNT2//GDNF//ITGB6//JUN//SMAD1//SMAD4//PXN//APPL2//TGFBR1//TGFBR2//ZFYVE9//MAP3K1//WFIKKN2//SMAD9//TAB1//APPL1//CRKL//FGF1//FGF17//FGF18//FGF5//FGFR2//NDST1//IQGAP1//FLRT1//FGF21//TRIM71//FGF16//ZEB1//CHRD//ACVR2A//BMP6//GDF2//BMPR1A//BMPR2//DLX5//GDF9//DSG4//GDF7//MIR23A//MIR122//MIRLET7F-2//SMPD3//SMURF1//FKBP8//HOXA13//NOG//SFRP5//NPNT//AXIN1//HSP90AB1//SLC2A10//FU…
GO:0060348	bone development	Biological process	69	235	4682	23355	1.46464	0.000396672	0.00558147	3.40157	0.0147373	ALPL//BMP6//DLX5//FGF18//MMP16//NAB1//NAB2//CSGALNACT1//PHOSPHO1//SMPD3//SIK3//AXIN2//IHH//RARA//TGFBR2//THBS3//STC1//MATN1//COL27A1//SERPINH1//ANO6//IGF1//CCDC154//SNX10//FLI1//MEIS1//THPO//RABGAP1L//ZFP385A//PITX2//TNFSF11//MIR34A//FAM20C//RHOA//RYR1//SEMA4D//LRP5//PTPRC//SBDS//OSR2//ACP5//FGFR2//PAX1//GLG1//SKI//PAPPA2//DSPP//HOXA11//HOXD11//TWIST1//GLI3//SIGLEC15//TJP2//MIR2861//ITGB6//SMAD1/…
GO:0035601	protein deacylation	Biological process	38	112	4682	23355	1.69244	0.000397919	0.00558147	3.40021	0.00811619	PPT1//ABHD17A//ABHD13//HDAC3//NDST1//SIN3A//HDAC4//SIRT6//HDAC7//BAZ2A//MTA1//PHB//TBL1X//RCOR3//RCOR1//TRERF1//RBM14//HDAC8//MSL3L2//HDAC9//TADA3//TADA2A//SPHK2//PRMT6//BCL6//SREBF1//ZBTB7B//SMARCAD1//SFPQ//FLNA//FNTA//SPRED3//SPRED2//DYRK1A//NCOR2//BC004004//PRKAA1//NOTUM
GO:0098732	macromolecule deacylation	Biological process	38	112	4682	23355	1.69244	0.000397919	0.00558147	3.40021	0.00811619	PPT1//ABHD17A//ABHD13//HDAC3//NDST1//SIN3A//HDAC4//SIRT6//HDAC7//BAZ2A//MTA1//PHB//TBL1X//RCOR3//RCOR1//TRERF1//RBM14//HDAC8//MSL3L2//HDAC9//TADA3//TADA2A//SPHK2//PRMT6//BCL6//SREBF1//ZBTB7B//SMARCAD1//SFPQ//FLNA//FNTA//SPRED3//SPRED2//DYRK1A//NCOR2//BC004004//PRKAA1//NOTUM
GO:0009611	response to wounding	Biological process	132	503	4682	23355	1.30904	0.000403745	0.0056362	3.39389	0.0281931	MYH2//SYT7//CD44//CCR2//HIF1A//IL1A//ANO6//ANXA5//RAB27A//C3//FGA//GP1BA//SERPIND1//HNF4A//PROCR//SLC4A1//TFPI2//THBD//VWF//VKORC1//CPB2//P2RY12//HRG//SYK//TEC//PDGFA//FOXF1//EVL//ITGB3//MERTK//UBASH3B//FOXA2//DMTN//KNG2//PSG23//DHFR//JUN//MTR//RTN4RL2//MAPK8IP3//ACVRL1//COL5A1//ARHGAP24//FOXC2//VEGFB//XBP1//FNTB//MACF1//ADRB2//AQP1//CDKN1A//CNN2//DST//ERBB2//FGF1//FKBP10//B4GALT1//IGF1//ITGB6//K…
GO:0030072	peptide hormone secretion	Biological process	82	289	4682	23355	1.41535	0.000403784	0.0056362	3.39385	0.0175139	ILDR2//RIMS2//CACNA1C//CCKAR//MYO5A//NEUROD1//PDX1//HNF1A//SLC18A2//HNF1B//SLC30A8//CYB5R4//VGF//RAPGEF4//NPFF//CDK16//CASR//GIP//PFKM//TCF7L2//TRH//TRPM2//IRS2//GPR39//RAB11B//RBM4//CCDC186//ARRB1//CACNA1D//CRH//GPLD1//HIF1A//KIF5B//PPARD//NR1H4//BAIAP3//PHPT1//CHGA//KCNB1//KCNJ11//SREBF1//PDE8B//MIDN//RPTOR//ARNTL//CLOCK//HNF4A//SLC8B1//NOS2//PICK1//RFX3//CARTPT//SYT7//AQP1//LIF//RAB8B//TNFSF11…
GO:0019693	ribose phosphate metabolic process	Biological process	100	365	4682	23355	1.36664	0.000404292	0.0056362	3.39331	0.0213584	PRPS2//PRPSAP1//ACACA//ACAA2//MLYCD//ACSS1//ALDOC//ENO1//ENO3//GAPDHS//HK1//PFKM//DHTKD1//HKDC1//ENO4//ALDOB//PGAM2//SUCLG2//OXCT2A//PRKAG2//HIF1A//IL3//MLXIPL//NUDT2//PTH2//ADCY6//ADCY7//AK1//GUCY2D//GUCY2G//AMPD2//AMPD3//AMPD1//XDH//NT5E//PDE4D//UCK2//CTPS//CTPS2//UPP2//GPAT4//GPAM//HNF4A//ACOT8//ACSM3//SLC27A3//ACSM5//ACADSB//UQCC3//ATP8//SLC25A13//ATP5D//ATP5E//HINT1//DHODH//PDK4//MCCC2//PANK…
GO:1901019	regulation of calcium ion transmembrane transporter activity	Biological process	31	86	4682	23355	1.79809	0.000406229	0.00563769	3.39123	0.0066211	MYO5A//PKD2//P2RY6//FKBP1A//PDE4D//JPH3//JSRP1//CALM3//JPH2//PPP2CA//ANK2//CACNA1A//CACNB1//CACNB3//CACNB4//AHNAK//CBARP//GNB5//CACNA2D1//KCNE1//S100A1//STAC2//KCNE2//KCNE3//PDE4B//RRAD//NOS1AP//REM1//FGF14//RYR2//ATP1B1
GO:0071887	leukocyte apoptotic process	Biological process	45	139	4682	23355	1.6149	0.000406687	0.00563769	3.39074	0.00961128	TRAF3IP2//BCL10//CRKL//PKN1//TNFRSF21//MIR18B//SLC39A10//IRS2//MIR19B-2//MIR106A//MIR363//MIR93//MIR20B//MIR106B//MIR25//MIR92-2//IL10//CD44//AKT1//IL3//CXCR2//PIK3CD//P2RX7//RIPK1//IDO1//PRKCQ//CD27//DOCK8//PRELID1//FADD//GPAM//TNFRSF4//DFFA//GLI3//HIF1A//PTCRA//RORC//BBC3//NFKBID//CCR7//MERTK//NR4A3//ST6GAL1//NOD2//RAPGEF2
GO:0086002	cardiac muscle cell action potential involved in contraction	Biological process	19	44	4682	23355	2.15402	0.000406869	0.00563769	3.39055	0.00405809	KCNE1//KCNH2//RYR2//SCN5A//KCNE2//KCNE3//PKP2//NEDD4L//ANK2//CACNA1C//DSC2//KCNN2//KCNJ5//FLNA//CACNA1D//CACNA1G//CACNA2D1//KCNJ2//SCN1B
GO:0050808	synapse organization	Biological process	128	486	4682	23355	1.31378	0.000419035	0.00579454	3.37775	0.0273387	CHRNB1//GDNF//DNM3//AGRN//CACNA1A//CRKL//NRXN1//NRXN3//SHANK2//NRG1//SDK2//SDK1//CADM1//SHANK3//PLXND1//SLITRK1//ADGRF1//CACNB1//CACNB3//CACNB4//DVL1//ERBB2//FGFR2//MUSK//PPFIBP2//UTRN//KALRN//SIX1//ERC2//ETV5//ARF4//IL10//IL10RA//PTPRO//CAMK1//APP//SHANK1//NRG2//GRIN1//RAB17//SETD5//ASIC2//ADNP//EEF2K//IL1RAP//PRKCA//PTPRD//LRTM2//LRRTM3//STAU2//LRTM1//LINGO4//ADGRL1//FLRT1//ABL2//PALM//PFN1//MY…
GO:0006629	lipid metabolic process	Biological process	314	1324	4682	23355	1.18301	0.000422769	0.00583438	3.3739	0.0670654	ACSL1//SLC27A4//PTGDS//TBXAS1//DAGLB//HPGDS//PTGES3//PTGES2//ADH7//RDH16//ABCA2//CLN6//B4GALNT1//ST6GALNAC3//ST6GALNAC5//ST6GALNAC6//PAM//SLC27A3//CYP2E1//ALG10B//PIGH//PIGQ//MPPE1//PIGZ//PIGK//PIGX//GPLD1//GPAT4//PRKAA1//TECR//ACACA//PRKAG2//C3//ELOVL3//ECI1//GGT1//GPAM//LIPC//ACOT8//PPARA//PPARD//ACSM3//MCAT//HADHB//AASDH//GGT5//AOAH//ACSM5//ACSBG2//SCD4//TMEM189//NDUFS6//ACAA2//MLYCD//ALKBH7//…
GO:0060191	regulation of lipase activity	Biological process	29	79	4682	23355	1.83113	0.000434868	0.00598928	3.36164	0.00619393	ADRA1A//ANG//CD86//GNAQ//HTR2B//PHB//GPR55//DLC1//APOC2//FGFR2//PDPK1//ABL2//ESR1//HRAS//ARF4//PRKCZ//PPT1//SORT1//HDAC9//APOA4//NR1H3//ABHD5//LMF1//APOA2//PLIN5//RHOA//RHOC//PLCD1//ABL1
GO:0006644	phospholipid metabolic process	Biological process	97	353	4682	23355	1.37071	0.000438073	0.00602131	3.35845	0.0207176	PIGH//PIGQ//MPPE1//PIGZ//PIGK//PIGX//GPLD1//CHKA//PISD//ETNK1//GPAM//ABHD4//DGKB//AGPAT1//ABHD5//AGPAT2//GPAT4//APOA2//PCYT1A//LPCAT3//DHRS7B//PCYT1B//LIPC//SERINC2//PTDSS1//PLSCR1//ABHD16A//PIP5K1C//SH3YL1//MBOAT7//PLA2G4C//SPHK2//ABCA2//SMPD3//SMPDL3B//SMPD4//ABCA8B//SGMS2//CDS2//PPARD//LPCAT1//LPGAT1//FITM2//AGPAT3//AGPAT5//PTPMT1//PGS1//PLA2G2C//PLBD1//PLBD2//PDGFA//HTR2B//MVD//PMVK//PLCB1//P…
GO:0030534	adult behavior	Biological process	57	187	4682	23355	1.52048	0.000441094	0.00605058	3.35547	0.0121743	ABL2//AXIN1//CACNA1A//CACNA1C//CACNB4//GLRB//KCNJ10//TRH//UCHL1//CHD7//SPTBN4//DMBX1//CARTPT//GPR39//PREX2//ADAM22//APP//CHL1//DNM1//EN1//EPS8//FGF14//GIP//GRIN1//FOXA2//HOXD10//NTAN1//PBX3//PPT1//ATXN1//TSHR//CDH23//GIGYF2//LGI4//MIR23A//KALRN//MIR96//GRM2//CHRNA3//CHRNA4//CHRNB1//PPARA//ADRA1B//HOMER2//SDK1//UNC79//GRM7//GRIK1//NR4A3//NRXN1//ULK4//SHANK2//TSX//SHANK1//SHANK3//RNF180//SLITRK1
GO:0007507	heart development	Biological process	162	636	4682	23355	1.27059	0.000441971	0.00605058	3.35461	0.0346006	OVOL2//HIF1A//IHH//NKX2-5//PKD2//TGFBR2//ZIC3//SMO//NOTO//BMPR1A//COL5A1//DVL2//FKBP1A//FOXC2//HTR2B//MYBPC3//MYL2//PTCH1//FLNA//NCOR2//KDM6A//CHD7//DLC1//MTOR//TAB1//SMARCD3//TBX19//WNT11//AXIN2//RYR2//BMPR2//FGFR2//GATA6//SMAD4//RARA//ZFPM2//PARVA//FZD1//NOG//HEY2//CRKL//ILK//JUN//NPY2R//RYR1//SIX1//SMARCA4//SOX11//PLXND1//STK4//NRG1//MATR3//MDM2//NFATC1//PDE2A//PITX2//TNFRSF1B//FGFRL1//GATA5//…
GO:0051098	regulation of binding	Biological process	107	396	4682	23355	1.34784	0.00045046	0.00615099	3.34634	0.0228535	ADRB2//ADNP//AKT1//CDKN1A//DVL1//PPARA//PSEN2//SORL1//AURKA//EFHB//DHRS7B//TMC8//PLSCR1//CCM2L//MAPK8//WFIKKN2//FRMD7//CAMK1//CTNNBIP1//MITD1//CALD1//ARRB1//ABL2//AGRN//APP//CLDN5//FKBP1A//HSP90AB1//HSPA4//LFNG//RAN//PLK2//TRIM21//DTX3L//TCF7L2//TIAM1//TAF1//HIP1R//RAMP1//STK4//RPL11//NVL//PLXND1//DERL1//RAPGEF2//MEPCE//LARP7//KAT2B//HMBOX1//CDT1//ZFP618//PARP9//CALM1//HIPK3//IGF1//MMP9//PDX1//PI…
GO:1903018	regulation of glycoprotein metabolic process	Biological process	21	51	4682	23355	2.05399	0.000451103	0.00615099	3.34572	0.00448526	GATA1//IGF1//TCF7L2//PXYLP1//NECAB2//NECAB1//ABCA7//ITM2C//ABCA2//PAWR//SOAT1//ACOT8//MT3//FKTN//RAMP1//MGAT4D//SLC2A10//RAB1B//IL15//CCR7//PLCB1
GO:0051403	stress-activated MAPK cascade	Biological process	69	236	4682	23355	1.45843	0.000452284	0.00615484	3.34459	0.0147373	CASR//FGF14//PTGER4//TRIB1//TPBPA//MAP2K4//MAP3K1//MAPK10//MAPK8//MAPK9//MAPK8IP3//CDC42EP5//MAPKBP1//ERCC6//TIRAP//CCR7//MDFIC//RIPK1//SYK//TNFSF11//FGD4//WNT7B//MAP3K10//MAP3K9//SPAG9//ERN1//MAPK8IP1//MAP2K1//MAP2K2//FOXM1//IL1A//NOD2//TAOK2//PDCD10//MAP2K3//MAPK14//HIPK3//TRP73//SFRP5//IGF1R//ULK4//TRAF2//MAP4K4//AKT1//MECOM//HDAC3//FKTN//GPS2//CDC42SE1//ZMYND11//APP//AXIN1//ANKRD6//HRAS//IL3/…
GO:1901566	organonitrogen compound biosynthetic process	Biological process	349	1487	4682	23355	1.17075	0.000453438	0.00615829	3.34348	0.0745408	FH1//TRNAU1AP//SECISBP2//B4GALNT1//ST6GALNAC3//ST6GALNAC5//ST6GALNAC6//EIF2D//EIF5//MCTS2//DENR//EIF3D//RPL26//RPS29//RPS26//FTSJ1//RPS21//RPL11//RPL38//ZC3H15//RBM4//NDST2//XYLT2//UGDH//PXYLP1//MLYCD//ACSS1//PRPS2//PRPSAP1//ADK//NUDT2//PTH2//ADCY6//ADCY7//AK1//GUCY2D//GUCY2G//AMPD2//AMPD3//AMPD1//MTOR//DHODH//CTPS//CTPS2//DCTD//SHMT1//TYMS//UCK2//UCHL1OS//EFL1//MRPL10//MRPL30//AKT1//MRPS2//EEF1A…
GO:0010629	negative regulation of gene expression	Biological process	271	1128	4682	23355	1.19842	0.000454911	0.00616608	3.34207	0.0578812	SMG6//EIF3E//CASC3//SMG1//CTIF//PARN//ZFP36L3//CNOT7//CNOT3//PAN3//SAMD4//DCPS//DIS3L2//ZC3H12A//XRN2//LSM7//EPHA2//IL10//MERTK//NFKB1//SRGN//PTGER4//TNFRSF4//CLEC4A2//NLRP12//RGCC//HDAC9//VPREB3//SIGLECG//APOA2//PCGF2//CBX8//PPM1D//PCGF1//MSL3L2//EZH2//RIF1//DPY30//KHSRP//ZC3H12D//METTL3//METTL16//LSM6//CPB2//CUEDC2//IRAK3//TMEM98//GAS1//IL1R2//MDM2//GLG1//CELF2//GIGYF2//SOX6//ANG//DHFR//ILF3//P…
GO:0009306	protein secretion	Biological process	106	392	4682	23355	1.34886	0.000463565	0.00627095	3.33389	0.0226399	ILDR2//RIMS2//CACNA1C//CCKAR//MYO5A//NEUROD1//PDX1//HNF1A//SLC18A2//HNF1B//SLC30A8//CYB5R4//VGF//RAPGEF4//CASR//GIP//PFKM//TCF7L2//TRH//TRPM2//IRS2//GPR39//NAGPA//GNPTAB//RAB11B//RBM4//CCDC186//ARRB1//CACNA1D//CRH//GPLD1//HIF1A//KIF5B//PPARD//NR1H4//BAIAP3//PHPT1//CHGA//KCNB1//KCNJ11//SREBF1//PDE8B//NPFF//MIDN//RPTOR//RHBDF1//PAM//RHBDF2//PIK3C3//DPH3//CYP51//FRMD4A//SRCIN1//RSAD2//ANG//APBB1//FG…
GO:1901653	cellular response to peptide	Biological process	85	303	4682	23355	1.39934	0.000475841	0.00642433	3.32254	0.0181546	AKT1//FOXC2//GPLD1//GRB10//IGF1R//PIK3R3//PLCB1//SOCS7//PTPRA//SREBF1//SH2B2//PDK4//SOGA1//IRS2//APPL1//RAB15//CDK2//GPAM//MYO5A//KAT2B//PDPK1//PRKCZ//SGK1//CYFIP1//SP1//TBC1D4//TSC2//VAMP2//XBP1//YWHAG//RAB8B//HDAC9//SORL1//IGF2//SLC26A6//ZDHHC7//SLC27A4//CCND3//RBM4//FFAR3//VWA2//MIR494//NUCKS1//PRKAA1//KANK1//PIP4K2B//AHSG//PIP4K2C//SOCS3//SOCS1//PRKCA//PRKCQ//PTPRE//NUCB2//NR1H4//ZBTB7B//ADIP…
GO:0014812	muscle cell migration	Biological process	38	113	4682	23355	1.67747	0.000485113	0.00650277	3.31416	0.00811619	DDR1//ITGB3//KALRN//ARPC5//PDGFA//SORL1//CAMK2D//FGA//IGF1//PTGER4//HDAC4//RAPGEF3//P2RY6//RAB5A//RAPGEF4//BMPR1A//ILK//PPARD//PPARGC1A//PRKG1//TRIB1//NDRG4//NACA//SIX1//SMO//PLEKHO1//PARVA//AIF1//MIR504//GRB10//RHOA//MYOCD//MDM2//MYO5A//NR4A3//SSH1//IQGAP1//DOCK7
GO:0030038	contractile actin filament bundle assembly	Biological process	38	113	4682	23355	1.67747	0.000485113	0.00650277	3.31416	0.00811619	ARRB1//RHOA//PTK2B//PHACTR1//TNFAIP1//KCTD13//CUL3//SYNPO//PTGER4//ALMS1//MKKS//TTC8//CCDC88A//ABL1//RHOC//EVL//GPR65//PFN1//PRKCQ//PXN//S100A10//TAC1//TGFBR1//RAPGEF3//WNT11//WNT4//ARHGEF10//ARHGEF15//MTOR//RGCC//PPM1F//ARHGEF10L//PPFIA1//KANK4//ARHGAP28//FRMD7//DLC1//ARAP1
GO:0043149	stress fiber assembly	Biological process	38	113	4682	23355	1.67747	0.000485113	0.00650277	3.31416	0.00811619	SYNPO//PTGER4//ALMS1//MKKS//TTC8//CCDC88A//ABL1//RHOA//RHOC//EVL//GPR65//PFN1//PRKCQ//PXN//S100A10//TAC1//TGFBR1//RAPGEF3//WNT11//WNT4//ARHGEF10//ARHGEF15//MTOR//RGCC//PPM1F//ARHGEF10L//PPFIA1//KANK4//ARHGAP28//FRMD7//DLC1//ARAP1//ARRB1//PTK2B//PHACTR1//TNFAIP1//KCTD13//CUL3
GO:0031400	negative regulation of protein modification process	Biological process	137	527	4682	23355	1.29676	0.000485451	0.00650277	3.31385	0.029261	SPRED3//SPRED2//DUSP8//PRKCA//DUSP7//DUSP5//FH1//ATG14//PPP1R15B//ARRB1//BAG1//CRKL//DVL1//FBLN1//FKBP8//HSPA4//IMPACT//KIRREL//MAS1//PPARGC1A//PPP2CA//PSEN2//TSC2//XDH//ZC3H12A//CD109//CCNB1//PKN1//MYADM//MTOR//TERF2IP//DNAJC10//CACTIN//SPAG9//ZBED3//PRR5L//PRKAG2//AKT1//GNAQ//ILK//PDPK1//PTPRC//TRIB1//THY1//SHB//AKT1S1//PPM1F//SMYD3//CEP85//UBASH3B//CAMK2N2//CHMP6//ZFYVE28//SOCS4//ERRFI1//DMTN/…
GO:0086011	membrane repolarization during action potential	Biological process	10	17	4682	23355	2.93427	0.00050054	0.00669178	3.30056	0.00213584	KCNH2//KCNJ2//CACNA2D1//CACNB3//KCNN2//KCNJ5//KCNE2//FLNA//KCNE3//KCNE1
GO:0007632	visual behavior	Biological process	28	76	4682	23355	1.83778	0.00050624	0.00675481	3.29564	0.00598035	SYNPO//ABL2//ADRA1B//APBB1//APP//CACNA1C//CACNA1E//CCK//CREB1//GRIN1//GRIN2A//HIF1A//MEIS2//NOG//PDE1B//ATXN1//SGK1//KMT2A//PDE8B//NDRG4//SYNGAP1//ABCA7//LRRN4//DEAF1//IFT20//MTOR//TANC1//DDHD2
GO:1901985	positive regulation of protein acetylation	Biological process	20	48	4682	23355	2.07844	0.000509538	0.00677206	3.29282	0.00427168	ARRB1//APP//RUVBL2//ARID5A//TADA2A//KAT2B//WBP2//KAT7//LIF//SMAD4//SPHK2//AUTS2//PRKAA1//NFE2//ARNTL//RAPGEF3//XBP1//CAMK1//TERF2IP//FAM161A
GO:0010959	regulation of metal ion transport	Biological process	82	291	4682	23355	1.40562	0.000509677	0.00677206	3.2927	0.0175139	GRIN1//P2RX7//CAMK2D//PDE4D//CHD7//ANK2//RYR2//MYO5A//PKD2//P2RY6//DIAPH1//ITGB3//PTK2B//UBASH3B//ABL1//CAPN3//CD19//PDPK1//THY1//GPR39//ADRB2//RHOA//CACNA1D//CACNA1G//CACNA2D1//CASR//CCKAR//IGF1//IL16//RCVRN//VDR//P2RY12//STC1//MYLK//CLDN16//AQP2//ITPR1//FKBP1A//JPH3//JSRP1//CALM3//JPH2//GRM6//CRH//SPHK2//DSPP//PAWR//PSEN2//AKT1//PPP2CA//CACNA1A//CACNB1//CACNB3//CACNB4//AHNAK//CBARP//GNB5//KCNE1…
GO:1901379	regulation of potassium ion transmembrane transport	Biological process	31	87	4682	23355	1.77742	0.000511343	0.00677206	3.29129	0.0066211	CACNA1D//WWP2//NEDD4L//ANK2//ATP1B1//ATP1B2//KCNH2//KEL//DPP6//KCNE1//KCNJ2//FLNA//KCNC2//AKAP7//KCNE2//VAMP2//KCNG1//KCNE3//PRKG1//WNK4//AGRN//SNX27//ANO6//KCNIP2//LRRC52//LRRC38//RAPGEF3//NETO2//CD63//KCNAB2//KCNIP1
GO:0035592	establishment of protein localization to extracellular region	Biological process	106	393	4682	23355	1.34543	0.000511491	0.00677206	3.29116	0.0226399	RAB15//MTTP//PSAP//RAB3D//C1QTNF5//RAB8B//OLFM2//TANGO6//TANGO2//MIA3//GNPTAB//TVP23B//STEAP3//RAB3B//MON1A//LMF1//ILDR2//RIMS2//CACNA1C//CCKAR//MYO5A//NEUROD1//PDX1//HNF1A//SLC18A2//HNF1B//SLC30A8//CYB5R4//VGF//RAPGEF4//CASR//GIP//PFKM//TCF7L2//TRH//TRPM2//IRS2//GPR39//NAGPA//RAB11B//RBM4//CCDC186//ARRB1//CACNA1D//CRH//GPLD1//HIF1A//KIF5B//PPARD//NR1H4//BAIAP3//PHPT1//CHGA//KCNB1//KCNJ11//SREBF1…
GO:0006623	protein targeting to vacuole	Biological process	16	35	4682	23355	2.28034	0.000533954	0.00705582	3.2725	0.00341734	HGS//RAB7//SORL1//SORT1//GGA3//NCOA4//SNX16//GNPTAB//SMURF1//VPS37C//AP3D1//VPS13D//VPS37B//VPS37A//RNF215//PIK3R4
GO:0060048	cardiac muscle contraction	Biological process	42	129	4682	23355	1.62408	0.000545624	0.00719613	3.26311	0.00897053	ANK2//RYR2//ATP1B1//HDAC4//ADRA1B//ADRA1A//AGRN//NKX2-5//ZC3H12A//CHGA//CACNA1C//CACNA1D//CACNA1G//CACNA2D1//KCNJ2//SCN1B//SCN5A//KCNE2//PKP2//CAMK2D//GSN//PDE4B//STC1//PDE4D//KCNE1//KCNH2//KCNE3//NEDD4L//RANGRF//DSC2//KCNN2//KCNJ5//FLNA//MYBPC3//MYH6//MYL2//PSEN2//TNNI1//TNNI2//VEGFB//MAP2K3//MTOR
GO:0071363	cellular response to growth factor stimulus	Biological process	160	630	4682	23355	1.26686	0.000550192	0.00724244	3.25949	0.0341734	LTBP4//ACVRL1//CLDN5//CREB1//GCNT2//GDNF//ITGB6//JUN//SMAD1//SMAD4//PXN//APPL2//TGFBR1//TGFBR2//ZFYVE9//MAP3K1//WFIKKN2//SMAD9//TAB1//APPL1//CRKL//FGF1//FGF17//FGF18//FGF5//FGFR2//NDST1//IQGAP1//FLRT1//FGF21//TRIM71//FGF16//ZEB1//CHRD//ACVR2A//BMP6//GDF2//BMPR1A//BMPR2//DLX5//GDF9//DSG4//GDF7//MIR23A//MIR122//MIRLET7F-2//SMPD3//SMURF1//FKBP8//HOXA13//NOG//SFRP5//NPNT//AXIN1//HSP90AB1//SLC2A10//FU…
GO:0019722	calcium-mediated signaling	Biological process	58	193	4682	23355	1.49906	0.000587004	0.00771217	3.23136	0.0123879	ANK2//RYR2//ATP1B1//HDAC4//P2RY12//NFATC1//NFATC2//RCAN1//DMTN//PTPRC//HOMER2//TRPM2//ADGRL1//PTK2B//RIT2//ITPR1//SIGLECG//CDH13//HINT1//NCAM1//SYK//ZAP70//PRKAA1//CAMKK2//EFHB//NRON//MAPK7//HOMER3//MTOR//MYOZ1//DYRK2//3425401B19RIK//ERBB3//IGF1//NRG1//CHERP//CYP19A1//NR5A2//SLC8A2//APP//CACNA1D//CXCR2//CCR2//CCR4//CCR7//CCR8//EDNRB//GRM1//HTR2B//PDPK1//TNFSF11//CXCR1//ALMS1//XCR1//TOX3//ACKR4//N…
GO:0051656	establishment of organelle localization	Biological process	107	399	4682	23355	1.3377	0.000602932	0.00790627	3.21973	0.0228535	RAN//LSG1//RRS1//NOP9//ARHGEF2//PLK1//DYNLT1B//MCPH1//SPDL1//SAR1A//SAR1B//CHMP6//EML3//KIF18A//CUL3//CCNB1//PIBF1//BECN1//DCTN2//ANKRD53//CHMP4B//CHMP5//EML4//SYNE1//AP3D1//DNM3//DNM1//MX1//HIF1A//MAP6//UCHL1//SPAST//SUN2//SUN1//PCM1//TACC1//TACC2//DOCK7//MYO1B//MYO5A//MYO5B//MYO7B//MYO1G//MYO1D//BRCA2//RAB17//RAB27A//BLOC1S5//RAB11B//MAP2K1//CHGA//NR4A3//PTGDS//CLNK//LAT2//PDPK1//D6WSU163E//FOX…
GO:0030155	regulation of cell adhesion	Biological process	183	734	4682	23355	1.24367	0.000610595	0.00798068	3.21425	0.0390859	DDR1//ONECUT1//MYF5//THY1//BCL6//AJAP1//CDH13//FUT1//ILK//ITGB3//PRKCZ//PTK2B//UTRN//CCL28//PLEKHA2//PTPRC//CBLL1//ACVRL1//DSCAM//ERBB3//PLXNB3//FBLN1//LAMB1//SEMA4D//PODXL//MIA3//SRCIN1//PLXND1//NAT8F3//LIMS1//NPNT//COL26A1//FOXF1//ITGA5//ITGA6//NPY2R//RELL2//VWC2//EGFL6//DBN1//PPM1F//VIT//RHOA//DMTN//GCNT2//WNT4//CELSR2//ZDHHC2//ABL1//ABL2//MEX3B//RAP1GAP//MAGI1//CD5//CD86//TNFRSF13C//IHH//NFKB…
GO:0086019	cell-cell signaling involved in cardiac conduction	Biological process	13	26	4682	23355	2.49413	0.000613098	0.00798068	3.21247	0.00277659	ANK2//SCN5A//CACNA1G//RYR2//CACNA1C//CACNA1D//SCN1B//CACNA2D1//RANGRF//KCNN2//KCNJ5//FLNA//PKP2
GO:0062012	regulation of small molecule metabolic process	Biological process	96	352	4682	23355	1.36043	0.00061429	0.00798068	3.21163	0.0205041	FH1//AKT1//MTOR//PRKAG2//HIF1A//IL3//MLXIPL//NR3C1//TCF7L2//USP7//SLC35B4//PDK4//PPARA//NCOR2//IGFBP4//NCOA2//RORA//RORC//MLYCD//FOXK2//ADIPOR1//GPLD1//IRS2//PRKG1//NFKB1//SREBF1//SCAP//CD320//NOS2//CACNA1A//PIBF1//MAPK9//PLIN5//TWIST1//BMP6//WNT4//PTK2B//PLCD1//P2RY6//FOXA2//MIDN//NR1H4//GIP//DHCR7//LPCAT3//ERLIN1//FDPS//FGF1//GRB10//MST1//SOGA1//GPT2//HNF4A//KAT2B//APOA4//APOC2//NR1H3//LPGAT1//…
GO:0008610	lipid biosynthetic process	Biological process	152	596	4682	23355	1.27217	0.000615028	0.00798068	3.21111	0.0324648	PTGDS//TBXAS1//DAGLB//HPGDS//PTGES3//PTGES2//B4GALNT1//ST6GALNAC3//ST6GALNAC5//ST6GALNAC6//PIGH//PIGQ//MPPE1//PIGZ//PIGK//PIGX//PRKAA1//TECR//ACACA//PRKAG2//ELOVL3//LIPC//ACSM3//HNF1A//NR1H3//MCAT//ACSM5//SCD4//MLYCD//CHKA//PISD//ETNK1//ANG//GPAM//PNPLA2//ABHD4//DGKB//AGPAT1//ABHD5//AGPAT2//GPAT4//APOA2//PCYT1A//LPCAT3//DHRS7B//PCYT1B//PTDSS1//PLSCR1//PIP5K1C//SH3YL1//MBOAT7//PLA2G4C//SPHK2//GAL3…
GO:0098609	cell-cell adhesion	Biological process	193	779	4682	23355	1.23586	0.000615467	0.00798068	3.2108	0.0412217	GATA5//TGFBR2//CDH22//CDH13//CDH4//PCDHA4//DSC2//DSCAM//PLXNB3//DSG4//CDH12//CDH23//PRTG//SDK2//VSTM2L//SDK1//CDH26//CELSR2//CADM1//MYOT//MYPN//NECTIN4//PALLD//PCDHB6//CD6//ITGA5//NRXN1//PTPRD//TENM4//ADGRL1//APOA4//PTPRC//SYK//NT5E//TNIP1//ARVCF//PCDHGA12//LAMB1//ATP1B2//WNT4//PODXL//ZDHHC2//ABL1//ABL2//MEX3B//RAP1GAP//MAGI1//ITGA6//CD5//CD86//TNFRSF13C//IHH//NFKBID//ERBB2//EGR3//ZFP609//IL1A//N…
GO:0032233	positive regulation of actin filament bundle assembly	Biological process	25	66	4682	23355	1.88949	0.000615602	0.00798068	3.2107	0.0053396	CCDC88A//ABL1//RHOA//RHOC//EVL//GPR65//PFN1//PRKCQ//PXN//S100A10//TAC1//TGFBR1//RAPGEF3//WNT11//WNT4//ARHGEF10//ARHGEF15//MTOR//RGCC//PPM1F//ARHGEF10L//SYNPO//SYNPO2//FLNA//MTSS1
GO:0071559	response to transforming growth factor beta	Biological process	65	222	4682	23355	1.46052	0.000622592	0.00805604	3.2058	0.013883	LTBP4//ACVRL1//CLDN5//CREB1//GCNT2//GDNF//ITGB6//JUN//SMAD1//SMAD4//PXN//APPL2//TGFBR1//TGFBR2//ZFYVE9//MAP3K1//WFIKKN2//SMAD9//TAB1//APPL1//ZEB1//NPNT//AXIN1//HSP90AB1//SLC2A10//FURIN//MYOCD//ITGA8//SPRED3//SPRED2//ONECUT1//PDPK1//PPARA//GLG1//SKI//STRAP//XBP1//CD109//TSKU//VASN//LDLRAD4//CHST11//SMURF2//PBLD1//PRDM16//SNX6//SMURF1//BCL9L//ZFP451//OVOL2//RUNX1//CRKL//NR3C1//IGF1R//PPARGC1A//SOX6…
GO:0060193	positive regulation of lipase activity	Biological process	23	59	4682	23355	1.94457	0.000626609	0.00808121	3.203	0.00491243	ADRA1A//ANG//CD86//GNAQ//HTR2B//PHB//GPR55//DLC1//APOC2//FGFR2//PDPK1//ABL2//ESR1//HRAS//ARF4//PRKCZ//APOA4//NR1H3//ABHD5//LMF1//RHOA//RHOC//PLIN5
GO:0000280	nuclear division	Biological process	115	434	4682	23355	1.32177	0.000626899	0.00808121	3.2028	0.0245622	CIT//INCENP//NEK2//PLK1//RAN//KLHL22//KIF18A//KNSTRN//SPAG5//KIF18B//FANCM//EME1//SLX4//RGCC//AURKA//MAU2//SYCP3//PHF13//NCAPH2//NCAPD2//CHMP6//EML3//CUL3//CCNB1//PIBF1//BECN1//RRS1//DCTN2//SPDL1//ANKRD53//CHMP4B//CHMP5//EML4//ANKLE2//REEP4//RCC1//CDK11B//KIF20B//L3MBTL1//BORA//FBXO43//CDC27//KNTC1//IK//TRIP13//CDKN1B//CDKN1C//CDC14B//CDC14A//ZCWPW1//CKS2//TEX15//DMC1//SPATA22//MAJIN//HORMAD1//SU…
GO:0061458	reproductive system development	Biological process	126	482	4682	23355	1.30398	0.00063362	0.0081525	3.19817	0.0269116	CEBPB//DMC1//INHBA//LFNG//SMAD4//EIF2B5//TAF4//PCYT1B//VGF//ESR1//CDKN1B//CDKN1C//HSD17B2//HSP90AB1//PPARD//HNF1A//VWF//MAPK14//E2F7//PLAC1//CCDC134//CSF2//GATA2//FOXD3//HIF1A//IGF2//PKD2//SP1//BPTF//SPINT1//TFEB//ESRRB//AKT1//NR2F2//BMPR2//DAZAP1//NR0B1//CGA//SERPINB6A//ACVR2A//ADAM4//AHSG//BIK//ASPM//COL9A3//CRKL//ADAM26A//GATA1//HOXA10//HOXA11//INSL3//RARA//TGFBR1//TSX//UBB//WNT4//ADAM34//ADAM…
GO:0003300	cardiac muscle hypertrophy	Biological process	35	103	4682	23355	1.69504	0.000639746	0.00821587	3.19399	0.00747544	CDK9//CAMK2D//ADK//ADRA1A//IGF1//NR4A3//PDE9A//PRKCA//BECN1//AKAP1//GATA5//SMAD4//TNFRSF1B//MIR208B//EZH2//GATA6//HEY2//MYH6//ADRA1B//PRKG1//MYOCD//SORBS2//MAP2K4//AKAP13//FDPS//NR3C1//MTOR//FOXP1//PPARA//CTDP1//LMNA//ERRFI1//HTR2B//RYR2//TIAM1
GO:0090287	regulation of cellular response to growth factor stimulus	Biological process	81	289	4682	23355	1.39809	0.000655282	0.00839964	3.18357	0.0173003	SMAD4//ZEB1//ZFYVE9//FKBP8//HOXA13//NOG//SFRP5//NPNT//AXIN1//HSP90AB1//SLC2A10//FURIN//MYOCD//ITGA8//SPRED3//SPRED2//ONECUT1//PDPK1//PPARA//GLG1//SKI//STRAP//XBP1//CD109//TSKU//VASN//WFIKKN2//LDLRAD4//CHST11//SMURF2//PBLD1//PRDM16//SNX6//SMURF1//BCL9L//ZFP451//ACVRL1//GDF2//BMPR2//GATA6//GPC3//HES5//ILK//SOX11//UBE2O//RNF165//SULF1//KCP//ZFP423//ABL1//CHRD//FZD1//NBL1//SORL1//SKOR1//TCF7L2//LEMD2…
GO:0001816	cytokine production	Biological process	199	807	4682	23355	1.23006	0.000657471	0.00841194	3.18212	0.0425032	GM36028//BCL6//SOCS1//GPAM//BTNL10//TLR1//TLR6//TICAM2//MAP2K3//ERMAP//IQGAP1//NRON//ANKRD2//LITAF//BTNL4//EPHA2//IL10//MERTK//NFKB1//SRGN//PTGER4//TNFRSF4//CLEC4A2//NLRP12//RGCC//HDAC9//CD14//HTR2B//IL15//IL1A//P2RX7//SYK//CADM1//AGPAT1//AGPAT2//NFAM1//CCDC88B//LACC1//NOD2//SPHK2//TREM1//HIF1A//IDO1//TNFRSF1B//APOA2//HK1//FFAR2//FFAR3//CCR2//TRAF2//CLNK//ADGRG1//IL6RA//AQP4//C3//RORA//SULF1//CUE…
GO:0007517	muscle organ development	Biological process	97	357	4682	23355	1.35535	0.000661302	0.00842944	3.1796	0.0207176	PITX2//FZD1//HEY2//SMAD4//RYR2//NKX2-5//ZFPM2//BMPR1A//TGFBR1//CCM2L//CHD7//NOG//SIRT6//FOXP1//FOXP2//NR2F2//RHOA//CFL2//HOXD10//MYF5//SIX1//MYL6B//SVIL//METTL8//MAPK14//MYOZ1//POPDC3//MYH6//MYLK2//CDON//SMYD1//FOXN2//MAFF//SOX11//VAX1//LEMD2//KLHL41//ANKRD2//BCL9//BCL9L//SOX15//TWIST1//HDAC7//LUC7L//HDAC9//TLL2//ADRB2//IGF2//MTM1//NACA//TCF7L2//NRAS//YBX3//PRKAA1//LIF//RYR1//SKI//KEL//SMO//RCAN1…
GO:0042060	wound healing	Biological process	97	357	4682	23355	1.35535	0.000661302	0.00842944	3.1796	0.0207176	MYH2//SYT7//CD44//CCR2//HIF1A//IL1A//ANO6//ANXA5//RAB27A//C3//FGA//GP1BA//SERPIND1//HNF4A//PROCR//SLC4A1//TFPI2//THBD//VWF//VKORC1//CPB2//P2RY12//HRG//SYK//TEC//PDGFA//EVL//ITGB3//MERTK//UBASH3B//FOXA2//DMTN//KNG2//PSG23//ACVRL1//COL5A1//ARHGAP24//FOXC2//VEGFB//XBP1//MYOZ1//DDR1//FLNA//ARHGAP35//TOR1A//PDCD10//PARD3//B4GALT1//GPR4//GATA2//ADIPOR2//WNT4//AJAP1//CD109//MUC16//GATA1//PIP5K1C//FBLN1/…
GO:0071692	protein localization to extracellular region	Biological process	107	400	4682	23355	1.33436	0.000663278	0.00843892	3.1783	0.0228535	RAB15//MTTP//PSAP//RAB3D//C1QTNF5//RAB8B//OLFM2//TANGO6//TANGO2//MIA3//GNPTAB//TVP23B//STEAP3//RAB3B//MON1A//LMF1//ILDR2//RIMS2//CACNA1C//CCKAR//MYO5A//NEUROD1//PDX1//HNF1A//SLC18A2//HNF1B//SLC30A8//CYB5R4//VGF//RAPGEF4//CASR//GIP//PFKM//TCF7L2//TRH//TRPM2//IRS2//GPR39//NAGPA//NBL1//RAB11B//RBM4//CCDC186//ARRB1//CACNA1D//CRH//GPLD1//HIF1A//KIF5B//PPARD//NR1H4//BAIAP3//PHPT1//CHGA//KCNB1//KCNJ11//…
GO:0009725	response to hormone	Biological process	176	704	4682	23355	1.24706	0.000670756	0.00851823	3.17344	0.0375908	THRB//AKT1//FOXC2//GPLD1//GRB10//IGF1R//PIK3R3//PLCB1//SOCS7//PTPRA//SREBF1//SH2B2//PDK4//SOGA1//IRS2//APPL1//CRH//KDM3A//GHR//UCN2//PPARA//PPARD//RARA//NR1D1//TRH//TSHB//TSHR//NR5A2//ADIPOR2//ADIPOR1//NR3C2//ESR1//NR3C1//RHOA//FKBP4//NCOA2//NR1H3//WBP2//CRY2//SORT1//ZBTB7B//SCAP//VGF//MTOR//ZBED3//HADHA//RAB15//CDK2//GPAM//MYO5A//KAT2B//PDPK1//PRKCZ//SGK1//CYFIP1//SP1//TBC1D4//TSC2//VAMP2//XBP1/…
GO:0008285	negative regulation of cell population proliferation	Biological process	178	713	4682	23355	1.24531	0.000673058	0.00852978	3.17195	0.0380179	ACVRL1//NR2F2//GDF2//TGFBR1//XDH//VASH1//SULF1//RGCC//ATOH8//BMPR2//CTNNA1//KCTD11//VAX1//SKI//FGFR2//VDR//CD109//PAWR//IL10//PKN1//TNFRSF21//ERBB2//IHH//BRCA2//ETV4//ZFAS1//TNN//NELL1//CD86//CEBPB//IDO1//SFTPD//ZC3H12D//PLA2G2F//FBXO4//LTA//MMP9//TSC2//AIF1//ANG//COMT//ESR1//IL15//ILK//MFN2//PPARD//PPARGC1A//PTGIR//RALBP1//TRIB1//VIP//NDRG4//CTNNBIP1//SOX11//LIMS1//RUNX3//CDKN1B//GAS1//GPC3//PTC…
GO:0006950	response to stress	Biological process	828	3765	4682	23355	1.09702	0.000674158	0.00852978	3.17124	0.176848	LIG4//ERCC6//HINFP//CLOCK//RAD9B//ATRIP//MAPK14//TRP53BP1//DONSON//HIF1A//PRKCA//TXNRD2//SLX4//MSH3//SYCP3//SPATA22//BRCA2//RECQL5//RAD51AP1//RAD54L//RECQL//WRN//RAD54B//ZSWIM7//SFPQ//MCM9//NUCKS1//MCM3//GINS2//SMARCAD1//DMC1//WRNIP1//IL1A//GRM7//CACNA1E//GNG7//MORC1//NPY2R//PDE8B//ANKFN1//DEAF1//KALRN//SPIRE1//FBXL20//LYPD1//CAMK2D//CHRNA4//ALDH3A1//ANG//ATP1B1//HYOU1//CAMK2G//CBFA2T3//CRYAB//IL…
GO:0090316	positive regulation of intracellular protein transport	Biological process	45	142	4682	23355	1.58078	0.000680916	0.00859939	3.16691	0.00961128	CDK1//GLI3//HDAC3//HSP90AB1//PRKCQ//FLNA//PTPN5//RAN//XBP1//ZPR1//ZC3H12A//MAPK14//SMO//DMAP1//IPO5//UBR5//CAMK4//MDM2//TCF7L2//RAPGEF3//CAMK1//SAR1A//SORL1//SAR1B//SEC16B//CACNB3//STOM//ERBB2//HRAS//KCNB1//BBC3//PRKAA1//HSPA1L//ZDHHC2//CEP131//CHRM1//KIF5B//PCM1//BCAS3//VAMP2//KIF20B//RUFY3//PDCD10//ZFAND1//PRR5L
GO:2000106	regulation of leukocyte apoptotic process	Biological process	37	111	4682	23355	1.66275	0.000690089	0.00869919	3.16109	0.00790261	MIR18B//SLC39A10//IRS2//MIR19B-2//MIR106A//MIR363//MIR93//MIR20B//MIR106B//MIR25//MIR92-2//IL10//BCL10//CD44//IL3//CXCR2//PIK3CD//P2RX7//IDO1//PRKCQ//CD27//DOCK8//PRELID1//FADD//GPAM//TNFRSF4//HIF1A//PTCRA//RORC//BBC3//NFKBID//CCR7//MERTK//NR4A3//ST6GAL1//NOD2//RAPGEF2
GO:0040017	positive regulation of locomotion	Biological process	153	602	4682	23355	1.26778	0.000693884	0.00872684	3.15871	0.0326783	ITGB3//MMP9//MIA3//CXCR2//ZFP580//THY1//PLVAP//ABL1//AKT1//BMPR2//FGF1//FOXC2//FUT1//GPLD1//GRN//PIK3CD//PRKCA//BCAS3//PTK2B//ZC3H12A//ETS1//SASH1//ATOH8//AQP1//HIF1A//INSL3//JUN//PFN1//TAC1//TGFBR2//PPM1F//CCR7//DMTN//TSC2//CCR2//CCL27A//TMEM102//CAMK2D//FGA//IGF1//PTGER4//HDAC4//RAPGEF3//P2RY6//RAB5A//RAPGEF4//CBLL1//FAM83H//MYLK//AIF1//SYNPO2//RHOC//ATP8A1//CDH13//DIAPH1//GCNT2//GLI1//FOXF1//O…
GO:0043409	negative regulation of MAPK cascade	Biological process	54	178	4682	23355	1.51329	0.000694832	0.00872684	3.15812	0.0115335	SPRED3//SPRED2//DUSP8//PRKCA//DUSP7//DUSP5//FOXM1//GBA//PTPN5//SORL1//TSC2//UCHL1//MAPK7//IRAK3//HIPK3//MAPK8IP1//TRP73//SFRP5//AKT1//MECOM//HDAC3//FKTN//GPS2//CDC42SE1//ZMYND11//IGF1R//ARRB1//ABL1//CSK//FBLN1//IGF1//LIF//SMAD4//PHB//PTPRC//CNKSR3//DYNLT1B//TIMP3//XBP1//CHRNA9//NLRP12//DUPD1//CHRNA10//TNIP1//PSCA//ERRFI1//HSPH1//P2RX7//PPEF2//ASH1L//LEMD2//ABCA7//PSMD10//RNF149
GO:0045017	glycerolipid biosynthetic process	Biological process	52	170	4682	23355	1.52582	0.000699415	0.00876695	3.15527	0.0111064	PIGH//PIGQ//MPPE1//PIGZ//PIGK//PIGX//CHKA//PISD//ETNK1//ANG//GPAM//PNPLA2//ABHD4//DGKB//AGPAT1//ABHD5//AGPAT2//GPAT4//APOA2//PCYT1A//LPCAT3//DHRS7B//PCYT1B//PTDSS1//PLSCR1//PIP5K1C//SH3YL1//MBOAT7//PLA2G4C//PDGFA//HTR2B//C3//FITM2//GPLD1//SREBF1//TCF7L2//NR1H3//CNEP1R1//PLIN5//NR1H4//CDS2//ACSL1//LPGAT1//PTPMT1//PGS1//PIK3CD//PIK3C3//PIK3C2B//PIP4K2B//PIP4K2C//LPCAT1//CAPN2
GO:0006935	chemotaxis	Biological process	155	611	4682	23355	1.26543	0.000700587	0.00876695	3.15454	0.0331055	FFAR2//ANO6//TRPM2//CCR7//CCL21B//CCR2//PTPRO//CCL8//TNFSF11//CCL24//CHGA//PTK2B//CXCR2//ZFP580//UNC5B//LMX1A//APBB1//APBB2//ARX//RUNX3//CDH4//CHL1//CRMP1//DLX5//DSCAM//DVL1//EFNA2//EFNA4//EPHA2//ETV1//EVL//GAS1//GLI2//GLI3//KIF5B//LHX2//SMAD4//NOG//NR4A3//ROBO3//SCN1B//SEMA3A//SEMA3F//SEMA4D//SEMA5B//SEMA6B//CYFIP1//LRTM2//TUBB3//VAX1//WNT3//ABLIM1//EPHA10//ARHGAP35//PRTG//RTN4RL1//GDF7//SEMA4G/…
GO:0048568	embryonic organ development	Biological process	133	514	4682	23355	1.29073	0.000709463	0.00886181	3.14907	0.0284067	CEBPB//CSF2//GATA2//FOXD3//HIF1A//IGF2//PKD2//SP1//BPTF//SPINT1//TFEB//ESRRB//OVOL2//IHH//NKX2-5//TGFBR2//ZIC3//SMO//NOTO//PAX2//MIR96//RYR2//GATA1//EPHA2//TCF7//TCF7L2//COBL//FGFR2//CDK20//IFT140//PITX2//RARA//BLOC1S5//FOXC2//RUNX1//LMO2//KMT2A//TNRC6C//CCDC134//OSR2//CHD7//SOBP//BCR//DLX5//HMX3//MAFB//NR4A3//PAX8//PRRX1//SIX1//CDH23//CHRNA9//ITGA8//CHRNA10//GAS1//NOG//RPL38//GLI3//FOXF1//SOX11/…
GO:0042330	taxis	Biological process	156	616	4682	23355	1.26326	0.000730728	0.0091108	3.13624	0.0333191	FFAR2//ANO6//TRPM2//CCR7//CCL21B//CCR2//PTPRO//CCL8//TNFSF11//CCL24//CHGA//PTK2B//CXCR2//ZFP580//CCR4//CCR8//IL16//LSP1//PIK3CD//PIP5K1C//ROBO3//S100A8//CXCR1//XCR1//ACKR4//C5AR2//CCL28//PARVA//CMTM3//CMTM8//2610528A11RIK//HRG//DOCK2//UNC5B//LMX1A//APBB1//APBB2//ARX//RUNX3//CDH4//CHL1//CRMP1//DLX5//DSCAM//DVL1//EFNA2//EFNA4//EPHA2//ETV1//EVL//GAS1//GLI2//GLI3//KIF5B//LHX2//SMAD4//NOG//NR4A3//SCN1…
GO:0050954	sensory perception of mechanical stimulus	Biological process	85	307	4682	23355	1.38111	0.000741232	0.00922497	3.13005	0.0181546	MIR467A-4//MIR467A-10//MIR467A-7//MIR467A-9//GRM7//SOBP//ASIC2//AQP4//AXIN1//CACNA1D//CDKN1B//COL11A2//DIAPH1//TMC1//DNM1//BSND//GABRB2//MYO7B//PSAP//SIX1//SLC1A3//SERPINB6A//TBL1X//THRB//USH2A//CDH23//WDR1//ESPNL//CDC14A//ALMS1//OTOA//HOMER2//ROR1//LRIG2//LHFPL3//LHFPL4//CABP2//CHD7//ALG10B//MIR182//MIR183//MIR23A//MIR99B//MIR199B//BARHL1//ATP8B1//ESPN//OTOGL//SLC9A3R2//RPL38//SRRM4//MIR124-2HG/…
GO:0006476	protein deacetylation	Biological process	34	100	4682	23355	1.69601	0.000749822	0.00931494	3.12504	0.00726185	BAZ2A//MTA1//HDAC3//PHB//SIN3A//HDAC4//TBL1X//RCOR3//RCOR1//TRERF1//HDAC7//RBM14//HDAC8//MSL3L2//HDAC9//TADA3//TADA2A//SPHK2//PRMT6//BCL6//SREBF1//ZBTB7B//SMARCAD1//SIRT6//SFPQ//FLNA//FNTA//SPRED3//SPRED2//DYRK1A//NCOR2//BC004004//PRKAA1//NDST1
GO:0099173	postsynapse organization	Biological process	60	203	4682	23355	1.47436	0.000760027	0.00942461	3.11917	0.012815	CHRNB1//GDNF//DVL1//MYO5B//SHANK2//SHANK1//SHANK3//DNM3//SIPA1L1//LZTS3//ABI2//SRCIN1//TANC2//NGEF//EEF2K//TIAM1//ITPKA//STAU2//KALRN//DBN1//ETV5//AGRN//MUSK//GRIN2A//PICK1//ABL2//IGF1R//TANC1//MTMR2//NRXN1//TMEM108//GLRB//LHFPL4//LRRC4//NTNG2//SYNGAP1//CADM1//IL1RAP//NPTX1//PTPRD//LRFN4//LRFN1//ARF4//SRGN//SEMA3F//ABHD17A//DGKB//TSC2//ARHGAP22//RAPGEF4//CHMP4B//ZMYND8//APP//GRIN1//CRKL//SORBS2//…
GO:0043408	regulation of MAPK cascade	Biological process	176	706	4682	23355	1.24353	0.000771673	0.00955172	3.11257	0.0375908	APP//TAB1//ARRB1//ADRA2B//CRKL//FGF1//GHR//GRM1//IGF1//IGFBP6//P2RX7//PTPRC//PXN//SYK//TRP73//MUC20//MAP2K1//MAP2K2//MAP2K3//MAP2K4//GRM4//AVPI1//SPAG9//GPR39//SPRED3//SPRED2//DUSP8//PRKCA//DUSP7//DUSP5//MAPKBP1//ERCC6//TIRAP//CCR7//MDFIC//RIPK1//TNFSF11//FGD4//WNT7B//MAP3K1//MAP3K10//MAPK8IP3//MAP3K9//ERN1//FOXM1//IL1A//NOD2//TAOK2//PDCD10//CSK//ERBB2//EZH2//FGF18//HRAS//HTR2B//ILK//PDGFA//IQGAP…
GO:0010564	regulation of cell cycle process	Biological process	154	608	4682	23355	1.26347	0.000780961	0.00964666	3.10737	0.0328919	RGCC//CASP2//CDKN1A//MDM2//RPL26//RCC1//CDK11B//KIF20B//L3MBTL1//BORA//FBXO43//CIT//CDC27//PLK1//KNTC1//KLHL22//IK//TRIP13//SPDL1//CDK1//TAOK2//BRSK1//DONSON//CDKN1B//CDKN1C//CDC14B//CDC14A//CDK2//PRKCQ//WIZ//CEP131//PDCD6IP//CHORDC1//CHMP4B//CHMP5//AZIN1//NUBP1//CCDC84//RAD51AP1//CAMK2D//APP//CCND1//SIN3A//CCNB1//BRD4//SMARCD3//MIIP//AVEN//NEK6//GIGYF2//BRCA2//PLK2//AURKA//PLK5//PIK3C3//AHCTF1//…
GO:0086091	regulation of heart rate by cardiac conduction	Biological process	16	36	4682	23355	2.217	0.000783571	0.00964666	3.10592	0.00341734	ANK2//CACNA1C//CACNA1D//CACNA1G//CACNA2D1//DSC2//KCNE1//KCNH2//KCNJ2//KCNJ5//KCNH6//SCN1B//SCN5A//KCNE2//KCNE3//PKP2
GO:0097106	postsynaptic density organization	Biological process	16	36	4682	23355	2.217	0.000783571	0.00964666	3.10592	0.00341734	SHANK2//SHANK1//SHANK3//NRXN1//LRRC4//SYNGAP1//CADM1//IL1RAP//NPTX1//PTPRD//SIPA1L1//LRFN4//LRFN1//ZMYND8//DBN1//TMEM108
GO:0042976	activation of Janus kinase activity	Biological process	9	15	4682	23355	2.99295	0.000795924	0.00972875	3.09913	0.00192226	SOCS1//IL6RA//HNF4A//GHR//IL3//IL4//PRLR//PTK2B//PIBF1
GO:1900029	positive regulation of ruffle assembly	Biological process	9	15	4682	23355	2.99295	0.000795924	0.00972875	3.09913	0.00192226	COBL//EPS8//HRAS//PFN1//CYFIP1//DEF8//P2RY12//EPS8L2//EPS8L3
GO:1901387	positive regulation of voltage-gated calcium channel activity	Biological process	9	15	4682	23355	2.99295	0.000795924	0.00972875	3.09913	0.00192226	CACNA2D1//CACNB3//FGF14//CACNB4//KCNE1//S100A1//STAC2//KCNE2//KCNE3
GO:2000095	regulation of Wnt signaling pathway, planar cell polarity pathway	Biological process	9	15	4682	23355	2.99295	0.000795924	0.00972875	3.09913	0.00192226	SFRP5//ABL1//ABL2//ANKRD6//GPC3//PLEKHA4//MLLT3//MKS1//ZNRF3
GO:0030335	positive regulation of cell migration	Biological process	144	564	4682	23355	1.2736	0.000800984	0.00977315	3.09638	0.0307561	ITGB3//MMP9//MIA3//CXCR2//ZFP580//THY1//PLVAP//ABL1//AKT1//BMPR2//FGF1//FOXC2//FUT1//GPLD1//GRN//PIK3CD//PRKCA//BCAS3//PTK2B//ZC3H12A//ETS1//SASH1//ATOH8//AQP1//HIF1A//INSL3//JUN//PFN1//TAC1//TGFBR2//PPM1F//CCR7//DMTN//TSC2//CCR2//CCL27A//TMEM102//CAMK2D//FGA//IGF1//PTGER4//HDAC4//RAPGEF3//P2RY6//RAB5A//RAPGEF4//PDGFA//FGF18//GATA2//IGF2//PDPK1//SP1//MAP2K3//AMOTL1//IQSEC1//MAP4K4//EPB41L4B//MTOR…
GO:0046631	alpha-beta T cell activation	Biological process	52	171	4682	23355	1.5169	0.000812065	0.00987315	3.09041	0.0111064	PSAP//ZBTB7B//IL15//IL4//MTOR//RHOA//CDH26//RSAD2//CEBPB//CLEC4A2//PTGER4//RORC//SYK//ZAP70//PAX1//SATB1//RUNX1//RUNX3//CBFB//SOCS1//PSMB11//TMEM98//MYB//SHB//CCR2//CCR7//BCL6//PRKCZ//RARA//ABL1//ABL2//TCF7//PRR7//BCL11B//DOCK2//GLI3//IHH//PTPRC//HSPH1//AP3D1//TGFBR2//RASAL3//FOXP1//RORA//IL6RA//ZC3H12A//NFKBID//MIR326//NFKBIZ//CD44//MAPK8IP1//PRKCQ
GO:0051260	protein homooligomerization	Biological process	52	171	4682	23355	1.5169	0.000812065	0.00987315	3.09041	0.0111064	BBC3//ACACA//CTH//AQP2//AQP4//EVL//KCNJ2//PKD2//SHMT1//APPL2//TK1//TRPM2//CRTC1//TDO2//MCOLN1//ALOX5AP//SLC1A5//CLYBL//SCARA5//KCTD1//ATL3//APP//PRMT1//KCNA2//KCNA3//KCNB1//KCND2//PDCD6IP//ROM1//MICU1//KCTD11//TNFAIP1//IKZF4//KCTD15//KCTD13//G3BP2//KCTD12//LZTS3//KCNG1//KCNC2//TRP53BP1//KCTD19//BEND3//KCTD16//SPAST//ATL2//RNF213//KCTD4//VSTM5//KCTD2//KCTD6//EHD4
GO:0046879	hormone secretion	Biological process	99	368	4682	23355	1.34195	0.00084047	0.0102004	3.07548	0.0211448	CPE//SMPD3//ILDR2//RIMS2//CACNA1C//CCKAR//MYO5A//NEUROD1//PDX1//HNF1A//SLC18A2//HNF1B//SLC30A8//CYB5R4//VGF//RAPGEF4//NPFF//CDK16//CASR//GIP//PFKM//TCF7L2//TRH//TRPM2//IRS2//GPR39//CGA//CRH//UCN2//SMAD4//RAB11B//RBM4//CCDC186//ARRB1//CACNA1D//GPLD1//HIF1A//KIF5B//PPARD//NR1H4//BAIAP3//PHPT1//INHBA//CHGA//KCNB1//KCNJ11//SREBF1//PDE8B//MIDN//RPTOR//ACVR2A//CREB1//SOX11//NELL2//NMB//LIF//ARNTL//CLOC…
GO:0001894	tissue homeostasis	Biological process	75	266	4682	23355	1.40646	0.000843507	0.0102191	3.07391	0.0160188	AIPL1//ATP1B2//POC1B//WHRN//LDB1//PIWIL4//MKS1//STRAP//NOD2//PBLD1//CLDN5//GCNT2//CHMP4B//ITGB6//SFTPD//LPCAT1//PDK4//SIGLEC15//ACP5//ADRB2//TPP1//CTSK//CTSS//IHH//PTK2B//RAB3D//RAB7//CCDC154//HNF1A//TNFSF11//GPR55//SNX10//MIR34A//ABCA4//PROM1//RHO//USH2A//CDH23//NPHP4//ESRRB//ERCC6//MKKS//LCA5//USP45//CSK//CYP19A1//P2RX7//CARTPT//UBASH3B//AHSG//ITGB3//PRKCA//PTGER4//SYK//DEF8//FCGR4//ILDR2//TEX1…
GO:0023061	signal release	Biological process	147	578	4682	23355	1.26864	0.000846549	0.0102379	3.07235	0.0313968	FCGR3//SYK//BAIAP3//STX1B//RIMS2//DVL1//NRXN1//NRXN3//PPT1//SYT2//SYN3//BRSK1//PDZD11//CRH//P2RY12//KCNB1//PLCD1//RAB3GAP1//CHRNA3//CACNA1A//GRM2//CHRNA4//KCNA2//SYT5//SYT7//FFAR3//P2RX7//VAMP2//OTOF//TRIM9//STX3//SYNJ1//ERC2//CPE//SMPD3//ILDR2//CACNA1C//CCKAR//MYO5A//NEUROD1//PDX1//HNF1A//SLC18A2//HNF1B//SLC30A8//CYB5R4//VGF//RAPGEF4//NPFF//CDK16//PRRT2//GRIK5//CASR//GIP//PFKM//TCF7L2//TRH//TRPM…
GO:0030032	lamellipodium assembly	Biological process	26	71	4682	23355	1.82668	0.000877695	0.0105938	3.05666	0.00555318	DMTN//EPHA2//BRK1//AQP1//CYFIP1//HDAC4//AUTS2//ABI2//FRMD7//MTOR//PLXNB3//CCDC88A//CDH13//PTPRO//PXN//SPATA13//VAV2//VCL//FGD4//ABLIM1//ABLIM2//WASF3//ABLIM3//WHAMM//VAV3//P2RY12
GO:0070252	actin-mediated cell contraction	Biological process	33	97	4682	23355	1.69703	0.000879077	0.0105938	3.05597	0.00704827	CCDC88C//PARD3//MYH6//MYL6B//MYLK2//CACNA1C//CACNA1D//CACNA1G//CACNA2D1//KCNJ2//SCN1B//SCN5A//KCNE2//PKP2//CAMK2D//GSN//ANK2//PDE4B//STC1//PDE4D//KCNE1//KCNH2//RYR2//KCNE3//NEDD4L//RANGRF//DSC2//KCNN2//KCNJ5//DBN1//FLNA//MYH2//PARVA
GO:0071695	anatomical structure maturation	Biological process	78	279	4682	23355	1.39457	0.000881684	0.0106066	3.05469	0.0166595	BRCA2//DAZL//DMC1//INSL3//PLCB1//PTK2B//CCNB1//PDE3A//TRIP13//ANKRD17//KCNE1//XBP1//GPAT4//GRIP2//MTOR//EDNRB//ABL2//APP//C3//GNAQ//C1QL1//GRIN1//CACNA1A//ATP6AP2//RERE//ANO6//IGF1//CCDC154//PHOSPHO1//SNX10//PAX2//FAM20C//CDKN1C//NRXN1//LGI4//SRRM4//BARX2//GSDMA3//AKT1//DSG4//MYO5A//PPARD//PSEN2//EPB42//L3MBTL3//RHOA//RYR1//SEMA4D//THBS3//NFASC//SPTBN4//KCNIP2//CATSPERD//CALCA//SLC26A6//CATSPER2/…
GO:0051248	negative regulation of protein metabolic process	Biological process	247	1030	4682	23355	1.19621	0.000889334	0.0106798	3.05094	0.0527552	SPRED3//SPRED2//DUSP8//PRKCA//DUSP7//DUSP5//FH1//ATG14//PPP1R15B//ARRB1//BAG1//CRKL//DVL1//FBLN1//FKBP8//HSPA4//IMPACT//KIRREL//MAS1//PPARGC1A//PPP2CA//PSEN2//TSC2//XDH//ZC3H12A//CD109//CCNB1//PKN1//MYADM//MTOR//TERF2IP//DNAJC10//CACTIN//SPAG9//ZBED3//PRR5L//PRKAG2//AKT1//GNAQ//ILK//PDPK1//PTPRC//TRIB1//THY1//SHB//AKT1S1//PPM1F//SMYD3//CEP85//UBASH3B//CAMK2N2//CHMP6//ZFYVE28//SOCS4//ERRFI1//TIMP4…
GO:0001783	B cell apoptotic process	Biological process	18	43	4682	23355	2.08811	0.000897334	0.010757	3.04705	0.00384451	MIR18B//SLC39A10//IRS2//MIR19B-2//MIR106A//MIR363//MIR93//MIR20B//MIR106B//MIR25//MIR92-2//IL10//BCL10//CD44//TRAF3IP2//CRKL//PKN1//TNFRSF21
GO:1901215	negative regulation of neuron death	Biological process	72	254	4682	23355	1.41399	0.00090109	0.0107832	3.04523	0.015378	UNC5B//GRM7//XRCC4//ARRB1//ADNP//RHOA//BAG1//CACNA1A//CEBPB//CHL1//CRLF1//EN1//ERBB3//GABRB2//GBA//GDNF//GRIN1//GRN//HIF1A//HRAS//HSPH1//HSP90AB1//IL10//ILK//ITSN1//JUN//MT3//NR4A3//PDPK1//PRKCG//PPARGC1A//PPT1//PTK2B//SIX1//TRP73//VEGFB//NRBP2//AARS//SYNGAP1//TOX3//VSTM2L//KDM2B//LIG4//SMO//BARHL1//SET//SNX6//FZD1//TBC1D24//TLDC2//HYOU1//ZPR1//MAP2K4//APP//CHGA//CREB1//ESR1//GHR//IGF1//ITPR1//PP…
GO:0030510	regulation of BMP signaling pathway	Biological process	34	101	4682	23355	1.67921	0.000915556	0.0109371	3.03832	0.00726185	ACVRL1//GDF2//BMPR2//FKBP8//GATA6//GPC3//HES5//ILK//SMAD4//SOX11//UBE2O//RNF165//SULF1//KCP//ZFP423//ABL1//CHRD//FZD1//NBL1//NOG//SKI//SORL1//SKOR1//TCF7L2//LEMD2//SPG20//VWC2//CRIM1//SMURF2//CHRDL2//MIR675//SMURF1//HOXA13//SFRP5
GO:0016358	dendrite development	Biological process	85	309	4682	23355	1.37217	0.00091841	0.0109521	3.03696	0.0181546	PREX2//ABL2//CACNA1A//DSCAM//DVL1//MAP6//SLC11A2//SEMA3A//MAPK8//TET1//CELSR2//RERE//TMEM106B//CHRNA3//GRIN1//SEMA4D//SIPA1L1//SYNE1//KNDC1//NEDD4L//RHOA//CRKL//BCL11A//RAB17//CAMK1D//SS18L1//KALRN//RAPGEF4//CIT//GORASP1//RAPGEF2//CUX1//ILK//MYO5B//NUMBL//PTPRD//SGK1//TBC1D24//ARF4//IQSEC1//SLC12A5//SPIRE1//SHANK2//SHANK1//SHANK3//SDK1//TANC2//NR3C1//GRN//ITSN1//PALM//NRG1//TSC2//ZMYND8//FOXO6//C…
GO:0006650	glycerophospholipid metabolic process	Biological process	76	271	4682	23355	1.39892	0.000924548	0.0110061	3.03407	0.0162324	PIGH//PIGQ//MPPE1//PIGZ//PIGK//PIGX//GPLD1//CHKA//PISD//ETNK1//ABHD4//GPAM//DGKB//AGPAT1//ABHD5//AGPAT2//GPAT4//APOA2//PCYT1A//LPCAT3//DHRS7B//PCYT1B//LIPC//SERINC2//PTDSS1//PLSCR1//ABHD16A//PIP5K1C//SH3YL1//MBOAT7//PLA2G4C//PDGFA//HTR2B//CDS2//PLCB1//PLCB3//PTPMT1//PGS1//GDPD3//HADHA//PIK3CD//PIK3C3//PIK3C2B//PLA2G2F//LPGAT1//LPCAT1//NR1H3//APOA4//SMPD4//SYNJ1//PIP4K2B//PIP4K2C//PLCB2//PLCD1//PL…
GO:0060038	cardiac muscle cell proliferation	Biological process	24	64	4682	23355	1.87059	0.000926677	0.0110123	3.03307	0.00512601	FOXP1//BMPR1A//NKX2-5//TGFBR1//MEIS1//NOG//RIPK1//TGFBR2//TRP73//SAV1//CDK20//CDK1//FGFR2//GATA6//GLI1//HEY2//NCAM1//ZFPM2//MAPK14//CCNB1//FGF1//FOXC2//SMAD1//TENM4
GO:0010463	mesenchymal cell proliferation	Biological process	22	57	4682	23355	1.92529	0.000954411	0.0113027	3.02026	0.00469885	FOXP1//FOXP2//BMPR1A//CHRD//FGFR2//GAS1//FOXF1//IHH//LRP5//MYCN//PDGFA//PRRX1//TGFBR2//SMO//IRS2//SYNE1//ZEB1//GPC3//LMNA//WNT11//CTNNBIP1//SIX1
GO:0140115	export across plasma membrane	Biological process	22	57	4682	23355	1.92529	0.000954411	0.0113027	3.02026	0.00469885	ATP1B1//ATP1B2//ATP4B//ATP1A4//KCNA2//KCNB1//KCNE1//KCNH2//KCNK5//KCNN4//KCNE2//KCNE3//KCNIP2//AGRN//ANO6//SLC40A1//SLC8A2//SLC8A3//ABCC2//SLC22A18//RALBP1//ABCG2
GO:0060249	anatomical structure homeostasis	Biological process	112	426	4682	23355	1.31147	0.000986596	0.0116636	3.00586	0.0239214	BRCA2//FBXO4//HSPA1A//TERF1//TERF2//WRN//DCLRE1C//PARP3//RIF1//TERF2IP//ACACA//COL11A2//HOXA13//ANKRD11//AIPL1//ATP1B2//POC1B//WHRN//HSP90AB1//PTGES3//LDB1//PIWIL4//MKS1//ZBTB48//HNRNPA2B1//STRAP//NOD2//PBLD1//SMG6//HNRNPD//LMNA//SMG1//YLPM1//HDAC8//SIRT6//CCT6A//NEK2//PRKCQ//HMBOX1//PARN//CLDN5//GCNT2//CHMP4B//ITGB6//SFTPD//LPCAT1//PDK4//SIGLEC15//ACP5//ADRB2//TPP1//CTSK//CTSS//IHH//PTK2B//RAB3D…
GO:0070925	organelle assembly	Biological process	204	836	4682	23355	1.21723	0.000991476	0.0116943	3.00372	0.0435711	RPL10L//RPL3//RRS1//RPL3L//RPL11//RPF2//PWP2//MRPS7//RPS10//RPS25//STX12//ATG14//SYNPO2//RAB7//PIK3C3//ATG2A//WIPI1//BECN1//RAB1B//GABARAPL2//AGFG1//SEC23IP//ACRBP//SPACA1//SPINK2//P2RX7//AURKA//CDK2//CENPJ//CEP63//POC1B//CEP152//CFAP43//CEP131//TTLL5//SPEF2//IQCG//PAN3//CAPN3//MYH6//PGM5//KLHL41//TMOD2//CNOT7//EDC3//EIF4ENIF1//CSDE1//G3BP2//RPL38//MFN2//WEE2//ULK4//RSPH1//CC2D2A//RSPH9//AK7//PCM…
GO:0051216	cartilage development	Biological process	60	205	4682	23355	1.45998	0.00099261	0.0116943	3.00322	0.012815	BARX2//MYF5//MYCN//SOX6//MAPK14//OSR2//BMPR1A//RUNX1//RUNX3//COL11A2//GLI2//GPLD1//MATN1//PRKCA//ARID5A//BMPR2//FGF18//SULF1//MIA3//CHST11//SMPD3//AXIN2//IHH//RARA//TGFBR2//THBS3//STC1//COL27A1//SERPINH1//HOXA11//HOXD11//GLG1//ADAMTS7//TGFBR1//ADAMTS12//BMP6//GLI3//THRB//SIK3//WNT7B//RSPO2//BMP1//GDF2//SMAD1//CTSK//NOG//DSPP//HES5//HIF1A//HOXC4//PRRX1//SATB2//ZEB1//TAPT1//CSGALNACT1//ESRRA//SMAD9…
GO:0008306	associative learning	Biological process	37	113	4682	23355	1.63332	0.00100419	0.0118104	2.99818	0.00790261	GRM7//GRIN1//GUCY2D//SYNPO//ABL2//ADRA1B//APBB1//APP//CACNA1C//CACNA1E//CCK//CREB1//GRIN2A//HIF1A//MEIS2//NOG//PDE1B//ATXN1//SGK1//KMT2A//PDE8B//NDRG4//SYNGAP1//ABCA7//LRRN4//DEAF1//IFT20//MTOR//TANC1//DDHD2//ADRB2//CRH//PPT1//TAC1//SHANK1//BRSK1//PGRMC1
GO:0110053	regulation of actin filament organization	Biological process	77	276	4682	23355	1.39165	0.00101034	0.0118624	2.99553	0.016446	BRK1//CIT//PFN1//ARHGAP35//GBA2//ARHGAP28//ARHGAP40//DBN1//ARPC5//ARPC4//COTL1//SH3BP1//WDR1//CFL2//KANK1//SSH1//KANK4//HIP1R//MYADM//MKKS//RHOA//EVL//KIRREL//PTK2B//BAIAP2L2//MAP3K1//CCL24//MLST8//MTOR//CDC42EP5//FLNA//SHANK1//SHANK3//SYNPO//SYNPO2//MTSS1//ACTR3B//WHAMM//PICK1//AP1AR//GMFG//GSN//SPIRE1//CAPZA3//EPS8//SVIL//ADD3//PTGER4//ALMS1//TTC8//CCDC88A//ABL1//RHOC//GPR65//PRKCQ//PXN//S100A1…
GO:0010001	glial cell differentiation	Biological process	72	255	4682	23355	1.40845	0.00101321	0.0118757	2.9943	0.015378	APP//GRN//SMARCA4//MT3//S100A8//EIF2B5//ROR1//NSUN5//HES5//KCNJ10//ASCL1//NKX2-2//TCF7L2//WASF3//ZFP488//MED12//GBA//ADAM22//ERBB3//NAB1//NAB2//BAG1//ILK//LGI4//SOX6//NRG1//PICK1//SOX11//RHOA//GLI3//METTL3//ULK4//SKI//ARHGEF10//PARD3//AKT1//PRX//ABCA2//TENM4//SPINT1//SMO//LIF//NFIX//SLC8A3//ERBB2//PRPF19//DLL3//MYCN//NOG//SOX1//WDR1//TNFRSF21//ASPA//PTPRA//TNFRSF1B//TRP73//MIR23A//MTOR//TMEM98//L…
GO:0002520	immune system development	Biological process	260	1092	4682	23355	1.18768	0.00101712	0.0118968	2.99263	0.0555318	MERTK//PTPRC//TCF3//KAT7//PSAP//ZBTB7B//CD19//SLC8A3//INHBA//KCNAB2//PSEN2//RBMY//SIN3A//SERPINB9F//DHTKD1//MMP21//SIGLECG//RBM47//MIXL1//KCP//ZFAT//AGPAT5//SRSF4//SMPD3//RRS1//ZFP784//ACP6//SBDS//DOCK7//SIPA1L3//APOBEC3//IL4//MTOR//LFNG//PTK2B//RUNX1//FLT3//XRCC4//LIG4//FOXP1//ABL1//POU2F2//NFATC1//FOXN1//RHOA//CCR4//CCR7//TGFBR2//IDO1//CD86//IL3//GATA1//SENP1//GATA2//IRAK3//GBA//APP//CTNNBL1//U…
GO:0009057	macromolecule catabolic process	Biological process	301	1281	4682	23355	1.1721	0.00101849	0.0118968	2.99204	0.0642888	SMG6//EIF3E//CASC3//SMG1//CTIF//PARN//CHIT1//ZFP36L3//CNOT7//CNOT3//PAN3//SAMD4//DCPS//DIS3L2//ZC3H12A//DNASE2A//XRN2//LSM7//GRSF1//ACR//PPT1//ABHD17A//ABHD13//PFKM//CTBS//DFFA//EXOG//ANG4//OAS2//KHSRP//ZC3H12D//METTL3//METTL16//LSM6//USP30//FBXO4//WWP1//ARRB1//UBE3B//USP17LA//LNX1//MDM2//NTAN1//PSMA3//SIAH2//ZNRF4//DTX3L//8030462N17RIK//UBE2D1//TTC3//UBE2G2//UBE2H//UCHL1//USP10//XBP1//USP40//FBX…
GO:0046635	positive regulation of alpha-beta T cell activation	Biological process	25	68	4682	23355	1.83392	0.00102352	0.0119352	2.9899	0.0053396	SOCS1//ZBTB7B//RUNX1//RUNX3//CBFB//MYB//SHB//CCR2//CCR7//PRKCZ//RARA//RHOA//GLI3//IHH//SYK//ZAP70//PTPRC//HSPH1//AP3D1//TGFBR2//RASAL3//NFKBID//MIR326//NFKBIZ//PRKCQ
GO:0070228	regulation of lymphocyte apoptotic process	Biological process	28	79	4682	23355	1.76799	0.00102559	0.0119391	2.98903	0.00598035	MIR18B//SLC39A10//IRS2//MIR19B-2//MIR106A//MIR363//MIR93//MIR20B//MIR106B//MIR25//MIR92-2//IL10//BCL10//CD44//P2RX7//IDO1//PRKCQ//CD27//DOCK8//PRELID1//FADD//GPAM//TNFRSF4//HIF1A//PTCRA//RORC//BBC3//NFKBID
GO:0071560	cellular response to transforming growth factor beta stimulus	Biological process	63	218	4682	23355	1.44156	0.00107576	0.0125019	2.96828	0.0134558	LTBP4//ACVRL1//CLDN5//CREB1//GCNT2//GDNF//ITGB6//JUN//SMAD1//SMAD4//PXN//APPL2//TGFBR1//TGFBR2//ZFYVE9//MAP3K1//WFIKKN2//SMAD9//TAB1//APPL1//ZEB1//NPNT//AXIN1//HSP90AB1//SLC2A10//FURIN//MYOCD//ITGA8//SPRED3//SPRED2//ONECUT1//PDPK1//PPARA//GLG1//SKI//STRAP//XBP1//CD109//TSKU//VASN//LDLRAD4//CHST11//SMURF2//PBLD1//PRDM16//SNX6//SMURF1//BCL9L//ZFP451//IL4//OVOL2//RUNX1//CRKL//NR3C1//IGF1R//PPARGC1A/…
GO:0048659	smooth muscle cell proliferation	Biological process	53	177	4682	23355	1.49366	0.00107798	0.0125064	2.96739	0.0113199	NR4A3//PDE1A//TCF7L2//AIF1//AKT1//CDH13//FGFR2//GNAQ//HES5//HIF1A//IGF1//IGF1R//IL6RA//ITGB3//JUN//PHB//PRKCA//PPARGC1A//ZFP143//HDAC4//TGFBR2//TGM2//RAB5A//MTOR//SMPD3//ANG//COMT//ESR1//IL15//ILK//MFN2//PPARD//PTGIR//RALBP1//TRIB1//VIP//NDRG4//CTNNBIP1//RHOA//CDKN1A//CDKN1B//IL10//PRKG1//MYOCD//CAMK2D//BMPR1A//GNAI3//MDM2//MMP9//P2RY6//ERN1//MIR504//KALRN
GO:0001941	postsynaptic membrane organization	Biological process	19	47	4682	23355	2.01653	0.00108533	0.0125328	2.96444	0.00405809	ETV5//AGRN//DVL1//MUSK//NRXN1//GLRB//LHFPL4//SHANK3//LRRC4//ZMYND8//DBN1//CRKL//SORBS2//SSH1//GRIP2//ZDHHC2//SNX27//CHRNB1//GDNF
GO:0072666	establishment of protein localization to vacuole	Biological process	19	47	4682	23355	2.01653	0.00108533	0.0125328	2.96444	0.00405809	HGS//RAB7//SORL1//SORT1//GGA3//NCOA4//SNX16//VPS37C//AP3D1//VPS13D//VPS37B//VPS37A//RNF215//PIK3R4//GNPTAB//VPS36//SMURF1//CACNG5//CACNG7
GO:0045926	negative regulation of growth	Biological process	74	264	4682	23355	1.39822	0.00108575	0.0125328	2.96427	0.0158052	CTH//ACVRL1//AHSG//APBB1//APBB2//BCL6//GDF2//BMPR2//CDKN1A//CDKN1B//CDKN2C//CRYAB//GAS1//GDF9//HNF4A//INHBA//SERTAD3//BBC3//SMAD4//MYL2//PHB//PPARD//PPT1//SMARCA4//WNT11//DCUN1D3//ZC3H12D//SERTAD1//RRAD//SPHK2//SERTAD2//SMARCA2//NDUFS3//ADIPOR2//CDKN2AIP//OSGIN1//ADIPOR1//TCHP//HRG//SH3BP4//SEMA3A//ADRB2//H19//PTCH1//RAI1//PLAC8//ALMS1//MYOZ1//CGA//TCF7L2//STK4//TLL2//BCL11A//FSTL4//SPG20//SEMA3F…
GO:2001222	regulation of neuron migration	Biological process	21	54	4682	23355	1.93988	0.00110213	0.0127005	2.95777	0.00448526	ADGRG1//NRG1//TNN//OLFM1//GPR173//IL1R1//ARHGEF2//FLNA//SEMA3A//ZFP609//TBC1D24//KIF20B//MAPK8//MAPK8IP3//RAPGEF2//NTNG2//ULK4//PHACTR1//IGSF10//LRIG2//SCRT2
GO:0030856	regulation of epithelial cell differentiation	Biological process	47	153	4682	23355	1.53234	0.00111027	0.0127727	2.95457	0.0100384	CCND1//ZEB1//SMO//FOXN1//AJAP1//APOLD1//ACVRL1//TGFBR1//XDH//BMP6//GDF2//BTG1//ATOH8//MAFF//EZH2//PTCH1//PTCH2//SULT2B1//HEY2//MYCN//HES5//KRT84//GRHL1//CD109//ERRFI1//OVOL2//ETV4//VDR//GDNF//LIF//PAX2//PAX8//FOXP1//CEBPB//CDKN1B//CDKN1C//SPRED3//SPRED2//PLCB1//VCL//CLDN5//IL1A//RFX3//MMP9//PROM1//ASCL1//PRLR
GO:0022604	regulation of cell morphogenesis	Biological process	89	328	4682	23355	1.35352	0.00112177	0.0128734	2.9501	0.019009	ARAP3//RHOA//RHOC//DIAPH1//EPB41L3//EPB42//DMTN//EPS8//PLXNB3//GAS7//ITGA7//PALM//PTK2B//PXN//S100A13//SEMA4D//CYFIP1//SPRR2A1//WDR1//FGD4//ARHGAP35//WASF3//RHOBTB2//TAOK2//DLC1//CCL24//PARVA//CDC42SE1//CDC42EP5//PLEKHO1//PLXND1//ARAP1//DNMBP//FBLIM1//ERMN//RHOJ//MAPK9//TTC3//CUX1//ILK//MYO5B//NUMBL//PTPRD//SGK1//TBC1D24//SS18L1//EEF2K//TIAM1//ITPKA//STAU2//KALRN//DBN1//MARK2//MACF1//NTNG2//DVL1/…
GO:0051272	positive regulation of cellular component movement	Biological process	152	604	4682	23355	1.25532	0.00112277	0.0128734	2.94971	0.0324648	ITGB3//MMP9//MIA3//CXCR2//ZFP580//THY1//PLVAP//ABL1//AKT1//BMPR2//FGF1//FOXC2//FUT1//GPLD1//GRN//PIK3CD//PRKCA//BCAS3//PTK2B//ZC3H12A//ETS1//SASH1//ATOH8//AQP1//HIF1A//INSL3//JUN//PFN1//TAC1//TGFBR2//PPM1F//CCR7//DMTN//TSC2//CCR2//CCL27A//TMEM102//CAMK2D//FGA//IGF1//PTGER4//HDAC4//RAPGEF3//P2RY6//RAB5A//RAPGEF4//CBLL1//FAM83H//MYLK//AIF1//SYNPO2//RHOC//ATP8A1//CDH13//DIAPH1//GCNT2//GLI1//FOXF1//O…
GO:0050803	regulation of synapse structure or activity	Biological process	76	273	4682	23355	1.38867	0.00115737	0.0132478	2.93653	0.0162324	AGRN//MUSK//SIX1//ETV5//ARF4//IL10//IL10RA//PTPRO//SHANK2//CAMK1//SHANK3//SLITRK1//NRG2//GRIN1//RAB17//SETD5//ASIC2//ADNP//EEF2K//IL1RAP//NRXN1//PRKCA//PTPRD//LRTM2//LRRTM3//STAU2//LRTM1//LINGO4//ADGRL1//FLRT1//DNM3//SIPA1L1//LZTS3//ABI2//SRCIN1//TANC2//NGEF//TIAM1//ITPKA//KALRN//DBN1//NPTX1//LRFN4//LRFN1//MYO5B//SRGN//SEMA3F//ABHD17A//DGKB//TSC2//ARHGAP22//RAPGEF4//TANC1//CHMP4B//LRFN3//MAPK14//…
GO:0048193	Golgi vesicle transport	Biological process	75	269	4682	23355	1.39078	0.00118625	0.0135557	2.92583	0.0160188	SAR1A//SAR1B//TMED4//ANK1//HYOU1//LMAN2L//SEC24C//NRBP2//TICAM2//MPPE1//CUL3//SEC23B//VAPA//TRAPPC11//MIA3//WHAMM//SPAST//USO1//RANGRF//TRAPPC4//ERGIC1//LMAN1//TMED5//RAB1B//LMF1//YIF1B//SEC16B//CNIH4//ARF4//RAB6A//RINT1//BICD2//CUX1//COG1//TRAPPC10//COG6//GABARAPL2//MYO1B//MYO5A//PLCB3//SORL1//SORT1//EXOC6//GOLGA7//EXOC2//EXOC1//CCDC93//ARFGEF2//SLC30A6//AP1G1//AP3D1//VPS29//RNF215//SNX8//SGSM2/…
GO:2000147	positive regulation of cell motility	Biological process	148	587	4682	23355	1.25769	0.00119242	0.013568	2.92357	0.0316104	ITGB3//MMP9//MIA3//CXCR2//ZFP580//THY1//PLVAP//ABL1//AKT1//BMPR2//FGF1//FOXC2//FUT1//GPLD1//GRN//PIK3CD//PRKCA//BCAS3//PTK2B//ZC3H12A//ETS1//SASH1//ATOH8//AQP1//HIF1A//INSL3//JUN//PFN1//TAC1//TGFBR2//PPM1F//CCR7//DMTN//TSC2//CCR2//CCL27A//TMEM102//CAMK2D//FGA//IGF1//PTGER4//HDAC4//RAPGEF3//P2RY6//RAB5A//RAPGEF4//CBLL1//FAM83H//MYLK//AIF1//SYNPO2//RHOC//ATP8A1//CDH13//DIAPH1//GCNT2//GLI1//FOXF1//O…
GO:0062237	protein localization to postsynapse	Biological process	24	65	4682	23355	1.84182	0.00119331	0.013568	2.92325	0.00512601	RAP1A//HRAS//PRKCZ//IQSEC2//MAP2K1//KALRN//RAPGEF4//GRIP2//GRIP1//STAU2//STX3//VAMP2//STX1B//MAPK10//CACNG5//CACNG7//KIF17//KIF5B//ADAM22//NPTX1//LGI1//GRIN1//GRIN2A//ZDHHC2
GO:0009914	hormone transport	Biological process	100	376	4682	23355	1.32666	0.00119372	0.013568	2.9231	0.0213584	CPE//SMPD3//ILDR2//RIMS2//CACNA1C//CCKAR//MYO5A//NEUROD1//PDX1//HNF1A//SLC18A2//HNF1B//SLC30A8//CYB5R4//VGF//RAPGEF4//NPFF//CDK16//CASR//GIP//PFKM//TCF7L2//TRH//TRPM2//IRS2//GPR39//CGA//CRH//UCN2//SMAD4//RAB11B//RBM4//CCDC186//ARRB1//CACNA1D//GPLD1//HIF1A//KIF5B//PPARD//NR1H4//BAIAP3//PHPT1//INHBA//CHGA//KCNB1//KCNJ11//SREBF1//PDE8B//MIDN//RPTOR//LTBP4//VAMP2//ACVR2A//CREB1//SOX11//NELL2//NMB//LI…
GO:1903530	regulation of secretion by cell	Biological process	165	663	4682	23355	1.24142	0.00119525	0.013568	2.92254	0.0352413	BAIAP3//STX1B//RIC1//CPB2//RGCC//TNFRSF1B//CRH//P2RY12//KCNB1//PLCD1//GRM2//CCK//NR3C1//P2RX7//GRM7//PRKG1//TRH//CHRNA3//CACNA1A//CHRNA4//KCNA2//SYT2//SYT5//SYT7//FFAR3//RAB15//RIMS2//MYO5A//RAB3D//VAMP2//RAB8B//RAPGEF4//RAB3B//CASR//GIP//PDX1//PFKM//TCF7L2//SLC30A8//TRPM2//IRS2//GPR39//IL1A//MAPK9//VIP//CARTPT//NPY2R//CHGA//UCN2//SMAD4//ARRB1//CACNA1D//GPLD1//HIF1A//KIF5B//PPARD//NR1H4//PHPT1//P…
GO:0021700	developmental maturation	Biological process	90	333	4682	23355	1.34818	0.00120482	0.0136344	2.91908	0.0192226	BRCA2//DAZL//DMC1//INSL3//PLCB1//PTK2B//CCNB1//PDE3A//TRIP13//ANKRD17//KCNE1//XBP1//GPAT4//GRIP2//MTOR//EDNRB//ZDHHC2//ABL2//APP//C3//GNAQ//C1QL1//GRIN1//CACNA1A//ATP6AP2//RERE//ANO6//IGF1//CCDC154//PHOSPHO1//SNX10//AP1G1//AP3D1//CD63//BLOC1S5//PAX2//FAM20C//CDKN1C//NRXN1//LGI4//SRRM4//BARX2//GSDMA3//AKT1//DSG4//MYO5A//PPARD//PSEN2//EPB42//L3MBTL3//RHOA//RYR1//SEMA4D//THBS3//NFASC//SPTBN4//KCNIP2…
GO:1901137	carbohydrate derivative biosynthetic process	Biological process	134	525	4682	23355	1.27319	0.00120509	0.0136344	2.91898	0.0286202	B4GALNT1//ST6GALNAC3//ST6GALNAC5//ST6GALNAC6//PRPS2//PRPSAP1//NDST2//XYLT2//UGDH//PXYLP1//CMAS//MLYCD//ACSS1//ADK//NUDT2//PTH2//ADCY6//ADCY7//AK1//GUCY2D//GUCY2G//AMPD2//AMPD3//AMPD1//DCTD//SHMT1//TYMS//UCK2//CTPS//CTPS2//FUT1//GCNT2//B4GALT1//ST6GAL1//ST3GAL3//ST3GAL2//ST3GAL5//B3GNT4//ST6GAL2//POMGNT1//B3GNT3//FUT11//B3GNT9//ENTPD5//MGAT3//PMM1//ALG10B//DOLPP1//MOGS//MGAT4D//GORASP1//GALNT1//GA…
GO:0045197	establishment or maintenance of epithelial cell apical/basal polarity	Biological process	18	44	4682	23355	2.04065	0.00123689	0.0139711	2.90767	0.00384451	RHOA//FOXF1//SH3BP1//CRB3//IFT20//TTC8//LHX2//PDCD6IP//WDR1//WNT11//PDZD11//ARF4//MARK2//ILK//PRICKLE2//DLG3//PARD3B//PARD3
GO:0010975	regulation of neuron projection development	Biological process	140	552	4682	23355	1.26514	0.00124396	0.0140279	2.90519	0.0299018	RAP1A//ABL2//ADNP//AP2A1//APBB1//ATP1B2//CBFA2T2//DVL1//EEF1A1//MARK2//BCL11A//PLXNB3//FZD1//GRN//ITGA6//ITPR1//LIF//LTK//KAT2B//PTK2B//PTPN5//RIT2//STMN2//SCN1B//SERPINI1//PLK5//DYNLT1B//TIAM1//TSC2//DPYSL3//CAMK1D//ARHGAP35//NDRG4//FEZ1//ROR1//CAMK1//DDX56//DBN1//MTOR//RAPGEF2//STYXL1//NCKIPSD//KANK1//ADCY6//RHOA//CRMP1//H2-D1//H2-K1//IL15RA//MDM2//FLNA//SEMA3A//RTN4RL1//TSKU//MAP4K4//RTN4RL2//…
GO:0051223	regulation of protein transport	Biological process	142	561	4682	23355	1.26262	0.0012551	0.0141302	2.90132	0.0303289	CASR//GIP//PDX1//PFKM//TCF7L2//TRH//SLC30A8//TRPM2//IRS2//GPR39//ARRB1//CACNA1D//CRH//GPLD1//HIF1A//KIF5B//PPARD//NR1H4//BAIAP3//PHPT1//CDK1//GLI3//HDAC3//HSP90AB1//PRKCQ//FLNA//PTPN5//RAN//XBP1//ZPR1//ZC3H12A//MAPK14//SMO//DMAP1//IPO5//UBR5//AKAP1//HNF4A//MDFIC//PPP2CA//UFM1//CSK//CNST//CHGA//KCNB1//KCNJ11//SREBF1//PDE8B//NPFF//MIDN//RPTOR//PTPN14//RANGAP1//CAMK4//MDM2//RAPGEF3//CAMK1//RHBDF1//P…
GO:0008286	insulin receptor signaling pathway	Biological process	40	126	4682	23355	1.58357	0.00126121	0.0141757	2.89921	0.00854336	SORL1//IGF2//CCND3//RBM4//TSC2//FFAR3//VWA2//MIR494//NUCKS1//PRKAA1//KANK1//PIP4K2B//AHSG//PIP4K2C//SOCS3//SOCS1//GRB10//PRKCA//PRKCQ//PRKCZ//PTPRE//SLC27A4//NUCB2//NR1H4//ZBTB7B//ADIPOR1//AKT1//FOXC2//GPLD1//IGF1R//PIK3R3//PLCB1//SOCS7//PTPRA//SREBF1//SH2B2//PDK4//SOGA1//IRS2//APPL1
GO:0071375	cellular response to peptide hormone stimulus	Biological process	72	257	4682	23355	1.39749	0.00127534	0.0143109	2.89438	0.015378	AKT1//FOXC2//GPLD1//GRB10//IGF1R//PIK3R3//PLCB1//SOCS7//PTPRA//SREBF1//SH2B2//PDK4//SOGA1//IRS2//APPL1//RAB15//CDK2//GPAM//MYO5A//KAT2B//PDPK1//PRKCZ//SGK1//CYFIP1//SP1//TBC1D4//TSC2//VAMP2//XBP1//YWHAG//RAB8B//HDAC9//SORL1//IGF2//SLC26A6//ZDHHC7//SLC27A4//CCND3//RBM4//FFAR3//VWA2//MIR494//NUCKS1//PRKAA1//KANK1//PIP4K2B//AHSG//PIP4K2C//SOCS3//SOCS1//PRKCA//PRKCQ//PTPRE//NUCB2//NR1H4//ZBTB7B//ADIP…
GO:0007613	memory	Biological process	47	154	4682	23355	1.52239	0.00129209	0.0144752	2.88871	0.0100384	GRM7//ADNP//COMT//NPAS4//RCAN1//CAMK4//GRIN1//PRKCZ//SGK1//TAC1//SHANK1//LRRN4//MTOR//CHD8//LMX1A//SLC8A2//SLC8A3//APP//CCK//CREB1//GIP//GRIN2A//IGF1//IGF2//ITGA5//LMX1B//NOG//MUSK//NTAN1//PLCB1//PSEN2//ATXN1//PLK2//SHANK2//TH//YTHDF1//ITGA8//ABCA7//FOXO6//CRTC1//PGRMC1//KALRN//JPH3//SHANK3//SORCS3//PAIP2//ADGRF1
GO:0086003	cardiac muscle cell contraction	Biological process	25	69	4682	23355	1.80734	0.00130336	0.0145777	2.88493	0.0053396	CACNA1C//CACNA1D//CACNA1G//CACNA2D1//KCNJ2//SCN1B//SCN5A//KCNE2//PKP2//ANK2//PDE4B//STC1//PDE4D//KCNE1//KCNH2//RYR2//KCNE3//NEDD4L//RANGRF//DSC2//KCNN2//KCNJ5//FLNA//CAMK2D//GSN
GO:0043405	regulation of MAP kinase activity	Biological process	79	287	4682	23355	1.37307	0.00133182	0.0148474	2.87556	0.0168731	APP//TAB1//ARRB1//ADRA2B//CRKL//FGF1//GHR//GRM1//IGF1//IGFBP6//P2RX7//PTPRC//PXN//SYK//TRP73//MUC20//MAP2K1//MAP2K2//MAP2K3//MAP2K4//GRM4//AVPI1//SPAG9//GPR39//SPRED3//SPRED2//DUSP8//PRKCA//DUSP7//DUSP5//MAPKBP1//ERCC6//TIRAP//CCR7//MDFIC//RIPK1//TNFSF11//FGD4//WNT7B//MAP3K1//MAP3K10//MAPK8IP3//MAP3K9//ERN1//CSK//ERBB2//EZH2//FGF18//HRAS//HTR2B//ILK//PDGFA//NOD2//IQGAP1//PDCD10//AKAP13//GBA//PTPN…
GO:0045165	cell fate commitment	Biological process	79	287	4682	23355	1.37307	0.00133182	0.0148474	2.87556	0.0168731	DHH//FKBP8//FOXA2//IHH//PSEN2//MGA//SMO//CDON//TBX19//DLL3//GATA2//PAX2//PTCH1//PTCH2//SMAD1//PAF1//RTF1//HNF1B//PRICKLE2//IL4//MTOR//TCF3//FOXN1//RHOA//NEUROD1//NKX2-2//ASCL1//SMARCA4//GATA6//HOXA11//SPDEF//HOXD10//HOXC10//SOX1//GLI2//GLI3//SOX6//HES5//NRG1//SATB2//BCL11B//GATA1//MYL2//DOCK7//FOXC2//BMPR1A//TCF7L2//FOXN4//RUNX1//SMAD4//MYT1L//TGFBR1//PRRX1//SIX1//ARHGEF2//TEAD3//RARA//CASZ1//NR2…
GO:0006886	intracellular protein transport	Biological process	224	932	4682	23355	1.19889	0.00133769	0.0148886	2.87364	0.0478428	RAN//LSG1//RRS1//NOP9//NUP214//EIF5A//THOC2//HNRNPA2B1//NUP160//SARNP//RAE1//FYTTD1//RAB27A//PICK1//SORL1//YWHAG//AP1S3//YWHAB//RPL11//PAN3//AKT1//ARNTL//CDKN1A//CRY2//KPNA4//LMNA//SYK//AGAP3//APPL2//TSC2//IPO9//RANBP6//NUP98//IPO5//APPL1//EIF4ENIF1//FAM53A//IPO4//IPO11//RANBP17//STRADA//XPO6//SMURF1//ZDHHC7//VPS37C//CACNB1//NACA//ZDHHC14//VPS37B//VPS37A//GOLGA7//ZDHHC6//ZDHHC2//DUSP18//YIF1B//PA…
GO:0060306	regulation of membrane repolarization	Biological process	14	31	4682	23355	2.25276	0.00136586	0.0151775	2.86459	0.00299018	CACNA2D1//KCNE1//KCNH2//SCN1B//SCN5A//WDR1//KCNE2//KCNE3//CACNA1D//CACNB3//FLNA//KCNJ2//AKAP7//NEDD4L
GO:0033157	regulation of intracellular protein transport	Biological process	63	220	4682	23355	1.42845	0.00137975	0.0152821	2.8602	0.0134558	CDK1//GLI3//HDAC3//HSP90AB1//PRKCQ//FLNA//PTPN5//RAN//XBP1//ZPR1//ZC3H12A//MAPK14//SMO//DMAP1//IPO5//UBR5//AKAP1//HNF4A//MDFIC//PPP2CA//UFM1//PTPN14//RANGAP1//CAMK4//MDM2//TCF7L2//RAPGEF3//CAMK1//SAR1A//SORL1//SAR1B//SEC16B//DNAJC27//CACNB3//STOM//ERBB2//HRAS//KCNB1//DMTN//GDI1//KCNE1//CEP131//CHRM1//KIF5B//PCM1//BCAS3//VAMP2//KIF20B//RUFY3//PDCD10//ZFAND1//PRR5L//BBC3//SREBF1//PARL//4930550C14RI…
GO:0014897	striated muscle hypertrophy	Biological process	35	107	4682	23355	1.63167	0.00138072	0.0152821	2.85989	0.00747544	HEY2//HTR2B//RYR2//TIAM1//CDK9//CAMK2D//ADK//ADRA1A//IGF1//NR4A3//PDE9A//PRKCA//BECN1//AKAP1//GATA5//SMAD4//TNFRSF1B//MIR208B//EZH2//GATA6//MYH6//ADRA1B//PRKG1//MYOCD//SORBS2//MAP2K4//AKAP13//FDPS//NR3C1//MTOR//FOXP1//PPARA//CTDP1//LMNA//ERRFI1
GO:0042063	gliogenesis	Biological process	92	343	4682	23355	1.33796	0.00138197	0.0152821	2.8595	0.0196497	APP//GRN//SMARCA4//P2RY12//ERBB2//FGF5//DTX1//IGF1//ASCL1//MMP24//PAX2//NRG1//METRN//SKI//MT3//S100A8//EIF2B5//ROR1//NSUN5//HES5//KCNJ10//NKX2-2//TCF7L2//WASF3//ZFP488//MED12//GBA//SOX11//LGI4//EZH2//PITX3//SYNJ1//ADAM22//ERBB3//NAB1//NAB2//BAG1//ILK//SOX6//PICK1//GLI3//ADGRG1//LAMB1//SUN2//SUN1//SOCS7//MBOAT7//RHOA//METTL3//ULK4//ARHGEF10//PARD3//AKT1//PRX//ABCA2//TENM4//SPINT1//SMO//LIF//NFIX//…
GO:0072659	protein localization to plasma membrane	Biological process	81	296	4682	23355	1.36503	0.00140223	0.0154803	2.85318	0.0173003	ANK2//CSK//CNST//KRT18//SPTBN1//VAMP2//GGA3//GOLGA4//GOLGA7//GGA2//AMN//GORASP2//GORASP1//SNX27//CCDC88A//ADCY6//GRIP2//GRIP1//RAB7//MYO5B//ZDHHC7//CAMK2D//CAMK2G//KALRN//ZDHHC2//APPL1//PPFIA1//CLTC//PLS1//AKT1//DPP6//EPHA2//KCNJ11//KIF5B//MYO5A//NRXN1//PDPK1//STX3//STAC2//PGRMC1//PTPN9//RANGRF//CNPY4//NKD2//RILPL2//TTC7B//RAB15//RAP1A//ANK1//ATP1B1//CACNB3//EPB41L3//KCNB1//PDZD3//MAP7//PALM//PRK…
GO:0051651	maintenance of location in cell	Biological process	62	216	4682	23355	1.43181	0.00140674	0.0154803	2.85179	0.0132422	GRIK5//FTMT//CAMK2D//PDE4D//CHD7//ANK2//RYR2//RYR1//MYO5A//PKD2//P2RY6//SLC30A3//SLC30A8//RIT2//MPRIP//DBN1//SRGN//TAPT1//PFN1//GSN//SORL1//VPS13D//HDAC3//RANGAP1//FKBP1A//HTR2B//ITPR1//ITPR2//LCK//BBC3//P2RX7//PTPRC//XCR1//CHERP//TRPM2//MCOLN1//DIAPH1//ITGB3//PTK2B//UBASH3B//ABL1//CAPN3//CD19//PDPK1//THY1//GPR39//CHCHD10//ASPM//ARHGAP21//JPH3//JSRP1//CALM3//JPH2//AP3D1//AKT1//HK1//CCDC88A//ADCY6…
GO:1901888	regulation of cell junction assembly	Biological process	62	216	4682	23355	1.43181	0.00140674	0.0154803	2.85179	0.0132422	AGRN//MUSK//SIX1//MACF1//LDB1//PTPRA//VCL//LIMS1//ABL1//S100A10//THY1//WNT4//MAP4K4//IQGAP1//PPM1F//ACVRL1//DMTN//BCAS3//FAM107A//DLC1//NRG2//GRIN1//RAB17//SETD5//ASIC2//ADNP//EEF2K//IL1RAP//NRXN1//PRKCA//PTPRD//LRTM2//LRRTM3//STAU2//LRTM1//LINGO4//ADGRL1//FLRT1//SLITRK1//NPTX1//SIPA1L1//LRFN4//LRFN1//CRB3//CLDN5//EPHA2//IL17A//NPHP4//VSTM5//APP//FZD1//NTNG2//LRFN3//MDGA2//IL1RAPL2//LHFPL4//SEMA4…
GO:0032386	regulation of intracellular transport	Biological process	88	326	4682	23355	1.34652	0.00140973	0.0154803	2.85086	0.0187954	SAR1A//SAR1B//THOC2//ABCA2//ARV1//CRYAB//MAP1B//SPAG5//MYLK2//CDK1//GLI3//HDAC3//HSP90AB1//PRKCQ//FLNA//PTPN5//RAN//XBP1//ZPR1//ZC3H12A//MAPK14//SMO//DMAP1//IPO5//UBR5//AKAP1//HNF4A//MDFIC//PPP2CA//UFM1//RBM4//NUP214//INPP4B//PTPN14//RANGAP1//CAMK4//MDM2//TCF7L2//RAPGEF3//CAMK1//KHDRBS1//GAS1//YIPF5//RINT1//RNF139//FEZ1//SORL1//SEC16B//DNAJC27//CACNB3//STOM//ERBB2//HRAS//KCNB1//DMTN//GDI1//KCNE1/…
GO:0051209	release of sequestered calcium ion into cytosol	Biological process	36	111	4682	23355	1.61781	0.00141121	0.0154803	2.85041	0.00768902	CAMK2D//PDE4D//CHD7//ANK2//RYR2//RYR1//MYO5A//PKD2//P2RY6//DIAPH1//ITGB3//PTK2B//UBASH3B//ABL1//CAPN3//CD19//PDPK1//THY1//GPR39//FKBP1A//JPH3//JSRP1//CALM3//JPH2//SLC8B1//HTR2B//ITPR1//ITPR2//LCK//BBC3//P2RX7//PTPRC//XCR1//CHERP//TRPM2//MCOLN1
GO:0051051	negative regulation of transport	Biological process	126	492	4682	23355	1.27748	0.00145083	0.0158866	2.83838	0.0269116	ANKRD13B//ANKRD13A//MTMR2//PTGER4//TNFRSF1B//PRKCA//GRK6//CRH//P2RY12//AKT1//IRS2//WNK4//NEDD4L//GRM7//PRKG1//TRH//TBC1D4//ITGB3//NR1H3//HBP1//APOA2//APOC2//ABCA2//CRYAB//MAP1B//WWP2//CHGA//UCN2//PRRT2//TRIM9//COMT//AKAP1//HNF4A//MDFIC//PPP2CA//UFM1//CSK//GNAQ//PLCB4//PTK2B//VIP//PXK//BEST3//FOXF1//CCR2//BCR//RUBCN//PACSIN2//ABCA7//CBARP//UPK3B//ESR1//GRB10//APPL2//SH2B2//SIRT6//KCNB1//KCNJ11//SR…
GO:0048660	regulation of smooth muscle cell proliferation	Biological process	51	171	4682	23355	1.48772	0.00145521	0.0158866	2.83708	0.0108928	AIF1//AKT1//CDH13//FGFR2//GNAQ//HES5//HIF1A//IGF1//IGF1R//IL6RA//ITGB3//JUN//NR4A3//PHB//PRKCA//PPARGC1A//ZFP143//HDAC4//TGFBR2//TGM2//RAB5A//MTOR//SMPD3//ANG//COMT//ESR1//IL15//ILK//MFN2//PPARD//PTGIR//RALBP1//TRIB1//VIP//NDRG4//CTNNBIP1//RHOA//CDKN1A//CDKN1B//IL10//PRKG1//MYOCD//CAMK2D//BMPR1A//GNAI3//MDM2//MMP9//P2RY6//ERN1//PDE1A//TCF7L2
GO:1903169	regulation of calcium ion transmembrane transport	Biological process	51	171	4682	23355	1.48772	0.00145521	0.0158866	2.83708	0.0108928	CAMK2D//PDE4D//CHD7//ANK2//RYR2//MYO5A//PKD2//P2RY6//DIAPH1//ITGB3//PTK2B//UBASH3B//ABL1//CAPN3//CD19//PDPK1//THY1//GPR39//FKBP1A//JPH3//JSRP1//CALM3//JPH2//PSEN2//AKT1//PPP2CA//CACNA1A//CACNB1//CACNB3//CACNB4//AHNAK//CBARP//GNB5//CACNA2D1//KCNE1//S100A1//STAC2//KCNE2//KCNE3//PDE4B//RRAD//NOS1AP//REM1//FGF14//CACNG1//ATP1B1//RAPGEF3//CACNA1C//CACNA1D//ADRB2//TMC1
GO:0070839	metal ion export	Biological process	19	48	4682	23355	1.97452	0.00146257	0.0159415	2.83488	0.00405809	ATP1B1//ATP1B2//ATP4B//ATP1A4//KCNA2//KCNB1//KCNE1//KCNH2//KCNK5//KCNN4//KCNE2//KCNE3//KCNIP2//SLC8B1//AGRN//ANO6//SLC40A1//SLC8A2//SLC8A3
GO:0010893	positive regulation of steroid biosynthetic process	Biological process	13	28	4682	23355	2.31597	0.00147555	0.0160066	2.83104	0.00277659	BMP6//WNT4//FDPS//FGF1//SREBF1//SCAP//NR1D1//IGF1//IGF1R//IGF2//PPARGC1A//CGA//IL1A
GO:0042044	fluid transport	Biological process	13	28	4682	23355	2.31597	0.00147555	0.0160066	2.83104	0.00277659	AQP1//AQP2//AQP4//AQP7//AQP8//UPK3A//MYLK2//AQP9//CSF2//EDNRB//ITPR1//SLC26A6//SCTR
GO:0099622	cardiac muscle cell membrane repolarization	Biological process	13	28	4682	23355	2.31597	0.00147555	0.0160066	2.83104	0.00277659	CACNA2D1//KCNE1//KCNH2//SCN1B//SCN5A//WDR1//KCNE2//KCNE3//CACNA1D//KCNJ2//KCNN2//KCNJ5//FLNA
GO:0007216	G protein-coupled glutamate receptor signaling pathway	Biological process	9	16	4682	23355	2.80589	0.00149618	0.016179	2.82502	0.00192226	GRM6//GRM7//GRM4//GRM2//GRM1//DAGLB//HOMER2//HOMER3//DAGLA
GO:0010896	regulation of triglyceride catabolic process	Biological process	9	16	4682	23355	2.80589	0.00149618	0.016179	2.82502	0.00192226	GPLD1//SORL1//PLIN5//APOA4//APOC2//DAGLB//FGF21//PNPLA2//ABHD5
GO:0035637	multicellular organismal signaling	Biological process	45	147	4682	23355	1.52702	0.00151016	0.0162464	2.82098	0.00961128	GRM7//CACNA1A//CACNA1E//CACNG5//KCNQ2//PRX//OTOA//NFASC//SPTBN4//CACNG7//CACNB4//SCN1B//SCN4A//CACNA1G//DPP6//KCNA2//KCND2//SCN3A//SCN5A//CARTPT//CACNA1C//ABCC9//ANK2//PKP2//RYR2//CACNA1D//CACNA2D1//GJC1//DSC2//KCNE1//KCNH2//KCNJ2//KCNJ5//KCNH6//KCNE2//KCNE3//RANGRF//KCNN2//PDE4D//NKX2-5//TMEM65//PAWR//GBA//RAPGEF4//FLNA
GO:0007034	vacuolar transport	Biological process	44	143	4682	23355	1.53485	0.0015119	0.0162464	2.82048	0.00939769	HGS//RAB7//SORL1//SORT1//GGA3//NCOA4//SNX16//VPS37C//AP3D1//VPS13D//VPS37B//VPS37A//RNF215//PIK3R4//AP1G1//VPS29//GRN//IGF2R//PSAP//HSPA1A//VPS51//TMEM106B//EPG5//ATG14//HOOK2//MTM1//DTX3L//CLEC16A//SNX27//CHMP5//PCDHGA3//GNPTAB//UBXN6//MVB12A//CHMP6//CHMP4B//VPS36//BECN1//SMURF1//SLC15A4//CCDC91//CACNG5//CACNG7//VIPAS39
GO:0030326	embryonic limb morphogenesis	Biological process	44	143	4682	23355	1.53485	0.0015119	0.0162464	2.82048	0.00939769	OSR2//CACNA1C//EN1//MECOM//HOXA11//HOXA13//HOXD11//TWIST1//WNT3//RSPO2//RPGRIP1L//GPC3//AFF3//PITX2//SMARCA4//CHD7//IFT140//HOXC11//BMPR1A//GAS1//GLI2//GLI3//GNAQ//HOXD13//IHH//LRP5//SMAD4//MYCN//NOG//TMEM231//B9D1//MKS1//CHST11//DLX5//HOXA10//HOXD10//LMX1B//PRRX1//PSEN2//PTCH1//SKI//HOXC10//HNF1A//SALL4
GO:0035113	embryonic appendage morphogenesis	Biological process	44	143	4682	23355	1.53485	0.0015119	0.0162464	2.82048	0.00939769	DLX5//EN1//GLI3//HOXA10//HOXA11//HOXD10//HOXD11//HOXD13//LMX1B//PRRX1//PSEN2//PTCH1//SKI//HOXC10//HNF1A//TWIST1//CHST11//SALL4//OSR2//CACNA1C//MECOM//HOXA13//WNT3//RSPO2//RPGRIP1L//GPC3//AFF3//PITX2//SMARCA4//CHD7//IFT140//HOXC11//BMPR1A//GAS1//GLI2//GNAQ//IHH//LRP5//SMAD4//MYCN//NOG//TMEM231//B9D1//MKS1
GO:0051492	regulation of stress fiber assembly	Biological process	32	96	4682	23355	1.66275	0.00153192	0.0164358	2.81476	0.00683469	CCDC88A//ABL1//RHOA//RHOC//EVL//GPR65//PFN1//PRKCQ//PXN//S100A10//TAC1//TGFBR1//RAPGEF3//WNT11//WNT4//ARHGEF10//ARHGEF15//MTOR//RGCC//PPM1F//ARHGEF10L//PPFIA1//KANK4//ARHGAP28//FRMD7//DLC1//ARAP1//SYNPO//PTGER4//ALMS1//MKKS//TTC8
GO:0051924	regulation of calcium ion transport	Biological process	77	280	4682	23355	1.37177	0.00156242	0.0167367	2.8062	0.016446	GRIN1//P2RX7//CAMK2D//PDE4D//CHD7//ANK2//RYR2//MYO5A//PKD2//P2RY6//DIAPH1//ITGB3//PTK2B//UBASH3B//ABL1//CAPN3//CD19//PDPK1//THY1//GPR39//STC1//MYLK//CLDN16//AQP2//CACNA1D//ITPR1//FKBP1A//JPH3//JSRP1//CALM3//JPH2//GRM6//CASR//CRH//SPHK2//DSPP//PAWR//PSEN2//AKT1//PPP2CA//CACNA1A//CACNB1//CACNB3//CACNB4//AHNAK//CBARP//GNB5//CACNA2D1//KCNE1//S100A1//STAC2//KCNE2//KCNE3//PDE4B//RRAD//NOS1AP//REM1//FGF…
GO:0009895	negative regulation of catabolic process	Biological process	84	310	4682	23355	1.35166	0.00158218	0.0169219	2.80074	0.0179411	RUBCN//ADRA1A//AKT1//HTR2B//IL10//IL10RA//IL3//BMF//MCL1//MT3//KLHL22//RNF5//BECN1//MTOR//FOXK2//GPLD1//SORL1//PLIN5//TSC2//SMG1//FHIT//HSP90AB1//MTM1//SENP1//USP7//RYBP//RPL11//CLEC16A//DDRGK1//FURIN//CYP51//GRIN2A//SMAD4//NOS2//PHB//PRKCG//FLNA//NRG1//BANP//AZIN1//IRAK3//FBXO43//ADRA1B//CBFA2T3//PPARA//PPARGC1A//HDAC4//SIRT6//HNRNPD//AXIN2//GDNF//MEIOC//RBM46//EIF4ENIF1//PRKAA1//APOA2//TIMP4//T…
GO:0051129	negative regulation of cellular component organization	Biological process	186	762	4682	23355	1.21761	0.00159118	0.0169607	2.79828	0.0397266	FH1//ANKRD13B//ANKRD13A//MTMR2//TNFRSF1B//ARHGEF2//MAP1B//STMN2//CAMSAP1//EML4//PLK1//KNTC1//KLHL22//IK//TRIP13//SPDL1//PLXNB3//VAT1//ADCK1//NUBP1//CCDC84//APOA2//NR1H4//KANK1//ADCY6//RHOA//CRMP1//BCL11A//H2-D1//H2-K1//IL15RA//MDM2//FLNA//RIT2//SEMA3A//DPYSL3//RTN4RL1//TSKU//MAP4K4//RTN4RL2//LRIG2//THOC2//RAP1GAP2//PTPN9//ITM2C//LDLRAD4//PFN1//SSH1//KANK4//HIP1R//MYADM//MKKS//FENDRR//SPHK2//PRMT6…
GO:0007389	pattern specification process	Biological process	123	480	4682	23355	1.27824	0.00160178	0.0169607	2.7954	0.0262708	COBL//AXIN2//BMPR1A//DLL3//FOXC2//FOXF1//LFNG//MYF5//PAX1//PSEN2//MED12//TBX19//HOXC11//FGF1//GDNF//HOXA11//HOXD11//SIX1//OVOL2//HIF1A//IHH//NKX2-5//PKD2//TGFBR2//ZIC3//SMO//NOTO//WNT11//SMARCD3//STC1//IFT140//ACVR2A//PITX2//RFX3//MMP21//GM572//CC2D2A//RPGRIP1L//PSKH1//MKS1//DVL2//MAFB//MLLT3//FGFR2//RIPPLY3//MEIS1//MEIS2//SATB2//OOEP//GPC3//HEY2//LDB1//SKI//AURKA//WNT3//AXIN1//NR2F2//BMPR2//CRKL…
GO:0032011	ARF protein signal transduction	Biological process	10	19	4682	23355	2.6254	0.00160182	0.0169607	2.79539	0.00213584	CYTH1//CYTH2//IQSEC1//PSD3//IQSEC2//CYTH4//PSD//PSD2//ARFGEF2//MAP4K4
GO:0032012	regulation of ARF protein signal transduction	Biological process	10	19	4682	23355	2.6254	0.00160182	0.0169607	2.79539	0.00213584	MAP4K4//CYTH1//CYTH2//IQSEC1//PSD3//IQSEC2//CYTH4//PSD//PSD2//ARFGEF2
GO:0042670	retinal cone cell differentiation	Biological process	10	19	4682	23355	2.6254	0.00160182	0.0169607	2.79539	0.00213584	DIO3//PDE6C//CNGA3//GNAT2//THRB//THY1//MIR182//MIR183//MIR96//CASZ1
GO:0097623	potassium ion export across plasma membrane	Biological process	10	19	4682	23355	2.6254	0.00160182	0.0169607	2.79539	0.00213584	KCNH2//KCNE3//ANO6//KCNIP2//KCNA2//KCNB1//KCNE1//KCNK5//KCNN4//KCNE2
GO:0031346	positive regulation of cell projection organization	Biological process	113	436	4682	23355	1.29283	0.00160315	0.0169607	2.79503	0.024135	BRK1//AQP1//CYFIP1//HDAC4//AUTS2//ABI2//FRMD7//MTOR//RAP1A//ABL2//ADNP//AP2A1//APBB1//ATP1B2//CBFA2T2//DVL1//EEF1A1//MARK2//BCL11A//PLXNB3//FZD1//GRN//ITGA6//ITPR1//LIF//LTK//KAT2B//PTK2B//PTPN5//RIT2//STMN2//SCN1B//SERPINI1//PLK5//DYNLT1B//TIAM1//TSC2//DPYSL3//CAMK1D//ARHGAP35//NDRG4//FEZ1//ROR1//CAMK1//DDX56//DBN1//RAPGEF2//STYXL1//NCKIPSD//CDC42EP5//CCDC88A//TAPT1//CDH4//GDI1//ILK//MAP1B//MYO5…
GO:0009056	catabolic process	Biological process	530	2367	4682	23355	1.11693	0.00161023	0.0170093	2.79311	0.113199	STX12//ATG14//SYNPO2//RAB7//PIK3C3//ATG2A//WIPI1//BECN1//RAB1B//GABARAPL2//SMG6//EIF3E//CASC3//SMG1//CTIF//PARN//ALLC//CHIT1//ZFP36L3//CNOT7//CNOT3//PAN3//SAMD4//DCPS//DIS3L2//ZC3H12A//USP30//1700034I23RIK//DNASE2A//XRN2//LSM7//GRSF1//ACR//PPT1//ABHD17A//ABHD13//PFKM//LRP5//CTBS//AMDHD2//ADH7//ALDOC//ENO1//ENO3//GAPDHS//HK1//DHTKD1//HKDC1//ENO4//ALDOB//PGAM2//PRKAG2//HIF1A//IL3//MLXIPL//GDA//XDH/…
GO:0002065	columnar/cuboidal epithelial cell differentiation	Biological process	34	104	4682	23355	1.63077	0.00161974	0.0170833	2.79056	0.00726185	IL31RA//RARA//GPAT4//GATA6//PDX1//BMP6//HNF4A//NKX2-2//PDPK1//SMO//NEUROD1//RBM4//DSPP//WNT4//SPDEF//FGFR2//ABL1//ABL2//SOX11//TMEM231//B9D1//HIF1A//CBFA2T2//GATA5//SAV1//MIR7-2//ASCL1//WNT11//FAM20C//RFX3//FOXP1//CEBPB//ARNTL//CLOCK
GO:0097178	ruffle assembly	Biological process	18	45	4682	23355	1.9953	0.00167952	0.0176438	2.77482	0.00384451	SH3YL1//KANK1//EVL//ARHGAP24//COBL//EPS8//HRAS//PFN1//CYFIP1//DEF8//P2RY12//EPS8L2//EPS8L3//AIF1L//AIF1//SH3BP1//SNX10//STON1
GO:0043268	positive regulation of potassium ion transport	Biological process	20	52	4682	23355	1.91856	0.0016806	0.0176438	2.77453	0.00427168	ANK2//ATP1B1//ATP1B2//DPP6//KCNE1//KCNH2//KCNJ2//FLNA//KCNC2//AKAP7//PRKG1//WNK4//ANO6//KCNIP2//LRRC52//LRRC38//RAPGEF3//ADRB2//KIF5B//HBP1
GO:0060043	regulation of cardiac muscle cell proliferation	Biological process	20	52	4682	23355	1.91856	0.0016806	0.0176438	2.77453	0.00427168	MEIS1//NOG//RIPK1//TGFBR2//TRP73//SAV1//CDK20//BMPR1A//CDK1//FGFR2//GATA6//GLI1//HEY2//NCAM1//ZFPM2//MAPK14//CCNB1//FOXP1//NKX2-5//TGFBR1
GO:0051283	negative regulation of sequestering of calcium ion	Biological process	36	112	4682	23355	1.60337	0.00168452	0.0176443	2.77352	0.00768902	CAMK2D//PDE4D//CHD7//ANK2//RYR2//RYR1//MYO5A//PKD2//P2RY6//FKBP1A//HTR2B//ITPR1//ITPR2//LCK//BBC3//P2RX7//PTPRC//XCR1//CHERP//TRPM2//MCOLN1//DIAPH1//ITGB3//PTK2B//UBASH3B//ABL1//CAPN3//CD19//PDPK1//THY1//GPR39//JPH3//JSRP1//CALM3//JPH2//SLC8B1
GO:0032869	cellular response to insulin stimulus	Biological process	59	205	4682	23355	1.43564	0.00168581	0.0176443	2.77319	0.0126015	AKT1//FOXC2//GPLD1//GRB10//IGF1R//PIK3R3//PLCB1//SOCS7//PTPRA//SREBF1//SH2B2//PDK4//SOGA1//IRS2//APPL1//SORL1//IGF2//ZDHHC7//SLC27A4//CCND3//RBM4//TSC2//FFAR3//VWA2//MIR494//NUCKS1//PRKAA1//KANK1//PIP4K2B//AHSG//PIP4K2C//SOCS3//SOCS1//PRKCA//PRKCQ//PRKCZ//PTPRE//NUCB2//NR1H4//ZBTB7B//ADIPOR1//USO1//APPL2//MYO5A//ESRRA//RAB15//CDK2//GPAM//KAT2B//PDPK1//SGK1//CYFIP1//SP1//TBC1D4//VAMP2//XBP1//YWHAG…
GO:0048534	hematopoietic or lymphoid organ development	Biological process	244	1028	4682	23355	1.18398	0.00170157	0.0177821	2.76915	0.0521145	MERTK//PTPRC//TCF3//KAT7//PSAP//ZBTB7B//CD19//SLC8A3//INHBA//KCNAB2//PSEN2//RBMY//SIN3A//SERPINB9F//DHTKD1//MMP21//SIGLECG//RBM47//MIXL1//KCP//ZFAT//AGPAT5//SRSF4//SMPD3//RRS1//ZFP784//ACP6//SBDS//DOCK7//SIPA1L3//APOBEC3//IL4//MTOR//LFNG//PTK2B//RUNX1//FLT3//XRCC4//LIG4//FOXP1//ABL1//POU2F2//NFATC1//FOXN1//RHOA//IL3//GATA1//SENP1//GATA2//GBA//APP//BRCA2//RUNX3//CCR2//CNN2//RTKN2//MEIS1//NKX2-5//S…
GO:0097581	lamellipodium organization	Biological process	30	89	4682	23355	1.68143	0.00173616	0.0181159	2.76041	0.00640752	DMTN//EPHA2//BRK1//AQP1//CYFIP1//HDAC4//AUTS2//ABI2//FRMD7//MTOR//PLXNB3//CCDC88A//CDH13//PTPRO//PXN//SPATA13//VAV2//VCL//FGD4//ABLIM1//ABLIM2//WASF3//ABLIM3//WHAMM//VAV3//P2RY12//PLEKHO1//CD44//KANK1//ARPC5
GO:0021915	neural tube development	Biological process	57	197	4682	23355	1.4433	0.00174782	0.0182098	2.7575	0.0121743	PTCH1//SOX11//STK4//OVOL2//CECR2//CDK20//ABL1//ABL2//BCL10//COBL//DVL2//LHX2//MTHFR//NOG//PAX2//PFN1//PRKACB//RARA//SKI//SPINT1//TSC2//TWIST1//KDM6A//CC2D2A//ARHGAP35//KIF20B//MKS1//DLC1//DEAF1//MED12//TRIM71//SALL4//HIF1A//GLI2//GDF7//IFT140//RPGRIP1L//DZIP1L//HES3//KDM2B//ATP6AP2//FKBP8//GAS1//FOXA2//PSEN2//SMO//EN1//FERD3L//GLI3//DVL1//FZD1//SFRP5//EPHA2//HES5//TCF7//TCF7L2//ITPK1
GO:0018210	peptidyl-threonine modification	Biological process	40	128	4682	23355	1.55883	0.00175454	0.018252	2.75584	0.00854336	PRKAG2//APP//AXIN1//CAB39//PLK1//TNKS1BP1//RPTOR//SPRED3//SPRED2//DMTN//PPEF2//PARD3//SBK1//CAMK2D//AKT1//CDK1//CIT//CLK1//CSNK2B//DYRK1A//HIPK3//HK1//PDPK1//PRKCA//TGFBR1//TGFBR2//MYLK2//HIPK4//CDK10//MAP2K1//MAPK8//MAP3K10//TAF1//MTOR//DYRK2//GALNT1//GALNT4//GALNT11//PKN1//TSSK4
GO:0097553	calcium ion transmembrane import into cytosol	Biological process	43	140	4682	23355	1.53211	0.00176457	0.0182917	2.75336	0.00918411	CAMK2D//PDE4D//CHD7//ANK2//RYR2//RYR1//MYO5A//PKD2//P2RY6//FKBP1A//HTR2B//ITPR1//ITPR2//LCK//BBC3//P2RX7//PTPRC//XCR1//CHERP//TRPM2//MCOLN1//DIAPH1//ITGB3//PTK2B//UBASH3B//ABL1//CAPN3//CD19//PDPK1//THY1//GPR39//JPH3//JSRP1//CALM3//JPH2//SLC8A2//SLC8A3//PAWR//CACNA1C//SLC8B1//ADRB2//GRIN1//GRIN2A
GO:1902414	protein localization to cell junction	Biological process	42	136	4682	23355	1.54049	0.00176468	0.0182917	2.75333	0.00897053	ASIC2//NRXN1//DLGAP1//MPP4//SHANK1//MAPK8//MAPK9//LSR//MPP7//DLG3//RAP1A//HRAS//PRKCZ//IQSEC2//MAP2K1//KALRN//RAPGEF4//GRIP2//GRIP1//STAU2//STX3//VAMP2//STX1B//MAPK10//CACNG5//CACNG7//KIF17//KIF5B//TERF2//MAPK8IP3//ADAM22//NPTX1//LGI1//TJP2//TJP3//ZDHHC7//FLNA//DBN1//GRIN1//GRIN2A//ZDHHC2//VCL
GO:0051235	maintenance of location	Biological process	87	324	4682	23355	1.33944	0.00176638	0.0182917	2.75292	0.0185818	GRIK5//FTMT//PSMD10//SOAT1//CAMK2D//PDE4D//CHD7//ANK2//RYR2//ALKBH7//C3//VSTM2A//ZC3H12A//IKBKE//PLIN5//PPARA//PPARD//NR1H3//TTC39B//ITGB3//APOC4//FITM2//PNPLA2//ABHD5//RYR1//CRY2//B4GALNT1//GBA//FFAR2//MYO5A//PKD2//P2RY6//SLC30A3//SLC30A8//RIT2//MPRIP//DBN1//SRGN//TAPT1//NBL1//PFN1//GSN//SORL1//VPS13D//HDAC3//RANGAP1//FKBP1A//HTR2B//ITPR1//ITPR2//LCK//BBC3//P2RX7//PTPRC//XCR1//CHERP//TRPM2//MCOL…
GO:0007164	establishment of tissue polarity	Biological process	23	63	4682	23355	1.82111	0.0017806	0.0183834	2.74943	0.00491243	ALMS1//RPGRIP1L//DLG3//IFT20//TTC8//WNT11//WDR1//DVL1//DVL2//MED12//SFRP5//BRSK1//FZD1//WNT7B//MKS1//ZNRF3//ABL1//ABL2//ANKRD6//GPC3//PLEKHA4//MLLT3//HNF4A
GO:0060350	endochondral bone morphogenesis	Biological process	23	63	4682	23355	1.82111	0.0017806	0.0183834	2.74943	0.00491243	ALPL//BMP6//DLX5//FGF18//MMP16//NAB1//NAB2//CSGALNACT1//PHOSPHO1//SMPD3//SIK3//AXIN2//IHH//RARA//TGFBR2//THBS3//STC1//MATN1//COL27A1//SERPINH1//HOXA11//HOXD11//DSPP
GO:0007204	positive regulation of cytosolic calcium ion concentration	Biological process	89	333	4682	23355	1.3332	0.00183185	0.0188841	2.73711	0.019009	GRIN1//P2RX7//CAMK2D//PDE4D//CHD7//ANK2//RYR2//RYR1//MYO5A//PKD2//P2RY6//FKBP1A//HTR2B//ITPR1//ITPR2//LCK//BBC3//PTPRC//XCR1//CHERP//TRPM2//MCOLN1//DIAPH1//ITGB3//PTK2B//UBASH3B//ABL1//CAPN3//CD19//PDPK1//THY1//GPR39//GPR65//GRM1//PLCD1//GPR174//TGM2//GPR55//GPR157//GPR4//GPR17//JPH3//JSRP1//CALM3//JPH2//SLC8A2//SLC8A3//ADRA1A//CACNA1G//CACNA2D1//CACNB3//PLCZ1//GRIN2A//PAWR//CACNA1C//SLC8B1//SYNP…
GO:0043068	positive regulation of programmed cell death	Biological process	150	602	4682	23355	1.24292	0.00184327	0.0189732	2.73441	0.0320376	IL10//CASP12//CAMK2D//CAPN2//CXCR2//GATA6//LTK//SMAD4//MAPK8//EIF5A//CD44//PIK3CD//ARRB1//MAP2K4//ANO6//SP110//ABL1//PAWR//ADRB2//AKT1//ANXA5//APBB1//APBB2//APP//BCL10//BCL6//CASP2//CCK//CREB1//DFFA//EEF1A2//DDX19A//FADD//B4GALT1//GPLD1//GRIN1//GRIN2A//GZMA//HIF1A//IDO1//IGF2R//ITGA6//ITPR1//JUN//LTA//BBC3//BMF//MMP9//NEUROD1//P2RX7//PPP2CA//PSEN2//RIPK1//RPS29//TCF7L2//TGFBR1//TGM2//PLSCR1//TRP7…
GO:0008654	phospholipid biosynthetic process	Biological process	53	181	4682	23355	1.46065	0.0018644	0.0191619	2.72946	0.0113199	PIGH//PIGQ//MPPE1//PIGZ//PIGK//PIGX//CHKA//PISD//ETNK1//ABHD4//GPAM//DGKB//AGPAT1//ABHD5//AGPAT2//GPAT4//APOA2//PCYT1A//LPCAT3//DHRS7B//PCYT1B//PTDSS1//PLSCR1//PIP5K1C//SH3YL1//MBOAT7//PLA2G4C//SPHK2//ABCA8B//SGMS2//PDGFA//HTR2B//CDS2//MVD//PMVK//PTPMT1//PGS1//PIK3CD//PIK3C3//PIK3C2B//FDPS//ABCA2//PCX//PIP4K2B//PIP4K2C//NR1H4//LPCAT1//CAPN2//PPARD//LPGAT1//FITM2//AGPAT3//AGPAT5
GO:0051496	positive regulation of stress fiber assembly	Biological process	21	56	4682	23355	1.87059	0.00188754	0.0193706	2.7241	0.00448526	CCDC88A//ABL1//RHOA//RHOC//EVL//GPR65//PFN1//PRKCQ//PXN//S100A10//TAC1//TGFBR1//RAPGEF3//WNT11//WNT4//ARHGEF10//ARHGEF15//MTOR//RGCC//PPM1F//ARHGEF10L
GO:0099084	postsynaptic specialization organization	Biological process	17	42	4682	23355	2.01905	0.00192332	0.0197082	2.71595	0.00363093	TMEM108//SHANK2//SHANK1//SHANK3//NRXN1//LRRC4//NTNG2//SYNGAP1//CADM1//IL1RAP//NPTX1//PTPRD//SIPA1L1//LRFN4//LRFN1//ZMYND8//DBN1
GO:0048608	reproductive structure development	Biological process	122	478	4682	23355	1.27315	0.00193921	0.0198291	2.71237	0.0260572	CEBPB//DMC1//INHBA//LFNG//SMAD4//EIF2B5//TAF4//PCYT1B//VGF//ESR1//CDKN1B//CDKN1C//HSD17B2//HSP90AB1//PPARD//HNF1A//VWF//MAPK14//E2F7//PLAC1//CCDC134//CSF2//GATA2//FOXD3//HIF1A//IGF2//PKD2//SP1//BPTF//SPINT1//TFEB//ESRRB//AKT1//NR2F2//BMPR2//DAZAP1//NR0B1//CGA//SERPINB6A//ACVR2A//ADAM4//AHSG//BIK//ASPM//COL9A3//CRKL//ADAM26A//GATA1//HOXA10//HOXA11//INSL3//RARA//TGFBR1//TSX//UBB//WNT4//ADAM34//ADAM…
GO:0050678	regulation of epithelial cell proliferation	Biological process	99	377	4682	23355	1.30991	0.00194091	0.0198291	2.71199	0.0211448	FUT1//ACVRL1//NR2F2//GDF2//TGFBR1//XDH//VASH1//SULF1//RGCC//ATOH8//AKT1//ANG//BMP6//BMPR2//CDH13//EGR3//PLXNB3//HTR2B//IL10//ITGB3//JUN//NRAS//PIK3CD//PRKCA//VEGFB//VIP//PPP1R16B//CCL24//MTOR//ZFP580//RPTOR//OVOL2//BCL11B//FGFR2//VDR//CD109//DEAF1//BRCA2//ETV4//ZFAS1//CCND1//MST1//OSR2//FOXP1//FOXP2//BMPR1A//DLX5//ERBB2//ESR1//FGF1//GAS1//GRN//HRAS//IGF1//IHH//NOG//NR4A3//PAX2//SCN5A//TCF7L2//TWI…
GO:0001944	vasculature development	Biological process	191	788	4682	23355	1.20908	0.00195119	0.0199045	2.7097	0.0407945	UNC5B//OVOL2//CALD1//ACVRL1//ADRA2B//ANG//GDF2//CCR2//COL15A1//ENPEP//EPHA2//FGF1//FGF18//FGFR2//ADGRG1//HIF1A//JUN//MEIS1//NRXN1//NRXN3//PDGFA//PRKCA//PLCD1//FLNA//BCAS3//PTK2B//RORA//SRPK2//SYK//TGFBR1//THY1//ANG4//TNFAIP2//VAV2//VEGFB//RAPGEF3//WNT7B//XBP1//SHB//ZC3H12A//ARHGAP24//VASH1//ARHGAP22//MAPK14//APOLD1//OTULIN//HS6ST1//RAMP1//HIF3A//BECN1//AMOTL2//PDCD10//VAV3//PARVA//ANGPTL7//RNF213…
GO:0014896	muscle hypertrophy	Biological process	35	109	4682	23355	1.60173	0.00197498	0.0200492	2.70444	0.00747544	HEY2//HTR2B//RYR2//TIAM1//CDK9//CAMK2D//ADK//ADRA1A//IGF1//NR4A3//PDE9A//PRKCA//BECN1//AKAP1//GATA5//SMAD4//TNFRSF1B//MIR208B//EZH2//GATA6//MYH6//ADRA1B//PRKG1//MYOCD//SORBS2//MAP2K4//AKAP13//FDPS//NR3C1//MTOR//FOXP1//PPARA//CTDP1//LMNA//ERRFI1
GO:0019218	regulation of steroid metabolic process	Biological process	35	109	4682	23355	1.60173	0.00197498	0.0200492	2.70444	0.00747544	ABCA2//APOA2//APOA4//CGA//IL1A//NR0B1//WNT4//NFKB1//NR3C1//BMP6//DHCR7//LPCAT3//SCAP//ERLIN1//FDPS//FGF1//SREBF1//DHH//DDX20//NR1D1//IGF1//IGF1R//IGF2//PDE8B//THRB//ARV1//TTC39B//LMF1//H6PD//PPARGC1A//PRKG1//DKKL1//FOXA2//RORA//RORC
GO:0048771	tissue remodeling	Biological process	57	198	4682	23355	1.43601	0.00198312	0.0200492	2.70265	0.0121743	ACVRL1//ADRA1B//BMPR2//CCR2//FOXC2//IGF1//LIF//MDM2//FLNA//TGM2//CHD7//HIF1A//IL1A//PDK4//SIGLEC15//ACP5//ADRB2//TPP1//CTSK//CTSS//IHH//PTK2B//RAB3D//RAB7//CCDC154//HNF1A//TNFSF11//GPR55//SNX10//MIR34A//CSK//CYP19A1//P2RX7//CARTPT//UBASH3B//AHSG//ITGB3//PRKCA//PTGER4//SYK//DEF8//FCGR4//EFNA2//EPHA2//LRP5//MITF//TPH1//P3H4//WNT16//INPP4B//SYT7//B4GALT1//VDR//BCR//ABCB1B//HRG//MMP9
GO:0002902	regulation of B cell apoptotic process	Biological process	14	32	4682	23355	2.18236	0.00198439	0.0200492	2.70237	0.00299018	MIR18B//SLC39A10//IRS2//MIR19B-2//MIR106A//MIR363//MIR93//MIR20B//MIR106B//MIR25//MIR92-2//IL10//BCL10//CD44
GO:0098657	import into cell	Biological process	72	261	4682	23355	1.37607	0.00198571	0.0200492	2.70208	0.015378	SLC6A5//ACSL1//AKT1//IRS2//SLC11A2//STEAP3//SLC27A4//SLC6A2//GDNF//TOR1A//RAB3B//SLC22A1//SLC18A2//ITGB3//KCNJ10//IL10RA//SLC1A3//SLC39A10//SLC39A4//SLC7A1//SLC7A2//SLC6A13//SLC36A1//SLC22A4//TSPO2//SMPD3//AU018091//CNGA3//SLC8A2//SLC8A3//PAWR//CACNA1C//TRPM2//SLC2A10//SLC2A3//GRM1//SCN5A//DNM3//SYNJ1//DNM1//MX1//PICK1//PIP5K1C//IQSEC1//GSG1L//SYNE1//CACNG5//CACNG7//SLC1A5//SLC12A7//SLC15A4//SLC1…
GO:0051124	synaptic growth at neuromuscular junction	Biological process	7	11	4682	23355	3.17434	0.00198882	0.0200492	2.70141	0.00149509	AGRN//MUSK//SIX1//APP//SHANK2//SHANK1//SHANK3
GO:0070933	histone H4 deacetylation	Biological process	7	11	4682	23355	3.17434	0.00198882	0.0200492	2.70141	0.00149509	HDAC9//HDAC3//BAZ2A//SMARCAD1//HDAC4//RCOR1//HDAC8
GO:0086013	membrane repolarization during cardiac muscle cell action potential	Biological process	7	11	4682	23355	3.17434	0.00198882	0.0200492	2.70141	0.00149509	KCNN2//KCNJ5//KCNH2//KCNE2//FLNA//KCNE3//KCNJ2
GO:0046620	regulation of organ growth	Biological process	38	121	4682	23355	1.56656	0.00204076	0.0205426	2.69021	0.00811619	CGA//TCF7L2//STK4//AKT1//ARX//IGF2//SMO//YBX3//FOXP1//BMPR1A//NKX2-5//TGFBR1//MEIS1//NOG//RIPK1//TGFBR2//TRP73//SAV1//CDK20//CDK1//FGFR2//GATA6//GLI1//HEY2//NCAM1//ZFPM2//MAPK14//CCNB1//MYH6//FDPS//NR3C1//IGF1//MTOR//PPARA//CTDP1//DSPP//CACNA1C//FOXC2
GO:0046474	glycerophospholipid biosynthetic process	Biological process	40	129	4682	23355	1.54675	0.00205878	0.0206936	2.68639	0.00854336	PIGH//PIGQ//MPPE1//PIGZ//PIGK//PIGX//CHKA//PISD//ETNK1//ABHD4//GPAM//DGKB//AGPAT1//ABHD5//AGPAT2//GPAT4//APOA2//PCYT1A//LPCAT3//DHRS7B//PCYT1B//PTDSS1//PLSCR1//PIP5K1C//SH3YL1//MBOAT7//PLA2G4C//PDGFA//HTR2B//CDS2//PTPMT1//PGS1//PIK3CD//PIK3C3//PIK3C2B//PIP4K2B//PIP4K2C//NR1H4//LPCAT1//CAPN2
GO:0001754	eye photoreceptor cell differentiation	Biological process	22	60	4682	23355	1.82903	0.00208103	0.0208865	2.68172	0.00469885	RDH13//GNAT1//GNGT1//TH//BHLHE23//ALMS1//RPGRIP1L//DIO3//PDE6C//CNGA3//GNAT2//THRB//THY1//MIR182//MIR183//MIR96//PROM1//ROM1//SDK2//TTC8//IHH//CASZ1
GO:0043065	positive regulation of apoptotic process	Biological process	146	586	4682	23355	1.24281	0.0021081	0.0211273	2.67611	0.0311833	IL10//CASP12//CAMK2D//CAPN2//CXCR2//GATA6//LTK//SMAD4//MAPK8//EIF5A//CD44//PIK3CD//ARRB1//MAP2K4//PAWR//AGRN//APP//RHOA//BAG1//CASP2//GRIK5//NR3C1//GRN//HDAC3//JUN//BBC3//ASCL1//NCF2//MUSK//PITX3//SRPK2//HDAC4//B4GALT1//VDR//P2RX7//IDO1//PRELID1//NFKBID//BCL10//ZC3H12A//DLC1//PSEN2//STK4//RPL26//TRP73//STEAP3//GSN//SFPQ//PLSCR1//UBB//RPL11//TNFRSF1B//MCL1//RALBP1//TIMP3//SORT1//PPARGC1A//MFN2//NR…
GO:0033673	negative regulation of kinase activity	Biological process	65	232	4682	23355	1.39757	0.00212024	0.0212179	2.67362	0.013883	SPRED3//SPRED2//DUSP8//PRKCA//DUSP7//DUSP5//PRKAG2//AKT1//DVL1//GNAQ//ILK//PDPK1//PTPRC//TRIB1//THY1//TSC2//SHB//PKN1//AKT1S1//PPM1F//SMYD3//CEP85//UBASH3B//CAMK2N2//PSEN2//CHMP6//ZFYVE28//SOCS4//ERRFI1//FOXA2//MIDN//GBA//PTPN5//SORL1//UCHL1//MAPK7//IRAK3//HIPK3//MAPK8IP1//TRP73//SFRP5//RUBCN//NR2F2//CDKN1A//CDKN1B//CDKN1C//CDKN2C//KAT2B//PLK1//MYOCD//WEE2//TFAP4//IGF1R//SRCIN1//SLC8A3//ABL1//LRP…
GO:0030097	hemopoiesis	Biological process	232	977	4682	23355	1.18452	0.00212844	0.0212689	2.67194	0.0495515	MERTK//PTPRC//TCF3//KAT7//PSAP//ZBTB7B//CD19//SLC8A3//INHBA//KCNAB2//PSEN2//RBMY//SIN3A//SERPINB9F//DHTKD1//MMP21//SIGLECG//RBM47//MIXL1//KCP//ZFAT//AGPAT5//SRSF4//SMPD3//RRS1//ZFP784//ACP6//SBDS//DOCK7//SIPA1L3//APOBEC3//IL4//MTOR//LFNG//PTK2B//RUNX1//FLT3//XRCC4//LIG4//FOXP1//ABL1//POU2F2//NFATC1//FOXN1//RHOA//IL3//GATA1//SENP1//GATA2//GBA//APP//CBFB//TIRAP//CDKN1C//CSF2//MYB//THPO//PLSCR1//L3M…
GO:0070201	regulation of establishment of protein localization	Biological process	147	591	4682	23355	1.24073	0.00218553	0.021711	2.66044	0.0313968	CASR//GIP//PDX1//PFKM//TCF7L2//TRH//SLC30A8//TRPM2//IRS2//GPR39//ARRB1//CACNA1D//CRH//GPLD1//HIF1A//KIF5B//PPARD//NR1H4//BAIAP3//PHPT1//CDK1//GLI3//HDAC3//HSP90AB1//PRKCQ//FLNA//PTPN5//RAN//XBP1//ZPR1//ZC3H12A//MAPK14//SMO//DMAP1//IPO5//UBR5//AKAP1//HNF4A//MDFIC//PPP2CA//UFM1//CSK//CNST//CHGA//KCNB1//KCNJ11//SREBF1//PDE8B//NPFF//MIDN//RPTOR//PTPN14//RANGAP1//CAMK4//MDM2//RAPGEF3//CAMK1//RHBDF1//P…
GO:0090208	positive regulation of triglyceride metabolic process	Biological process	13	29	4682	23355	2.23611	0.00218795	0.021711	2.65996	0.00277659	GPAM//GPLD1//SREBF1//TCF7L2//NR1H3//CNEP1R1//PLIN5//APOA4//APOC2//DAGLB//FGF21//PNPLA2//ABHD5
GO:1900027	regulation of ruffle assembly	Biological process	13	29	4682	23355	2.23611	0.00218795	0.021711	2.65996	0.00277659	KANK1//EVL//ARHGAP24//COBL//EPS8//HRAS//PFN1//CYFIP1//DEF8//P2RY12//EPS8L2//EPS8L3//SH3YL1
GO:0007257	activation of JUN kinase activity	Biological process	16	39	4682	23355	2.04646	0.00219489	0.021711	2.65859	0.00341734	TIRAP//CCR7//MDFIC//RIPK1//SYK//TNFSF11//FGD4//WNT7B//MAP2K4//MAP3K1//MAP3K10//MAPK8IP3//ERCC6//MAP3K9//SPAG9//ERN1
GO:0045981	positive regulation of nucleotide metabolic process	Biological process	16	39	4682	23355	2.04646	0.00219489	0.021711	2.65859	0.00341734	NOS2//PRKAA1//APP//ENTPD5//GAPDHS//IGF1//P2RX7//ESRRB//ZBTB20//MLXIPL//IL4//COX2//PPARA//PPARGC1A//MAP2K1//NDUFC2
GO:0086065	cell communication involved in cardiac conduction	Biological process	16	39	4682	23355	2.04646	0.00219489	0.021711	2.65859	0.00341734	ANK2//SCN5A//CACNA1G//PKP2//RYR2//CACNA1C//CACNA1D//SCN1B//CACNA2D1//GJC1//DSC2//RANGRF//KCNN2//KCNJ5//PDE4D//FLNA
GO:1900544	positive regulation of purine nucleotide metabolic process	Biological process	16	39	4682	23355	2.04646	0.00219489	0.021711	2.65859	0.00341734	NOS2//PRKAA1//APP//ENTPD5//GAPDHS//IGF1//P2RX7//ESRRB//ZBTB20//MLXIPL//IL4//COX2//PPARA//PPARGC1A//MAP2K1//NDUFC2
GO:0044772	mitotic cell cycle phase transition	Biological process	100	383	4682	23355	1.30242	0.00224084	0.0221336	2.64959	0.0213584	RCC1//HINFP//CAMK2D//CAMK2G//CCND1//CDK2//CDKN1A//CDKN1B//CDKN2C//E2F5//INHBA//MYB//NFATC1//PLK2//USP29//TRIM71//RGCC//CACUL1//CDK16//CDK18//CDK17//NPAT//BRD4//CALM1//CALM3//CDK1//CIT//FOXM1//PLCB1//PLK1//BRSK1//FBXL17//FBXL3//PPM1D//CASP2//MDM2//RPL26//CDC27//KNTC1//KLHL22//IK//TRIP13//SPDL1//TAOK2//DONSON//CDKN1C//CDC14B//CDC14A//PRKCQ//EPS8//SPAST//CTDP1//CHMP4B//UBE2S//APP//SIN3A//CCNB1//SMAR…
GO:0032868	response to insulin	Biological process	67	241	4682	23355	1.38678	0.00225915	0.0222823	2.64605	0.0143101	AKT1//FOXC2//GPLD1//GRB10//IGF1R//PIK3R3//PLCB1//SOCS7//PTPRA//SREBF1//SH2B2//PDK4//SOGA1//IRS2//APPL1//RAB15//CDK2//GPAM//MYO5A//KAT2B//PDPK1//PRKCZ//SGK1//CYFIP1//SP1//TBC1D4//TSC2//VAMP2//XBP1//YWHAG//RAB8B//HDAC9//SORL1//IGF2//ZDHHC7//SLC27A4//CCND3//RBM4//FFAR3//VWA2//MIR494//NUCKS1//PRKAA1//KANK1//PIP4K2B//AHSG//PIP4K2C//SOCS3//SOCS1//PRKCA//PRKCQ//PTPRE//NUCB2//NR1H4//ZBTB7B//ADIPOR1//USO1…
GO:0051145	smooth muscle cell differentiation	Biological process	27	79	4682	23355	1.70485	0.00229806	0.0226334	2.63864	0.00576677	EDNRB//CFD//C3//PITX2//MYOCD//SMARCA4//SMARCA2//FGFR2//ZEB1//RBPMS2//ANKRD17//TSHZ3//OLFM2//SMARCD3//GATA6//HEY2//SIX1//SGCB//CTH//NFATC1//NFATC2//NPNT//ITGA8//FOXF1//WNT4//WNT7B//TMEM204
GO:0048584	positive regulation of response to stimulus	Biological process	500	2235	4682	23355	1.11594	0.00234171	0.0230301	2.63047	0.106792	APP//TAB1//ARRB1//ADRA2B//CRKL//FGF1//GHR//GRM1//IGF1//IGFBP6//P2RX7//PTPRC//PXN//SYK//TRP73//MUC20//MAP2K1//MAP2K2//MAP2K3//MAP2K4//GRM4//AVPI1//SPAG9//GPR39//C3//FCGR3//FCNB//KRT1//COLEC11//H2-Q6//FADD//H2-BL//H2-D1//H2-K1//H2-Q2//H2-T10//H2-M10.4//H2-M10.2//MATR3//SIN3A//RBM14//SFPQ//IL17A//NOD2//GPLD1//C5AR2//FPR-RS6//FPR-RS7//ANO6//TNFRSF13C//ALOX5AP//TAC1//IDO1//CXCR2//ZFP580//TRAF2//CLNK//…
GO:0008344	adult locomotory behavior	Biological process	35	110	4682	23355	1.58717	0.00234722	0.0230512	2.62945	0.00747544	ABL2//AXIN1//CACNA1A//CACNA1C//CACNB4//GLRB//KCNJ10//TRH//UCHL1//CHD7//SPTBN4//PREX2//ADAM22//APP//CHL1//DNM1//EN1//EPS8//DMBX1//FGF14//GIP//GRIN1//FOXA2//HOXD10//NTAN1//PBX3//PPT1//ATXN1//TSHR//CDH23//GIGYF2//LGI4//MIR23A//KALRN//MIR96
GO:0051282	regulation of sequestering of calcium ion	Biological process	36	114	4682	23355	1.57524	0.00237128	0.0232346	2.62502	0.00768902	CAMK2D//PDE4D//CHD7//ANK2//RYR2//RYR1//MYO5A//PKD2//P2RY6//FKBP1A//HTR2B//ITPR1//ITPR2//LCK//BBC3//P2RX7//PTPRC//XCR1//CHERP//TRPM2//MCOLN1//DIAPH1//ITGB3//PTK2B//UBASH3B//ABL1//CAPN3//CD19//PDPK1//THY1//GPR39//JPH3//JSRP1//CALM3//JPH2//SLC8B1
GO:0060004	reflex	Biological process	12	26	4682	23355	2.30227	0.00237903	0.0232346	2.6236	0.00256301	CACNA1A//ASCL1//TMC1//NR4A3//FOXP2//GLRB//CDH23//SHANK1//AUTS2//NPNT//ADRA1A//SATB1
GO:2000050	regulation of non-canonical Wnt signaling pathway	Biological process	12	26	4682	23355	2.30227	0.00237903	0.0232346	2.6236	0.00256301	SFRP5//ZNRF3//RNF213//RSPO1//MKS1//ABL1//ABL2//ANKRD6//GPC3//PLEKHA4//MLLT3//TIAM1
GO:0050679	positive regulation of epithelial cell proliferation	Biological process	60	212	4682	23355	1.41177	0.00237947	0.0232346	2.62352	0.012815	ACVRL1//AKT1//ANG//BMP6//GDF2//BMPR2//CDH13//EGR3//PLXNB3//HTR2B//IL10//ITGB3//JUN//NRAS//PIK3CD//PRKCA//VEGFB//VIP//PPP1R16B//CCL24//MTOR//ZFP580//RPTOR//CCND1//MST1//B4GALT1//FOXP2//FGFR2//GATA2//GPBAR1//IGF1//IGF2//PDPK1//SP1//SIRT6//FGF1//FGF18//ITPR1//XBP1//SOX11//OSR2//FOXP1//BMPR1A//DLX5//ERBB2//ESR1//GAS1//GRN//HRAS//IHH//NOG//NR4A3//PAX2//SCN5A//TCF7L2//TWIST1//NOD2//C5AR2//SMO//AZIN1
GO:0034219	carbohydrate transmembrane transport	Biological process	37	118	4682	23355	1.56411	0.00238888	0.0232933	2.62181	0.00790261	YES1//AK1//C3//GIP//NR4A3//SLC23A2//HNF1A//ZDHHC7//SLC27A4//SORT1//TSC2//ASPSCR1//APPL1//UPK3B//ESR1//GRB10//PRKCA//APPL2//SH2B2//SIRT6//RAP1A//AKT1//ERBB3//GPC3//IGF1//RNASEL//MAPK14//IRS2//FGF21//ADIPOR2//SLC2A10//SLC2A3//SLC2A9//SLC45A1//SLC2A12//SLC5A4B//TMEM144
GO:0050000	chromosome localization	Biological process	28	83	4682	23355	1.68278	0.00239607	0.0233302	2.6205	0.00598035	CHMP6//EML3//KIF18A//CUL3//CCNB1//PIBF1//BECN1//RRS1//DCTN2//SPDL1//ANKRD53//CHMP4B//CHMP5//EML4//BRCA2//TERF1//CEP63//MAJIN//INCENP//MEIOC//KIF2B//NUF2//CDT1//SUN1//SPAG5//TTL//LMNA//IFFO1
GO:0030900	forebrain development	Biological process	103	397	4682	23355	1.29418	0.00241367	0.0234682	2.61732	0.0219991	GLI3//HES5//LHX2//NCOR2//RPGRIP1L//FEZF1//UQCRQ//TSKU//BHLHE22//LMX1A//NEUROD6//NEUROD1//SMO//TMEM108//AQP1//ATP1B2//NUMBL//KDM2B//MKKS//SECISBP2//JAKMIP1//ARX//PITX2//CRKL//HSD3B6//NR4A3//TRP73//FGFR2//FUT1//SEMA3A//SKI//CHD7//TTC8//INHBA//BCL11B//SHANK3//NCAM1//TAL2//RHOA//ADGRG1//POU3F3//SOCS7//P2RY12//LAMB1//SUN2//SUN1//MBOAT7//NRG1//WNT7B//AKNA//SOX3//RAB3GAP1//METTL3//ASPM//ASCL1//SOX1//GNA…
GO:0034121	regulation of toll-like receptor signaling pathway	Biological process	24	68	4682	23355	1.76056	0.00242257	0.0234716	2.61572	0.00512601	SMPDL3B//PDPK1//TRIM30A//GPS2//CACTIN//IRAK3//IRF7//TLR6//NOD2//MFHAS1//TIRAP//TLR1//APPL2//APPL1//NR1D1//TICAM2//BPIFB1//NR1H3//SLC15A4//RSAD2//GRAMD4//CD300LD3//APP//ESR1
GO:0046637	regulation of alpha-beta T cell differentiation	Biological process	24	68	4682	23355	1.76056	0.00242257	0.0234716	2.61572	0.00512601	ZBTB7B//RUNX1//RUNX3//CBFB//SOCS1//MYB//SHB//CCR2//CCR7//BCL6//PRKCZ//RARA//RHOA//GLI3//IHH//SYK//ZAP70//AP3D1//TGFBR2//IL4//ZC3H12A//NFKBID//MIR326//NFKBIZ
GO:0060627	regulation of vesicle-mediated transport	Biological process	148	597	4682	23355	1.23662	0.00242525	0.0234716	2.61524	0.0316104	RSPO1//ANKRD13B//ANKRD13A//MTMR2//ARRB1//CD63//PICK1//PTPN5//SYK//PARD3//SAR1A//SAR1B//RAB15//RIMS2//MYO5A//RAB3D//VAMP2//RAB8B//STX1B//RAPGEF4//RAB3B//CACNA1A//SYT2//SYT5//SYT7//CDH13//RAB17//RAB4A//RIT2//TSC2//SIGLECF//PACSIN2//RAB5A//HIP1R//ARHGAP21//STON1//EHD4//TBC1D4//KIF5B//GRIK5//PRRT2//TRIM9//CSK//CNST//PDPK1//D6WSU163E//FOXF1//GATA2//IL4//SPHK2//CCR2//BCR//AP1G1//RUBCN//ABCA7//CBLL1//CD…
GO:0045760	positive regulation of action potential	Biological process	8	14	4682	23355	2.85043	0.00242775	0.0234716	2.6148	0.00170867	PAWR//GBA//RAPGEF4//ADRA1A//SCN5A//TAC1//FFAR3//KCNIP1
GO:0035567	non-canonical Wnt signaling pathway	Biological process	21	57	4682	23355	1.83778	0.00243186	0.0234782	2.61406	0.00448526	WNT11//WNT4//FZD10//DVL1//DVL2//MED12//FZD1//SFRP5//WNT7B//GPC3//TIAM1//ZNRF3//RNF213//RSPO1//MKS1//ABL1//ABL2//ANKRD6//PLEKHA4//MLLT3//CCDC88C
GO:0060562	epithelial tube morphogenesis	Biological process	102	393	4682	23355	1.29466	0.00249348	0.0240393	2.60319	0.0217856	GDF2//FOXC2//IHH//PITX2//TGFBR2//STK4//PLXND1//NPNT//CD44//GDNF//GLI3//GPC3//HOXA11//HOXD11//ILK//SMAD4//PAX2//PTCH1//SIX1//TIMELESS//WNT4//ADAMTS16//DSPP//CTNNBIP1//SHANK3//SOX11//OVOL2//CECR2//CDK20//ABL1//ABL2//BCL10//COBL//DVL2//LHX2//MTHFR//NOG//PFN1//PRKACB//RARA//SKI//SPINT1//TSC2//TWIST1//KDM6A//CC2D2A//ARHGAP35//KIF20B//MKS1//DLC1//DEAF1//MED12//TRIM71//SALL4//HIF1A//NKX2-5//PKD2//ZIC3//…
GO:1901214	regulation of neuron death	Biological process	99	380	4682	23355	1.29957	0.00252324	0.0242919	2.59804	0.0211448	ESR1//GABRB2//GRIN1//TRP73//AKT1S1//TRIM2//UNC5B//GRM7//XRCC4//ARRB1//ADNP//RHOA//BAG1//CACNA1A//CEBPB//CHL1//CRLF1//EN1//ERBB3//GBA//GDNF//GRN//HIF1A//HRAS//HSPH1//HSP90AB1//IL10//ILK//ITSN1//JUN//MT3//NR4A3//PDPK1//PRKCG//PPARGC1A//PPT1//PTK2B//SIX1//VEGFB//NRBP2//AARS//SYNGAP1//TOX3//VSTM2L//KDM2B//LIG4//SMO//BARHL1//SET//SNX6//PAWR//AGRN//APP//CASP2//GRIK5//NR3C1//HDAC3//BBC3//ASCL1//NCF2//MU…
GO:1901381	positive regulation of potassium ion transmembrane transport	Biological process	17	43	4682	23355	1.9721	0.00259415	0.0249271	2.58601	0.00363093	ANK2//ATP1B1//ATP1B2//AKAP7//PRKG1//WNK4//ANO6//KCNIP2//KCNE1//LRRC52//LRRC38//KCNC2//RAPGEF3//DPP6//KCNH2//KCNJ2//FLNA
GO:0032101	regulation of response to external stimulus	Biological process	214	898	4682	23355	1.18874	0.0025965	0.0249271	2.58561	0.045707	C3//FCGR3//MATR3//SIN3A//RBM14//SFPQ//IL17A//TRAF3IP2//IL4//DTX3L//ZC3H12A//ERCC6//PARP9//ANO6//FFAR2//ASH1L//ALOX5AP//TAC1//CYP19A1//IDO1//PTK2B//CXCR2//ZFP580//CLNK//FCNB//GATA6//PSMB4//NOD2//GPR17//KARS//IL10//LTA//FFAR3//CCR7//PDGFA//MST1//MMP28//CCR2//CCL27A//TMEM102//CAPN3//SOX15//AIPL1//FOXA2//VKORC1//HRG//DMTN//ANXA5//THBD//KNG2//PSG23//EDNRB//TRIB1//CACTIN//BMP6//PRKCA//SASH1//MT3//PRKCG…
GO:0048732	gland development	Biological process	120	473	4682	23355	1.26552	0.00261486	0.0250466	2.58255	0.0256301	RUNX1//COBL//FOXM1//GATA6//ONECUT1//IGF2R//JUN//PDX1//PKD2//SMARCA4//SP1//HNF1A//HNF1B//VWF//XBP1//RPGRIP1L//LSR//CADM1//GSDMA3//GPAT4//DDR1//CCND1//CREB1//HIF1A//PRLR//VDR//XDH//ZBTB7B//KALRN//BMPR1A//GATA2//GLI1//GLI2//NOG//PITX2//SOX3//TCF7L2//TBX19//FGFR2//HOXD13//GDF7//NR0B1//CDKN1C//CRH//NR3C1//IGF1R//LY6E//FKBP4//CGA//NKX2-5//PAX8//SIX1//MAP2K1//MAP2K2//BRCA2//CYP19A1//B4GALT1//GLI3//MST1/…
GO:2000291	regulation of myoblast proliferation	Biological process	9	17	4682	23355	2.64084	0.00261627	0.0250466	2.58232	0.00192226	GATA6//MEIS2//IGF1//PITX2//PPARD//SOX15//ZFP609//KLHL41//ANKRD2
GO:0048557	embryonic digestive tract morphogenesis	Biological process	10	20	4682	23355	2.49413	0.00263158	0.0251581	2.57978	0.00213584	FOXF1//OVOL2//FGFR2//GLI3//IHH//PITX2//SOX11//HNF1B//TCF7//TCF7L2
GO:0014070	response to organic cyclic compound	Biological process	189	784	4682	23355	1.20253	0.00264635	0.025264	2.57735	0.0403674	TAAR1//GNAL//FLNA//HTR5B//HTR2B//ADCY6//KLF16//GNAI3//GNB5//NSG2//TRPM2//NR3C2//ESR1//NR3C1//KDM3A//RHOA//FKBP4//PRKAA1//FKBP1A//RYR1//RYR2//DHFR//CYP19A1//GGT1//GHR//GRN//PRKCA//GGT7//SPRR2A1//GGT5//NCOA2//NR1H3//WBP2//IGF1//NR0B1//UFSP2//UFM1//DDRGK1//KCNJ11//P2RX7//ABCC9//DNTT//GBA//APOA4//MIR208B//EZH2//RORA//RORC//GRM2//NCAM1//MTOR//PTGES3//ADRA1B//FADD//GRIN1//PRKCG//NOD2//GM13276//GM13277/…
GO:0002027	regulation of heart rate	Biological process	32	99	4682	23355	1.61236	0.00267351	0.0254169	2.57292	0.00683469	ADRA1A//ADRA1B//SREBF1//FFAR3//TAC1//NPFF//SPTBN4//HEY2//RYR2//SCN5A//ANK2//CACNA1C//CACNA1D//CACNA1G//CACNA2D1//DSC2//KCNE1//KCNH2//KCNJ2//KCNJ5//KCNH6//SCN1B//KCNE2//KCNE3//PKP2//CACNA1E//CALCA//MDM2//MYBPC3//MYH6//SEMA3A//PDE4D
GO:0045582	positive regulation of T cell differentiation	Biological process	32	99	4682	23355	1.61236	0.00267351	0.0254169	2.57292	0.00683469	EGR3//IHH//ZFP609//SOCS1//ZBTB7B//RUNX1//RUNX3//CBFB//SART1//TNFSF9//LCK//PTPRC//SYK//BCL6//SOX12//MYB//SHB//CCR2//CCR7//PRKCZ//RARA//RHOA//GLI3//ZAP70//AP3D1//TGFBR2//NFKBID//MIR326//NFKBIZ//IL4//CD27//XBP1
GO:0150115	cell-substrate junction organization	Biological process	32	99	4682	23355	1.61236	0.00267351	0.0254169	2.57292	0.00683469	ITGA5//ITGB3//TLN1//TNS1//DST//PLEC//BCR//PDPK1//PTK2B//PXN//THY1//TAOK2//WHAMM//DLC1//STON1//MACF1//LDB1//PTPRA//VCL//LIMS1//ABL1//S100A10//WNT4//MAP4K4//IQGAP1//PPM1F//ACVRL1//DMTN//BCAS3//FAM107A//IQSEC1//RAB8B
GO:0048593	camera-type eye morphogenesis	Biological process	46	155	4682	23355	1.48038	0.002681	0.0254528	2.5717	0.00982486	PAX2//MEIS1//PITX3//SKI//SOX1//SOX11//RDH13//FOXN4//PROM1//SDK2//SDK1//IRX6//BHLHE23//ALMS1//RPGRIP1L//DIO3//PDE6C//CNGA3//GNAT2//THRB//THY1//MIR182//MIR183//MIR96//IHH//SP1//ZEB1//TH//KDM2B//MIR23A//BHLHE22//CASZ1//LRP5//ROM1//CDON//DSCAM//TTC8//TWIST1//HIF1A//PITX2//TSKU//EPHA2//ABI2//AQP1//GLI3//MFN2
GO:0035418	protein localization to synapse	Biological process	33	103	4682	23355	1.59818	0.00271719	0.0257606	2.56588	0.00704827	NRXN1//DLG3//RAP1A//HRAS//PRKCZ//IQSEC2//MAP2K1//KALRN//RAPGEF4//GRIP2//GRIP1//STAU2//STX3//VAMP2//STX1B//MAPK10//CACNG5//CACNG7//KIF17//KIF5B//TERF2//MAPK8IP3//ADAM22//NPTX1//LGI1//DBN1//GRIN1//GRIN2A//ZDHHC2//ASIC2//DLGAP1//MPP4//SHANK1
GO:0034764	positive regulation of transmembrane transport	Biological process	68	247	4682	23355	1.37328	0.00273871	0.0258929	2.56245	0.0145237	ACSL1//AK1//C3//GIP//NR4A3//PKD2//P2RY6//PLCB1//ANO6//P2RX7//SLC9A3R2//RAP1A//AKT1//ERBB3//GPC3//IGF1//RNASEL//MAPK14//IRS2//FGF21//ADIPOR2//APPL1//ABL1//CAPN3//CD19//PDPK1//THY1//GPR39//CALM3//JPH2//ANK2//ATP1B1//ATP1B2//DPP6//KCNE1//KCNH2//KCNJ2//FLNA//KCNC2//AKAP7//CACNA2D1//CACNB3//CACNB4//S100A1//STAC2//KCNE2//KCNE3//FGF14//RYR2//AZIN1//PRKG1//WNK4//KCNIP2//LRRC52//LRRC38//RAPGEF3//CACNA1C//…
GO:0034767	positive regulation of ion transmembrane transport	Biological process	68	247	4682	23355	1.37328	0.00273871	0.0258929	2.56245	0.0145237	ACSL1//AK1//C3//GIP//NR4A3//PKD2//P2RY6//PLCB1//RAP1A//AKT1//ERBB3//GPC3//IGF1//RNASEL//MAPK14//IRS2//FGF21//ADIPOR2//APPL1//ABL1//CAPN3//CD19//PDPK1//THY1//GPR39//CALM3//JPH2//ANK2//ATP1B1//ATP1B2//DPP6//KCNE1//KCNH2//KCNJ2//FLNA//KCNC2//AKAP7//CACNA2D1//CACNB3//CACNB4//S100A1//STAC2//KCNE2//KCNE3//FGF14//RYR2//AZIN1//PRKG1//WNK4//ANO6//KCNIP2//LRRC52//LRRC38//RAPGEF3//CACNA1C//CACNA1D//KIF5B//A…
GO:0000082	G1/S transition of mitotic cell cycle	Biological process	53	184	4682	23355	1.43683	0.00274728	0.0259381	2.5611	0.0113199	HINFP//CDK16//CDK18//CDK17//NPAT//BRD4//CASP2//CDKN1A//MDM2//RPL26//CCND1//GIGYF2//PLK5//E2F7//ZPR1//ESRRB//AIF1//AKT1//CCND3//PLCB1//TFDP1//UBE2E2//MEPCE//LARP7//RGCC//LSM11//RPTOR//ANKRD17//TCF3//APPL2//TJP3//APPL1//CACNB4//EZH2//PKD2//RIPK1//DCUN1D3//ZC3H12D//FAM107A//RCC1//CAMK2D//CAMK2G//CDK2//CDKN1B//CDKN2C//E2F5//INHBA//MYB//NFATC1//PLK2//USP29//TRIM71//CACUL1
GO:0046488	phosphatidylinositol metabolic process	Biological process	43	143	4682	23355	1.49996	0.00276008	0.026001	2.55908	0.00918411	PIGH//PIGQ//MPPE1//PIGZ//PIGK//PIGX//GPLD1//PIP5K1C//SH3YL1//MBOAT7//PDGFA//HTR2B//PLCB1//PLCB3//PIK3CD//PIK3C3//PIK3C2B//LPGAT1//TTC7B//IMPA2//SOCS3//SOCS1//PIK3R3//SOCS7//TTC7//ITPKA//SMG1//SOCS4//SYNJ1//INPP5B//MTM1//SYNJ2//TPTE//INPP4B//MTMR1//MTMR2//SACM1L//PIP4K2B//PIP4K2C//PLCB2//PLCD1//PLCH2//PTPMT1
GO:0001817	regulation of cytokine production	Biological process	175	721	4682	23355	1.21074	0.00276153	0.026001	2.55885	0.0373772	EPHA2//IL10//MERTK//NFKB1//SRGN//PTGER4//TNFRSF4//CLEC4A2//NLRP12//RGCC//HDAC9//CD14//HTR2B//IL15//IL1A//P2RX7//SYK//CADM1//AGPAT1//AGPAT2//NFAM1//CCDC88B//TNFRSF1B//APOA2//HK1//FFAR2//FFAR3//CCR2//TRAF2//CLNK//NOD2//AQP4//C3//HIF1A//RORA//SULF1//CUEDC2//IRAK3//PELI3//DHX33//IRF7//ZC3HAV1//MPL//RNF216//TIRAP//CCR7//CAPN2//CEBPB//PTPRC//C5AR2//SLC2A10//PPM1B//REL//CACTIN//RARA//NR1H4//ZC3H12A//PGL…
GO:0018107	peptidyl-threonine phosphorylation	Biological process	37	119	4682	23355	1.55097	0.00280855	0.0264073	2.55152	0.00790261	PRKAG2//APP//AXIN1//CAB39//PLK1//TNKS1BP1//RPTOR//SPRED3//SPRED2//DMTN//PPEF2//PARD3//PKN1//PRKCA//TSSK4//SBK1//CAMK2D//AKT1//CDK1//CIT//CLK1//CSNK2B//DYRK1A//HIPK3//HK1//PDPK1//TGFBR1//TGFBR2//MYLK2//HIPK4//CDK10//MAP2K1//MAPK8//MAP3K10//TAF1//MTOR//DYRK2
GO:0014855	striated muscle cell proliferation	Biological process	27	80	4682	23355	1.68354	0.00281665	0.026411	2.55027	0.00576677	PPARD//SIX1//FGF1//FOXC2//SMAD1//NKX2-5//TENM4//FOXP1//BMPR1A//TGFBR1//MEIS1//NOG//RIPK1//TGFBR2//TRP73//SAV1//CDK20//CDK1//FGFR2//GATA6//GLI1//HEY2//NCAM1//ZFPM2//MAPK14//CCNB1//SIX5
GO:1901983	regulation of protein acetylation	Biological process	27	80	4682	23355	1.68354	0.00281665	0.026411	2.55027	0.00576677	GATA2//MYOCD//TADA2A//SETD5//ARRB1//APP//RUVBL2//ARID5A//TWIST1//KMT2A//KAT2B//WBP2//KAT7//SIN3A//LIF//ARNTL//RAPGEF3//XBP1//CAMK1//TERF2IP//FAM161A//ZFP451//SMAD4//SPHK2//AUTS2//PRKAA1//NFE2
GO:0050673	epithelial cell proliferation	Biological process	113	443	4682	23355	1.2724	0.00282892	0.0264897	2.54838	0.024135	BMPR2//XBP1//ERN1//FUT1//ACVRL1//NR2F2//GDF2//TGFBR1//XDH//VASH1//SULF1//RGCC//ATOH8//AKT1//ANG//BMP6//CDH13//EGR3//PLXNB3//HTR2B//IL10//ITGB3//JUN//NRAS//PIK3CD//PRKCA//VEGFB//VIP//PPP1R16B//CCL24//MTOR//ZFP580//RPTOR//EPHA2//OVOL2//BCL11B//FGFR2//VDR//CD109//CCND1//CEBPB//TNFSF11//DEAF1//BRCA2//ETV4//ZFAS1//MST1//PPARD//PTCH1//WNT16//ADK//IGFBP4//EDNRB//HES5//SIX1//OSR2//FOXP1//FOXP2//BMPR1A//D…
GO:0050870	positive regulation of T cell activation	Biological process	57	201	4682	23355	1.41458	0.0028631	0.0267366	2.54316	0.0121743	CD5//CD86//TNFRSF13C//EGR3//IHH//ZFP609//IL1A//ADK//AIF1//SLC7A1//CD6//CCR7//IL15//IL4//CD209E//PRKCQ//PTPRC//SLC4A1//DHPS//CCDC88B//FADD//GPAM//IGF1//IGF2//TNFSF9//SOCS1//ZBTB7B//RUNX1//RUNX3//CBFB//CD27//XBP1//ZAP70//SART1//LCK//SYK//BCL6//SOX12//MYB//SHB//CCR2//PRKCZ//RARA//RHOA//GLI3//HSPH1//AP3D1//TGFBR2//RASAL3//DOCK8//NFKBID//MIR326//NFKBIZ//BCL10//THY1//TNFSF11//SIRPB1A
GO:1902115	regulation of organelle assembly	Biological process	57	201	4682	23355	1.41458	0.0028631	0.0267366	2.54316	0.0121743	PAN3//CCDC88A//TAPT1//ARHGAP35//PLK2//CENPJ//ALMS1//KAT2B//RBM14//PRKAA1//G3BP2//STYXL1//GSN//ARHGEF2//RHOA//CSF2//MAPK8//MAPK9//PALLD//NRXN1//IL1RAP//NPTX1//PTPRD//SIPA1L1//LRFN4//LRFN1//RCC1//PLK1//HSPA1A//EML3//CHMP4B//CHMP5//IFT140//ODF2//ADAMTS16//NOTO//IFT20//MCIDAS//SYNE1//RABEP2//LIMK2//CDK10//ODF2L//TBC1D30//TCHP//MTM1//FEZ1//BECN1//PDCD6IP//SDC1//SMAD4//SPAG5//RNF5//RAB1B//PIP4K2B//PIP4…
GO:0003151	outflow tract morphogenesis	Biological process	28	84	4682	23355	1.66275	0.00291766	0.027209	2.53497	0.00598035	BMPR1A//BMPR2//FGFR2//GATA6//SMAD4//NKX2-5//RARA//TGFBR2//ZFPM2//PARVA//PITX2//TWIST1//FOXC2//CRKL//DVL2//FZD1//HEY2//HIF1A//ILK//JUN//NOG//NPY2R//RYR1//SIX1//SMARCA4//SOX11//WNT11//PLXND1
GO:0048588	developmental cell growth	Biological process	73	269	4682	23355	1.35369	0.0029378	0.0273595	2.53198	0.0155916	GDF9//SIRT6//TGFBR2//ABL1//SIN3A//OLFM1//TTL//SEMA3A//ADNP//CDH4//GDI1//ILK//MAP1B//MYO5B//CYFIP1//NRG1//RUFY3//GOLGA4//DBN1//DVL1//APP//COBL//FSTL4//BCL11A//SEMA4D//HSP90AB1//LHX2//SEMA5B//VCL//AUTS2//OCM//WNT3//SPG20//BMPR2//DSCAM//SEMA3F//SEMA6B//SEMA4G//SMO//CAMK2D//ADRA1B//ADRA1A//PRKG1//MYOCD//SORBS2//MAP2K4//AKAP13//FDPS//NR3C1//IGF1//MTOR//FOXP1//PPARA//CTDP1//TMEM108//SPAG9//RIMS2//SYT2/…
GO:1903580	positive regulation of ATP metabolic process	Biological process	16	40	4682	23355	1.9953	0.00298588	0.0277695	2.52493	0.00341734	PRKAA1//APP//ENTPD5//GAPDHS//IGF1//P2RX7//ESRRB//ZBTB20//MLXIPL//IL4//COX2//PPARA//PPARGC1A//MAP2K1//NDUFC2//BEND3
GO:0018212	peptidyl-tyrosine modification	Biological process	85	321	4682	23355	1.32088	0.0030157	0.0280059	2.52061	0.0181546	TPST1//TPST2//PSEN2//CHMP6//ZFYVE28//SOCS4//ERRFI1//APP//IL15//LIF//SOCS1//IL6RA//ABL1//ABL2//DDR1//CLK1//DYRK1A//ERBB2//FGFR2//HK1//IL12RB2//LCK//PTK2B//PXN//SRMS//SYK//TEC//ZAP70//ABI2//DYRK2//TTL//IGF1R//CNOT7//CRLF1//CSF2//CTF1//HES5//IGF1//IL4//PTGER4//PIBF1//PARP14//PARP9//SOCS3//HNF4A//GHR//IL3//PRLR//PDGFA//PRKCA//TMEM102//ADNP//AGRN//BMP6//CCK//CD44//GATA1//GDNF//IGF2//ITGA5//ITGB3//ARHG…
GO:0046847	filopodium assembly	Biological process	24	69	4682	23355	1.73504	0.00301948	0.0280059	2.52007	0.00512601	DMTN//RAB17//RAB5A//TRPM2//STAU2//DBN1//NRXN1//DNM3//AGRN//CCR7//PALM//PRKCQ//BCAS3//TGFBR1//DPYSL3//ZMYND8//ESPN//ARAP1//ITGA6//SH3BP1//SPATA13//FGD4//TTYH1//VSTM5
GO:0097035	regulation of membrane lipid distribution	Biological process	21	58	4682	23355	1.80609	0.00310265	0.0287174	2.50827	0.00448526	ANO6//P2RX7//SLC4A1//PLSCR1//ABCA4//ATP8A1//KCNN4//ABCB1B//ABCB4//ABCA7//ATP11A//ATP8B1//ATP8B3//ANO7//XKR7//XKR9//ARV1//ABCA2//GBA2//PRELID1//TRIAP1
GO:0050807	regulation of synapse organization	Biological process	71	261	4682	23355	1.35696	0.00311054	0.0287174	2.50716	0.0151645	AGRN//MUSK//SIX1//CAMK1//SHANK3//NRG2//GRIN1//RAB17//SETD5//ASIC2//ADNP//EEF2K//IL1RAP//NRXN1//PRKCA//PTPRD//LRTM2//LRRTM3//STAU2//LRTM1//LINGO4//ADGRL1//FLRT1//SLITRK1//DNM3//SIPA1L1//LZTS3//ABI2//SRCIN1//TANC2//NGEF//TIAM1//ITPKA//KALRN//DBN1//NPTX1//LRFN4//LRFN1//MYO5B//ARF4//SRGN//SEMA3F//ABHD17A//DGKB//TSC2//ARHGAP22//RAPGEF4//TANC1//CHMP4B//LRFN3//MAPK14//MDGA2//ZMYND8//APP//VSTM5//ABL1//RH…
GO:0008016	regulation of heart contraction	Biological process	53	185	4682	23355	1.42907	0.00311298	0.0287174	2.50682	0.0113199	ADRA1A//ADRA1B//CHGA//MYH6//MYL2//PRKCA//ANK2//CACNA1E//CACNA1G//CALCA//MDM2//MYBPC3//RYR2//SCN5A//SEMA3A//PDE4D//ADRB2//SREBF1//FFAR3//TAC1//NPFF//SPTBN4//HEY2//ATP1B1//HDAC4//PRKG1//NKX2-5//AGRN//ZC3H12A//CACNA1C//SCN1B//ABCC9//KCNJ2//PDE4B//STC1//PKP2//CACNA1D//CACNA2D1//GJC1//DSC2//KCNE1//KCNH2//KCNJ5//KCNH6//KCNE2//KCNE3//RANGRF//KCNN2//TMEM65//FLNA//S100A1//TH//THRB
GO:0016331	morphogenesis of embryonic epithelium	Biological process	53	185	4682	23355	1.42907	0.00311298	0.0287174	2.50682	0.0113199	WNT4//SHANK3//NOG//PTCH1//SOX11//STK4//OVOL2//CECR2//CDK20//ABL1//ABL2//BCL10//COBL//DVL2//LHX2//MTHFR//PAX2//PFN1//PRKACB//RARA//SKI//SPINT1//TSC2//TWIST1//KDM6A//CC2D2A//ARHGAP35//KIF20B//MKS1//DLC1//DEAF1//MED12//TRIM71//SALL4//WNT7B//HIF1A//GDF7//KDM2B//DVL1//ZFP568//GLI2//FGFR2//GDNF//SULF1//HES5//IRX1//SIX1//HNF1B//PAX8//FZD1//SFRP5//PDX1//GRSF1
GO:0003231	cardiac ventricle development	Biological process	44	148	4682	23355	1.48299	0.0031521	0.0290392	2.5014	0.00939769	FGFR2//FZD1//NOG//TGFBR2//HEY2//HIF1A//NKX2-5//SOX11//CPE//FOXF1//NPY2R//BMPR1A//SMARCD3//SMAD4//RYR2//ZFPM2//TGFBR1//CCM2L//CHD7//HOXA13//MATR3//MDM2//PAX8//SMARCA4//PDE2A//WNT11//SALL4//FKBP1A//FOXC2//LY6E//MYBPC3//MYH6//MYL2//TNNI1//PKP2//FGFRL1//BMPR2//NFATC1//PITX2//SAV1//NACA//SCN5A//MYOCD//TMEM65
GO:0046885	regulation of hormone biosynthetic process	Biological process	13	30	4682	23355	2.16158	0.00315996	0.0290725	2.50032	0.00277659	NFKB1//NR3C1//BMP6//WNT4//CACNA1A//HIF1A//IGF1//IGF1R//IGF2//PDE8B//H6PD//PPARGC1A//FFAR3
GO:0044257	cellular protein catabolic process	Biological process	187	778	4682	23355	1.19898	0.00317633	0.0291839	2.49807	0.0399402	ACR//USP30//FBXO4//WWP1//ARRB1//UBE3B//USP17LA//LNX1//MDM2//NTAN1//PSMA3//SIAH2//ZNRF4//DTX3L//8030462N17RIK//UBE2D1//TTC3//UBE2G2//UBE2H//UCHL1//USP10//XBP1//USP40//FBXO2//RNF40//USP3//USP7//CUL3//UBE2Z//FBXO10//TAF1//ZNRF3//CNOT4//RNF5//RBX1//USP29//RNF8//USP14//ANAPC11//SMURF2//WWP2//RNF213//RFFL//RNF149//PSMD11//KCTD6//RNF215//FBXL2//SPSB1//USP38//USP50//SMURF1//USP45//UBE2S//CACUL1//RNF114//…
GO:0051147	regulation of muscle cell differentiation	Biological process	43	144	4682	23355	1.48955	0.00318529	0.0292269	2.49685	0.00918411	SMYD1//NEU2//MAPK14//MTOR//NKX2-5//HDAC4//MYOCD//XBP1//ANKRD2//NACA//HDAC9//MYF5//BMPR1A//IGF2//TCF23//MDM2//RBM4//EIF5A//CAMK1//FGFR2//ZEB1//RBPMS2//ANKRD17//TSHZ3//OLFM2//SMARCD3//EZH2//EPC1//NRG1//NEK5//FDPS//NR3C1//IGF1//FOXP1//PPARA//CTDP1//CTH//NFATC1//NFATC2//SMAD4//HDAC3//SOX6//CDK9
GO:0099003	vesicle-mediated transport in synapse	Biological process	70	257	4682	23355	1.35867	0.00320002	0.0293074	2.49485	0.0149509	RAB3GAP1//STX1B//DDC//SLC18A2//TH//P2RX7//VAMP2//OTOF//TRIM9//RIMS2//STX3//SYNJ1//ERC2//AP3D1//DNM3//DNM1//MX1//DNAJC6//PRRT2//GRIK5//RAB5A//SYT7//GRN//ITSN1//SYNJ2//SYT2//TBC1D24//DENND1A//SYT5//CLTC//STON1//CACNA1A//NRXN1//SYN3//PRKAR1B//RAPGEF4//RAB3B//SLC32A1//ITGB3//PICK1//PIP5K1C//IQSEC1//GSG1L//SYNE1//BRSK1//TOR1A//FGF14//CYFIP1//GRM7//NR3C2//CHRNA3//CHRNA4//ADRA1A//ADRB2//CACNB4//DVL1//NR…
GO:1903706	regulation of hemopoiesis	Biological process	102	396	4682	23355	1.28485	0.00320262	0.0293074	2.49449	0.0217856	IL3//GATA1//SENP1//GATA2//RARA//RUNX1//PRDM16//ZBTB46//IL15//IL15RA//PGLYRP4//FOXN1//SOS2//ZEB1//IHH//NFKBID//ERBB2//EGR3//ZFP609//ZBTB7B//RUNX3//CBFB//SOCS1//BCL6//NFAM1//FLT3//HMGB3//SYK//CD27//XBP1//ABL1//CCR2//DUXBL1//METTL3//PRELID1//DTX1//IL4//PTPRC//ZAP70//SART1//TNFSF9//RORC//TCF7//LCK//CD44//SOX12//MYB//SHB//CCR7//PRKCZ//MAFB//CCL21B//MEIS1//MEIS2//PTK2B//PAF1//TRIB1//LDB1//LMO2//ACVR2A/…
GO:0061326	renal tubule development	Biological process	33	104	4682	23355	1.58281	0.00322728	0.0294936	2.49116	0.00704827	NPNT//CD44//GDNF//GLI3//GPC3//HOXA11//HOXD11//ILK//SMAD4//PAX2//PTCH1//SIX1//TIMELESS//WNT4//ADAMTS16//DSPP//CTNNBIP1//HNF1B//NOG//FGF1//PKD2//MTSS1//HES5//IRX1//WNK4//POU3F3//AQP1//PAX8//WNT7B//LIF//SMO//PROM1//TTC8
GO:0110020	regulation of actomyosin structure organization	Biological process	34	108	4682	23355	1.57038	0.00325594	0.0297159	2.48732	0.00726185	SYNPO//PTGER4//ALMS1//MKKS//TTC8//CCDC88A//ABL1//RHOA//RHOC//EVL//GPR65//PFN1//PRKCQ//PXN//S100A10//TAC1//TGFBR1//RAPGEF3//WNT11//WNT4//ARHGEF10//ARHGEF15//MTOR//RGCC//PPM1F//ARHGEF10L//PPFIA1//KANK4//ARHGAP28//FRMD7//DLC1//ARAP1//AKAP13//SMAD4
GO:0008203	cholesterol metabolic process	Biological process	40	132	4682	23355	1.51159	0.00326093	0.0297218	2.48666	0.00854336	PRKAA1//CYB5R3//FDPS//APOA4//CYP51//DHCR7//MVD//PMVK//DHCR24//MT3//LPCAT3//SCAP//ERLIN1//FGF1//SREBF1//THRB//ARV1//TTC39B//LMF1//CYP11B1//HDLBP//ABCA2//APOA2//APP//CYP11A1//FDX1//FDXR//GBA//LIPC//IL4//LIPE//LRP5//MTTP//PCTP//SOAT1//HNF1A//GBA2//TSKU//SULT2B1//CLN6
GO:0051208	sequestering of calcium ion	Biological process	36	116	4682	23355	1.54808	0.00328654	0.0299153	2.48326	0.00768902	CAMK2D//PDE4D//CHD7//ANK2//RYR2//RYR1//MYO5A//PKD2//P2RY6//FKBP1A//HTR2B//ITPR1//ITPR2//LCK//BBC3//P2RX7//PTPRC//XCR1//CHERP//TRPM2//MCOLN1//DIAPH1//ITGB3//PTK2B//UBASH3B//ABL1//CAPN3//CD19//PDPK1//THY1//GPR39//JPH3//JSRP1//CALM3//JPH2//SLC8B1
GO:0051146	striated muscle cell differentiation	Biological process	85	322	4682	23355	1.31677	0.00330589	0.0300515	2.48071	0.0181546	NKX2-5//CAPN2//PITX2//CDON//TANC1//PLEKHO1//SMYD1//NEU2//MAPK14//MTOR//HDAC4//MYOCD//XBP1//ANKRD2//BARX2//SKI//SORT1//IGF1//NFATC2//SMYD3//PTGFRN//BCL9//CAPN3//MYH6//PGM5//KLHL41//TMOD2//FOXP1//CFL2//KRT19//KRT8//MYBPC3//NEB//TNNT1//WDR1//MYOZ1//MYPN//MYH11//RYR1//SIX1//KEL//SMO//RCAN1//NACA//HDAC9//MYF5//MIR208B//CHRNB1//CACNB4//MYL2//UCHL1//SGCB//WFIKKN2//FLNC//EZH2//EPC1//NRG1//NEK5//GATA6//SO…
GO:0016575	histone deacetylation	Biological process	26	77	4682	23355	1.68435	0.00331262	0.0300728	2.47983	0.00555318	TADA3//TADA2A//SPHK2//PRMT6//BCL6//SREBF1//ZBTB7B//SMARCAD1//HDAC3//HDAC4//SIRT6//HDAC8//SFPQ//HDAC9//BAZ2A//RCOR1//BC004004//MTA1//PHB//SIN3A//TBL1X//RCOR3//TRERF1//HDAC7//RBM14//MSL3L2
GO:0032269	negative regulation of cellular protein metabolic process	Biological process	228	967	4682	23355	1.17613	0.00331876	0.0300887	2.47902	0.0486971	SPRED3//SPRED2//DUSP8//PRKCA//DUSP7//DUSP5//FH1//ATG14//PPP1R15B//ARRB1//BAG1//CRKL//DVL1//FBLN1//FKBP8//HSPA4//IMPACT//KIRREL//MAS1//PPARGC1A//PPP2CA//PSEN2//TSC2//XDH//ZC3H12A//CD109//CCNB1//PKN1//MYADM//MTOR//TERF2IP//DNAJC10//CACTIN//SPAG9//ZBED3//PRR5L//PRKAG2//AKT1//GNAQ//ILK//PDPK1//PTPRC//TRIB1//THY1//SHB//AKT1S1//PPM1F//SMYD3//CEP85//UBASH3B//CAMK2N2//CHMP6//ZFYVE28//SOCS4//ERRFI1//TIMP4…
GO:0001736	establishment of planar polarity	Biological process	22	62	4682	23355	1.77003	0.00333881	0.0302303	2.47641	0.00469885	WNT11//WDR1//DVL1//DVL2//MED12//SFRP5//BRSK1//FZD1//WNT7B//MKS1//ZNRF3//ABL1//ABL2//ANKRD6//GPC3//PLEKHA4//MLLT3//ALMS1//RPGRIP1L//DLG3//IFT20//TTC8
GO:0045940	positive regulation of steroid metabolic process	Biological process	15	37	4682	23355	2.02226	0.00342658	0.0309371	2.46514	0.00320376	APOA2//APOA4//CGA//IL1A//BMP6//WNT4//FDPS//FGF1//SREBF1//SCAP//NR1D1//IGF1//IGF1R//IGF2//PPARGC1A
GO:0060071	Wnt signaling pathway, planar cell polarity pathway	Biological process	15	37	4682	23355	2.02226	0.00342658	0.0309371	2.46514	0.00320376	WNT11//DVL1//DVL2//FZD1//SFRP5//WNT7B//MKS1//ZNRF3//ABL1//ABL2//ANKRD6//GPC3//PLEKHA4//MLLT3//MED12
GO:0080134	regulation of response to stress	Biological process	288	1246	4682	23355	1.15298	0.00343043	0.0309371	2.46465	0.0615122	C3//FCGR3//MATR3//SIN3A//RBM14//SFPQ//TRAF3IP2//IL4//DTX3L//ZC3H12A//ERCC6//PARP9//ANO6//FFAR2//ASH1L//ALOX5AP//TAC1//CYP19A1//IDO1//CLNK//FCNB//PSMB4//NOD2//GPR17//KARS//IL10//LTA//FFAR3//CCR7//CDK9//WRNIP1//PDGFA//TEX15//RAD51AP1//SIRT6//TERF2IP//FOXA2//VKORC1//HRG//DMTN//ANXA5//THBD//KNG2//PSG23//EDNRB//AXIN2//PRKCG//MAP2K1//MAP2K2//FOXM1//IL1A//TAOK2//PDCD10//FOXC2//VEGFB//XBP1//RIOK3//CADM1/…
GO:0060402	calcium ion transport into cytosol	Biological process	47	161	4682	23355	1.4562	0.00346732	0.0312287	2.46001	0.0100384	GRIN1//P2RX7//CAMK2D//PDE4D//CHD7//ANK2//RYR2//RYR1//MYO5A//PKD2//P2RY6//FKBP1A//HTR2B//ITPR1//ITPR2//LCK//BBC3//PTPRC//XCR1//CHERP//TRPM2//MCOLN1//DIAPH1//ITGB3//PTK2B//UBASH3B//ABL1//CAPN3//CD19//PDPK1//THY1//GPR39//JPH3//JSRP1//CALM3//JPH2//GRIN2A//SLC8A2//SLC8A3//PAWR//CACNA1C//SLC8B1//ADRB2//ADRA1A//CACNA1G//CACNA2D1//CACNB3
GO:0140014	mitotic nuclear division	Biological process	74	275	4682	23355	1.34229	0.0034869	0.0313638	2.45756	0.0158052	CIT//INCENP//NEK2//PLK1//RAN//KLHL22//KIF18A//KNSTRN//SPAG5//KIF18B//RGCC//MAU2//PHF13//NCAPH2//NCAPD2//CHMP6//EML3//CUL3//CCNB1//PIBF1//BECN1//RRS1//DCTN2//SPDL1//ANKRD53//CHMP4B//CHMP5//EML4//ANKLE2//REEP4//RCC1//CDK11B//KIF20B//L3MBTL1//BORA//FBXO43//CDC27//KNTC1//IK//TRIP13//CDKN1B//CDKN1C//CDC14B//CDC14A//AURKA//EPS8//SPAST//CTDP1//UBE2S//NEK6//ESR1//FGFR2//HOXA13//IGF1//IGF1R//IGF2//IL1A//L…
GO:1903020	positive regulation of glycoprotein metabolic process	Biological process	12	27	4682	23355	2.217	0.00350897	0.031504	2.45482	0.00256301	IGF1//TCF7L2//PXYLP1//ABCA2//PAWR//SOAT1//RAMP1//SLC2A10//IL15//CCR7//PLCB1//RAB1B
GO:0001838	embryonic epithelial tube formation	Biological process	46	157	4682	23355	1.46153	0.0035209	0.031504	2.45335	0.00982486	PTCH1//SOX11//STK4//OVOL2//CECR2//CDK20//ABL1//ABL2//BCL10//COBL//DVL2//LHX2//MTHFR//NOG//PAX2//PFN1//PRKACB//RARA//SKI//SPINT1//TSC2//TWIST1//KDM6A//CC2D2A//ARHGAP35//KIF20B//MKS1//DLC1//DEAF1//MED12//TRIM71//SALL4//HIF1A//GDF7//KDM2B//GDNF//HES5//IRX1//SIX1//HNF1B//PAX8//DVL1//FZD1//SFRP5//WNT4//SHANK3
GO:0007224	smoothened signaling pathway	Biological process	46	157	4682	23355	1.46153	0.0035209	0.031504	2.45335	0.00982486	MKS1//SMO//IFT140//FGFR2//GAS1//RORA//RPGRIP1L//FBXL17//GLI2//GLI3//GLI1//ZFP423//GPC3//PTCH1//KCTD11//WNT7B//KCTD6//CTNNA1//FOXA2//NDST1//IHH//PRRX1//SCUBE1//TXNDC15//CDK20//PRKACB//DHH//FKBP8//HES5//FOXF1//NKX2-2//PDX1//PTCH2//TGFBR2//PTPDC1//CENPJ//HHAT//CC2D2A//TMEM231//MAP3K10//B9D1//IFT20//CDON//DYRK2//DZIP1L//HSPB11
GO:0045580	regulation of T cell differentiation	Biological process	46	157	4682	23355	1.46153	0.0035209	0.031504	2.45335	0.00982486	FOXN1//SOS2//ZEB1//IHH//NFKBID//ERBB2//EGR3//ZFP609//ZBTB7B//RUNX1//RUNX3//CBFB//SOCS1//BCL6//DTX1//IL4//PTPRC//CD27//XBP1//ZAP70//SART1//TNFSF9//RORC//TCF7//LCK//SYK//CD44//SOX12//MYB//SHB//CCR2//CCR7//PRKCZ//RARA//RHOA//GLI3//AP3D1//TGFBR2//ZC3H12A//MIR326//NFKBIZ//ABL1//IL15//DUXBL1//METTL3//PRELID1
GO:0048167	regulation of synaptic plasticity	Biological process	96	371	4682	23355	1.29076	0.00359095	0.0320888	2.44479	0.0205041	NR3C1//MMP9//SSH1//DBN1//KCNN2//GRIN1//MYLK2//VGF//KALRN//JPH3//ZDHHC2//SYNPO//APP//GRIK1//GRIN2A//HRAS//KCNJ10//SYNGAP1//RAB5A//SHANK3//SLC8A2//KMT2A//RAB3GAP1//MIR467A-4//MIR467A-10//MIR467A-7//MIR467A-9//SLC8A3//CRH//GIP//MUSK//PRKCG//PRKCZ//PTK2B//PLK2//STX3//SHANK2//SLC24A1//VAMP2//TSHZ3//SHANK1//MIR191//MIR19B-2//MIR23A//MIR129-1//MIRLET7E//MIRLET7F-2//MIR124-2HG//MIR106A//MIR328//MIR337//M…
GO:0070828	heterochromatin organization	Biological process	20	55	4682	23355	1.81391	0.00363632	0.0324519	2.43934	0.00427168	RRP8//BAZ2A//UBTF//BEND3//DNMT3A//SMARCA4//ZNFX1//BAHD1//SMCHD1//PHF2//MTHFR//WDHD1//PPHLN1//ATF7IP//SETDB1//TET1//SIRT6//MECOM//HP1BP3//PRDM16
GO:0007044	cell-substrate junction assembly	Biological process	30	93	4682	23355	1.60911	0.00368744	0.0328225	2.43327	0.00640752	DST//PLEC//BCR//PDPK1//PTK2B//PXN//THY1//TAOK2//WHAMM//DLC1//STON1//MACF1//LDB1//PTPRA//VCL//LIMS1//ABL1//S100A10//WNT4//MAP4K4//IQGAP1//PPM1F//ACVRL1//DMTN//BCAS3//FAM107A//ITGA5//ITGB3//TLN1//TNS1
GO:0043506	regulation of JUN kinase activity	Biological process	30	93	4682	23355	1.60911	0.00368744	0.0328225	2.43327	0.00640752	MAPKBP1//ERCC6//TIRAP//CCR7//MDFIC//RIPK1//SYK//TNFSF11//FGD4//WNT7B//MAP2K4//MAP3K1//MAP3K10//MAPK8IP3//MAP3K9//SPAG9//ERN1//AXIN1//DVL2//PTK2B//TIAM1//TLR6//TRAF2//SASH1//FZD10//HIPK3//MAPK8IP1//TRP73//SFRP5//TNXB
GO:0006109	regulation of carbohydrate metabolic process	Biological process	56	199	4682	23355	1.40373	0.00370938	0.032975	2.4307	0.0119607	AKT1//MTOR//PRKAG2//HIF1A//IL3//MLXIPL//NR3C1//TCF7L2//USP7//SLC35B4//IGFBP4//NCOA2//RORA//RORC//PDK4//MLYCD//FOXK2//ADIPOR1//GPLD1//IRS2//PRKG1//PTK2B//PLCD1//P2RY6//FOXA2//MIDN//GRB10//MST1//SOGA1//GPT2//HNF4A//KAT2B//PPARA//IGF1//IGF2//ESRRB//DYRK2//ADRA1B//CBFA2T3//PPARGC1A//HDAC4//SIRT6//PRKAA1//APP//ENTPD5//GAPDHS//P2RX7//ZBTB20//MAS1//SMPD3//AP2A1//CLTC//NFKB1//PTGER4//SLC4A1//NR1H4
GO:0030902	hindbrain development	Biological process	50	174	4682	23355	1.43341	0.00374033	0.033114	2.42709	0.0106792	GATA2//FOXA2//NOG//HOXB1//UQCRQ//LMX1A//FOXP2//EN1//IGF1R//LDB1//NEUROD1//NFIX//RPGRIP1L//RERE//MAFB//HES3//DLC1//GRIN1//ABL1//ABL2//GAS1//LMX1B//CACNA1A//KDM2B//AARS//GBA//WHRN//EZH2//NAV2//GLI1//GLI2//SMO//TRNP1//MAP2K1//PSAP//RORA//NRXN1//KNDC1//ASCL1//PSMG1//ZFP423//IGF1//SOCS7//FLNA//ATP1B2//CRKL//SMAD1//SMARCA4//HNF1B//SMAD9
GO:0051668	localization within membrane	Biological process	31	97	4682	23355	1.59418	0.00374318	0.033114	2.42676	0.0066211	DOCK2//AGRN//CACNA1A//DVL1//GRIK5//MUSK//PICK1//PIGR//FLNA//THY1//SYNGAP1//DLG3//SAV1//PTPRC//TSC2//ETV5//GLRB//NRXN1//LHFPL4//SHANK3//CACNG5//CACNG7//RILPL2//GSN//CRKL//SORBS2//SSH1//GRIP2//ZDHHC2//SNX27//CDH13
GO:0120162	positive regulation of cold-induced thermogenesis	Biological process	31	97	4682	23355	1.59418	0.00374318	0.033114	2.42676	0.0066211	KDM3A//ADRB2//CEBPB//ELOVL3//CCR2//ACSL1//FH1//G0S2//GPR3//GRB10//HDAC3//IGF1R//IL4//MFN2//TRPM8//PPARGC1A//PRLR//SYK//PTH2R//APPL2//TSHR//ZBTB7B//PLAC8//CNOT3//ALMS1//SIRT6//FGF21//ADIPOR2//PRDM16//ADIPOR1//EHMT1
GO:0055123	digestive system development	Biological process	41	137	4682	23355	1.49283	0.00374437	0.033114	2.42662	0.00875694	GLI2//GLI3//FOXF1//SMO//EDNRB//IGF1//IGF1R//IGF2//PDX1//XBP1//HIF1A//TRP73//SFRP5//OVOL2//FGFR2//IHH//PITX2//SOX11//HNF1B//TCF7//TCF7L2//COBL//NKX2-2//PDGFA//MYOCD//MIXL1//CHD8//CLMP//MYB//HOXD13//CRKL//CBFA2T2//GATA5//GATA6//SAV1//SPDEF//MIR7-2//ASCL1//ZIC3//CDKN1C//HIP1R
GO:1905475	regulation of protein localization to membrane	Biological process	55	195	4682	23355	1.40694	0.00379656	0.0335159	2.42061	0.0117471	CSK//CNST//CACNB3//STOM//ERBB2//HRAS//KCNB1//DMTN//GDI1//KCNE1//RAP1A//PRKCZ//IQSEC2//MAP2K1//KALRN//RAPGEF4//BBC3//ZMYND8//DBN1//ZDHHC7//CAMK2D//CAMK2G//SPTBN1//ZDHHC2//APPL1//PPFIA1//CLTC//PLS1//AKT1//DPP6//EPHA2//KCNJ11//KIF5B//MYO5A//MYO5B//NRXN1//PDPK1//STX3//STAC2//PGRMC1//PTPN9//RANGRF//CNPY4//NKD2//GSN//CRKL//SORBS2//MUSK//SHANK3//SSH1//GRIP2//SNX27//NECAB2//GPC5//GPC3
GO:0051046	regulation of secretion	Biological process	178	740	4682	23355	1.19988	0.00379961	0.0335159	2.42026	0.0380179	BAIAP3//STX1B//PTGER4//NPY2R//RIC1//CPB2//RGCC//TNFRSF1B//CRH//P2RY12//KCNB1//PLCD1//GRM2//CCK//NR3C1//P2RX7//GRM7//PRKG1//TRH//GRIK1//CHRNA3//CACNA1A//CHRNA4//KCNA2//SYT2//SYT5//SYT7//FFAR3//RAB15//RIMS2//MYO5A//RAB3D//VAMP2//RAB8B//RAPGEF4//RAB3B//CASR//GIP//PDX1//PFKM//TCF7L2//SLC30A8//TRPM2//IRS2//GPR39//IL1A//MAPK9//VIP//CARTPT//CHGA//UCN2//SMAD4//ARRB1//CACNA1D//GPLD1//HIF1A//KIF5B//PPARD//…
GO:0014074	response to purine-containing compound	Biological process	33	105	4682	23355	1.56774	0.00381675	0.0335805	2.41831	0.00704827	PRKAA1//FKBP1A//GNAL//RYR1//RYR2//KCNJ11//P2RX7//ABCC9//DNTT//ALDH3A1//CDK2//CNGA3//CREM//MAT2A//SSH1//TAF1//P2RY12//RAP1A//SLC8A3//AQP1//DMTN//FDX1//ITPR1//ITPR2//SLC26A6//PKD2//PDE2A//RAPGEF3//AKAP7//RAPGEF2//PDE3A//P2RY6//TRPM2
GO:0060349	bone morphogenesis	Biological process	33	105	4682	23355	1.56774	0.00381675	0.0335805	2.41831	0.00704827	ALPL//BMP6//DLX5//FGF18//MMP16//NAB1//NAB2//CSGALNACT1//PHOSPHO1//SMPD3//SIK3//AXIN2//IHH//RARA//TGFBR2//THBS3//STC1//MATN1//COL27A1//SERPINH1//DSPP//HOXA11//HOXD11//TWIST1//GLI3//FGFR2//OSR2//ACP5//LRP5//PAX1//GLG1//SKI//PAPPA2
GO:0030282	bone mineralization	Biological process	37	121	4682	23355	1.52533	0.00384021	0.0337435	2.41565	0.00790261	MATN1//PTK2B//TWIST1//PHOSPHO1//SGMS2//ANO6//OSR2//ACVR2A//ADRB2//BMP6//BMPR1A//BMPR2//P2RX7//WNT4//NELL1//MIA3//FAM20C//AHSG//GATA1//HIF1A//NFE2//SRGN//IGF1//CCDC154//SNX10//AXIN2//FGFR2//GPC3//MTSS1//TCF7L2//SBNO2//KLF10//WNT11//RSPO2//DNM3OS//SMPD3//SBDS
GO:0015749	monosaccharide transmembrane transport	Biological process	36	117	4682	23355	1.53485	0.00384749	0.0337642	2.41482	0.00768902	YES1//AK1//C3//GIP//NR4A3//SLC23A2//HNF1A//ZDHHC7//SLC27A4//SORT1//TSC2//ASPSCR1//APPL1//UPK3B//ESR1//GRB10//PRKCA//APPL2//SH2B2//SIRT6//RAP1A//AKT1//ERBB3//GPC3//IGF1//RNASEL//MAPK14//IRS2//FGF21//ADIPOR2//SLC2A10//SLC2A3//SLC2A9//SLC45A1//SLC2A12//SLC5A4B
GO:1990573	potassium ion import across plasma membrane	Biological process	18	48	4682	23355	1.87059	0.00387536	0.033961	2.41169	0.00384451	ATP1B1//ATP1B2//WNK4//ATP4B//KCNH2//KCNJ10//KCNJ11//KCNJ15//KCNJ2//KCNJ4//KCNJ5//KCNK5//SLC12A8//SLC12A7//ABCC9//KCNE2//ATP1A4//SLC12A5
GO:0003013	circulatory system process	Biological process	132	532	4682	23355	1.23769	0.00387984	0.033961	2.41119	0.0281931	CALCA//ADRA1A//ADRA1B//ADRB2//RHOA//CPA3//NDST2//ENPEP//ATP6AP2//CYP11B1//CHGA//MYH6//MYL2//PRKCA//ANK2//CACNA1E//CACNA1G//MDM2//MYBPC3//RYR2//SCN5A//SEMA3A//PDE4D//CTNNBIP1//NAV2//ASIC2//ADRA2B//MAP2K1//SREBF1//FFAR3//KLK1B22//KLK1B21//KLK1B24//KLK1B27//KLK1B5//KLK1B4//PLCB3//SLC4A5//ADAMTS16//KCNK6//NCALD//DDAH1//NR2F2//BMPR2//CRH//TAC1//NEDD4L//PTPRO//ACVRL1//FLI1//CHD7//S100A1//TH//THRB//CACN…
GO:0019934	cGMP-mediated signaling	Biological process	14	34	4682	23355	2.05399	0.00391726	0.0341958	2.40702	0.00299018	PTK2B//PDE2A//GUCY2D//PDZD3//PDE10A//KCNC2//ADNP//AQP1//EDNRB//GUCA2B//HTR2B//PDE9A//PRKG1//PDE3A
GO:0048662	negative regulation of smooth muscle cell proliferation	Biological process	21	59	4682	23355	1.77548	0.00392165	0.0341958	2.40653	0.00448526	RHOA//CDKN1A//CDKN1B//IL10//PRKG1//MYOCD//AIF1//ANG//COMT//ESR1//IL15//ILK//MFN2//PPARD//PPARGC1A//PTGIR//RALBP1//TRIB1//VIP//NDRG4//CTNNBIP1
GO:1903539	protein localization to postsynaptic membrane	Biological process	21	59	4682	23355	1.77548	0.00392165	0.0341958	2.40653	0.00448526	RAP1A//HRAS//PRKCZ//IQSEC2//MAP2K1//KALRN//RAPGEF4//GRIP2//GRIP1//STX3//VAMP2//STX1B//MAPK10//CACNG5//CACNG7//ADAM22//NPTX1//LGI1//GRIN1//GRIN2A//ZDHHC2
GO:1901021	positive regulation of calcium ion transmembrane transporter activity	Biological process	16	41	4682	23355	1.94664	0.00399819	0.0348189	2.39814	0.00341734	PKD2//P2RY6//CALM3//JPH2//CACNA2D1//CACNB3//CACNB4//KCNE1//S100A1//STAC2//KCNE2//KCNE3//FGF14//RYR2//ATP1B1//ANK2
GO:0032886	regulation of microtubule-based process	Biological process	69	255	4682	23355	1.34976	0.00404082	0.0351454	2.39353	0.0147373	CFAP43//ARHGEF2//MAP1B//STMN2//CAMSAP1//EML4//CEP131//PDCD6IP//CHORDC1//CHMP4B//CHMP5//AZIN1//NUBP1//CCDC84//DST//STMND1//SKA2//ABL1//GBA2//SLAIN2//TBCD//DYRK1A//FKBP4//SGK1//CDKN1B//GDA//MAPK8//ANKRD53//PLK2//CENPJ//ALMS1//KAT2B//RBM14//MCPH1//GNAI1//PARP3//FSD1//RAE1//CLTC//BORA//MKKS//IQCF1//FEZ1//PRKAA1//AGRN//RHOA//MARK2//HSPH1//MAP6//KIF18A//FAM107A//TRIM36//RASSF7//BICD2//RANGRF//ANXA5//EF…
GO:1903209	positive regulation of oxidative stress-induced cell death	Biological process	10	21	4682	23355	2.37536	0.00412902	0.0358215	2.38415	0.00213584	PAWR//SFPQ//APP//TLR6//TRPM2//MCL1//RALBP1//FOXP1//RIPK1//MMP3
GO:2001224	positive regulation of neuron migration	Biological process	10	21	4682	23355	2.37536	0.00412902	0.0358215	2.38415	0.00213584	IL1R1//ARHGEF2//FLNA//SEMA3A//ZFP609//TBC1D24//KIF20B//MAPK8//MAPK8IP3//RAPGEF2
GO:2001259	positive regulation of cation channel activity	Biological process	27	82	4682	23355	1.64247	0.00415543	0.0359376	2.38138	0.00576677	PKD2//P2RY6//CALM3//JPH2//CACNA2D1//CACNB3//CACNB4//KCNE1//S100A1//STAC2//KCNE2//KCNE3//FGF14//AKAP7//PRKG1//LRRC52//LRRC38//KCNC2//KIF5B//ADRB2//SHANK3//ANK2//ASIC2//CTSS//KCNJ11//PIRT//NEDD4L
GO:0032504	multicellular organism reproduction	Biological process	216	916	4682	23355	1.17627	0.00415614	0.0359376	2.38131	0.0461341	ESR1//GDF9//BRCA2//DAZL//DMC1//INSL3//PLCB1//PTK2B//CCNB1//PDE3A//TRIP13//AGFG1//SEC23IP//ACRBP//SPACA1//SPINK2//AKT1//NR2F2//BMPR2//DAZAP1//AURKA//SYCP3//TEX15//RSPO1//MLH3//KIF18A//ASZ1//MYBL1//UBB//MEIOC//DMRTC2//WEE2//NCAPH2//SMAD1//WNT3//WNT4//GGN//SPATA22//MCM9//MAP7//RARA//NANOS3//PRSS43//DMRTB1//MTOR//ZGLP1//CFAP43//MIR449B//PARP11//PSME4//KDM3A//VIPAS39//CATSPERD//ACVR2A//NR0B1//ARNTL//C…
GO:0051960	regulation of nervous system development	Biological process	134	542	4682	23355	1.23326	0.00415815	0.0359376	2.3811	0.0286202	ASPM//GLI3//HIF1A//MAPK8//SMO//SMARCD3//CTNNA1//KCTD11//VAX1//SKI//EZH2//PITX3//SYNJ1//BAG1//SEMA3A//NSUN5//AKT1//HES5//RARA//CYFIP1//TCF7L2//TG//TNFRSF1B//ZPR1//TENM4//LGI4//MTOR//TMEM98//MTMR2//TNFRSF21//IGF1//NRG1//WASF3//ZFP488//MIR23A//PARD3//SPINT1//ADNP//CDH4//GDI1//ILK//MAP1B//MYO5B//RUFY3//GOLGA4//DBN1//AGRN//MUSK//SHANK3//BCL11A//FSTL4//SEMA4D//OCM//WNT3//SPG20//LIF//PRPF19//DLL3//MYCN/…
GO:0051310	metaphase plate congression	Biological process	22	63	4682	23355	1.74193	0.00417492	0.036037	2.37935	0.00469885	CHMP6//EML3//KIF18A//CUL3//CCNB1//PIBF1//BECN1//RRS1//DCTN2//SPDL1//ANKRD53//CHMP4B//CHMP5//EML4//BRCA2//NUF2//CDT1//SPAG5//TTL//INCENP//MEIOC//KIF2B
GO:0030073	insulin secretion	Biological process	64	234	4682	23355	1.36431	0.00420452	0.0362468	2.37628	0.0136694	CASR//GIP//PDX1//PFKM//TCF7L2//TRH//SLC30A8//TRPM2//IRS2//GPR39//RAB11B//RBM4//CCDC186//ARRB1//CACNA1D//CRH//GPLD1//HIF1A//KIF5B//PPARD//NR1H4//BAIAP3//PHPT1//CHGA//KCNB1//KCNJ11//SREBF1//PDE8B//NPFF//MIDN//RPTOR//ARNTL//CLOCK//HNF4A//SLC8B1//NOS2//PICK1//RFX3//CARTPT//SYT7//CACNA1E//FOXA2//LRP5//MYT1//NRXN1//CDK16//NR1D1//TIAM1//PIWIL4//PIM3//MAP4K4//PTPMT1//ILDR2//RIMS2//CACNA1C//CCKAR//MYO5A//…
GO:0010498	proteasomal protein catabolic process	Biological process	119	475	4682	23355	1.24969	0.00422728	0.0363972	2.37394	0.0254165	PSME4//PSMA3//PSMB1//PSMB10//PSMB4//PSMB3//PSMB11//MAN1A//UBE2G2//ERLIN1//MAN1B1//FBXO44//FBXO2//NCCRP1//RNF5//TMUB1//ERLEC1//DNAJC10//DERL1//RNF121//DNAJC18//CDC27//CUL3//UBE2S//FBXO4//FBXL16//FBXL18//LRRC29//FBXL4//FBXL17//FBXL3//RBX1//FBXO39//FBXL2//FBXL20//RAD23A//DDA1//FHIT//HSP90AB1//MTM1//SENP1//USP7//RYBP//RPL11//CLEC16A//DDRGK1//AKT1//AXIN1//CBFA2T3//DVL1//GBA//MDM2//PLK1//PSEN2//HSPA1A/…
GO:0098739	import across plasma membrane	Biological process	50	175	4682	23355	1.42522	0.0042358	0.0364247	2.37306	0.0106792	ACSL1//AKT1//IRS2//KCNJ10//SLC1A3//SLC39A10//SLC39A4//SLC7A1//SLC7A2//SLC6A13//SLC36A1//SLC22A4//TSPO2//AU018091//CNGA3//SLC8A2//SLC8A3//PAWR//CACNA1C//TRPM2//SLC11A2//SLC2A10//SLC2A3//GRM1//SCN5A//SLC1A5//SLC12A7//SLC15A4//SLC15A2//ATP1B1//ATP1B2//WNK4//SLC6A5//FOLR2//SLC19A1//SLC46A1//ADRB2//ATP4B//KCNH2//KCNJ11//KCNJ15//KCNJ2//KCNJ4//KCNJ5//KCNK5//SLC12A8//ABCC9//KCNE2//ATP1A4//SLC12A5
GO:0035088	establishment or maintenance of apical/basal cell polarity	Biological process	19	52	4682	23355	1.82263	0.00426217	0.0365138	2.37037	0.00405809	ARF4//MARK2//ILK//PRICKLE2//DLG3//PARD3B//PARD3//RHOA//FOXF1//SH3BP1//CRB3//IFT20//TTC8//LHX2//PDCD6IP//WDR1//WNT11//PDZD11//OOEP
GO:0061245	establishment or maintenance of bipolar cell polarity	Biological process	19	52	4682	23355	1.82263	0.00426217	0.0365138	2.37037	0.00405809	OOEP//ARF4//MARK2//ILK//PRICKLE2//DLG3//PARD3B//PARD3//RHOA//FOXF1//SH3BP1//CRB3//IFT20//TTC8//LHX2//PDCD6IP//WDR1//WNT11//PDZD11
GO:0097720	calcineurin-mediated signaling	Biological process	19	52	4682	23355	1.82263	0.00426217	0.0365138	2.37037	0.00405809	NFATC1//NFATC2//RCAN1//EFHB//NRON//MAPK7//HOMER2//HOMER3//MTOR//MYOZ1//DYRK2//3425401B19RIK//ERBB3//IGF1//NRG1//CHERP//SLC8A2//CYP19A1//NR5A2
GO:0055119	relaxation of cardiac muscle	Biological process	8	15	4682	23355	2.6604	0.00429269	0.0367257	2.36727	0.00170867	CHGA//CAMK2D//CAMK2G//PDE4B//PDE4D//ATP1B1//KCNJ2//GSN
GO:0000083	regulation of transcription involved in G1/S transition of mitotic cell cycle	Biological process	9	18	4682	23355	2.49413	0.00430836	0.0367257	2.36569	0.00192226	E2F7//ZPR1//ESRRB//HINFP//CDK16//CDK18//CDK17//NPAT//BRD4
GO:0006833	water transport	Biological process	9	18	4682	23355	2.49413	0.00430836	0.0367257	2.36569	0.00192226	AQP1//AQP2//AQP4//AQP7//SCTR//AQP8//UPK3A//MYLK2//AQP9
GO:0046549	retinal cone cell development	Biological process	9	18	4682	23355	2.49413	0.00430836	0.0367257	2.36569	0.00192226	DIO3//PDE6C//CNGA3//GNAT2//THRB//THY1//MIR182//MIR183//MIR96
GO:0014910	regulation of smooth muscle cell migration	Biological process	29	90	4682	23355	1.60733	0.00433319	0.0368914	2.36319	0.00619393	CAMK2D//FGA//IGF1//ITGB3//PTGER4//HDAC4//RAPGEF3//P2RY6//RAB5A//RAPGEF4//BMPR1A//ILK//PPARD//PPARGC1A//PRKG1//TRIB1//NDRG4//AIF1//RHOA//MYOCD//MDM2//MYO5A//NR4A3//SSH1//IQGAP1//SMO//DOCK7//PDGFA//SORL1
GO:0042752	regulation of circadian rhythm	Biological process	39	130	4682	23355	1.49648	0.00440273	0.0374368	2.35628	0.00832977	PTGER4//NR1D1//ARNTL//PRKG1//RORA//RORC//TIMELESS//CRY2//SIN3A//SFPQ//MTA1//PER3//RBM4//CRTC1//FBXL17//FBXL3//CSF2//PTGDS//KCNA2//NPY2R//ZFHX3//MTOR//PRKAA1//HNRNPD//CDK1//CLOCK//CREB1//EZH2//HDAC3//HNF4A//PRKCG//PPARA//PPARGC1A//SIAH2//KLF10//USP7//MAPK10//MAPK8//MAPK9
GO:0072080	nephron tubule development	Biological process	31	98	4682	23355	1.57792	0.00444274	0.0376958	2.35235	0.0066211	NPNT//CD44//GDNF//GLI3//GPC3//HOXA11//HOXD11//ILK//SMAD4//PAX2//PTCH1//SIX1//TIMELESS//WNT4//ADAMTS16//DSPP//CTNNBIP1//HNF1B//NOG//FGF1//HES5//IRX1//WNK4//MTSS1//POU3F3//AQP1//PAX8//WNT7B//LIF//SMO//PROM1
GO:0060047	heart contraction	Biological process	62	226	4682	23355	1.36846	0.00444419	0.0376958	2.35221	0.0132422	ADRA1A//ADRA1B//CHGA//MYH6//MYL2//PRKCA//ANK2//CACNA1E//CACNA1G//CALCA//MDM2//MYBPC3//RYR2//SCN5A//SEMA3A//PDE4D//ADRB2//SREBF1//FFAR3//S100A1//TH//THRB//TAC1//NPFF//SPTBN4//HEY2//ATP1B1//HDAC4//PRKG1//NKX2-5//AGRN//ZC3H12A//CAMK2D//KCNH2//PSEN2//SCN1B//TNNI1//TNNI2//VEGFB//MAP2K3//MTOR//CACNA1C//ABCC9//CACNA1D//CACNA2D1//KCNJ2//KCNE2//PKP2//GSN//PDE4B//STC1//KCNE1//KCNE3//NEDD4L//GJC1//DSC2//KCN…
GO:0046031	ADP metabolic process	Biological process	32	102	4682	23355	1.56494	0.00447541	0.0379048	2.34917	0.00683469	ALDOC//ENO1//ENO3//GAPDHS//HK1//PFKM//DHTKD1//HKDC1//ENO4//ALDOB//PGAM2//PRKAG2//HIF1A//IL3//MLXIPL//AK1//CBFA2T3//PPARA//PPARGC1A//HDAC4//SIRT6//PRKAA1//APP//ENTPD5//IGF1//P2RX7//ESRRB//ZBTB20//AMPD3//NT5E//FOXK2//SLC4A1
GO:0048609	multicellular organismal reproductive process	Biological process	212	899	4682	23355	1.17632	0.00447991	0.0379048	2.34873	0.0452798	ESR1//GDF9//BRCA2//DAZL//DMC1//INSL3//PLCB1//PTK2B//CCNB1//PDE3A//TRIP13//AGFG1//SEC23IP//ACRBP//SPACA1//SPINK2//AKT1//NR2F2//BMPR2//DAZAP1//AURKA//SYCP3//TEX15//RSPO1//MLH3//KIF18A//ASZ1//MYBL1//UBB//MEIOC//DMRTC2//WEE2//NCAPH2//SMAD1//WNT3//WNT4//GGN//SPATA22//MCM9//MAP7//RARA//NANOS3//PRSS43//DMRTB1//MTOR//ZGLP1//CFAP43//MIR449B//PARP11//PSME4//KDM3A//VIPAS39//CATSPERD//ACVR2A//NR0B1//ARNTL//C…
GO:0001892	embryonic placenta development	Biological process	35	114	4682	23355	1.53148	0.00450021	0.0379826	2.34677	0.00747544	CDKN1C//IGF2//WNT7B//ZFP568//SOCS3//FGFR2//IL10//SPINT1//KRT19//KRT8//STK4//NR2F2//LIF//SOX15//E2F7//AKT1//MAP2K1//ZFAT//OVOL2//HEY2//NFE2//PLCD1//VASH1//HS6ST1//PLAC1//CEBPB//CSF2//GATA2//FOXD3//HIF1A//PKD2//SP1//BPTF//TFEB//ESRRB
GO:1904659	glucose transmembrane transport	Biological process	35	114	4682	23355	1.53148	0.00450021	0.0379826	2.34677	0.00747544	YES1//AK1//C3//GIP//NR4A3//HNF1A//ZDHHC7//SLC27A4//SORT1//TSC2//ASPSCR1//APPL1//UPK3B//ESR1//GRB10//PRKCA//APPL2//SH2B2//SIRT6//RAP1A//AKT1//ERBB3//GPC3//IGF1//RNASEL//MAPK14//IRS2//FGF21//ADIPOR2//SLC2A10//SLC2A3//SLC2A9//SLC45A1//SLC2A12//SLC5A4B
GO:0051259	protein complex oligomerization	Biological process	61	222	4682	23355	1.37065	0.00456778	0.0385055	2.3403	0.0130286	BBC3//UGDH//MAT2A//SPAST//KCTD1//ATL3//APP//PRMT1//KCNA2//KCNA3//KCNB1//KCND2//PDCD6IP//ROM1//MICU1//KCTD11//TNFAIP1//IKZF4//KCTD15//KCTD13//G3BP2//KCTD12//LZTS3//KCNG1//KCNC2//TRP53BP1//KCTD19//BEND3//KCTD16//ATL2//RNF213//KCTD4//VSTM5//KCTD2//KCTD6//EHD4//PKD2//TRP73//ACACA//CTH//AQP2//AQP4//EVL//KCNJ2//SHMT1//APPL2//TK1//TRPM2//CRTC1//TDO2//MCOLN1//GRIN1//KRT1//FARSA//ALOX5AP//SLC1A5//CLYBL//S…
GO:0008015	blood circulation	Biological process	125	503	4682	23355	1.23963	0.00458537	0.0385667	2.33863	0.026698	CALCA//ADRA1A//ADRA1B//ADRB2//RHOA//CPA3//NDST2//ENPEP//ATP6AP2//CYP11B1//CHGA//MYH6//MYL2//PRKCA//ANK2//CACNA1E//CACNA1G//MDM2//MYBPC3//RYR2//SCN5A//SEMA3A//PDE4D//CTNNBIP1//NAV2//ASIC2//ADRA2B//MAP2K1//SREBF1//FFAR3//KLK1B22//KLK1B21//KLK1B24//KLK1B27//KLK1B5//KLK1B4//PLCB3//SLC4A5//ADAMTS16//KCNK6//NCALD//DDAH1//NR2F2//BMPR2//CRH//TAC1//NEDD4L//PTPRO//S100A1//TH//THRB//ACVRL1//CACNA1C//EDNRB//…
GO:0043113	receptor clustering	Biological process	24	71	4682	23355	1.68617	0.00458911	0.0385667	2.33827	0.00512601	ETV5//AGRN//DVL1//MUSK//GLRB//NRXN1//LHFPL4//SHANK3//GSN//CRKL//SORBS2//SSH1//GRIP2//ZDHHC2//SNX27//CACNA1A//GRIK5//PICK1//PIGR//FLNA//THY1//SYNGAP1//DLG3//SAV1
GO:0051603	proteolysis involved in cellular protein catabolic process	Biological process	174	725	4682	23355	1.19718	0.00459195	0.0385667	2.338	0.0371636	ACR//USP30//FBXO4//WWP1//ARRB1//UBE3B//USP17LA//LNX1//MDM2//NTAN1//PSMA3//SIAH2//ZNRF4//DTX3L//8030462N17RIK//UBE2D1//TTC3//UBE2G2//UBE2H//UCHL1//USP10//XBP1//USP40//FBXO2//RNF40//USP3//USP7//CUL3//UBE2Z//FBXO10//TAF1//ZNRF3//CNOT4//RNF5//RBX1//USP29//RNF8//USP14//ANAPC11//SMURF2//WWP2//RNF213//RFFL//RNF149//PSMD11//KCTD6//RNF215//FBXL2//SPSB1//USP38//USP50//SMURF1//USP45//UBE2S//CACUL1//RNF114//…
GO:0031529	ruffle organization	Biological process	20	56	4682	23355	1.78152	0.00460786	0.038653	2.3365	0.00427168	AIF1L//AIF1//SH3BP1//SNX10//STON1//SH3YL1//KANK1//EVL//ARHGAP24//COBL//EPS8//HRAS//PFN1//CYFIP1//DEF8//P2RY12//EPS8L2//EPS8L3//MTOR//PALLD
GO:0051348	negative regulation of transferase activity	Biological process	71	265	4682	23355	1.33648	0.00464331	0.0389027	2.33317	0.0151645	SPRED3//SPRED2//DUSP8//PRKCA//DUSP7//DUSP5//PRKAG2//AKT1//DVL1//GNAQ//ILK//PDPK1//PTPRC//TRIB1//THY1//TSC2//SHB//PKN1//AKT1S1//PPM1F//SMYD3//CEP85//UBASH3B//CAMK2N2//PSEN2//CHMP6//ZFYVE28//SOCS4//ERRFI1//FOXA2//MIDN//CDKN1B//CSK//IRS2//PRPSAP1//GBA//PTPN5//SORL1//UCHL1//MAPK7//IRAK3//HIPK3//MAPK8IP1//TRP73//SFRP5//RUBCN//NR2F2//CDKN1A//CDKN1C//CDKN2C//KAT2B//PLK1//MYOCD//WEE2//TFAP4//IGF1R//ABL1/…
GO:0007623	circadian rhythm	Biological process	60	218	4682	23355	1.37291	0.00469382	0.0392777	2.32847	0.012815	PTGER4//MTA1//ARNTL//ZFHX3//CLOCK//CREM//CRY2//HDAC3//NCOA2//PER3//PPARA//PPARGC1A//RAI1//RBM4//RORA//RORC//HNF1B//KMT2A//NR1D1//CIART//CARTPT//AHCY//PRKAA1//HNRNPD//CDK1//CREB1//EZH2//HNF4A//PRKCG//SIAH2//KLF10//TIMELESS//USP7//MAPK10//MAPK8//MAPK9//FBXL3//MTOR//SFPQ//PRKG1//SIN3A//CRTC1//FBXL17//CSF2//PTGDS//KCNA2//KCND2//ANKFN1//NPY2R//GPR157//DBP//DYRK1A//IGF1//MTTP//NFIL3//NOS2//SREBF1//MAT2…
GO:0010817	regulation of hormone levels	Biological process	136	553	4682	23355	1.22677	0.00475122	0.0396573	2.32319	0.0290474	CPA3//NDST2//ENPEP//ATP6AP2//CGA//CTSB//CTSK//TG//SLC16A10//CYP11B1//CYP11A1//HSD17B2//CYP19A1//HSD3B6//CYP2D22//ESR1//COMT//NFKB1//DHCR7//FURIN//CHST8//CPE//SMPD3//ILDR2//RIMS2//CACNA1C//CCKAR//MYO5A//NEUROD1//PDX1//HNF1A//SLC18A2//HNF1B//SLC30A8//CYB5R4//VGF//RAPGEF4//NPFF//CDK16//NR3C1//CASR//GIP//PFKM//TCF7L2//TRH//TRPM2//IRS2//GPR39//BMP6//WNT4//MYT1//CACNA1A//CRH//UCN2//SMAD4//RAB11B//RBM4/…
GO:0010035	response to inorganic substance	Biological process	126	508	4682	23355	1.23724	0.00475127	0.0396573	2.32319	0.0269116	ERCC6//TXNRD2//CASR//RYR2//LCK//NEDD4L//CYBRD1//SLC11A2//D2HGDH//P2RX7//PAM//SLC30A3//ALDOB//SLC30A8//SLC30A5//XDH//CACNA1G//PTCH1//MT3//MT4//NCAM1//PPP2CA//PLSCR1//ABCC2//APOA4//SOD3//CNGA3//SLC40A1//HRG//MYLK//NPTX1//PDCD10//PRKAA1//PPP1R15B//CRYAB//CYP11A1//KPNA4//LIG1//MB//NR4A3//PTK2B//SLC4A1//STK24//MAPK8//STK26//AQP2//MAPK9//IL1A//PGAM2//AQP9//ANXA5//HNRNPD//CAPN3//FGA//GDI1//PLCD1//SLC25A…
GO:1903793	positive regulation of anion transport	Biological process	128	517	4682	23355	1.235	0.00475656	0.0396573	2.32271	0.0273387	NPY2R//KCNB1//PLCD1//ACSL1//AK1//C3//GIP//NR4A3//PTCH1//NR1H3//ABCA7//ABCA8B//GPS2//CCK//NR3C1//P2RX7//GRIK1//TRH//CASR//PDX1//PFKM//TCF7L2//SLC30A8//TRPM2//IRS2//GPR39//IL1A//MAPK9//ABCB4//VIP//CARTPT//ARRB1//CACNA1D//CRH//GPLD1//HIF1A//KIF5B//PPARD//NR1H4//BAIAP3//PHPT1//CDK1//GLI3//HDAC3//HSP90AB1//PRKCQ//FLNA//PTPN5//RAN//XBP1//ZPR1//ZC3H12A//MAPK14//SMO//DMAP1//IPO5//UBR5//CNST//LPCAT3//RAP1…
GO:0016573	histone acetylation	Biological process	43	147	4682	23355	1.45915	0.00481431	0.04009	2.31747	0.00918411	GATA2//MYOCD//TADA2A//SETD5//ARRB1//APP//RUVBL2//ARID5A//TWIST1//TADA3//SUPT3//BRCA2//KAT2B//SMARCA4//TCF3//KAT7//BRPF3//TAF12//APBB1//EPC1//BEND3//ACTL6A//DMAP1//MSL3L2//LDB1//SPHK2//MCRS1//KANSL2//BRD4//KMT2A//MSL1//WBP2//SIN3A//LIF//ZFP451//SMAD4//AUTS2//NAT8F7//HNF1A//PCGF2//METTL8//TAF1//NAT8F3
GO:0048706	embryonic skeletal system development	Biological process	42	143	4682	23355	1.46508	0.00488719	0.040528	2.31094	0.00897053	OSR2//IFT140//SLC39A3//FGFR2//FOXC2//GAS1//MMP16//PRRX1//SIX1//TGFBR1//TGFBR2//TWIST1//GLI3//NDST1//MED12//CHST11//HOXA6//HOXB1//HOXC4//HOXD10//MYF5//MYCN//SOX11//SATB2//ZEB1//PCGF2//HOXC11//AXIN1//HOXA11//HOXD11//NOG//IHH//SLC2A10//MBTD1//CDK20//ACVR2A//SP1//ETL4//TAPT1//SULF1//MKS1//DEAF1
GO:0003208	cardiac ventricle morphogenesis	Biological process	26	79	4682	23355	1.6417	0.00489059	0.040528	2.31064	0.00555318	NKX2-5//SOX11//CPE//HEY2//FOXF1//NPY2R//TGFBR2//BMPR1A//SMARCD3//SMAD4//RYR2//ZFPM2//TGFBR1//CCM2L//CHD7//NOG//FGFR2//FKBP1A//FOXC2//LY6E//MYBPC3//MYH6//MYL2//TNNI1//PKP2//HIF1A
GO:0046626	regulation of insulin receptor signaling pathway	Biological process	26	79	4682	23355	1.6417	0.00489059	0.040528	2.31064	0.00555318	SORL1//PRKAA1//KANK1//PIP4K2B//AHSG//PIP4K2C//SOCS3//SOCS1//GRB10//PRKCA//PRKCQ//PRKCZ//PTPRE//TSC2//SLC27A4//NUCB2//IGF2//NR1H4//ZBTB7B//ADIPOR1//NUCKS1//CCND3//RBM4//FFAR3//VWA2//MIR494
GO:1900076	regulation of cellular response to insulin stimulus	Biological process	26	79	4682	23355	1.6417	0.00489059	0.040528	2.31064	0.00555318	SORL1//PRKAA1//KANK1//PIP4K2B//AHSG//PIP4K2C//SOCS3//SOCS1//GRB10//PRKCA//PRKCQ//PRKCZ//PTPRE//TSC2//SLC27A4//NUCB2//IGF2//NR1H4//ZBTB7B//ADIPOR1//NUCKS1//APPL2//MYO5A//ESRRA//GPLD1//USO1
GO:0042446	hormone biosynthetic process	Biological process	21	60	4682	23355	1.74589	0.00491275	0.0406624	2.30868	0.00448526	CYP11B1//CYP11A1//HSD17B2//CYP19A1//NFKB1//DHCR7//NR3C1//BMP6//WNT4//CACNA1A//FFAR3//HIF1A//IGF1//IGF1R//IGF2//PDE8B//H6PD//PPARGC1A//DIO3//FDX1//TG
GO:0043406	positive regulation of MAP kinase activity	Biological process	58	210	4682	23355	1.37771	0.00495309	0.0409467	2.30512	0.0123879	APP//TAB1//ARRB1//ADRA2B//CRKL//FGF1//GHR//GRM1//IGF1//IGFBP6//P2RX7//PTPRC//PXN//SYK//TRP73//MUC20//MAP2K1//MAP2K2//MAP2K3//MAP2K4//GRM4//AVPI1//SPAG9//GPR39//MAPKBP1//ERCC6//TIRAP//CCR7//MDFIC//RIPK1//TNFSF11//FGD4//WNT7B//MAP3K1//MAP3K10//MAPK8IP3//MAP3K9//ERN1//AXIN1//DVL2//PTK2B//TIAM1//TLR6//TRAF2//SASH1//FZD10//CSK//ERBB2//EZH2//FGF18//HRAS//HTR2B//ILK//PDGFA//NOD2//IQGAP1//PDCD10//AKAP13
[truncated: 916 more rows]
